# Supplementary material for: Multiomic ALS signatures highlight subclusters and sex differences suggesting the MAPK pathway as therapeutic target
Source: Nat Commun. 2024 Jun 7;15:4893. doi: 10.1038/s41467-024-49196-y (PMC11161513; doi:10.1038/s41467-024-49196-y)
Supplement: Supplementary file 4 — Supplementary Data 1-16 [file 41467_2024_49196_MOESM4_ESM.zip]

Archive with 17 entries (17 files):
- Supplementary Data 1-16/Supplemental Data 1 - Individual description of human brain samples.xlsx
- Supplementary Data 1-16/Supplemental Data 10 - DE_results_miRNA_clusters.xlsx
- Supplementary Data 1-16/Supplemental Data 11 - Proteomics.xlsx
- Supplementary Data 1-16/Supplemental Data 12 - REVIGO proteomics - list of top GO terms per cluster.xlsx
- Supplementary Data 1-16/Supplemental Data 13 - List of valid triplets (humans) and quadruplets (mouse).xlsx
- Supplementary Data 1-16/Supplemental Data 14 - MOFA Features.xlsx
- Supplementary Data 1-16/Supplemental Data 15 - Mouse enrichment results.xlsx
- Supplementary Data 1-16/Supplemental Data 16 - Parameters used for WGCNA analysis.xlsx
- Supplementary Data 1-16/Supplemental Data 2 - Genetic analysis of human samples  (Gene panel and C9orf72 repeat expansion analyses).xlsx
- Supplementary Data 1-16/Supplemental Data 3 - DE results transcriptomics.xlsx
- Supplementary Data 1-16/Supplemental Data 4 - Bootstrapping.xlsx
- Supplementary Data 1-16/Supplemental Data 5 - Differential Expression of DAS.xlsx
- Supplementary Data 1-16/Supplemental Data 6  - DAS Pathway enrichment results for human ALS patients and mouse models.xlsx
- Supplementary Data 1-16/Supplemental Data 7 - Full human enrichment pathway table.xlsx
- Supplementary Data 1-16/Supplemental Data 8 - GO enrichments for all WGCNA clusters.xlsx
- Supplementary Data 1-16/Supplemental Data 9 - DE miRNA.xlsx
- Supplementary Data 1-16/Supplementary Data - legends.docx
