# Supplementary material for: Multiomic ALS signatures highlight subclusters and sex differences suggesting the MAPK pathway as therapeutic target
Source: Nat Commun. 2024 Jun 7;15:4893. doi: 10.1038/s41467-024-49196-y (PMC11161513; doi:10.1038/s41467-024-49196-y)
Supplement: Supplementary file 4 — Supplementary Data 1-16 [file 41467_2024_49196_MOESM4_ESM.zip › Supplementary Data 1-16/Supplemental Data 1 - Individual description of human brain samples.xlsx]

## Sheet: Sheet1
Sample ID	Condition	Gender	Brain Bank origin	Age at death (years)	Cause Of Death	Stratum of onset	Limb of onset	Disease duration (years)	Post mortem interval (hrs)	Summary of histological findings	TDP-43 associated pathology	p62 staining typical for c9orf72 motor neuron disease	APOE genotype	Braak's staging of Tau pathology in Alzheimer's disease	Thal's staging of amyloid pathology	FTD pathology	RIN [Characteristic]
A-10315	ALS	F	OBB	56	not specified	-	-	-	24	Features associated with motor neuron disease with prominent upper motor neuron involvement	yes	no	-	I	-	no	5.3
A-11068	ALS	F	OBB	70	not specified	-	-	-	24	Features associated with motor neuron disease with both upper and lower motor neuron involvement; mild age-realted pathology (Braak I, Thal 1); mild hypoxic ischaemic damage in the hippocampus CA1 region	yes	no	-	I	1	no	6.7
A-15235	ALS	M	OBB	63	not specified	-	-	-	24	Features associated with motor neuron disease with both upper and lower motor neuron involvement; minor age-related changes; hypoxic ischaemic damage in cerebellum	yes	no	-	I	0	no	5.8
A-26659	ALS	M	OBB	82	not specified	-	-	-	24	Features associated with motor neuron disease with both upper and lower motor neuron involvement; mild age-related changes (Braak II)	yes	no	-	II	-	no	6.4
A-26670	ALS	M	OBB	50	Chest infection	-	-	-	28	Features associated with motor neuron disease with both upper and lower motor neuron involvement	yes	no	-	0	-	no	6.2
A-26693	ALS	F	OBB	68	not specified	-	-	-	24	Features associated with motor neuron disease with prominent lower motor neuron involvement; mild age-related pathology (Braak IV); mild small vessel changes in the deep grey nuclei and white matter	yes	-	-	-	-	no	4.6
A-28156	ALS	M	OBB	69	not specified	-	-	-	24	Features associated with motor neuron disease	-	-	-	-	-	no	5.4
A-28739	ALS	M	OBB	68	Respiratory failure due to motor neuron disease	-	-	7	33	Features associated with motor neuron disease	-	-	-	-	-	-	4.7
A-29008	ALS	M	OBB	67	not specified	-	-	-	30	Features associated with motor neuron disease	-	-	-	-	-	-	6.4
A-29011	ALS	F	OBB	68	not specified	-	-	-	24	Features associated with motor neuron disease with prominent lower motor neuron involvement	yes	no	-	-	-	no	5.3
A-29594	ALS	M	OBB	65	not specified	-	-	-	24	Features associated with motor neuron disease with both upper and lower motor neuron involvement	yes	-	-	-	-	mild	5.6
A-29845	ALS	F	OBB	60	not specified	-	-	-	-	Features associated with motor neuron disease	-	-	-	-	-	-	5.5
A-32470	ALS	M	OBB	54	not specified	-	-	-	-	Features associated with motor neuron disease with both upper and lower motor neuron involvement	yes	-	-	-	-	no	5.7
A-32591	ALS	M	OBB	82	Respiratory failure due to motor neuron disease	-	-	-	25.25	Features associated with motor neuron disease	yes	-	-	-	-	-	6.8
B-04585	ALS	M	LNDBB	44	not specified	-	-	-	10	Features associated with motor neuron disease	yes	no	-	-	-	no	5.8
B-06239	ALS	F	LNDBB	44	not specified	spinal	upper	3	24	Features associated with motor neuron disease	yes	no	-	-	-	no	6.9
B-06421	ALS	M	LNDBB	75	Respiratory failure due to motor neuron disease	spinal	lower	5	23	Features associated with motor neuron disease	yes	no	-	-	-	no	6
B-06247	ALS	M	LNDBB	61	not specified	-	-	-	9	Features associated with motor neuron disease	yes	no	-	-	-	mild	5.7
B-06260	ALS	M	LNDBB	72	not specified	bulbar	-	2	26	Features associated with motor neuron disease	yes	-	-	-	-	no	4.6
B-06262	ALS	F	LNDBB	70	not specified	bulbar	-	2	27	Features associated with motor neuron disease; moderate age-related changes (Braak VI)	yes	no	-	VI	-	mild	5.2
B-06263	ALS	M	LNDBB	82	not specified	spinal	upper	4	12	Features associated with motor neuron disease; evidence of old infarction and minor age-related changes (stages unknown)	yes	no	-	IV	-	no	5.2
B-06266	ALS	F	LNDBB	65	not specified	spinal	lower	2	3	Features associated with motor neuron disease; moderate age-related changes (Braak III)	yes	no	-	III	-	no	5.9
B-06267	ALS	M	LNDBB	68	not specified	spinal	lower	2	5.25	Features associated with motor neuron disease	yes	no	-	-	-	no	3.2
B-06268	ALS	M	LNDBB	78	not specified	spinal	lower	4	2.5	Features associated with motor neuron disease	yes	no	-	-	-	no	4.7
B-06270	ALS	F	LNDBB	83	Motor neuron disease	-	-	-	24	Features associated with motor neuron disease with only lower motor neuron involvement	-	-	-	I	-	no	4.2
B-06271	ALS	M	LNDBB	50	not specified	spinal	upper	3	26	Features associated with motor neuron disease	yes	no	-	-	-	no	5.6
B-06277	ALS	M	LNDBB	65	not specified	spinal	lower	2	16	Features associated with motor neuron disease; mild age-related changes (Braak I)	yes	no	-	I	-	no	5.9
B-06281	ALS	F	LNDBB	63	not specified	spinal	upper	4	25	Features associated with motor neuron disease; mild age-related changes (Braak II)	yes	no	-	II	-	no	2.6
B-06282	ALS	F	LNDBB	65	not specified	spinal	lower	4	14	Features associated with motor neuron disease fitting for primery lateral sclerosis; mild age-related changes (Braak I-II)	yes	no	-	I-II	-	no	4.7
B-10269	ALS	M	LNDBB	45	not specified	-	-	-	24	Features associated with motor neuron disease	yes	no	-	-	-	no	7.4
B-10302	ALS	M	LNDBB	62	not specified	-	-	-	19	Features associated with motor neuron disease	-	-	-	-	-	no	5.4
B-10991	ALS	M	LNDBB	75	not specified	-	-	-	6.5	Features associated with motor neuron disease	yes	no	-	-	-	mild	6.1
B-30042	ALS	F	LNDBB	72	not specified	spinal	lower	3	61.6667	Features associated with motor neuron disease; mild age-related pathology (Braak II, Thal 2)	yes	no	-	II	2	mild	5
B-15192	ALS	M	LNDBB	55	not specified	spinal	lower	5	27	Features associated with motor neuron disease	yes	no	-	-	-	mild	4.8
B-15605	ALS	M	LNDBB	75	not specified	bulbar	-	1	26	Features associated with motor neuron disease	yes	no	-	-	-	no	3.5
B-16200	ALS	M	LNDBB	74	not specified	axial	-	2	21	Features associated with motor neuron disease; mild age-related pathology (Braak I)	yes	no	-	I	-	no	5.6
B-16208	ALS	M	LNDBB	66	not specified	spinal	lower	28	10.5	Upper motor neurone pathology and lower motor neurone pathology and very mild cortical TDP-43 pathology - features not typical of classical motor neuron disease	only mild	no	-	-	-	mild	7.2
B-20044	ALS	M	LNDBB	68	not specified	spinal	lower	1	14	Features associated with motor neuron disease	yes	no	-	-	-	no	5.8
B-28151	ALS	M	LNDBB	60	not specified	bulbar	-	1	11	Features associated with motor neuron disease	yes	no	-	-	4	no	5.3
B-28382	ALS	M	LNDBB	75	not specified	bulbar	-	6	98	Features associated with motor neuron disease	yes	no	-	-	-	no	4.9
B-28832	ALS	F	LNDBB	68	not specified	-	-	-	63.5	Features associated with motor neuron disease; mild age-related pathology (Braak I, Thal 0)	yes	no	-	I	0	no	5.2
B-28930	ALS	M	LNDBB	66	Motor neuron disease	spinal	upper	1	0	Features associated with motor neuron disease	yes	no	-	-	-	no	5.7
C-99134	ALS	M	NBB	70	Euthanasia	bulbar	-	4	5.41667	Features associated with motor neuron disease	-	-	e3/e3	-	-	no	7.3
C-03063	ALS	F	NBB	68	Endstage motor neuron disease	bulbar	-	2	5	Features associated with motor neuron disease	-	-	e3/e3	-	-	no	7.3
C-11112	ALS	M	NBB	71	Euthanasia	bulbar	-	1	6.75	Features associated with motor neuron disease; mild age-related pathology (Braak I, Thal 1)	yes	no	e3/e3	I	1	no	5.7
C-12100	ALS	M	NBB	67	Pneumonia; urosepsis	spinal	-	10	6.58333	Features associated with motor neuron disease	-	-	e4/e3	-	-	no	4.4
C-12111	ALS	M	NBB	62	Euthanasia	bulbar	-	2	6.91667	Features associated with motor neuron disease	yes	-	e3/e3	-	-	no	4.9
C-15086	ALS	F	NBB	67	Euthanasia	spinal	lower	3	4.5	Features associated with motor neuron disease; mild age-related pathology (Braak I)	-	-	-	I	-	no	5.6
C-16010	ALS	M	NBB	76	Euthanasia	spinal	upper	2	4	Features associated with motor neuron disease; CAA type 1; mild age-related pathology (Braak I, Thal 1)	yes	no	-	I	1	no	7.5
C-16073	ALS	F	NBB	53	Euthanasia	spinal	lower	3	6.33333	Features associated with motor neuron disease	yes	no	-	-	-	no	6.6
C-16088	ALS	M	NBB	57	Euthanasia	-	-	1	4.66667	Features associated with motor neuron disease	yes	no	-	-	-	no	5.4
E-02945	control	F	OBB	88	not specified	n/a - CTR	n/a - CTR	n/a - CTR	28	Mild age-related pathology (diffuse plaques, minimal tau and vascular changes, Braak I-II)	-	-	-	I	-	-	5.4
E-02951	control	F	OBB	63	Infective exacerbation of Chronic obstructive pulmonary disease	n/a - CTR	n/a - CTR	n/a - CTR	10	Moderate small vessel disease limited to globus pallidus; no evidence of neurodegenerative or other significant disease process.	-	-	-	0	0	-	4.9
E-10317	control	M	OBB	72	not specified	n/a - CTR	n/a - CTR	n/a - CTR	12	Mild to moderate arteriolar sclerosis (age-related or associated with hypertension); no evidence of neurodegenerative or other significant disease process	-	-	-	0	0	-	4.7
E-10608	control	F	OBB	65	not specified	n/a - CTR	n/a - CTR	n/a - CTR	24	No evidence of neurodegenerative or other significant disease process	-	-	-	0	0	-	7.3
E-11050	control	F	OBB	71	Necrotising pancreatitis secondary to gallstones	n/a - CTR	n/a - CTR	n/a - CTR	8	Mild age-related pathology (Braak I, Thal 1)	-	-	-	I	1	-	6.1
E-11051	control	M	OBB	51	Cardiac arrest from coronary artery disease	n/a - CTR	n/a - CTR	n/a - CTR	24	Normal brain	-	-	-	0	0	-	6.3
E-11053	control	M	OBB	63	Type 2 respiratory failure because of end-stage Chronic Obstructive Pulmonary Disease	n/a - CTR	n/a - CTR	n/a - CTR	20	Normal brain	-	-	-	0	0	-	6.2
E-19639	control	M	OBB	59	Infective exacerbation of chronic obstructive pulmonary disease	n/a - CTR	n/a - CTR	n/a - CTR	24	Mild age-related pathology (Braak 0, Thal 2)	-	-	-	I	0	-	6.8
E-19663	control	M	OBB	60	not specified	n/a - CTR	n/a - CTR	n/a - CTR	31	Mild age-related pathology (Braak I)	-	-	-	I		-	5.8
E-24635	control	F	OBB	87	not specified	n/a - CTR	n/a - CTR	n/a - CTR	24	Mild age-related pathology (Braak II)	-	-	e3/e3	II	0	-	5.9
F-10242	control	M	LNDBB	78	Chest infection	n/a - CTR	n/a - CTR	n/a - CTR	24	Mild age-related pathology (Braak III)	-	-	-	III	-	-	4.9
F-21801	control	M	LNDBB	68	not specified	n/a - CTR	n/a - CTR	n/a - CTR	60	Mild age-related pathology (Braak II)	-	-	-	II	-	-	1.8
F-15626	control	F	LNDBB	55	Cardiac arrest	n/a - CTR	n/a - CTR	n/a - CTR	95	Normal brain	-	-	-	-	-	-	3.8
F-15621	control	M	LNDBB	61	Cardiac arrest	n/a - CTR	n/a - CTR	n/a - CTR	53	Nornal brain	-	-	-	-	-	-	3.8
F-16317	control	M	LNDBB	79	Ruptured anterior myocardial infarct	n/a - CTR	n/a - CTR	n/a - CTR	47	Mild age-related pathology (Braak II)	-	-	-	II	-	-	5.3
F-30139	control	F	LNDBB	47	End stage renal failure caused by diabetic nephropathy; small bowel perforation	n/a - CTR	n/a - CTR	n/a - CTR	26	Mild dilation of perivascular spaces in putamen	-	-	-	-	-	-	2.3
F-30886	control	F	LNDBB	78	Renal failure	n/a - CTR	n/a - CTR	n/a - CTR	6.5	Mild age-related pathology (Braak II), primary age related tauopathy, mild small vessel disease	-	-	e3/e3	II	0	-	6.4
F-32590	control	F	LNDBB	81	Infective exacerbation of chronic obstructive pulmonary disease; frailty of old age	n/a - CTR	n/a - CTR	n/a - CTR	24	Age-related pathology (Braak II, Thal 3)	-	-	-	II	3	-	3.9
F-15611	control	M	LNDBB	60	Cardiac arrest	n/a - CTR	n/a - CTR	n/a - CTR	35	Normal brain	-	-	-	-	-	-	1.5
F-16307	control	F	LNDBB	55	Septicaemia	n/a - CTR	n/a - CTR	n/a - CTR	12	Mild age-related pathology (Braak I). Minimal cortical atrophy	-	-	-	I	-	-	4.1
F-16253	control	F	LNDBB	43	Bronchopneumonia	n/a - CTR	n/a - CTR	n/a - CTR	43	Normal brain	-	-	-	-	-	-	6.1
F-15669	control	M	LNDBB	67	Myocardial infarction	n/a - CTR	n/a - CTR	n/a - CTR	41	Normal brain	-	-	-	-	-	-	2.6
G-10007	control	F	NBB	85	Palliative sedation; chronic obstructive pulmonary disease	n/a - CTR	n/a - CTR	n/a - CTR	5.33333	Mild age-related pathology (Braak II, Thal 2)	-	-	e3/e3	II	2	-	6.9
G-11021	control	F	NBB	85	Terminal renal insufficiency	n/a - CTR	n/a - CTR	n/a - CTR	7.08333	Mild age-related pathology (Braak I, Thal 2)	-	-	e3/e2	I	2	-	5.1
G-11044	control	M	NBB	51	Suicide by refusing food and water	n/a - CTR	n/a - CTR	n/a - CTR	7.75	Normal brain	-	-	e4/e3	0	0	-	7.2
G-11059	control	F	NBB	84	Pulmonary dysfunction; urosepsis.	n/a - CTR	n/a - CTR	n/a - CTR	6.08333	Mild age-related pathology (Braak II, Thal 2)	-	-	e3/e3	II	2	-	5.1
G-11082	control	F	NBB	84	Respiratory failure due to pneumonia	n/a - CTR	n/a - CTR	n/a - CTR	5.91667	Moderate age-related pathology (Braak II, Thal 3)	-	-	e4/e3	II	3	-	6
G-11090	control	F	NBB	85	Dehydration and cachexia; severe dystonia and hygroma.	n/a - CTR	n/a - CTR	n/a - CTR	8.41667	Moderate age-realted pathology (Braak III, Thal 1)	-	-	no data	III	1	-	5.3
G-11114	control	F	NBB	81	Chronic obstructive pulmonary disease	n/a - CTR	n/a - CTR	n/a - CTR	5.5	Moderate age-realted pathology (Braak III, Thal 1)	-	-	e3/e3	III	1	-	7
G-12088	control	F	NBB	85	Euthanasia	n/a - CTR	n/a - CTR	n/a - CTR	6.41667	Moderate age-realted pathology (Braak III, Thal 1), generalized ischemic/hypoxic changes in the cortex	-	-	e3/e3	III	1	-	6.9
G-15087	control	F	NBB	75	Euthanasia; heart failure	n/a - CTR	n/a - CTR	n/a - CTR	9.16667	Mild age-related pathology (Braak I, Thal 1), small infiltrate in anterior hippocampus CA1	-	-	e3/e2	I	1	-	4.9
H-0C046	control	M	PD&MS	75	End stage renal failure; multiple myeloma	n/a - CTR	n/a - CTR	n/a - CTR	24	Old infarct, otherwise normal brain	-	-	-	-	-	-	5.8
H-0C048	control	M	PD&MS	68	Metastatic colon cancer	n/a - CTR	n/a - CTR	n/a - CTR	10	Mild vascular pathology, othwise normal brain	-	-	-	-	-	-	7
H-0C064	control	F	PD&MS	63	Multiple strokes; acute renal failure; pneumonia	n/a - CTR	n/a - CTR	n/a - CTR	21	Cerbellar infarcts, mild diffuse perivascular oedema; no age-related changes	-	-	-	-	-	-	6.3
H-0C072	control	M	PD&MS	77	Pneumonia after surgery for abdominal colectomy and ileostomy for ischaemic bowel disease	n/a - CTR	n/a - CTR	n/a - CTR	26	Mild age-related pathology (stages unknown)	-	-	-	-	-	-	6.5
H-0C730	control	M	PD&MS	71	Liver cancer	n/a - CTR	n/a - CTR	n/a - CTR	29	Age-related pathology (stages unknown)	-	-	-	-	-	-	5.5
H-0C096	control	F	PD&MS	69	not specified	n/a - CTR	n/a - CTR	n/a - CTR	0.383333	No data	-	-	-	-	-	-	6.7
H-0C083	control	F	PD&MS	87	Pneumonia; worsening renal failure	n/a - CTR	n/a - CTR	n/a - CTR	24	No data	-	-	-	-	-	-	2.7
H-0C084	control	F	PD&MS	84	Old age	n/a - CTR	n/a - CTR	n/a - CTR	23	No data	-	-	-	-	-	-	3.7
H-0C085	control	F	PD&MS	81	not specified	n/a - CTR	n/a - CTR	n/a - CTR	22	No data	-	-	-	-	-	-	5.3
H-DC005	control	M	PD&MS	58	not specified	n/a - CTR	n/a - CTR	n/a - CTR	9	Hypoxic damage in sections of the superior frontal, cingulate gyri and precentral gyrus; no age-related changes	-	-	-	-	-	-	6.5
H-DC022	control	M	PD&MS	75	Squamous cell carcinoma of the lung	n/a - CTR	n/a - CTR	n/a - CTR	12	Mild age-related pathology (stages unknown)	-	-	-	-	-	-	6.4
H-DC023	control	F	PD&MS	78	not specified	n/a - CTR	n/a - CTR	n/a - CTR	23	Mild age-related pathology (Braak II); multiple small areas of demyelination	-	-	-	II	-	-	0
H-DC027	control	M	PD&MS	89	Cardiac arrest; pneumonia	n/a - CTR	n/a - CTR	n/a - CTR	21	Diffuse hypoxic changes; mild acute leptomeningitis mainly affecting the posterior fossa; Tau pathology consistent with argyrophilic brain disease	-	-	-	-	-	-	0
H-DC029	control	M	PD&MS	82	Metastatic liver and lung cancer	n/a - CTR	n/a - CTR	n/a - CTR	48	Micro-metastasis of carcinoma in anterior caudate; minor age-related changes (stages unknown)	-	-	-	-	-	-	0
H-DC040	control	F	PD&MS	61	Ovarian cancer	n/a - CTR	n/a - CTR	n/a - CTR	15	Mild vascular pathology; otherwise normal brain	-	-	-	-	-	-	0
H-DC092	control	M	PD&MS	79	Brainstem stroke; bronchopneumonia	n/a - CTR	n/a - CTR	n/a - CTR	25	Mild age-related pathology (Braak II, Thal 1); PART (possible Primery Age Related Tauopathy)	-	-	-	II	1	-	0
H-DC107	control	F	PD&MS	87	Acutely ischaemic left leg and cellulitis left foot caused by peripheral vascular disease; atrial fibrillation; cerebrovascular event; chronic obstructive pulmonary diesase; heart failure	n/a - CTR	n/a - CTR	n/a - CTR	0	Mild age-related pathology (Braak II, Thal 3); cerebellar infarct; PART (possible Primery Age Related Tauopathy)	-	-	-	II	3	-	0
HDC110	control	F	PD&MS	94	Respiratory failure; bronchopneumonia; fractured sternum due to fall	n/a - CTR	n/a - CTR	n/a - CTR	0	Mild age-related pathology (Braak II, Thal 5); CAA Type 2	-	-	-	II	5	-	0
HDC112	control	M	PD&MS	87	Congestive cardiac failure; atrial fibrillation; mitral regurgitation; chronic kidney disease stage 5	n/a - CTR	n/a - CTR	n/a - CTR	0	Mild age-related pathology (Braak I, Thal 3)	-	-	-	I	3	-	0
