# Supplementary material for: Multiomic ALS signatures highlight subclusters and sex differences suggesting the MAPK pathway as therapeutic target
Source: Nat Commun. 2024 Jun 7;15:4893. doi: 10.1038/s41467-024-49196-y (PMC11161513; doi:10.1038/s41467-024-49196-y)
Supplement: Supplementary file 4 — Supplementary Data 1-16 [file 41467_2024_49196_MOESM4_ESM.zip › Supplementary Data 1-16/Supplemental Data 10 - DE_results_miRNA_clusters.xlsx]

## Sheet: mature
Cluster	mirnaID	baseMean	log2FoldChange	lfcSE	stat	pvalue	padj
C1	hsa-miR-3074-5p	1041.34	-0.718709	0.179006	-4.015	5.94455e-05	0.0133158
C1	hsa-miR-3065-3p	66.3667	-0.987948	0.269368	-3.66765	0.000244792	0.019454
C1	hsa-miR-1972	17.2424	-2.84244	0.778396	-3.65167	0.000260545	0.019454
C1	hsa-let-7i-5p	55.5248	-0.595288	0.174374	-3.41385	0.000640511	0.0358686
C1	hsa-miR-8485	13.9703	-2.32331	0.693132	-3.35191	0.000802575	0.0359554
C1	hsa-miR-181c-3p	347.193	-0.520516	0.160028	-3.25265	0.00114334	0.0426848
C1	hsa-miR-100-5p	311.989	-0.73227	0.23314	-3.1409	0.00168428	0.053897
C1	hsa-miR-3651	83.4357	-1.39366	0.481654	-2.89349	0.00380986	0.0948232
C1	hsa-miR-4800-3p	64.6659	-1.9809	0.679202	-2.91652	0.00353965	0.0948232
C1	hsa-miR-1273d	7.79891	-1.94753	0.685753	-2.83999	0.00451145	0.101057
C1	hsa-miR-25-3p	37.0743	-0.586011	0.221416	-2.64665	0.00812925	0.143958
C1	hsa-miR-27a-3p	15.4884	0.447785	0.174099	2.57202	0.0101108	0.143958
C1	hsa-miR-335-5p	39.8519	0.465772	0.181505	2.56617	0.0102827	0.143958
C1	hsa-miR-598-3p	27.0211	-0.774161	0.297086	-2.60585	0.00916462	0.143958
C1	hsa-miR-744-5p	29.9146	0.502254	0.193548	2.59498	0.0094596	0.143958
C1	hsa-miR-619-5p	12.4176	-1.69425	0.644922	-2.62707	0.00861243	0.143958
C1	hsa-miR-93-5p	118.024	-0.420951	0.170744	-2.4654	0.0136862	0.145986
C1	hsa-miR-30c-5p	12.7113	-0.702669	0.277041	-2.53634	0.0112019	0.145986
C1	hsa-miR-140-3p	67.6408	-0.54027	0.21735	-2.48572	0.012929	0.145986
C1	hsa-miR-99b-5p	38.4279	-0.343079	0.138601	-2.4753	0.0133124	0.145986
C1	hsa-miR-4472	9.30016	0.873026	0.348377	2.50598	0.0122111	0.145986
C1	hsa-miR-543	28.6411	0.480728	0.19711	2.43888	0.0147327	0.150006
C1	hsa-let-7e-5p	61.9857	0.377117	0.159688	2.36158	0.0181972	0.156776
C1	hsa-miR-21-5p	314.173	-0.755416	0.319667	-2.36314	0.018121	0.156776
C1	hsa-miR-30a-5p	87.9304	-0.427563	0.179751	-2.37864	0.0173766	0.156776
C1	hsa-miR-1273g-3p	9.44206	-1.49228	0.627079	-2.37973	0.0173255	0.156776
C1	hsa-miR-3529-5p	18.0293	0.554385	0.239487	2.31488	0.0206192	0.171063
C1	hsa-miR-219b-3p	97.7836	-0.676402	0.296746	-2.2794	0.0226433	0.1749
C1	hsa-miR-574-5p	9.03319	-1.59392	0.69839	-2.28228	0.0224727	0.1749
C1	hsa-miR-625-5p	16.0852	-0.752115	0.33575	-2.24011	0.0250841	0.187295
C1	hsa-miR-3687	119.072	-1.59643	0.73848	-2.16177	0.0306356	0.221367
C1	hsa-miR-103a-3p	978.139	0.317133	0.149402	2.12268	0.0337808	0.2293
C1	hsa-miR-103b	978.139	0.317133	0.149402	2.12268	0.0337808	0.2293
C1	hsa-miR-30b-5p	18.8186	-0.522279	0.254696	-2.0506	0.0403063	0.239924
C1	hsa-miR-126-5p	36.8424	0.463123	0.226021	2.04903	0.0404596	0.239924
C1	hsa-miR-369-3p	11.5101	0.494469	0.24161	2.04656	0.0407013	0.239924
C1	hsa-miR-376a-3p	26.2898	0.44094	0.214438	2.05625	0.039758	0.239924
C1	hsa-miR-148b-3p	11.2124	-0.484356	0.231629	-2.09109	0.0365204	0.239924
C1	hsa-miR-3529-3p	36.0885	0.469827	0.231676	2.02795	0.0425656	0.244479
C1	hsa-miR-219b-5p	1686.79	-0.597786	0.298902	-1.99994	0.045507	0.254839
C1	hsa-miR-29b-3p	330.945	-0.514691	0.260805	-1.97347	0.0484418	0.256334
C1	hsa-miR-139-3p	15.9767	0.409248	0.208079	1.96679	0.049207	0.256334
C1	hsa-miR-137	71.1042	0.450008	0.226512	1.98668	0.0469576	0.256334
C1	hsa-let-7d-5p	394.523	0.24731	0.126544	1.95433	0.0506618	0.257915
C1	hsa-miR-485-3p	10.1118	0.473235	0.244739	1.93363	0.0531583	0.26461
C1	hsa-miR-885-5p	5.8456	0.541339	0.283486	1.90958	0.0561874	0.273608
C1	hsa-miR-34a-5p	15.6722	-0.510272	0.268783	-1.89846	0.0576359	0.27469
C1	hsa-miR-181a-3p	20.0936	-0.447513	0.238401	-1.87715	0.0604979	0.275202
C1	hsa-miR-136-3p	303.303	-0.397705	0.213635	-1.86161	0.0626577	0.275202
C1	hsa-miR-338-5p	24.27	-0.503751	0.270555	-1.86192	0.0626149	0.275202
C1	hsa-miR-421	41.3839	-0.266913	0.14263	-1.87137	0.0612937	0.275202
C1	hsa-miR-484	23.7628	0.317143	0.171422	1.85007	0.0643036	0.277
C1	hsa-miR-181b-5p	447.133	-0.430005	0.237728	-1.80881	0.0704809	0.288566
C1	hsa-miR-769-3p	12.0477	0.445847	0.245665	1.81486	0.069546	0.288566
C1	hsa-miR-548t-3p	15.0377	-0.552843	0.307438	-1.79822	0.0721414	0.288566
C1	hsa-miR-548aa	15.0377	-0.552843	0.307438	-1.79822	0.0721414	0.288566
C1	hsa-miR-29a-3p	1259.73	-0.388368	0.223023	-1.74139	0.0816158	0.296264
C1	hsa-miR-99a-5p	420.181	-0.178747	0.103661	-1.72434	0.084647	0.296264
C1	hsa-miR-30d-5p	81.9954	-0.298695	0.171937	-1.73723	0.0823458	0.296264
C1	hsa-miR-376c-3p	54.4497	0.343009	0.196478	1.74579	0.0808476	0.296264
C1	hsa-miR-331-3p	13.3289	0.338219	0.191256	1.76841	0.0769932	0.296264
C1	hsa-miR-454-3p	12.1762	-0.395594	0.228781	-1.72914	0.0837847	0.296264
C1	hsa-miR-3074-3p	29.2729	-0.381686	0.220061	-1.73445	0.0828383	0.296264
C1	hsa-miR-23b-5p	7.80177	-0.498835	0.289098	-1.72549	0.0844398	0.296264
C1	hsa-miR-107	214.858	0.258912	0.152305	1.69995	0.0891394	0.298018
C1	hsa-miR-143-3p	13.9753	-0.467512	0.274397	-1.70378	0.0884226	0.298018
C1	hsa-miR-9-3p	763.67	0.231082	0.135609	1.70404	0.0883744	0.298018
C1	hsa-miR-193b-3p	19.68	-0.428802	0.253719	-1.69007	0.0910151	0.299815
C1	hsa-miR-7-5p	9.83904	0.415838	0.250207	1.66197	0.0965179	0.313334
C1	hsa-miR-124-3p	360.811	-0.364161	0.22264	-1.63565	0.101914	0.326124
C1	hsa-miR-145-5p	36.9953	0.323328	0.202024	1.60045	0.109499	0.345463
C1	hsa-let-7b-5p	296.569	-0.31992	0.200815	-1.59311	0.111135	0.345754
C1	hsa-miR-4286	724.015	0.404909	0.262433	1.5429	0.122854	0.376978
C1	hsa-miR-1301-3p	37.4871	0.21316	0.140576	1.51634	0.129434	0.382165
C1	hsa-miR-873-3p	17.173	0.373148	0.246232	1.51543	0.129663	0.382165
C1	hsa-miR-296-3p	6.1783	-0.410174	0.270406	-1.51688	0.129297	0.382165
C1	hsa-miR-92a-3p	348.461	-0.40713	0.282033	-1.44355	0.148864	0.40736
C1	hsa-miR-223-3p	11.1088	-0.404097	0.276473	-1.46161	0.143847	0.40736
C1	hsa-miR-365a-3p	10.6952	-0.366297	0.252898	-1.4484	0.147505	0.40736
C1	hsa-miR-365b-3p	10.6952	-0.366297	0.252898	-1.4484	0.147505	0.40736
C1	hsa-miR-539-3p	12.6774	0.364919	0.252953	1.44264	0.149123	0.40736
C1	hsa-miR-92b-3p	165.157	-0.345907	0.237175	-1.45845	0.144718	0.40736
C1	hsa-miR-320a	133.103	0.338528	0.236896	1.42901	0.153001	0.412918
C1	hsa-miR-487a-3p	10.9976	0.34818	0.245253	1.41967	0.155703	0.415207
C1	hsa-miR-149-5p	11.3217	0.319825	0.227156	1.40795	0.159145	0.419395
C1	hsa-miR-22-3p	199.296	0.182212	0.13359	1.36397	0.172578	0.444338
C1	hsa-miR-95-3p	15.0112	0.263	0.192355	1.36726	0.171543	0.444338
C1	hsa-let-7g-5p	70.3055	0.157452	0.116431	1.35233	0.176271	0.447562
C1	hsa-miR-1307-3p	28.5812	-0.282699	0.209799	-1.34748	0.177826	0.447562
C1	hsa-miR-29b-2-5p	11.9498	0.320609	0.243834	1.31487	0.188555	0.46684
C1	hsa-miR-433-3p	46.1375	0.259697	0.197999	1.3116	0.189654	0.46684
C1	hsa-miR-16-2-3p	35.5664	0.266477	0.205422	1.29722	0.194555	0.4737
C1	hsa-miR-125b-2-3p	46.8099	-0.258928	0.204762	-1.26453	0.206039	0.482988
C1	hsa-miR-874-3p	64.7167	0.171655	0.135112	1.27047	0.203918	0.482988
C1	hsa-miR-23c	18.4087	-0.26801	0.212391	-1.26187	0.206995	0.482988
C1	hsa-miR-127-3p	7.64738	-0.355998	0.27846	-1.27845	0.20109	0.482988
C1	hsa-miR-133a-3p	20.5506	-0.340375	0.271791	-1.25234	0.210445	0.485977
C1	hsa-miR-154-3p	9.65966	0.300098	0.242164	1.23923	0.21526	0.492022
C1	hsa-miR-221-3p	338.421	0.275103	0.225912	1.21774	0.223322	0.495289
C1	hsa-miR-381-3p	25.9835	0.298924	0.245123	1.21949	0.22266	0.495289
C1	hsa-miR-577	11.3454	0.573767	0.469843	1.22119	0.222014	0.495289
C1	hsa-miR-130a-3p	17.6945	0.210871	0.176014	1.19804	0.230903	0.507081
C1	hsa-miR-199a-3p	10.7144	0.331484	0.282706	1.17254	0.24098	0.509241
C1	hsa-miR-199b-3p	10.7144	0.331484	0.282706	1.17254	0.24098	0.509241
C1	hsa-miR-186-5p	22.8018	-0.240045	0.202401	-1.18599	0.235625	0.509241
C1	hsa-miR-625-3p	32.3978	-0.301532	0.256471	-1.1757	0.239716	0.509241
C1	hsa-miR-191-5p	278.853	-0.0837911	0.0725602	-1.15478	0.24818	0.519555
C1	hsa-miR-708-5p	20.3136	0.286105	0.250428	1.14246	0.253262	0.520465
C1	hsa-miR-935	240.785	0.330925	0.288641	1.14649	0.251591	0.520465
C1	hsa-miR-138-5p	110.887	0.346351	0.309358	1.11958	0.262892	0.531935
C1	hsa-miR-383-5p	15.0031	0.233232	0.208627	1.11794	0.263593	0.531935
C1	hsa-miR-203a-3p	45.835	0.282156	0.256414	1.10039	0.271162	0.542325
C1	hsa-let-7c-5p	143.334	0.131608	0.123768	1.06334	0.287627	0.542876
C1	hsa-miR-15a-5p	87.9755	-0.266468	0.252032	-1.05728	0.290384	0.542876
C1	hsa-miR-28-5p	9.61272	0.227521	0.210263	1.08208	0.279218	0.542876
C1	hsa-miR-181a-5p	1516.71	-0.230501	0.213263	-1.08083	0.279772	0.542876
C1	hsa-miR-3184-5p	228.941	-0.152536	0.144405	-1.05631	0.290826	0.542876
C1	hsa-miR-5701	13.1091	-0.369572	0.339832	-1.08752	0.276809	0.542876
C1	hsa-miR-423-5p	8.96034	-0.303298	0.283322	-1.0705	0.284392	0.542876
C1	hsa-miR-3184-3p	8.96034	-0.303298	0.283322	-1.0705	0.284392	0.542876
C1	hsa-miR-219a-2-3p	155.645	-0.316896	0.306591	-1.03361	0.301317	0.556183
C1	hsa-miR-495-3p	10.1249	0.256967	0.249436	1.03019	0.302921	0.556183
C1	hsa-miR-134-3p	11.3685	0.280498	0.274426	1.02213	0.306721	0.558581
C1	hsa-miR-30a-3p	121.561	-0.167804	0.176339	-0.951603	0.341298	0.600788
C1	hsa-miR-23b-3p	136.96	-0.162035	0.169838	-0.954053	0.340057	0.600788
C1	hsa-miR-29c-5p	35.3507	-0.136029	0.143543	-0.94765	0.343307	0.600788
C1	hsa-miR-361-3p	29.0149	0.153421	0.15869	0.966797	0.333646	0.600788
C1	hsa-miR-1303	1114.99	-0.323646	0.341521	-0.947662	0.343302	0.600788
C1	hsa-miR-342-5p	9.10086	0.221231	0.235042	0.941243	0.346581	0.601814
C1	hsa-miR-504-5p	116.858	0.261676	0.283695	0.922385	0.356328	0.609293
C1	hsa-miR-28-3p	7.50241	-0.224292	0.241883	-0.927274	0.353784	0.609293
C1	hsa-miR-301a-3p	19.4766	-0.182903	0.200987	-0.910025	0.362809	0.615676
C1	hsa-miR-339-3p	35.2704	0.138992	0.153656	0.904565	0.365696	0.615909
C1	hsa-miR-338-3p	136.659	-0.311228	0.34842	-0.893257	0.37172	0.616779
C1	hsa-miR-411-5p	33.0677	-0.228254	0.255066	-0.894882	0.37085	0.616779
C1	hsa-miR-582-5p	43.0018	0.175258	0.202164	0.86691	0.385991	0.63575
C1	hsa-miR-129-1-3p	19.4407	0.295569	0.347288	0.851078	0.394726	0.638314
C1	hsa-miR-125a-5p	43.7635	0.116833	0.139493	0.837557	0.402279	0.638314
C1	hsa-miR-29c-3p	860.987	-0.218636	0.255451	-0.855884	0.392062	0.638314
C1	hsa-miR-130b-3p	16.5573	-0.18146	0.217747	-0.833353	0.404646	0.638314
C1	hsa-miR-532-5p	19.4341	-0.139829	0.166375	-0.840444	0.400659	0.638314
C1	hsa-miR-1260a	670.574	-0.257116	0.307939	-0.834957	0.403742	0.638314
C1	hsa-miR-361-5p	58.0704	0.160888	0.195133	0.824503	0.409654	0.641695
C1	hsa-miR-3065-5p	211.252	-0.278399	0.34452	-0.808076	0.419047	0.65185
C1	hsa-miR-409-3p	72.2567	0.145634	0.18751	0.776674	0.437351	0.675632
C1	hsa-miR-151a-3p	14.1874	-0.281369	0.368076	-0.764432	0.44461	0.677753
C1	hsa-miR-451a	176.757	-0.256451	0.335602	-0.764154	0.444775	0.677753
C1	hsa-miR-19b-3p	17.8714	0.135827	0.184793	0.735026	0.462323	0.681319
C1	hsa-miR-382-5p	214.882	0.138048	0.185326	0.744896	0.456335	0.681319
C1	hsa-miR-584-5p	30.3534	-0.32038	0.427603	-0.749246	0.453709	0.681319
C1	hsa-miR-4454	899.774	-0.150698	0.203657	-0.739958	0.459325	0.681319
C1	hsa-miR-203b-5p	58.7462	0.180439	0.245363	0.735397	0.462098	0.681319
C1	hsa-miR-195-5p	14.861	0.168482	0.234428	0.718694	0.472329	0.68521
C1	hsa-miR-151a-5p	23.7932	-0.156595	0.218513	-0.71664	0.473596	0.68521
C1	hsa-miR-548az-5p	11.7728	0.180029	0.251523	0.715757	0.474141	0.68521
C1	hsa-miR-7977	46.0668	-0.207887	0.294804	-0.705169	0.480705	0.690243
C1	hsa-miR-98-5p	29.7639	-0.100526	0.149764	-0.671228	0.502076	0.69854
C1	hsa-miR-423-3p	69.8884	0.108309	0.16085	0.673358	0.50072	0.69854
C1	hsa-miR-548h-3p	20.3439	-0.148058	0.21871	-0.676961	0.498431	0.69854
C1	hsa-miR-548z	20.3439	-0.148058	0.21871	-0.676961	0.498431	0.69854
C1	hsa-miR-4485-3p	35.0253	-0.317967	0.467691	-0.679865	0.49659	0.69854
C1	hsa-miR-132-3p	164.17	-0.126964	0.193457	-0.656291	0.511637	0.707449
C1	hsa-miR-487b-3p	359.188	-0.102129	0.160575	-0.63602	0.524763	0.721147
C1	hsa-miR-7-1-3p	45.1329	-0.124867	0.210915	-0.592025	0.553834	0.744865
C1	hsa-miR-9-5p	5705.62	-0.111465	0.184781	-0.603229	0.546357	0.744865
C1	hsa-miR-410-3p	15.2001	0.111783	0.189525	0.589802	0.555323	0.744865
C1	hsa-miR-5100	94.3255	-0.236461	0.395179	-0.598366	0.549596	0.744865
C1	hsa-miR-129-2-3p	17.853	0.159562	0.279061	0.571783	0.567469	0.752149
C1	hsa-miR-330-3p	757.677	-0.0995491	0.173737	-0.572986	0.566654	0.752149
C1	hsa-miR-222-3p	9.09749	0.178282	0.318939	0.558985	0.576172	0.756805
C1	hsa-let-7b-3p	6.93507	0.124114	0.22295	0.55669	0.577739	0.756805
C1	hsa-miR-574-3p	9.02353	-0.172555	0.322424	-0.535179	0.592526	0.767234
C1	hsa-miR-374c-5p	6.72716	-0.153241	0.286355	-0.535143	0.592551	0.767234
C1	hsa-miR-181c-5p	17.6342	-0.115583	0.218709	-0.528481	0.597166	0.768765
C1	hsa-miR-378a-3p	37.2611	0.0901299	0.175815	0.512639	0.608204	0.771455
C1	hsa-miR-329-3p	32.6284	0.10265	0.199531	0.514458	0.606932	0.771455
C1	hsa-miR-505-3p	19.027	-0.0867018	0.171431	-0.505752	0.613031	0.771455
C1	hsa-miR-664a-5p	16.2992	0.104591	0.205128	0.509883	0.610133	0.771455
C1	hsa-miR-363-3p	52.5891	0.0780397	0.157605	0.495159	0.620488	0.776476
C1	hsa-miR-1260b	150.983	-0.109455	0.226975	-0.482235	0.629639	0.779222
C1	hsa-miR-374b-3p	8.88078	-0.106819	0.221304	-0.482681	0.629322	0.779222
C1	hsa-let-7a-5p	635.944	0.0602697	0.133292	0.452162	0.651152	0.781105
C1	hsa-miR-218-5p	8.52705	-0.123952	0.280517	-0.441871	0.658583	0.781105
C1	hsa-miR-125b-5p	149.808	0.0555329	0.118021	0.470535	0.637973	0.781105
C1	hsa-miR-30e-5p	14.4393	-0.0962093	0.212374	-0.453018	0.650536	0.781105
C1	hsa-miR-374a-5p	12.5019	0.106156	0.235117	0.451504	0.651626	0.781105
C1	hsa-miR-340-5p	87.4847	0.127959	0.288386	0.443707	0.657254	0.781105
C1	hsa-miR-342-3p	93.3151	-0.0593824	0.130168	-0.456198	0.648248	0.781105
C1	hsa-miR-501-3p	13.2918	-0.101614	0.230306	-0.441215	0.659057	0.781105
C1	hsa-miR-139-5p	69.7	0.0920141	0.213445	0.431089	0.666403	0.785655
C1	hsa-miR-26b-5p	22.4071	-0.0933181	0.224985	-0.414775	0.678306	0.791296
C1	hsa-miR-191-3p	11.7075	0.0896355	0.21411	0.418643	0.675477	0.791296
C1	hsa-miR-369-5p	11.2378	0.100059	0.24403	0.410027	0.681786	0.791296
C1	hsa-miR-145-3p	23.5097	0.103981	0.261198	0.398093	0.690562	0.79735
C1	hsa-miR-132-5p	10.1219	0.118393	0.328395	0.360519	0.718459	0.825307
C1	hsa-miR-106a-5p	26.8117	0.0704439	0.19998	0.352254	0.724648	0.828169
C1	hsa-let-7f-5p	167.409	-0.0468343	0.141024	-0.332103	0.739812	0.841207
C1	hsa-miR-337-3p	7.74972	-0.0775362	0.237017	-0.327134	0.743567	0.841207
C1	hsa-miR-34b-5p	16.2449	-0.0769467	0.243402	-0.31613	0.751904	0.846364
C1	hsa-miR-101-3p	199.419	-0.0769164	0.247878	-0.310299	0.756334	0.847094
C1	hsa-miR-486-3p	30.8631	-0.0811002	0.272087	-0.298067	0.765652	0.853264
C1	hsa-miR-142-3p	32.492	-0.0715386	0.256062	-0.279379	0.779954	0.864899
C1	hsa-miR-7704	14.2238	-0.0821943	0.300763	-0.273286	0.784633	0.865802
C1	hsa-miR-181d-5p	16.9736	0.0508638	0.195311	0.260425	0.794536	0.872432
C1	hsa-miR-24-3p	57.2535	-0.0374193	0.150066	-0.249352	0.803088	0.873261
C1	hsa-miR-425-5p	37.9646	-0.0348832	0.13839	-0.252064	0.800992	0.873261
C1	hsa-miR-374b-5p	15.7358	-0.0532193	0.223152	-0.238489	0.811502	0.873925
C1	hsa-miR-374c-3p	15.7358	-0.0532193	0.223152	-0.238489	0.811502	0.873925
C1	hsa-miR-3168	9.10977	-0.0750729	0.344085	-0.218182	0.827288	0.886662
C1	hsa-miR-6765-3p	21.3757	0.0849504	0.402572	0.211019	0.832872	0.888397
C1	hsa-miR-16-5p	636.084	-0.0438756	0.215235	-0.20385	0.838471	0.89013
C1	hsa-miR-126-3p	1355.35	0.033492	0.175511	0.190825	0.848662	0.8967
C1	hsa-miR-323a-3p	52.4767	-0.0312423	0.174694	-0.17884	0.858063	0.902376
C1	hsa-miR-708-3p	8.11635	-0.0430818	0.253562	-0.169906	0.865084	0.905508
C1	hsa-miR-27b-3p	143.927	0.0330865	0.232091	0.142559	0.886639	0.911042
C1	hsa-miR-128-3p	668.474	0.0279949	0.177815	0.157438	0.874899	0.911042
C1	hsa-miR-30e-3p	11.7599	-0.0308737	0.215051	-0.143565	0.885844	0.911042
C1	hsa-miR-425-3p	16.8508	0.0320097	0.212738	0.150466	0.880397	0.911042
C1	hsa-miR-20a-5p	11.0836	-0.039433	0.296692	-0.132909	0.894265	0.914683
C1	hsa-miR-26a-5p	1201.83	-0.0153813	0.138371	-0.111159	0.91149	0.928062
C1	hsa-miR-23a-3p	38.7968	-0.0125792	0.144492	-0.0870581	0.930625	0.936087
C1	hsa-miR-140-5p	13.2531	-0.0181924	0.212916	-0.085444	0.931908	0.936087
C1	hsa-miR-502-3p	13.3536	-0.0186566	0.217385	-0.0858229	0.931607	0.936087
C1	hsa-miR-497-5p	24.986	0.00190702	0.210324	0.00906707	0.992766	0.992766
C2	hsa-miR-100-5p	311.989	-0.817698	0.159005	-5.14261	2.70946e-07	6.0692e-05
C2	hsa-miR-99a-5p	420.181	-0.320925	0.0711449	-4.51086	6.45665e-06	0.000723145
C2	hsa-miR-3074-5p	1041.34	-0.511474	0.121853	-4.19747	2.69913e-05	0.00151151
C2	hsa-miR-4472	9.30016	1.02189	0.241795	4.22625	2.37621e-05	0.00151151
C2	hsa-miR-338-5p	24.27	-0.771093	0.189262	-4.07421	4.61712e-05	0.00181978
C2	hsa-miR-339-3p	35.2704	0.425338	0.104723	4.06157	4.87442e-05	0.00181978
C2	hsa-miR-139-3p	15.9767	0.566826	0.144412	3.92504	8.67136e-05	0.00277484
C2	hsa-miR-335-5p	39.8519	0.472022	0.125924	3.74847	0.000177916	0.00498165
C2	hsa-let-7i-5p	55.5248	-0.442227	0.11908	-3.7137	0.000204251	0.00508359
C2	hsa-miR-874-3p	64.7167	0.331415	0.0929694	3.56477	0.000364169	0.00815739
C2	hsa-miR-191-3p	11.7075	0.501949	0.142834	3.5142	0.000441078	0.00898196
C2	hsa-let-7e-5p	61.9857	0.385543	0.110485	3.48954	0.000483847	0.00903182
C2	hsa-miR-487a-3p	10.9976	0.575027	0.16871	3.40838	0.000653498	0.0112603
C2	hsa-miR-181c-3p	347.193	-0.36009	0.109043	-3.30227	0.000959068	0.0153451
C2	hsa-miR-3651	83.4357	-1.07122	0.327421	-3.27169	0.00106905	0.0159645
C2	hsa-miR-99b-5p	38.4279	-0.309716	0.0959985	-3.22626	0.00125419	0.0175587
C2	hsa-miR-3065-3p	66.3667	-0.581279	0.182299	-3.1886	0.00142965	0.0188377
C2	hsa-miR-9-3p	763.67	0.286206	0.0924895	3.09447	0.00197164	0.024536
C2	hsa-miR-582-5p	43.0018	0.424882	0.138219	3.07397	0.00211229	0.0249028
C2	hsa-let-7b-5p	296.569	-0.412617	0.137154	-3.00842	0.00262614	0.0277493
C2	hsa-miR-421	41.3839	-0.298001	0.0993592	-2.99923	0.00270663	0.0277493
C2	hsa-miR-1303	1114.99	-0.696897	0.232522	-2.99713	0.00272538	0.0277493
C2	hsa-miR-485-3p	10.1118	0.511912	0.172447	2.96852	0.00299235	0.0291429
C2	hsa-miR-4286	724.015	0.526311	0.178707	2.9451	0.00322846	0.0301323
C2	hsa-miR-137	71.1042	0.437282	0.155419	2.81356	0.0048996	0.0422119
C2	hsa-miR-504-5p	116.858	0.544921	0.193355	2.81823	0.00482886	0.0422119
C2	hsa-miR-93-5p	118.024	-0.324722	0.116728	-2.78186	0.00540489	0.0448405
C2	hsa-miR-126-5p	36.8424	0.430118	0.156223	2.75323	0.00590107	0.0465003
C2	hsa-miR-193b-3p	19.68	-0.482728	0.175749	-2.74668	0.00602013	0.0465003
C2	hsa-miR-3687	119.072	1.34844	0.500035	2.6967	0.00700299	0.052289
C2	hsa-miR-21-5p	314.173	-0.570223	0.217611	-2.62038	0.00878331	0.0602938
C2	hsa-miR-369-3p	11.5101	0.447573	0.170903	2.61887	0.0088222	0.0602938
C2	hsa-miR-873-3p	17.173	0.447166	0.1709	2.61654	0.00888256	0.0602938
C2	hsa-miR-3529-5p	18.0293	0.438192	0.168235	2.60464	0.00919695	0.0605917
C2	hsa-miR-744-5p	29.9146	0.352633	0.135971	2.59345	0.0095018	0.0608115
C2	hsa-miR-181b-5p	447.133	-0.416911	0.161999	-2.57355	0.0100662	0.0612599
C2	hsa-miR-548t-3p	15.0377	-0.543347	0.212038	-2.56249	0.0103923	0.0612599
C2	hsa-miR-548aa	15.0377	-0.543347	0.212038	-2.56249	0.0103923	0.0612599
C2	hsa-miR-103a-3p	978.139	0.254592	0.101854	2.49958	0.012434	0.0696303
C2	hsa-miR-103b	978.139	0.254592	0.101854	2.49958	0.012434	0.0696303
C2	hsa-miR-136-3p	303.303	-0.362517	0.14565	-2.48895	0.0128119	0.069997
C2	hsa-miR-769-3p	12.0477	0.425557	0.172914	2.46109	0.0138516	0.0738751
C2	hsa-miR-382-5p	214.882	0.308451	0.126437	2.43956	0.014705	0.076603
C2	hsa-miR-7-5p	9.83904	0.426894	0.176183	2.42302	0.0153922	0.0766189
C2	hsa-miR-148b-3p	11.2124	-0.385378	0.158718	-2.42807	0.0151793	0.0766189
C2	hsa-miR-342-5p	9.10086	0.392163	0.162687	2.41053	0.0159294	0.0775691
C2	hsa-miR-451a	176.757	-0.549906	0.229051	-2.4008	0.0163592	0.0779674
C2	hsa-miR-143-3p	13.9753	-0.454083	0.189876	-2.39147	0.0167811	0.0783117
C2	hsa-miR-323a-3p	52.4767	0.274431	0.118886	2.30835	0.0209798	0.0959075
C2	hsa-miR-625-3p	32.3978	-0.40649	0.177421	-2.2911	0.0219574	0.0983693
C2	hsa-miR-139-5p	69.7	0.329365	0.145613	2.26192	0.0237026	0.0992914
C2	hsa-miR-935	240.785	0.444078	0.196656	2.25815	0.0239363	0.0992914
C2	hsa-miR-219b-3p	97.7836	-0.458849	0.202094	-2.27048	0.0231788	0.0992914
C2	hsa-miR-374c-5p	6.72716	-0.476851	0.210098	-2.26966	0.0232283	0.0992914
C2	hsa-miR-219b-5p	1686.79	-0.456976	0.203445	-2.24619	0.0246918	0.0993616
C2	hsa-miR-28-3p	7.50241	-0.393094	0.175185	-2.24388	0.0248404	0.0993616
C2	hsa-miR-191-5p	278.853	-0.111326	0.0502024	-2.21754	0.0265863	0.104479
C2	hsa-miR-92a-3p	348.461	-0.424226	0.192163	-2.20764	0.0272696	0.105317
C2	hsa-miR-3529-3p	36.0885	0.35237	0.160675	2.19306	0.0283029	0.107455
C2	hsa-miR-25-3p	37.0743	-0.322232	0.1501	-2.14678	0.0318108	0.117908
C2	hsa-miR-376a-3p	26.2898	0.321222	0.14989	2.14305	0.032109	0.117908
C2	hsa-miR-433-3p	46.1375	0.289778	0.136539	2.12231	0.0338116	0.120219
C2	hsa-miR-3184-5p	228.941	-0.21037	0.0989512	-2.126	0.0335034	0.120219
C2	hsa-miR-107	214.858	0.218912	0.104335	2.09817	0.0358905	0.123684
C2	hsa-miR-145-3p	23.5097	-0.388002	0.184835	-2.09918	0.0358012	0.123684
C2	hsa-miR-134-3p	11.3685	0.392634	0.190018	2.0663	0.0388002	0.131685
C2	hsa-miR-181a-5p	1516.71	-0.29814	0.145221	-2.05301	0.0400713	0.13397
C2	hsa-miR-4485-3p	35.0253	0.647363	0.316492	2.04543	0.0408125	0.134441
C2	hsa-miR-625-5p	16.0852	-0.460971	0.227212	-2.02881	0.0424775	0.137898
C2	hsa-miR-222-3p	9.09749	0.42802	0.21819	1.96168	0.0497996	0.159359
C2	hsa-miR-128-3p	668.474	0.230905	0.121095	1.90681	0.0565445	0.175916
C2	hsa-miR-20a-5p	11.0836	-0.405196	0.212054	-1.91082	0.0560282	0.175916
C2	hsa-miR-381-3p	25.9835	0.320461	0.16919	1.89409	0.0582137	0.178628
C2	hsa-miR-140-3p	67.6408	-0.275268	0.147877	-1.86146	0.0626788	0.18973
C2	hsa-miR-221-3p	338.421	0.280536	0.154011	1.82154	0.0685254	0.204662
C2	hsa-miR-149-5p	11.3217	0.289608	0.160558	1.80376	0.0712694	0.210057
C2	hsa-miR-223-3p	11.1088	-0.33656	0.190486	-1.76685	0.077253	0.221855
C2	hsa-miR-454-3p	12.1762	-0.276678	0.156362	-1.76947	0.0768153	0.221855
C2	hsa-miR-376c-3p	54.4497	0.238144	0.13592	1.75209	0.0797588	0.226151
C2	hsa-miR-885-5p	5.8456	0.35916	0.205711	1.74594	0.0808209	0.226298
C2	hsa-miR-151a-5p	23.7932	-0.262818	0.152684	-1.72132	0.0851926	0.235594
C2	hsa-miR-154-3p	9.65966	0.282882	0.170949	1.65477	0.0979707	0.259572
C2	hsa-miR-331-3p	13.3289	0.227901	0.137402	1.65865	0.0971862	0.259572
C2	hsa-miR-486-3p	30.8631	-0.3143	0.188778	-1.66492	0.0959283	0.259572
C2	hsa-miR-1260a	670.574	-0.34648	0.209711	-1.65218	0.0984983	0.259572
C2	hsa-miR-8485	13.9703	-0.744739	0.452765	-1.64487	0.0999969	0.260457
C2	hsa-miR-1301-3p	37.4871	0.16044	0.0990009	1.62059	0.105106	0.267716
C2	hsa-miR-127-3p	7.64738	-0.313299	0.193362	-1.62027	0.105174	0.267716
C2	hsa-miR-598-3p	27.0211	-0.322131	0.199659	-1.61341	0.106655	0.268436
C2	hsa-miR-296-3p	6.1783	-0.291883	0.184887	-1.57871	0.114402	0.284733
C2	hsa-miR-3168	9.10977	-0.377572	0.244754	-1.54266	0.122913	0.302555
C2	hsa-miR-3065-5p	211.252	-0.353792	0.234875	-1.5063	0.13199	0.31791
C2	hsa-miR-23c	18.4087	-0.221337	0.14674	-1.50836	0.131462	0.31791
C2	hsa-miR-374b-3p	8.88078	-0.238832	0.159265	-1.49959	0.133721	0.318655
C2	hsa-miR-30a-5p	87.9304	-0.181554	0.122296	-1.48454	0.137665	0.3246
C2	hsa-miR-203b-5p	58.7462	0.246545	0.168102	1.46664	0.142474	0.33244
C2	hsa-miR-423-5p	8.96034	-0.286951	0.197236	-1.45486	0.145709	0.333049
C2	hsa-miR-3184-3p	8.96034	-0.286951	0.197236	-1.45486	0.145709	0.333049
C2	hsa-miR-338-3p	136.659	-0.338531	0.23765	-1.42449	0.154303	0.349131
C2	hsa-let-7g-5p	70.3055	0.115431	0.0813845	1.41834	0.156091	0.349643
C2	hsa-miR-383-5p	15.0031	0.201539	0.14706	1.37046	0.170544	0.378236
C2	hsa-miR-199a-3p	10.7144	-0.277409	0.20693	-1.34059	0.180054	0.387808
C2	hsa-miR-199b-3p	10.7144	-0.277409	0.20693	-1.34059	0.180054	0.387808
C2	hsa-miR-125b-2-3p	46.8099	0.186732	0.138359	1.34962	0.177137	0.387808
C2	hsa-miR-4800-3p	64.6659	-0.600293	0.459097	-1.30755	0.191026	0.407521
C2	hsa-miR-29b-3p	330.945	-0.230817	0.177452	-1.30073	0.19335	0.408589
C2	hsa-miR-15a-5p	87.9755	-0.221702	0.172179	-1.28763	0.197875	0.414242
C2	hsa-miR-92b-3p	165.157	-0.204782	0.161645	-1.26686	0.205204	0.425608
C2	hsa-miR-361-5p	58.0704	0.16911	0.134265	1.25952	0.207842	0.427125
C2	hsa-miR-4454	899.774	-0.173849	0.138732	-1.25313	0.210157	0.427955
C2	hsa-miR-219a-2-3p	155.645	-0.251654	0.209041	-1.20385	0.228648	0.45488
C2	hsa-miR-301a-3p	19.4766	0.162153	0.134934	1.20172	0.229471	0.45488
C2	hsa-miR-708-3p	8.11635	0.207856	0.172085	1.20787	0.227099	0.45488
C2	hsa-miR-543	28.6411	0.161199	0.139643	1.15436	0.248353	0.487991
C2	hsa-miR-27a-3p	15.4884	0.145517	0.128353	1.13372	0.256911	0.491898
C2	hsa-miR-34a-5p	15.6722	-0.20638	0.181283	-1.13844	0.254937	0.491898
C2	hsa-miR-6765-3p	21.3757	0.31134	0.274628	1.13368	0.256929	0.491898
C2	hsa-miR-181a-3p	20.0936	-0.181199	0.161128	-1.12457	0.260773	0.495027
C2	hsa-miR-34b-5p	16.2449	-0.190538	0.170884	-1.11501	0.264845	0.498532
C2	hsa-miR-365a-3p	10.6952	-0.189503	0.171667	-1.1039	0.269636	0.499162
C2	hsa-miR-365b-3p	10.6952	-0.189503	0.171667	-1.1039	0.269636	0.499162
C2	hsa-miR-532-5p	19.4341	-0.127003	0.116459	-1.09054	0.275476	0.505792
C2	hsa-miR-330-3p	757.677	-0.126641	0.118419	-1.06943	0.284874	0.518796
C2	hsa-miR-95-3p	15.0112	0.145306	0.137488	1.05686	0.290576	0.524911
C2	hsa-miR-664a-5p	16.2992	0.150508	0.143112	1.05168	0.292945	0.524958
C2	hsa-miR-130a-3p	17.6945	0.129068	0.125112	1.03162	0.302251	0.537335
C2	hsa-miR-1260b	150.983	0.158054	0.15454	1.02274	0.306432	0.540479
C2	hsa-miR-29b-2-5p	11.9498	0.170253	0.173277	0.982545	0.325831	0.548768
C2	hsa-miR-23b-3p	136.96	-0.115505	0.116273	-0.993398	0.320516	0.548768
C2	hsa-miR-145-5p	36.9953	-0.142434	0.142749	-0.997798	0.318377	0.548768
C2	hsa-miR-584-5p	30.3534	-0.289938	0.292487	-0.991284	0.321547	0.548768
C2	hsa-miR-548h-3p	20.3439	-0.149723	0.152073	-0.984547	0.324847	0.548768
C2	hsa-miR-548z	20.3439	-0.149723	0.152073	-0.984547	0.324847	0.548768
C2	hsa-miR-151a-3p	14.1874	-0.244809	0.253032	-0.967502	0.333293	0.557147
C2	hsa-miR-30b-5p	18.8186	-0.161466	0.170976	-0.944382	0.344975	0.568755
C2	hsa-miR-320a	133.103	-0.152757	0.162723	-0.938758	0.347855	0.568755
C2	hsa-miR-374a-5p	12.5019	0.154507	0.163732	0.943662	0.345342	0.568755
C2	hsa-miR-29a-3p	1259.73	-0.139426	0.151786	-0.918567	0.358322	0.57407
C2	hsa-miR-329-3p	32.6284	0.126803	0.138005	0.918831	0.358184	0.57407
C2	hsa-miR-374b-5p	15.7358	-0.143121	0.156796	-0.912784	0.361356	0.57407
C2	hsa-miR-374c-3p	15.7358	-0.143121	0.156796	-0.912784	0.361356	0.57407
C2	hsa-miR-574-3p	9.02353	-0.198338	0.224691	-0.882714	0.377391	0.595321
C2	hsa-miR-138-5p	110.887	0.181905	0.211305	0.860862	0.389314	0.609835
C2	hsa-miR-29c-5p	35.3507	0.0836588	0.0977514	0.855833	0.39209	0.609918
C2	hsa-miR-130b-3p	16.5573	-0.127413	0.150815	-0.844832	0.398205	0.615158
C2	hsa-miR-337-3p	7.74972	-0.140537	0.168338	-0.83485	0.403802	0.616896
C2	hsa-miR-1972	17.2424	-0.418299	0.502152	-0.833012	0.404838	0.616896
C2	hsa-miR-5100	94.3255	-0.220099	0.269533	-0.816593	0.414161	0.626838
C2	hsa-miR-28-5p	9.61272	-0.125188	0.157282	-0.795947	0.426063	0.634958
C2	hsa-miR-495-3p	10.1249	0.140276	0.176989	0.792568	0.42803	0.634958
C2	hsa-miR-23b-5p	7.80177	-0.151769	0.190438	-0.79695	0.42548	0.634958
C2	hsa-miR-340-5p	87.4847	0.154989	0.197087	0.7864	0.431633	0.636091
C2	hsa-miR-30c-5p	12.7113	-0.136805	0.179914	-0.760392	0.44702	0.646016
C2	hsa-miR-505-3p	19.027	0.0893923	0.117475	0.760945	0.44669	0.646016
C2	hsa-miR-1273d	7.79891	-0.334555	0.436863	-0.765814	0.443787	0.646016
C2	hsa-miR-106a-5p	26.8117	-0.102951	0.140401	-0.733268	0.463395	0.661149
C2	hsa-miR-30e-3p	11.7599	-0.111805	0.152384	-0.733705	0.463128	0.661149
C2	hsa-miR-142-3p	32.492	-0.128527	0.176706	-0.727348	0.467013	0.662094
C2	hsa-miR-23a-3p	38.7968	-0.0726315	0.101214	-0.717605	0.473001	0.662201
C2	hsa-miR-203a-3p	45.835	0.127114	0.176789	0.719013	0.472133	0.662201
C2	hsa-miR-132-3p	164.17	-0.0819317	0.132136	-0.620057	0.53522	0.7179
C2	hsa-miR-361-3p	29.0149	0.0711277	0.111874	0.635785	0.524916	0.7179
C2	hsa-miR-497-5p	24.986	0.0918956	0.144816	0.634569	0.525709	0.7179
C2	hsa-miR-181d-5p	16.9736	0.0875765	0.136332	0.642378	0.520628	0.7179
C2	hsa-miR-501-3p	13.2918	-0.101112	0.16091	-0.628375	0.529758	0.7179
C2	hsa-miR-3074-3p	29.2729	-0.093007	0.149013	-0.624154	0.532527	0.7179
C2	hsa-miR-369-5p	11.2378	0.107801	0.170827	0.631058	0.528003	0.7179
C2	hsa-miR-484	23.7628	-0.0766383	0.124984	-0.613186	0.539754	0.719671
C2	hsa-miR-539-3p	12.6774	0.107767	0.180488	0.597088	0.550448	0.729588
C2	hsa-miR-19b-3p	17.8714	0.0759007	0.130725	0.580615	0.5615	0.739859
C2	hsa-miR-195-5p	14.861	0.094566	0.16474	0.574032	0.565946	0.741357
C2	hsa-miR-186-5p	22.8018	-0.0764516	0.138439	-0.55224	0.580784	0.75637
C2	hsa-let-7a-5p	635.944	0.0495249	0.0909853	0.544317	0.586223	0.75904
C2	hsa-miR-125a-5p	43.7635	0.0497623	0.0978636	0.508487	0.611112	0.786719
C2	hsa-let-7f-5p	167.409	0.0445012	0.0965721	0.460808	0.644936	0.824332
C2	hsa-miR-425-5p	37.9646	0.0433135	0.0958559	0.45186	0.65137	0.824332
C2	hsa-miR-410-3p	15.2001	0.0610966	0.134081	0.45567	0.648627	0.824332
C2	hsa-miR-22-3p	199.296	-0.0409286	0.0920745	-0.444516	0.656669	0.82637
C2	hsa-miR-423-3p	69.8884	-0.0487735	0.111752	-0.436446	0.662513	0.829067
C2	hsa-miR-16-5p	636.084	-0.0591447	0.14665	-0.403304	0.686725	0.8452
C2	hsa-miR-27b-3p	143.927	0.0640466	0.158569	0.403903	0.686284	0.8452
C2	hsa-miR-7977	46.0668	-0.0815396	0.201412	-0.404839	0.685596	0.8452
C2	hsa-miR-9-5p	5705.62	0.0481403	0.125764	0.382783	0.701881	0.859133
C2	hsa-miR-24-3p	57.2535	-0.0356297	0.103997	-0.342605	0.731896	0.876709
C2	hsa-miR-124-3p	360.811	-0.052412	0.151486	-0.345986	0.729353	0.876709
C2	hsa-miR-342-3p	93.3151	-0.030804	0.0897213	-0.34333	0.73135	0.876709
C2	hsa-miR-577	11.3454	0.1171	0.328372	0.356609	0.721385	0.876709
C2	hsa-miR-26b-5p	22.4071	0.0504111	0.154294	0.326721	0.743879	0.883831
C2	hsa-miR-16-2-3p	35.5664	0.0458237	0.143619	0.319064	0.749678	0.883831
C2	hsa-miR-7704	14.2238	0.0659806	0.206755	0.319124	0.749632	0.883831
C2	hsa-miR-30d-5p	81.9954	-0.0352469	0.116934	-0.301425	0.763091	0.890661
C2	hsa-miR-181c-5p	17.6342	0.0392312	0.150021	0.261505	0.793703	0.890661
C2	hsa-miR-125b-5p	149.808	0.0238294	0.0813791	0.29282	0.76966	0.890661
C2	hsa-miR-140-5p	13.2531	0.0384242	0.148058	0.259522	0.795233	0.890661
C2	hsa-miR-363-3p	52.5891	0.0298324	0.109596	0.272205	0.785465	0.890661
C2	hsa-miR-378a-3p	37.2611	-0.0328576	0.12302	-0.267092	0.789398	0.890661
C2	hsa-miR-5701	13.1091	-0.0662414	0.230075	-0.287913	0.773414	0.890661
C2	hsa-let-7b-3p	6.93507	0.0427551	0.161281	0.265097	0.790935	0.890661
C2	hsa-miR-619-5p	12.4176	-0.125448	0.422694	-0.296783	0.766632	0.890661
C2	hsa-miR-1273g-3p	9.44206	0.114568	0.404823	0.283007	0.777171	0.890661
C2	hsa-miR-7-1-3p	45.1329	-0.0350685	0.144646	-0.242443	0.808437	0.900945
C2	hsa-miR-26a-5p	1201.83	0.0218813	0.0942846	0.232077	0.816478	0.904197
C2	hsa-miR-98-5p	29.7639	0.0224907	0.103213	0.217907	0.827502	0.904197
C2	hsa-miR-132-5p	10.1219	0.0509725	0.228907	0.222678	0.823786	0.904197
C2	hsa-miR-133a-3p	20.5506	-0.0411294	0.184532	-0.222885	0.823625	0.904197
C2	hsa-miR-101-3p	199.419	-0.0348498	0.169054	-0.206146	0.836677	0.909784
C2	hsa-miR-30e-5p	14.4393	0.0266346	0.146239	0.182131	0.85548	0.925737
C2	hsa-let-7d-5p	394.523	0.0141697	0.0868113	0.163224	0.870342	0.92903
C2	hsa-miR-218-5p	8.52705	0.0324647	0.192499	0.168648	0.866073	0.92903
C2	hsa-miR-409-3p	72.2567	0.0210244	0.129435	0.162432	0.870965	0.92903
C2	hsa-miR-1307-3p	28.5812	0.0182313	0.142072	0.128325	0.897892	0.953212
C2	hsa-miR-126-3p	1355.35	0.0135913	0.119541	0.113696	0.909479	0.960959
C2	hsa-miR-411-5p	33.0677	0.0157158	0.173531	0.0905648	0.927838	0.975755
C2	hsa-let-7c-5p	143.334	0.00561571	0.0856655	0.065554	0.947733	0.989354
C2	hsa-miR-129-1-3p	19.4407	-0.0126686	0.241109	-0.052543	0.958096	0.989354
C2	hsa-miR-129-2-3p	17.853	-0.00476079	0.194981	-0.0244167	0.98052	0.989354
C2	hsa-miR-29c-3p	860.987	-0.00857659	0.173878	-0.0493252	0.96066	0.989354
C2	hsa-miR-425-3p	16.8508	0.00777189	0.148931	0.0521847	0.958382	0.989354
C2	hsa-miR-502-3p	13.3536	0.0067404	0.151867	0.0443835	0.964599	0.989354
C2	hsa-miR-487b-3p	359.188	-0.0037948	0.109526	-0.0346474	0.972361	0.989354
C2	hsa-miR-548az-5p	11.7728	0.0050003	0.179098	0.0279194	0.977726	0.989354
C2	hsa-miR-574-5p	9.03319	0.0148588	0.453461	0.0327675	0.97386	0.989354
C2	hsa-miR-30a-3p	121.561	-0.000834153	0.120378	-0.00692942	0.994471	0.995337
C2	hsa-miR-708-5p	20.3136	0.00103007	0.176264	0.00584394	0.995337	0.995337
C3	hsa-miR-124-3p	360.811	-0.740938	0.220547	-3.35955	0.00078069	0.0927831
C3	hsa-miR-132-3p	164.17	-0.640356	0.193612	-3.30743	0.000941574	0.0927831
C3	hsa-miR-501-3p	13.2918	0.692096	0.214344	3.22891	0.00124263	0.0927831
C3	hsa-miR-1260a	670.574	0.907035	0.303344	2.99013	0.00278863	0.156163
C3	hsa-miR-30a-5p	87.9304	-0.492682	0.179689	-2.74186	0.00610921	0.171058
C3	hsa-miR-7-1-3p	45.1329	-0.626473	0.216973	-2.88733	0.00388524	0.171058
C3	hsa-miR-5701	13.1091	0.879044	0.316306	2.77909	0.0054511	0.171058
C3	hsa-miR-6765-3p	21.3757	1.09127	0.38951	2.80163	0.00508445	0.171058
C3	hsa-miR-145-5p	36.9953	-0.575652	0.213962	-2.69044	0.00713587	0.177604
C3	hsa-miR-138-5p	110.887	-0.807364	0.309483	-2.60875	0.00908726	0.203555
C3	hsa-miR-410-3p	15.2001	-0.55691	0.217662	-2.5586	0.0105095	0.214011
C3	hsa-miR-495-3p	10.1249	-0.730976	0.292979	-2.49497	0.0125967	0.235138
C3	hsa-miR-143-3p	13.9753	-0.710251	0.288765	-2.45962	0.0139085	0.239655
C3	hsa-miR-99a-5p	420.181	-0.241289	0.102961	-2.3435	0.0191037	0.249077
C3	hsa-miR-137	71.1042	-0.533911	0.231502	-2.3063	0.0210941	0.249077
C3	hsa-miR-136-3p	303.303	-0.487315	0.211352	-2.30571	0.021127	0.249077
C3	hsa-miR-548h-3p	20.3439	0.495026	0.209454	2.36341	0.0181078	0.249077
C3	hsa-miR-548z	20.3439	0.495026	0.209454	2.36341	0.0181078	0.249077
C3	hsa-miR-23b-5p	7.80177	0.585188	0.248489	2.35499	0.0185234	0.249077
C3	hsa-miR-219a-2-3p	155.645	0.674577	0.30108	2.24052	0.0250571	0.255127
C3	hsa-miR-376a-3p	26.2898	-0.526805	0.233046	-2.26052	0.0237888	0.255127
C3	hsa-miR-3074-3p	29.2729	0.46973	0.208358	2.25444	0.0241685	0.255127
C3	hsa-miR-337-3p	7.74972	-0.608512	0.274134	-2.21976	0.0264351	0.257455
C3	hsa-miR-129-1-3p	19.4407	-0.782381	0.362897	-2.15593	0.0310891	0.278559
C3	hsa-miR-381-3p	25.9835	-0.560951	0.259358	-2.16285	0.0305531	0.278559
C3	hsa-miR-24-3p	57.2535	0.3036	0.147525	2.05795	0.0395946	0.341123
C3	hsa-miR-935	240.785	-0.566387	0.28644	-1.97733	0.0480044	0.384035
C3	hsa-miR-1303	1114.99	-0.670569	0.336916	-1.99031	0.0465564	0.384035
C3	hsa-miR-19b-3p	17.8714	0.328541	0.185044	1.77548	0.0758189	0.391108
C3	hsa-miR-199a-3p	10.7144	-0.565321	0.314688	-1.79645	0.0724233	0.391108
C3	hsa-miR-30d-5p	81.9954	-0.323508	0.171669	-1.88449	0.0594989	0.391108
C3	hsa-miR-199b-3p	10.7144	-0.565321	0.314688	-1.79645	0.0724233	0.391108
C3	hsa-miR-30b-5p	18.8186	-0.452251	0.255593	-1.76941	0.0768248	0.391108
C3	hsa-miR-130a-3p	17.6945	-0.363244	0.197155	-1.84243	0.0654122	0.391108
C3	hsa-miR-365a-3p	10.6952	-0.473365	0.261716	-1.8087	0.0704981	0.391108
C3	hsa-miR-365b-3p	10.6952	-0.473365	0.261716	-1.8087	0.0704981	0.391108
C3	hsa-miR-376c-3p	54.4497	-0.384879	0.203128	-1.89477	0.0581234	0.391108
C3	hsa-miR-330-3p	757.677	0.326888	0.171229	1.90907	0.0562528	0.391108
C3	hsa-miR-151a-5p	23.7932	0.379932	0.210983	1.80077	0.0717388	0.391108
C3	hsa-miR-497-5p	24.986	-0.393942	0.219028	-1.79859	0.0720831	0.391108
C3	hsa-miR-502-3p	13.3536	0.374152	0.211155	1.77193	0.0764064	0.391108
C3	hsa-miR-505-3p	19.027	0.31584	0.166492	1.89703	0.0578238	0.391108
C3	hsa-miR-421	41.3839	-0.272207	0.145265	-1.87387	0.0609489	0.391108
C3	hsa-miR-4472	9.30016	0.637603	0.353392	1.80424	0.0711939	0.391108
C3	hsa-miR-133a-3p	20.5506	-0.479648	0.277077	-1.7311	0.083434	0.415316
C3	hsa-miR-451a	176.757	-0.568743	0.332074	-1.7127	0.0867676	0.42252
C3	hsa-miR-574-3p	9.02353	0.517856	0.305066	1.69752	0.0895981	0.427021
C3	hsa-miR-5100	94.3255	0.653832	0.388541	1.68279	0.092416	0.431275
C3	hsa-miR-22-3p	199.296	-0.211958	0.134134	-1.5802	0.114062	0.461954
C3	hsa-miR-29a-3p	1259.73	-0.342603	0.220021	-1.55714	0.119438	0.461954
C3	hsa-miR-218-5p	8.52705	-0.476331	0.304078	-1.56648	0.117237	0.461954
C3	hsa-miR-9-5p	5705.62	-0.283689	0.182272	-1.5564	0.119613	0.461954
C3	hsa-miR-383-5p	15.0031	0.332357	0.20978	1.58431	0.113122	0.461954
C3	hsa-miR-584-5p	30.3534	0.65127	0.416969	1.56192	0.118308	0.461954
C3	hsa-miR-598-3p	27.0211	-0.463202	0.292091	-1.58581	0.112781	0.461954
C3	hsa-miR-885-5p	5.8456	-0.54784	0.345406	-1.58608	0.112722	0.461954
C3	hsa-miR-222-3p	9.09749	-0.569494	0.351781	-1.61889	0.105471	0.461954
C3	hsa-miR-342-5p	9.10086	0.380787	0.237272	1.60485	0.108526	0.461954
C3	hsa-let-7a-5p	635.944	0.198159	0.131613	1.50561	0.132166	0.462582
C3	hsa-miR-139-3p	15.9767	0.322847	0.214178	1.50737	0.131715	0.462582
C3	hsa-miR-129-2-3p	17.853	-0.450769	0.293469	-1.536	0.124538	0.462582
C3	hsa-miR-29c-3p	860.987	-0.379662	0.252135	-1.50578	0.132123	0.462582
C3	hsa-miR-7977	46.0668	0.439451	0.288096	1.52536	0.127169	0.462582
C3	hsa-miR-3168	9.10977	-0.564358	0.366033	-1.54182	0.123117	0.462582
C3	hsa-miR-874-3p	64.7167	0.202183	0.135853	1.48825	0.136685	0.471038
C3	hsa-miR-139-5p	69.7	-0.312938	0.215212	-1.45409	0.14592	0.478393
C3	hsa-miR-132-5p	10.1219	-0.510133	0.350517	-1.45537	0.145566	0.478393
C3	hsa-miR-191-3p	11.7075	0.304313	0.210609	1.44492	0.148481	0.478393
C3	hsa-miR-487b-3p	359.188	-0.233896	0.159089	-1.47022	0.141503	0.478393
C3	hsa-miR-708-5p	20.3136	-0.380179	0.263774	-1.44131	0.149498	0.478393
C3	hsa-miR-128-3p	668.474	-0.25028	0.175835	-1.42338	0.154625	0.48308
C3	hsa-miR-577	11.3454	0.661044	0.46515	1.42114	0.155276	0.48308
C3	hsa-miR-126-5p	36.8424	-0.328083	0.235061	-1.39574	0.162794	0.492782
C3	hsa-miR-423-3p	69.8884	0.22363	0.159454	1.40247	0.160774	0.492782
C3	hsa-miR-873-3p	17.173	0.340938	0.248579	1.37155	0.170205	0.50141
C3	hsa-miR-3651	83.4357	0.638116	0.470491	1.35628	0.175011	0.50141
C3	hsa-miR-20a-5p	11.0836	-0.416356	0.308237	-1.35076	0.176771	0.50141
C3	hsa-miR-127-3p	7.64738	-0.404793	0.295387	-1.37038	0.170568	0.50141
C3	hsa-miR-574-5p	9.03319	0.873917	0.647077	1.35056	0.176836	0.50141
C3	hsa-miR-1301-3p	37.4871	0.189099	0.143274	1.31984	0.186888	0.516825
C3	hsa-miR-219b-5p	1686.79	0.390665	0.294642	1.3259	0.184874	0.516825
C3	hsa-miR-154-3p	9.65966	-0.35866	0.274439	-1.30688	0.191252	0.522445
C3	hsa-miR-331-3p	13.3289	-0.280271	0.216826	-1.29261	0.196146	0.529357
C3	hsa-miR-29b-3p	330.945	-0.329288	0.257238	-1.28009	0.200513	0.53343
C3	hsa-miR-107	214.858	-0.194172	0.152329	-1.27469	0.202418	0.53343
C3	hsa-miR-411-5p	33.0677	-0.321718	0.255304	-1.26014	0.20762	0.540777
C3	hsa-miR-181a-3p	20.0936	0.277146	0.225297	1.23014	0.218645	0.544183
C3	hsa-miR-125b-5p	149.808	-0.146315	0.118874	-1.23084	0.218383	0.544183
C3	hsa-miR-130b-3p	16.5573	0.260608	0.210395	1.23866	0.215471	0.544183
C3	hsa-miR-369-5p	11.2378	-0.327037	0.265071	-1.23377	0.217289	0.544183
C3	hsa-miR-181a-5p	1516.71	0.253104	0.210253	1.20381	0.228665	0.558116
C3	hsa-miR-3529-5p	18.0293	-0.31388	0.261055	-1.20235	0.229226	0.558116
C3	hsa-miR-181d-5p	16.9736	0.231635	0.19512	1.18714	0.235172	0.560411
C3	hsa-miR-1273g-3p	9.44206	0.688167	0.579415	1.18769	0.234954	0.560411
C3	hsa-miR-140-5p	13.2531	-0.266807	0.226141	-1.17982	0.238071	0.561346
C3	hsa-miR-539-3p	12.6774	-0.321795	0.276587	-1.16345	0.244647	0.570844
C3	hsa-miR-29c-5p	35.3507	-0.164968	0.146746	-1.12418	0.260937	0.596427
C3	hsa-miR-625-3p	32.3978	0.28204	0.249705	1.1295	0.258689	0.596427
C3	hsa-miR-296-3p	6.1783	-0.315777	0.283513	-1.1138	0.265364	0.600421
C3	hsa-miR-7-5p	9.83904	-0.311882	0.284062	-1.09794	0.272232	0.60361
C3	hsa-let-7g-5p	70.3055	0.129871	0.118162	1.0991	0.271726	0.60361
C3	hsa-miR-145-3p	23.5097	-0.292163	0.268357	-1.08871	0.276282	0.60361
C3	hsa-miR-3529-3p	36.0885	-0.260983	0.240353	-1.08583	0.277553	0.60361
C3	hsa-miR-221-3p	338.421	-0.240434	0.223722	-1.0747	0.282509	0.60848
C3	hsa-miR-29b-2-5p	11.9498	-0.281165	0.267411	-1.05143	0.29306	0.615421
C3	hsa-miR-361-3p	29.0149	0.167556	0.159698	1.0492	0.294084	0.615421
C3	hsa-miR-340-5p	87.4847	0.301225	0.28468	1.05812	0.290002	0.615421
C3	hsa-miR-582-5p	43.0018	-0.216092	0.207086	-1.04349	0.296721	0.615421
C3	hsa-miR-125b-2-3p	46.8099	0.204309	0.200244	1.0203	0.307587	0.622393
C3	hsa-miR-329-3p	32.6284	-0.208689	0.205162	-1.01719	0.309062	0.622393
C3	hsa-miR-23c	18.4087	-0.216651	0.213931	-1.01271	0.311196	0.622393
C3	hsa-miR-7704	14.2238	-0.316901	0.311549	-1.01718	0.309068	0.622393
C3	hsa-miR-203b-5p	58.7462	-0.247095	0.246877	-1.00088	0.316885	0.622651
C3	hsa-miR-28-3p	7.50241	-0.253593	0.252826	-1.00303	0.315845	0.622651
C3	hsa-miR-625-5p	16.0852	0.311243	0.317742	0.979549	0.327309	0.637541
C3	hsa-miR-106a-5p	26.8117	-0.199211	0.2056	-0.968926	0.332582	0.642228
C3	hsa-miR-126-3p	1355.35	-0.165526	0.173282	-0.955239	0.339457	0.649901
C3	hsa-miR-101-3p	199.419	-0.229091	0.245329	-0.933811	0.350402	0.659579
C3	hsa-miR-664a-5p	16.2992	0.193963	0.207166	0.936267	0.349136	0.659579
C3	hsa-miR-181b-5p	447.133	0.214531	0.234156	0.916188	0.359568	0.666304
C3	hsa-let-7i-5p	55.5248	-0.154459	0.170818	-0.904232	0.365873	0.666304
C3	hsa-miR-30e-5p	14.4393	-0.201001	0.220227	-0.912699	0.361401	0.666304
C3	hsa-miR-4800-3p	64.6659	0.599627	0.663013	0.904397	0.365785	0.666304
C3	hsa-miR-548az-5p	11.7728	0.220643	0.256074	0.861635	0.388888	0.702508
C3	hsa-miR-4286	724.015	0.221176	0.259041	0.853827	0.393201	0.704616
C3	hsa-miR-149-5p	11.3217	-0.202176	0.249747	-0.809523	0.418214	0.737259
C3	hsa-miR-363-3p	52.5891	0.127401	0.158422	0.804184	0.421291	0.737259
C3	hsa-miR-8485	13.9703	0.523835	0.644969	0.812186	0.416685	0.737259
C3	hsa-miR-34b-5p	16.2449	0.191675	0.240796	0.796003	0.42603	0.73729
C3	hsa-miR-219b-3p	97.7836	-0.2317	0.292253	-0.792805	0.427891	0.73729
C3	hsa-let-7b-3p	6.93507	0.171999	0.230289	0.746882	0.455135	0.778246
C3	hsa-miR-1972	17.2424	0.531281	0.721881	0.735968	0.46175	0.783576
C3	hsa-miR-4485-3p	35.0253	-0.339399	0.465067	-0.729785	0.465522	0.784037
C3	hsa-miR-374b-3p	8.88078	0.156175	0.219621	0.711112	0.477015	0.797398
C3	hsa-miR-4454	899.774	-0.1405	0.201018	-0.698941	0.484589	0.804059
C3	hsa-miR-23a-3p	38.7968	-0.102391	0.148126	-0.691242	0.489414	0.806093
C3	hsa-miR-148b-3p	11.2124	-0.154407	0.226453	-0.681851	0.495333	0.809888
C3	hsa-miR-191-5p	278.853	-0.0482613	0.0726013	-0.664744	0.506215	0.821235
C3	hsa-miR-301a-3p	19.4766	0.129404	0.19623	0.659452	0.509606	0.821235
C3	hsa-miR-95-3p	15.0112	-0.135527	0.20967	-0.646383	0.518031	0.82885
C3	hsa-let-7f-5p	167.409	0.0790263	0.139795	0.565303	0.571867	0.82986
C3	hsa-miR-21-5p	314.173	0.181796	0.314554	0.577949	0.563299	0.82986
C3	hsa-miR-28-5p	9.61272	-0.144096	0.232669	-0.619317	0.535707	0.82986
C3	hsa-miR-98-5p	29.7639	0.0834175	0.149668	0.55735	0.577289	0.82986
C3	hsa-miR-16-2-3p	35.5664	-0.121547	0.210657	-0.576991	0.563946	0.82986
C3	hsa-miR-181c-5p	17.6342	-0.122697	0.222178	-0.552247	0.580779	0.82986
C3	hsa-miR-181c-3p	347.193	0.0944619	0.157214	0.600851	0.547939	0.82986
C3	hsa-miR-27b-3p	143.927	0.141712	0.229419	0.617701	0.536773	0.82986
C3	hsa-miR-125a-5p	43.7635	-0.0803841	0.14449	-0.556329	0.577986	0.82986
C3	hsa-miR-134-3p	11.3685	-0.160369	0.291057	-0.550986	0.581643	0.82986
C3	hsa-miR-99b-5p	38.4279	0.0802274	0.133483	0.601032	0.547818	0.82986
C3	hsa-miR-338-5p	24.27	0.145789	0.261439	0.55764	0.57709	0.82986
C3	hsa-miR-339-3p	35.2704	0.0959614	0.156493	0.6132	0.539744	0.82986
C3	hsa-miR-425-3p	16.8508	-0.122305	0.220247	-0.555308	0.578684	0.82986
C3	hsa-miR-454-3p	12.1762	0.122496	0.21434	0.571503	0.567658	0.82986
C3	hsa-miR-769-3p	12.0477	-0.167875	0.269002	-0.624066	0.532585	0.82986
C3	hsa-miR-3184-5p	228.941	0.0796121	0.142502	0.558674	0.576384	0.82986
C3	hsa-miR-425-5p	37.9646	-0.076559	0.141861	-0.539674	0.589422	0.831884
C3	hsa-miR-92b-3p	165.157	-0.125915	0.233987	-0.538128	0.590489	0.831884
C3	hsa-miR-16-5p	636.084	0.111431	0.212335	0.524788	0.599731	0.837718
C3	hsa-miR-374c-5p	6.72716	-0.152237	0.291994	-0.521369	0.60211	0.837718
C3	hsa-miR-23b-3p	136.96	0.0863273	0.167628	0.514992	0.606559	0.838698
C3	hsa-miR-1307-3p	28.5812	-0.104172	0.208188	-0.500373	0.616812	0.847626
C3	hsa-miR-1260b	150.983	0.110772	0.22377	0.495024	0.620583	0.847626
C3	hsa-let-7b-5p	296.569	0.0856089	0.197953	0.43247	0.6654	0.866956
C3	hsa-miR-27a-3p	15.4884	-0.0886969	0.194549	-0.455911	0.648454	0.866956
C3	hsa-miR-34a-5p	15.6722	-0.111916	0.262257	-0.426741	0.669568	0.866956
C3	hsa-miR-203a-3p	45.835	-0.117479	0.258091	-0.455184	0.648977	0.866956
C3	hsa-miR-320a	133.103	-0.101862	0.235455	-0.432616	0.665294	0.866956
C3	hsa-miR-744-5p	29.9146	-0.0872149	0.204101	-0.427313	0.669151	0.866956
C3	hsa-miR-374b-5p	15.7358	-0.0971122	0.227179	-0.42747	0.669037	0.866956
C3	hsa-miR-374c-3p	15.7358	-0.0971122	0.227179	-0.42747	0.669037	0.866956
C3	hsa-miR-708-3p	8.11635	-0.113848	0.264055	-0.431151	0.666358	0.866956
C3	hsa-miR-548t-3p	15.0377	0.119681	0.295478	0.405042	0.685447	0.877372
C3	hsa-miR-548aa	15.0377	0.119681	0.295478	0.405042	0.685447	0.877372
C3	hsa-miR-103a-3p	978.139	-0.0581532	0.147744	-0.393609	0.69387	0.878117
C3	hsa-miR-103b	978.139	-0.0581532	0.147744	-0.393609	0.69387	0.878117
C3	hsa-miR-30e-3p	11.7599	-0.0836229	0.221507	-0.377517	0.705789	0.883222
C3	hsa-miR-504-5p	116.858	0.107093	0.28108	0.381005	0.7032	0.883222
C3	hsa-miR-409-3p	72.2567	-0.0697344	0.18821	-0.370514	0.711	0.8848
C3	hsa-miR-30c-5p	12.7113	-0.0846467	0.260341	-0.325138	0.745077	0.922084
C3	hsa-miR-26b-5p	22.4071	0.0705714	0.22326	0.316095	0.75193	0.925453
C3	hsa-miR-93-5p	118.024	0.0510776	0.167427	0.305074	0.76031	0.926608
C3	hsa-miR-335-5p	39.8519	-0.0572649	0.188383	-0.303981	0.761142	0.926608
C3	hsa-let-7e-5p	61.9857	0.0470636	0.162765	0.28915	0.772466	0.928797
C3	hsa-miR-361-5p	58.0704	0.0564925	0.194906	0.289844	0.771935	0.928797
C3	hsa-miR-1273d	7.79891	0.178742	0.626405	0.285345	0.77538	0.928797
C3	hsa-miR-9-3p	763.67	0.034548	0.134191	0.257455	0.796828	0.929633
C3	hsa-miR-186-5p	22.8018	-0.056141	0.201519	-0.278589	0.78056	0.929633
C3	hsa-miR-484	23.7628	0.0484952	0.179325	0.270432	0.786828	0.929633
C3	hsa-miR-532-5p	19.4341	0.0430543	0.166545	0.258515	0.79601	0.929633
C3	hsa-miR-3074-5p	1041.34	0.0461855	0.176285	0.261994	0.793326	0.929633
C3	hsa-miR-433-3p	46.1375	-0.0453529	0.20093	-0.225714	0.821424	0.950181
C3	hsa-miR-543	28.6411	-0.045988	0.205501	-0.223784	0.822925	0.950181
C3	hsa-miR-223-3p	11.1088	-0.0557222	0.270709	-0.205838	0.836918	0.95385
C3	hsa-miR-142-3p	32.492	0.0517131	0.25433	0.20333	0.838877	0.95385
C3	hsa-miR-193b-3p	19.68	-0.0510234	0.246857	-0.206692	0.83625	0.95385
C3	hsa-let-7d-5p	394.523	-0.0177974	0.125848	-0.14142	0.887538	0.960842
C3	hsa-miR-26a-5p	1201.83	-0.0229277	0.136612	-0.167831	0.866716	0.960842
C3	hsa-miR-140-3p	67.6408	-0.028868	0.213035	-0.135508	0.89221	0.960842
C3	hsa-miR-195-5p	14.861	0.0405987	0.241044	0.168428	0.866246	0.960842
C3	hsa-miR-369-3p	11.5101	-0.0390291	0.263636	-0.148042	0.88231	0.960842
C3	hsa-miR-382-5p	214.882	-0.030846	0.183854	-0.167774	0.866761	0.960842
C3	hsa-miR-342-3p	93.3151	0.0204656	0.129674	0.157823	0.874596	0.960842
C3	hsa-miR-151a-3p	14.1874	0.0559936	0.361327	0.154966	0.876848	0.960842
C3	hsa-miR-338-3p	136.659	0.0476538	0.343509	0.138727	0.889666	0.960842
C3	hsa-miR-423-5p	8.96034	-0.0425317	0.283302	-0.150129	0.880663	0.960842
C3	hsa-miR-3184-3p	8.96034	-0.0425317	0.283302	-0.150129	0.880663	0.960842
C3	hsa-let-7c-5p	143.334	-0.0120889	0.124433	-0.0971518	0.922606	0.976767
C3	hsa-miR-15a-5p	87.9755	0.0184046	0.248217	0.0741471	0.940893	0.976767
C3	hsa-miR-25-3p	37.0743	0.0168057	0.214109	0.0784911	0.937437	0.976767
C3	hsa-miR-30a-3p	121.561	0.0155199	0.174263	0.0890601	0.929034	0.976767
C3	hsa-miR-100-5p	311.989	-0.0167117	0.229227	-0.0729047	0.941882	0.976767
C3	hsa-miR-378a-3p	37.2611	0.0183041	0.178283	0.102669	0.918226	0.976767
C3	hsa-miR-3687	119.072	0.0642963	0.726059	0.0885552	0.929435	0.976767
C3	hsa-miR-619-5p	12.4176	-0.0454703	0.613987	-0.0740575	0.940965	0.976767
C3	hsa-miR-3065-5p	211.252	0.0211187	0.339802	0.0621502	0.950443	0.981103
C3	hsa-miR-92a-3p	348.461	0.0110614	0.277975	0.0397928	0.968258	0.981402
C3	hsa-miR-374a-5p	12.5019	0.00980886	0.241812	0.0405639	0.967644	0.981402
C3	hsa-miR-485-3p	10.1118	0.0118162	0.267935	0.0441012	0.964824	0.981402
C3	hsa-miR-3065-3p	66.3667	0.013555	0.261076	0.0519196	0.958593	0.981402
C3	hsa-miR-486-3p	30.8631	-0.00880831	0.270636	-0.0325467	0.974036	0.982811
C3	hsa-miR-323a-3p	52.4767	-0.00155691	0.174816	-0.008906	0.992894	0.992894
C3	hsa-miR-487a-3p	10.9976	0.00307045	0.259628	0.0118263	0.990564	0.992894
C4	hsa-miR-99a-5p	420.181	-0.455953	0.0861164	-5.29461	1.1927e-07	2.67165e-05
C4	hsa-miR-136-3p	303.303	-0.721591	0.176843	-4.0804	4.49581e-05	0.00364839
C4	hsa-miR-3651	83.4357	-1.61782	0.398379	-4.061	4.88624e-05	0.00364839
C4	hsa-miR-34a-5p	15.6722	-0.906794	0.229833	-3.94544	7.96542e-05	0.00446063
C4	hsa-miR-1303	1114.99	-1.08972	0.282183	-3.86174	0.000112581	0.00504362
C4	hsa-miR-340-5p	87.4847	0.870824	0.236602	3.68054	0.000232739	0.00868894
C4	hsa-miR-4800-3p	64.6659	-2.03782	0.560798	-3.63379	0.000279284	0.0089371
C4	hsa-let-7g-5p	70.3055	0.332878	0.0950961	3.50044	0.000464496	0.0104047
C4	hsa-miR-27b-3p	143.927	0.675755	0.190612	3.54518	0.000392341	0.0104047
C4	hsa-miR-8485	13.9703	-1.97277	0.562261	-3.50864	0.000450406	0.0104047
C4	hsa-miR-374a-5p	12.5019	0.623557	0.184548	3.37883	0.000727944	0.0142252
C4	hsa-miR-1972	17.2424	-2.10069	0.624051	-3.36622	0.000762065	0.0142252
C4	hsa-miR-26a-5p	1201.83	0.365963	0.11412	3.20682	0.00134212	0.0207836
C4	hsa-miR-301a-3p	19.4766	0.498339	0.154691	3.22152	0.00127514	0.0207836
C4	hsa-miR-487b-3p	359.188	-0.422836	0.133064	-3.17769	0.00148454	0.0207836
C4	hsa-miR-127-3p	7.64738	-0.77725	0.243913	-3.18659	0.00143959	0.0207836
C4	hsa-miR-335-5p	39.8519	0.468646	0.150382	3.11637	0.00183093	0.0241251
C4	hsa-let-7e-5p	61.9857	0.385929	0.13218	2.91971	0.00350352	0.0392394
C4	hsa-miR-3168	9.10977	-0.895635	0.30675	-2.91976	0.00350301	0.0392394
C4	hsa-miR-1273d	7.79891	-1.6213	0.551825	-2.93807	0.0033026	0.0392394
C4	hsa-miR-16-5p	636.084	0.504911	0.177484	2.84483	0.00444355	0.0473978
C4	hsa-miR-577	11.3454	1.07636	0.384567	2.7989	0.00512777	0.05221
C4	hsa-let-7i-5p	55.5248	-0.392889	0.142087	-2.76513	0.0056901	0.0531076
C4	hsa-miR-361-5p	58.0704	0.442285	0.159885	2.76627	0.00567022	0.0531076
C4	hsa-miR-23a-3p	38.7968	-0.336652	0.123191	-2.73277	0.0062804	0.0555234
C4	hsa-miR-133a-3p	20.5506	-0.622079	0.228348	-2.72425	0.00644468	0.0555234
C4	hsa-miR-143-3p	13.9753	-0.620826	0.229047	-2.71048	0.00671861	0.0557395
C4	hsa-miR-26b-5p	22.4071	0.48045	0.178952	2.68479	0.0072575	0.05806
C4	hsa-miR-130b-3p	16.5573	0.449807	0.168578	2.66825	0.00762475	0.0588946
C4	hsa-miR-451a	176.757	-0.726958	0.277777	-2.61706	0.00886912	0.0662227
C4	hsa-miR-15a-5p	87.9755	0.533931	0.205812	2.59427	0.00947919	0.0684948
C4	hsa-miR-139-5p	69.7	0.448612	0.174905	2.5649	0.0103206	0.0722445
C4	hsa-miR-24-3p	57.2535	0.30943	0.121505	2.54664	0.0108765	0.0738286
C4	hsa-let-7a-5p	635.944	0.266318	0.109947	2.42225	0.0154248	0.0909253
C4	hsa-miR-22-3p	199.296	-0.272165	0.111587	-2.43905	0.014726	0.0909253
C4	hsa-miR-486-3p	30.8631	-0.555298	0.229052	-2.42434	0.0153363	0.0909253
C4	hsa-miR-543	28.6411	-0.422451	0.173867	-2.42974	0.0151099	0.0909253
C4	hsa-miR-3687	119.072	-1.48695	0.609406	-2.44	0.0146871	0.0909253
C4	hsa-miR-1273g-3p	9.44206	-1.21999	0.508498	-2.39921	0.0164304	0.0943693
C4	hsa-miR-454-3p	12.1762	0.396781	0.169059	2.347	0.0189253	0.105982
C4	hsa-miR-5100	94.3255	-0.740189	0.32758	-2.25957	0.023848	0.130291
C4	hsa-miR-338-3p	136.659	0.644007	0.286464	2.24812	0.0245683	0.131031
C4	hsa-miR-3065-5p	211.252	0.631493	0.283715	2.2258	0.0260275	0.135585
C4	hsa-miR-138-5p	110.887	-0.561261	0.257637	-2.17849	0.0293694	0.148382
C4	hsa-miR-619-5p	12.4176	-1.1307	0.52043	-2.17262	0.0298089	0.148382
C4	hsa-miR-126-3p	1355.35	-0.312937	0.145035	-2.15767	0.0309536	0.14981
C4	hsa-miR-378a-3p	37.2611	-0.320752	0.149665	-2.14314	0.0321022	0.14981
C4	hsa-miR-151a-3p	14.1874	0.628114	0.293037	2.14346	0.0320759	0.14981
C4	hsa-miR-145-3p	23.5097	-0.472468	0.222219	-2.12613	0.033492	0.150044
C4	hsa-miR-337-3p	7.74972	-0.440998	0.207015	-2.13028	0.0331488	0.150044
C4	hsa-miR-4454	899.774	-0.349767	0.168249	-2.07887	0.0376292	0.165273
C4	hsa-miR-3074-5p	1041.34	-0.305622	0.147605	-2.07054	0.038402	0.165424
C4	hsa-miR-154-3p	9.65966	-0.453264	0.220618	-2.05452	0.0399252	0.165616
C4	hsa-miR-361-3p	29.0149	0.266846	0.129722	2.05706	0.0396807	0.165616
C4	hsa-miR-19b-3p	17.8714	0.304189	0.149813	2.03046	0.0423097	0.169298
C4	hsa-miR-101-3p	199.419	0.414378	0.204096	2.03032	0.0423245	0.169298
C4	hsa-miR-708-5p	20.3136	-0.437048	0.216786	-2.01603	0.0437964	0.172112
C4	hsa-miR-27a-3p	15.4884	0.291741	0.147251	1.98125	0.0475636	0.183694
C4	hsa-miR-34b-5p	16.2449	0.3833	0.194259	1.97314	0.0484792	0.184057
C4	hsa-miR-126-5p	36.8424	0.365222	0.187807	1.94467	0.0518145	0.193441
C4	hsa-miR-30a-3p	121.561	-0.283038	0.146085	-1.93749	0.0526857	0.193469
C4	hsa-miR-7-1-3p	45.1329	-0.337931	0.175863	-1.92155	0.0546621	0.197489
C4	hsa-miR-369-5p	11.2378	-0.408882	0.214061	-1.91012	0.0561174	0.199529
C4	hsa-miR-3074-3p	29.2729	0.329464	0.173735	1.89635	0.0579136	0.202698
C4	hsa-miR-574-3p	9.02353	0.475401	0.251926	1.88707	0.0591513	0.203845
C4	hsa-miR-191-5p	278.853	-0.112244	0.0600505	-1.86917	0.0615995	0.209065
C4	hsa-miR-129-1-3p	19.4407	-0.546932	0.29686	-1.84239	0.0654176	0.210679
C4	hsa-miR-9-3p	763.67	0.205829	0.112033	1.83722	0.0661767	0.210679
C4	hsa-miR-421	41.3839	-0.21433	0.116918	-1.83317	0.0667776	0.210679
C4	hsa-miR-548h-3p	20.3439	0.320342	0.174009	1.84095	0.0656283	0.210679
C4	hsa-miR-548z	20.3439	0.320342	0.174009	1.84095	0.0656283	0.210679
C4	hsa-miR-374c-5p	6.72716	0.399755	0.219349	1.82246	0.0683846	0.212752
C4	hsa-miR-329-3p	32.6284	-0.294556	0.169266	-1.74019	0.0818255	0.251081
C4	hsa-miR-885-5p	5.8456	0.414406	0.239196	1.73249	0.0831857	0.251805
C4	hsa-miR-107	214.858	-0.218528	0.126896	-1.72211	0.0850499	0.252265
C4	hsa-miR-181a-5p	1516.71	0.302525	0.175975	1.71913	0.0855898	0.252265
C4	hsa-miR-30e-3p	11.7599	-0.311607	0.184373	-1.69009	0.0910111	0.252391
C4	hsa-miR-409-3p	72.2567	-0.264438	0.157132	-1.68291	0.0923933	0.252391
C4	hsa-miR-410-3p	15.2001	-0.281207	0.16502	-1.70408	0.0883669	0.252391
C4	hsa-miR-484	23.7628	0.242419	0.14299	1.69536	0.0900073	0.252391
C4	hsa-miR-374b-5p	15.7358	0.30073	0.178322	1.68645	0.0917095	0.252391
C4	hsa-miR-374c-3p	15.7358	0.30073	0.178322	1.68645	0.0917095	0.252391
C4	hsa-miR-369-3p	11.5101	0.339509	0.203343	1.66963	0.0949917	0.256363
C4	hsa-miR-23b-3p	136.96	0.230612	0.139198	1.65672	0.0975769	0.257144
C4	hsa-miR-219a-2-3p	155.645	0.418208	0.25212	1.65877	0.0971628	0.257144
C4	hsa-miR-100-5p	311.989	-0.30433	0.19198	-1.58522	0.112917	0.290728
C4	hsa-miR-195-5p	14.861	0.3048	0.191725	1.58978	0.111885	0.290728
C4	hsa-miR-129-2-3p	17.853	-0.369957	0.23845	-1.55151	0.12078	0.307441
C4	hsa-miR-9-5p	5705.62	-0.235346	0.152573	-1.54252	0.122948	0.309441
C4	hsa-miR-584-5p	30.3534	0.5247	0.348771	1.50443	0.132472	0.329707
C4	hsa-miR-128-3p	668.474	0.219584	0.146737	1.49644	0.134538	0.33117
C4	hsa-miR-181c-5p	17.6342	-0.271481	0.183234	-1.48161	0.138444	0.337081
C4	hsa-miR-29c-3p	860.987	0.308704	0.210757	1.46474	0.142992	0.33716
C4	hsa-miR-548t-3p	15.0377	-0.367036	0.250098	-1.46757	0.142222	0.33716
C4	hsa-miR-548aa	15.0377	-0.367036	0.250098	-1.46757	0.142222	0.33716
C4	hsa-miR-125b-5p	149.808	0.141401	0.0972641	1.45379	0.146005	0.337167
C4	hsa-miR-7977	46.0668	0.35107	0.24074	1.45829	0.14476	0.337167
C4	hsa-miR-21-5p	314.173	0.375324	0.263074	1.42668	0.153671	0.351248
C4	hsa-miR-137	71.1042	0.263993	0.18803	1.40399	0.160322	0.351432
C4	hsa-miR-29c-5p	35.3507	-0.165551	0.118676	-1.39498	0.163021	0.351432
C4	hsa-miR-99b-5p	38.4279	-0.154024	0.111275	-1.38418	0.166303	0.351432
C4	hsa-miR-485-3p	10.1118	0.293139	0.207133	1.41522	0.157004	0.351432
C4	hsa-miR-1307-3p	28.5812	-0.240246	0.172512	-1.39264	0.163729	0.351432
C4	hsa-miR-1260b	150.983	-0.260473	0.187831	-1.38674	0.165521	0.351432
C4	hsa-miR-7704	14.2238	-0.352239	0.253055	-1.39195	0.163938	0.351432
C4	hsa-miR-28-3p	7.50241	-0.278822	0.199866	-1.39505	0.163002	0.351432
C4	hsa-miR-382-5p	214.882	-0.209915	0.15376	-1.36521	0.172186	0.360463
C4	hsa-miR-181c-3p	347.193	-0.176887	0.131642	-1.3437	0.179045	0.371353
C4	hsa-miR-4472	9.30016	0.397905	0.298454	1.33322	0.182459	0.374962
C4	hsa-miR-203a-3p	45.835	-0.285172	0.215303	-1.32451	0.185332	0.376184
C4	hsa-miR-151a-5p	23.7932	0.232089	0.175656	1.32127	0.186413	0.376184
C4	hsa-miR-381-3p	25.9835	0.264316	0.203213	1.30068	0.193368	0.386736
C4	hsa-miR-30a-5p	87.9304	-0.190677	0.147262	-1.29482	0.195383	0.387309
C4	hsa-miR-186-5p	22.8018	0.205765	0.160424	1.28263	0.199621	0.392238
C4	hsa-miR-199a-3p	10.7144	-0.311538	0.246533	-1.26368	0.206347	0.395057
C4	hsa-miR-199b-3p	10.7144	-0.311538	0.246533	-1.26368	0.206347	0.395057
C4	hsa-miR-30e-5p	14.4393	0.214482	0.168825	1.27044	0.203929	0.395057
C4	hsa-miR-3184-5p	228.941	-0.149946	0.119289	-1.25699	0.208757	0.396284
C4	hsa-miR-193b-3p	19.68	-0.256747	0.206484	-1.24342	0.213713	0.402284
C4	hsa-miR-139-3p	15.9767	0.217018	0.17593	1.23355	0.217371	0.403192
C4	hsa-miR-423-5p	8.96034	-0.285218	0.232337	-1.2276	0.219596	0.403192
C4	hsa-miR-3184-3p	8.96034	-0.285218	0.232337	-1.2276	0.219596	0.403192
C4	hsa-miR-376a-3p	26.2898	0.219809	0.179916	1.22174	0.221808	0.403942
C4	hsa-miR-5701	13.1091	-0.339436	0.27968	-1.21366	0.224878	0.406231
C4	hsa-miR-29b-3p	330.945	0.257363	0.214667	1.1989	0.230568	0.413177
C4	hsa-miR-574-5p	9.03319	-0.658391	0.554097	-1.18823	0.234745	0.417324
C4	hsa-miR-130a-3p	17.6945	-0.180004	0.153115	-1.17561	0.23975	0.422867
C4	hsa-miR-501-3p	13.2918	-0.222809	0.1925	-1.15745	0.24709	0.432408
C4	hsa-miR-433-3p	46.1375	-0.190896	0.167166	-1.14196	0.253473	0.436753
C4	hsa-miR-505-3p	19.027	0.155864	0.136372	1.14293	0.253066	0.436753
C4	hsa-miR-140-5p	13.2531	0.192734	0.171154	1.12608	0.26013	0.444802
C4	hsa-miR-221-3p	338.421	-0.209382	0.187051	-1.11939	0.262975	0.446261
C4	hsa-miR-330-3p	757.677	0.154389	0.143339	1.07709	0.28144	0.474004
C4	hsa-miR-92a-3p	348.461	0.236786	0.232411	1.01882	0.308288	0.515347
C4	hsa-miR-124-3p	360.811	-0.180102	0.183655	-0.980652	0.326764	0.532709
C4	hsa-miR-425-5p	37.9646	-0.114169	0.11517	-0.991308	0.321535	0.532709
C4	hsa-miR-3065-3p	66.3667	-0.214617	0.21833	-0.982995	0.32561	0.532709
C4	hsa-miR-23c	18.4087	0.164003	0.167731	0.977772	0.328187	0.532709
C4	hsa-miR-125a-5p	43.7635	0.108975	0.115416	0.9442	0.345067	0.553978
C4	hsa-miR-6765-3p	21.3757	-0.317208	0.33677	-0.941915	0.346236	0.553978
C4	hsa-miR-181b-5p	447.133	0.183263	0.195886	0.935559	0.3495	0.555235
C4	hsa-let-7f-5p	167.409	0.103637	0.116125	0.892459	0.372147	0.55574
C4	hsa-miR-29a-3p	1259.73	0.167549	0.183995	0.910616	0.362498	0.55574
C4	hsa-miR-93-5p	118.024	0.125676	0.139051	0.903809	0.366097	0.55574
C4	hsa-miR-383-5p	15.0031	-0.165023	0.180804	-0.912714	0.361393	0.55574
C4	hsa-miR-338-5p	24.27	-0.201037	0.219781	-0.914715	0.360341	0.55574
C4	hsa-miR-339-3p	35.2704	0.113701	0.127325	0.893	0.371857	0.55574
C4	hsa-miR-219b-3p	97.7836	0.220497	0.242731	0.908399	0.363667	0.55574
C4	hsa-miR-222-3p	9.09749	-0.245205	0.274035	-0.894794	0.370897	0.55574
C4	hsa-miR-23b-5p	7.80177	0.19087	0.21325	0.895052	0.370759	0.55574
C4	hsa-miR-625-3p	32.3978	0.182089	0.207873	0.875962	0.381051	0.565268
C4	hsa-let-7b-3p	6.93507	0.156533	0.181645	0.86175	0.388825	0.56926
C4	hsa-miR-342-5p	9.10086	0.169036	0.195439	0.864904	0.387092	0.56926
C4	hsa-miR-502-3p	13.3536	-0.15435	0.182293	-0.846713	0.397155	0.57768
C4	hsa-miR-331-3p	13.3289	0.135733	0.162848	0.833496	0.404565	0.582501
C4	hsa-miR-219b-5p	1686.79	0.205112	0.246666	0.831537	0.40567	0.582501
C4	hsa-miR-106a-5p	26.8117	0.130982	0.164682	0.795365	0.426401	0.604862
C4	hsa-miR-296-3p	6.1783	-0.16682	0.209851	-0.794948	0.426644	0.604862
C4	hsa-miR-16-2-3p	35.5664	-0.125616	0.173368	-0.724564	0.468719	0.660334
C4	hsa-miR-625-5p	16.0852	-0.187973	0.268043	-0.701281	0.483128	0.676379
C4	hsa-let-7c-5p	143.334	-0.0693871	0.103087	-0.673091	0.500889	0.692588
C4	hsa-miR-873-3p	17.173	0.139997	0.207493	0.674708	0.499862	0.692588
C4	hsa-miR-98-5p	29.7639	-0.082123	0.123119	-0.66702	0.504759	0.693657
C4	hsa-miR-664a-5p	16.2992	-0.115065	0.173792	-0.662082	0.507919	0.693743
C4	hsa-miR-598-3p	27.0211	-0.148186	0.238491	-0.621348	0.534371	0.725449
C4	hsa-miR-191-3p	11.7075	-0.108758	0.18187	-0.597998	0.549841	0.741955
C4	hsa-miR-411-5p	33.0677	0.122669	0.207752	0.59046	0.554882	0.744273
C4	hsa-miR-7-5p	9.83904	-0.128193	0.22009	-0.582456	0.560259	0.745268
C4	hsa-miR-487a-3p	10.9976	-0.124084	0.214138	-0.579461	0.562278	0.745268
C4	hsa-miR-142-3p	32.492	0.114168	0.21021	0.543112	0.587052	0.766415
C4	hsa-miR-497-5p	24.986	-0.0957132	0.175042	-0.5468	0.584516	0.766415
C4	hsa-miR-1260a	670.574	-0.137533	0.254213	-0.541015	0.588497	0.766415
C4	hsa-miR-140-3p	67.6408	0.0890974	0.176242	0.505541	0.613179	0.78041
C4	hsa-miR-145-5p	36.9953	-0.0886693	0.170517	-0.520002	0.603062	0.78041
C4	hsa-miR-125b-2-3p	46.8099	-0.085182	0.167683	-0.507995	0.611457	0.78041
C4	hsa-miR-342-3p	93.3151	0.0544697	0.106956	0.509273	0.610561	0.78041
C4	hsa-miR-874-3p	64.7167	0.0528149	0.112675	0.468735	0.639259	0.809006
C4	hsa-let-7b-5p	296.569	-0.0709051	0.165543	-0.428319	0.668419	0.831482
C4	hsa-miR-103a-3p	978.139	-0.0511876	0.123562	-0.414267	0.678679	0.831482
C4	hsa-miR-30c-5p	12.7113	0.0842343	0.209359	0.402343	0.687432	0.831482
C4	hsa-miR-132-5p	10.1219	-0.112192	0.276079	-0.406375	0.684467	0.831482
C4	hsa-miR-365a-3p	10.6952	0.0711703	0.195921	0.36326	0.716411	0.831482
C4	hsa-miR-365b-3p	10.6952	0.0711703	0.195921	0.36326	0.716411	0.831482
C4	hsa-miR-148b-3p	11.2124	0.0641628	0.175481	0.365639	0.714634	0.831482
C4	hsa-miR-425-3p	16.8508	0.0716963	0.174946	0.40982	0.681938	0.831482
C4	hsa-miR-495-3p	10.1249	-0.0818554	0.214125	-0.382278	0.702255	0.831482
C4	hsa-miR-504-5p	116.858	0.0954216	0.234745	0.406491	0.684382	0.831482
C4	hsa-miR-935	240.785	-0.087189	0.238824	-0.365076	0.715054	0.831482
C4	hsa-miR-103b	978.139	-0.0511876	0.123562	-0.414267	0.678679	0.831482
C4	hsa-miR-4485-3p	35.0253	-0.16387	0.385501	-0.425083	0.670776	0.831482
C4	hsa-miR-203b-5p	58.7462	-0.074303	0.204024	-0.364188	0.715718	0.831482
C4	hsa-miR-3529-5p	18.0293	0.0805408	0.204832	0.393204	0.694169	0.831482
C4	hsa-miR-708-3p	8.11635	-0.082701	0.209825	-0.394143	0.693476	0.831482
C4	hsa-miR-30b-5p	18.8186	-0.0713584	0.202795	-0.351874	0.724933	0.837036
C4	hsa-miR-132-3p	164.17	-0.0512371	0.159639	-0.320955	0.748244	0.859522
C4	hsa-miR-376c-3p	54.4497	0.0513593	0.164233	0.312722	0.754492	0.862276
C4	hsa-miR-374b-3p	8.88078	-0.0551889	0.179868	-0.30683	0.758973	0.862995
C4	hsa-miR-363-3p	52.5891	-0.0375522	0.131224	-0.286169	0.774749	0.876484
C4	hsa-miR-149-5p	11.3217	-0.0504165	0.196785	-0.2562	0.797796	0.884685
C4	hsa-miR-582-5p	43.0018	0.0433927	0.168229	0.257938	0.796455	0.884685
C4	hsa-miR-1301-3p	37.4871	-0.0310903	0.119254	-0.260707	0.794319	0.884685
C4	hsa-miR-769-3p	12.0477	0.0562441	0.211518	0.265907	0.79031	0.884685
C4	hsa-miR-223-3p	11.1088	0.0525906	0.2172	0.24213	0.80868	0.887962
C4	hsa-miR-134-3p	11.3685	0.0569115	0.231536	0.2458	0.805837	0.887962
C4	hsa-miR-320a	133.103	-0.0392796	0.196527	-0.199869	0.841583	0.919583
C4	hsa-miR-20a-5p	11.0836	0.0463243	0.243492	0.190249	0.849114	0.923308
C4	hsa-miR-181d-5p	16.9736	0.0298517	0.161566	0.184764	0.853414	0.923501
C4	hsa-miR-181a-3p	20.0936	0.0290523	0.188816	0.153866	0.877715	0.940709
C4	hsa-miR-323a-3p	52.4767	-0.022474	0.144308	-0.155737	0.876241	0.940709
C4	hsa-let-7d-5p	394.523	-0.00971746	0.104904	-0.092632	0.926196	0.9748
C4	hsa-miR-28-5p	9.61272	-0.0153479	0.180301	-0.0851237	0.932163	0.9748
C4	hsa-miR-29b-2-5p	11.9498	0.0206726	0.207771	0.0994968	0.920744	0.9748
C4	hsa-miR-218-5p	8.52705	-0.0205811	0.228288	-0.0901542	0.928165	0.9748
C4	hsa-miR-532-5p	19.4341	-0.0103247	0.133995	-0.0770527	0.938582	0.9748
C4	hsa-miR-539-3p	12.6774	0.0126115	0.21566	0.0584785	0.953368	0.9748
C4	hsa-miR-92b-3p	165.157	0.0127753	0.195175	0.0654553	0.947812	0.9748
C4	hsa-miR-744-5p	29.9146	0.00884598	0.165575	0.0534257	0.957393	0.9748
C4	hsa-miR-4286	724.015	-0.0122518	0.216861	-0.056496	0.954947	0.9748
C4	hsa-miR-3529-3p	36.0885	0.0190974	0.195026	0.0979222	0.921994	0.9748
C4	hsa-miR-548az-5p	11.7728	0.0144303	0.211331	0.0682832	0.94556	0.9748
C4	hsa-miR-25-3p	37.0743	-0.00552097	0.177195	-0.0311576	0.975144	0.977927
C4	hsa-miR-95-3p	15.0112	-0.00473533	0.164506	-0.0287851	0.977036	0.977927
C4	hsa-miR-30d-5p	81.9954	-0.00388558	0.140439	-0.0276675	0.977927	0.977927
C4	hsa-miR-423-3p	69.8884	-0.00472054	0.133695	-0.0353083	0.971834	0.977927

## Sheet: hairpin
Cluster	mirnaID	baseMean	log2FoldChange	lfcSE	stat	pvalue	padj
C1	hsa-let-7a-3	8160.11	-3.73638	0.422364	-8.84634	9.04386e-19	4.63045e-16
C1	hsa-mir-26a-1	3092.22	-3.01042	0.387437	-7.77008	7.84336e-15	2.0079e-12
C1	hsa-let-7a-2	9714.32	-2.60464	0.368963	-7.05936	1.67277e-12	2.85485e-10
C1	hsa-let-7f-1	2543.99	-1.71867	0.294309	-5.83967	5.23054e-09	6.69509e-07
C1	hsa-mir-1277	17.8357	1.52705	0.280785	5.43849	5.3733e-08	5.50226e-06
C1	hsa-mir-8485	101.496	-3.66816	0.681864	-5.37961	7.46472e-08	6.3699e-06
C1	hsa-mir-7641-2	6978.86	-2.40085	0.474644	-5.05821	4.23202e-07	3.09542e-05
C1	hsa-mir-5694	8.72072	-2.84757	0.673291	-4.22933	2.34389e-05	0.00150009
C1	hsa-mir-1248	168.03	-2.37016	0.567172	-4.1789	2.92918e-05	0.00166638
C1	hsa-mir-1180	275.487	0.648719	0.162829	3.98406	6.77484e-05	0.00249455
C1	hsa-mir-1273e	411.618	-2.05579	0.514094	-3.99886	6.3647e-05	0.00249455
C1	hsa-mir-4800	50.4366	-2.60976	0.652736	-3.99819	6.38298e-05	0.00249455
C1	hsa-mir-5096	798.421	-2.06812	0.519309	-3.98244	6.82104e-05	0.00249455
C1	hsa-mir-1273h	56.2158	-1.96132	0.488573	-4.01439	5.95999e-05	0.00249455
C1	hsa-mir-566	471.322	-1.92881	0.48846	-3.94876	7.85578e-05	0.00268144
C1	hsa-mir-597	34.2986	-0.733086	0.188734	-3.88423	0.000102653	0.00328489
C1	hsa-mir-1285-1	284.571	-2.10681	0.54585	-3.85969	0.000113531	0.00341929
C1	hsa-mir-222	6766.87	0.515584	0.136191	3.78574	0.00015325	0.00435911
C1	hsa-mir-548d-1	28.6143	-1.56379	0.417152	-3.74872	0.000177737	0.00455006
C1	hsa-mir-548aa-1	28.6143	-1.56379	0.417152	-3.74872	0.000177737	0.00455006
C1	hsa-mir-548d-2	29.1436	-1.55144	0.417856	-3.71285	0.000204935	0.00456203
C1	hsa-mir-548aa-2	29.1436	-1.55144	0.417856	-3.71285	0.000204935	0.00456203
C1	hsa-mir-5708	24.1316	-1.96041	0.52568	-3.72928	0.000192029	0.00456203
C1	hsa-mir-3929	90.2907	-1.91683	0.519088	-3.69269	0.00022189	0.00473366
C1	hsa-mir-1972-1	70.1296	-2.02199	0.552326	-3.66087	0.000251365	0.00476663
C1	hsa-mir-1972-2	70.1296	-2.02199	0.552326	-3.66087	0.000251365	0.00476663
C1	hsa-mir-4516	125.309	-2.19428	0.598788	-3.66454	0.000247787	0.00476663
C1	hsa-mir-1273a	506.605	-1.8094	0.502489	-3.60088	0.000317142	0.00579916
C1	hsa-mir-9-3	16106.6	-0.893165	0.249952	-3.57335	0.000352449	0.00622256
C1	hsa-mir-152	313.159	-0.570954	0.161002	-3.54626	0.000390738	0.00632124
C1	hsa-mir-20b	64.6596	0.564525	0.15932	3.54335	0.000395078	0.00632124
C1	hsa-mir-3607	211.73	-0.889443	0.2501	-3.55635	0.000376039	0.00632124
C1	hsa-mir-548aj-2	19.2692	-1.6018	0.455681	-3.51518	0.000439452	0.00681817
C1	hsa-mir-548h-4	31.8698	-1.29279	0.369947	-3.49454	0.000474877	0.00703897
C1	hsa-mir-5095	90.1304	-1.83556	0.525796	-3.49102	0.000481179	0.00703897
C1	hsa-mir-1254-1	39.5977	-1.83779	0.531411	-3.45831	0.000543567	0.00723931
C1	hsa-mir-548h-2	21.5882	-1.34464	0.389249	-3.45444	0.000551432	0.00723931
C1	hsa-mir-548ad	23.8338	-1.45945	0.422224	-3.45658	0.000547086	0.00723931
C1	hsa-mir-548ay	25.284	-1.42749	0.412757	-3.45842	0.000543357	0.00723931
C1	hsa-mir-1273g	136.971	-1.83599	0.534558	-3.43459	0.00059346	0.00759629
C1	hsa-mir-4419a	91.1991	-1.86503	0.545527	-3.41876	0.000629064	0.00782295
C1	hsa-mir-4454	104.259	-0.688402	0.20168	-3.41334	0.000641726	0.00782295
C1	hsa-mir-3135a	53.0067	-1.7852	0.525164	-3.39931	0.000675557	0.00804384
C1	hsa-mir-1273f	320.505	-1.6655	0.493576	-3.37435	0.000739914	0.0086099
C1	hsa-mir-4459	225.687	-1.61659	0.480412	-3.365	0.000765436	0.00870896
C1	hsa-mir-7641-1	311.944	-1.13752	0.340434	-3.34138	0.000833635	0.00927872
C1	hsa-mir-548y	8.96757	-1.62252	0.486488	-3.33518	0.000852438	0.00928613
C1	hsa-mir-1273d	201.348	-1.60554	0.48519	-3.30909	0.000935982	0.00998381
C1	hsa-mir-8086	124.193	-1.66141	0.503061	-3.3026	0.000957921	0.0100093
C1	hsa-mir-548h-3	24.7942	-1.30528	0.396696	-3.29039	0.0010005	0.0102451
C1	hsa-mir-100	20142.5	-0.770302	0.238646	-3.22781	0.00124744	0.0125233
C1	hsa-mir-4452	9.6512	-1.71988	0.533876	-3.2215	0.00127523	0.0125562
C1	hsa-mir-619	139.641	-1.62875	0.507086	-3.21199	0.00131819	0.0127342
C1	hsa-mir-1275	9.94733	0.896872	0.282918	3.17008	0.00152398	0.0141869
C1	hsa-mir-548i-1	12.0249	-1.46495	0.462065	-3.17044	0.00152208	0.0141869
C1	hsa-mir-1268a	61.7449	-1.76583	0.558421	-3.16218	0.00156595	0.0143172
C1	hsa-mir-1273c	40.2524	-1.17146	0.371474	-3.15354	0.00161301	0.0144888
C1	hsa-let-7i	14980.3	-0.408352	0.130071	-3.13946	0.00169259	0.0147828
C1	hsa-mir-489	9.84429	1.12266	0.359616	3.12182	0.00179739	0.0147828
C1	hsa-mir-548c	28.5659	-1.13813	0.366068	-3.10908	0.00187673	0.0147828
C1	hsa-mir-1287	49.1321	-0.793425	0.253782	-3.12641	0.00176957	0.0147828
C1	hsa-mir-548z	28.5659	-1.13813	0.366068	-3.10908	0.00187673	0.0147828
C1	hsa-mir-548ap	19.4674	-0.93363	0.297975	-3.13325	0.00172881	0.0147828
C1	hsa-mir-5009	5.94719	-1.8659	0.596677	-3.12715	0.00176512	0.0147828
C1	hsa-mir-5585	9.44357	-1.56253	0.502201	-3.11137	0.00186224	0.0147828
C1	hsa-mir-184	37.4699	-0.73648	0.243094	-3.0296	0.00244875	0.0189884
C1	hsa-mir-1246	48.2831	-1.53034	0.505867	-3.02519	0.00248481	0.0189884
C1	hsa-mir-99a	33016.5	-0.273101	0.0904851	-3.01818	0.00254296	0.019147
C1	hsa-mir-7851	203.333	-1.60521	0.532906	-3.01219	0.00259374	0.0192463
C1	hsa-mir-4430	16.6922	-1.73991	0.581019	-2.99459	0.00274813	0.0201006
C1	hsa-mir-3159	192.994	-1.48176	0.495652	-2.98952	0.00279415	0.0201009
C1	hsa-mir-10b	9.54737	-1.28531	0.431058	-2.98176	0.00286595	0.0201009
C1	hsa-mir-4419b	13.1776	-1.65376	0.554555	-2.98213	0.00286252	0.0201009
C1	hsa-mir-30d	2752.83	-0.359117	0.121222	-2.96247	0.00305178	0.0205933
C1	hsa-mir-663b	171.167	0.50141	0.169261	2.96235	0.00305301	0.0205933
C1	hsa-mir-3149	8.63624	-1.52239	0.513978	-2.96197	0.00305681	0.0205933
C1	hsa-mir-548f-2	7.91709	-1.45059	0.492144	-2.94749	0.00320369	0.0213024
C1	hsa-mir-223	252.191	-0.572473	0.195555	-2.92743	0.00341774	0.0218153
C1	hsa-mir-485	1795.12	0.47133	0.161049	2.92661	0.00342673	0.0218153
C1	hsa-mir-1268b	14.5463	-1.57775	0.537986	-2.9327	0.00336033	0.0218153
C1	hsa-mir-4472-2	25.785	-1.17802	0.402824	-2.9244	0.00345126	0.0218153
C1	hsa-mir-4448	11.7121	-1.25651	0.433921	-2.89572	0.00378293	0.0236203
C1	hsa-mir-3908	18.8476	-1.47618	0.517378	-2.85319	0.00432824	0.0266995
C1	hsa-mir-3687-1	79.3892	-1.53439	0.540718	-2.83769	0.00454408	0.0270531
C1	hsa-mir-1343	13.3567	0.653929	0.230163	2.84115	0.00449509	0.0270531
C1	hsa-mir-3687-2	79.3892	-1.53439	0.540718	-2.83769	0.00454408	0.0270531
C1	hsa-mir-1285-2	31.2985	-1.10288	0.389377	-2.83241	0.00461982	0.0271879
C1	hsa-mir-221	15481.9	0.358662	0.126967	2.82484	0.00473045	0.0275226
C1	hsa-mir-145	4479.56	0.50671	0.179687	2.81996	0.00480292	0.0276303
C1	hsa-mir-3142	24.5753	-1.67422	0.59562	-2.81089	0.00494045	0.0281057
C1	hsa-mir-24-2	2845.18	-0.426027	0.152522	-2.79321	0.0052187	0.0293624
C1	hsa-mir-21	6544.48	-0.665379	0.239323	-2.78025	0.00543166	0.0302284
C1	hsa-mir-27a	1059.6	-0.353287	0.127581	-2.76912	0.00562078	0.0309445
C1	hsa-mir-24-1	2880.24	-0.420697	0.153722	-2.73673	0.00620525	0.0320918
C1	hsa-mir-338	9503.94	-0.822595	0.299672	-2.74499	0.00605131	0.0320918
C1	hsa-mir-497	1551.74	0.351652	0.128351	2.73976	0.00614842	0.0320918
C1	hsa-mir-3074	2880.45	-0.420778	0.153732	-2.73708	0.00619867	0.0320918
C1	hsa-mir-3065	9504.17	-0.822624	0.299657	-2.74522	0.00604696	0.0320918
C1	hsa-mir-3653	108.442	-0.739096	0.268547	-2.7522	0.00591955	0.0320918
C1	hsa-mir-3195	34.3614	-1.82622	0.674668	-2.70684	0.0067928	0.0347791
C1	hsa-mir-432	307.343	0.400262	0.149089	2.68473	0.00725892	0.0367977
C1	hsa-mir-197	199.801	-0.486462	0.184073	-2.64276	0.00822331	0.0412778
C1	hsa-mir-30a	6017.51	-0.397217	0.152033	-2.61271	0.00898287	0.0442348
C1	hsa-mir-5100	20.3474	-0.93712	0.35869	-2.61262	0.0089852	0.0442348
C1	hsa-mir-6127	30.6988	-1.27833	0.49316	-2.59212	0.00953873	0.0465127
C1	hsa-mir-135a-2	146.73	0.606396	0.234616	2.58463	0.00974842	0.0470867
C1	hsa-mir-130a	636.039	0.302772	0.117799	2.57024	0.0101627	0.0486289
C1	hsa-mir-326	74.6083	-0.356007	0.139073	-2.55985	0.0104717	0.0491884
C1	hsa-mir-543	1423.13	0.322775	0.126065	2.56038	0.0104557	0.0491884
C1	hsa-mir-34a	2051.76	-0.500373	0.195754	-2.55614	0.0105842	0.0492644
C1	hsa-mir-589	42.6139	-0.458237	0.180098	-2.54437	0.0109474	0.0504959
C1	hsa-mir-4417	25.4028	-1.72447	0.680344	-2.53471	0.011254	0.051447
C1	hsa-mir-487a	615.413	0.332321	0.131449	2.52814	0.0114669	0.0519564
C1	hsa-mir-4792	32.5834	-1.47148	0.582998	-2.52399	0.0116033	0.052113
C1	hsa-mir-1299	10.166	-1.18007	0.469533	-2.51328	0.0119613	0.0532538
C1	hsa-mir-200a	40.4078	-0.536833	0.214499	-2.50273	0.012324	0.0543958
C1	hsa-mir-874	2259.23	0.328007	0.131713	2.49032	0.0127629	0.0558196
C1	hsa-mir-483	9.30232	0.920004	0.369852	2.48749	0.0128647	0.0558196
C1	hsa-mir-335	716.38	0.356858	0.144043	2.47744	0.013233	0.0564608
C1	hsa-mir-6087	91.0789	-1.05197	0.424122	-2.48036	0.0131249	0.0564608
C1	hsa-mir-494	101.281	0.362508	0.146958	2.46674	0.0136348	0.0576943
C1	hsa-mir-873	158.242	0.51403	0.209366	2.45517	0.0140816	0.0590966
C1	hsa-mir-1271	188.736	-0.459714	0.187916	-2.44638	0.01443	0.0600662
C1	hsa-mir-376a-1	732.667	0.368808	0.151021	2.4421	0.0146021	0.0602925
C1	hsa-mir-4446	9.62738	0.636706	0.262963	2.42128	0.015466	0.0633487
C1	hsa-mir-135a-1	133.471	0.58487	0.242318	2.41364	0.0157939	0.0641786
C1	hsa-mir-192	187.062	-0.375449	0.155976	-2.4071	0.0160799	0.0642335
C1	hsa-mir-301a	466.776	0.333486	0.138664	2.405	0.0161725	0.0642335
C1	hsa-mir-5684	39.0965	-1.22924	0.511171	-2.40474	0.0161838	0.0642335
C1	hsa-mir-103a-2	35348.4	0.171758	0.0721139	2.38175	0.0172304	0.0678611
C1	hsa-mir-103a-1	35280.8	0.171506	0.0721211	2.37802	0.0174058	0.0680286
C1	hsa-mir-1254-2	8.73876	-1.02266	0.432652	-2.36369	0.0180941	0.070183
C1	hsa-mir-376a-2	648.163	0.358732	0.152605	2.35072	0.0187373	0.0721316
C1	hsa-mir-331	688.694	0.330339	0.140868	2.34503	0.0190255	0.0721747
C1	hsa-mir-193b	561.249	-0.564587	0.240936	-2.3433	0.0191138	0.0721747
C1	hsa-mir-103b-1	34336.8	0.168549	0.0719847	2.34146	0.0192083	0.0721747
C1	hsa-mir-103b-2	34343.4	0.168342	0.0719581	2.33945	0.0193124	0.0721747
C1	hsa-mir-377	225.989	0.272389	0.117208	2.32399	0.0201263	0.0741341
C1	hsa-mir-433	593.414	0.369318	0.15878	2.32597	0.0200202	0.0741341
C1	hsa-mir-1301	260.147	0.232783	0.100355	2.31959	0.0203629	0.0744702
C1	hsa-mir-429	8.29628	-0.720353	0.312625	-2.30421	0.0212108	0.0770209
C1	hsa-mir-32	31.7093	-0.500282	0.217913	-2.29579	0.021688	0.0781988
C1	hsa-mir-92a-2	8204.23	-0.542087	0.236507	-2.29205	0.0219028	0.078363
C1	hsa-mir-548n	12.345	-1.01279	0.442329	-2.28968	0.0220396	0.078363
C1	hsa-mir-625	522.114	-0.635956	0.279803	-2.27287	0.0230337	0.0813329
C1	hsa-mir-5588	32.0303	0.915453	0.404369	2.26391	0.0235799	0.0826913
C1	hsa-mir-138-1	7513.04	0.396778	0.176043	2.25387	0.0242041	0.0843028
C1	hsa-mir-25	2647.72	-0.420809	0.187808	-2.24063	0.0250501	0.0860781
C1	hsa-mir-215	13.1004	-0.441095	0.196718	-2.24227	0.0249437	0.0860781
C1	hsa-mir-27b	16174.8	-0.468539	0.209391	-2.23763	0.0252455	0.0861713
C1	hsa-mir-92a-1	8719.45	-0.528061	0.236692	-2.231	0.0256811	0.0870778
C1	hsa-mir-502	78.7933	0.226205	0.101734	2.22349	0.0261826	0.0877934
C1	hsa-mir-1291	8.39454	-0.990198	0.445491	-2.22271	0.0262351	0.0877934
C1	hsa-mir-3120	25.2759	0.499521	0.225438	2.21578	0.0267069	0.0887918
C1	hsa-mir-1185-1	268.018	0.448638	0.203571	2.20385	0.0275351	0.0903717
C1	hsa-mir-744	1876.91	0.404144	0.18338	2.20386	0.0275339	0.0903717
C1	hsa-mir-1185-2	264.911	0.451322	0.205197	2.19945	0.0278456	0.0908085
C1	hsa-mir-513c	9.42157	-1.08323	0.495086	-2.18797	0.028672	0.0929118
C1	hsa-mir-194-2	35.494	-0.572285	0.263667	-2.17048	0.0299706	0.096509
C1	hsa-mir-151a	6496.82	-0.4322	0.199743	-2.16378	0.0304816	0.0975411
C1	hsa-mir-548a-1	7.0775	-0.908013	0.420809	-2.15778	0.030945	0.098409
C1	hsa-mir-214	25.6496	0.479463	0.223435	2.14588	0.0318829	0.100524
C1	hsa-mir-504	55.8729	0.434785	0.202756	2.14438	0.0320028	0.100524
C1	hsa-let-7g	7381.22	-0.308136	0.14396	-2.14042	0.0323205	0.100903
C1	hsa-mir-641	25.3624	-0.500948	0.236893	-2.11466	0.0344588	0.106927
C1	hsa-mir-151b	455.961	-0.438904	0.208197	-2.10812	0.0350203	0.108014
C1	hsa-mir-185	215.549	-0.276747	0.132204	-2.09333	0.0363196	0.110688
C1	hsa-mir-4301	19.1543	0.685041	0.327	2.09493	0.0361772	0.110688
C1	hsa-mir-1304	72.1148	-0.849216	0.409201	-2.0753	0.0379587	0.114999
C1	hsa-mir-140	5518.25	-0.254761	0.123886	-2.05642	0.0397425	0.119695
C1	hsa-mir-95	950.364	0.235378	0.114896	2.04861	0.0405001	0.120558
C1	hsa-mir-3605	24.1368	-0.413255	0.201539	-2.0505	0.0403156	0.120558
C1	hsa-mir-3648-1	115.733	-1.02944	0.504989	-2.03854	0.0414956	0.12182
C1	hsa-mir-4512	51.8804	-0.700031	0.343637	-2.03712	0.0416376	0.12182
C1	hsa-mir-3648-2	115.733	-1.02944	0.504989	-2.03854	0.0414956	0.12182
C1	hsa-mir-6131	27.0305	-0.965596	0.476943	-2.02455	0.0429133	0.124133
C1	hsa-mir-499a	10.9038	-0.856748	0.422767	-2.02652	0.0427111	0.124133
C1	hsa-mir-6077	24.2246	-1.02147	0.506005	-2.0187	0.0435188	0.125178
C1	hsa-mir-421	626.639	-0.314199	0.155833	-2.01625	0.0437739	0.125208
C1	hsa-mir-660	227.311	-0.216611	0.108414	-1.99799	0.0457182	0.130043
C1	hsa-mir-1258	13.2463	0.588493	0.295319	1.99274	0.0462901	0.130223
C1	hsa-mir-548aw	18.6085	-0.376919	0.189146	-1.99275	0.0462893	0.130223
C1	hsa-let-7d	8880.23	0.219903	0.112523	1.9543	0.0506657	0.141753
C1	hsa-mir-548t	19.1361	-0.519415	0.266573	-1.94849	0.0513563	0.142905
C1	hsa-mir-3916	10.4284	-1.14706	0.589923	-1.94443	0.051844	0.143482
C1	hsa-mir-138-2	3656.15	0.346917	0.178665	1.94171	0.0521721	0.143613
C1	hsa-let-7b	73669.2	-0.35566	0.183794	-1.9351	0.0529776	0.14428
C1	hsa-mir-106a	42.1362	0.327433	0.169124	1.93605	0.0528612	0.14428
C1	hsa-mir-383	510.892	0.236395	0.122417	1.93107	0.0534748	0.144863
C1	hsa-mir-4447	151.745	0.287302	0.148976	1.92851	0.0537916	0.144954
C1	hsa-mir-539	689.842	0.289022	0.151322	1.90998	0.0561362	0.15048
C1	hsa-mir-499b	10.5197	-0.809994	0.428696	-1.88944	0.0588335	0.156889
C1	hsa-mir-374b	299.315	-0.303988	0.1628	-1.86725	0.0618663	0.163276
C1	hsa-mir-374c	299.302	-0.303975	0.162776	-1.86745	0.0618392	0.163276
C1	hsa-mir-26b	7176.54	-0.314833	0.169133	-1.86145	0.0626812	0.164578
C1	hsa-mir-369	666.608	0.320014	0.172254	1.85781	0.0631965	0.165085
C1	hsa-mir-30e	1897.64	-0.250266	0.136333	-1.83569	0.0664032	0.172581
C1	hsa-mir-6723	117.645	-0.710985	0.388971	-1.82786	0.0675702	0.174727
C1	hsa-let-7e	12606.4	0.185185	0.101708	1.82075	0.0686452	0.174857
C1	hsa-mir-505	202.964	-0.280912	0.154155	-1.82227	0.0684137	0.174857
C1	hsa-mir-6883	56.6544	-1.08866	0.597852	-1.82096	0.0686135	0.174857
C1	hsa-mir-381	590.06	0.276293	0.152558	1.81107	0.0701303	0.177214
C1	hsa-mir-1264	28.9908	0.444468	0.245582	1.80985	0.0703185	0.177214
C1	hsa-mir-1827	25.0408	-1.13732	0.629055	-1.80799	0.0706087	0.177214
C1	hsa-mir-7108	16.5291	-1.05619	0.591934	-1.7843	0.074375	0.185756
C1	hsa-mir-99b	4158.72	-0.25181	0.141381	-1.78107	0.0749013	0.186162
C1	hsa-mir-3610	16.2062	0.590352	0.332362	1.77623	0.0756946	0.187225
C1	hsa-mir-199b	119.878	0.359231	0.203336	1.76669	0.0772799	0.187279
C1	hsa-mir-133a-1	520.412	-0.345021	0.195926	-1.76097	0.0782428	0.187279
C1	hsa-mir-133a-2	520.464	-0.345386	0.195953	-1.7626	0.0779681	0.187279
C1	hsa-mir-409	1023.11	0.270771	0.153721	1.76144	0.078164	0.187279
C1	hsa-mir-495	204.03	0.258616	0.145938	1.77209	0.0763792	0.187279
C1	hsa-mir-551b	31.8741	0.326854	0.185045	1.76635	0.0773378	0.187279
C1	hsa-mir-1252	7.32339	0.442514	0.251318	1.76077	0.0782768	0.187279
C1	hsa-mir-378a	626.926	0.2049	0.117382	1.74557	0.0808851	0.192619
C1	hsa-mir-181b-1	25071.9	-0.466857	0.269485	-1.7324	0.0832017	0.19541
C1	hsa-mir-758	81.6858	0.301166	0.173479	1.73604	0.082557	0.19541
C1	hsa-mir-545	10.2341	-0.48025	0.277147	-1.73284	0.0831246	0.19541
C1	hsa-let-7f-2	26293.9	-0.310386	0.179587	-1.72833	0.0839286	0.195498
C1	hsa-mir-19a	1482.71	-0.400876	0.231999	-1.72792	0.0840029	0.195498
C1	hsa-mir-107	10374.2	0.13369	0.0775025	1.72498	0.0845319	0.195839
C1	hsa-mir-598	2269.02	-0.336533	0.19631	-1.71429	0.086476	0.198546
C1	hsa-mir-1-1	11.6283	-0.68056	0.396682	-1.71563	0.0862295	0.198546
C1	hsa-mir-28	825.128	-0.159445	0.093625	-1.70301	0.0885659	0.202436
C1	hsa-mir-129-1	2039.69	0.30343	0.17918	1.69343	0.090373	0.204739
C1	hsa-mir-324	645.589	0.204909	0.120922	1.69456	0.0901596	0.204739
C1	hsa-mir-4705	22.8654	-0.323797	0.191446	-1.69133	0.0907746	0.204743
C1	hsa-mir-345	407.027	-0.210991	0.126625	-1.66627	0.0956603	0.213106
C1	hsa-mir-770	91.5523	0.353618	0.212224	1.66625	0.0956638	0.213106
C1	hsa-mir-5010	14.9596	0.310244	0.186231	1.66591	0.0957314	0.213106
C1	hsa-mir-1908	18.4086	0.464179	0.279052	1.66342	0.0962294	0.213288
C1	hsa-mir-199a-1	161.199	0.342846	0.207167	1.65492	0.0979405	0.214297
C1	hsa-mir-181a-2	71738.4	-0.379557	0.229235	-1.65575	0.0977717	0.214297
C1	hsa-mir-181a-1	72292.1	-0.379688	0.229146	-1.65697	0.0975253	0.214297
C1	hsa-mir-29b-1	1915.46	-0.215488	0.130686	-1.64889	0.0991692	0.215147
C1	hsa-mir-6125	64.8753	-0.787956	0.477726	-1.64939	0.0990683	0.215147
C1	hsa-mir-3135b	580.262	-0.413048	0.254293	-1.6243	0.104313	0.224404
C1	hsa-mir-7110	35.5303	-0.919985	0.565715	-1.62624	0.1039	0.224404
C1	hsa-mir-4284	28.8449	-0.622022	0.383861	-1.62044	0.105139	0.225235
C1	hsa-mir-219a-1	13.7014	-0.551879	0.341383	-1.6166	0.105965	0.226058
C1	hsa-mir-519a-2	57.9449	0.462238	0.287951	1.60527	0.108435	0.230369
C1	hsa-mir-1250	103.735	-0.501938	0.316317	-1.58682	0.112554	0.238131
C1	hsa-mir-98	6801.93	-0.239411	0.15252	-1.56971	0.116484	0.245431
C1	hsa-mir-129-2	1968.03	0.277496	0.177147	1.56647	0.117238	0.246007
C1	hsa-mir-29a	23151.9	-0.156505	0.101016	-1.54931	0.121308	0.246468
C1	hsa-mir-203a	270.733	0.332023	0.213051	1.55842	0.119134	0.246468
C1	hsa-mir-519a-1	58.2401	0.444508	0.28615	1.55341	0.120324	0.246468
C1	hsa-mir-455	210.036	0.217895	0.140377	1.55221	0.120611	0.246468
C1	hsa-mir-1283-2	10.2961	0.464942	0.300014	1.54973	0.121205	0.246468
C1	hsa-mir-2110	76.857	0.219516	0.141686	1.54932	0.121305	0.246468
C1	hsa-mir-203b	270.479	0.331862	0.213055	1.55763	0.119321	0.246468
C1	hsa-mir-1-2	11.9716	-0.607995	0.389709	-1.56013	0.11873	0.246468
C1	hsa-mir-181b-2	28318.1	-0.397522	0.25914	-1.53401	0.125028	0.253021
C1	hsa-mir-342	6375.02	-0.141032	0.0926138	-1.52279	0.12781	0.257633
C1	hsa-mir-137	88.1878	0.409271	0.270294	1.51417	0.129984	0.259967
C1	hsa-mir-34b	246.573	-0.478656	0.315815	-1.51562	0.129615	0.259967
C1	hsa-mir-224	40.3848	-0.474826	0.315418	-1.50539	0.132225	0.261396
C1	hsa-mir-328	350.069	0.390497	0.259403	1.50537	0.13223	0.261396
C1	hsa-mir-376b	59.917	0.286973	0.190429	1.50698	0.131815	0.261396
C1	hsa-mir-664a	66.5085	-0.201464	0.134093	-1.50243	0.132987	0.261883
C1	hsa-mir-29b-2	2051.11	-0.182825	0.122639	-1.49075	0.136026	0.263808
C1	hsa-mir-26a-2	46570.8	-0.1477	0.0989274	-1.49301	0.135435	0.263808
C1	hsa-mir-370	277.608	0.212695	0.142602	1.49153	0.135822	0.263808
C1	hsa-mir-656	205.356	0.293238	0.196121	1.49519	0.134865	0.263808
C1	hsa-mir-194-1	7.70304	-0.369703	0.249436	-1.48216	0.138299	0.267203
C1	hsa-mir-182	19.9288	-0.50759	0.346025	-1.46692	0.142399	0.274091
C1	hsa-mir-584	107.483	-0.697302	0.4888	-1.42656	0.153707	0.294749
C1	hsa-mir-380	124.126	0.244646	0.171865	1.42348	0.154598	0.295351
C1	hsa-mir-496	13.4096	0.2954	0.20819	1.4189	0.155929	0.296788
C1	hsa-mir-181c	4162.54	0.16678	0.11832	1.40957	0.158668	0.300881
C1	hsa-mir-1197	23.8863	0.297479	0.213264	1.39488	0.163051	0.308051
C1	hsa-mir-382	2146.99	0.203917	0.147135	1.38591	0.165773	0.312044
C1	hsa-mir-5699	12.4442	-0.392663	0.285026	-1.37764	0.168316	0.315669
C1	hsa-mir-339	149.024	-0.187944	0.138151	-1.36042	0.173696	0.324571
C1	hsa-mir-935	28.5483	0.310995	0.229554	1.35478	0.175488	0.326727
C1	hsa-mir-143	8453.25	-0.374336	0.277175	-1.35054	0.176843	0.326872
C1	hsa-mir-320c-2	61.776	-0.545394	0.403484	-1.35171	0.176468	0.326872
C1	hsa-mir-16-2	10200.8	-0.189049	0.140701	-1.34362	0.179071	0.3298
C1	hsa-mir-320c-1	68.4493	-0.495918	0.371503	-1.3349	0.18191	0.333829
C1	hsa-mir-16-1	10263.1	-0.183974	0.140966	-1.3051	0.19186	0.350495
C1	hsa-mir-2682	35.147	0.248729	0.190798	1.30362	0.192362	0.350495
C1	hsa-mir-23a	1631.65	0.140474	0.109171	1.28674	0.198184	0.358553
C1	hsa-mir-320d-2	33.6589	-0.598071	0.464222	-1.28833	0.197632	0.358553
C1	hsa-mir-4324	148.669	0.154845	0.121117	1.27848	0.201081	0.362512
C1	hsa-mir-6511b-1	22.7537	0.259936	0.20476	1.26947	0.204275	0.366978
C1	hsa-mir-153-2	440.632	0.235517	0.18834	1.25049	0.211122	0.376635
C1	hsa-mir-146b	928.093	-0.18571	0.148311	-1.25216	0.210512	0.376635
C1	hsa-mir-154	386.624	0.199096	0.160216	1.24267	0.213991	0.379112
C1	hsa-mir-320a	3518.55	0.256185	0.20596	1.24386	0.213551	0.379112
C1	hsa-mir-3960	213.593	-0.506349	0.408832	-1.23853	0.215521	0.380507
C1	hsa-mir-199a-2	103.543	0.271604	0.220152	1.23371	0.217309	0.382345
C1	hsa-mir-4787	34.3347	0.299986	0.244445	1.22721	0.219743	0.385302
C1	hsa-mir-330	1716.01	0.186165	0.152095	1.22401	0.22095	0.386096
C1	hsa-mir-320d-1	36.4652	-0.551477	0.452724	-1.21813	0.223174	0.388657
C1	hsa-mir-6842	12.5405	0.252025	0.208238	1.21027	0.226174	0.392547
C1	hsa-mir-424	46.8257	0.189908	0.157656	1.20457	0.228367	0.395014
C1	hsa-mir-365a	618.764	0.20491	0.172049	1.191	0.233655	0.402799
C1	hsa-mir-219a-2	8590.35	-0.43408	0.37185	-1.16735	0.243068	0.412148
C1	hsa-mir-376c	1240.3	0.173593	0.148259	1.17088	0.241647	0.412148
C1	hsa-mir-570	9.52649	-0.352039	0.301287	-1.16845	0.242626	0.412148
C1	hsa-mir-769	1055.54	0.151705	0.129647	1.17014	0.241945	0.412148
C1	hsa-mir-219b	8590.08	-0.434055	0.371856	-1.16727	0.243103	0.412148
C1	hsa-mir-412	21.2225	-0.653142	0.568637	-1.14861	0.250717	0.422379
C1	hsa-mir-3200	413.262	0.129621	0.112867	1.14844	0.250788	0.422379
C1	hsa-mir-19b-2	7451.47	-0.231159	0.202129	-1.14362	0.252782	0.424341
C1	hsa-mir-19b-1	7451.29	-0.230696	0.20217	-1.1411	0.253828	0.424706
C1	hsa-mir-149	2205.73	0.207751	0.182722	1.13698	0.255547	0.426189
C1	hsa-mir-491	110.023	0.167613	0.148107	1.1317	0.25776	0.428485
C1	hsa-mir-671	134.065	0.143948	0.128658	1.11884	0.263207	0.436123
C1	hsa-mir-127	7880.96	-0.17158	0.153877	-1.11505	0.264831	0.436377
C1	hsa-mir-148b	564.89	-0.134161	0.120572	-1.1127	0.265838	0.436377
C1	hsa-mir-431	332.112	0.163095	0.146862	1.11053	0.26677	0.436377
C1	hsa-mir-6511b-2	19.1293	0.233409	0.210102	1.11093	0.266597	0.436377
C1	hsa-mir-365b	623.14	0.182728	0.16512	1.10664	0.268451	0.437729
C1	hsa-mir-410	748.396	0.147403	0.135312	1.08935	0.275998	0.448606
C1	hsa-mir-187	44.547	0.2585	0.23849	1.0839	0.278408	0.451091
C1	hsa-mir-766	86.5949	0.19638	0.181884	1.0797	0.280276	0.452686
C1	hsa-mir-548ae-2	13.1509	-0.26217	0.244079	-1.07412	0.282769	0.455275
C1	hsa-mir-4449	21.5975	-0.477982	0.449278	-1.06389	0.287379	0.461248
C1	hsa-mir-590	27.2283	0.241875	0.229896	1.05211	0.292751	0.468402
C1	hsa-mir-150	428.127	-0.131663	0.126236	-1.04299	0.296953	0.473645
C1	hsa-mir-128-1	49912	0.132087	0.128138	1.03081	0.302628	0.481198
C1	hsa-mir-134	148.507	0.122948	0.11978	1.02645	0.304681	0.482166
C1	hsa-mir-299	151.426	0.163388	0.159385	1.02511	0.305311	0.482166
C1	hsa-mir-346	195.101	0.250501	0.244745	1.02352	0.306062	0.482166
C1	hsa-mir-576	18.4601	-0.220605	0.216662	-1.0182	0.308583	0.483163
C1	hsa-mir-3663	10.8846	-0.46749	0.458815	-1.01891	0.308247	0.483163
C1	hsa-mir-486-2	785.769	-0.248593	0.245778	-1.01145	0.3118	0.486712
C1	hsa-mir-486-1	1573.39	-0.245556	0.245762	-0.999159	0.317718	0.493916
C1	hsa-mir-541	9.23467	-0.242377	0.242895	-0.997867	0.318344	0.493916
C1	hsa-mir-3912	17.8811	-0.204826	0.208435	-0.98269	0.32576	0.503895
C1	hsa-mir-31	901.272	0.127737	0.131399	0.97213	0.330986	0.506012
C1	hsa-mir-148a	276.593	-0.212045	0.217365	-0.975528	0.329298	0.506012
C1	hsa-mir-760	101.7	-0.123212	0.12677	-0.971937	0.331082	0.506012
C1	hsa-mir-4532	66.4786	-0.668363	0.685891	-0.974446	0.329835	0.506012
C1	hsa-mir-153-1	387.694	0.17712	0.183922	0.963017	0.335539	0.511298
C1	hsa-mir-1179	88.2873	0.19138	0.199659	0.958538	0.337792	0.513203
C1	hsa-mir-128-2	43885.7	0.120473	0.126281	0.954008	0.34008	0.51515
C1	hsa-mir-574	669.814	-0.264791	0.2799	-0.946019	0.344139	0.515202
C1	hsa-mir-33b	142.27	-0.268808	0.283656	-0.947656	0.343304	0.515202
C1	hsa-mir-1181	19.9948	-0.32079	0.338241	-0.948406	0.342923	0.515202
C1	hsa-mir-3909	14.272	0.207063	0.2177	0.951137	0.341535	0.515202
C1	hsa-mir-105-1	17.5578	0.175932	0.187987	0.935874	0.349338	0.520104
C1	hsa-mir-654	233.602	0.114609	0.122489	0.935667	0.349445	0.520104
C1	hsa-mir-487b	6830.27	-0.114575	0.12314	-0.930446	0.35214	0.522596
C1	hsa-mir-337	55.996	0.116627	0.126836	0.919511	0.357828	0.529503
C1	hsa-mir-488	196.479	0.146756	0.160046	0.916962	0.359163	0.529946
C1	hsa-mir-500a	64.6144	0.0977007	0.107979	0.904814	0.365564	0.537841
C1	hsa-mir-181d	2462.14	0.0981776	0.10925	0.898648	0.36884	0.538658
C1	hsa-mir-522	17.5529	0.24433	0.272134	0.897831	0.369275	0.538658
C1	hsa-mir-4525	31.2195	-0.323196	0.359759	-0.898366	0.36899	0.538658
C1	hsa-mir-4461	23.8464	-0.41507	0.463772	-0.894988	0.370793	0.539336
C1	hsa-mir-1307	725.861	-0.113465	0.127105	-0.892681	0.372028	0.539599
C1	hsa-mir-30c-1	1193.33	-0.0944677	0.106466	-0.887307	0.374914	0.540721
C1	hsa-mir-579	5.85552	-0.28286	0.318128	-0.889139	0.373929	0.540721
C1	hsa-mir-30c-2	1245.71	-0.0851759	0.0963151	-0.884347	0.376509	0.541496
C1	hsa-mir-105-2	17.5512	0.166572	0.189899	0.877163	0.380398	0.545557
C1	hsa-mir-655	12.2646	0.194792	0.223243	0.872557	0.382905	0.547618
C1	hsa-let-7a-1	169362	-0.0809291	0.0940193	-0.860771	0.389364	0.553763
C1	hsa-mir-642b	44.5387	0.30735	0.35663	0.861816	0.388789	0.553763
C1	hsa-mir-3943	124.937	0.175705	0.204835	0.857788	0.391009	0.554562
C1	hsa-mir-301b	26.1704	0.145173	0.170172	0.853098	0.393605	0.555167
C1	hsa-mir-940	14.7615	-0.226458	0.265222	-0.853844	0.393191	0.555167
C1	hsa-mir-3665	231.566	-0.413859	0.488255	-0.847628	0.396645	0.557918
C1	hsa-mir-204	1142.76	-0.103074	0.123119	-0.837191	0.402485	0.564582
C1	hsa-mir-193a	45.5152	-0.155263	0.18718	-0.829485	0.40683	0.567567
C1	hsa-mir-3613	62.3029	0.205852	0.247765	0.830836	0.406067	0.567567
C1	hsa-mir-374a	84.0065	-0.198281	0.244169	-0.812066	0.416754	0.579831
C1	hsa-mir-92b	5546.92	-0.144946	0.178952	-0.809969	0.417958	0.579931
C1	hsa-mir-136	861.843	-0.135669	0.169643	-0.799732	0.423866	0.586539
C1	hsa-mir-4647	13.8665	-0.301658	0.378875	-0.796195	0.425919	0.587791
C1	hsa-mir-889	115.304	0.269823	0.342656	0.787446	0.431021	0.593233
C1	hsa-mir-93	3627.7	0.106412	0.137632	0.773159	0.439429	0.603183
C1	hsa-mir-34c	414.704	-0.218637	0.283649	-0.770802	0.440824	0.603482
C1	hsa-mir-767	29.9763	-0.121275	0.157915	-0.767979	0.4425	0.60416
C1	hsa-mir-3196	39.5974	-0.370098	0.487701	-0.758862	0.447935	0.609954
C1	hsa-mir-132	5279.14	0.131078	0.173953	0.753522	0.451136	0.612684
C1	hsa-mir-642a	46.5817	0.254621	0.339492	0.750004	0.453252	0.613929
C1	hsa-mir-183	11.0586	-0.238415	0.323815	-0.736267	0.461568	0.621917
C1	hsa-mir-124-1	25741.7	0.105462	0.1446	0.729338	0.465795	0.621917
C1	hsa-mir-124-3	25725	0.105306	0.144594	0.728287	0.466438	0.621917
C1	hsa-mir-186	946.653	-0.0754868	0.102825	-0.734131	0.462869	0.621917
C1	hsa-mir-628	349.765	0.0584185	0.0800669	0.729622	0.465621	0.621917
C1	hsa-mir-708	1061.66	0.0907218	0.123942	0.731971	0.464186	0.621917
C1	hsa-mir-124-2	25733.5	0.104926	0.144613	0.725559	0.468109	0.622525
C1	hsa-mir-548e	8.5141	-0.231764	0.327472	-0.707737	0.479109	0.635502
C1	hsa-mir-362	44.2719	0.0870132	0.123539	0.704338	0.481222	0.636656
C1	hsa-mir-4485	224.054	-0.228852	0.325892	-0.702232	0.482534	0.636746
C1	hsa-mir-423	4132.63	-0.0979496	0.14074	-0.695962	0.486452	0.637723
C1	hsa-mir-503	9.85268	0.151224	0.217449	0.695446	0.486776	0.637723
C1	hsa-mir-3184	4132.27	-0.0978446	0.140769	-0.69507	0.487011	0.637723
C1	hsa-mir-190a	217.276	0.136353	0.197469	0.690503	0.489878	0.639841
C1	hsa-mir-375	57.5032	0.124258	0.181914	0.683056	0.494571	0.642056
C1	hsa-mir-329-1	413.014	0.0844797	0.12362	0.683382	0.494366	0.642056
C1	hsa-mir-329-2	413.094	0.0841675	0.123441	0.681846	0.495336	0.642056
C1	hsa-mir-22	7569.67	0.0566129	0.0853292	0.663465	0.507033	0.646957
C1	hsa-mir-323a	3672.74	0.0820466	0.123801	0.662731	0.507503	0.646957
C1	hsa-mir-577	453.244	0.229349	0.349754	0.655745	0.511988	0.646957
C1	hsa-mir-542	32.099	-0.126791	0.189977	-0.6674	0.504517	0.646957
C1	hsa-mir-941-1	79.8966	-0.128615	0.195273	-0.658641	0.510127	0.646957
C1	hsa-mir-941-2	79.9285	-0.128822	0.194857	-0.661113	0.50854	0.646957
C1	hsa-mir-941-3	79.9285	-0.128822	0.194857	-0.661113	0.50854	0.646957
C1	hsa-mir-941-4	79.9285	-0.128822	0.194857	-0.661113	0.50854	0.646957
C1	hsa-mir-548v	13.0572	-0.206611	0.314065	-0.657859	0.510629	0.646957
C1	hsa-mir-378i	10.6729	-0.13218	0.202235	-0.653598	0.513371	0.646957
C1	hsa-mir-548am	13.172	-0.1527	0.234135	-0.652188	0.51428	0.646957
C1	hsa-mir-941-5	79.9285	-0.128822	0.194857	-0.661113	0.50854	0.646957
C1	hsa-mir-15a	1904.96	-0.0974996	0.150657	-0.647164	0.517525	0.648287
C1	hsa-mir-17	397.751	-0.112228	0.174613	-0.642726	0.520402	0.648287
C1	hsa-mir-629	53.6988	-0.0909096	0.140947	-0.644993	0.518932	0.648287
C1	hsa-mir-378c	31.3957	0.0980907	0.152504	0.6432	0.520094	0.648287
C1	hsa-mir-101-1	16928.6	-0.101341	0.163398	-0.620206	0.535122	0.663396
C1	hsa-mir-4700	26.4276	-0.145957	0.234942	-0.621248	0.534436	0.663396
C1	hsa-mir-484	1647.24	0.119691	0.1941	0.616647	0.537468	0.664694
C1	hsa-mir-101-2	17009.3	-0.100298	0.163543	-0.613279	0.539692	0.665837
C1	hsa-mir-592	124.446	-0.11599	0.190173	-0.609919	0.541915	0.666973
C1	hsa-mir-1247	73.8363	-0.144159	0.239404	-0.602157	0.547069	0.671702
C1	hsa-mir-4488	44.3488	-0.532353	0.894521	-0.595127	0.551759	0.675839
C1	hsa-mir-296	76.8775	0.143223	0.251992	0.568365	0.569787	0.693952
C1	hsa-mir-3168	12.2196	-0.20924	0.368933	-0.567149	0.570613	0.693952
C1	hsa-mir-4286	187.115	-0.11436	0.201348	-0.56797	0.570055	0.693952
C1	hsa-mir-548q	9.97812	-0.135914	0.242329	-0.560864	0.57489	0.697497
C1	hsa-mir-668	78.1605	-0.0841515	0.151594	-0.555112	0.578818	0.700602
C1	hsa-mir-1249	79.4053	-0.149703	0.273383	-0.547594	0.583971	0.705172
C1	hsa-mir-665	8.11422	-0.146267	0.269323	-0.543093	0.587066	0.707242
C1	hsa-mir-663a	351.362	-0.12644	0.237431	-0.532534	0.594356	0.712816
C1	hsa-mir-411	1691.25	-0.100255	0.188323	-0.532359	0.594477	0.712816
C1	hsa-mir-200c	11.9019	-0.109432	0.208245	-0.525495	0.599239	0.716847
C1	hsa-mir-548o-2	10.8772	-0.126526	0.241813	-0.523237	0.600809	0.71705
C1	hsa-mir-323b	638.884	0.109275	0.210233	0.519778	0.603218	0.718251
C1	hsa-mir-1468	14.1005	-0.092579	0.180525	-0.512831	0.60807	0.722347
C1	hsa-mir-361	1121.45	0.0874317	0.1725	0.50685	0.61226	0.725642
C1	hsa-mir-195	529.249	-0.0668313	0.135181	-0.494383	0.621036	0.73265
C1	hsa-mir-490	71.4954	-0.0764066	0.154336	-0.495067	0.620553	0.73265
C1	hsa-mir-15b	51.0821	-0.0923923	0.18888	-0.489158	0.62473	0.733628
C1	hsa-mir-2355	22.8428	-0.108986	0.222194	-0.490497	0.623782	0.733628
C1	hsa-mir-516a-1	22.5471	0.128211	0.264469	0.484786	0.627828	0.735579
C1	hsa-mir-516a-2	22.5119	0.12669	0.263812	0.480226	0.631067	0.736005
C1	hsa-mir-500b	13.7706	0.0898786	0.186536	0.48183	0.629927	0.736005
C1	hsa-mir-142	101.899	-0.0854644	0.178803	-0.477981	0.632664	0.736191
C1	hsa-mir-6511a-1	22.5443	0.0844966	0.18289	0.462009	0.644075	0.742717
C1	hsa-mir-6511a-2	22.5443	0.0844966	0.18289	0.462009	0.644075	0.742717
C1	hsa-mir-6511a-3	22.5443	0.0844966	0.18289	0.462009	0.644075	0.742717
C1	hsa-mir-6511a-4	22.5443	0.0844966	0.18289	0.462009	0.644075	0.742717
C1	hsa-mir-29c	17375.9	0.0624428	0.139223	0.448508	0.653786	0.748856
C1	hsa-mir-1296	38.4231	-0.150577	0.335605	-0.448673	0.653667	0.748856
C1	hsa-mir-3615	149.874	-0.157675	0.348725	-0.452147	0.651163	0.748856
C1	hsa-mir-298	17.304	0.112155	0.25432	0.440999	0.659214	0.753387
C1	hsa-mir-7-3	620.973	-0.125754	0.289897	-0.433791	0.664441	0.755986
C1	hsa-mir-1303	834.198	0.14362	0.331046	0.433837	0.664407	0.755986
C1	hsa-mir-200b	18.9826	0.101321	0.237994	0.42573	0.670305	0.760967
C1	hsa-mir-379	362.181	-0.0797021	0.191402	-0.416412	0.677109	0.766991
C1	hsa-mir-191	8120.23	0.0300239	0.0790608	0.379756	0.704126	0.795834
C1	hsa-mir-211	68.8778	0.22498	0.656355	0.342772	0.73177	0.823016
C1	hsa-mir-30b	641.561	-0.0409641	0.122609	-0.334104	0.738301	0.823016
C1	hsa-mir-9-1	123873	-0.0605146	0.180155	-0.335904	0.736943	0.823016
C1	hsa-mir-9-2	123871	-0.060455	0.180167	-0.33555	0.73721	0.823016
C1	hsa-mir-1298	22.4098	0.07398	0.222422	0.332611	0.739428	0.823016
C1	hsa-mir-548k	8.6349	0.0934264	0.271613	0.343969	0.73087	0.823016
C1	hsa-mir-8072	286.706	0.109649	0.326254	0.336085	0.736807	0.823016
C1	hsa-mir-582	66.2417	-0.0718277	0.221496	-0.324284	0.745723	0.826429
C1	hsa-mir-3124	8.83256	-0.097867	0.299877	-0.326357	0.744154	0.826429
C1	hsa-mir-7-2	742.903	-0.0927823	0.294272	-0.315295	0.752538	0.827453
C1	hsa-mir-425	2407.58	-0.0183941	0.0580013	-0.317132	0.751143	0.827453
C1	hsa-mir-452	19.1213	-0.0706805	0.223628	-0.316062	0.751955	0.827453
C1	hsa-mir-3529	742.71	-0.09257	0.294304	-0.314539	0.753112	0.827453
C1	hsa-mir-20a	343.926	-0.0611113	0.200792	-0.304351	0.76086	0.834177
C1	hsa-mir-7-1	800.62	-0.0692283	0.246296	-0.281078	0.778651	0.851857
C1	hsa-mir-212	200.825	0.0509308	0.192491	0.264588	0.791327	0.862339
C1	hsa-mir-218-1	2261.38	-0.0534035	0.202107	-0.264234	0.7916	0.862339
C1	hsa-mir-218-2	2266.28	-0.0523555	0.203152	-0.257716	0.796626	0.865972
C1	hsa-mir-320b-2	131.764	-0.0712215	0.28131	-0.253177	0.800131	0.867939
C1	hsa-mir-550a-2	10.7757	0.0543887	0.224113	0.242684	0.80825	0.873047
C1	hsa-mir-550b-2	10.7757	0.0543887	0.224113	0.242684	0.80825	0.873047
C1	hsa-mir-210	352.073	0.0415365	0.174886	0.237506	0.812265	0.875536
C1	hsa-mir-340	1907.27	-0.075548	0.326665	-0.231271	0.817104	0.875773
C1	hsa-mir-550a-1	10.7453	0.0508711	0.220591	0.230612	0.817616	0.875773
C1	hsa-mir-550b-1	10.7453	0.0508711	0.220591	0.230612	0.817616	0.875773
C1	hsa-mir-501	87.4953	0.029415	0.132055	0.222749	0.823731	0.880481
C1	hsa-mir-652	807.084	-0.0179423	0.0836773	-0.214422	0.830218	0.885566
C1	hsa-mir-320b-1	131.788	-0.0569794	0.28093	-0.202824	0.839273	0.892179
C1	hsa-mir-1306	30.2483	-0.0356501	0.176471	-0.202017	0.839903	0.892179
C1	hsa-mir-139	1507.37	0.0314772	0.158023	0.199194	0.842111	0.892673
C1	hsa-mir-106b	235.8	-0.0251385	0.133413	-0.188426	0.850543	0.899748
C1	hsa-mir-363	917.453	0.018303	0.10797	0.16952	0.865388	0.911684
C1	hsa-mir-6516	107.72	0.0369829	0.216102	0.171136	0.864117	0.911684
C1	hsa-mir-155	51.1982	0.0276637	0.1725	0.160369	0.87259	0.917384
C1	hsa-let-7c	27647.1	-0.0112355	0.0740378	-0.151753	0.879382	0.92263
C1	hsa-mir-1226	8.29088	0.0426644	0.296925	0.143687	0.885747	0.927408
C1	hsa-mir-23b	5463.55	-0.0251768	0.187606	-0.1342	0.893244	0.933349
C1	hsa-mir-130b	215.677	-0.0167761	0.128078	-0.130983	0.895789	0.934101
C1	hsa-mir-3928	9.39992	0.0310943	0.280052	0.111031	0.911592	0.948649
C1	hsa-mir-125a	15476.4	-0.0115348	0.117461	-0.0982014	0.921772	0.957297
C1	hsa-mir-2277	13.1094	0.0137336	0.180681	0.0760103	0.939411	0.97364
C1	hsa-mir-1260b	51.5457	0.014238	0.21811	0.0652792	0.947952	0.980508
C1	hsa-mir-146a	312.767	0.0073929	0.130158	0.0567993	0.954705	0.985502
C1	hsa-mir-1260a	52.2235	0.0107545	0.203204	0.0529245	0.957792	0.986699
C1	hsa-mir-125b-1	44761.7	0.00494603	0.111193	0.0444815	0.964521	0.990825
C1	hsa-mir-125b-2	45383.6	0.00390378	0.109164	0.0357609	0.971473	0.990825
C1	hsa-mir-451a	8873.22	0.0112932	0.313073	0.036072	0.971225	0.990825
C1	hsa-mir-887	312.565	-0.00671742	0.157495	-0.0426516	0.965979	0.990825
C1	hsa-mir-451b	8873.22	0.0112934	0.313073	0.0360726	0.971224	0.990825
C1	hsa-mir-18a	37.1095	0.0032056	0.234049	0.0136963	0.989072	0.991008
C1	hsa-mir-33a	493.516	0.00248552	0.177923	0.0139697	0.988854	0.991008
C1	hsa-mir-144	173.373	-0.00722945	0.303917	-0.0237876	0.981022	0.991008
C1	hsa-mir-126	12790.5	0.00321343	0.154005	0.0208657	0.983353	0.991008
C1	hsa-mir-550a-3	8.37856	0.00393863	0.231543	0.0170104	0.986428	0.991008
C1	hsa-mir-454	296.882	-0.00183757	0.132842	-0.0138328	0.988963	0.991008
C1	hsa-mir-885	401.212	-0.00349672	0.180575	-0.0193643	0.98455	0.991008
C1	hsa-mir-4484	16.7885	-0.00478616	0.347647	-0.0137673	0.989016	0.991008
C1	hsa-mir-921	9.3698	0.010951	0.334774	0.0327118	0.973904	0.991008
C1	hsa-mir-532	262.579	0.000348583	0.0945586	0.00368642	0.997059	0.997059
C2	hsa-let-7a-3	8160.11	-3.70915	0.287437	-12.9042	4.2614e-38	2.18184e-35
C2	hsa-mir-26a-1	3092.22	-3.00576	0.263677	-11.3994	4.20854e-30	1.07739e-27
C2	hsa-let-7a-2	9714.32	-2.50577	0.251092	-9.97949	1.87431e-23	3.19882e-21
C2	hsa-let-7f-1	2543.99	-1.59045	0.200291	-7.94072	2.01005e-15	2.57287e-13
C2	hsa-mir-28	825.128	-0.37889	0.064121	-5.90897	3.44247e-09	3.52509e-07
C2	hsa-mir-99a	33016.5	-0.340556	0.0615868	-5.5297	3.20784e-08	2.73736e-06
C2	hsa-mir-9-3	16106.6	-0.914492	0.170107	-5.37598	7.61673e-08	5.4976e-06
C2	hsa-mir-663b	171.167	0.620018	0.115799	5.35428	8.59e-08	5.4976e-06
C2	hsa-mir-1277	17.8357	1.03764	0.1999	5.19081	2.0938e-07	1.19114e-05
C2	hsa-mir-140	5518.25	-0.433182	0.0843564	-5.13514	2.81927e-07	1.44347e-05
C2	hsa-mir-99b	4158.72	-0.47919	0.0962736	-4.97737	6.44528e-07	2.99999e-05
C2	hsa-mir-1180	275.487	0.54989	0.111422	4.9352	8.00682e-07	3.41624e-05
C2	hsa-mir-100	20142.5	-0.796293	0.162412	-4.90291	9.44271e-07	3.71898e-05
C2	hsa-mir-222	6766.87	0.449175	0.0927148	4.8447	1.26806e-06	4.63747e-05
C2	hsa-mir-7641-2	6978.86	-1.54845	0.322985	-4.79419	1.63331e-06	5.57503e-05
C2	hsa-mir-24-2	2845.18	-0.48482	0.103854	-4.66828	3.03729e-06	8.63941e-05
C2	hsa-mir-197	199.801	-0.587394	0.125817	-4.66864	3.03204e-06	8.63941e-05
C2	hsa-mir-487a	615.413	0.42024	0.0896752	4.68625	2.7826e-06	8.63941e-05
C2	hsa-mir-24-1	2880.24	-0.48284	0.10467	-4.61296	3.96979e-06	0.000100099
C2	hsa-let-7i	14980.3	-0.407021	0.0885283	-4.59763	4.27316e-06	0.000100099
C2	hsa-mir-3074	2880.45	-0.482802	0.104677	-4.6123	3.98246e-06	0.000100099
C2	hsa-mir-7641-1	311.944	-1.06521	0.231754	-4.59627	4.30113e-06	0.000100099
C2	hsa-mir-152	313.159	-0.489583	0.109747	-4.46099	8.15808e-06	0.000181606
C2	hsa-mir-758	81.6858	0.525514	0.118588	4.43141	9.36192e-06	0.000199721
C2	hsa-let-7b	73669.2	-0.544688	0.125081	-4.35467	1.33266e-05	0.000272929
C2	hsa-mir-338	9503.94	-0.855297	0.203946	-4.19373	2.744e-05	0.000520343
C2	hsa-mir-3065	9504.17	-0.855287	0.203936	-4.19389	2.74206e-05	0.000520343
C2	hsa-mir-92a-2	8204.23	-0.665892	0.160968	-4.13681	3.5217e-05	0.000643967
C2	hsa-mir-5588	32.0303	1.14054	0.276674	4.12231	3.751e-05	0.000662245
C2	hsa-mir-92a-1	8719.45	-0.655853	0.161093	-4.07127	4.6757e-05	0.000772244
C2	hsa-mir-30d	2752.83	-0.33624	0.0825481	-4.07326	4.63602e-05	0.000772244
C2	hsa-mir-143	8453.25	-0.757952	0.188648	-4.01781	5.87421e-05	0.000939874
C2	hsa-mir-184	37.4699	-0.659795	0.165889	-3.97733	6.96948e-05	0.00108133
C2	hsa-mir-3142	24.5753	-1.60677	0.404756	-3.96974	7.1952e-05	0.00108351
C2	hsa-mir-625	522.114	-0.752649	0.190613	-3.94857	7.8618e-05	0.00111201
C2	hsa-mir-874	2259.23	0.354	0.0897101	3.94605	7.9452e-05	0.00111201
C2	hsa-mir-194-1	7.70304	-0.720306	0.182665	-3.94332	8.03604e-05	0.00111201
C2	hsa-mir-30a	6017.51	-0.396999	0.103485	-3.83629	0.000124908	0.00168297
C2	hsa-mir-221	15481.9	0.325015	0.0864195	3.76091	0.000169299	0.0021804
C2	hsa-mir-660	227.311	-0.280104	0.0745082	-3.75937	0.000170344	0.0021804
C2	hsa-mir-433	593.414	0.404782	0.108284	3.73815	0.000185379	0.00231498
C2	hsa-mir-151a	6496.82	-0.502329	0.135954	-3.69485	0.000220019	0.00268214
C2	hsa-mir-301a	466.776	0.348703	0.0946929	3.68247	0.000230989	0.00275038
C2	hsa-mir-656	205.356	0.488933	0.133797	3.65429	0.000257891	0.00300091
C2	hsa-mir-5694	8.72072	-1.52509	0.422495	-3.60972	0.000306524	0.00348757
C2	hsa-mir-589	42.6139	-0.445137	0.123695	-3.59868	0.000319836	0.00355992
C2	hsa-mir-27a	1059.6	-0.311762	0.0869422	-3.58585	0.00033598	0.00366004
C2	hsa-mir-452	19.1213	-0.56586	0.16077	-3.51968	0.000432069	0.00451469
C2	hsa-mir-489	9.84429	0.892045	0.253167	3.52354	0.000425822	0.00451469
C2	hsa-mir-199a-1	161.199	-0.500211	0.142882	-3.50088	0.000463728	0.00460339
C2	hsa-mir-155	51.1982	-0.426135	0.121798	-3.4987	0.000467532	0.00460339
C2	hsa-mir-4446	9.62738	0.648077	0.184732	3.50819	0.000451163	0.00460339
C2	hsa-mir-223	252.191	-0.46539	0.133229	-3.49316	0.000477346	0.00461135
C2	hsa-mir-21	6544.48	-0.565903	0.162878	-3.47439	0.000512008	0.0048546
C2	hsa-mir-150	428.127	-0.296913	0.0863829	-3.43717	0.000587817	0.00547204
C2	hsa-mir-199a-2	103.543	-0.521715	0.152479	-3.42154	0.000622665	0.00561983
C2	hsa-mir-485	1795.12	0.375199	0.109699	3.42025	0.000625646	0.00561983
C2	hsa-mir-148a	276.593	-0.50731	0.148557	-3.41493	0.000637993	0.00563194
C2	hsa-mir-193b	561.249	-0.557671	0.164076	-3.39885	0.000676695	0.00587233
C2	hsa-mir-497	1551.74	0.294597	0.0874771	3.3677	0.000757975	0.00646805
C2	hsa-mir-1275	9.94733	0.666228	0.201785	3.30167	0.000961107	0.008067
C2	hsa-mir-335	716.38	0.320506	0.098269	3.26152	0.00110816	0.00900387
C2	hsa-mir-551b	31.8741	0.416711	0.127648	3.26454	0.00109641	0.00900387
C2	hsa-mir-597	34.2986	-0.410679	0.126087	-3.25712	0.00112548	0.00900387
C2	hsa-mir-1185-2	264.911	0.454783	0.140054	3.2472	0.00116547	0.00918028
C2	hsa-mir-1185-1	268.018	0.449717	0.138946	3.23664	0.00120947	0.00938253
C2	hsa-mir-10b	9.54737	-0.923518	0.287669	-3.21035	0.00132575	0.0101311
C2	hsa-mir-129-2	1968.03	0.383939	0.120605	3.18345	0.00145531	0.0109576
C2	hsa-mir-192	187.062	-0.337977	0.106565	-3.17156	0.00151621	0.0112507
C2	hsa-mir-185	215.549	-0.282688	0.0904954	-3.12378	0.00178542	0.0126963
C2	hsa-mir-377	225.989	0.251741	0.080453	3.12905	0.00175375	0.0126963
C2	hsa-mir-4792	32.5834	-1.24346	0.397717	-3.12649	0.00176905	0.0126963
C2	hsa-mir-25	2647.72	-0.396842	0.12785	-3.10396	0.00190946	0.0133924
C2	hsa-mir-505	202.964	-0.324388	0.105558	-3.07309	0.00211857	0.0146582
C2	hsa-mir-1271	188.736	-0.392177	0.12827	-3.05744	0.00223234	0.0152395
C2	hsa-mir-342	6375.02	-0.191568	0.0630657	-3.0376	0.00238473	0.015907
C2	hsa-mir-4800	50.4366	-1.32887	0.43761	-3.03665	0.00239226	0.015907
C2	hsa-mir-129-1	2039.69	0.36813	0.121992	3.01767	0.0025473	0.0167208
C2	hsa-mir-369	666.608	0.353294	0.117416	3.00891	0.00262185	0.0169922
C2	hsa-mir-331	688.694	0.288559	0.0961116	3.00233	0.00267922	0.017147
C2	hsa-mir-380	124.126	0.351719	0.117559	2.99184	0.002773	0.0173246
C2	hsa-mir-873	158.242	0.428497	0.14323	2.99166	0.00277464	0.0173246
C2	hsa-mir-137	88.1878	0.549316	0.184485	2.97757	0.00290542	0.0178966
C2	hsa-mir-504	55.8729	0.415392	0.139658	2.97434	0.00293615	0.0178966
C2	hsa-mir-486-1	1573.39	-0.494197	0.167337	-2.9533	0.003144	0.018938
C2	hsa-mir-539	689.842	0.303752	0.10319	2.94361	0.00324407	0.0190157
C2	hsa-mir-663a	351.362	0.474487	0.161486	2.93825	0.00330073	0.0190157
C2	hsa-mir-486-2	785.769	-0.493102	0.167432	-2.94509	0.00322859	0.0190157
C2	hsa-mir-3149	8.63624	-1.00115	0.340783	-2.9378	0.00330547	0.0190157
C2	hsa-mir-494	101.281	0.295963	0.101361	2.91989	0.00350151	0.0199197
C2	hsa-mir-324	645.589	0.240484	0.0825222	2.91417	0.00356632	0.0200654
C2	hsa-mir-138-1	7513.04	0.34752	0.119823	2.90028	0.00372825	0.0207485
C2	hsa-mir-27b	16174.8	-0.410526	0.142504	-2.8808	0.00396673	0.0218383
C2	hsa-mir-4705	22.8654	-0.378826	0.132905	-2.85035	0.00436715	0.023787
C2	hsa-mir-135a-2	146.73	0.455591	0.1605	2.83857	0.00453161	0.024423
C2	hsa-mir-432	307.343	0.285193	0.102035	2.79504	0.00518926	0.027676
C2	hsa-mir-491	110.023	0.281551	0.10138	2.77718	0.00548329	0.0286474
C2	hsa-mir-1303	834.198	-0.627006	0.225512	-2.78037	0.00542977	0.0286474
C2	hsa-mir-744	1876.91	0.345141	0.124874	2.7639	0.00571142	0.0295378
C2	hsa-mir-181b-1	25071.9	-0.504118	0.183399	-2.74875	0.00598233	0.0306296
C2	hsa-mir-496	13.4096	0.396094	0.144456	2.74197	0.00610717	0.0309591
C2	hsa-mir-135a-1	133.471	0.45144	0.165763	2.7234	0.00646145	0.032434
C2	hsa-mir-8485	101.496	-1.23497	0.455568	-2.71083	0.00671142	0.0333616
C2	hsa-mir-193a	45.5152	-0.350958	0.130208	-2.69536	0.00703136	0.0346159
C2	hsa-mir-138-2	3656.15	0.325076	0.121624	2.67279	0.00752234	0.0366804
C2	hsa-mir-31	901.272	0.238491	0.0895425	2.66344	0.00773458	0.0370103
C2	hsa-mir-3200	413.262	0.205581	0.0771229	2.66563	0.00768435	0.0370103
C2	hsa-mir-95	950.364	0.208376	0.0784084	2.65757	0.00787068	0.0373128
C2	hsa-mir-935	28.5483	0.418424	0.157909	2.64977	0.00805469	0.0378349
C2	hsa-mir-19a	1482.71	-0.416649	0.157954	-2.63779	0.0083448	0.0381477
C2	hsa-mir-383	510.892	0.220843	0.0836493	2.64011	0.0082879	0.0381477
C2	hsa-mir-566	471.322	-0.876818	0.332032	-2.64076	0.00827196	0.0381477
C2	hsa-mir-1301	260.147	0.180533	0.0690492	2.61456	0.00893418	0.0404805
C2	hsa-mir-3120	25.2759	-0.426839	0.163633	-2.60852	0.00909352	0.0404859
C2	hsa-mir-513c	9.42157	-0.871712	0.333851	-2.61108	0.00902571	0.0404859
C2	hsa-mir-16-2	10200.8	-0.248985	0.0957707	-2.5998	0.00932782	0.0408192
C2	hsa-mir-224	40.3848	-0.561914	0.21608	-2.60049	0.00930898	0.0408192
C2	hsa-mir-3663	10.8846	-0.831616	0.320674	-2.59333	0.00950502	0.0412421
C2	hsa-mir-214	25.6496	-0.41806	0.161979	-2.58095	0.00985288	0.0422447
C2	hsa-mir-181b-2	28318.1	-0.454369	0.176358	-2.5764	0.0099836	0.0422447
C2	hsa-mir-370	277.608	0.251363	0.0974711	2.57884	0.00991314	0.0422447
C2	hsa-mir-181a-1	72292.1	-0.401233	0.155944	-2.57293	0.0100843	0.0423208
C2	hsa-mir-181a-2	71738.4	-0.400915	0.156005	-2.56989	0.0101732	0.0423471
C2	hsa-mir-423	4132.63	-0.24587	0.0958288	-2.56572	0.0102961	0.0424449
C2	hsa-mir-3184	4132.27	-0.245708	0.0958488	-2.56349	0.0103625	0.0424449
C2	hsa-let-7c	27647.1	-0.128434	0.0503995	-2.54832	0.0108242	0.0427018
C2	hsa-mir-200c	11.9019	-0.383028	0.15034	-2.54774	0.0108422	0.0427018
C2	hsa-mir-376a-1	732.667	0.263152	0.103023	2.55431	0.0106398	0.0427018
C2	hsa-mir-151b	455.961	-0.362043	0.141844	-2.55241	0.0106981	0.0427018
C2	hsa-mir-378i	10.6729	-0.374319	0.146746	-2.5508	0.0107476	0.0427018
C2	hsa-mir-1287	49.1321	-0.43498	0.171301	-2.53928	0.0111081	0.0430861
C2	hsa-mir-1283-2	10.2961	0.529473	0.2084	2.54065	0.0110646	0.0430861
C2	hsa-mir-16-1	10263.1	-0.242998	0.0959507	-2.53253	0.0113243	0.0435685
C2	hsa-mir-1299	10.166	-0.793912	0.313786	-2.53011	0.0114027	0.0435685
C2	hsa-mir-770	91.5523	0.366527	0.145368	2.52137	0.0116899	0.0443351
C2	hsa-mir-32	31.7093	-0.367207	0.148496	-2.47284	0.0134044	0.0490234
C2	hsa-mir-326	74.6083	-0.23533	0.0949533	-2.47838	0.0131982	0.0490234
C2	hsa-mir-421	626.639	-0.262633	0.106207	-2.47283	0.0134048	0.0490234
C2	hsa-mir-664a	66.5085	-0.229555	0.0927024	-2.47625	0.013277	0.0490234
C2	hsa-mir-548ad	23.8338	-0.69763	0.281475	-2.47848	0.0131942	0.0490234
C2	hsa-mir-154	386.624	0.269145	0.109299	2.46248	0.0137981	0.0501038
C2	hsa-mir-548o-2	10.8772	-0.427255	0.17454	-2.4479	0.0143693	0.0518104
C2	hsa-mir-2277	13.1094	0.293044	0.120462	2.43265	0.0149886	0.0536486
C2	hsa-mir-5100	20.3474	-0.586339	0.241268	-2.43024	0.0150887	0.0536486
C2	hsa-mir-5010	14.9596	0.316975	0.130736	2.42454	0.0153277	0.0541226
C2	hsa-mir-142	101.899	-0.296794	0.123328	-2.40655	0.016104	0.0564742
C2	hsa-mir-548am	13.172	-0.400295	0.167071	-2.39595	0.0165773	0.0577386
C2	hsa-mir-548d-1	28.6143	-0.663022	0.277642	-2.38804	0.0169384	0.0582045
C2	hsa-mir-548aa-1	28.6143	-0.663022	0.277642	-2.38804	0.0169384	0.0582045
C2	hsa-mir-199b	119.878	-0.335281	0.140601	-2.38463	0.0170965	0.0583561
C2	hsa-mir-1291	8.39454	-0.714725	0.300359	-2.37957	0.0173327	0.0587706
C2	hsa-mir-378c	31.3957	0.248162	0.104659	2.37114	0.0177332	0.059733
C2	hsa-mir-519a-1	58.2401	0.462657	0.195918	2.36148	0.0182022	0.0609118
C2	hsa-mir-519a-2	57.9449	0.465001	0.197188	2.35817	0.0183655	0.0610592
C2	hsa-mir-1264	28.9908	0.398858	0.16991	2.34747	0.0189016	0.0624363
C2	hsa-mir-34a	2051.76	-0.311804	0.133235	-2.34026	0.0192702	0.0632459
C2	hsa-mir-323a	3672.74	0.195531	0.0842871	2.31982	0.0203509	0.0663672
C2	hsa-mir-2355	22.8428	-0.360208	0.156106	-2.30746	0.0210291	0.068145
C2	hsa-mir-628	349.765	0.125895	0.0549094	2.29277	0.0218613	0.070396
C2	hsa-mir-3605	24.1368	-0.313759	0.13756	-2.28089	0.0225549	0.0721757
C2	hsa-mir-374b	299.315	-0.251222	0.11107	-2.26183	0.023708	0.074929
C2	hsa-mir-374c	299.302	-0.251206	0.111054	-2.26202	0.0236961	0.074929
C2	hsa-mir-376a-2	648.163	0.23295	0.104137	2.23695	0.0252896	0.0752415
C2	hsa-mir-92b	5546.92	-0.273611	0.121812	-2.24617	0.0246929	0.0752415
C2	hsa-mir-548c	28.5659	-0.552031	0.24573	-2.2465	0.0246722	0.0752415
C2	hsa-mir-629	53.6988	-0.219935	0.0983903	-2.23533	0.0253956	0.0752415
C2	hsa-mir-548d-2	29.1436	-0.621541	0.278106	-2.23491	0.0254234	0.0752415
C2	hsa-mir-1246	48.2831	-0.770588	0.341835	-2.25427	0.0241792	0.0752415
C2	hsa-mir-1908	18.4086	0.435225	0.193705	2.24685	0.0246498	0.0752415
C2	hsa-mir-3653	108.442	-0.41121	0.182559	-2.25248	0.0242917	0.0752415
C2	hsa-mir-548z	28.5659	-0.552031	0.24573	-2.2465	0.0246722	0.0752415
C2	hsa-mir-548aa-2	29.1436	-0.621541	0.278106	-2.23491	0.0254234	0.0752415
C2	hsa-mir-1343	13.3567	0.370366	0.165448	2.23857	0.025184	0.0752415
C2	hsa-mir-382	2146.99	0.223672	0.100202	2.23222	0.0256007	0.0753307
C2	hsa-let-7g	7381.22	-0.217312	0.0979863	-2.21778	0.02657	0.0777362
C2	hsa-mir-409	1023.11	0.232096	0.104767	2.21534	0.0267366	0.0777791
C2	hsa-mir-550a-3	8.37856	-0.37771	0.171535	-2.20194	0.0276693	0.0800376
C2	hsa-mir-127	7880.96	-0.2302	0.104738	-2.19788	0.0279578	0.080418
C2	hsa-mir-328	350.069	0.387221	0.176782	2.19039	0.0284959	0.0815079
C2	hsa-mir-26b	7176.54	-0.251418	0.115117	-2.18403	0.0289604	0.0823762
C2	hsa-let-7a-1	169362	-0.138894	0.0639854	-2.17071	0.0299533	0.0847298
C2	hsa-mir-103a-2	35348.4	0.106419	0.0490868	2.16798	0.0301603	0.0848466
C2	hsa-mir-4525	31.2195	-0.535287	0.247367	-2.16394	0.0304693	0.0852473
C2	hsa-mir-103a-1	35280.8	0.106038	0.0490917	2.16	0.0307729	0.0856288
C2	hsa-mir-103b-1	34336.8	0.104343	0.0489991	2.12949	0.0332137	0.091427
C2	hsa-mir-103b-2	34343.4	0.10434	0.048981	2.1302	0.0331547	0.091427
C2	hsa-mir-543	1423.13	0.181423	0.0859613	2.11052	0.0348136	0.0953184
C2	hsa-mir-186	946.653	-0.146895	0.0702227	-2.09184	0.0364527	0.0992756
C2	hsa-mir-195	529.249	-0.190253	0.0923528	-2.06006	0.0393923	0.103623
C2	hsa-mir-941-1	79.8966	-0.277244	0.134464	-2.06185	0.0392218	0.103623
C2	hsa-mir-941-2	79.9285	-0.276026	0.134176	-2.05719	0.0396681	0.103623
C2	hsa-mir-941-3	79.9285	-0.276026	0.134176	-2.05719	0.0396681	0.103623
C2	hsa-mir-941-4	79.9285	-0.276026	0.134176	-2.05719	0.0396681	0.103623
C2	hsa-mir-548h-2	21.5882	-0.531247	0.257676	-2.06168	0.039238	0.103623
C2	hsa-mir-548h-4	31.8698	-0.510095	0.247197	-2.06352	0.0390637	0.103623
C2	hsa-mir-941-5	79.9285	-0.276026	0.134176	-2.05719	0.0396681	0.103623
C2	hsa-mir-4447	151.745	0.210147	0.102383	2.05255	0.0401159	0.104261
C2	hsa-mir-181c	4162.54	0.165085	0.0805661	2.04906	0.0404558	0.104613
C2	hsa-let-7d	8880.23	0.156209	0.0766041	2.03918	0.0414325	0.105824
C2	hsa-mir-219a-1	13.7014	0.451328	0.221674	2.036	0.0417508	0.105824
C2	hsa-mir-550a-1	10.7453	-0.330031	0.161973	-2.03757	0.041593	0.105824
C2	hsa-mir-550b-1	10.7453	-0.330031	0.161973	-2.03757	0.041593	0.105824
C2	hsa-mir-204	1142.76	-0.170585	0.0839474	-2.03205	0.0421486	0.106086
C2	hsa-mir-34b	246.573	-0.43695	0.215155	-2.03086	0.0422688	0.106086
C2	hsa-mir-125b-2	45383.6	-0.149317	0.0742961	-2.00976	0.044457	0.110495
C2	hsa-mir-20b	64.6596	0.224401	0.111558	2.01151	0.0442714	0.110495
C2	hsa-mir-146b	928.093	-0.201566	0.101085	-1.99403	0.046149	0.113598
C2	hsa-mir-522	17.5529	0.373462	0.1872	1.99499	0.046044	0.113598
C2	hsa-mir-125b-1	44761.7	-0.149945	0.0756773	-1.98137	0.0475497	0.115931
C2	hsa-mir-548ay	25.284	-0.544384	0.274519	-1.98304	0.0473624	0.115931
C2	hsa-mir-20a	343.926	-0.270319	0.137108	-1.97158	0.0486574	0.11696
C2	hsa-mir-219a-2	8590.35	-0.499328	0.253067	-1.97311	0.0484833	0.11696
C2	hsa-mir-219b	8590.08	-0.49934	0.253072	-1.97312	0.0484823	0.11696
C2	hsa-mir-30c-2	1245.71	-0.129368	0.065722	-1.96841	0.0490207	0.117283
C2	hsa-mir-4454	104.259	-0.26764	0.136642	-1.95869	0.0501495	0.119426
C2	hsa-mir-550a-2	10.7757	-0.319084	0.164122	-1.94419	0.0518731	0.120723
C2	hsa-mir-4301	19.1543	0.442774	0.227393	1.94717	0.0515138	0.120723
C2	hsa-mir-3610	16.2062	0.451148	0.23135	1.95007	0.051168	0.120723
C2	hsa-mir-3943	124.937	0.272614	0.139895	1.9487	0.051331	0.120723
C2	hsa-mir-550b-2	10.7757	-0.319084	0.164122	-1.94419	0.0518731	0.120723
C2	hsa-mir-18a	37.1095	-0.316298	0.163048	-1.9399	0.0523913	0.121246
C2	hsa-mir-26a-2	46570.8	-0.130381	0.0673285	-1.93648	0.0528085	0.121246
C2	hsa-mir-574	669.814	-0.369307	0.190631	-1.93729	0.0527104	0.121246
C2	hsa-mir-153-2	440.632	0.247817	0.128422	1.92971	0.0536432	0.12204
C2	hsa-mir-488	196.479	0.211207	0.109368	1.93116	0.053463	0.12204
C2	hsa-mir-548n	12.345	-0.572769	0.297097	-1.92789	0.0538693	0.12204
C2	hsa-mir-5009	5.94719	-0.709516	0.369421	-1.92061	0.0547803	0.123557
C2	hsa-mir-17	397.751	-0.226838	0.11921	-1.90284	0.0570619	0.127149
C2	hsa-mir-29a	23151.9	-0.131035	0.0687539	-1.90585	0.0566694	0.127149
C2	hsa-mir-4485	224.054	0.421542	0.221584	1.90241	0.0571179	0.127149
C2	hsa-mir-19b-1	7451.29	-0.258212	0.137601	-1.87652	0.0605842	0.133129
C2	hsa-mir-19b-2	7451.47	-0.258227	0.137574	-1.87701	0.0605167	0.133129
C2	hsa-mir-1197	23.8863	0.278096	0.148133	1.87734	0.0604709	0.133129
C2	hsa-let-7f-2	26293.9	-0.227899	0.122219	-1.86467	0.0622279	0.136157
C2	hsa-mir-483	9.30232	-0.50962	0.274101	-1.85924	0.062993	0.137244
C2	hsa-mir-548v	13.0572	-0.403575	0.219395	-1.83949	0.0658434	0.142847
C2	hsa-mir-1226	8.29088	-0.39426	0.215281	-1.83137	0.0670448	0.144787
C2	hsa-mir-4488	44.3488	1.11122	0.607344	1.82964	0.0673033	0.144787
C2	hsa-mir-1250	103.735	-0.391647	0.215545	-1.817	0.0692166	0.14828
C2	hsa-mir-4286	187.115	-0.247534	0.137695	-1.7977	0.0722253	0.154081
C2	hsa-mir-3196	39.5974	0.590383	0.330131	1.78833	0.0737232	0.156623
C2	hsa-mir-215	13.1004	-0.232789	0.1308	-1.77973	0.0751204	0.158932
C2	hsa-mir-431	332.112	0.177994	0.100309	1.77446	0.0759869	0.160104
C2	hsa-mir-210	352.073	-0.210482	0.11955	-1.76062	0.0783023	0.163873
C2	hsa-mir-655	12.2646	0.272428	0.154793	1.75995	0.0784156	0.163873
C2	hsa-mir-125a	15476.4	-0.139798	0.0799522	-1.74852	0.0803738	0.167282
C2	hsa-mir-548t	19.1361	-0.315804	0.180877	-1.74596	0.0808176	0.167525
C2	hsa-mir-29b-1	1915.46	-0.154915	0.0890025	-1.74057	0.0817585	0.168321
C2	hsa-mir-671	134.065	0.153888	0.0884415	1.74	0.081859	0.168321
C2	hsa-mir-1-1	11.6283	-0.462965	0.269172	-1.71996	0.0854399	0.174981
C2	hsa-mir-128-2	43885.7	0.147138	0.085943	1.71205	0.0868881	0.176657
C2	hsa-mir-30e	1897.64	-0.158911	0.0928369	-1.71172	0.0869484	0.176657
C2	hsa-mir-548h-3	24.7942	-0.449888	0.263683	-1.70617	0.0879762	0.178039
C2	hsa-mir-7110	35.5303	0.647636	0.380422	1.70242	0.0886775	0.178751
C2	hsa-mir-766	86.5949	0.211321	0.124734	1.69417	0.0902331	0.181174
C2	hsa-let-7e	12606.4	0.116991	0.0692374	1.6897	0.0910844	0.182169
C2	hsa-mir-1273c	40.2524	-0.418634	0.249383	-1.67868	0.093215	0.185705
C2	hsa-mir-579	5.85552	-0.371144	0.223034	-1.66407	0.0960994	0.190709
C2	hsa-mir-548ap	19.4674	-0.324981	0.196486	-1.65397	0.0981343	0.193995
C2	hsa-mir-6883	56.6544	-0.670232	0.406584	-1.64844	0.0992616	0.19472
C2	hsa-mir-665	8.11422	-0.316578	0.191872	-1.64994	0.0989542	0.19472
C2	hsa-mir-8072	286.706	0.365549	0.222187	1.64523	0.0999214	0.195266
C2	hsa-mir-345	407.027	-0.141876	0.0864201	-1.6417	0.100652	0.195946
C2	hsa-mir-30c-1	1193.33	-0.118944	0.0726131	-1.63806	0.10141	0.196674
C2	hsa-mir-128-1	49912	0.141175	0.0872066	1.61886	0.105478	0.203083
C2	hsa-mir-3960	213.593	0.449832	0.277894	1.61872	0.105508	0.203083
C2	hsa-mir-146a	312.767	-0.143101	0.0892405	-1.60354	0.108815	0.207885
C2	hsa-mir-2682	35.147	0.212374	0.132331	1.60487	0.108521	0.207885
C2	hsa-mir-29b-2	2051.11	-0.133498	0.0835295	-1.59821	0.109996	0.208585
C2	hsa-mir-541	9.23467	-0.270537	0.169166	-1.59924	0.109767	0.208585
C2	hsa-mir-425	2407.58	0.0629709	0.0395717	1.59131	0.11154	0.21043
C2	hsa-mir-760	101.7	-0.1389	0.0873477	-1.59019	0.111791	0.21043
C2	hsa-mir-598	2269.02	-0.211998	0.133624	-1.58652	0.112621	0.211216
C2	hsa-mir-548i-1	12.0249	-0.474383	0.300115	-1.58067	0.113954	0.212935
C2	hsa-mir-153-1	387.694	0.196679	0.125441	1.56791	0.116903	0.217652
C2	hsa-mir-1258	13.2463	0.320934	0.208452	1.5396	0.123657	0.229392
C2	hsa-mir-182	19.9288	-0.357255	0.23554	-1.51675	0.129331	0.239052
C2	hsa-mir-3607	211.73	-0.256382	0.169628	-1.51144	0.130677	0.239809
C2	hsa-mir-1-2	11.9716	-0.400333	0.264747	-1.51213	0.1305	0.239809
C2	hsa-mir-148b	564.89	-0.123837	0.0823217	-1.50431	0.132502	0.242094
C2	hsa-mir-3912	17.8811	-0.216842	0.144283	-1.50289	0.132868	0.242094
C2	hsa-mir-4512	51.8804	-0.347707	0.233376	-1.4899	0.136251	0.246504
C2	hsa-mir-921	9.3698	0.337287	0.226181	1.49123	0.135902	0.246504
C2	hsa-mir-301b	26.1704	0.174398	0.117993	1.47804	0.139398	0.251309
C2	hsa-mir-708	1061.66	0.1245	0.0844856	1.47362	0.140584	0.252558
C2	hsa-mir-149	2205.73	0.182128	0.124406	1.46398	0.143198	0.256355
C2	hsa-mir-203a	270.733	0.212227	0.145447	1.45914	0.144526	0.256935
C2	hsa-mir-320a	3518.55	-0.20436	0.14023	-1.45732	0.145028	0.256935
C2	hsa-mir-592	124.446	0.189121	0.12945	1.46095	0.144028	0.256935
C2	hsa-mir-203b	270.479	0.21111	0.14545	1.45142	0.146662	0.258934
C2	hsa-mir-106b	235.8	-0.132089	0.0915393	-1.44297	0.149028	0.26131
C2	hsa-mir-548q	9.97812	-0.2466	0.170699	-1.44465	0.148557	0.26131
C2	hsa-mir-545	10.2341	-0.267667	0.186619	-1.43429	0.151488	0.264716
C2	hsa-mir-346	195.101	0.237557	0.167	1.42249	0.154883	0.269728
C2	hsa-mir-668	78.1605	0.146679	0.103296	1.41999	0.155612	0.270078
C2	hsa-mir-548aj-2	19.2692	-0.420331	0.29859	-1.40772	0.159214	0.275397
C2	hsa-mir-424	46.8257	-0.156403	0.111611	-1.40133	0.161116	0.277749
C2	hsa-mir-548a-1	7.0775	-0.384277	0.276839	-1.38809	0.165111	0.28368
C2	hsa-mir-642b	44.5387	0.335998	0.244068	1.37666	0.168619	0.288738
C2	hsa-mir-590	27.2283	0.217478	0.159319	1.36505	0.172238	0.293953
C2	hsa-mir-642a	46.5817	0.315645	0.232272	1.35894	0.174164	0.296253
C2	hsa-mir-1306	30.2483	0.161899	0.120166	1.3473	0.177885	0.301579
C2	hsa-mir-3195	34.3614	-0.611731	0.455165	-1.34398	0.178956	0.302394
C2	hsa-mir-299	151.426	0.145373	0.109202	1.33124	0.183111	0.307877
C2	hsa-mir-3124	8.83256	-0.282166	0.212099	-1.33035	0.183404	0.307877
C2	hsa-mir-576	18.4601	-0.197398	0.149596	-1.31954	0.186989	0.312871
C2	hsa-mir-495	204.03	0.130122	0.100125	1.29959	0.193741	0.323111
C2	hsa-mir-5096	798.421	-0.451967	0.353032	-1.28024	0.200459	0.333231
C2	hsa-mir-885	401.212	-0.157156	0.123237	-1.27524	0.202226	0.33508
C2	hsa-mir-200a	40.4078	-0.181275	0.144632	-1.25335	0.210077	0.346966
C2	hsa-mir-5699	12.4442	-0.240915	0.194284	-1.24001	0.21497	0.353906
C2	hsa-mir-376b	59.917	0.162503	0.131598	1.23485	0.216887	0.354787
C2	hsa-mir-3168	12.2196	-0.314828	0.254955	-1.23484	0.216891	0.354787
C2	hsa-mir-30b	641.561	-0.103095	0.0837176	-1.23147	0.218148	0.355707
C2	hsa-mir-98	6801.93	-0.127609	0.103809	-1.22927	0.218972	0.355916
C2	hsa-mir-6131	27.0305	-0.394283	0.323	-1.22069	0.222203	0.360026
C2	hsa-mir-365a	618.764	0.141805	0.117312	1.20878	0.226747	0.366228
C2	hsa-mir-133a-2	520.464	-0.160979	0.133422	-1.20654	0.22761	0.366466
C2	hsa-mir-133a-1	520.412	-0.160417	0.133404	-1.20249	0.229175	0.367829
C2	hsa-mir-130a	636.039	0.0953381	0.0805655	1.18336	0.236666	0.377878
C2	hsa-mir-532	262.579	-0.0769807	0.0651363	-1.18184	0.237269	0.377878
C2	hsa-mir-1307	725.861	-0.102357	0.0866786	-1.18088	0.23765	0.377878
C2	hsa-mir-107	10374.2	0.0620797	0.0527761	1.17628	0.239481	0.378439
C2	hsa-mir-4452	9.6512	-0.398732	0.338733	-1.17712	0.239146	0.378439
C2	hsa-mir-4532	66.4786	0.539551	0.465802	1.15833	0.24673	0.388695
C2	hsa-mir-339	149.024	-0.108265	0.094489	-1.1458	0.251879	0.395589
C2	hsa-mir-6842	12.5405	0.165305	0.147594	1.12	0.262713	0.411343
C2	hsa-mir-365b	623.14	0.124646	0.112601	1.10697	0.268308	0.418822
C2	hsa-mir-183	11.0586	-0.245401	0.222721	-1.10183	0.270535	0.421014
C2	hsa-mir-181d	2462.14	0.0815815	0.0744314	1.09606	0.273051	0.423643
C2	hsa-mir-218-2	2266.28	0.150969	0.138275	1.0918	0.274921	0.425256
C2	hsa-mir-548e	8.5141	-0.245795	0.226564	-1.08488	0.277973	0.428681
C2	hsa-mir-1248	168.03	-0.414118	0.3836	-1.07956	0.280339	0.429741
C2	hsa-mir-3615	149.874	-0.256981	0.237819	-1.08058	0.279886	0.429741
C2	hsa-mir-15b	51.0821	-0.137763	0.130153	-1.05847	0.289841	0.442385
C2	hsa-mir-4417	25.4028	-0.482705	0.456489	-1.05743	0.290315	0.442385
C2	hsa-mir-105-2	17.5512	0.138791	0.132916	1.0442	0.296392	0.442506
C2	hsa-mir-218-1	2261.38	0.142985	0.137565	1.0394	0.29862	0.442506
C2	hsa-mir-124-1	25741.7	0.102268	0.0984113	1.03919	0.298715	0.442506
C2	hsa-mir-124-3	25725	0.10187	0.0984072	1.03519	0.300579	0.442506
C2	hsa-mir-145	4479.56	0.129083	0.122336	1.05515	0.291356	0.442506
C2	hsa-mir-194-2	35.494	-0.185301	0.178119	-1.04032	0.298189	0.442506
C2	hsa-mir-34c	414.704	-0.200447	0.193224	-1.03738	0.299558	0.442506
C2	hsa-mir-329-2	413.094	0.0872789	0.0843443	1.03479	0.300766	0.442506
C2	hsa-mir-769	1055.54	0.0930162	0.0883997	1.05222	0.292697	0.442506
C2	hsa-mir-3687-1	79.3892	0.381558	0.36482	1.04588	0.295617	0.442506
C2	hsa-mir-6087	91.0789	-0.301914	0.287748	-1.04923	0.294071	0.442506
C2	hsa-mir-3687-2	79.3892	0.381558	0.36482	1.04588	0.295617	0.442506
C2	hsa-mir-124-2	25733.5	0.101633	0.0984208	1.03264	0.301773	0.442716
C2	hsa-mir-329-1	413.014	0.0867943	0.084467	1.02755	0.30416	0.444943
C2	hsa-mir-376c	1240.3	0.101377	0.101033	1.0034	0.315666	0.460458
C2	hsa-mir-105-1	17.5578	0.128634	0.131904	0.97521	0.329456	0.479209
C2	hsa-mir-1273h	56.2158	-0.317174	0.326793	-0.970566	0.331764	0.481199
C2	hsa-mir-15a	1904.96	-0.096523	0.102605	-0.940723	0.346847	0.500573
C2	hsa-mir-654	233.602	0.0789081	0.0840176	0.939185	0.347636	0.500573
C2	hsa-mir-499b	10.5197	-0.267841	0.285432	-0.93837	0.348054	0.500573
C2	hsa-mir-2110	76.857	0.0906547	0.0983221	0.922017	0.35652	0.511311
C2	hsa-mir-500b	13.7706	-0.121026	0.134367	-0.900711	0.367742	0.525933
C2	hsa-mir-4787	34.3347	0.152048	0.169353	0.897817	0.369283	0.526666
C2	hsa-mir-499a	10.9038	-0.251185	0.280489	-0.895527	0.370506	0.526941
C2	hsa-mir-101-2	17009.3	-0.0992993	0.111306	-0.892133	0.372322	0.528058
C2	hsa-mir-101-1	16928.6	-0.098707	0.111207	-0.887597	0.374758	0.529422
C2	hsa-mir-130b	215.677	-0.0779044	0.0878793	-0.886493	0.375352	0.529422
C2	hsa-mir-187	44.547	0.144856	0.16429	0.88171	0.377934	0.531599
C2	hsa-mir-1268a	61.7449	-0.330919	0.376512	-0.878907	0.379452	0.532272
C2	hsa-mir-502	78.7933	0.0621701	0.0718084	0.865777	0.386613	0.540095
C2	hsa-mir-33b	142.27	-0.167209	0.193346	-0.864819	0.387138	0.540095
C2	hsa-mir-361	1121.45	-0.100122	0.117545	-0.851778	0.394337	0.548643
C2	hsa-mir-548aw	18.6085	-0.105878	0.126113	-0.83955	0.401161	0.556624
C2	hsa-mir-134	148.507	0.0689354	0.0824997	0.835584	0.403389	0.558203
C2	hsa-mir-362	44.2719	0.06987	0.0862085	0.810477	0.417666	0.574852
C2	hsa-mir-490	71.4954	0.0854444	0.105418	0.810533	0.417634	0.574852
C2	hsa-mir-484	1647.24	-0.105974	0.132198	-0.801635	0.422764	0.577214
C2	hsa-mir-1179	88.2873	0.109968	0.137108	0.802058	0.422519	0.577214
C2	hsa-mir-3135b	580.262	-0.138935	0.17308	-0.802722	0.422135	0.577214
C2	hsa-mir-548ae-2	13.1509	-0.132825	0.166622	-0.797164	0.425356	0.579208
C2	hsa-mir-548f-2	7.91709	-0.245298	0.309487	-0.792597	0.428013	0.58128
C2	hsa-mir-1285-1	284.571	-0.292619	0.370318	-0.790181	0.429422	0.581651
C2	hsa-mir-4419a	91.1991	-0.285649	0.368396	-0.775388	0.438111	0.591854
C2	hsa-mir-6125	64.8753	0.250269	0.323697	0.773158	0.439429	0.592072
C2	hsa-mir-1181	19.9948	0.170675	0.228385	0.747312	0.454875	0.606889
C2	hsa-mir-323b	638.884	0.10746	0.143236	0.750233	0.453114	0.606889
C2	hsa-mir-3665	231.566	0.248072	0.332167	0.746829	0.455167	0.606889
C2	hsa-mir-1252	7.32339	0.137203	0.18356	0.747457	0.454788	0.606889
C2	hsa-mir-548k	8.6349	-0.141975	0.194359	-0.730476	0.465099	0.618521
C2	hsa-mir-126	12790.5	-0.0762363	0.10482	-0.72731	0.467036	0.619488
C2	hsa-mir-429	8.29628	-0.143986	0.199751	-0.720829	0.471014	0.623151
C2	hsa-mir-374a	84.0065	-0.119824	0.166785	-0.718432	0.472491	0.623493
C2	hsa-mir-548y	8.96757	-0.215024	0.302093	-0.711781	0.476601	0.6273
C2	hsa-mir-136	861.843	-0.0814682	0.115563	-0.704969	0.48083	0.631243
C2	hsa-mir-1296	38.4231	0.153482	0.228119	0.672817	0.501064	0.656125
C2	hsa-mir-1273d	201.348	-0.219272	0.32911	-0.666258	0.505246	0.657593
C2	hsa-mir-3928	9.39992	-0.131807	0.198201	-0.66502	0.506038	0.657593
C2	hsa-mir-7108	16.5291	0.264396	0.395736	0.668113	0.504062	0.657593
C2	hsa-mir-5585	9.44357	-0.210293	0.317536	-0.662264	0.507802	0.658214
C2	hsa-mir-375	57.5032	0.0824568	0.125343	0.657848	0.510636	0.660216
C2	hsa-mir-379	362.181	-0.0854944	0.130549	-0.654882	0.512544	0.661013
C2	hsa-mir-320d-2	33.6589	0.204267	0.313634	0.651291	0.514859	0.662331
C2	hsa-mir-503	9.85268	-0.102139	0.15794	-0.646695	0.517829	0.664483
C2	hsa-mir-7-2	742.903	-0.128198	0.200383	-0.639766	0.522325	0.666908
C2	hsa-mir-3529	742.71	-0.128306	0.200404	-0.640234	0.522021	0.666908
C2	hsa-mir-584	107.483	-0.209338	0.332063	-0.630417	0.528422	0.671344
C2	hsa-mir-1260a	52.2235	0.0879938	0.139227	0.632018	0.527375	0.671344
C2	hsa-mir-7-3	620.973	-0.121887	0.197418	-0.617407	0.536966	0.677155
C2	hsa-mir-132	5279.14	0.0732968	0.11841	0.619011	0.535909	0.677155
C2	hsa-mir-6127	30.6988	-0.204901	0.330741	-0.619521	0.535573	0.677155
C2	hsa-mir-6723	117.645	-0.162737	0.264438	-0.615408	0.538286	0.677155
C2	hsa-mir-500a	64.6144	-0.0462721	0.0761237	-0.607854	0.543284	0.681768
C2	hsa-mir-4430	16.6922	-0.223521	0.381818	-0.585412	0.558271	0.698862
C2	hsa-mir-1972-1	70.1296	-0.212942	0.371245	-0.573588	0.566247	0.705398
C2	hsa-mir-1972-2	70.1296	-0.212942	0.371245	-0.573588	0.566247	0.705398
C2	hsa-mir-4484	16.7885	0.134961	0.238034	0.566984	0.570725	0.70925
C2	hsa-mir-320d-1	36.4652	0.168022	0.306278	0.548594	0.583284	0.723103
C2	hsa-mir-451a	8873.22	-0.115417	0.213069	-0.541689	0.588033	0.723384
C2	hsa-mir-412	21.2225	-0.208255	0.385621	-0.54005	0.589163	0.723384
C2	hsa-mir-4472-2	25.785	0.143666	0.26584	0.540421	0.588907	0.723384
C2	hsa-mir-451b	8873.22	-0.115422	0.213069	-0.54171	0.588018	0.723384
C2	hsa-mir-33a	493.516	-0.0648226	0.121369	-0.534096	0.593275	0.726691
C2	hsa-mir-1298	22.4098	0.0779042	0.153796	0.506543	0.612475	0.739792
C2	hsa-mir-1285-2	31.2985	-0.132074	0.260319	-0.507353	0.611907	0.739792
C2	hsa-mir-6511a-1	22.5443	0.0644374	0.127269	0.506308	0.61264	0.739792
C2	hsa-mir-6511a-2	22.5443	0.0644374	0.127269	0.506308	0.61264	0.739792
C2	hsa-mir-6511a-3	22.5443	0.0644374	0.127269	0.506308	0.61264	0.739792
C2	hsa-mir-6511a-4	22.5443	0.0644374	0.127269	0.506308	0.61264	0.739792
C2	hsa-mir-1254-1	39.5977	-0.175778	0.35473	-0.495527	0.620228	0.747193
C2	hsa-mir-144	173.373	-0.0986989	0.207309	-0.476095	0.634007	0.747995
C2	hsa-mir-381	590.06	0.0497331	0.104176	0.477396	0.63308	0.747995
C2	hsa-mir-340	1907.27	-0.105909	0.222346	-0.476325	0.633843	0.747995
C2	hsa-mir-501	87.4953	-0.0446022	0.0914658	-0.487638	0.625806	0.747995
C2	hsa-mir-570	9.52649	-0.0972462	0.203094	-0.478825	0.632063	0.747995
C2	hsa-mir-320c-1	68.4493	0.122916	0.251944	0.487869	0.625643	0.747995
C2	hsa-mir-320c-2	61.776	0.131667	0.273515	0.481389	0.63024	0.747995
C2	hsa-mir-3135a	53.0067	-0.16867	0.352372	-0.47867	0.632173	0.747995
C2	hsa-mir-4647	13.8665	0.121674	0.255593	0.476045	0.634042	0.747995
C2	hsa-mir-106a	42.1362	-0.0541463	0.119608	-0.452698	0.650767	0.764203
C2	hsa-mir-4419b	13.1776	-0.163439	0.359976	-0.454027	0.649809	0.764203
C2	hsa-mir-1247	73.8363	-0.07318	0.163472	-0.44766	0.654398	0.766709
C2	hsa-mir-9-1	123873	-0.0538933	0.122603	-0.439575	0.660245	0.770105
C2	hsa-mir-9-2	123871	-0.0538868	0.122611	-0.439492	0.660305	0.770105
C2	hsa-mir-212	200.825	0.0570559	0.131465	0.434001	0.664288	0.771237
C2	hsa-mir-1273e	411.618	-0.152109	0.348997	-0.435846	0.662948	0.771237
C2	hsa-mir-6516	107.72	-0.0616855	0.148101	-0.41651	0.677037	0.78426
C2	hsa-mir-455	210.036	0.0398892	0.0964813	0.41344	0.679284	0.784643
C2	hsa-mir-887	312.565	-0.0443316	0.107634	-0.411872	0.680433	0.784643
C2	hsa-mir-8086	124.193	-0.138669	0.340378	-0.407397	0.683716	0.786658
C2	hsa-mir-1304	72.1148	-0.111824	0.277335	-0.403209	0.686794	0.788427
C2	hsa-mir-410	748.396	0.0370343	0.0923409	0.401061	0.688375	0.788475
C2	hsa-mir-191	8120.23	0.0205834	0.0538384	0.382317	0.702226	0.799911
C2	hsa-mir-378a	626.926	-0.0306148	0.0803093	-0.381211	0.703047	0.799911
C2	hsa-mir-1827	25.0408	-0.162173	0.424667	-0.381882	0.702549	0.799911
C2	hsa-mir-4700	26.4276	-0.0598873	0.161142	-0.371644	0.710158	0.804427
C2	hsa-mir-1273f	320.505	-0.124794	0.335128	-0.372376	0.709613	0.804427
C2	hsa-mir-1268b	14.5463	-0.128761	0.351822	-0.365983	0.714378	0.807421
C2	hsa-mir-4461	23.8464	-0.114544	0.316087	-0.36238	0.717068	0.808676
C2	hsa-mir-7-1	800.62	-0.059848	0.167733	-0.356805	0.721238	0.811591
C2	hsa-mir-5708	24.1316	-0.116603	0.343559	-0.339396	0.734311	0.82449
C2	hsa-mir-3613	62.3029	0.0567042	0.1704	0.332772	0.739307	0.828282
C2	hsa-mir-23b	5463.55	-0.0397891	0.127697	-0.311591	0.755352	0.833452
C2	hsa-mir-577	453.244	-0.0760995	0.238306	-0.319335	0.749472	0.833452
C2	hsa-mir-767	29.9763	-0.035123	0.108592	-0.32344	0.746362	0.833452
C2	hsa-mir-889	115.304	-0.0740185	0.234229	-0.316009	0.751995	0.833452
C2	hsa-mir-4324	148.669	0.0261217	0.0836572	0.312247	0.754853	0.833452
C2	hsa-mir-4449	21.5975	-0.094508	0.30536	-0.309497	0.756944	0.833452
C2	hsa-mir-6077	24.2246	-0.107825	0.340266	-0.316884	0.751332	0.833452
C2	hsa-mir-6511b-1	22.7537	0.0451772	0.144232	0.313227	0.754109	0.833452
C2	hsa-mir-363	917.453	-0.0220747	0.073717	-0.299452	0.764595	0.838271
C2	hsa-mir-411	1691.25	-0.0385143	0.128214	-0.300389	0.76388	0.838271
C2	hsa-mir-3909	14.272	0.045617	0.154488	0.295278	0.767782	0.839966
C2	hsa-mir-298	17.304	-0.0501565	0.177948	-0.281861	0.77805	0.848792
C2	hsa-mir-5684	39.0965	-0.0964981	0.344134	-0.280408	0.779164	0.848792
C2	hsa-mir-1273a	506.605	-0.0919451	0.341399	-0.269318	0.787685	0.856252
C2	hsa-mir-93	3627.7	0.0226168	0.0937232	0.241315	0.809311	0.876987
C2	hsa-mir-5095	90.1304	-0.0851668	0.354585	-0.240187	0.810185	0.876987
C2	hsa-mir-1273g	136.971	0.0852765	0.361591	0.235837	0.813559	0.878781
C2	hsa-mir-337	55.996	-0.0205539	0.0888964	-0.231211	0.817151	0.880802
C2	hsa-mir-330	1716.01	0.0228489	0.103629	0.220488	0.825491	0.886538
C2	hsa-mir-3929	90.2907	-0.0769016	0.349682	-0.219918	0.825935	0.886538
C2	hsa-mir-139	1507.37	-0.0224263	0.107634	-0.208356	0.834951	0.892473
C2	hsa-mir-619	139.641	0.0715756	0.343229	0.208536	0.83481	0.892473
C2	hsa-mir-516a-1	22.5471	0.0341118	0.183017	0.186385	0.852142	0.901536
C2	hsa-mir-320b-1	131.788	0.0349596	0.19158	0.18248	0.855206	0.901536
C2	hsa-mir-320b-2	131.764	0.0341813	0.191813	0.178202	0.858565	0.901536
C2	hsa-mir-940	14.7615	0.0333321	0.179592	0.185599	0.852759	0.901536
C2	hsa-mir-3159	192.994	0.0619351	0.336151	0.184248	0.853819	0.901536
C2	hsa-mir-1260b	51.5457	0.0271989	0.14968	0.181714	0.855807	0.901536
C2	hsa-mir-3648-1	115.733	0.0599926	0.342709	0.175054	0.861037	0.901536
C2	hsa-mir-4459	225.687	-0.0622759	0.325829	-0.191131	0.848423	0.901536
C2	hsa-mir-6511b-2	19.1293	0.0273262	0.148401	0.184138	0.853905	0.901536
C2	hsa-mir-3648-2	115.733	0.0599926	0.342709	0.175054	0.861037	0.901536
C2	hsa-mir-29c	17375.9	0.0161688	0.0947573	0.170633	0.864512	0.903047
C2	hsa-mir-582	66.2417	0.0255568	0.151464	0.168732	0.866008	0.903047
C2	hsa-mir-516a-2	22.5119	0.0274501	0.182626	0.150308	0.880522	0.912166
C2	hsa-mir-542	32.099	-0.0197423	0.130085	-0.151765	0.879372	0.912166
C2	hsa-mir-4284	28.8449	0.038481	0.25898	0.148587	0.88188	0.912166
C2	hsa-mir-4448	11.7121	-0.0427895	0.276539	-0.154732	0.877032	0.912166
C2	hsa-mir-641	25.3624	-0.0204364	0.157947	-0.129388	0.897051	0.925988
C2	hsa-mir-454	296.882	-0.0111097	0.0908827	-0.122242	0.902707	0.929952
C2	hsa-mir-23a	1631.65	0.00861716	0.0744525	0.11574	0.907858	0.932098
C2	hsa-mir-7851	203.333	0.0415848	0.361552	0.115018	0.908431	0.932098
C2	hsa-mir-190a	217.276	0.0148283	0.135012	0.10983	0.912544	0.932646
C2	hsa-mir-4516	125.309	0.0443949	0.404516	0.109748	0.912609	0.932646
C2	hsa-mir-487b	6830.27	-0.0081664	0.0838194	-0.0974285	0.922386	0.94076
C2	hsa-mir-1254-2	8.73876	-0.0255439	0.277927	-0.0919084	0.926771	0.943353
C2	hsa-mir-211	68.8778	0.0377592	0.447468	0.0843843	0.932751	0.947556
C2	hsa-mir-652	807.084	-0.00352757	0.0571922	-0.0616793	0.950818	0.963998
C2	hsa-mir-1468	14.1005	-0.00651827	0.124032	-0.0525533	0.958088	0.969449
C2	hsa-mir-3908	18.8476	-0.0163373	0.340275	-0.048012	0.961707	0.971191
C2	hsa-mir-200b	18.9826	-0.00699978	0.166262	-0.0421009	0.966418	0.972823
C2	hsa-mir-296	76.8775	0.0071211	0.172769	0.0412174	0.967123	0.972823
C2	hsa-mir-3916	10.4284	0.0134683	0.389208	0.0346043	0.972395	0.976209
C2	hsa-mir-22	7569.67	0.000921434	0.0581084	0.0158572	0.987348	0.989144
C2	hsa-mir-1249	79.4053	0.0025347	0.186293	0.013606	0.989144	0.989144
C3	hsa-let-7a-3	8160.11	-3.34425	0.416512	-8.02918	9.81302e-16	3.26774e-13
C3	hsa-mir-26a-1	3092.22	-2.83635	0.382139	-7.4223	1.15101e-13	1.91644e-11
C3	hsa-let-7a-2	9714.32	-2.17434	0.363847	-5.97598	2.28711e-09	2.53869e-07
C3	hsa-mir-9-3	16106.6	-1.10114	0.246511	-4.46689	7.93657e-06	0.000660719
C3	hsa-let-7f-1	2543.99	-1.27058	0.290221	-4.37798	1.19782e-05	0.000797749
C3	hsa-mir-139	1507.37	-0.605541	0.156284	-3.87462	0.000106791	0.00592688
C3	hsa-mir-502	78.7933	0.384704	0.101789	3.77943	0.000157188	0.00654293
C3	hsa-mir-4447	151.745	0.558477	0.147005	3.79904	0.000145256	0.00654293
C3	hsa-mir-885	401.212	-0.64583	0.179476	-3.59842	0.000320161	0.011846
C3	hsa-mir-93	3627.7	0.452656	0.135735	3.33485	0.00085345	0.0284199
C3	hsa-mir-199a-1	161.199	-0.668153	0.208324	-3.20728	0.00133997	0.0371841
C3	hsa-mir-3613	62.3029	0.784608	0.24281	3.23137	0.00123199	0.0371841
C3	hsa-mir-501	87.4953	0.397902	0.129857	3.06417	0.00218276	0.0559124
C3	hsa-mir-199a-2	103.543	-0.623154	0.222497	-2.80073	0.00509872	0.0995283
C3	hsa-mir-124-1	25741.7	-0.400492	0.14262	-2.80811	0.00498337	0.0995283
C3	hsa-mir-124-2	25733.5	-0.400831	0.142633	-2.81021	0.00495085	0.0995283
C3	hsa-mir-124-3	25725	-0.400556	0.142614	-2.80868	0.00497454	0.0995283
C3	hsa-mir-150	428.127	-0.344834	0.12544	-2.749	0.00597768	0.0995283
C3	hsa-mir-383	510.892	0.336776	0.121032	2.78254	0.00539359	0.0995283
C3	hsa-mir-1303	834.198	-0.901604	0.326936	-2.75774	0.00582029	0.0995283
C3	hsa-mir-30c-2	1245.71	-0.259124	0.0954159	-2.71574	0.00661285	0.102491
C3	hsa-mir-212	200.825	-0.521032	0.192412	-2.70789	0.00677118	0.102491
C3	hsa-mir-132	5279.14	-0.449466	0.171654	-2.61844	0.00883331	0.12751
C3	hsa-mir-186	946.653	0.264163	0.10141	2.60491	0.00918991	0.12751
C3	hsa-mir-30c-1	1193.33	-0.27174	0.10541	-2.57793	0.0099393	0.132391
C3	hsa-mir-495	204.03	-0.376111	0.147094	-2.55694	0.0105598	0.134911
C3	hsa-mir-708	1061.66	-0.312491	0.122803	-2.54465	0.0109388	0.134911
C3	hsa-mir-30b	641.561	-0.301554	0.121684	-2.47816	0.013206	0.151642
C3	hsa-mir-130a	636.039	-0.290988	0.117345	-2.47975	0.0131473	0.151642
C3	hsa-mir-143	8453.25	-0.655282	0.273368	-2.39707	0.0165266	0.183445
C3	hsa-mir-197	199.801	-0.432041	0.182168	-2.37167	0.0177079	0.188199
C3	hsa-mir-770	91.5523	-0.510378	0.215908	-2.36387	0.0180852	0.188199
C3	hsa-mir-199b	119.878	-0.473125	0.205125	-2.30652	0.0210819	0.20209
C3	hsa-mir-488	196.479	-0.368069	0.160518	-2.29301	0.0218475	0.20209
C3	hsa-mir-663a	351.362	0.538643	0.233933	2.30255	0.0213041	0.20209
C3	hsa-mir-663b	171.167	0.387769	0.168369	2.30309	0.0212737	0.20209
C3	hsa-mir-128-1	49912	-0.281768	0.126376	-2.22961	0.0257735	0.220203
C3	hsa-mir-342	6375.02	-0.203782	0.091399	-2.22958	0.0257752	0.220203
C3	hsa-mir-454	296.882	0.292197	0.131067	2.22937	0.0257895	0.220203
C3	hsa-mir-376c	1240.3	-0.324955	0.14668	-2.2154	0.0267328	0.222551
C3	hsa-mir-138-2	3656.15	-0.38221	0.176353	-2.1673	0.0302116	0.245378
C3	hsa-mir-330	1716.01	0.322939	0.150053	2.15217	0.031384	0.24883
C3	hsa-mir-137	88.1878	-0.57792	0.272353	-2.12196	0.0338415	0.260795
C3	hsa-mir-136	861.843	-0.351849	0.167714	-2.09791	0.035913	0.260795
C3	hsa-mir-329-1	413.014	-0.258206	0.123153	-2.09664	0.0360258	0.260795
C3	hsa-mir-329-2	413.094	-0.258076	0.122976	-2.09859	0.0358533	0.260795
C3	hsa-mir-134	148.507	-0.251622	0.121731	-2.06704	0.0387304	0.273252
C3	hsa-mir-577	453.244	0.710464	0.344866	2.06011	0.0393877	0.273252
C3	hsa-mir-128-2	43885.7	-0.25205	0.124545	-2.02377	0.0429941	0.286441
C3	hsa-mir-500a	64.6144	0.218939	0.108636	2.01534	0.0438694	0.286441
C3	hsa-mir-6723	117.645	-0.777356	0.385535	-2.0163	0.0437681	0.286441
C3	hsa-mir-326	74.6083	-0.274745	0.139326	-1.97196	0.0486139	0.311316
C3	hsa-let-7d	8880.23	0.216567	0.110999	1.95107	0.0510483	0.315264
C3	hsa-mir-107	10374.2	-0.148235	0.076508	-1.93751	0.0526832	0.315264
C3	hsa-let-7i	14980.3	-0.248194	0.12828	-1.93478	0.0530173	0.315264
C3	hsa-mir-138-1	7513.04	-0.337853	0.173684	-1.94522	0.0517491	0.315264
C3	hsa-mir-887	312.565	0.297721	0.155404	1.91578	0.055393	0.323612
C3	hsa-mir-149	2205.73	-0.34257	0.180412	-1.89883	0.0575874	0.330631
C3	hsa-mir-34c	414.704	0.527395	0.279461	1.88719	0.0591354	0.333764
C3	hsa-mir-3665	231.566	0.891044	0.480947	1.85269	0.0639274	0.354797
C3	hsa-mir-127	7880.96	-0.277952	0.15178	-1.83127	0.0670596	0.366079
C3	hsa-mir-381	590.06	-0.271272	0.151392	-1.79185	0.0731574	0.386689
C3	hsa-mir-8072	286.706	0.577621	0.321799	1.79498	0.0726576	0.386689
C3	hsa-mir-106b	235.8	0.230152	0.131738	1.74704	0.0806296	0.419526
C3	hsa-mir-376a-2	648.163	-0.262934	0.15146	-1.73599	0.0825656	0.42299
C3	hsa-mir-532	262.579	0.161237	0.0937863	1.7192	0.0855784	0.431782
C3	hsa-mir-19b-1	7451.29	0.336862	0.19936	1.68972	0.091081	0.441969
C3	hsa-mir-19b-2	7451.47	0.337034	0.199319	1.69092	0.0908512	0.441969
C3	hsa-mir-34a	2051.76	-0.322086	0.193096	-1.66801	0.0953141	0.441969
C3	hsa-mir-219a-2	8590.35	0.612201	0.36668	1.66958	0.0950023	0.441969
C3	hsa-mir-376a-1	732.667	-0.249671	0.149794	-1.66677	0.0955609	0.441969
C3	hsa-mir-219b	8590.08	0.61222	0.366686	1.6696	0.0949979	0.441969
C3	hsa-mir-30d	2752.83	-0.197429	0.119602	-1.65072	0.098796	0.448237
C3	hsa-mir-1260a	52.2235	-0.340127	0.206544	-1.64676	0.0996083	0.448237
C3	hsa-mir-30a	6017.51	-0.229754	0.149949	-1.53221	0.12547	0.449264
C3	hsa-mir-7-2	742.903	-0.45372	0.290616	-1.56124	0.118468	0.449264
C3	hsa-mir-7-3	620.973	-0.443411	0.286372	-1.54837	0.121532	0.449264
C3	hsa-mir-133a-1	520.412	-0.308245	0.193544	-1.59264	0.111242	0.449264
C3	hsa-mir-133a-2	520.464	-0.307281	0.193569	-1.58745	0.11241	0.449264
C3	hsa-mir-191	8120.23	0.125754	0.0780015	1.6122	0.106917	0.449264
C3	hsa-mir-154	386.624	-0.253949	0.159261	-1.59454	0.110815	0.449264
C3	hsa-mir-195	529.249	-0.207442	0.133977	-1.54834	0.12154	0.449264
C3	hsa-mir-29c	17375.9	-0.213861	0.137322	-1.55737	0.119382	0.449264
C3	hsa-mir-34b	246.573	0.492666	0.310728	1.58552	0.112848	0.449264
C3	hsa-mir-299	151.426	-0.260031	0.160095	-1.62423	0.104327	0.449264
C3	hsa-mir-370	277.608	-0.222698	0.142506	-1.56273	0.118116	0.449264
C3	hsa-mir-379	362.181	-0.29952	0.189651	-1.57932	0.114263	0.449264
C3	hsa-mir-671	134.065	-0.202366	0.130597	-1.54954	0.121252	0.449264
C3	hsa-mir-874	2259.23	0.203634	0.130023	1.56614	0.117317	0.449264
C3	hsa-mir-1307	725.861	-0.192889	0.125741	-1.53403	0.125023	0.449264
C3	hsa-mir-3159	192.994	0.746385	0.486651	1.53372	0.125099	0.449264
C3	hsa-mir-3529	742.71	-0.453282	0.290647	-1.55956	0.118864	0.449264
C3	hsa-mir-7641-1	311.944	-0.528553	0.335402	-1.57588	0.115054	0.449264
C3	hsa-mir-27a	1059.6	-0.19025	0.12597	-1.51028	0.130972	0.459608
C3	hsa-mir-410	748.396	-0.202449	0.134099	-1.5097	0.131119	0.459608
C3	hsa-mir-21	6544.48	0.330376	0.235971	1.40007	0.161492	0.460797
C3	hsa-mir-29a	23151.9	-0.144205	0.0996325	-1.44736	0.147795	0.460797
C3	hsa-mir-99a	33016.5	-0.132096	0.0892389	-1.48025	0.138807	0.460797
C3	hsa-mir-7-1	800.62	-0.353758	0.243295	-1.45403	0.145937	0.460797
C3	hsa-mir-211	68.8778	0.904786	0.646874	1.3987	0.161902	0.460797
C3	hsa-mir-153-1	387.694	-0.258907	0.182477	-1.41885	0.155943	0.460797
C3	hsa-mir-190a	217.276	0.27782	0.195084	1.4241	0.154416	0.460797
C3	hsa-mir-148b	564.89	0.16674	0.118961	1.40164	0.161023	0.460797
C3	hsa-mir-324	645.589	-0.168459	0.120113	-1.40251	0.160763	0.460797
C3	hsa-mir-455	210.036	0.201716	0.139487	1.44613	0.148141	0.460797
C3	hsa-mir-592	124.446	-0.266586	0.189796	-1.4046	0.160141	0.460797
C3	hsa-mir-766	86.5949	-0.272325	0.18397	-1.48027	0.138801	0.460797
C3	hsa-mir-941-1	79.8966	0.271651	0.192156	1.4137	0.157449	0.460797
C3	hsa-mir-941-2	79.9285	0.270372	0.191749	1.41004	0.158529	0.460797
C3	hsa-mir-941-3	79.9285	0.270372	0.191749	1.41004	0.158529	0.460797
C3	hsa-mir-941-4	79.9285	0.270372	0.191749	1.41004	0.158529	0.460797
C3	hsa-mir-1179	88.2873	-0.298895	0.201572	-1.48282	0.138121	0.460797
C3	hsa-mir-1304	72.1148	0.587239	0.400185	1.46742	0.142262	0.460797
C3	hsa-mir-3607	211.73	0.348917	0.244941	1.42449	0.154303	0.460797
C3	hsa-mir-3653	108.442	0.387399	0.262466	1.476	0.139945	0.460797
C3	hsa-mir-1273f	320.505	0.680661	0.485292	1.40258	0.160742	0.460797
C3	hsa-mir-941-5	79.9285	0.270372	0.191749	1.41004	0.158529	0.460797
C3	hsa-mir-484	1647.24	-0.264944	0.191631	-1.38257	0.166797	0.470707
C3	hsa-mir-619	139.641	0.683118	0.496841	1.37492	0.169155	0.47335
C3	hsa-mir-301a	466.776	0.187565	0.137412	1.36498	0.172258	0.478016
C3	hsa-mir-9-1	123873	-0.237705	0.177661	-1.33796	0.180908	0.493834
C3	hsa-mir-9-2	123871	-0.237712	0.177673	-1.33791	0.180924	0.493834
C3	hsa-mir-4419a	91.1991	0.702665	0.532489	1.31959	0.186973	0.506197
C3	hsa-mir-598	2269.02	-0.246404	0.193659	-1.27236	0.203246	0.541448
C3	hsa-mir-6516	107.72	0.272396	0.213478	1.27599	0.201959	0.541448
C3	hsa-mir-142	101.899	0.223429	0.176655	1.26477	0.205952	0.544091
C3	hsa-mir-361	1121.45	-0.214705	0.170397	-1.26003	0.20766	0.544091
C3	hsa-mir-4459	225.687	0.592503	0.471763	1.25593	0.20914	0.544091
C3	hsa-mir-1250	103.735	0.384322	0.310255	1.23873	0.215446	0.55615
C3	hsa-mir-145	4479.56	-0.215791	0.177322	-1.21695	0.223624	0.570941
C3	hsa-mir-130b	215.677	0.153883	0.126737	1.2142	0.224673	0.570941
C3	hsa-mir-582	66.2417	-0.266753	0.222108	-1.20101	0.229748	0.570941
C3	hsa-mir-1185-2	264.911	-0.245674	0.204264	-1.20273	0.229082	0.570941
C3	hsa-mir-1185-1	268.018	-0.24424	0.20264	-1.20529	0.22809	0.570941
C3	hsa-mir-218-1	2261.38	-0.236207	0.199432	-1.1844	0.236256	0.582766
C3	hsa-mir-181a-2	71738.4	0.262609	0.226058	1.16169	0.245362	0.592634
C3	hsa-mir-181a-1	72292.1	0.262377	0.22597	1.16111	0.245596	0.592634
C3	hsa-mir-656	205.356	0.226671	0.194425	1.16585	0.243675	0.592634
C3	hsa-mir-19a	1482.71	0.264283	0.228714	1.15552	0.247877	0.593835
C3	hsa-mir-218-2	2266.28	-0.230441	0.200461	-1.14956	0.250326	0.595417
C3	hsa-mir-153-2	440.632	-0.212362	0.186679	-1.13758	0.255296	0.602933
C3	hsa-let-7a-1	169362	0.103692	0.0927179	1.11836	0.263413	0.604886
C3	hsa-mir-486-1	1573.39	-0.269098	0.242442	-1.10995	0.267022	0.604886
C3	hsa-mir-1271	188.736	0.205674	0.184574	1.11432	0.265143	0.604886
C3	hsa-mir-1972-1	70.1296	0.596866	0.536559	1.1124	0.265968	0.604886
C3	hsa-mir-1972-2	70.1296	0.596866	0.536559	1.1124	0.265968	0.604886
C3	hsa-mir-486-2	785.769	-0.270175	0.242539	-1.11395	0.265303	0.604886
C3	hsa-mir-25	2647.72	0.20012	0.185161	1.08079	0.279792	0.61887
C3	hsa-mir-363	917.453	0.115799	0.106764	1.08463	0.278085	0.61887
C3	hsa-mir-20b	64.6596	0.175558	0.162718	1.07891	0.280629	0.61887
C3	hsa-mir-146b	928.093	-0.158807	0.146517	-1.08388	0.278417	0.61887
C3	hsa-mir-33a	493.516	-0.185685	0.176117	-1.05433	0.291734	0.627305
C3	hsa-mir-374a	84.0065	0.253695	0.240298	1.05575	0.291082	0.627305
C3	hsa-mir-3135a	53.0067	0.542409	0.508962	1.06572	0.286552	0.627305
C3	hsa-mir-5095	90.1304	0.540595	0.513011	1.05377	0.291989	0.627305
C3	hsa-mir-204	1142.76	-0.12658	0.121652	-1.04051	0.298104	0.635468
C3	hsa-mir-222	6766.87	0.139262	0.134376	1.03636	0.300034	0.635468
C3	hsa-mir-8086	124.193	0.508889	0.49254	1.03319	0.301513	0.635468
C3	hsa-mir-181c	4162.54	-0.117515	0.116804	-1.00609	0.314374	0.638333
C3	hsa-mir-210	352.073	-0.174991	0.173295	-1.00979	0.312598	0.638333
C3	hsa-mir-433	593.414	0.160002	0.157119	1.01835	0.30851	0.638333
C3	hsa-mir-151b	455.961	0.209138	0.20504	1.01999	0.307735	0.638333
C3	hsa-mir-1273e	411.618	0.509336	0.505527	1.00754	0.313678	0.638333
C3	hsa-mir-3135b	580.262	0.253111	0.250602	1.01001	0.31249	0.638333
C3	hsa-mir-181b-2	28318.1	0.245979	0.255547	0.962561	0.335768	0.654184
C3	hsa-mir-382	2146.99	0.14122	0.145222	0.972444	0.33083	0.654184
C3	hsa-mir-574	669.814	0.268876	0.275919	0.974472	0.329822	0.654184
C3	hsa-mir-1273a	506.605	0.476586	0.494576	0.963625	0.335234	0.654184
C3	hsa-mir-664a	66.5085	0.127122	0.132111	0.962234	0.335932	0.654184
C3	hsa-mir-1273d	201.348	0.468126	0.476439	0.982553	0.325828	0.654184
C3	hsa-mir-1273h	56.2158	0.457363	0.471683	0.969641	0.332225	0.654184
C3	hsa-mir-29b-1	1915.46	-0.118398	0.128984	-0.917926	0.358658	0.656267
C3	hsa-mir-29b-2	2051.11	-0.114663	0.121059	-0.947163	0.343556	0.656267
C3	hsa-mir-203a	270.733	-0.186094	0.211463	-0.880028	0.378844	0.656267
C3	hsa-mir-135a-1	133.471	-0.229902	0.242326	-0.948727	0.342759	0.656267
C3	hsa-mir-126	12790.5	-0.140014	0.151896	-0.921777	0.356645	0.656267
C3	hsa-mir-375	57.5032	-0.16168	0.184306	-0.877235	0.380359	0.656267
C3	hsa-mir-345	407.027	0.110496	0.124853	0.885011	0.37615	0.656267
C3	hsa-mir-505	202.964	0.136543	0.151867	0.8991	0.3686	0.656267
C3	hsa-mir-487b	6830.27	-0.113785	0.121478	-0.936677	0.348925	0.656267
C3	hsa-mir-411	1691.25	-0.174136	0.18585	-0.936974	0.348772	0.656267
C3	hsa-mir-660	227.311	-0.0969612	0.107713	-0.900183	0.368023	0.656267
C3	hsa-mir-421	626.639	0.135023	0.15357	0.879228	0.379278	0.656267
C3	hsa-mir-873	158.242	-0.188996	0.209367	-0.902699	0.366686	0.656267
C3	hsa-mir-1285-1	284.571	0.485935	0.536292	0.906101	0.364882	0.656267
C3	hsa-mir-1247	73.8363	-0.213965	0.237819	-0.899696	0.368282	0.656267
C3	hsa-mir-1268a	61.7449	0.494226	0.543983	0.908533	0.363597	0.656267
C3	hsa-mir-3929	90.2907	0.448146	0.506083	0.885519	0.375877	0.656267
C3	hsa-mir-3943	124.937	-0.186517	0.204468	-0.912206	0.36166	0.656267
C3	hsa-mir-203b	270.479	-0.188453	0.211473	-0.891144	0.372852	0.656267
C3	hsa-mir-6087	91.0789	-0.386311	0.417756	-0.92473	0.355106	0.656267
C3	hsa-mir-6883	56.6544	0.535279	0.586471	0.912711	0.361395	0.656267
C3	hsa-mir-7851	203.333	0.481652	0.523702	0.919706	0.357727	0.656267
C3	hsa-mir-377	225.989	-0.102768	0.117944	-0.871331	0.383573	0.658402
C3	hsa-mir-4324	148.669	0.104469	0.121066	0.862911	0.388186	0.66057
C3	hsa-mir-6125	64.8753	0.404169	0.468988	0.861789	0.388804	0.66057
C3	hsa-mir-181b-1	25071.9	0.22739	0.265748	0.85566	0.392186	0.661721
C3	hsa-mir-490	71.4954	-0.132415	0.155167	-0.853368	0.393456	0.661721
C3	hsa-mir-331	688.694	0.116622	0.139406	0.836569	0.402835	0.672858
C3	hsa-mir-181d	2462.14	-0.0900439	0.107929	-0.834287	0.404119	0.672858
C3	hsa-mir-5096	798.421	0.417883	0.511422	0.8171	0.413871	0.685667
C3	hsa-mir-26a-2	46570.8	0.0778879	0.0975601	0.798358	0.424663	0.699152
C3	hsa-mir-335	716.38	0.113453	0.142584	0.795694	0.42621	0.699152
C3	hsa-mir-95	950.364	0.0897866	0.113746	0.789358	0.429903	0.701753
C3	hsa-mir-337	55.996	-0.100985	0.131662	-0.767005	0.443079	0.712779
C3	hsa-mir-376b	59.917	-0.148963	0.194154	-0.76724	0.442939	0.712779
C3	hsa-mir-760	101.7	0.0963645	0.125576	0.767382	0.442854	0.712779
C3	hsa-mir-17	397.751	0.128926	0.172305	0.74824	0.454315	0.713254
C3	hsa-mir-26b	7176.54	0.123696	0.166787	0.74164	0.458305	0.713254
C3	hsa-mir-31	901.272	-0.0964127	0.130017	-0.741538	0.458368	0.713254
C3	hsa-mir-135a-2	146.73	-0.177228	0.234386	-0.756137	0.449567	0.713254
C3	hsa-mir-146a	312.767	0.0965311	0.128944	0.748628	0.454081	0.713254
C3	hsa-mir-328	350.069	-0.194192	0.256785	-0.756241	0.449505	0.713254
C3	hsa-mir-1273g	136.971	0.394134	0.523787	0.75247	0.451769	0.713254
C3	hsa-mir-23a	1631.65	-0.0788741	0.107959	-0.73059	0.46503	0.720255
C3	hsa-let-7c	27647.1	-0.05278	0.0730311	-0.722706	0.46986	0.720358
C3	hsa-mir-365a	618.764	0.123181	0.169984	0.724662	0.468659	0.720358
C3	hsa-mir-151a	6496.82	0.141793	0.196962	0.719902	0.471586	0.720358
C3	hsa-mir-625	522.114	0.197192	0.275604	0.71549	0.474307	0.721206
C3	hsa-mir-15a	1904.96	0.101763	0.148631	0.684669	0.493553	0.731852
C3	hsa-mir-16-1	10263.1	0.0956254	0.13902	0.687852	0.491546	0.731852
C3	hsa-mir-30e	1897.64	0.0920711	0.134455	0.684775	0.493486	0.731852
C3	hsa-mir-365b	623.14	0.11195	0.16316	0.686136	0.492627	0.731852
C3	hsa-mir-654	233.602	-0.0830877	0.122498	-0.678276	0.497597	0.731852
C3	hsa-mir-374b	299.315	0.107888	0.160362	0.672779	0.501088	0.731852
C3	hsa-mir-3200	413.262	-0.0762936	0.1124	-0.67877	0.497283	0.731852
C3	hsa-mir-374c	299.302	0.107882	0.160339	0.672837	0.501051	0.731852
C3	hsa-mir-4516	125.309	0.395611	0.585977	0.675131	0.499592	0.731852
C3	hsa-mir-629	53.6988	0.0933397	0.14053	0.664196	0.506565	0.733308
C3	hsa-mir-889	115.304	0.224	0.338943	0.660877	0.508691	0.733308
C3	hsa-mir-4512	51.8804	0.224096	0.335834	0.667281	0.504593	0.733308
C3	hsa-mir-16-2	10200.8	0.0910639	0.138759	0.656273	0.511649	0.734392
C3	hsa-mir-125b-1	44761.7	-0.0715307	0.109661	-0.652292	0.514213	0.734905
C3	hsa-mir-125b-2	45383.6	-0.0689728	0.107659	-0.640659	0.521744	0.742482
C3	hsa-mir-28	825.128	-0.0579033	0.0926295	-0.625107	0.531901	0.749026
C3	hsa-mir-380	124.126	-0.107466	0.172416	-0.623295	0.53309	0.749026
C3	hsa-mir-769	1055.54	-0.0808001	0.128226	-0.63014	0.528603	0.749026
C3	hsa-mir-4532	66.4786	0.418171	0.675527	0.619029	0.535897	0.749806
C3	hsa-mir-23b	5463.55	0.113057	0.185029	0.61102	0.541186	0.754038
C3	hsa-mir-125a	15476.4	-0.0702983	0.115854	-0.606784	0.543994	0.754792
C3	hsa-mir-497	1551.74	-0.0742145	0.126941	-0.58464	0.55879	0.772104
C3	hsa-let-7e	12606.4	0.0550658	0.100335	0.548821	0.583128	0.776727
C3	hsa-mir-24-1	2880.24	0.0834044	0.151566	0.550282	0.582126	0.776727
C3	hsa-mir-101-1	16928.6	0.090502	0.161141	0.561632	0.574367	0.776727
C3	hsa-mir-101-2	17009.3	0.0918214	0.161284	0.569316	0.569142	0.776727
C3	hsa-mir-99b	4158.72	-0.0765983	0.139448	-0.549296	0.582802	0.776727
C3	hsa-mir-491	110.023	-0.0852217	0.148988	-0.572005	0.567318	0.776727
C3	hsa-mir-3074	2880.45	0.0832905	0.151576	0.549496	0.582665	0.776727
C3	hsa-mir-1260b	51.5457	-0.121262	0.218683	-0.554511	0.579229	0.776727
C3	hsa-mir-323b	638.884	-0.116664	0.207755	-0.561545	0.574426	0.776727
C3	hsa-mir-100	20142.5	0.127118	0.235328	0.540172	0.589079	0.781527
C3	hsa-mir-27b	16174.8	0.109946	0.206485	0.532465	0.594404	0.785462
C3	hsa-mir-24-2	2845.18	0.0793712	0.150382	0.527798	0.59764	0.786616
C3	hsa-mir-652	807.084	0.0429653	0.0828623	0.518514	0.6041	0.791989
C3	hsa-mir-193b	561.249	-0.110862	0.237461	-0.466864	0.640597	0.836545
C3	hsa-let-7f-2	26293.9	0.0792741	0.177099	0.447626	0.654423	0.837438
C3	hsa-mir-155	51.1982	0.0761482	0.172981	0.440212	0.659784	0.837438
C3	hsa-mir-423	4132.63	0.0631466	0.138814	0.4549	0.649181	0.837438
C3	hsa-mir-1180	275.487	0.0734297	0.162357	0.452273	0.651072	0.837438
C3	hsa-mir-3184	4132.27	0.0632728	0.138843	0.455714	0.648596	0.837438
C3	hsa-mir-4286	187.115	0.0870723	0.198804	0.437981	0.6614	0.837438
C3	hsa-mir-3648-1	115.733	0.219044	0.496542	0.441138	0.659113	0.837438
C3	hsa-mir-3648-2	115.733	0.219044	0.496542	0.441138	0.659113	0.837438
C3	hsa-mir-103b-1	34336.8	-0.0300805	0.071009	-0.423615	0.671847	0.844245
C3	hsa-mir-103b-2	34343.4	-0.0302168	0.0709828	-0.425692	0.670332	0.844245
C3	hsa-let-7b	73669.2	-0.0750686	0.181248	-0.414176	0.678746	0.844629
C3	hsa-mir-20a	343.926	0.0774358	0.198235	0.390625	0.696074	0.844629
C3	hsa-mir-103a-2	35348.4	-0.0280957	0.0711359	-0.394958	0.692874	0.844629
C3	hsa-mir-103a-1	35280.8	-0.0281959	0.071143	-0.396328	0.691863	0.844629
C3	hsa-mir-339	149.024	0.0569764	0.136475	0.417487	0.676322	0.844629
C3	hsa-mir-92b	5546.92	-0.0706969	0.176498	-0.400553	0.688749	0.844629
C3	hsa-mir-1301	260.147	0.0408935	0.100696	0.406111	0.684661	0.844629
C3	hsa-mir-3687-1	79.3892	0.211112	0.529269	0.398875	0.689985	0.844629
C3	hsa-mir-8485	101.496	0.255765	0.658044	0.388675	0.697516	0.844629
C3	hsa-mir-3687-2	79.3892	0.211112	0.529269	0.398875	0.689985	0.844629
C3	hsa-mir-192	187.062	0.0548945	0.153387	0.357883	0.720431	0.869216
C3	hsa-mir-338	9503.94	-0.0995586	0.295507	-0.336907	0.736187	0.873999
C3	hsa-mir-432	307.343	-0.0498017	0.148599	-0.335141	0.737519	0.873999
C3	hsa-mir-1248	168.03	0.187674	0.555449	0.337877	0.735456	0.873999
C3	hsa-mir-3065	9504.17	-0.099505	0.295492	-0.336743	0.736311	0.873999
C3	hsa-mir-7641-2	6978.86	-0.162719	0.467984	-0.347703	0.728063	0.873999
C3	hsa-mir-346	195.101	-0.079702	0.242628	-0.328495	0.742537	0.876826
C3	hsa-mir-628	349.765	-0.0260317	0.0802654	-0.324321	0.745695	0.877443
C3	hsa-mir-129-1	2039.69	-0.0551461	0.176871	-0.311788	0.755202	0.884476
C3	hsa-mir-425	2407.58	0.0177589	0.0573896	0.309444	0.756984	0.884476
C3	hsa-mir-409	1023.11	0.0432803	0.151924	0.284882	0.775734	0.902092
C3	hsa-mir-320c-2	61.776	-0.112371	0.397624	-0.282606	0.777479	0.902092
C3	hsa-mir-431	332.112	-0.0370303	0.14577	-0.254032	0.799471	0.919451
C3	hsa-mir-451a	8873.22	0.0768294	0.308748	0.248842	0.803483	0.919451
C3	hsa-mir-543	1423.13	0.0319874	0.124658	0.256601	0.797487	0.919451
C3	hsa-mir-451b	8873.22	0.0768289	0.308748	0.248841	0.803484	0.919451
C3	hsa-mir-22	7569.67	-0.0204747	0.0842114	-0.243135	0.807901	0.919652
C3	hsa-mir-320c-1	68.4493	-0.0884258	0.366183	-0.24148	0.809183	0.919652
C3	hsa-mir-185	215.549	0.030238	0.130345	0.231985	0.81655	0.924868
C3	hsa-mir-369	666.608	0.0384197	0.170403	0.225464	0.821618	0.927454
C3	hsa-mir-487a	615.413	-0.0287978	0.130456	-0.220747	0.825289	0.92845
C3	hsa-mir-1249	79.4053	-0.0573832	0.270147	-0.212414	0.831784	0.931735
C3	hsa-mir-2110	76.857	-0.0302019	0.143939	-0.209824	0.833805	0.931735
C3	hsa-mir-221	15481.9	0.0254971	0.125241	0.203585	0.838678	0.934046
C3	hsa-mir-140	5518.25	0.0232807	0.122182	0.190542	0.848885	0.942262
C3	hsa-mir-296	76.8775	-0.0455654	0.250637	-0.181798	0.855741	0.946717
C3	hsa-mir-223	252.191	0.029662	0.192186	0.15434	0.877342	0.95346
C3	hsa-mir-320a	3518.55	0.0325397	0.203171	0.160159	0.872756	0.95346
C3	hsa-mir-378a	626.926	0.0180984	0.116341	0.155563	0.876377	0.95346
C3	hsa-mir-485	1795.12	0.0244806	0.159065	0.153903	0.877686	0.95346
C3	hsa-mir-494	101.281	-0.0250737	0.149101	-0.168166	0.866453	0.95346
C3	hsa-mir-584	107.483	0.0731404	0.480501	0.152217	0.879016	0.95346
C3	hsa-mir-15b	51.0821	0.0274437	0.18777	0.146156	0.883799	0.955535
C3	hsa-mir-92a-1	8719.45	0.0317037	0.233404	0.135832	0.891954	0.95995
C3	hsa-mir-3615	149.874	0.0460019	0.344092	0.133691	0.893647	0.95995
C3	hsa-mir-92a-2	8204.23	0.0267847	0.23322	0.114848	0.908566	0.960431
C3	hsa-let-7g	7381.22	-0.0142499	0.141978	-0.100367	0.920053	0.960431
C3	hsa-mir-323a	3672.74	-0.0151205	0.122183	-0.123753	0.901511	0.960431
C3	hsa-mir-519a-2	57.9449	-0.0304332	0.28849	-0.105491	0.915986	0.960431
C3	hsa-mir-539	689.842	0.0182098	0.149795	0.121565	0.903244	0.960431
C3	hsa-mir-33b	142.27	-0.0288647	0.279997	-0.103089	0.917892	0.960431
C3	hsa-mir-668	78.1605	0.0162607	0.151182	0.107557	0.914347	0.960431
C3	hsa-mir-744	1876.91	0.0184664	0.18103	0.102008	0.918751	0.960431
C3	hsa-mir-4485	224.054	-0.032602	0.321654	-0.101357	0.919267	0.960431
C3	hsa-mir-320b-2	131.764	0.0232433	0.278082	0.0835844	0.933387	0.965273
C3	hsa-mir-4454	104.259	0.0178981	0.197428	0.0906564	0.927766	0.965273
C3	hsa-mir-3960	213.593	-0.0337446	0.403357	-0.0836592	0.933327	0.965273
C3	hsa-mir-98	6801.93	0.0108012	0.150418	0.0718075	0.942755	0.966711
C3	hsa-mir-148a	276.593	0.0151692	0.214566	0.0706972	0.943639	0.966711
C3	hsa-mir-129-2	1968.03	-0.0113369	0.174855	-0.064836	0.948305	0.966711
C3	hsa-mir-340	1907.27	-0.024621	0.322185	-0.0764188	0.939086	0.966711
C3	hsa-mir-504	55.8729	0.0130852	0.205759	0.0635947	0.949293	0.966711
C3	hsa-mir-519a-1	58.2401	-0.0169104	0.286555	-0.0590127	0.952942	0.967469
C3	hsa-mir-758	81.6858	-0.00949062	0.175239	-0.0541583	0.956809	0.968442
C3	hsa-mir-566	471.322	-0.0219747	0.480859	-0.0456988	0.96355	0.971863
C3	hsa-mir-320b-1	131.788	0.0118318	0.277785	0.0425935	0.966026	0.971863
C3	hsa-mir-144	173.373	0.00828597	0.300325	0.02759	0.977989	0.980208
C3	hsa-mir-152	313.159	0.00392534	0.15823	0.0248078	0.980208	0.980208
C3	hsa-mir-18a	37.1095	-0.0385012	0.234283	-0.164336	0.869466
C3	hsa-mir-32	31.7093	0.0740334	0.211141	0.350635	0.725862
C3	hsa-mir-105-1	17.5578	0.126032	0.194116	0.649264	0.516168
C3	hsa-mir-105-2	17.5512	0.141216	0.195349	0.722892	0.469746
C3	hsa-mir-106a	42.1362	-0.0148565	0.174385	-0.0851934	0.932108
C3	hsa-mir-182	19.9288	0.148756	0.335417	0.443495	0.657408
C3	hsa-mir-183	11.0586	0.049113	0.315615	0.155611	0.87634
C3	hsa-mir-187	44.547	-0.350531	0.243305	-1.44071	0.149668
C3	hsa-mir-214	25.6496	-0.586683	0.242047	-2.42383	0.0153576
C3	hsa-mir-215	13.1004	0.239115	0.179646	1.33103	0.183179
C3	hsa-mir-219a-1	13.7014	0.240612	0.326044	0.737976	0.460529
C3	hsa-mir-224	40.3848	-0.534405	0.314125	-1.70125	0.088896
C3	hsa-mir-200b	18.9826	0.584276	0.232383	2.51428	0.0119277
C3	hsa-mir-184	37.4699	-0.0890876	0.2358	-0.377809	0.705572
C3	hsa-mir-193a	45.5152	-0.118884	0.1876	-0.633713	0.526268
C3	hsa-mir-200c	11.9019	-0.154883	0.215721	-0.717979	0.47277
C3	hsa-mir-194-2	35.494	0.109369	0.25643	0.426506	0.669739
C3	hsa-mir-200a	40.4078	0.347014	0.205389	1.68954	0.0911158
C3	hsa-mir-362	44.2719	0.163503	0.125551	1.30228	0.192819
C3	hsa-mir-424	46.8257	0.285736	0.15775	1.81132	0.0700919
C3	hsa-mir-452	19.1213	-0.421566	0.234649	-1.79658	0.0724017
C3	hsa-mir-412	21.2225	-0.524031	0.562568	-0.931498	0.351596
C3	hsa-mir-489	9.84429	0.0712747	0.389318	0.183076	0.854739
C3	hsa-mir-496	13.4096	-0.258324	0.233875	-1.10454	0.269361
C3	hsa-mir-522	17.5529	0.258943	0.274232	0.944249	0.345043
C3	hsa-mir-516a-1	22.5471	-0.0537312	0.267492	-0.20087	0.8408
C3	hsa-mir-516a-2	22.5119	-0.0525285	0.26686	-0.196839	0.843953
C3	hsa-mir-503	9.85268	-0.0191867	0.230051	-0.0834018	0.933532
C3	hsa-mir-551b	31.8741	-0.044324	0.192265	-0.230536	0.817675
C3	hsa-mir-570	9.52649	0.383582	0.284926	1.34625	0.178221
C3	hsa-mir-576	18.4601	0.371611	0.208036	1.78628	0.0740535
C3	hsa-mir-589	42.6139	0.109315	0.174116	0.627825	0.530119
C3	hsa-mir-550a-1	10.7453	0.345726	0.219784	1.57303	0.115713
C3	hsa-mir-550a-2	10.7757	0.382762	0.222089	1.72346	0.084806
C3	hsa-mir-590	27.2283	0.566875	0.227234	2.49468	0.0126071
C3	hsa-mir-597	34.2986	-0.110982	0.180757	-0.613987	0.539224
C3	hsa-mir-548c	28.5659	0.520398	0.348437	1.49352	0.135301
C3	hsa-mir-641	25.3624	0.615729	0.221586	2.77873	0.00545711
C3	hsa-mir-642a	46.5817	0.446352	0.335692	1.32965	0.183635
C3	hsa-mir-548d-1	28.6143	0.457773	0.395253	1.15818	0.246793
C3	hsa-mir-548d-2	29.1436	0.416281	0.396649	1.04949	0.293951
C3	hsa-mir-655	12.2646	-0.0261476	0.237291	-0.110192	0.912257
C3	hsa-mir-542	32.099	0.0181696	0.189045	0.0961125	0.923431
C3	hsa-mir-1264	28.9908	0.0992823	0.250605	0.39617	0.69198
C3	hsa-mir-550a-3	8.37856	0.230507	0.233326	0.987922	0.323191
C3	hsa-mir-767	29.9763	0.0652455	0.1583	0.412163	0.68022
C3	hsa-mir-1296	38.4231	-0.333633	0.334743	-0.996685	0.318918
C3	hsa-mir-1468	14.1005	-0.132362	0.189093	-0.699984	0.483938
C3	hsa-mir-1298	22.4098	-0.238754	0.230775	-1.03457	0.300868
C3	hsa-mir-298	17.304	0.522759	0.247734	2.11016	0.0348445
C3	hsa-mir-301b	26.1704	-0.060764	0.177066	-0.343173	0.731469
C3	hsa-mir-935	28.5483	-0.493483	0.244863	-2.01534	0.043869
C3	hsa-mir-940	14.7615	-0.258485	0.272468	-0.948679	0.342784
C3	hsa-mir-1181	19.9948	0.728806	0.325666	2.23789	0.025228
C3	hsa-mir-548e	8.5141	0.56373	0.307409	1.83381	0.066682
C3	hsa-mir-1285-2	31.2985	0.67976	0.372917	1.82282	0.0683307
C3	hsa-mir-1287	49.1321	0.434713	0.242375	1.79355	0.0728848
C3	hsa-mir-548k	8.6349	0.521964	0.262415	1.98908	0.0466927
C3	hsa-mir-1246	48.2831	0.993066	0.489829	2.02737	0.0426241
C3	hsa-mir-1254-1	39.5977	0.440687	0.512273	0.860258	0.389647
C3	hsa-mir-1258	13.2463	0.10064	0.30841	0.32632	0.744183
C3	hsa-mir-548h-2	21.5882	0.35234	0.365765	0.963295	0.335399
C3	hsa-mir-548h-3	24.7942	0.409544	0.375772	1.08987	0.275768
C3	hsa-mir-548h-4	31.8698	0.504077	0.351979	1.43212	0.152109
C3	hsa-mir-1275	9.94733	0.0864466	0.310048	0.278816	0.780386
C3	hsa-mir-1277	17.8357	1.28562	0.283441	4.53578	5.7392e-06
C3	hsa-mir-1283-2	10.2961	0.426698	0.305379	1.39727	0.162332
C3	hsa-mir-1306	30.2483	0.0126073	0.177778	0.0709161	0.943465
C3	hsa-mir-1197	23.8863	-0.322611	0.228167	-1.41392	0.157385
C3	hsa-mir-320d-1	36.4652	-0.118523	0.446127	-0.26567	0.790493
C3	hsa-mir-320d-2	33.6589	-0.0957023	0.457	-0.209414	0.834125
C3	hsa-mir-1827	25.0408	0.81431	0.611315	1.33206	0.18284
C3	hsa-mir-1908	18.4086	0.060964	0.289004	0.210945	0.83293
C3	hsa-mir-548q	9.97812	0.332208	0.232466	1.42906	0.152987
C3	hsa-mir-2277	13.1094	0.387215	0.174512	2.21884	0.0264975
C3	hsa-mir-2682	35.147	0.176639	0.193268	0.913957	0.360739
C3	hsa-mir-3120	25.2759	-0.5902	0.244328	-2.4156	0.0157092
C3	hsa-mir-548t	19.1361	0.525499	0.250601	2.09696	0.0359974
C3	hsa-mir-3142	24.5753	0.507815	0.571137	0.889129	0.373934
C3	hsa-mir-1273c	40.2524	-0.0508026	0.359739	-0.141221	0.887695
C3	hsa-mir-548v	13.0572	0.32399	0.304717	1.06325	0.287669
C3	hsa-mir-3168	12.2196	-0.341561	0.372648	-0.916577	0.359364
C3	hsa-mir-3195	34.3614	-0.0490503	0.658579	-0.074479	0.940629
C3	hsa-mir-3196	39.5974	1.07329	0.476402	2.2529	0.0242653
C3	hsa-mir-378c	31.3957	-0.204364	0.162372	-1.25862	0.208169
C3	hsa-mir-4301	19.1543	0.328792	0.331	0.993331	0.320549
C3	hsa-mir-2355	22.8428	0.0776653	0.220384	0.352409	0.724531
C3	hsa-mir-4284	28.8449	-0.744445	0.386234	-1.92745	0.0539239
C3	hsa-mir-500b	13.7706	-0.0281769	0.196274	-0.143559	0.885849
C3	hsa-mir-3605	24.1368	-0.238946	0.201179	-1.18773	0.234941
C3	hsa-mir-3610	16.2062	0.862653	0.329812	2.61559	0.00890738
C3	hsa-mir-3908	18.8476	0.735984	0.488	1.50816	0.131513
C3	hsa-mir-3909	14.272	0.602168	0.212236	2.83725	0.00455037
C3	hsa-mir-3912	17.8811	0.194375	0.202247	0.961077	0.336513
C3	hsa-mir-642b	44.5387	0.404562	0.353086	1.14579	0.251882
C3	hsa-mir-550b-1	10.7453	0.345726	0.219784	1.57303	0.115713
C3	hsa-mir-550b-2	10.7757	0.382762	0.222089	1.72346	0.084806
C3	hsa-mir-548z	28.5659	0.520398	0.348437	1.49352	0.135301
C3	hsa-mir-548aa-1	28.6143	0.457773	0.395253	1.15818	0.246793
C3	hsa-mir-548aa-2	29.1436	0.416281	0.396649	1.04949	0.293951
C3	hsa-mir-548o-2	10.8772	0.239252	0.236277	1.01259	0.311256
C3	hsa-mir-1268b	14.5463	0.377444	0.506398	0.74535	0.45606
C3	hsa-mir-4417	25.4028	0.292302	0.65818	0.444106	0.656966
C3	hsa-mir-4430	16.6922	0.432775	0.549046	0.78823	0.430562
C3	hsa-mir-548ad	23.8338	0.448538	0.399223	1.12353	0.261214
C3	hsa-mir-548ae-2	13.1509	0.676354	0.224947	3.00673	0.00264079
C3	hsa-mir-4446	9.62738	0.365807	0.27605	1.32515	0.185123
C3	hsa-mir-4448	11.7121	0.791173	0.388824	2.03479	0.0418725
C3	hsa-mir-4449	21.5975	0.448996	0.439085	1.02257	0.30651
C3	hsa-mir-4461	23.8464	-1.01648	0.473383	-2.14727	0.031772
C3	hsa-mir-548aj-2	19.2692	0.487482	0.425409	1.14591	0.251831
C3	hsa-mir-4472-2	25.785	0.557941	0.382805	1.45751	0.144976
C3	hsa-mir-4484	16.7885	-0.578517	0.361274	-1.60133	0.109305
C3	hsa-mir-4525	31.2195	0.123558	0.352876	0.350145	0.72623
C3	hsa-mir-378i	10.6729	0.256045	0.195778	1.30783	0.190929
C3	hsa-mir-548am	13.172	0.283503	0.227482	1.24626	0.212668
C3	hsa-mir-4647	13.8665	0.733536	0.361627	2.02843	0.0425161
C3	hsa-mir-1343	13.3567	0.376954	0.240766	1.56565	0.117431
C3	hsa-mir-4700	26.4276	-0.515547	0.243728	-2.11525	0.0344083
C3	hsa-mir-4705	22.8654	-0.228359	0.193648	-1.17924	0.238301
C3	hsa-mir-4787	34.3347	0.0468136	0.247573	0.18909	0.850022
C3	hsa-mir-4792	32.5834	-0.889881	0.577436	-1.54109	0.123295
C3	hsa-mir-4800	50.4366	-0.217807	0.630514	-0.345443	0.729761
C3	hsa-mir-548ap	19.4674	0.590248	0.273807	2.15571	0.0311062
C3	hsa-mir-5010	14.9596	-0.141953	0.20679	-0.686458	0.492424
C3	hsa-mir-5100	20.3474	0.213998	0.340323	0.628809	0.529474
C3	hsa-mir-5588	32.0303	1.5603	0.397013	3.93009	8.49138e-05
C3	hsa-mir-548aw	18.6085	0.335008	0.175666	1.90707	0.0565113
C3	hsa-mir-5684	39.0965	0.470433	0.496657	0.947199	0.343537
C3	hsa-mir-5699	12.4442	0.576385	0.266896	2.15959	0.0308044
C3	hsa-mir-5708	24.1316	0.287745	0.496156	0.579949	0.561949
C3	hsa-mir-6077	24.2246	-0.338989	0.497094	-0.681941	0.495277
C3	hsa-mir-6127	30.6988	0.340789	0.476826	0.714702	0.474793
C3	hsa-mir-6131	27.0305	0.302244	0.464772	0.650305	0.515495
C3	hsa-mir-548ay	25.284	0.417832	0.391168	1.06817	0.285446
C3	hsa-mir-6511a-1	22.5443	-0.448754	0.19939	-2.25063	0.0244087
C3	hsa-mir-6511b-1	22.7537	-0.334956	0.219464	-1.52625	0.126949
C3	hsa-mir-6842	12.5405	0.065201	0.221893	0.293839	0.768881
C3	hsa-mir-7110	35.5303	-0.0331804	0.554161	-0.0598749	0.952255
C3	hsa-mir-6511b-2	19.1293	-0.353146	0.227499	-1.55229	0.120592
C3	hsa-mir-6511a-2	22.5443	-0.448754	0.19939	-2.25063	0.0244087
C3	hsa-mir-6511a-3	22.5443	-0.448754	0.19939	-2.25063	0.0244087
C3	hsa-mir-6511a-4	22.5443	-0.448754	0.19939	-2.25063	0.0244087
C3	hsa-mir-10b	9.54737	-0.0442128	0.401652	-0.110077	0.912348
C3	hsa-mir-1-2	11.9716	-0.644786	0.393905	-1.63691	0.10165
C3	hsa-mir-194-1	7.70304	-0.631924	0.271802	-2.32494	0.020075
C3	hsa-mir-1-1	11.6283	-0.673431	0.399997	-1.68359	0.0922605
C3	hsa-mir-499a	10.9038	0.197218	0.400317	0.492653	0.622258
C3	hsa-mir-545	10.2341	-0.3863	0.282451	-1.36767	0.171414
C3	hsa-mir-541	9.23467	-0.0816382	0.245894	-0.332006	0.739885
C3	hsa-mir-921	9.3698	-0.0484588	0.338434	-0.143185	0.886144
C3	hsa-mir-1226	8.29088	-0.189772	0.309749	-0.612663	0.540099
C3	hsa-mir-1299	10.166	0.650512	0.430286	1.51181	0.130582
C3	hsa-mir-548n	12.345	0.537982	0.41621	1.29257	0.196159
C3	hsa-mir-548i-1	12.0249	0.556949	0.422019	1.31972	0.186927
C3	hsa-mir-513c	9.42157	0.171255	0.462862	0.369993	0.711388
C3	hsa-mir-3124	8.83256	0.564596	0.285213	1.97956	0.0477535
C3	hsa-mir-3663	10.8846	1.18753	0.432847	2.74353	0.00607828
C3	hsa-mir-3928	9.39992	0.451573	0.273616	1.65039	0.0988631
C3	hsa-mir-499b	10.5197	0.191411	0.406949	0.470357	0.6381
C3	hsa-mir-7108	16.5291	0.154243	0.57613	0.267723	0.788913
C3	hsa-mir-429	8.29628	0.648967	0.269393	2.409	0.0159964
C3	hsa-mir-483	9.30232	-0.522886	0.405474	-1.28957	0.197201
C3	hsa-mir-579	5.85552	0.270382	0.302244	0.894584	0.371009
C3	hsa-mir-548a-1	7.0775	0.0498122	0.396492	0.125632	0.900023
C3	hsa-mir-665	8.11422	-0.158317	0.284576	-0.556326	0.577988
C3	hsa-mir-1291	8.39454	-0.139459	0.428106	-0.325758	0.744607
C3	hsa-mir-548f-2	7.91709	0.811241	0.430828	1.88298	0.0597032
C3	hsa-mir-1252	7.32339	-0.0652254	0.283469	-0.230097	0.818016
C3	hsa-mir-3149	8.63624	0.740299	0.463923	1.59574	0.110548
C3	hsa-mir-3916	10.4284	1.05751	0.553252	1.91144	0.0559485
C3	hsa-mir-548y	8.96757	0.327464	0.429735	0.762013	0.446052
C3	hsa-mir-1254-2	8.73876	0.647321	0.391995	1.65135	0.0986669
C3	hsa-mir-4452	9.6512	0.969471	0.472432	2.05209	0.0401613
C3	hsa-mir-4488	44.3488	-1.57587	0.893372	-1.76396	0.0777386
C3	hsa-mir-4419b	13.1776	0.348433	0.517978	0.672679	0.501151
C3	hsa-mir-5009	5.94719	0.888389	0.500852	1.77376	0.0761033
C3	hsa-mir-5585	9.44357	0.225128	0.456165	0.493524	0.621642
C3	hsa-mir-5694	8.72072	-0.367262	0.596293	-0.615909	0.537955
C4	hsa-let-7a-3	8160.11	-3.3628	0.348672	-9.64459	5.1819e-22	2.65313e-19
C4	hsa-mir-26a-1	3092.22	-2.84533	0.319849	-8.89585	5.79761e-19	1.48419e-16
C4	hsa-let-7a-2	9714.32	-2.25103	0.304607	-7.38997	1.46865e-13	2.5065e-11
C4	hsa-mir-1277	17.8357	1.47475	0.235363	6.26585	3.70798e-10	4.74621e-08
C4	hsa-mir-7641-2	6978.86	-2.18358	0.391868	-5.57223	2.51505e-08	2.57541e-06
C4	hsa-let-7f-1	2543.99	-1.32384	0.242933	-5.44942	5.05342e-08	4.31225e-06
C4	hsa-mir-4800	50.4366	-2.85156	0.541816	-5.26296	1.41756e-07	1.03684e-05
C4	hsa-mir-9-3	16106.6	-1.02867	0.206373	-4.98449	6.21267e-07	3.97611e-05
C4	hsa-mir-642b	44.5387	1.43773	0.291579	4.93086	8.18681e-07	4.65739e-05
C4	hsa-mir-642a	46.5817	1.3586	0.277399	4.89764	9.69924e-07	4.96601e-05
C4	hsa-mir-4792	32.5834	-2.30957	0.490227	-4.71122	2.46234e-06	0.000114611
C4	hsa-mir-566	471.322	-1.82303	0.40326	-4.52074	6.16238e-06	0.000262928
C4	hsa-mir-133a-1	520.412	-0.699904	0.162208	-4.31486	1.59707e-05	0.000563197
C4	hsa-mir-133a-2	520.464	-0.699993	0.162229	-4.31484	1.59722e-05	0.000563197
C4	hsa-mir-10b	9.54737	-1.58298	0.36748	-4.30765	1.64999e-05	0.000563197
C4	hsa-mir-7641-1	311.944	-1.19346	0.281244	-4.24349	2.20072e-05	0.00070423
C4	hsa-mir-424	46.8257	0.539818	0.128871	4.18882	2.80405e-05	0.000758796
C4	hsa-mir-590	27.2283	0.782054	0.186743	4.18787	2.81585e-05	0.000758796
C4	hsa-mir-1273h	56.2158	-1.68536	0.40181	-4.19441	2.73581e-05	0.000758796
C4	hsa-mir-4516	125.309	-2.05068	0.494098	-4.15036	3.31955e-05	0.000809339
C4	hsa-mir-5096	798.421	-1.7832	0.428646	-4.16009	3.18127e-05	0.000809339
C4	hsa-mir-5694	8.72072	-2.18135	0.527753	-4.13328	3.57617e-05	0.000832272
C4	hsa-mir-3195	34.3614	-2.31924	0.562584	-4.12248	3.74818e-05	0.000834377
C4	hsa-mir-1273g	136.971	-1.78321	0.4414	-4.0399	5.34751e-05	0.0011408
C4	hsa-mir-34a	2051.76	-0.647796	0.161685	-4.00653	6.16171e-05	0.00118503
C4	hsa-mir-301a	466.776	0.458678	0.114578	4.0032	6.24918e-05	0.00118503
C4	hsa-mir-5684	39.0965	-1.71061	0.426836	-4.00765	6.13253e-05	0.00118503
C4	hsa-mir-1908	18.4086	0.897893	0.228227	3.93421	8.34724e-05	0.00147372
C4	hsa-mir-1273d	201.348	-1.5764	0.400676	-3.93435	8.34231e-05	0.00147372
C4	hsa-mir-1304	72.1148	-1.33253	0.340513	-3.91329	9.10476e-05	0.00155388
C4	hsa-mir-7108	16.5291	-1.96519	0.506649	-3.8788	0.000104973	0.00173374
C4	hsa-mir-502	78.7933	0.322989	0.084498	3.82244	0.000132136	0.00192768
C4	hsa-mir-1273a	506.605	-1.58902	0.414759	-3.8312	0.000127521	0.00192768
C4	hsa-mir-3613	62.3029	0.781038	0.203168	3.8443	0.000120898	0.00192768
C4	hsa-mir-4419a	91.1991	-1.72049	0.450096	-3.8225	0.000132106	0.00192768
C4	hsa-mir-4512	51.8804	-1.09489	0.286909	-3.81617	0.00013554	0.00192768
C4	hsa-mir-1285-1	284.571	-1.70866	0.450212	-3.79523	0.000147508	0.00198747
C4	hsa-mir-1273e	411.618	-1.61043	0.424077	-3.79748	0.000146172	0.00198747
C4	hsa-mir-548h-4	31.8698	-1.13595	0.304553	-3.72989	0.000191566	0.00251491
C4	hsa-mir-8086	124.193	-1.54533	0.415219	-3.72171	0.000197875	0.0025328
C4	hsa-mir-6087	91.0789	-1.30252	0.351322	-3.7075	0.000209318	0.00261392
C4	hsa-mir-143	8453.25	-0.843122	0.228866	-3.68391	0.000229682	0.00279993
C4	hsa-mir-1268a	61.7449	-1.69406	0.46104	-3.67442	0.000238389	0.00283849
C4	hsa-mir-1285-2	31.2985	-1.18515	0.323357	-3.66514	0.000247201	0.00287652
C4	hsa-mir-1268b	14.5463	-1.62848	0.446684	-3.6457	0.000266662	0.00303402
C4	hsa-mir-1248	168.03	-1.69365	0.466795	-3.62825	0.00028535	0.00310849
C4	hsa-mir-1254-1	39.5977	-1.58592	0.437069	-3.62854	0.00028503	0.00310849
C4	hsa-mir-3135a	53.0067	-1.56418	0.432557	-3.61612	0.000299048	0.00312475
C4	hsa-mir-1273f	320.505	-1.47416	0.407383	-3.61861	0.000296192	0.00312475
C4	hsa-mir-127	7880.96	-0.458725	0.127076	-3.60986	0.000306366	0.00313719
C4	hsa-mir-93	3627.7	0.405737	0.113623	3.57092	0.000355731	0.00357127
C4	hsa-mir-30a	6017.51	-0.447644	0.125541	-3.56572	0.000362863	0.0035728
C4	hsa-let-7d	8880.23	0.328124	0.0929093	3.53166	0.000412956	0.00398931
C4	hsa-mir-1-1	11.6283	-1.19691	0.341128	-3.50867	0.000450346	0.00419231
C4	hsa-mir-548y	8.96757	-1.38662	0.394659	-3.51347	0.000442295	0.00419231
C4	hsa-mir-7851	203.333	-1.54015	0.440011	-3.50025	0.00046483	0.00424987
C4	hsa-mir-4430	16.6922	-1.67333	0.479592	-3.48908	0.000484693	0.00435373
C4	hsa-mir-1972-1	70.1296	-1.56314	0.453925	-3.44361	0.000573996	0.0048981
C4	hsa-mir-1972-2	70.1296	-1.56314	0.453925	-3.44361	0.000573996	0.0048981
C4	hsa-mir-1-2	11.9716	-1.15673	0.335685	-3.44589	0.000569192	0.0048981
C4	hsa-mir-1273c	40.2524	-1.05085	0.306389	-3.42979	0.000604055	0.0050701
C4	hsa-mir-99a	33016.5	-0.255849	0.0747108	-3.42452	0.000615876	0.00507308
C4	hsa-mir-3200	413.262	0.318793	0.0931908	3.42086	0.000624227	0.00507308
C4	hsa-mir-8485	101.496	-1.87717	0.55356	-3.39109	0.000696153	0.00556922
C4	hsa-mir-454	296.882	0.369525	0.109367	3.37877	0.00072812	0.00573534
C4	hsa-mir-3149	8.63624	-1.4268	0.423168	-3.3717	0.000747055	0.00579533
C4	hsa-mir-3142	24.5753	-1.65462	0.492294	-3.36103	0.000776528	0.00588883
C4	hsa-mir-3168	12.2196	-1.09719	0.326637	-3.35905	0.000782111	0.00588883
C4	hsa-mir-548i-1	12.0249	-1.25307	0.377599	-3.31851	0.000904989	0.00671528
C4	hsa-mir-1275	9.94733	0.793936	0.23957	3.31401	0.000919691	0.00671677
C4	hsa-mir-3607	211.73	-0.682916	0.20629	-3.31046	0.000931428	0.00671677
C4	hsa-mir-584	107.483	1.31931	0.400937	3.29056	0.000999874	0.00701281
C4	hsa-mir-4459	225.687	-1.30547	0.396284	-3.29428	0.00098674	0.00701281
C4	hsa-mir-548c	28.5659	-0.981038	0.301394	-3.255	0.00113393	0.00774095
C4	hsa-mir-548z	28.5659	-0.981038	0.301394	-3.255	0.00113393	0.00774095
C4	hsa-mir-548d-1	28.6143	-1.09753	0.339707	-3.2308	0.00123443	0.00820815
C4	hsa-mir-548aa-1	28.6143	-1.09753	0.339707	-3.2308	0.00123443	0.00820815
C4	hsa-mir-4452	9.6512	-1.37559	0.43087	-3.19258	0.00141009	0.00925598
C4	hsa-mir-548h-3	24.7942	-1.03391	0.324929	-3.18197	0.00146279	0.00948036
C4	hsa-mir-874	2259.23	0.344862	0.108792	3.16992	0.00152481	0.0097588
C4	hsa-mir-330	1716.01	0.397284	0.125576	3.16369	0.00155783	0.00981325
C4	hsa-mir-1180	275.487	0.426918	0.135053	3.16112	0.00157165	0.00981325
C4	hsa-mir-4472-2	25.785	-1.03751	0.331792	-3.127	0.00176601	0.010894
C4	hsa-mir-548d-2	29.1436	-1.05807	0.340134	-3.11075	0.00186614	0.01111
C4	hsa-mir-548h-2	21.5882	-0.986584	0.316999	-3.11226	0.00185661	0.01111
C4	hsa-mir-548aa-2	29.1436	-1.05807	0.340134	-3.11075	0.00186614	0.01111
C4	hsa-mir-184	37.4699	-0.61739	0.20054	-3.07864	0.00207949	0.0120989
C4	hsa-mir-887	312.565	0.399724	0.129749	3.08076	0.00206476	0.0120989
C4	hsa-mir-5010	14.9596	0.47211	0.153722	3.07119	0.00213204	0.0121289
C4	hsa-mir-548f-2	7.91709	-1.22847	0.399894	-3.07199	0.00212635	0.0121289
C4	hsa-mir-3159	192.994	-1.25357	0.408981	-3.06511	0.0021759	0.0121584
C4	hsa-mir-548aj-2	19.2692	-1.13034	0.369313	-3.06066	0.00220846	0.0121584
C4	hsa-mir-548ay	25.284	-1.0305	0.336636	-3.06117	0.00220473	0.0121584
C4	hsa-mir-190a	217.276	0.497694	0.162814	3.05682	0.00223696	0.0121843
C4	hsa-mir-6127	30.6988	-1.23934	0.407583	-3.04069	0.00236035	0.012721
C4	hsa-mir-5708	24.1316	-1.27511	0.42492	-3.00083	0.00269245	0.0143597
C4	hsa-mir-296	76.8775	0.618315	0.207192	2.98426	0.00284265	0.0146159
C4	hsa-mir-487b	6830.27	-0.303258	0.101702	-2.98184	0.00286525	0.0146159
C4	hsa-mir-3687-1	79.3892	-1.32885	0.445933	-2.97992	0.00288322	0.0146159
C4	hsa-mir-5095	90.1304	-1.29236	0.432328	-2.98931	0.00279606	0.0146159
C4	hsa-mir-3687-2	79.3892	-1.32885	0.445933	-2.97992	0.00288322	0.0146159
C4	hsa-mir-577	453.244	0.856819	0.288633	2.96854	0.00299215	0.0148736
C4	hsa-mir-4449	21.5975	-1.12715	0.379529	-2.96987	0.00297925	0.0148736
C4	hsa-mir-1254-2	8.73876	-1.07065	0.361268	-2.96358	0.00304088	0.0149705
C4	hsa-mir-4324	148.669	0.296329	0.100131	2.95942	0.00308219	0.0150293
C4	hsa-mir-1827	25.0408	-1.53812	0.524141	-2.93456	0.00334026	0.0159995
C4	hsa-mir-548n	12.345	-1.08121	0.368479	-2.93424	0.00334364	0.0159995
C4	hsa-mir-4419b	13.1776	-1.31377	0.451435	-2.9102	0.00361196	0.0171233
C4	hsa-mir-486-1	1573.39	-0.59003	0.203017	-2.9063	0.00365728	0.0171791
C4	hsa-mir-486-2	785.769	-0.587737	0.203137	-2.8933	0.00381215	0.0177438
C4	hsa-mir-619	139.641	-1.20292	0.417846	-2.87886	0.00399119	0.0184098
C4	hsa-mir-548ad	23.8338	-0.974158	0.343206	-2.83841	0.0045339	0.0207264
C4	hsa-mir-148b	564.89	0.279566	0.0993119	2.81503	0.00487731	0.022099
C4	hsa-mir-3648-1	115.733	-1.16616	0.417479	-2.79335	0.00521655	0.023225
C4	hsa-mir-3648-2	115.733	-1.16616	0.417479	-2.79335	0.00521655	0.023225
C4	hsa-mir-6883	56.6544	-1.36764	0.495088	-2.76241	0.00573767	0.0253249
C4	hsa-mir-5585	9.44357	-1.10889	0.401977	-2.7586	0.00580491	0.0254027
C4	hsa-mir-3929	90.2907	-1.17322	0.426028	-2.75386	0.00588972	0.0255554
C4	hsa-mir-30d	2752.83	-0.274111	0.100101	-2.73834	0.00617498	0.026568
C4	hsa-mir-4448	11.7121	-0.962726	0.351945	-2.73544	0.00622968	0.02658
C4	hsa-mir-222	6766.87	0.305105	0.112474	2.71267	0.00667439	0.0282421
C4	hsa-mir-17	397.751	0.378556	0.143877	2.63111	0.00851062	0.0356272
C4	hsa-mir-1306	30.2483	0.373897	0.142359	2.62643	0.00862847	0.0356272
C4	hsa-mir-3196	39.5974	-1.07221	0.408104	-2.62729	0.00860688	0.0356272
C4	hsa-mir-150	428.127	-0.273192	0.104645	-2.61066	0.00903688	0.0367213
C4	hsa-mir-548ae-2	13.1509	0.492402	0.18851	2.61207	0.00899946	0.0367213
C4	hsa-mir-4301	19.1543	0.70756	0.271823	2.60302	0.00924062	0.0372535
C4	hsa-mir-452	19.1213	-0.492566	0.193556	-2.54482	0.0109333	0.043394
C4	hsa-mir-1303	834.198	-0.696813	0.273634	-2.54652	0.0108804	0.043394
C4	hsa-mir-5588	32.0303	0.848765	0.335556	2.52943	0.0114249	0.0449967
C4	hsa-mir-541	9.23467	-0.530892	0.214212	-2.47835	0.0131992	0.0515876
C4	hsa-mir-3928	9.39992	0.550267	0.222899	2.46868	0.0135613	0.0526012
C4	hsa-mir-199a-1	161.199	-0.426302	0.172912	-2.46543	0.0136848	0.0526813
C4	hsa-mir-3908	18.8476	-1.03196	0.421346	-2.4492	0.0143174	0.0547055
C4	hsa-mir-1246	48.2831	-1.01289	0.415118	-2.44001	0.0146868	0.0557009
C4	hsa-mir-15a	1904.96	0.301338	0.124338	2.42353	0.0153705	0.0578656
C4	hsa-mir-598	2269.02	-0.3902	0.162118	-2.40688	0.0160893	0.0601292
C4	hsa-let-7e	12606.4	0.201312	0.0839832	2.39705	0.0165277	0.06132
C4	hsa-mir-33a	493.516	0.3445	0.146794	2.34682	0.0189344	0.0692457
C4	hsa-mir-23b	5463.55	0.363815	0.154881	2.349	0.0188241	0.0692457
C4	hsa-mir-186	946.653	0.19728	0.0848307	2.32557	0.0200414	0.0727743
C4	hsa-mir-34c	414.704	0.53798	0.233867	2.30036	0.0214277	0.07672
C4	hsa-mir-331	688.694	0.268232	0.116492	2.30258	0.0213025	0.07672
C4	hsa-mir-320b-1	131.788	0.526867	0.231258	2.27826	0.0227108	0.0807496
C4	hsa-mir-885	401.212	-0.338829	0.149626	-2.26451	0.023543	0.0831312
C4	hsa-mir-4787	34.3347	0.456417	0.202108	2.25828	0.023928	0.0839118
C4	hsa-mir-320b-2	131.764	0.521288	0.231551	2.25129	0.0243673	0.0848711
C4	hsa-mir-483	9.30232	-0.759658	0.338201	-2.24617	0.024693	0.0854243
C4	hsa-mir-18a	37.1095	0.429463	0.191476	2.24291	0.0249027	0.0855716
C4	hsa-mir-3653	108.442	-0.495042	0.221309	-2.23688	0.0252943	0.0863379
C4	hsa-mir-550a-2	10.7757	-0.451395	0.202912	-2.22458	0.0261092	0.0868047
C4	hsa-mir-33b	142.27	0.518738	0.233183	2.2246	0.0261084	0.0868047
C4	hsa-mir-1301	260.147	0.185774	0.083433	2.22662	0.0259727	0.0868047
C4	hsa-mir-550b-2	10.7757	-0.451395	0.202912	-2.22458	0.0261092	0.0868047
C4	hsa-mir-106b	235.8	0.240485	0.109958	2.18706	0.0287381	0.0949286
C4	hsa-mir-505	202.964	0.27495	0.126408	2.17509	0.0296234	0.0972255
C4	hsa-mir-4446	9.62738	0.4837	0.224823	2.15147	0.0314387	0.102526
C4	hsa-mir-550a-1	10.7453	-0.427636	0.199303	-2.14565	0.0319005	0.102724
C4	hsa-mir-550b-1	10.7453	-0.427636	0.199303	-2.14565	0.0319005	0.102724
C4	hsa-mir-551b	31.8741	0.324136	0.154613	2.09644	0.0360435	0.115339
C4	hsa-mir-4447	151.745	0.258283	0.123644	2.08892	0.0367146	0.116757
C4	hsa-mir-340	1907.27	0.562154	0.269659	2.08469	0.0370977	0.117066
C4	hsa-mir-425	2407.58	0.0998034	0.0479178	2.0828	0.0372691	0.117066
C4	hsa-mir-19b-1	7451.29	0.341508	0.166899	2.04619	0.0407376	0.124896
C4	hsa-mir-19b-2	7451.47	0.341728	0.166866	2.04792	0.0405675	0.124896
C4	hsa-mir-4700	26.4276	-0.407907	0.198896	-2.05085	0.0402814	0.124896
C4	hsa-mir-1291	8.39454	-0.746286	0.363406	-2.05359	0.0400157	0.124896
C4	hsa-mir-365a	618.764	0.288037	0.142127	2.02662	0.0427016	0.129368
C4	hsa-mir-3610	16.2062	0.562056	0.27707	2.02857	0.0425023	0.129368
C4	hsa-mir-548aw	18.6085	0.289753	0.144852	2.00033	0.0454643	0.136928
C4	hsa-mir-197	199.801	-0.302833	0.151866	-1.99408	0.0461437	0.137358
C4	hsa-mir-335	716.38	0.237713	0.119136	1.9953	0.0460102	0.137358
C4	hsa-mir-6125	64.8753	-0.783701	0.394847	-1.98482	0.047164	0.139584
C4	hsa-mir-3615	149.874	0.569051	0.287253	1.98101	0.0475905	0.140036
C4	hsa-mir-1264	28.9908	0.404741	0.20473	1.97695	0.0480469	0.140161
C4	hsa-mir-3916	10.4284	-0.957545	0.484643	-1.97578	0.0481802	0.140161
C4	hsa-mir-365b	623.14	0.268322	0.136406	1.96708	0.0491735	0.142242
C4	hsa-mir-136	861.843	-0.27542	0.140225	-1.96413	0.0495145	0.142424
C4	hsa-let-7a-1	169362	0.150234	0.0776246	1.93539	0.0529421	0.147911
C4	hsa-mir-142	101.899	0.284927	0.146928	1.93923	0.0524739	0.147911
C4	hsa-mir-200c	11.9019	-0.352352	0.181832	-1.93779	0.0526494	0.147911
C4	hsa-mir-574	669.814	0.446756	0.230902	1.93483	0.0530107	0.147911
C4	hsa-mir-3665	231.566	-0.783147	0.403602	-1.94039	0.0523317	0.147911
C4	hsa-mir-5009	5.94719	-0.871589	0.450747	-1.93366	0.0531554	0.147911
C4	hsa-mir-32	31.7093	0.333405	0.172689	1.93067	0.0535238	0.148131
C4	hsa-mir-324	645.589	0.192482	0.100019	1.92445	0.0542979	0.148666
C4	hsa-mir-663b	171.167	0.271121	0.140744	1.92635	0.0540608	0.148666
C4	hsa-mir-182	19.9288	-0.547766	0.287766	-1.90351	0.0569739	0.155163
C4	hsa-mir-6131	27.0305	-0.741945	0.392773	-1.88899	0.0588926	0.15954
C4	hsa-mir-597	34.2986	-0.284856	0.151051	-1.88584	0.0593171	0.159844
C4	hsa-mir-199a-2	103.543	-0.344983	0.184007	-1.87484	0.0608151	0.163023
C4	hsa-mir-381	590.06	-0.2355	0.126505	-1.86158	0.0626619	0.166368
C4	hsa-mir-328	350.069	0.398909	0.214327	1.86122	0.0627131	0.166368
C4	hsa-mir-542	32.099	0.285382	0.153954	1.85369	0.063784	0.168337
C4	hsa-mir-194-1	7.70304	-0.389206	0.210251	-1.85115	0.0641475	0.168428
C4	hsa-mir-500a	64.6144	0.165593	0.0898751	1.84248	0.0654055	0.170855
C4	hsa-mir-516a-2	22.5119	-0.408265	0.226337	-1.80379	0.0712635	0.185213
C4	hsa-mir-20a	343.926	0.297181	0.165618	1.79438	0.072753	0.188129
C4	hsa-mir-576	18.4601	0.30838	0.172303	1.78975	0.0734937	0.189089
C4	hsa-let-7i	14980.3	-0.191709	0.107387	-1.78521	0.0742278	0.190023
C4	hsa-mir-548a-1	7.0775	-0.606006	0.340106	-1.78182	0.074779	0.190482
C4	hsa-mir-744	1876.91	0.269416	0.151472	1.77865	0.0752972	0.190852
C4	hsa-mir-19a	1482.71	0.339436	0.191429	1.77317	0.0761999	0.192189
C4	hsa-mir-1283-2	10.2961	0.444228	0.251737	1.76465	0.0776222	0.194817
C4	hsa-mir-516a-1	22.5471	-0.399492	0.226754	-1.76179	0.0781055	0.195073
C4	hsa-mir-5100	20.3474	-0.506424	0.291355	-1.73817	0.0821811	0.204256
C4	hsa-mir-1247	73.8363	-0.338291	0.199245	-1.69786	0.0895337	0.221455
C4	hsa-mir-550a-3	8.37856	-0.351035	0.207324	-1.69317	0.0904235	0.221856
C4	hsa-mir-3663	10.8846	-0.650827	0.38455	-1.69244	0.0905623	0.221856
C4	hsa-mir-6723	117.645	-0.541484	0.321068	-1.68651	0.0916985	0.22357
C4	hsa-mir-374a	84.0065	0.334936	0.20038	1.6715	0.0946226	0.227467
C4	hsa-mir-337	55.996	-0.182147	0.108765	-1.67469	0.093995	0.227467
C4	hsa-mir-1249	79.4053	0.375296	0.224531	1.67146	0.09463	0.227467
C4	hsa-mir-532	262.579	0.129238	0.0781658	1.65338	0.0982538	0.235075
C4	hsa-mir-126	12790.5	-0.209183	0.127166	-1.64497	0.0999768	0.238084
C4	hsa-mir-345	407.027	0.169511	0.104244	1.62611	0.103927	0.246346
C4	hsa-mir-135a-2	146.73	0.315555	0.194621	1.62138	0.104935	0.24759
C4	hsa-mir-411	1691.25	-0.248157	0.155563	-1.59522	0.110663	0.258719
C4	hsa-mir-4417	25.4028	-0.885864	0.555238	-1.59547	0.110608	0.258719
C4	hsa-mir-15b	51.0821	0.244812	0.154697	1.58252	0.11353	0.264215
C4	hsa-mir-326	74.6083	-0.179596	0.114432	-1.56945	0.116543	0.268785
C4	hsa-mir-151b	455.961	0.269347	0.171474	1.57077	0.116236	0.268785
C4	hsa-mir-34b	246.573	0.405563	0.260074	1.55941	0.118898	0.270905
C4	hsa-mir-320d-1	36.4652	0.575625	0.36928	1.55877	0.11905	0.270905
C4	hsa-mir-4525	31.2195	0.457567	0.293217	1.56051	0.11864	0.270905
C4	hsa-mir-4488	44.3488	-1.14447	0.741159	-1.54417	0.122548	0.277631
C4	hsa-mir-219a-2	8590.35	0.47046	0.306993	1.53248	0.125404	0.281599
C4	hsa-mir-320c-1	68.4493	0.465688	0.304317	1.53027	0.12595	0.281599
C4	hsa-mir-219b	8590.08	0.470498	0.306998	1.53257	0.125381	0.281599
C4	hsa-mir-668	78.1605	-0.193472	0.126811	-1.52567	0.127091	0.282916
C4	hsa-mir-2277	13.1094	0.222085	0.146526	1.51567	0.129602	0.287255
C4	hsa-mir-135a-1	133.471	0.301503	0.201026	1.49982	0.13366	0.294975
C4	hsa-mir-4705	22.8654	-0.234413	0.158495	-1.479	0.139142	0.305753
C4	hsa-mir-346	195.101	0.297882	0.20229	1.47255	0.140873	0.308235
C4	hsa-mir-582	66.2417	-0.271207	0.184701	-1.46836	0.142007	0.309395
C4	hsa-mir-181a-2	71738.4	0.275791	0.189261	1.4572	0.145061	0.311967
C4	hsa-mir-204	1142.76	-0.147973	0.101765	-1.45407	0.145928	0.311967
C4	hsa-mir-181a-1	72292.1	0.274518	0.189187	1.45104	0.146768	0.311967
C4	hsa-mir-223	252.191	0.233686	0.160431	1.45661	0.145223	0.311967
C4	hsa-mir-320a	3518.55	0.24787	0.170066	1.45749	0.144981	0.311967
C4	hsa-mir-320c-2	61.776	0.479395	0.330442	1.45077	0.146844	0.311967
C4	hsa-mir-181b-2	28318.1	0.306982	0.213947	1.43485	0.15133	0.320169
C4	hsa-mir-155	51.1982	-0.208228	0.145367	-1.43243	0.152019	0.320304
C4	hsa-mir-320d-2	33.6589	0.538766	0.37832	1.4241	0.154417	0.3227
C4	hsa-mir-378i	10.6729	-0.24834	0.174235	-1.42532	0.154066	0.3227
C4	hsa-mir-103a-2	35348.4	0.084426	0.0595471	1.4178	0.156249	0.324258
C4	hsa-mir-6842	12.5405	-0.268191	0.189242	-1.41718	0.156429	0.324258
C4	hsa-mir-103a-1	35280.8	0.0837896	0.0595531	1.40697	0.159435	0.329156
C4	hsa-mir-656	205.356	0.227745	0.162372	1.40261	0.160732	0.330351
C4	hsa-mir-3909	14.272	0.254747	0.181872	1.4007	0.161304	0.330351
C4	hsa-mir-299	151.426	-0.186071	0.133139	-1.39756	0.162244	0.330952
C4	hsa-mir-889	115.304	-0.396074	0.284458	-1.39238	0.163807	0.332814
C4	hsa-mir-101-1	16928.6	0.185884	0.134904	1.3779	0.168233	0.336466
C4	hsa-mir-194-2	35.494	-0.298722	0.216215	-1.3816	0.167095	0.336466
C4	hsa-mir-410	748.396	-0.15505	0.112061	-1.38363	0.166472	0.336466
C4	hsa-mir-4647	13.8665	0.419714	0.304299	1.37928	0.167808	0.336466
C4	hsa-mir-378a	626.926	-0.13379	0.0974174	-1.37337	0.169637	0.337953
C4	hsa-mir-101-2	17009.3	0.184912	0.135023	1.36948	0.170849	0.33905
C4	hsa-mir-191	8120.23	0.0889099	0.0652897	1.36178	0.173269	0.341206
C4	hsa-mir-103b-2	34343.4	0.0809531	0.0594187	1.36242	0.173066	0.341206
C4	hsa-mir-103b-1	34336.8	0.0805478	0.0594407	1.3551	0.175387	0.344054
C4	hsa-mir-27a	1059.6	-0.142178	0.105303	-1.35018	0.176958	0.344497
C4	hsa-mir-151a	6496.82	0.222665	0.164886	1.35042	0.176882	0.344497
C4	hsa-mir-8072	286.706	0.362332	0.269338	1.34527	0.178539	0.346258
C4	hsa-mir-134	148.507	-0.132634	0.100537	-1.31926	0.187081	0.35608
C4	hsa-mir-501	87.4953	0.144966	0.109276	1.32661	0.184639	0.35608
C4	hsa-mir-1250	103.735	0.34333	0.259572	1.32268	0.185943	0.35608
C4	hsa-mir-1343	13.3567	0.266008	0.200902	1.32407	0.18548	0.35608
C4	hsa-mir-1299	10.166	-0.493671	0.373917	-1.32027	0.186745	0.35608
C4	hsa-mir-6516	107.72	0.233125	0.178382	1.30689	0.191251	0.362668
C4	hsa-mir-663a	351.362	-0.254393	0.196336	-1.2957	0.195079	0.368562
C4	hsa-mir-181b-1	25071.9	0.28515	0.222488	1.28164	0.199969	0.376411
C4	hsa-mir-489	9.84429	0.392601	0.31121	1.26153	0.207118	0.38844
C4	hsa-mir-1296	38.4231	0.346382	0.275183	1.25873	0.208128	0.38891
C4	hsa-mir-339	149.024	0.141774	0.113448	1.24967	0.211419	0.392889
C4	hsa-mir-323b	638.884	-0.217087	0.173857	-1.24865	0.211792	0.392889
C4	hsa-mir-214	25.6496	-0.24133	0.193638	-1.24629	0.212657	0.39307
C4	hsa-mir-664a	66.5085	-0.137866	0.111267	-1.23906	0.215324	0.396568
C4	hsa-mir-221	15481.9	0.128359	0.104843	1.22429	0.220841	0.405272
C4	hsa-mir-148a	276.593	-0.219231	0.179672	-1.22017	0.2224	0.406675
C4	hsa-mir-431	332.112	-0.147765	0.121995	-1.21123	0.225807	0.410432
C4	hsa-mir-433	593.414	0.159063	0.131394	1.21058	0.226058	0.410432
C4	hsa-mir-130b	215.677	0.127654	0.105806	1.20648	0.227631	0.411828
C4	hsa-mir-484	1647.24	0.191976	0.160282	1.19774	0.23102	0.416487
C4	hsa-mir-1468	14.1005	-0.185069	0.154799	-1.19554	0.231876	0.416564
C4	hsa-mir-1287	49.1321	0.239882	0.203324	1.1798	0.238079	0.426212
C4	hsa-mir-342	6375.02	-0.0898264	0.0764801	-1.17451	0.240192	0.428496
C4	hsa-mir-20b	64.6596	0.156345	0.134943	1.15861	0.246617	0.43843
C4	hsa-mir-26b	7176.54	0.160337	0.139623	1.14836	0.250821	0.44393
C4	hsa-mir-99b	4158.72	-0.133877	0.116735	-1.14685	0.251445	0.44393
C4	hsa-mir-3120	25.2759	-0.222716	0.195298	-1.14039	0.254123	0.447117
C4	hsa-mir-379	362.181	-0.180032	0.158316	-1.13717	0.255468	0.447945
C4	hsa-mir-362	44.2719	0.115503	0.103324	1.11788	0.263619	0.460658
C4	hsa-mir-124-1	25741.7	-0.132632	0.119394	-1.11088	0.26662	0.461247
C4	hsa-mir-124-2	25733.5	-0.133056	0.119405	-1.11433	0.26514	0.461247
C4	hsa-mir-124-3	25725	-0.132616	0.119389	-1.11079	0.266658	0.461247
C4	hsa-mir-660	227.311	-0.0988041	0.0895936	-1.1028	0.270113	0.465649
C4	hsa-mir-199b	119.878	-0.185979	0.169753	-1.09559	0.27326	0.467923
C4	hsa-mir-769	1055.54	0.11753	0.107157	1.0968	0.272729	0.467923
C4	hsa-mir-195	529.249	-0.122059	0.111836	-1.09141	0.275094	0.468521
C4	hsa-mir-488	196.479	0.144004	0.132542	1.08647	0.277269	0.468521
C4	hsa-mir-146b	928.093	-0.133188	0.122513	-1.08713	0.276979	0.468521
C4	hsa-mir-193b	561.249	-0.216008	0.198793	-1.0866	0.277214	0.468521
C4	hsa-mir-374b	299.315	0.142134	0.133984	1.06083	0.288768	0.484751
C4	hsa-mir-6511b-1	22.7537	0.182753	0.172178	1.06142	0.288501	0.484751
C4	hsa-let-7c	27647.1	-0.0645846	0.0611361	-1.05641	0.290782	0.484952
C4	hsa-mir-374c	299.302	0.141726	0.133965	1.05794	0.290084	0.484952
C4	hsa-mir-654	233.602	-0.106922	0.102088	-1.04735	0.294937	0.490284
C4	hsa-mir-9-1	123873	-0.152946	0.148741	-1.02827	0.303824	0.502046
C4	hsa-mir-9-2	123871	-0.152909	0.148751	-1.02795	0.303973	0.502046
C4	hsa-mir-4485	224.054	-0.275099	0.269311	-1.02149	0.307023	0.505452
C4	hsa-mir-105-2	17.5512	-0.168378	0.16627	-1.01268	0.311212	0.509075
C4	hsa-mir-152	313.159	-0.134311	0.132438	-1.01414	0.310514	0.509075
C4	hsa-mir-125b-1	44761.7	0.0920911	0.0918055	1.00311	0.315807	0.514947
C4	hsa-mir-125b-2	45383.6	0.0885582	0.0901299	0.982562	0.325823	0.529591
C4	hsa-mir-21	6544.48	0.191721	0.197556	0.970462	0.331816	0.530442
C4	hsa-mir-487a	615.413	0.106295	0.10889	0.976166	0.328982	0.530442
C4	hsa-mir-504	55.8729	0.165092	0.170034	0.970935	0.33158	0.530442
C4	hsa-mir-1298	22.4098	-0.183527	0.189405	-0.968966	0.332562	0.530442
C4	hsa-mir-3960	213.593	-0.329285	0.337513	-0.975622	0.329252	0.530442
C4	hsa-mir-548ap	19.4674	-0.22944	0.235786	-0.973084	0.330511	0.530442
C4	hsa-mir-758	81.6858	0.139271	0.144863	0.961394	0.336354	0.534824
C4	hsa-mir-105-1	17.5578	-0.156156	0.164651	-0.948401	0.342925	0.541906
C4	hsa-mir-1271	188.736	0.146472	0.154197	0.949899	0.342164	0.541906
C4	hsa-mir-187	44.547	-0.188775	0.200896	-0.939663	0.347391	0.547274
C4	hsa-mir-4532	66.4786	-0.530929	0.566293	-0.937551	0.348475	0.547298
C4	hsa-mir-16-1	10263.1	0.108065	0.11638	0.928551	0.353122	0.5529
C4	hsa-mir-329-2	413.094	-0.0947552	0.102416	-0.925204	0.35486	0.553928
C4	hsa-mir-329-1	413.014	-0.093598	0.102562	-0.912601	0.361453	0.562504
C4	hsa-let-7f-2	26293.9	0.132335	0.148268	0.892545	0.372101	0.568055
C4	hsa-mir-16-2	10200.8	0.103987	0.116161	0.895197	0.370682	0.568055
C4	hsa-mir-128-1	49912	-0.0954643	0.105799	-0.902316	0.366889	0.568055
C4	hsa-mir-376c	1240.3	-0.10958	0.122589	-0.893884	0.371384	0.568055
C4	hsa-mir-497	1551.74	0.0945886	0.106128	0.891267	0.372786	0.568055
C4	hsa-mir-92b	5546.92	-0.133174	0.14776	-0.901282	0.367438	0.568055
C4	hsa-mir-6077	24.2246	-0.37117	0.413166	-0.898355	0.368996	0.568055
C4	hsa-mir-548v	13.0572	0.225033	0.254578	0.883942	0.376727	0.572357
C4	hsa-mir-144	173.373	-0.21909	0.251465	-0.871253	0.383616	0.581099
C4	hsa-mir-95	950.364	0.0815722	0.0950803	0.85793	0.390931	0.581851
C4	hsa-mir-128-2	43885.7	-0.0897443	0.104266	-0.860723	0.38939	0.581851
C4	hsa-mir-298	17.304	0.181548	0.211316	0.859134	0.390266	0.581851
C4	hsa-mir-548k	8.6349	0.193779	0.225419	0.859637	0.389989	0.581851
C4	hsa-mir-2355	22.8428	0.157083	0.181903	0.863553	0.387833	0.581851
C4	hsa-mir-4454	104.259	-0.142398	0.164807	-0.864029	0.387572	0.581851
C4	hsa-let-7g	7381.22	0.10028	0.118842	0.843811	0.398775	0.591805
C4	hsa-mir-432	307.343	0.103686	0.123804	0.837504	0.402309	0.595325
C4	hsa-mir-1181	19.9948	0.227771	0.274492	0.829791	0.406657	0.600025
C4	hsa-mir-203a	270.733	0.145626	0.176349	0.825779	0.40893	0.601167
C4	hsa-mir-27b	16174.8	0.142493	0.172869	0.824282	0.40978	0.601167
C4	hsa-mir-412	21.2225	-0.383898	0.468372	-0.819642	0.41242	0.603312
C4	hsa-mir-203b	270.479	0.143654	0.176355	0.814573	0.415317	0.605818
C4	hsa-mir-4461	23.8464	-0.310355	0.383188	-0.809927	0.417982	0.607974
C4	hsa-mir-107	10374.2	-0.050939	0.0640215	-0.795654	0.426233	0.618219
C4	hsa-mir-490	71.4954	-0.101574	0.128564	-0.790062	0.429491	0.621185
C4	hsa-mir-29a	23151.9	-0.0655698	0.0834043	-0.786168	0.431769	0.622481
C4	hsa-mir-548o-2	10.8772	0.153553	0.195765	0.784378	0.432819	0.622481
C4	hsa-mir-210	352.073	-0.112811	0.144772	-0.779236	0.435841	0.625071
C4	hsa-mir-138-2	3656.15	-0.11461	0.147584	-0.776571	0.437412	0.625572
C4	hsa-mir-218-1	2261.38	-0.127019	0.166908	-0.761014	0.446649	0.62703
C4	hsa-mir-125a	15476.4	0.0743878	0.0969829	0.76702	0.44307	0.62703
C4	hsa-mir-1307	725.861	-0.0797533	0.105052	-0.75918	0.447745	0.62703
C4	hsa-mir-2110	76.857	0.0909042	0.118785	0.765284	0.444102	0.62703
C4	hsa-mir-4286	187.115	-0.125834	0.166587	-0.755365	0.45003	0.62703
C4	hsa-mir-3912	17.8811	-0.130486	0.172993	-0.754285	0.450678	0.62703
C4	hsa-mir-5699	12.4442	0.172677	0.22614	0.763586	0.445114	0.62703
C4	hsa-mir-6511b-2	19.1293	0.13471	0.17734	0.759614	0.447486	0.62703
C4	hsa-mir-499a	10.9038	-0.258385	0.339091	-0.761993	0.446064	0.62703
C4	hsa-mir-665	8.11422	-0.172061	0.227087	-0.757688	0.448638	0.62703
C4	hsa-mir-218-2	2266.28	-0.121792	0.167769	-0.72595	0.467869	0.649184
C4	hsa-mir-193a	45.5152	0.110755	0.153594	0.721091	0.470853	0.651559
C4	hsa-mir-130a	636.039	-0.070247	0.0977685	-0.718503	0.472447	0.652002
C4	hsa-mir-1226	8.29088	0.175651	0.245507	0.715463	0.474323	0.652832
C4	hsa-mir-185	215.549	0.0753932	0.108638	0.693986	0.487691	0.669431
C4	hsa-mir-499b	10.5197	-0.237096	0.344552	-0.688127	0.491373	0.672682
C4	hsa-mir-655	12.2646	0.127599	0.189175	0.6745	0.499993	0.679897
C4	hsa-mir-767	29.9763	-0.0890203	0.131755	-0.67565	0.499263	0.679897
C4	hsa-mir-940	14.7615	-0.148108	0.219906	-0.673503	0.500627	0.679897
C4	hsa-mir-7-3	620.973	-0.156621	0.239432	-0.654135	0.513025	0.687614
C4	hsa-mir-140	5518.25	-0.0675518	0.102282	-0.660448	0.508966	0.687614
C4	hsa-mir-451a	8873.22	-0.170106	0.258491	-0.658073	0.510492	0.687614
C4	hsa-mir-503	9.85268	-0.125734	0.192061	-0.654657	0.512688	0.687614
C4	hsa-mir-451b	8873.22	-0.170105	0.258491	-0.658072	0.510492	0.687614
C4	hsa-mir-200a	40.4078	0.111289	0.172325	0.645812	0.518401	0.693006
C4	hsa-mir-301b	26.1704	0.0920675	0.143348	0.642266	0.5207	0.694267
C4	hsa-mir-548q	9.97812	-0.129536	0.20332	-0.637104	0.524057	0.696928
C4	hsa-mir-28	825.128	-0.0470554	0.0773483	-0.608358	0.54295	0.714628
C4	hsa-mir-7-2	742.903	-0.148744	0.243038	-0.612023	0.540523	0.714628
C4	hsa-mir-494	101.281	0.0751469	0.123365	0.609144	0.542429	0.714628
C4	hsa-mir-3529	742.71	-0.14877	0.243064	-0.612061	0.540497	0.714628
C4	hsa-mir-423	4132.63	0.0697451	0.116201	0.600212	0.548365	0.716232
C4	hsa-mir-770	91.5523	0.106123	0.176753	0.600403	0.548238	0.716232
C4	hsa-mir-3184	4132.27	0.0698804	0.116225	0.60125	0.547673	0.716232
C4	hsa-mir-485	1795.12	0.0783993	0.133109	0.588984	0.555872	0.724189
C4	hsa-mir-146a	312.767	0.0625743	0.107664	0.5812	0.561106	0.727307
C4	hsa-mir-2682	35.147	-0.094589	0.16258	-0.581801	0.560701	0.727307
C4	hsa-mir-139	1507.37	-0.0740891	0.130556	-0.567489	0.570382	0.7359
C4	hsa-mir-30e	1897.64	-0.0638359	0.112555	-0.567153	0.57061	0.7359
C4	hsa-mir-361	1121.45	0.0795449	0.142494	0.558235	0.576684	0.740897
C4	hsa-mir-323a	3672.74	-0.0569849	0.102267	-0.557218	0.577379	0.740897
C4	hsa-mir-200b	18.9826	0.108994	0.198644	0.548687	0.58322	0.746522
C4	hsa-mir-1258	13.2463	0.135528	0.254399	0.532739	0.594214	0.758698
C4	hsa-mir-183	11.0586	-0.139637	0.26795	-0.52113	0.602276	0.765175
C4	hsa-mir-3135b	580.262	-0.109498	0.20987	-0.521744	0.601849	0.765175
C4	hsa-mir-7-1	800.62	-0.10434	0.203429	-0.512907	0.608016	0.76678
C4	hsa-mir-181d	2462.14	-0.0464218	0.0902892	-0.514146	0.60715	0.76678
C4	hsa-mir-935	28.5483	0.0992316	0.193478	0.512884	0.608032	0.76678
C4	hsa-mir-382	2146.99	-0.0619681	0.121585	-0.509669	0.610283	0.766836
C4	hsa-mir-429	8.29628	0.118947	0.233897	0.508543	0.611072	0.766836
C4	hsa-mir-496	13.4096	0.0906979	0.179621	0.504941	0.6136	0.768125
C4	hsa-mir-181c	4162.54	-0.0477869	0.0977479	-0.488879	0.624927	0.780397
C4	hsa-mir-495	204.03	0.057271	0.121345	0.471969	0.636949	0.790404
C4	hsa-mir-548t	19.1361	0.100074	0.212427	0.471096	0.637572	0.790404
C4	hsa-mir-500b	13.7706	-0.0761046	0.161469	-0.471328	0.637407	0.790404
C4	hsa-mir-100	20142.5	-0.0866558	0.197023	-0.439827	0.660063	0.816309
C4	hsa-mir-421	626.639	0.0527795	0.128503	0.410725	0.681274	0.840512
C4	hsa-mir-25	2647.72	0.0627613	0.155011	0.404884	0.685563	0.84377
C4	hsa-mir-376a-1	732.667	0.0501029	0.125002	0.400817	0.688555	0.84542
C4	hsa-mir-192	187.062	0.0507724	0.12806	0.396474	0.691755	0.845562
C4	hsa-mir-652	807.084	0.0274233	0.0692197	0.396178	0.691974	0.845562
C4	hsa-mir-1260b	51.5457	0.068354	0.180757	0.378154	0.705316	0.859814
C4	hsa-mir-219a-1	13.7014	0.100452	0.271663	0.369766	0.711557	0.865362
C4	hsa-mir-224	40.3848	-0.0944376	0.258974	-0.36466	0.715365	0.867558
C4	hsa-mir-589	42.6139	-0.0529105	0.145838	-0.362803	0.716752	0.867558
C4	hsa-mir-26a-2	46570.8	0.0282379	0.0816772	0.345725	0.729549	0.878892
C4	hsa-mir-873	158.242	0.0605492	0.174189	0.347607	0.728135	0.878892
C4	hsa-mir-215	13.1004	0.0512834	0.150779	0.340123	0.733764	0.881339
C4	hsa-mir-370	277.608	-0.0401112	0.118514	-0.338451	0.735023	0.881339
C4	hsa-mir-24-2	2845.18	-0.0400158	0.125886	-0.317872	0.750582	0.897893
C4	hsa-mir-23a	1631.65	0.0277394	0.0902523	0.307354	0.758574	0.905338
C4	hsa-mir-30c-2	1245.71	-0.0232644	0.0795871	-0.292314	0.770047	0.905918
C4	hsa-mir-539	689.842	0.0357999	0.125235	0.285861	0.774984	0.905918
C4	hsa-mir-766	86.5949	0.0438967	0.151611	0.289536	0.772172	0.905918
C4	hsa-mir-941-1	79.8966	0.0462856	0.161146	0.287228	0.773938	0.905918
C4	hsa-mir-941-2	79.9285	0.0475576	0.160796	0.295764	0.76741	0.905918
C4	hsa-mir-941-3	79.9285	0.0475576	0.160796	0.295764	0.76741	0.905918
C4	hsa-mir-941-4	79.9285	0.0475576	0.160796	0.295764	0.76741	0.905918
C4	hsa-mir-941-5	79.9285	0.0475576	0.160796	0.295764	0.76741	0.905918
C4	hsa-mir-545	10.2341	0.0640023	0.217621	0.294099	0.768682	0.905918
C4	hsa-mir-3124	8.83256	0.0690272	0.246651	0.279858	0.779587	0.909222
C4	hsa-mir-92a-1	8719.45	0.0505655	0.195404	0.258774	0.795809	0.912328
C4	hsa-mir-98	6801.93	-0.0342178	0.125922	-0.271738	0.785823	0.912328
C4	hsa-mir-106a	42.1362	0.0377936	0.14353	0.263314	0.792308	0.912328
C4	hsa-mir-491	110.023	0.0320384	0.123602	0.259205	0.795477	0.912328
C4	hsa-mir-625	522.114	0.0583571	0.230718	0.252937	0.800317	0.912328
C4	hsa-mir-628	349.765	0.0171566	0.0666112	0.257564	0.796744	0.912328
C4	hsa-mir-671	134.065	0.0271673	0.107358	0.253053	0.800227	0.912328
C4	hsa-mir-1179	88.2873	-0.042213	0.166392	-0.253696	0.799731	0.912328
C4	hsa-mir-1260a	52.2235	0.0448476	0.168607	0.265989	0.790247	0.912328
C4	hsa-mir-7110	35.5303	-0.116261	0.463277	-0.250953	0.801851	0.912328
C4	hsa-mir-921	9.3698	0.0757945	0.2782	0.272446	0.785279	0.912328
C4	hsa-mir-24-1	2880.24	-0.030709	0.126878	-0.242036	0.808752	0.915862
C4	hsa-mir-30b	641.561	0.024086	0.101329	0.237702	0.812112	0.915862
C4	hsa-mir-543	1423.13	0.0248063	0.104272	0.2379	0.811958	0.915862
C4	hsa-mir-3074	2880.45	-0.0308129	0.126886	-0.242839	0.80813	0.915862
C4	hsa-mir-154	386.624	-0.0312175	0.132757	-0.235148	0.814094	0.916079
C4	hsa-mir-376a-2	648.163	0.029136	0.126354	0.230591	0.817633	0.918044
C4	hsa-mir-145	4479.56	-0.0319087	0.148416	-0.214996	0.82977	0.925583
C4	hsa-mir-1185-2	264.911	0.0370737	0.170187	0.217841	0.827553	0.925583
C4	hsa-mir-1185-1	268.018	0.0363941	0.168838	0.215556	0.829334	0.925583
C4	hsa-mir-31	901.272	-0.02208	0.108694	-0.203139	0.839027	0.925827
C4	hsa-mir-211	68.8778	0.110612	0.5424	0.20393	0.838408	0.925827
C4	hsa-mir-137	88.1878	-0.0468733	0.225099	-0.208235	0.835046	0.925827
C4	hsa-mir-153-1	387.694	0.0295061	0.152181	0.193888	0.846264	0.925827
[truncated: 49 more rows]
