# Supplementary material for: Multiomic ALS signatures highlight subclusters and sex differences suggesting the MAPK pathway as therapeutic target
Source: Nat Commun. 2024 Jun 7;15:4893. doi: 10.1038/s41467-024-49196-y (PMC11161513; doi:10.1038/s41467-024-49196-y)
Supplement: Supplementary file 4 — Supplementary Data 1-16 [file 41467_2024_49196_MOESM4_ESM.zip › Supplementary Data 1-16/Supplemental Data 11 - Proteomics.xlsx]

## Sheet: human-female
UniProtName	baseMean	log2FoldChange	stat	pvalue	padj
TGM2_HUMAN	24.3262	-0.695284	-4.71276	2.51493e-05	0.0594278
CO6A3_HUMAN	24.4768	-1.50465	-4.06016	0.000200389	0.236759
STAT3_HUMAN	23.7554	-0.350027	-3.64404	0.000710082	0.510456
ANXA2_HUMAN	26.4932	-0.522042	-3.5765	0.000867305	0.510456
PGM2L_HUMAN	27.8108	0.246785	3.44577	0.00127142	0.510456
HCN2_HUMAN	25.9603	-0.318412	-3.43914	0.00129612	0.510456
DCAKD_HUMAN	23.1945	-0.228043	-3.21721	0.00244252	0.615103
DHE3_HUMAN	31.2282	0.240863	3.19575	0.00259407	0.615103
EM55_HUMAN	25.4258	-0.2302	-3.14736	0.00296907	0.615103
RUVB1_HUMAN	25.0534	-0.178401	-3.1455	0.00298441	0.615103
5NTC_HUMAN	23.9731	-0.300352	-3.14396	0.00299722	0.615103
VIME_HUMAN	29.7884	-0.491506	-3.09414	0.00344035	0.615103
ASGL1_HUMAN	25.6695	0.250778	3.08835	0.00349561	0.615103
NQO2_HUMAN	25.6156	-0.530035	-3.04492	0.00393811	0.615103
SPART_HUMAN	23.7091	-0.226958	-3.00034	0.00444668	0.615103
OGA_HUMAN	25.4598	-0.288644	-2.99065	0.004565	0.615103
STOM_HUMAN	25.7274	-0.367399	-2.97127	0.00481069	0.615103
PEPD_HUMAN	26.2398	-0.19085	-2.95008	0.00509346	0.615103
LIPA2_HUMAN	23.8895	0.289854	2.94787	0.00512384	0.615103
SPRE_HUMAN	24.6211	-0.257838	-2.94195	0.00520612	0.615103
NFH_HUMAN	30.1857	-0.582328	-2.9227	0.00548186	0.616839
WASC4_HUMAN	24.249	-0.277718	-2.86585	0.00637831	0.651864
HNRPD_HUMAN	27.2835	0.223775	2.83104	0.00699267	0.651864
NT5C_HUMAN	23.6138	-0.391936	-2.82706	0.00706632	0.651864
TIAM2_HUMAN	24.1136	-0.296241	-2.82674	0.00707224	0.651864
CAMKV_HUMAN	27.9047	0.351991	2.81532	0.00728781	0.651864
KAT1_HUMAN	24.7729	-0.297011	-2.80702	0.0074483	0.651864
GBRB3_HUMAN	23.8598	0.18765	2.78578	0.00787387	0.664498
SNTB1_HUMAN	23.5102	-0.301454	-2.74667	0.00871694	0.705996
CYFP1_HUMAN	24.9969	-0.343291	-2.73591	0.00896313	0.705996
DHB11_HUMAN	22.6072	-0.218175	-2.69073	0.0100685	0.714684
NFL_HUMAN	32.7651	-0.46288	-2.68136	0.0103128	0.714684
ATAT_HUMAN	24.4209	0.196983	2.63762	0.0115278	0.714684
SH3G1_HUMAN	24.7282	0.28868	2.63301	0.0116633	0.714684
FLNA_HUMAN	26.824	-0.335062	-2.60542	0.0125045	0.714684
PLCD1_HUMAN	26.3402	-0.230099	-2.60462	0.0125299	0.714684
STAT1_HUMAN	24.7147	-0.298906	-2.60064	0.0126561	0.714684
ANXA4_HUMAN	24.4228	-0.199738	-2.59791	0.0127431	0.714684
EHD2_HUMAN	24.1087	-0.30481	-2.59618	0.0127986	0.714684
HSPB1_HUMAN	28.0479	-0.507756	-2.58926	0.013023	0.714684
APOD_HUMAN	26.8433	-0.550636	-2.57514	0.0134918	0.714684
ARPC4_HUMAN	27.2546	0.140213	2.5751	0.0134932	0.714684
LAMP1_HUMAN	25.4909	-0.247772	-2.57316	0.0135588	0.714684
CPNS1_HUMAN	25.5694	-0.305078	-2.57296	0.0135656	0.714684
VIGLN_HUMAN	24.4996	-0.185404	-2.57131	0.0136218	0.714684
ABLM1_HUMAN	24.6146	-0.295678	-2.56285	0.0139126	0.714684
LGI4_HUMAN	24.5193	-0.275529	-2.54937	0.0143877	0.722614
AL4A1_HUMAN	28.3718	0.166613	2.54132	0.0146786	0.722614
UFL1_HUMAN	24.3729	-0.28171	-2.50649	0.0159991	0.747513
PLCX3_HUMAN	23.9394	0.353089	2.50351	0.0161173	0.747513
MLC1_HUMAN	23.8438	-0.263955	-2.5031	0.0161334	0.747513
IDHP_HUMAN	30.1884	0.151858	2.49415	0.0164926	0.74946
CRYM_HUMAN	29.3336	0.213065	2.48442	0.0168911	0.753087
GALC_HUMAN	23.8323	-0.520546	-2.47533	0.0172713	0.755778
FAAA_HUMAN	24.1717	-0.226202	-2.4479	0.0184666	0.783333
KCC4_HUMAN	24.6009	0.333737	2.44225	0.0187216	0.783333
PP1A_HUMAN	24.4887	0.246814	2.4315	0.0192163	0.783333
CMC2_HUMAN	26.6467	-0.201648	-2.42561	0.0194923	0.783333
SEPT2_HUMAN	29.2833	-0.261842	-2.41025	0.0202291	0.783333
OPTN_HUMAN	25.135	-0.256854	-2.40321	0.0205748	0.783333
EXOG_HUMAN	24.1844	0.27559	2.40087	0.0206912	0.783333
ARHG2_HUMAN	26.8481	0.172753	2.39612	0.0209285	0.783333
RCN2_HUMAN	24.2855	-0.187241	-2.38109	0.0216968	0.783333
1433Z_HUMAN	31.572	0.162832	2.37922	0.021794	0.783333
ACTC_HUMAN	26.3424	-0.532187	-2.37636	0.0219435	0.783333
INO1_HUMAN	23.3999	0.240326	2.37536	0.021996	0.783333
SH3G3_HUMAN	25.806	0.21698	2.36554	0.0225181	0.783333
DDAH2_HUMAN	25.3894	-0.616016	-2.36509	0.0225419	0.783333
KCC2A_HUMAN	31.8634	0.199509	2.34854	0.0234477	0.78385
AINX_HUMAN	32.08	-0.314101	-2.34814	0.0234703	0.78385
HPCL1_HUMAN	25.1864	0.238419	2.33942	0.0239603	0.78385
ASAH1_HUMAN	26.5617	-0.225135	-2.33804	0.0240393	0.78385
PON2_HUMAN	25.4544	-0.200223	-2.33495	0.0242154	0.78385
CYLD_HUMAN	23.4631	0.176385	2.32399	0.0248512	0.793559
VAT1_HUMAN	27.4204	-0.283235	-2.31335	0.0254826	0.802871
PRKRA_HUMAN	25.2569	0.224688	2.30249	0.0261421	0.806924
HPCA_HUMAN	23.9924	0.402819	2.29625	0.0265274	0.806924
DCLK1_HUMAN	28.2564	0.152925	2.29451	0.0266357	0.806924
NFM_HUMAN	33.171	-0.391831	-2.27054	0.0281703	0.816458
TIPRL_HUMAN	24.4685	-0.177298	-2.26974	0.0282229	0.816458
GATM_HUMAN	24.5175	-0.289811	-2.26925	0.0282551	0.816458
FERM2_HUMAN	25.3862	-0.176993	-2.26341	0.0286418	0.816458
PABP1_HUMAN	26.896	0.0754371	2.26138	0.0287772	0.816458
GCYA2_HUMAN	24.4683	0.341751	2.25771	0.0290235	0.816458
SYUG_HUMAN	27.1257	-0.3428	-2.20703	0.0326239	0.903746
CAN2_HUMAN	25.9511	-0.204017	-2.20347	0.0328913	0.903746
CNTN1_HUMAN	31.4633	0.113823	2.19576	0.0334764	0.905426
COR1A_HUMAN	27.7125	0.172958	2.18555	0.0342653	0.905426
CISD2_HUMAN	24.1584	0.147642	2.17757	0.0348938	0.905426
PSA3_HUMAN	25.5566	0.142945	2.17419	0.0351628	0.905426
ARP5L_HUMAN	25.5005	0.233801	2.17289	0.0352667	0.905426
SRPK2_HUMAN	23.4305	0.189023	2.17259	0.035291	0.905426
CD44_HUMAN	24.1038	-0.875774	-2.16795	0.0356644	0.905426
ICAM5_HUMAN	27.0618	0.325082	2.1523	0.036951	0.905426
ACOX1_HUMAN	24.1267	-0.171356	-2.15152	0.037016	0.905426
NRCAM_HUMAN	29.2697	0.136345	2.1485	0.0372688	0.905426
NIPS2_HUMAN	26.9795	0.195509	2.14747	0.0373554	0.905426
IF2A_HUMAN	24.4047	0.134554	2.12429	0.039355	0.905426
APEX1_HUMAN	24.0527	-0.270385	-2.10912	0.0407133	0.905426
SDCB1_HUMAN	23.7709	-0.170909	-2.10626	0.0409743	0.905426
MOES_HUMAN	28.8513	-0.192544	-2.09179	0.0423154	0.905426
GLO2_HUMAN	27.1803	0.132088	2.09157	0.0423365	0.905426
PLCB1_HUMAN	28.5573	0.171297	2.09125	0.0423665	0.905426
CAMP3_HUMAN	24.3228	0.219765	2.09109	0.042382	0.905426
KAPCB_HUMAN	28.0488	0.114913	2.09108	0.0423825	0.905426
DPYL1_HUMAN	30.0944	0.150772	2.08974	0.0425085	0.905426
S27A1_HUMAN	23.4165	-0.303986	-2.08304	0.0431455	0.905426
EFR3B_HUMAN	24.3125	0.181871	2.07498	0.0439223	0.905426
GABR2_HUMAN	24.5041	0.315927	2.07357	0.0440595	0.905426
GBRL1_HUMAN	23.2074	0.242836	2.0677	0.0446344	0.905426
PSD10_HUMAN	23.3913	-0.278681	-2.06724	0.0446802	0.905426
TRIO_HUMAN	24.0955	0.229034	2.06445	0.0449552	0.905426
PUR6_HUMAN	27.4921	-0.172244	-2.06156	0.0452426	0.905426
GRM2_HUMAN	24.2898	0.185738	2.06095	0.0453034	0.905426
SPTN4_HUMAN	24.6353	-0.171673	-2.05781	0.0456179	0.905426
SCOT1_HUMAN	29.4207	0.193684	2.05391	0.0460114	0.905426
L1CAM_HUMAN	28.4424	0.269821	2.04715	0.0466994	0.905426
WASC5_HUMAN	24.9487	-0.200147	-2.04338	0.047087	0.905426
MK03_HUMAN	27.6328	-0.157547	-2.0417	0.0472611	0.905426
PLPP3_HUMAN	25.3631	-0.246095	-2.03968	0.0474706	0.905426
RT02_HUMAN	22.2813	0.200046	2.03629	0.0478234	0.905426
TOM1_HUMAN	25.4992	-0.184594	-2.02832	0.0486639	0.905426
PLEC_HUMAN	31.4084	-0.1842	-2.02608	0.0489023	0.905426
ACOX3_HUMAN	25.4826	-0.21724	-2.02601	0.0489098	0.905426
GABR1_HUMAN	24.8587	0.247231	2.02563	0.0489507	0.905426
RGS7_HUMAN	26.2101	0.183696	2.02464	0.0490567	0.905426
DDX5_HUMAN	24.6933	0.130005	2.02407	0.0491173	0.905426
TAGL_HUMAN	24.4246	-0.646217	-2.02204	0.0493351	0.905426
TB10B_HUMAN	24.3583	0.197875	2.02042	0.0495095	0.905426
PPCS_HUMAN	22.587	0.152623	2.00713	0.05096	0.905426
EPHA4_HUMAN	25.2965	0.208641	2.00661	0.0510179	0.905426
NID1_HUMAN	23.3177	-0.126499	-1.99692	0.0520996	0.905426
GIT1_HUMAN	26.3954	0.134979	1.99255	0.0525948	0.905426
SNX3_HUMAN	24.5856	0.147676	1.98609	0.053333	0.905426
DDX6_HUMAN	26.1021	0.0996445	1.98236	0.0537637	0.905426
LIPA3_HUMAN	25.8131	0.124871	1.96678	0.0555938	0.905426
FAK2_HUMAN	26.1174	-0.153836	-1.96652	0.0556245	0.905426
RFTN1_HUMAN	23.8228	0.293973	1.95718	0.056748	0.905426
ARF3_HUMAN	29.6088	0.134411	1.9552	0.0569883	0.905426
LAMB2_HUMAN	24.3715	-0.242651	-1.94758	0.0579231	0.905426
FAH2A_HUMAN	25.4823	-0.119443	-1.94726	0.0579628	0.905426
CHIP_HUMAN	23.2629	-0.124605	-1.9434	0.0584406	0.905426
GMPR2_HUMAN	24.67	-0.188429	-1.94194	0.0586228	0.905426
SIAE_HUMAN	23.3735	-0.187469	-1.93958	0.0589182	0.905426
DPYL4_HUMAN	27.874	0.120811	1.93945	0.0589344	0.905426
GFAP_HUMAN	33.4739	-0.471256	-1.93149	0.0599394	0.905426
FBX41_HUMAN	23.9862	0.164616	1.93113	0.0599843	0.905426
DNJB1_HUMAN	24.7137	0.125586	1.9227	0.061065	0.905426
ST32C_HUMAN	23.8324	0.176345	1.91997	0.0614197	0.905426
ANS1B_HUMAN	25.2932	0.339703	1.91913	0.0615284	0.905426
IGHG2_HUMAN	26.0386	0.629582	1.91409	0.0621873	0.905426
PDE2A_HUMAN	26.7876	0.223538	1.91395	0.0622045	0.905426
GNAZ_HUMAN	27.3366	0.142851	1.89973	0.0640952	0.905426
SCRB2_HUMAN	25.9201	-0.152601	-1.89748	0.0644	0.905426
TBCE_HUMAN	24.1517	-0.168133	-1.89342	0.0649497	0.905426
RAB12_HUMAN	23.829	0.131677	1.89144	0.0652198	0.905426
CUL2_HUMAN	26.2284	-0.114283	-1.89082	0.0653052	0.905426
MTSSL_HUMAN	22.3832	-0.158792	-1.89046	0.0653546	0.905426
NRX1A_HUMAN	25.4056	0.247505	1.88951	0.0654852	0.905426
CAH4_HUMAN	25.0041	0.350175	1.88662	0.0658826	0.905426
IP3KA_HUMAN	24.0159	0.235473	1.88639	0.0659135	0.905426
DLGP1_HUMAN	23.6055	0.197155	1.87929	0.0668994	0.905426
RAB2A_HUMAN	28.6524	0.105343	1.87886	0.0669594	0.905426
VPS4B_HUMAN	23.3032	-0.281128	-1.87827	0.0670425	0.905426
PDPK1_HUMAN	25.5616	-0.10923	-1.87408	0.0676304	0.905426
CALB1_HUMAN	25.4172	0.266097	1.87214	0.0679046	0.905426
SYFB_HUMAN	28.2873	0.191953	1.86966	0.0682565	0.905426
ARC1A_HUMAN	27.7263	0.0990202	1.86637	0.0687242	0.905426
RS3A_HUMAN	26.7409	0.174817	1.8658	0.0688056	0.905426
ACLY_HUMAN	28.4231	-0.0959953	-1.86323	0.0691743	0.905426
RAB5A_HUMAN	25.5882	0.135996	1.86286	0.0692273	0.905426
CERU_HUMAN	24.6224	-0.562733	-1.86283	0.0692321	0.905426
NAC2_HUMAN	27.4705	0.208014	1.86189	0.0693669	0.905426
GHC1_HUMAN	28.9346	0.19541	1.86116	0.069472	0.905426
CAD13_HUMAN	26.5421	0.20335	1.86062	0.0695512	0.905426
ABI2_HUMAN	26.2668	0.155232	1.85769	0.0699742	0.905426
SAP_HUMAN	25.7459	-0.349415	-1.8569	0.0700898	0.905426
DGKB_HUMAN	24.3563	0.294	1.85364	0.0705646	0.905426
ARP3B_HUMAN	25.6253	0.243714	1.85331	0.0706128	0.905426
RL22_HUMAN	24.762	0.127219	1.8505	0.0710251	0.905426
NEGR1_HUMAN	27.4855	0.226316	1.84905	0.0712376	0.905426
MK10_HUMAN	26.4666	0.103056	1.83929	0.0726887	0.905426
WASF1_HUMAN	26.1001	0.190192	1.83798	0.0728854	0.905426
GUAD_HUMAN	29.343	0.141011	1.83032	0.0740426	0.905426
EIF3D_HUMAN	24.5015	-0.116774	-1.82397	0.0750154	0.905426
JIP3_HUMAN	25.7379	-0.128009	-1.8238	0.0750408	0.905426
CNRP1_HUMAN	27.9541	0.154142	1.81913	0.0757637	0.905426
NSF1C_HUMAN	25.4805	-0.145682	-1.81747	0.0760207	0.905426
NOVA2_HUMAN	26.4454	0.228851	1.81675	0.0761336	0.905426
PLXA1_HUMAN	25.8725	0.225393	1.81625	0.0762123	0.905426
GGH_HUMAN	23.3241	-0.188015	-1.80727	0.0776232	0.905426
CO6A1_HUMAN	24.019	-0.327291	-1.79934	0.0788877	0.905426
DLG2_HUMAN	26.9188	0.105044	1.79718	0.0792356	0.905426
SC24C_HUMAN	24.9624	0.108342	1.79563	0.0794852	0.905426
SE1L1_HUMAN	23.3706	-0.161219	-1.79488	0.0796069	0.905426
EXOC5_HUMAN	23.8873	0.162864	1.79333	0.0798578	0.905426
AK1C1_HUMAN	25.4161	-0.167477	-1.79326	0.07987	0.905426
VAPA_HUMAN	27.381	0.147265	1.79182	0.0801038	0.905426
NOMO3_HUMAN	24.0178	0.130912	1.78544	0.0811477	0.905426
1A74_HUMAN	24.076	-0.253645	-1.78497	0.0812237	0.905426
EVL_HUMAN	23.8481	0.135863	1.78494	0.0812292	0.905426
IQEC2_HUMAN	23.9233	0.183322	1.7792	0.0821792	0.905426
AVL9_HUMAN	24.7275	0.198312	1.77568	0.0827653	0.905426
NRX3A_HUMAN	25.8372	0.222111	1.77391	0.083062	0.905426
AT2A2_HUMAN	28.5629	0.157943	1.77353	0.0831251	0.905426
LEG3_HUMAN	25.1765	-0.208639	-1.76784	0.0840845	0.905426
UBQL2_HUMAN	24.6419	-0.232466	-1.7634	0.0848396	0.905426
ILK_HUMAN	22.6773	-0.160165	-1.76097	0.0852559	0.905426
CSTN1_HUMAN	25.1467	0.154652	1.76039	0.0853556	0.905426
DHB4_HUMAN	27.4774	-0.104058	-1.75866	0.0856532	0.905426
CYFP2_HUMAN	28.9276	0.125701	1.75349	0.0865462	0.905426
SPEE_HUMAN	24.9655	-0.157954	-1.75283	0.0866608	0.905426
KCRS_HUMAN	24.571	0.177303	1.75266	0.0866897	0.905426
HECW2_HUMAN	23.7675	0.145598	1.75187	0.0868275	0.905426
SYT12_HUMAN	24.7836	0.280954	1.74692	0.0876925	0.905426
SHPS1_HUMAN	30.2462	0.157348	1.74586	0.0878782	0.905426
AAPK2_HUMAN	22.4248	0.156327	1.7444	0.0881361	0.905426
ACTN2_HUMAN	27.5781	0.20364	1.74438	0.0881395	0.905426
ZNT3_HUMAN	25.131	0.268153	1.74301	0.0883808	0.905426
KGUA_HUMAN	26.0496	-0.152307	-1.74132	0.0886796	0.905426
RPGP1_HUMAN	25.5442	0.130019	1.74099	0.088738	0.905426
RACK1_HUMAN	26.8651	0.100087	1.73635	0.089564	0.905426
SYN2_HUMAN	30.2307	0.237362	1.73486	0.0898306	0.905426
SYVC_HUMAN	26.4134	0.123327	1.7327	0.0902181	0.905426
LKHA4_HUMAN	27.0437	-0.112543	-1.7321	0.0903251	0.905426
C2C2L_HUMAN	24.7357	0.121813	1.73161	0.0904138	0.905426
MYO5A_HUMAN	29.0499	0.0906116	1.72952	0.0907903	0.905426
SH3G2_HUMAN	28.5483	0.18523	1.72371	0.091845	0.905426
GARS_HUMAN	27.6842	-0.0833237	-1.72232	0.0920988	0.905426
TKFC_HUMAN	25.4661	-0.159037	-1.71838	0.0928212	0.905426
MYO1C_HUMAN	23.5598	-0.150928	-1.71783	0.092923	0.905426
PACR_HUMAN	22.9318	0.100117	1.71685	0.0931039	0.905426
TINAL_HUMAN	24.3592	-0.33692	-1.71545	0.0933628	0.905426
RAB35_HUMAN	26.6799	0.148673	1.71501	0.0934443	0.905426
FBX2_HUMAN	28.0415	-0.117571	-1.71474	0.0934934	0.905426
HPLN2_HUMAN	29.954	-0.443216	-1.7085	0.0946543	0.905426
IQGA1_HUMAN	24.8044	-0.323115	-1.70823	0.0947057	0.905426
RS2_HUMAN	26.5865	0.12245	1.70786	0.0947735	0.905426
THIK_HUMAN	25.2971	-0.144708	-1.70748	0.0948465	0.905426
AL1L1_HUMAN	28.0164	-0.170132	-1.70622	0.095081	0.905426
KCC2B_HUMAN	28.7468	0.134477	1.70574	0.0951721	0.905426
AL3A2_HUMAN	25.3563	-0.406243	-1.70348	0.0955967	0.905426
NEUA_HUMAN	25.3556	0.0963291	1.70219	0.0958406	0.905426
SRSF1_HUMAN	25.2623	0.148442	1.69689	0.0968468	0.905426
DLG4_HUMAN	28.8579	0.196649	1.69259	0.0976681	0.905426
CAVN1_HUMAN	24.0276	-0.171659	-1.69141	0.0978959	0.905426
PABP4_HUMAN	23.9871	-0.10958	-1.69114	0.0979474	0.905426
BRSK2_HUMAN	23.3982	0.130224	1.69034	0.0981021	0.905426
NDRG1_HUMAN	25.5756	-0.433929	-1.68797	0.0985594	0.905426
E41L3_HUMAN	31.1012	-0.09196	-1.68386	0.0993556	0.905426
HNRH2_HUMAN	26.7496	0.0825909	1.68317	0.0994901	0.905426
SYFA_HUMAN	26.1494	0.186891	1.68032	0.100047	0.905426
TRA2B_HUMAN	23.6588	0.0938157	1.67756	0.100589	0.905426
NEUG_HUMAN	25.6191	0.248217	1.67548	0.100999	0.905426
ANXA1_HUMAN	25.6824	-0.240343	-1.67524	0.101046	0.905426
KALRN_HUMAN	22.1133	0.142502	1.67475	0.101143	0.905426
DCTN1_HUMAN	28.4004	-0.0989257	-1.67423	0.101246	0.905426
SNG3_HUMAN	27.9741	0.255534	1.66889	0.102305	0.905426
ATG3_HUMAN	24.76	-0.161012	-1.66654	0.102776	0.905426
GYS1_HUMAN	24.1275	-0.18066	-1.66573	0.102938	0.905426
DBNL_HUMAN	26.6457	0.12312	1.66449	0.103187	0.905426
RUN3A_HUMAN	22.7095	-0.123773	-1.65934	0.104226	0.905426
AL9A1_HUMAN	28.4434	-0.111574	-1.6576	0.104576	0.905426
SUN2_HUMAN	23.9422	-0.28827	-1.65679	0.104742	0.905426
NCOA7_HUMAN	24.7516	-0.131176	-1.65516	0.105074	0.905426
GRIA1_HUMAN	23.5808	0.211239	1.65092	0.105942	0.905426
NDUAC_HUMAN	26.6902	0.252335	1.65041	0.106046	0.905426
DDB1_HUMAN	27.7424	-0.0793629	-1.64121	0.107949	0.905426
CLIC1_HUMAN	23.6724	-0.213745	-1.64068	0.108059	0.905426
NF1_HUMAN	23.952	0.1549	1.63562	0.10912	0.905426
1433F_HUMAN	29.1415	0.123066	1.63471	0.109311	0.905426
GTR3_HUMAN	25.9154	0.352713	1.63465	0.109323	0.905426
PEX5R_HUMAN	25.0365	-0.10742	-1.63376	0.109511	0.905426
ADPPT_HUMAN	25.0275	0.112751	1.62751	0.110836	0.905426
GGA1_HUMAN	23.037	0.180482	1.62723	0.110894	0.905426
CPNE8_HUMAN	23.3629	0.128394	1.62442	0.111495	0.905426
ADDG_HUMAN	28.019	-0.132624	-1.62325	0.111745	0.905426
KKCC1_HUMAN	25.2536	-0.13111	-1.62153	0.112115	0.905426
KBTBB_HUMAN	28.4067	-0.0802588	-1.62	0.112445	0.905426
FLOT2_HUMAN	27.7073	0.187645	1.61808	0.112858	0.905426
PLXA2_HUMAN	23.1597	0.280134	1.61806	0.112863	0.905426
CLCN4_HUMAN	22.7456	0.109516	1.61798	0.11288	0.905426
CLUS_HUMAN	27.0707	-0.127303	-1.6157	0.113373	0.905426
VATC1_HUMAN	28.413	0.136645	1.61433	0.11367	0.905426
NPTN_HUMAN	27.8234	0.173891	1.61318	0.113921	0.905426
ASAP1_HUMAN	23.765	0.142744	1.6131	0.113939	0.905426
GLRX3_HUMAN	23.7181	-0.14463	-1.61206	0.114165	0.905426
AGK_HUMAN	26.7133	0.173099	1.60759	0.115144	0.905426
KCRU_HUMAN	30.0538	0.16033	1.60662	0.115358	0.905426
GSTM2_HUMAN	27.8367	-0.158592	-1.60527	0.115655	0.905426
S6A17_HUMAN	25.5881	0.255626	1.60405	0.115923	0.905426
FKBP8_HUMAN	25.2183	-0.106388	-1.60373	0.115994	0.905426
DNJB4_HUMAN	25.0614	0.207155	1.60307	0.116141	0.905426
HYEP_HUMAN	27.9863	-0.168929	-1.60237	0.116294	0.905426
GNPAT_HUMAN	21.7886	-0.130029	-1.60073	0.116658	0.905426
RAB6A_HUMAN	28.9889	0.0872715	1.60069	0.116667	0.905426
CC50A_HUMAN	24.7858	0.143336	1.60034	0.116745	0.905426
SEP10_HUMAN	25.0642	-0.303239	-1.60033	0.116747	0.905426
PPR21_HUMAN	23.9212	0.108854	1.59852	0.11715	0.905426
LYAG_HUMAN	24.94	-0.161115	-1.59607	0.117698	0.905426
NCALD_HUMAN	26.9033	0.179809	1.59595	0.117723	0.905426
NT5D1_HUMAN	23.4141	-0.237295	-1.59261	0.118472	0.905426
ACADS_HUMAN	24.5892	0.223814	1.59147	0.118729	0.905426
ACTG_HUMAN	34.5664	0.0956873	1.59085	0.118869	0.905426
AIMP2_HUMAN	23.458	0.179067	1.59038	0.118976	0.905426
HTRA2_HUMAN	24.4638	-0.166946	-1.59005	0.11905	0.905426
ITIH4_HUMAN	24.2144	-0.48576	-1.58965	0.119141	0.905426
AQP4_HUMAN	27.6443	-0.352228	-1.5877	0.119581	0.905426
SNG1_HUMAN	27.7022	0.289598	1.58738	0.119653	0.905426
IST1_HUMAN	25.0796	-0.138351	-1.58726	0.119681	0.905426
FPPS_HUMAN	26.2467	-0.112322	-1.58667	0.119814	0.905426
MTAP2_HUMAN	29.6371	0.273466	1.58523	0.120142	0.905426
CTBP1_HUMAN	27.6687	0.146331	1.58449	0.12031	0.905426
GGCT_HUMAN	25.4542	0.130475	1.58447	0.120315	0.905426
S4A7_HUMAN	23.175	0.262714	1.58125	0.121048	0.908052
ARFG1_HUMAN	24.8361	0.194576	1.57873	0.121626	0.908085
ATLA1_HUMAN	28.4495	0.0925374	1.57585	0.122289	0.908085
SEPT5_HUMAN	29.5948	0.179896	1.57365	0.122798	0.908085
YES_HUMAN	22.9881	-0.293679	-1.57166	0.12326	0.908085
AMPD2_HUMAN	24.4387	-0.181736	-1.57149	0.123298	0.908085
VINC_HUMAN	26.1105	-0.122467	-1.57084	0.12345	0.908085
CYTB_HUMAN	27.4109	-0.166811	-1.56958	0.123742	0.908085
SSBP_HUMAN	27.918	0.141835	1.56428	0.124983	0.911488
ESYT1_HUMAN	27.4062	-0.0912068	-1.55858	0.126326	0.911488
MARC2_HUMAN	25.0207	0.155139	1.558	0.126463	0.911488
SYGP1_HUMAN	27.6251	0.214531	1.55223	0.127835	0.911488
LAT1_HUMAN	24.6562	-0.151914	-1.55081	0.128175	0.911488
SYT1_HUMAN	30.0396	0.227139	1.54865	0.128694	0.911488
NEDD8_HUMAN	24.2823	0.267494	1.54689	0.129118	0.911488
EGFR_HUMAN	23.4617	-0.111887	-1.54606	0.129319	0.911488
K0513_HUMAN	26.4108	0.179707	1.54587	0.129364	0.911488
GNL1_HUMAN	26.2901	-0.0871469	-1.54554	0.129444	0.911488
KCMF1_HUMAN	21.3247	-0.193469	-1.54231	0.130227	0.911488
STK24_HUMAN	23.6388	0.100176	1.53623	0.131707	0.911488
C1QC_HUMAN	23.9831	-0.349765	-1.53618	0.131721	0.911488
TPP1_HUMAN	27.7373	-0.155729	-1.53395	0.132267	0.911488
CPNE5_HUMAN	27.5093	0.12623	1.53252	0.132618	0.911488
HNMT_HUMAN	23.2949	-0.167351	-1.53185	0.132785	0.911488
PACN1_HUMAN	29.6673	0.147186	1.53177	0.132804	0.911488
PMVK_HUMAN	24.0392	-0.130481	-1.53111	0.132965	0.911488
CAN1_HUMAN	27.7899	-0.092016	-1.5304	0.133142	0.911488
SEPT3_HUMAN	28.8865	0.148815	1.5285	0.133611	0.911488
ECH1_HUMAN	26.9682	-0.180429	-1.52441	0.134629	0.911488
ACY1_HUMAN	23.3973	-0.137508	-1.52366	0.134814	0.911488
CNKR2_HUMAN	23.0434	0.0828548	1.52337	0.134887	0.911488
G3BP2_HUMAN	24.5748	0.202422	1.52256	0.135091	0.911488
CBPQ_HUMAN	23.4685	-0.250158	-1.5209	0.135505	0.911488
SFXN5_HUMAN	25.9701	0.220176	1.51975	0.135792	0.911488
COR1C_HUMAN	26.1991	0.0742963	1.51739	0.136385	0.911488
KIF3A_HUMAN	24.3573	0.142658	1.51362	0.137338	0.911488
HNRDL_HUMAN	24.3511	0.161797	1.51317	0.137453	0.911488
EF1A3_HUMAN	28.3229	-0.163127	-1.51246	0.137631	0.911488
PRDX4_HUMAN	23.6054	-0.117566	-1.51216	0.137708	0.911488
TBA8_HUMAN	26.68	0.115751	1.51202	0.137745	0.911488
RAB3C_HUMAN	25.3713	0.166101	1.51184	0.13779	0.911488
SORCN_HUMAN	27.0609	-0.126432	-1.51119	0.137955	0.911488
TMM65_HUMAN	25.4673	0.136485	1.51033	0.138173	0.911488
EMAL2_HUMAN	23.5267	-0.17084	-1.50843	0.138657	0.911488
PLCA_HUMAN	23.492	0.104345	1.50809	0.138743	0.911488
NCAM2_HUMAN	28.3167	0.110951	1.50733	0.138939	0.911488
MARCS_HUMAN	26.5805	0.211362	1.50529	0.139459	0.911488
SSDH_HUMAN	28.846	0.151441	1.50461	0.139635	0.911488
CA2D1_HUMAN	27.5124	0.108286	1.50201	0.140302	0.912726
PFKAL_HUMAN	28.4293	-0.111229	-1.49903	0.141072	0.912726
RTN1_HUMAN	29.308	0.112575	1.49864	0.141173	0.912726
ARP2_HUMAN	26.9865	0.116164	1.49586	0.141893	0.912726
ELMO1_HUMAN	25.4179	-0.357238	-1.49246	0.142781	0.912726
SYNC_HUMAN	26.2711	-0.0928772	-1.48812	0.143918	0.912726
PSB5_HUMAN	25.8159	0.139212	1.48596	0.144486	0.912726
SODE_HUMAN	23.0881	-0.191242	-1.48545	0.14462	0.912726
ZC21A_HUMAN	23.3256	0.131175	1.48464	0.144834	0.912726
SCYL1_HUMAN	24.8846	0.15014	1.48458	0.14485	0.912726
CDC37_HUMAN	26.1394	-0.114244	-1.48159	0.145642	0.912726
PAK1_HUMAN	27.7086	0.0888241	1.48124	0.145735	0.912726
HPCL4_HUMAN	24.5563	0.279466	1.48049	0.145933	0.912726
LCAP_HUMAN	22.7937	0.104534	1.47744	0.146744	0.912726
HCDH_HUMAN	27.0793	0.124082	1.47695	0.146875	0.912726
SYWC_HUMAN	27.2005	-0.12541	-1.47636	0.147034	0.912726
2A5B_HUMAN	23.7902	-0.113171	-1.47499	0.147401	0.912726
TRFE_HUMAN	28.7029	-0.276937	-1.47359	0.147777	0.912726
VPS53_HUMAN	24.6101	0.126346	1.47246	0.148081	0.912726
CK054_HUMAN	23.4513	-0.285346	-1.47225	0.148136	0.912726
PLPP_HUMAN	27.4725	0.080633	1.47217	0.148157	0.912726
ACADM_HUMAN	25.708	-0.198694	-1.47155	0.148323	0.912726
MFF_HUMAN	24.1078	-0.0957965	-1.46852	0.149142	0.913016
PDC6I_HUMAN	27.8836	-0.0642063	-1.46723	0.149491	0.913016
MAP1A_HUMAN	29.6529	0.0997438	1.46642	0.149711	0.913016
PPME1_HUMAN	25.6593	0.136987	1.46566	0.149915	0.913016
DPP2_HUMAN	24.4045	-0.295682	-1.46233	0.150821	0.914361
S61A2_HUMAN	22.6491	0.189959	1.46074	0.151257	0.914361
SERC_HUMAN	29.1502	-0.164592	-1.45946	0.151607	0.914361
TNPO3_HUMAN	23.7102	-0.109092	-1.45918	0.151684	0.914361
RB39A_HUMAN	27.0447	0.210554	1.45507	0.152812	0.914369
IPO5_HUMAN	27.3784	-0.0918209	-1.45142	0.153821	0.914369
SMAP1_HUMAN	25.1459	0.121895	1.45068	0.154027	0.914369
ATAD1_HUMAN	24.3826	-0.193605	-1.45059	0.15405	0.914369
6PGL_HUMAN	26.6317	-0.138306	-1.44365	0.155986	0.914369
IGS21_HUMAN	24.9611	0.158156	1.44298	0.156172	0.914369
QOR_HUMAN	27.9788	0.20291	1.44294	0.156183	0.914369
INP4A_HUMAN	25.1353	0.121424	1.44208	0.156425	0.914369
MAOX_HUMAN	26.6367	0.118834	1.43999	0.157011	0.914369
PP2BA_HUMAN	30.2659	0.10525	1.43945	0.157164	0.914369
ANXA7_HUMAN	27.0272	-0.072308	-1.43897	0.157299	0.914369
1433G_HUMAN	30.5045	0.126148	1.43874	0.157364	0.914369
FAD1_HUMAN	21.8203	-0.109971	-1.43831	0.157485	0.914369
MADD_HUMAN	26.1623	0.149965	1.43615	0.158097	0.914369
PPT1_HUMAN	26.8572	-0.132316	-1.43513	0.158386	0.914369
HEMH_HUMAN	25.0964	0.157503	1.43511	0.158391	0.914369
SODC_HUMAN	28.9275	-0.274468	-1.43337	0.158885	0.914369
PDXK_HUMAN	28.2301	-0.0900785	-1.43129	0.159477	0.914369
FSCN1_HUMAN	30.576	0.113221	1.43119	0.159505	0.914369
EPHB6_HUMAN	23.1136	0.0776178	1.4292	0.160072	0.914369
AGAP3_HUMAN	25.8657	0.0945871	1.42765	0.160517	0.914369
RS25_HUMAN	24.2463	0.0589997	1.42755	0.160545	0.914369
GNAO_HUMAN	31.9873	0.12363	1.4268	0.160759	0.914369
KPCB_HUMAN	27.5816	0.0873313	1.42521	0.161218	0.914369
RAB1A_HUMAN	29.084	0.0934036	1.42444	0.161436	0.914369
MARK1_HUMAN	24.897	0.115999	1.42091	0.162457	0.914369
SYNPO_HUMAN	26.5833	0.278253	1.42072	0.16251	0.914369
PARVA_HUMAN	22.2727	-0.0844287	-1.42053	0.162566	0.914369
SMAP2_HUMAN	23.292	0.0905473	1.41923	0.162943	0.914369
SCAM3_HUMAN	24.139	0.10232	1.41697	0.163597	0.914369
SL9A6_HUMAN	23.2469	0.170069	1.41668	0.163681	0.914369
NCHL1_HUMAN	26.5189	0.120426	1.41521	0.164111	0.914609
UQCC1_HUMAN	22.6456	0.107469	1.41253	0.164893	0.915301
ACTN1_HUMAN	29.9337	0.131593	1.41213	0.16501	0.915301
SC6A7_HUMAN	23.9826	0.145944	1.41035	0.16553	0.915627
PCP_HUMAN	24.0272	-0.157977	-1.40929	0.165844	0.915627
MTMR1_HUMAN	24.176	-0.124011	-1.40738	0.166405	0.916065
TBCB_HUMAN	25.9476	-0.18928	-1.40638	0.166698	0.916065
SNAB_HUMAN	29.0067	0.104207	1.40285	0.167742	0.919663
ITCH_HUMAN	23.4366	-0.124514	-1.39851	0.169032	0.921655
VAMP1_HUMAN	24.8113	-0.215211	-1.39805	0.169171	0.921655
SGIP1_HUMAN	26.3062	0.167871	1.39651	0.16963	0.921655
2ABG_HUMAN	23.107	0.103495	1.39516	0.170035	0.921655
OSBL2_HUMAN	23.6087	0.0813472	1.39378	0.170449	0.921655
RAE1_HUMAN	22.7131	-0.133345	-1.39308	0.170659	0.921655
CSK_HUMAN	23.1445	-0.0957957	-1.39223	0.170913	0.921655
WDR44_HUMAN	24.3048	0.126746	1.39119	0.171226	0.921655
AGAP2_HUMAN	24.9262	0.12647	1.38535	0.172992	0.923416
PDIA4_HUMAN	24.7882	-0.124026	-1.38412	0.173367	0.923416
TXTP_HUMAN	25.5287	-0.112155	-1.38356	0.173536	0.923416
MPI_HUMAN	26.1523	-0.153742	-1.38316	0.17366	0.923416
RAB5B_HUMAN	27.0812	-0.0792972	-1.3795	0.174776	0.923416
DNJA2_HUMAN	25.9976	0.106412	1.37839	0.175115	0.923416
BASP1_HUMAN	29.2362	0.26237	1.37555	0.175987	0.923416
ABHD6_HUMAN	23.1105	0.0786197	1.37317	0.176721	0.923416
GNPI1_HUMAN	26.4236	-0.152918	-1.36917	0.177959	0.923416
DREB_HUMAN	26.7683	0.134796	1.36726	0.178552	0.923416
LIMC1_HUMAN	23.6719	-0.244694	-1.36646	0.178799	0.923416
A2MG_HUMAN	28.2289	-0.232295	-1.36644	0.178808	0.923416
DECR_HUMAN	27.3428	0.110773	1.36626	0.178864	0.923416
RL10_HUMAN	25.6616	0.132726	1.36611	0.178909	0.923416
DRG1_HUMAN	22.2146	0.10775	1.36193	0.180217	0.923416
AP2A1_HUMAN	30.2721	0.106602	1.36176	0.180268	0.923416
AKA12_HUMAN	26.1579	-0.152532	-1.35927	0.18105	0.923416
AP2B1_HUMAN	30.404	0.10742	1.35782	0.181508	0.923416
2A5E_HUMAN	26.3286	0.0988773	1.3564	0.181956	0.923416
ECHA_HUMAN	28.5103	-0.0894798	-1.35623	0.18201	0.923416
ARPC2_HUMAN	27.3365	0.111707	1.35387	0.182753	0.923416
NEO1_HUMAN	24.7046	0.126817	1.35247	0.1832	0.923416
UBE2N_HUMAN	28.3681	0.103817	1.35245	0.183203	0.923416
GRIA2_HUMAN	27.4767	0.151826	1.35105	0.183649	0.923416
SAP3_HUMAN	23.554	-0.275308	-1.35037	0.183864	0.923416
NTRI_HUMAN	27.3195	0.0874683	1.34803	0.184611	0.923416
IGHG1_HUMAN	28.9135	-0.336082	-1.34727	0.184852	0.923416
MAP4_HUMAN	26.4134	-0.261338	-1.34549	0.185423	0.923416
ULA1_HUMAN	25.391	-0.098234	-1.34547	0.185429	0.923416
RPGP2_HUMAN	24.253	0.180438	1.34508	0.185554	0.923416
NEUM_HUMAN	28.1222	0.195006	1.34468	0.185681	0.923416
CTNA2_HUMAN	27.5623	0.108955	1.34297	0.18623	0.923416
PP2BB_HUMAN	25.4512	0.14247	1.3407	0.18696	0.923416
SNX4_HUMAN	25.1339	0.110398	1.34015	0.187139	0.923416
DNJB2_HUMAN	25.4183	0.111999	1.33888	0.18755	0.923416
BIP_HUMAN	28.9706	0.0812446	1.33833	0.187727	0.923416
HECD4_HUMAN	23.671	0.0918889	1.3382	0.187767	0.923416
MARE3_HUMAN	28.3556	0.0936968	1.3353	0.188707	0.923416
KCNA2_HUMAN	27.0488	-0.11853	-1.33236	0.189663	0.923416
ITB1_HUMAN	25.154	-0.144648	-1.32749	0.191257	0.923416
SAC1_HUMAN	26.2354	0.0780054	1.32694	0.191437	0.923416
RAB5C_HUMAN	27.9225	0.0929353	1.32525	0.191993	0.923416
ARF4_HUMAN	25.342	-0.16459	-1.32015	0.193674	0.923416
AOFB_HUMAN	29.219	-0.116617	-1.31991	0.193752	0.923416
KPCA_HUMAN	26.9041	-0.0728629	-1.31939	0.193924	0.923416
CPNE2_HUMAN	23.7978	-0.177628	-1.31812	0.194348	0.923416
DIRA2_HUMAN	24.9142	0.148021	1.31521	0.195315	0.923416
ATD3A_HUMAN	26.3503	0.0881327	1.31519	0.195322	0.923416
RS10_HUMAN	25.0483	0.126125	1.31501	0.195382	0.923416
CHID1_HUMAN	24.3159	-0.109757	-1.31462	0.195512	0.923416
RBGPR_HUMAN	25.5571	0.0794813	1.3146	0.195516	0.923416
UCHL5_HUMAN	23.7296	0.139707	1.31456	0.19553	0.923416
TAU_HUMAN	28.9932	0.150298	1.31376	0.195797	0.923416
CTRO_HUMAN	23.6843	0.193879	1.31254	0.196207	0.923416
PTGR2_HUMAN	24.6089	-0.200154	-1.31123	0.196643	0.923416
CCNY_HUMAN	23.9793	0.101861	1.31119	0.196657	0.923416
INPP_HUMAN	26.9591	0.161743	1.31004	0.197041	0.923416
SNX30_HUMAN	23.6828	0.123038	1.30987	0.1971	0.923416
H4_HUMAN	31.0303	-0.164965	-1.30942	0.197249	0.923416
WDR13_HUMAN	24.798	0.119674	1.30714	0.198016	0.923416
VAS1_HUMAN	26.8537	0.214582	1.30693	0.198089	0.923416
KI21A_HUMAN	26.894	-0.0625976	-1.30685	0.198115	0.923416
S22AH_HUMAN	22.1443	0.122267	1.3062	0.198334	0.923416
GDIR2_HUMAN	23.4449	0.127663	1.3059	0.198434	0.923416
MP2K4_HUMAN	26.609	0.103254	1.30346	0.19926	0.923416
GRIA3_HUMAN	26.1036	0.181655	1.30332	0.199305	0.923416
SCAI_HUMAN	26.042	0.205933	1.30324	0.199332	0.923416
LIN7A_HUMAN	25.3729	0.123325	1.30232	0.199644	0.923416
UT1_HUMAN	24.1909	-0.214296	-1.29974	0.200521	0.923416
ODB2_HUMAN	24.8119	0.101694	1.29704	0.201439	0.923416
PSME2_HUMAN	24.1656	-0.141675	-1.29613	0.20175	0.923416
ERP29_HUMAN	25.7068	0.089423	1.29479	0.202207	0.923416
DHSO_HUMAN	24.8426	-0.130082	-1.29298	0.202829	0.923416
EAA2_HUMAN	30.48	0.170647	1.29263	0.202947	0.923416
ARHG7_HUMAN	25.5937	0.13289	1.29247	0.203002	0.923416
NACAM_HUMAN	24.7126	0.0951844	1.29231	0.203056	0.923416
HOME1_HUMAN	24.5711	0.178126	1.28932	0.204086	0.923416
RHEB_HUMAN	24.8747	0.129697	1.28682	0.204947	0.923416
FBLL1_HUMAN	23.4246	-0.103359	-1.28547	0.205414	0.923416
SC23A_HUMAN	25.0582	0.123127	1.28528	0.205478	0.923416
PSA5_HUMAN	25.4064	-0.0793759	-1.28296	0.206284	0.923416
NP1L1_HUMAN	25.6803	0.106862	1.28286	0.206318	0.923416
SCPDL_HUMAN	26.9491	-0.0859881	-1.27617	0.208653	0.923416
AP180_HUMAN	28.87	0.100563	1.27357	0.209563	0.923416
FMNL2_HUMAN	27.1065	-0.305953	-1.27322	0.209687	0.923416
PHF24_HUMAN	27.2259	0.140062	1.27079	0.210541	0.923416
PI51C_HUMAN	26.5309	0.081523	1.26996	0.210834	0.923416
AP3B1_HUMAN	25.1005	0.0935311	1.26894	0.211197	0.923416
ITPR1_HUMAN	25.5621	0.216397	1.26845	0.21137	0.923416
SIAS_HUMAN	25.4523	-0.0833378	-1.26704	0.211868	0.923416
PSMD5_HUMAN	24.3041	-0.140022	-1.26686	0.211932	0.923416
TRAP1_HUMAN	26.8445	0.106848	1.26401	0.212944	0.923416
PURA_HUMAN	28.7688	0.0987411	1.26394	0.212968	0.923416
KPCE_HUMAN	26.5477	0.0913673	1.26286	0.21335	0.923416
ATLA3_HUMAN	24.5622	-0.155486	-1.26248	0.213487	0.923416
DPP10_HUMAN	27.3254	0.126029	1.26153	0.213824	0.923416
KAT3_HUMAN	25.1483	-0.241361	-1.26059	0.214161	0.923416
GNB5_HUMAN	25.8621	0.140708	1.25986	0.214424	0.923416
SCRN3_HUMAN	22.8214	-0.134176	-1.25843	0.214935	0.923416
PAK3_HUMAN	25.4714	-0.102499	-1.25606	0.215785	0.923416
ZO2_HUMAN	25.3825	-0.461258	-1.25523	0.21608	0.923416
GLU2B_HUMAN	24.6107	0.10975	1.25338	0.216747	0.923416
KTN1_HUMAN	24.0695	-0.124291	-1.25229	0.217141	0.923416
ACADV_HUMAN	26.8218	-0.0930745	-1.25103	0.217594	0.923416
PGCB_HUMAN	30.3255	0.0869658	1.25023	0.217884	0.923416
NGAP_HUMAN	22.4442	0.111371	1.24698	0.219063	0.923416
AAPK1_HUMAN	24.1022	-0.0730554	-1.24683	0.219117	0.923416
ANGT_HUMAN	25.5987	-0.232481	-1.24634	0.219296	0.923416
E41L2_HUMAN	27.9994	-0.203566	-1.2447	0.219891	0.923416
CATA_HUMAN	26.5929	0.167319	1.24405	0.220128	0.923416
HUWE1_HUMAN	26.183	-0.0947589	-1.24343	0.220354	0.923416
UBC12_HUMAN	24.7737	0.0694651	1.2421	0.220841	0.923416
1433T_HUMAN	28.3293	0.117486	1.24206	0.220854	0.923416
PCSK1_HUMAN	24.9449	0.325643	1.23778	0.222421	0.923416
LTOR3_HUMAN	23.8217	0.104345	1.23593	0.223104	0.923416
TPPC5_HUMAN	23.107	-0.098906	-1.23364	0.223946	0.923416
ODPB_HUMAN	28.3812	0.134425	1.23175	0.224644	0.923416
RPGF4_HUMAN	23.8194	0.179152	1.22987	0.22534	0.923416
KPBB_HUMAN	22.535	-0.138917	-1.22927	0.225563	0.923416
KINH_HUMAN	25.5592	-0.117703	-1.22826	0.225939	0.923416
EXOC7_HUMAN	24.083	0.100083	1.22811	0.225993	0.923416
B2MG_HUMAN	24.0529	-0.117879	-1.22561	0.226924	0.923416
AGAP1_HUMAN	23.4244	-0.0879033	-1.22519	0.22708	0.923416
CAZA2_HUMAN	27.8851	0.0636638	1.22472	0.227256	0.923416
CPEB2_HUMAN	26.27	0.141533	1.22463	0.227289	0.923416
CQ10B_HUMAN	23.1056	0.168509	1.22376	0.227617	0.923416
THIM_HUMAN	27.1373	0.0753426	1.22348	0.227719	0.923416
ERGI1_HUMAN	23.1613	0.0986989	1.2233	0.227789	0.923416
STXB5_HUMAN	26.1212	0.124966	1.22182	0.228339	0.923416
DYN1_HUMAN	31.36	0.0753872	1.22148	0.228467	0.923416
CRYL1_HUMAN	26.8606	-0.130334	-1.21886	0.22945	0.923416
KC1D_HUMAN	23.2151	0.111062	1.21845	0.229606	0.923416
ALDOA_HUMAN	32.8112	0.0687203	1.21839	0.229629	0.923416
EXOC8_HUMAN	23.3652	-0.0899151	-1.21786	0.229828	0.923416
HNRPL_HUMAN	25.8731	0.133071	1.21761	0.229923	0.923416
NPS3A_HUMAN	26.9835	0.107543	1.21642	0.230368	0.923416
DYST_HUMAN	25.8565	-0.127637	-1.21317	0.231597	0.923416
AP3M2_HUMAN	25.345	0.119582	1.21303	0.231651	0.923416
PP2AA_HUMAN	27.4402	0.085529	1.20654	0.234117	0.923416
S4A10_HUMAN	25.6892	0.229993	1.20646	0.234147	0.923416
PLIN3_HUMAN	26.4598	-0.402069	-1.20627	0.234217	0.923416
NPS3B_HUMAN	24.3122	0.164001	1.20617	0.234256	0.923416
2ABA_HUMAN	27.3753	-0.0612048	-1.2061	0.234282	0.923416
L2GL1_HUMAN	27.378	-0.232922	-1.20529	0.234593	0.923416
NGEF_HUMAN	24.9605	0.140265	1.20278	0.235552	0.923416
KKCC2_HUMAN	25.2872	0.111112	1.20002	0.236611	0.923416
S12A5_HUMAN	28.4749	0.178832	1.19965	0.236752	0.923416
GNA13_HUMAN	26.7182	-0.155567	-1.19917	0.236937	0.923416
VPS11_HUMAN	23.6664	-0.0828743	-1.19883	0.237071	0.923416
PPIA_HUMAN	30.8865	0.0954707	1.19878	0.237089	0.923416
HS90B_HUMAN	30.5681	0.0642772	1.19705	0.237755	0.923416
LTMD1_HUMAN	22.4376	0.117868	1.19703	0.237764	0.923416
TMED7_HUMAN	23.6582	-0.0825993	-1.19695	0.237794	0.923416
DDAH1_HUMAN	29.9895	-0.0675253	-1.19477	0.238634	0.923416
CAP2_HUMAN	27.5977	0.130174	1.19079	0.240178	0.923416
CCAR2_HUMAN	24.5602	0.117045	1.19074	0.240198	0.923416
6PGD_HUMAN	28.6302	-0.0752455	-1.1906	0.240253	0.923416
KCC1D_HUMAN	26.186	-0.0891546	-1.18848	0.241077	0.923416
MYP2_HUMAN	27.9499	-0.520276	-1.18776	0.241359	0.923416
TPPC4_HUMAN	22.8984	0.0572464	1.18704	0.24164	0.923416
VPS35_HUMAN	28.811	0.0950574	1.18602	0.242039	0.923416
STX1A_HUMAN	28.0814	0.160526	1.18286	0.243277	0.923416
PACS1_HUMAN	25.8622	0.104655	1.18153	0.243796	0.923416
VAMP2_HUMAN	27.8121	0.147009	1.18097	0.244018	0.923416
DHB12_HUMAN	26.5665	-0.0994431	-1.18081	0.244079	0.923416
LPPRC_HUMAN	28.4997	0.0883092	1.17953	0.244582	0.923416
ACS2L_HUMAN	25.0589	0.131797	1.17906	0.244768	0.923416
KIFA3_HUMAN	22.9304	0.0818527	1.17865	0.244932	0.923416
JAM3_HUMAN	25.3854	-0.229264	-1.17637	0.24583	0.923416
CXA1_HUMAN	26.8935	-0.134936	-1.17634	0.245844	0.923416
TOM40_HUMAN	24.5679	0.144185	1.17243	0.247389	0.923416
IDH3A_HUMAN	28.8115	0.108976	1.17213	0.24751	0.923416
CAPR1_HUMAN	23.9547	0.089402	1.17027	0.24825	0.923416
PSMD2_HUMAN	26.9682	0.0645386	1.16938	0.248604	0.923416
SDSL_HUMAN	23.0312	-0.138296	-1.16844	0.248977	0.923416
SPB6_HUMAN	26.7653	-0.116875	-1.1682	0.249073	0.923416
ARF6_HUMAN	24.6035	0.138335	1.16744	0.249378	0.923416
DTNA_HUMAN	24.1456	0.140634	1.16703	0.24954	0.923416
NB5R3_HUMAN	27.957	-0.0853243	-1.16697	0.249566	0.923416
NDUA7_HUMAN	24.6306	0.212898	1.1648	0.250434	0.923416
CNTP2_HUMAN	27.8458	0.0799245	1.16427	0.250644	0.923416
RB27B_HUMAN	24.1738	0.181241	1.16379	0.250837	0.923416
HECAM_HUMAN	26.6564	-0.140831	-1.16342	0.250988	0.923416
FYN_HUMAN	25.7689	-0.0727622	-1.16258	0.251322	0.923416
PTPRS_HUMAN	25.1252	0.126083	1.16102	0.251951	0.923416
PCLO_HUMAN	23.8497	0.114546	1.15884	0.252829	0.923416
BAP31_HUMAN	25.32	0.151669	1.1581	0.253126	0.923416
PYC_HUMAN	28.4022	-0.0714095	-1.15672	0.253684	0.923416
SCN2B_HUMAN	24.0314	-0.255753	-1.15669	0.253697	0.923416
TCPQ_HUMAN	28.7499	0.0578347	1.15539	0.254222	0.923416
CSN6_HUMAN	26.3899	0.0918568	1.15535	0.25424	0.923416
LNP_HUMAN	23.8331	-0.105075	-1.15409	0.254751	0.923416
TERA_HUMAN	29.7107	-0.0559435	-1.15324	0.255094	0.923416
COMT_HUMAN	25.681	-0.271381	-1.15179	0.255683	0.923416
VPP1_HUMAN	29.9144	0.16053	1.15149	0.255808	0.923416
DOCK3_HUMAN	23.9926	0.145748	1.1506	0.256167	0.923416
RAB3A_HUMAN	29.3423	0.140243	1.14967	0.256548	0.923416
NDUA8_HUMAN	27.5392	0.167527	1.1493	0.256699	0.923416
AIFM1_HUMAN	26.4743	0.100167	1.14909	0.256783	0.923416
RS9_HUMAN	25.9115	0.205243	1.14881	0.256897	0.923416
NNTM_HUMAN	29.917	0.0975234	1.14679	0.257721	0.923416
AK1A1_HUMAN	27.5624	-0.100259	-1.14564	0.258194	0.923416
GDAP1_HUMAN	28.1698	0.10931	1.14283	0.259347	0.923416
IC1_HUMAN	24.0561	-0.206854	-1.1422	0.259606	0.923416
ABCD3_HUMAN	24.1576	-0.0859005	-1.14153	0.259882	0.923416
DHSD_HUMAN	23.2814	0.152559	1.14102	0.260091	0.923416
TBB8_HUMAN	29.613	-0.150421	-1.13896	0.260941	0.923416
ANFY1_HUMAN	26.0073	-0.0931216	-1.138	0.261337	0.923416
MTL26_HUMAN	23.7472	-0.0731988	-1.1379	0.261376	0.923416
PDK1_HUMAN	23.1701	0.100142	1.13695	0.261768	0.923416
PPM1F_HUMAN	25.0141	-0.0790441	-1.13607	0.262133	0.923416
ILEU_HUMAN	25.057	-0.181221	-1.13574	0.262271	0.923416
COX6C_HUMAN	26.4509	0.208882	1.13551	0.262365	0.923416
NRBP_HUMAN	25.3045	-0.0863747	-1.13468	0.262707	0.923416
ODPA_HUMAN	28.9931	0.10924	1.13419	0.262913	0.923416
HBD_HUMAN	26.1761	0.210208	1.13203	0.263811	0.923416
C2CD2_HUMAN	23.5228	-0.152451	-1.13193	0.263852	0.923416
KAP3_HUMAN	27.7124	0.115697	1.13162	0.263978	0.923416
RB22A_HUMAN	23.9079	0.0581743	1.13159	0.263994	0.923416
LASP1_HUMAN	26.0258	0.145863	1.13054	0.264429	0.923416
LRC47_HUMAN	27.0053	0.0744516	1.12895	0.265092	0.923416
ADDB_HUMAN	28.5173	0.0773571	1.12769	0.265617	0.923416
COTL1_HUMAN	26.2089	-0.126494	-1.12743	0.265726	0.923416
GSHB_HUMAN	26.5474	0.0976229	1.12699	0.26591	0.923416
EI2BG_HUMAN	22.8151	-0.0764292	-1.1261	0.266282	0.923416
NCKP1_HUMAN	28.189	0.0804064	1.12608	0.266293	0.923416
PGS1_HUMAN	24.4517	0.426877	1.12468	0.266879	0.923416
GSTP1_HUMAN	29.8077	-0.146925	-1.12154	0.268199	0.923416
AT2B1_HUMAN	28.1668	0.108738	1.12034	0.268702	0.923416
PDK2_HUMAN	23.7323	-0.0795552	-1.12021	0.268758	0.923416
GPM6A_HUMAN	30.205	0.170036	1.12	0.268844	0.923416
ERF3A_HUMAN	25.5277	-0.0869171	-1.1197	0.268973	0.923416
TANC2_HUMAN	24.2214	0.121933	1.11879	0.269354	0.923416
SAR1B_HUMAN	22.7798	-0.11136	-1.11849	0.269482	0.923416
KPCG_HUMAN	28.0378	0.110985	1.11684	0.27018	0.923416
NMDE2_HUMAN	23.6084	0.162299	1.11635	0.270386	0.923416
GPX1_HUMAN	25.9834	0.117011	1.11487	0.271014	0.923416
GSK3A_HUMAN	25.6521	0.0840495	1.11344	0.271623	0.923416
MATR3_HUMAN	27.1896	0.0845192	1.11282	0.271883	0.923416
SFPQ_HUMAN	26.9086	0.0642377	1.11063	0.272815	0.923416
DEST_HUMAN	26.8365	0.0995755	1.10924	0.273406	0.923416
DOPD_HUMAN	26.8647	-0.175681	-1.10907	0.27348	0.923416
UBP46_HUMAN	23.6451	0.0854704	1.10885	0.273573	0.923416
HS12A_HUMAN	30.4783	-0.0604432	-1.10851	0.273719	0.923416
CEND_HUMAN	26.163	-0.221214	-1.1082	0.273852	0.923416
B4GA1_HUMAN	23.079	0.101825	1.10795	0.273958	0.923416
F162A_HUMAN	25.2087	0.143274	1.10783	0.274008	0.923416
RBMX_HUMAN	25.1685	0.0975061	1.10711	0.274316	0.923416
SEPT8_HUMAN	29.623	-0.125422	-1.10625	0.274685	0.923416
MAST3_HUMAN	22.4346	0.159911	1.10617	0.274721	0.923416
MCU_HUMAN	24.7344	0.134477	1.10565	0.274942	0.923416
PRIO_HUMAN	27.0716	0.150304	1.10548	0.275015	0.923416
KHDR1_HUMAN	23.9708	-0.137898	-1.10539	0.275051	0.923416
PRS8_HUMAN	25.7815	0.0553028	1.10522	0.275126	0.923416
INF2_HUMAN	26.3694	-0.211127	-1.10401	0.275644	0.923416
SC22B_HUMAN	24.8935	0.181123	1.10311	0.276033	0.923416
PSMD3_HUMAN	26.7216	0.055647	1.10228	0.276385	0.923416
NBEA_HUMAN	24.5574	0.125354	1.10177	0.276609	0.923416
HPLN4_HUMAN	26.2492	-0.173284	-1.10134	0.27679	0.923416
WASL_HUMAN	23.7156	-0.0908122	-1.10065	0.277087	0.923416
RASN_HUMAN	24.853	-0.144625	-1.09854	0.278	0.923416
PX11B_HUMAN	23.9641	0.135733	1.09642	0.278912	0.923416
AP2M1_HUMAN	29.5842	0.103053	1.09366	0.280109	0.923416
EF1D_HUMAN	26.0005	-0.0948711	-1.09319	0.280316	0.923416
EIF3H_HUMAN	24.0692	0.0910202	1.09298	0.280403	0.923416
DNM1L_HUMAN	29.0741	0.0817512	1.09227	0.280712	0.923416
SYK_HUMAN	25.1175	0.104183	1.09074	0.281378	0.923416
OLA1_HUMAN	27.4632	-0.0598801	-1.08876	0.282242	0.923416
TS101_HUMAN	23.9876	0.113704	1.08858	0.282319	0.923416
NIT2_HUMAN	26.0485	-0.104912	-1.08769	0.28271	0.923416
DDX17_HUMAN	26.2173	0.0604024	1.08405	0.284303	0.923416
CLVS2_HUMAN	24.269	0.0991042	1.08344	0.284567	0.923416
TMM11_HUMAN	24.9256	0.0895245	1.08262	0.284928	0.923416
LAP2B_HUMAN	24.6411	-0.111259	-1.0821	0.285155	0.923416
PADI2_HUMAN	28.4608	-0.224954	-1.08158	0.285384	0.923416
PLS4_HUMAN	23.5988	-0.0720451	-1.08154	0.285403	0.923416
SEP11_HUMAN	28.7807	0.0950402	1.08129	0.285514	0.923416
DCE1_HUMAN	24.4092	0.16845	1.07772	0.287086	0.923416
CADM4_HUMAN	27.9287	-0.150061	-1.07592	0.287883	0.923416
ITA2_HUMAN	25.8535	-0.247424	-1.07539	0.288114	0.923416
FGF12_HUMAN	25.5212	0.0790634	1.07279	0.289269	0.923416
UN13A_HUMAN	24.3422	0.130381	1.07268	0.289316	0.923416
ASML_HUMAN	23.7922	-0.168783	-1.07263	0.289337	0.923416
NCKX2_HUMAN	25.4748	0.111149	1.07253	0.289383	0.923416
ADA_HUMAN	22.857	0.202021	1.07182	0.289697	0.923416
CLH1_HUMAN	33.0845	0.0728691	1.07172	0.289741	0.923416
NDUC2_HUMAN	25.9238	0.157297	1.0716	0.289796	0.923416
NIF3L_HUMAN	24.8396	-0.122927	-1.07103	0.29005	0.923416
GLCM_HUMAN	23.2234	-0.0728604	-1.071	0.290063	0.923416
ECI2_HUMAN	24.0855	-0.125695	-1.07086	0.290127	0.923416
VPS18_HUMAN	24.127	0.0608286	1.07026	0.29039	0.923416
DDHD2_HUMAN	23.8357	-0.102617	-1.06782	0.291479	0.923416
KT3K_HUMAN	25.803	-0.121204	-1.06668	0.291985	0.923416
MAT2B_HUMAN	25.5495	0.0714187	1.06622	0.292193	0.923416
LMNA_HUMAN	28.2691	-0.175279	-1.06616	0.292219	0.923416
MUC18_HUMAN	24.2202	0.173457	1.06592	0.292326	0.923416
RABL6_HUMAN	23.8874	-0.0686894	-1.06583	0.292366	0.923416
MTPN_HUMAN	25.3126	0.128722	1.06444	0.292989	0.923416
NDUA4_HUMAN	27.2439	0.184377	1.06412	0.293133	0.923416
ML12A_HUMAN	24.3146	0.141499	1.06358	0.293374	0.923416
FARP1_HUMAN	25.72	-0.0872436	-1.06254	0.29384	0.923416
UGPA_HUMAN	27.9921	-0.0691032	-1.06169	0.294222	0.923416
PPP6_HUMAN	24.4457	0.0521069	1.06154	0.294291	0.923416
USP9X_HUMAN	25.902	-0.0670133	-1.06062	0.294701	0.923416
CSN4_HUMAN	26.4764	0.0593577	1.06056	0.294732	0.923416
CTL1_HUMAN	27.9887	-0.226542	-1.05794	0.295911	0.923416
ANXA5_HUMAN	28.6554	-0.14273	-1.05784	0.295952	0.923416
1433B_HUMAN	29.142	0.141108	1.05776	0.29599	0.923416
CATD_HUMAN	29.2703	-0.0745499	-1.0573	0.296196	0.923416
GSH1_HUMAN	26.4379	-0.132721	-1.0566	0.296515	0.923416
MMS19_HUMAN	24.3989	-0.0733619	-1.05311	0.29809	0.923416
PUR4_HUMAN	24.4005	0.0983916	1.05073	0.299171	0.923416
STX12_HUMAN	24.9352	0.132257	1.04886	0.300023	0.923416
MIC13_HUMAN	23.7031	0.154765	1.047	0.300871	0.923416
GNAQ_HUMAN	28.5676	0.0844	1.04571	0.301456	0.923416
RL13_HUMAN	25.7709	0.112525	1.04568	0.301473	0.923416
MCCB_HUMAN	25.0587	0.115114	1.04544	0.301582	0.923416
IGHA1_HUMAN	26.8414	-0.478421	-1.04516	0.301711	0.923416
RASL1_HUMAN	24.8074	0.157046	1.04511	0.301733	0.923416
ACBG1_HUMAN	23.7637	-0.103623	-1.04395	0.302264	0.923416
PNPH_HUMAN	24.4469	-0.149638	-1.04344	0.302496	0.923416
G3P_HUMAN	33.1521	-0.0682606	-1.04223	0.303052	0.923416
GRIA4_HUMAN	23.1154	0.129985	1.04191	0.303194	0.923416
UBE4B_HUMAN	21.8519	-0.0757819	-1.0411	0.303566	0.923416
NDUB3_HUMAN	25.5657	0.137063	1.03913	0.304473	0.923416
TFR1_HUMAN	24.676	-0.155459	-1.03785	0.305061	0.923416
SYSM_HUMAN	25.7872	0.135478	1.03766	0.305151	0.923416
IF4E_HUMAN	24.8625	0.0567567	1.03636	0.305746	0.923416
BSN_HUMAN	27.2981	0.158432	1.03631	0.305772	0.923416
CDK5_HUMAN	27.0646	0.0462232	1.03581	0.306002	0.923416
5NTD_HUMAN	24.6933	0.117203	1.03564	0.306081	0.923416
SV2B_HUMAN	27.5117	0.179032	1.03479	0.306472	0.923416
RL14_HUMAN	25.9372	0.120341	1.03475	0.306491	0.923416
PRS4_HUMAN	25.2022	0.0646523	1.03409	0.306794	0.923416
PARP1_HUMAN	26.1299	-0.153096	-1.03353	0.307054	0.923416
SYPH_HUMAN	29.0396	0.178689	1.03136	0.308062	0.923416
HS12B_HUMAN	25.6856	-0.0781406	-1.03036	0.308523	0.923416
ACTY_HUMAN	27.1666	-0.0672373	-1.0297	0.308829	0.923416
DNPH1_HUMAN	24.9133	-0.0899081	-1.029	0.309155	0.923416
ANKY2_HUMAN	24.1454	0.0808618	1.02891	0.309197	0.923416
NRBP2_HUMAN	24.3556	-0.148318	-1.02825	0.309503	0.923416
DP13B_HUMAN	22.4058	-0.0915958	-1.02761	0.309802	0.923416
EIF3F_HUMAN	24.0963	-0.0912213	-1.02749	0.309857	0.923416
GLNA_HUMAN	29.0866	0.159729	1.02741	0.309892	0.923416
RB3GP_HUMAN	25.3244	0.0910427	1.02725	0.309968	0.923416
CAZA1_HUMAN	26.1149	-0.0761393	-1.02672	0.310217	0.923416
RHG23_HUMAN	23.1948	0.0863604	1.02613	0.31049	0.923416
AT2B4_HUMAN	29.1116	0.111206	1.02581	0.310639	0.923416
CA2D3_HUMAN	24.15	0.15842	1.02478	0.311118	0.923416
RL18_HUMAN	24.5317	0.131938	1.02313	0.311888	0.923416
GBRB2_HUMAN	26.483	0.156763	1.02312	0.311895	0.923416
IF4H_HUMAN	26.1682	-0.117665	-1.02281	0.31204	0.923416
WDR47_HUMAN	26.3344	0.0872849	1.02168	0.312566	0.923416
DP13A_HUMAN	26.1	0.0589433	1.02041	0.313163	0.923416
SYN1_HUMAN	31.8439	0.131947	1.02	0.313355	0.923416
NDUS7_HUMAN	26.8745	0.169376	1.0192	0.313729	0.923416
CTND2_HUMAN	26.037	-0.0677048	-1.01876	0.313935	0.923416
NUDC3_HUMAN	24.3382	-0.120465	-1.01675	0.314883	0.923416
RYR2_HUMAN	25.5559	0.13697	1.01661	0.314947	0.923416
HDAC6_HUMAN	22.3067	-0.107519	-1.01599	0.315241	0.923416
MGLL_HUMAN	26.1377	0.125333	1.01465	0.315869	0.923416
VP13C_HUMAN	25.8221	-0.107929	-1.01414	0.316111	0.923416
WDR61_HUMAN	24.1525	0.111909	1.01362	0.316355	0.923416
RL7A_HUMAN	26.3514	0.101145	1.0124	0.316932	0.923416
PPIL1_HUMAN	23.4973	-0.0868901	-1.01009	0.318027	0.923416
SKP1_HUMAN	25.6224	0.137009	1.00947	0.318319	0.923416
HYOU1_HUMAN	26.7576	0.0781833	1.00915	0.318472	0.923416
STXB3_HUMAN	24.7771	-0.132793	-1.00777	0.319125	0.923416
AJM1_HUMAN	23.0393	0.0902743	1.00769	0.319161	0.923416
GLYM_HUMAN	24.625	0.0846253	1.00594	0.319994	0.923416
ACYP2_HUMAN	26.0366	-0.0901153	-1.004	0.320918	0.923416
PSD11_HUMAN	25.8643	0.109953	1.00343	0.321191	0.923416
AQP1_HUMAN	26.2852	-0.287524	-1.00263	0.321571	0.923416
EFTU_HUMAN	29.4361	0.0789825	1.00172	0.322007	0.923416
RGRF2_HUMAN	25.2003	0.11568	1.00132	0.322195	0.923416
PLCC_HUMAN	23.6315	-0.0870582	-1.00132	0.322197	0.923416
NISCH_HUMAN	23.4803	0.0783192	0.998736	0.323433	0.923416
TOM70_HUMAN	27.3732	0.092123	0.997998	0.323787	0.923416
VATD_HUMAN	27.8843	0.0670509	0.997964	0.323804	0.923416
C1TC_HUMAN	27.0349	-0.0611604	-0.997042	0.324246	0.923416
NICA_HUMAN	24.4029	-0.0701749	-0.993	0.326189	0.923416
CYB5B_HUMAN	25.2989	0.13019	0.990439	0.327425	0.923416
PAK2_HUMAN	23.2867	-0.103688	-0.990311	0.327486	0.923416
AT8A1_HUMAN	27.5871	0.109035	0.989695	0.327784	0.923416
VAT1L_HUMAN	26.2202	0.122544	0.987872	0.328666	0.923416
DOC2A_HUMAN	24.2717	0.125735	0.987727	0.328736	0.923416
KPYM_HUMAN	32.8228	-0.0555898	-0.987452	0.32887	0.923416
SURF4_HUMAN	23.8288	0.103668	0.986915	0.32913	0.923416
OXR1_HUMAN	28.314	0.0664268	0.985851	0.329646	0.923416
DLG3_HUMAN	25.5671	0.107199	0.984998	0.33006	0.923416
ECHB_HUMAN	27.9823	-0.063109	-0.984636	0.330236	0.923416
WASF3_HUMAN	23.1351	0.103583	0.984488	0.330307	0.923416
AHSA1_HUMAN	26.5174	-0.0720266	-0.984258	0.33042	0.923416
EFHD1_HUMAN	23.6308	-0.233512	-0.984225	0.330435	0.923416
TM14C_HUMAN	23.928	0.134706	0.983463	0.330806	0.923416
SNTA1_HUMAN	26.1028	-0.0856391	-0.983406	0.330833	0.923416
CYC_HUMAN	27.6523	0.197827	0.982721	0.331167	0.923416
GCYB1_HUMAN	24.7448	0.103876	0.982705	0.331175	0.923416
HS71B_HUMAN	30.5167	-0.0577259	-0.982622	0.331215	0.923416
GEPH_HUMAN	25.8883	0.0995988	0.982307	0.331368	0.923416
RL15_HUMAN	24.1002	0.155813	0.981931	0.331551	0.923416
RL27_HUMAN	25.3081	0.107167	0.981728	0.331651	0.923416
MOGS_HUMAN	23.8141	-0.164954	-0.980722	0.332141	0.923416
UBP14_HUMAN	26.0221	0.0470006	0.97933	0.33282	0.923416
MYADM_HUMAN	26.4907	-0.130867	-0.978641	0.333157	0.923416
KPRA_HUMAN	24.6108	0.0694783	0.978365	0.333292	0.923416
AP3B2_HUMAN	27.5609	0.0784905	0.978238	0.333353	0.923416
ADA23_HUMAN	26.8093	-0.100728	-0.978222	0.333361	0.923416
KIF1A_HUMAN	26.1848	-0.0612428	-0.976712	0.3341	0.923416
LRC40_HUMAN	25.0715	0.0834884	0.975949	0.334474	0.923416
UBA5_HUMAN	24.6439	-0.0748364	-0.975208	0.334837	0.923416
MOG_HUMAN	31.6812	-0.236445	-0.973232	0.335807	0.923416
ELAV2_HUMAN	25.8141	0.125026	0.973184	0.33583	0.923416
CUL3_HUMAN	26.856	-0.0422331	-0.973057	0.335893	0.923416
TMM33_HUMAN	25.7606	0.0720377	0.972499	0.336167	0.923416
CUTA_HUMAN	25.5585	-0.146357	-0.972413	0.336209	0.923416
GCN1_HUMAN	22.8555	-0.0779416	-0.97023	0.337284	0.923416
CAH2_HUMAN	29.9375	0.11901	0.969655	0.337567	0.923416
PUR9_HUMAN	27.7826	-0.0642386	-0.966935	0.33891	0.923416
PRDX6_HUMAN	30.5791	-0.0984108	-0.966134	0.339306	0.923416
MUTA_HUMAN	25.2622	0.112099	0.965742	0.3395	0.923416
RADI_HUMAN	26.7084	-0.201383	-0.964664	0.340034	0.923416
NECP1_HUMAN	25.3901	0.115453	0.963797	0.340463	0.923416
KAD1_HUMAN	27.9766	-0.0820618	-0.962869	0.340924	0.923416
ENOA_HUMAN	32.5957	-0.0550156	-0.962506	0.341103	0.923416
RS16_HUMAN	26.3474	0.0605104	0.962417	0.341148	0.923416
CSN1_HUMAN	25.2185	-0.0692723	-0.961893	0.341408	0.923416
MTX1_HUMAN	25.2389	0.0740891	0.960693	0.342004	0.923416
AP1M1_HUMAN	26.1306	0.0568529	0.959475	0.34261	0.923416
GPX4_HUMAN	25.6843	-0.0805176	-0.958655	0.343019	0.923416
VA0D1_HUMAN	28.4947	0.13148	0.958286	0.343202	0.923416
PSD12_HUMAN	25.9309	0.0505998	0.95783	0.34343	0.923416
PLLP_HUMAN	28.1355	-0.25709	-0.95707	0.343809	0.923416
LG3BP_HUMAN	25.2183	-0.236402	-0.955245	0.34472	0.923416
STK39_HUMAN	25.0068	-0.111054	-0.954016	0.345335	0.923416
FIBA_HUMAN	26.6403	-0.393539	-0.953731	0.345478	0.923416
EFTS_HUMAN	24.1092	0.0674383	0.952464	0.346113	0.923416
GPDM_HUMAN	28.2289	0.0819479	0.952411	0.346139	0.923416
CACP_HUMAN	26.6094	0.0784863	0.951025	0.346834	0.923416
DMXL2_HUMAN	27.7853	0.0939166	0.950993	0.34685	0.923416
TBA1A_HUMAN	30.7091	0.0868998	0.950859	0.346918	0.923416
SAMH1_HUMAN	22.7301	-0.0559813	-0.950331	0.347183	0.923416
AT2B2_HUMAN	29.7384	0.098137	0.947684	0.348514	0.923416
PRAF3_HUMAN	26.212	0.0544447	0.947606	0.348553	0.923416
FXL16_HUMAN	25.6843	0.0809516	0.947067	0.348824	0.923416
KAP1_HUMAN	23.7169	0.132109	0.946677	0.349021	0.923416
PFD2_HUMAN	23.3636	-0.0443758	-0.946098	0.349312	0.923416
PSA4_HUMAN	26.4473	-0.062932	-0.941906	0.351431	0.923416
FBRL_HUMAN	22.9136	-0.0763293	-0.940849	0.351966	0.923416
GNAI3_HUMAN	24.7747	-0.0795136	-0.940743	0.35202	0.923416
A1AG1_HUMAN	25.2995	-0.418683	-0.940556	0.352114	0.923416
SYLC_HUMAN	24.8466	0.100298	0.940488	0.352149	0.923416
PSA1_HUMAN	26.6258	0.0530845	0.938897	0.352956	0.923416
ARL2_HUMAN	24.7363	0.118749	0.938775	0.353018	0.923416
COX2_HUMAN	29.5836	0.116642	0.93754	0.353646	0.923416
LEG1_HUMAN	28.0428	-0.102109	-0.936934	0.353954	0.923416
VA0D2_HUMAN	26.3655	0.150145	0.936777	0.354033	0.923416
ARL3_HUMAN	26.3056	-0.0742697	-0.935461	0.354703	0.923416
PTPRZ_HUMAN	28.1762	0.0845018	0.934234	0.355329	0.923416
HD_HUMAN	25.2744	0.114172	0.933767	0.355567	0.923416
RS7_HUMAN	26.4775	0.0594822	0.933172	0.355871	0.923416
EXOC2_HUMAN	24.6756	0.0886268	0.931621	0.356663	0.923416
S6A11_HUMAN	23.467	0.109769	0.931588	0.35668	0.923416
GRPE1_HUMAN	23.4454	-0.0780131	-0.931392	0.35678	0.923416
CSPG2_HUMAN	30.9637	-0.237547	-0.931189	0.356883	0.923416
AL1A1_HUMAN	26.7378	-0.103749	-0.930745	0.35711	0.923416
DIP2B_HUMAN	26.4604	-0.0901515	-0.930596	0.357187	0.923416
ALDH2_HUMAN	30.0655	0.0600512	0.930393	0.357291	0.923416
ATPF1_HUMAN	24.7781	-0.0933168	-0.929838	0.357575	0.923416
ROA3_HUMAN	27.4567	0.0821111	0.929469	0.357764	0.923416
VAC14_HUMAN	25.0692	-0.077405	-0.928506	0.358257	0.923416
EIF3I_HUMAN	24.7427	-0.0680629	-0.928034	0.358499	0.923416
ABHDB_HUMAN	24.5488	0.0997375	0.927742	0.358649	0.923416
PGM2_HUMAN	24.4089	-0.0974192	-0.927467	0.35879	0.923416
CYBP_HUMAN	26.7395	-0.10139	-0.92741	0.358819	0.923416
PITH1_HUMAN	26.2391	-0.0691539	-0.926783	0.359141	0.923416
ERLN2_HUMAN	25.7948	-0.143776	-0.92628	0.3594	0.923416
MBP_HUMAN	34.5516	-0.293821	-0.925568	0.359765	0.923416
RHG01_HUMAN	27.2145	0.0627168	0.925496	0.359802	0.923416
VAPB_HUMAN	26.6125	0.0915779	0.924674	0.360225	0.923416
F13A_HUMAN	23.4038	-0.176063	-0.923573	0.360792	0.923416
UBA6_HUMAN	25.3763	-0.0903574	-0.923051	0.361061	0.923416
PLXB1_HUMAN	24.5923	0.102917	0.923029	0.361072	0.923416
NDUAB_HUMAN	26.5794	0.12483	0.922789	0.361196	0.923416
HACD3_HUMAN	27.3593	0.0586522	0.922733	0.361225	0.923416
H2AY_HUMAN	26.7191	0.0657658	0.920392	0.362433	0.923416
EIF3L_HUMAN	24.9683	-0.0582102	-0.920122	0.362572	0.923416
RS15A_HUMAN	25.5158	0.10192	0.919575	0.362855	0.923416
AT5EL_HUMAN	25.8984	-0.171835	-0.919315	0.362989	0.923416
AMPL_HUMAN	27.4271	-0.0878206	-0.919072	0.363115	0.923416
ATIF1_HUMAN	24.1619	0.194471	0.918469	0.363427	0.923416
DHRS7_HUMAN	24.5262	-0.0949752	-0.915742	0.36484	0.924655
HS105_HUMAN	28.8098	0.046689	0.914743	0.365358	0.924655
BAG6_HUMAN	24.9366	-0.0565369	-0.914214	0.365632	0.924655
BRAF_HUMAN	23.9584	0.091222	0.913901	0.365796	0.924655
FN3K_HUMAN	25.7951	0.118175	0.913756	0.365871	0.924655
CAF17_HUMAN	23.7179	0.0884699	0.912618	0.366462	0.924705
EZRI_HUMAN	27.3884	-0.0612761	-0.912213	0.366673	0.924705
ERMIN_HUMAN	25.9573	-0.311695	-0.910364	0.367636	0.925656
GSTM3_HUMAN	28.7312	0.148616	0.909433	0.368122	0.925656
SAM50_HUMAN	26.8969	0.081078	0.908609	0.368552	0.925656
SCMC1_HUMAN	23.0329	-0.0625084	-0.907832	0.368958	0.925656
IVD_HUMAN	25.4162	-0.0867851	-0.907734	0.369009	0.925656
PXL2A_HUMAN	26.1083	-0.079401	-0.90607	0.369879	0.926089
MYH9_HUMAN	27.4763	-0.0917689	-0.903771	0.371084	0.926089
PCAT1_HUMAN	22.6555	0.0705681	0.903664	0.371139	0.926089
GLGB_HUMAN	23.8638	-0.107899	-0.903432	0.371261	0.926089
ENPP6_HUMAN	27.7745	-0.259619	-0.903154	0.371407	0.926089
MTMR5_HUMAN	27.0713	-0.0478632	-0.902914	0.371533	0.926089
PSA2_HUMAN	26.2339	-0.0559629	-0.900915	0.372583	0.927729
VGLU1_HUMAN	27.7537	0.14629	0.899474	0.373341	0.92815
CACB4_HUMAN	24.5963	0.104539	0.8991	0.373538	0.92815
MP2K1_HUMAN	28.1989	0.0476212	0.89585	0.375252	0.928198
GSTT2_HUMAN	25.4112	0.333345	0.895635	0.375366	0.928198
GNPI2_HUMAN	25.2316	-0.064101	-0.894012	0.376224	0.928198
RAP2B_HUMAN	23.8981	0.0668111	0.89278	0.376876	0.928198
MLP3B_HUMAN	27.433	0.0654732	0.890799	0.377926	0.928198
RL4_HUMAN	27.1677	0.0801769	0.890433	0.378121	0.928198
K1C9_HUMAN	26.0111	0.254428	0.890161	0.378265	0.928198
NCEH1_HUMAN	27.3244	0.098354	0.88938	0.37868	0.928198
ROA0_HUMAN	25.2403	0.136116	0.88797	0.379429	0.928198
ACAD8_HUMAN	23.9917	0.0983798	0.887665	0.379592	0.928198
RAB3B_HUMAN	22.8596	-0.074333	-0.88736	0.379754	0.928198
DCLK2_HUMAN	26.1921	-0.0679272	-0.887135	0.379874	0.928198
MAG_HUMAN	30.0356	-0.23642	-0.885996	0.380481	0.928198
RTCB_HUMAN	26.1433	0.0503569	0.885279	0.380862	0.928198
NECA1_HUMAN	24.587	0.0701595	0.884784	0.381126	0.928198
SNX5_HUMAN	24.3309	-0.0612297	-0.882743	0.382216	0.928198
ECHM_HUMAN	28.2643	0.0896433	0.882334	0.382435	0.928198
EI2BA_HUMAN	23.6471	-0.0873208	-0.88193	0.382651	0.928198
RASM_HUMAN	24.9161	0.081123	0.88162	0.382817	0.928198
CRIP2_HUMAN	27.1316	0.0901565	0.881501	0.382881	0.928198
DX39B_HUMAN	26.5273	-0.0662282	-0.878953	0.384245	0.928198
UBP11_HUMAN	24.1149	0.0926572	0.878197	0.384651	0.928198
SC24B_HUMAN	22.8413	0.106566	0.877067	0.385258	0.928198
AP2S1_HUMAN	27.249	0.15204	0.876376	0.385629	0.928198
PSB1_HUMAN	25.311	0.0796719	0.876062	0.385798	0.928198
PACN2_HUMAN	24.8851	-0.0760728	-0.876012	0.385824	0.928198
KPRB_HUMAN	25.9506	-0.0782805	-0.873067	0.38741	0.928198
GBRG2_HUMAN	24.7343	0.160072	0.873006	0.387443	0.928198
DAAM2_HUMAN	24.6905	-0.259508	-0.872989	0.387452	0.928198
THTM_HUMAN	24.8962	-0.10474	-0.87248	0.387726	0.928198
CD47_HUMAN	28.6163	0.0998469	0.872029	0.387969	0.928198
SF3B3_HUMAN	24.7151	0.0582094	0.871517	0.388246	0.928198
PRP19_HUMAN	25.1654	0.0783775	0.871436	0.38829	0.928198
APBA1_HUMAN	22.1628	0.246353	0.870577	0.388753	0.928198
CPT1A_HUMAN	24.8312	-0.0931602	-0.868711	0.389762	0.928198
GDE_HUMAN	26.7222	-0.0896954	-0.868121	0.390082	0.928198
ERMP1_HUMAN	23.5675	-0.102454	-0.867989	0.390153	0.928198
TRXR2_HUMAN	24.2912	0.132411	0.866663	0.390871	0.928198
FUS_HUMAN	24.3378	0.0675216	0.864143	0.392239	0.928198
PLD3_HUMAN	24.9552	0.108416	0.861679	0.393579	0.928198
UFM1_HUMAN	23.4606	-0.151447	-0.86163	0.393605	0.928198
EXOC3_HUMAN	24.013	0.0649064	0.859403	0.394819	0.928198
COASY_HUMAN	25.2153	-0.0582224	-0.859157	0.394953	0.928198
KCC2D_HUMAN	26.1729	0.10506	0.858854	0.395118	0.928198
MIC26_HUMAN	25.1864	-0.167562	-0.858847	0.395122	0.928198
ADT2_HUMAN	29.8644	0.102347	0.857456	0.395882	0.928198
PIPNA_HUMAN	26.3825	0.0670001	0.857203	0.39602	0.928198
TLN2_HUMAN	27.7841	0.0459769	0.857092	0.396081	0.928198
PDE1C_HUMAN	24.1293	-0.140175	-0.856866	0.396204	0.928198
ROA1_HUMAN	27.3032	0.0850772	0.85579	0.396793	0.928198
UBE4A_HUMAN	24.0463	-0.0492851	-0.855207	0.397112	0.928198
ANXA3_HUMAN	22.7902	-0.0775372	-0.855046	0.3972	0.928198
COPG1_HUMAN	25.6693	-0.0581314	-0.854523	0.397486	0.928198
LANC2_HUMAN	25.8875	0.0774928	0.852162	0.398781	0.928198
MET7A_HUMAN	26.212	-0.0641039	-0.852113	0.398808	0.928198
MYPR_HUMAN	34.3216	-0.192954	-0.851647	0.399064	0.928198
ODPX_HUMAN	26.1377	0.0934481	0.850624	0.399625	0.928198
CLAP2_HUMAN	26.7703	0.0524716	0.849484	0.400252	0.928198
CRYAB_HUMAN	31.4768	-0.222752	-0.849018	0.400509	0.928198
GELS_HUMAN	30.6845	-0.156701	-0.846925	0.401662	0.928198
PI42B_HUMAN	25.7221	0.0557977	0.844777	0.402847	0.928198
DLDH_HUMAN	29.1972	0.0859181	0.844773	0.40285	0.928198
ANK2_HUMAN	30.6892	0.0711094	0.844523	0.402988	0.928198
OPA1_HUMAN	28.5526	0.0636358	0.844505	0.402997	0.928198
PLXA4_HUMAN	26.823	0.0925389	0.841398	0.404716	0.928198
AL1B1_HUMAN	24.3376	-0.201097	-0.840828	0.405032	0.928198
KCD12_HUMAN	25.7023	-0.0711176	-0.840766	0.405066	0.928198
KC1G3_HUMAN	21.7572	0.0860332	0.840034	0.405472	0.928198
PTBP1_HUMAN	23.7838	-0.106533	-0.840023	0.405478	0.928198
CMBL_HUMAN	25.7058	-0.0618018	-0.839923	0.405534	0.928198
TFG_HUMAN	25.85	0.0677149	0.839373	0.405839	0.928198
CANB1_HUMAN	26.2842	0.108292	0.83892	0.40609	0.928198
STIP1_HUMAN	27.5858	0.115011	0.83882	0.406146	0.928198
CD9_HUMAN	29.1295	-0.229809	-0.838366	0.406398	0.928198
TLN1_HUMAN	26.6499	-0.106491	-0.837062	0.407122	0.928198
NDUS5_HUMAN	26.526	0.108457	0.836517	0.407426	0.928198
PDE1A_HUMAN	25.9404	0.0634668	0.834932	0.408308	0.928198
RL8_HUMAN	26.0789	0.0654329	0.834888	0.408332	0.928198
IGKC_HUMAN	26.8226	-0.226039	-0.833146	0.409303	0.928198
RAP2A_HUMAN	26.743	0.0940611	0.832963	0.409405	0.928198
CAPS2_HUMAN	24.3006	0.0981971	0.831748	0.410084	0.928198
GSK3B_HUMAN	25.3085	0.0680404	0.830673	0.410684	0.928198
PPID_HUMAN	23.0472	-0.121373	-0.829875	0.41113	0.928198
LGI3_HUMAN	26.6879	-0.135554	-0.829101	0.411563	0.928198
TSC2_HUMAN	24.0789	-0.0606303	-0.829046	0.411594	0.928198
PLPL6_HUMAN	24.9053	0.0817707	0.828809	0.411727	0.928198
RO60_HUMAN	25.1604	-0.11104	-0.828101	0.412124	0.928198
HEMO_HUMAN	25.3709	0.263875	0.827845	0.412267	0.928198
ALDOC_HUMAN	32.3337	-0.0530133	-0.827001	0.41274	0.928198
ACO13_HUMAN	26.6379	0.120401	0.826839	0.412831	0.928198
OPCM_HUMAN	27.6818	0.0703472	0.826713	0.412901	0.928198
DCTN2_HUMAN	27.9549	-0.085163	-0.825974	0.413316	0.928198
CAH14_HUMAN	23.7649	0.125718	0.825899	0.413358	0.928198
NECT1_HUMAN	25.3216	0.0639029	0.825777	0.413427	0.928198
PSA_HUMAN	29.7492	-0.0367039	-0.825244	0.413726	0.928198
GPDA_HUMAN	26.0816	-0.236614	-0.825237	0.41373	0.928198
SNPH_HUMAN	23.7217	-0.104046	-0.823827	0.414522	0.928198
TIM44_HUMAN	24.9483	0.0831736	0.823444	0.414737	0.928198
NDRG2_HUMAN	29.275	-0.0740401	-0.822634	0.415193	0.928198
AFG32_HUMAN	27.4566	0.0803637	0.822606	0.415208	0.928198
DLG1_HUMAN	26.4828	0.0501253	0.822122	0.415481	0.928198
SPTN2_HUMAN	28.8357	0.0565893	0.822096	0.415496	0.928198
COX15_HUMAN	22.583	0.0997334	0.822055	0.415519	0.928198
CDS2_HUMAN	26.2761	0.0739805	0.819942	0.416709	0.928198
HSP72_HUMAN	28.9003	-0.206371	-0.819764	0.41681	0.928198
ABR_HUMAN	27.2201	0.0406397	0.81891	0.417292	0.928198
SND1_HUMAN	26.2871	-0.0509434	-0.818718	0.4174	0.928198
PROF1_HUMAN	27.9924	-0.0905954	-0.817757	0.417942	0.928198
NPTX1_HUMAN	25.902	0.132955	0.816961	0.418392	0.928198
PRDX2_HUMAN	31.086	-0.0621427	-0.816068	0.418898	0.928198
ABHEB_HUMAN	24.4289	-0.107648	-0.815928	0.418977	0.928198
GANAB_HUMAN	28.792	-0.0405301	-0.813572	0.420311	0.928198
MTMR2_HUMAN	24.2891	0.0605388	0.813277	0.420478	0.928198
PPM1H_HUMAN	25.7359	0.091579	0.813007	0.420632	0.928198
DHPR_HUMAN	30.3711	-0.113971	-0.812743	0.420781	0.928198
STXB1_HUMAN	32.5499	0.0663112	0.81234	0.42101	0.928198
MAOM_HUMAN	26.2412	-0.0613431	-0.812205	0.421087	0.928198
ARMT1_HUMAN	24.1215	-0.0841442	-0.811885	0.421268	0.928198
PPCE_HUMAN	28.1007	-0.0580092	-0.810276	0.422182	0.928198
OST48_HUMAN	24.8192	0.0577166	0.809947	0.422369	0.928198
GLTP_HUMAN	26.2151	-0.270489	-0.808151	0.423392	0.928198
NDUA6_HUMAN	27.7379	0.0946463	0.80521	0.425068	0.928198
TSNAX_HUMAN	23.2782	-0.0621459	-0.804305	0.425585	0.928198
NDRG4_HUMAN	27.2507	-0.0588132	-0.803327	0.426144	0.928198
MTX2_HUMAN	25.269	0.110961	0.803151	0.426244	0.928198
2AAA_HUMAN	29.6705	0.0393281	0.802831	0.426427	0.928198
RS17_HUMAN	24.2179	0.114475	0.802774	0.42646	0.928198
PCDH1_HUMAN	24.3717	0.119881	0.802727	0.426487	0.928198
SYHC_HUMAN	25.6135	-0.0578076	-0.801953	0.42693	0.928198
ALDR_HUMAN	28.2694	-0.0431653	-0.801663	0.427095	0.928198
SHOT1_HUMAN	25.371	-0.143331	-0.801364	0.427267	0.928198
APT_HUMAN	25.064	-0.102296	-0.801206	0.427357	0.928198
NSF_HUMAN	31.4451	0.0478143	0.800949	0.427505	0.928198
VP26B_HUMAN	25.9152	0.0769213	0.80087	0.42755	0.928198
ARPC5_HUMAN	24.2005	0.0504184	0.800703	0.427645	0.928198
RL10A_HUMAN	25.6764	0.0933017	0.800581	0.427715	0.928198
GRM3_HUMAN	25.0556	0.139453	0.799623	0.428265	0.928198
CHRD1_HUMAN	24.4195	0.0855439	0.799431	0.428374	0.928198
SYUA_HUMAN	29.2108	0.118069	0.799222	0.428494	0.928198
DCNL1_HUMAN	23.5231	0.0538319	0.798508	0.428904	0.928198
ASNA_HUMAN	26.4136	0.0578017	0.79603	0.430328	0.928198
ANM5_HUMAN	24.6589	0.0582803	0.795548	0.430605	0.928198
GHC2_HUMAN	24.3971	0.0793912	0.795071	0.430879	0.928198
LSAMP_HUMAN	28.7627	0.0567765	0.794777	0.431049	0.928198
ACOT1_HUMAN	25.837	0.144662	0.794419	0.431255	0.928198
GNAI2_HUMAN	31.1104	-0.0522798	-0.794418	0.431255	0.928198
CAND2_HUMAN	23.1888	-0.0587803	-0.794035	0.431476	0.928198
THIL_HUMAN	29.0937	0.0600115	0.793659	0.431692	0.928198
RP3A_HUMAN	27.5581	0.113177	0.792816	0.432178	0.928397
IFIT5_HUMAN	21.4958	-0.0872325	-0.789482	0.434103	0.928545
TPM3_HUMAN	27.0705	0.0806276	0.789121	0.434312	0.928545
ATCAY_HUMAN	26.2824	0.116439	0.788075	0.434917	0.928545
S10A1_HUMAN	23.9149	-0.178947	-0.787346	0.435339	0.928545
NDUV2_HUMAN	27.0503	0.0846457	0.786986	0.435547	0.928545
GPD1L_HUMAN	26.9651	0.0393413	0.786825	0.43564	0.928545
RT34_HUMAN	22.6238	-0.0521948	-0.786738	0.435691	0.928545
NDUS4_HUMAN	24.841	0.119789	0.78656	0.435794	0.928545
3HIDH_HUMAN	25.508	-0.062666	-0.786104	0.436058	0.928545
MGST1_HUMAN	24.3751	-0.0661465	-0.785748	0.436264	0.928545
LEGL_HUMAN	25.8947	0.0734094	0.782631	0.438074	0.928545
CISY_HUMAN	30.1988	0.0788608	0.782628	0.438076	0.928545
HACE1_HUMAN	22.3315	-0.0449795	-0.781909	0.438494	0.928545
NDUBB_HUMAN	25.5676	0.0773881	0.781569	0.438692	0.928545
TIF1B_HUMAN	24.0936	0.0636584	0.781517	0.438722	0.928545
ARK73_HUMAN	22.9815	0.0756409	0.780917	0.439071	0.928545
AT2B3_HUMAN	27.0502	0.0901995	0.780231	0.439471	0.928545
OPA3_HUMAN	22.9801	0.0984805	0.779931	0.439645	0.928545
RL17_HUMAN	24.6228	-0.116557	-0.779814	0.439713	0.928545
AP1G1_HUMAN	26.5258	0.0423197	0.778111	0.440706	0.929811
PK3C3_HUMAN	23.3296	0.0822878	0.774333	0.442913	0.933025
ANKH_HUMAN	22.679	0.0758513	0.773732	0.443264	0.933025
ECM29_HUMAN	22.7307	0.0833596	0.773114	0.443626	0.933025
TIM50_HUMAN	24.815	0.103524	0.77244	0.444021	0.933025
SIR2_HUMAN	30.2806	-0.194228	-0.772128	0.444204	0.933025
RS14_HUMAN	24.4174	0.0931592	0.771112	0.4448	0.933448
DNPEP_HUMAN	25.1872	-0.0747956	-0.768567	0.446294	0.933926
NDKA_HUMAN	29.0758	-0.0516177	-0.768539	0.44631	0.933926
CSKI1_HUMAN	25.9499	0.0755432	0.768413	0.446384	0.933926
RAB8A_HUMAN	24.7802	-0.0605061	-0.768031	0.446609	0.933926
ATPG_HUMAN	29.492	0.0654749	0.765962	0.447826	0.935643
PRELP_HUMAN	23.6703	0.332713	0.765216	0.448265	0.935734
PDE4D_HUMAN	22.5547	0.0700493	0.76079	0.450878	0.938827
KNDC1_HUMAN	27.9467	-0.0659402	-0.759771	0.45148	0.938827
AASD1_HUMAN	23.6703	-0.056915	-0.759196	0.45182	0.938827
RTCA_HUMAN	24.9081	-0.0460733	-0.759133	0.451858	0.938827
VPS4A_HUMAN	25.5537	-0.0676183	-0.759113	0.45187	0.938827
DC1I1_HUMAN	26.3327	-0.0543571	-0.757171	0.45302	0.938827
AT1A3_HUMAN	31.7885	-0.060904	-0.756918	0.45317	0.938827
PSPC1_HUMAN	24.7038	0.0853561	0.756871	0.453198	0.938827
ENDD1_HUMAN	27.1617	-0.0841579	-0.756661	0.453323	0.938827
NDUAA_HUMAN	28.2799	0.0793981	0.755907	0.45377	0.93893
PPP5_HUMAN	26.5525	0.0484477	0.754746	0.454459	0.939533
SYNJ1_HUMAN	29.5257	0.0388421	0.753196	0.45538	0.939574
CLD11_HUMAN	28.7177	-0.19917	-0.753006	0.455493	0.939574
XPO1_HUMAN	26.898	-0.0353962	-0.752117	0.456022	0.939574
VDAC1_HUMAN	31.3253	0.063075	0.751061	0.456651	0.939574
NDUAD_HUMAN	27.4838	0.0779486	0.749612	0.457514	0.939574
CLCA_HUMAN	26.9866	0.0594103	0.749351	0.45767	0.939574
SDHB_HUMAN	26.444	0.0776165	0.747516	0.458765	0.939574
PGTB2_HUMAN	22.9862	-0.0730623	-0.747515	0.458765	0.939574
SPHK2_HUMAN	23.1073	-0.0751494	-0.747502	0.458773	0.939574
SV2A_HUMAN	28.9221	0.107043	0.746719	0.459241	0.939574
ADAP1_HUMAN	25.2145	-0.0526538	-0.746395	0.459435	0.939574
MOXD1_HUMAN	23.3942	0.0801154	0.745785	0.4598	0.939574
RSSA_HUMAN	27.2678	-0.0395021	-0.74556	0.459934	0.939574
GBB4_HUMAN	25.3202	0.0648243	0.744967	0.460289	0.939574
DIRA1_HUMAN	25.2092	0.0988991	0.742847	0.461558	0.939574
CAPG_HUMAN	24.7329	-0.08636	-0.741941	0.462101	0.939574
TCPD_HUMAN	28.6951	0.0327617	0.741481	0.462377	0.939574
CSDE1_HUMAN	26.1104	-0.0398309	-0.741072	0.462623	0.939574
PTN9_HUMAN	22.796	0.132507	0.740424	0.463012	0.939574
KAPCA_HUMAN	25.2997	0.07861	0.740408	0.463021	0.939574
FRIH_HUMAN	30.5277	-0.126729	-0.740046	0.463239	0.939574
PGM1_HUMAN	28.472	0.0521433	0.739909	0.463321	0.939574
TIP_HUMAN	24.4827	0.0495431	0.739404	0.463624	0.939574
HSDL2_HUMAN	26.6171	-0.0517798	-0.736043	0.465646	0.93973
MBLC2_HUMAN	25.8923	0.0621149	0.734887	0.466343	0.93973
NNRE_HUMAN	26.7171	0.0466615	0.73382	0.466986	0.93973
SYEM_HUMAN	23.3682	-0.108316	-0.733685	0.467068	0.93973
QCR2_HUMAN	30.3423	0.0767873	0.733459	0.467204	0.93973
PDE12_HUMAN	24.0659	0.0971076	0.733173	0.467377	0.93973
PSB3_HUMAN	25.4349	0.0598378	0.731532	0.468368	0.93973
ENOPH_HUMAN	26.6816	-0.0866294	-0.731045	0.468662	0.93973
THIO_HUMAN	26.2616	0.0845586	0.731045	0.468663	0.93973
BDH2_HUMAN	25.2355	-0.0951114	-0.72982	0.469403	0.93973
MAP2_HUMAN	23.5258	-0.0420145	-0.727062	0.471074	0.93973
HNRPK_HUMAN	28.305	0.0427266	0.726856	0.471199	0.93973
MCCA_HUMAN	24.3359	0.0788466	0.726602	0.471353	0.93973
GRAN_HUMAN	23.4453	-0.100179	-0.725724	0.471885	0.93973
KDSR_HUMAN	22.9193	-0.100771	-0.725557	0.471987	0.93973
TPD54_HUMAN	23.9876	-0.065964	-0.724784	0.472456	0.93973
PSD3_HUMAN	27.4071	0.1078	0.72471	0.472501	0.93973
SYT7_HUMAN	25.8449	0.0752702	0.724557	0.472594	0.93973
MCTS1_HUMAN	24.5129	0.101403	0.723119	0.473468	0.93973
DHX30_HUMAN	23.5957	0.0792532	0.722998	0.473542	0.93973
TENA_HUMAN	25.6594	0.281639	0.722224	0.474013	0.93973
F10A1_HUMAN	27.1804	-0.0549594	-0.720772	0.474897	0.93973
CTL2_HUMAN	26.59	-0.0718438	-0.72073	0.474923	0.93973
DPP6_HUMAN	28.6442	0.0789503	0.719818	0.475478	0.93973
UB2L3_HUMAN	25.1886	-0.098398	-0.719724	0.475536	0.93973
AGRIN_HUMAN	23.5402	-0.114276	-0.71932	0.475782	0.93973
CPPED_HUMAN	24.6074	-0.125017	-0.719197	0.475857	0.93973
PRS10_HUMAN	25.5972	0.0724739	0.718763	0.476122	0.93973
RDH11_HUMAN	26.8068	0.0866784	0.717329	0.476997	0.93973
EF2_HUMAN	28.4397	0.0399264	0.717307	0.47701	0.93973
KIF2A_HUMAN	26.6924	0.0362829	0.717243	0.477049	0.93973
LETM1_HUMAN	27.1542	0.0662275	0.717178	0.477089	0.93973
AP3D1_HUMAN	27.147	0.0501579	0.715368	0.478196	0.93973
PTN11_HUMAN	26.5408	-0.0417148	-0.712759	0.479792	0.93973
HP1B3_HUMAN	26.429	-0.0876856	-0.711713	0.480433	0.93973
SCN2A_HUMAN	26.1752	0.117495	0.711107	0.480805	0.93973
OSBL6_HUMAN	22.4142	-0.0747349	-0.71098	0.480883	0.93973
RRAGC_HUMAN	23.5854	0.0491881	0.71054	0.481153	0.93973
QCR8_HUMAN	27.4131	0.094609	0.710433	0.481219	0.93973
VPS29_HUMAN	26.5507	0.0561161	0.708894	0.482164	0.93973
HSDL1_HUMAN	25.2644	0.0608873	0.708847	0.482192	0.93973
SFXN3_HUMAN	27.9667	0.0705832	0.708259	0.482554	0.93973
IGHM_HUMAN	25.0702	-0.283138	-0.707962	0.482736	0.93973
PHIPL_HUMAN	27.4374	0.0462571	0.706602	0.483573	0.93973
H33_HUMAN	30.6562	-0.0762471	-0.706311	0.483753	0.93973
ANLN_HUMAN	27.0692	-0.228961	-0.705194	0.48444	0.93973
SNAA_HUMAN	27.0959	-0.0390168	-0.704774	0.484699	0.93973
PSMD8_HUMAN	25.586	-0.0574545	-0.703935	0.485216	0.93973
HNRPR_HUMAN	25.8654	-0.0490927	-0.703833	0.485279	0.93973
GBG7_HUMAN	25.6988	-0.116726	-0.703799	0.4853	0.93973
F126B_HUMAN	23.8831	0.0638335	0.701632	0.486637	0.93973
HIG1A_HUMAN	25.4639	0.126414	0.701334	0.486821	0.93973
RPN1_HUMAN	26.9272	-0.0328082	-0.701302	0.486841	0.93973
DHX9_HUMAN	27.339	0.0421627	0.701213	0.486896	0.93973
DCTN4_HUMAN	25.5051	0.0762691	0.700783	0.487161	0.93973
VATB2_HUMAN	30.5831	0.0416191	0.700534	0.487316	0.93973
AB17B_HUMAN	23.9471	0.0892045	0.700384	0.487408	0.93973
SBP1_HUMAN	28.7669	0.0480661	0.700232	0.487502	0.93973
SUOX_HUMAN	23.8208	0.0934462	0.699764	0.487792	0.93973
SRC8_HUMAN	25.7501	-0.0889075	-0.699342	0.488053	0.93973
GMFB_HUMAN	26.2528	0.0619257	0.698856	0.488353	0.93973
NDUA5_HUMAN	26.6832	0.0834911	0.698475	0.488589	0.93973
UBQL1_HUMAN	23.1938	0.064007	0.697443	0.489228	0.93973
SRP68_HUMAN	23.4152	-0.075724	-0.697265	0.489338	0.93973
GRSF1_HUMAN	22.926	0.0580279	0.696923	0.48955	0.93973
RHG05_HUMAN	23.1496	-0.0431021	-0.695521	0.490419	0.940634
THTR_HUMAN	25.6328	0.0828685	0.693609	0.491606	0.942146
E41L1_HUMAN	28.8032	0.0635603	0.692701	0.49217	0.942462
MDHC_HUMAN	31.5823	0.04372	0.691736	0.49277	0.942493
MIC19_HUMAN	26.0161	0.0930446	0.691138	0.493142	0.942493
ST4A1_HUMAN	25.2936	0.0528823	0.690538	0.493516	0.942493
KAD5_HUMAN	27.1077	0.047063	0.690111	0.493782	0.942493
DCE2_HUMAN	25.5855	0.121654	0.688965	0.494495	0.942591
CSKP_HUMAN	25.875	0.0481004	0.688747	0.494631	0.942591
SH3L2_HUMAN	25.6656	0.0688608	0.687375	0.495487	0.943461
GBRL2_HUMAN	25.8224	0.0612775	0.684888	0.49704	0.945656
ERF1_HUMAN	24.0532	-0.0449805	-0.684066	0.497553	0.945871
PSB6_HUMAN	25.7038	-0.0654127	-0.682492	0.498538	0.946981
CNDP2_HUMAN	29.6107	-0.0790623	-0.680185	0.499984	0.947887
CLPT1_HUMAN	25.1014	0.0769269	0.679825	0.500209	0.947887
TBK1_HUMAN	23.079	0.0597008	0.678932	0.500769	0.947887
RS12_HUMAN	24.5851	0.055583	0.677772	0.501498	0.947887
RL9_HUMAN	25.7069	-0.0666088	-0.677284	0.501804	0.947887
SYLM_HUMAN	23.6111	-0.0571552	-0.677172	0.501875	0.947887
HINT1_HUMAN	27.3654	-0.107844	-0.675372	0.503006	0.947887
BAIP2_HUMAN	26.5189	0.0829239	0.675208	0.503109	0.947887
SAHH3_HUMAN	25.2315	0.0649341	0.674714	0.50342	0.947887
TBB2A_HUMAN	31.8082	-0.0697534	-0.674549	0.503523	0.947887
FAK1_HUMAN	23.3951	-0.0427238	-0.674269	0.5037	0.947887
PI3R4_HUMAN	24.0019	-0.0717862	-0.673473	0.504201	0.947887
GAS7_HUMAN	25.133	0.0686325	0.673428	0.504229	0.947887
PI4KA_HUMAN	26.5699	0.0687014	0.671198	0.505635	0.948548
LHPP_HUMAN	25.9674	0.0684094	0.671177	0.505648	0.948548
PDCD6_HUMAN	26.3253	-0.0703875	-0.670576	0.506027	0.948548
LIGO1_HUMAN	24.4324	-0.0408499	-0.670324	0.506187	0.948548
DNJB6_HUMAN	23.6708	-0.0681244	-0.66896	0.507048	0.949137
TALDO_HUMAN	29.2688	-0.0966672	-0.667169	0.50818	0.949137
RLGPB_HUMAN	24.2809	0.0666715	0.667086	0.508233	0.949137
PANK4_HUMAN	25.0145	0.0658952	0.666492	0.508608	0.949137
ARMC8_HUMAN	22.298	0.102631	0.666072	0.508874	0.949137
RDH13_HUMAN	23.9182	-0.109542	-0.666014	0.508911	0.949137
COX41_HUMAN	28.3177	0.101807	0.665235	0.509404	0.949307
TPC11_HUMAN	24.6019	-0.0458543	-0.66441	0.509927	0.949533
CX6A1_HUMAN	25.4313	0.170049	0.663652	0.510408	0.949679
PTBP2_HUMAN	24.2091	-0.0634815	-0.66169	0.511652	0.950926
ROA2_HUMAN	28.7407	0.071183	0.660721	0.512267	0.950926
PLSL_HUMAN	23.5485	-0.11381	-0.660694	0.512285	0.950926
ATLA2_HUMAN	22.5277	-0.0694831	-0.658625	0.5136	0.951562
FABP5_HUMAN	25.3747	0.0976896	0.658514	0.513671	0.951562
NDUB7_HUMAN	24.6487	0.081309	0.658255	0.513835	0.951562
TNPO1_HUMAN	25.359	-0.0393952	-0.654191	0.516425	0.954994
PRUN2_HUMAN	24.3941	0.0874635	0.653073	0.517138	0.954994
VP33A_HUMAN	24.2111	0.0485975	0.652836	0.51729	0.954994
PYGB_HUMAN	30.6581	-0.053877	-0.652567	0.517462	0.954994
CBR3_HUMAN	27.5219	-0.0556574	-0.651645	0.518051	0.954994
CBPM_HUMAN	24.1748	-0.205004	-0.651547	0.518113	0.954994
BUB3_HUMAN	22.7175	0.0342605	0.650468	0.518803	0.955519
NCAM1_HUMAN	30.7586	0.0462056	0.649796	0.519233	0.955567
HGS_HUMAN	25.5143	0.0803151	0.646337	0.521449	0.957165
UB2V1_HUMAN	26.702	0.0523307	0.644587	0.522572	0.957165
EF1B_HUMAN	25.5053	0.0632913	0.64417	0.52284	0.957165
TAM41_HUMAN	23.5783	0.0889501	0.643774	0.523094	0.957165
RGS6_HUMAN	24.8229	0.0802969	0.643689	0.523149	0.957165
BCAS3_HUMAN	23.8313	-0.056886	-0.64317	0.523482	0.957165
SYDC_HUMAN	27.907	-0.0257897	-0.642747	0.523754	0.957165
ODO2_HUMAN	28.6611	0.0627178	0.642523	0.523898	0.957165
OAT_HUMAN	26.2801	-0.0517019	-0.641801	0.524363	0.957165
RL18A_HUMAN	25.361	0.0832886	0.641638	0.524467	0.957165
ACSF3_HUMAN	24.852	-0.0855507	-0.641499	0.524557	0.957165
ADCY5_HUMAN	21.9488	0.0775635	0.640477	0.525215	0.957491
B3GLT_HUMAN	22.3056	0.0565438	0.639962	0.525546	0.957491
FOLH1_HUMAN	24.1419	-0.159907	-0.637634	0.527047	0.959343
SRC_HUMAN	23.813	0.0815368	0.637125	0.527375	0.959343
RL7_HUMAN	26.7946	0.0666371	0.636252	0.527938	0.959629
AT5F1_HUMAN	29.6446	0.0549676	0.634835	0.528854	0.960425
WFS1_HUMAN	23.4238	0.0592978	0.634316	0.529189	0.960425
ARL1_HUMAN	23.2837	0.0679083	0.633549	0.529685	0.960588
LRP1_HUMAN	24.8811	-0.142801	-0.632843	0.530142	0.960678
SEPT6_HUMAN	26.8823	0.0809227	0.632062	0.530647	0.960857
PYGM_HUMAN	28.3787	0.0562794	0.631341	0.531113	0.960966
TBG2_HUMAN	23.5314	0.0375484	0.630677	0.531544	0.960991
MTAP_HUMAN	24.677	-0.0593257	-0.629588	0.532249	0.960991
PLCL1_HUMAN	25.7871	-0.109047	-0.62924	0.532475	0.960991
CYB_HUMAN	23.6732	0.0748512	0.628273	0.533102	0.960991
IF5_HUMAN	24.8634	-0.0580577	-0.627556	0.533568	0.960991
PRRT2_HUMAN	27.4856	0.0918009	0.627027	0.533911	0.960991
TBA4A_HUMAN	30.8868	-0.0665079	-0.62693	0.533974	0.960991
FIBP_HUMAN	24.0412	0.0639604	0.62581	0.534702	0.961533
NMDZ1_HUMAN	24.8548	0.101417	0.623575	0.536156	0.961533
CMC1_HUMAN	30.1328	-0.0662971	-0.622696	0.536728	0.961533
HXK1_HUMAN	31.6146	0.0567458	0.621473	0.537524	0.961533
FNTA_HUMAN	23.9977	-0.119154	-0.620454	0.538189	0.961533
OSTF1_HUMAN	24.8021	-0.078147	-0.620023	0.53847	0.961533
MVP_HUMAN	27.351	0.156096	0.619304	0.538939	0.961533
APOB_HUMAN	24.2365	-0.223979	-0.619046	0.539108	0.961533
PITC1_HUMAN	23.6346	0.0713646	0.619027	0.53912	0.961533
UBP5_HUMAN	28.4928	-0.030773	-0.618848	0.539236	0.961533
MACD1_HUMAN	23.7595	0.0788879	0.61594	0.541136	0.961533
DDRGK_HUMAN	22.0758	-0.0785543	-0.615236	0.541597	0.961533
MARE2_HUMAN	28.0203	0.0373379	0.614587	0.542022	0.961533
BACH_HUMAN	28.7795	0.027938	0.613989	0.542413	0.961533
THY1_HUMAN	30.3708	0.0806231	0.613457	0.542761	0.961533
TMM43_HUMAN	23.7244	-0.0559055	-0.613024	0.543045	0.961533
OCAD1_HUMAN	23.8134	-0.0659198	-0.612352	0.543486	0.961533
GBRA1_HUMAN	25.6908	0.0965473	0.612159	0.543612	0.961533
HPRT_HUMAN	28.289	0.03221	0.611954	0.543746	0.961533
PI42A_HUMAN	27.6568	-0.102497	-0.610281	0.544844	0.961533
TOR1A_HUMAN	21.649	0.0398795	0.609718	0.545213	0.961533
RS11_HUMAN	26.7752	0.0408158	0.609603	0.545289	0.961533
HSP74_HUMAN	28.3871	-0.0309978	-0.609437	0.545398	0.961533
PITM1_HUMAN	22.5768	0.0273079	0.609178	0.545568	0.961533
OGT1_HUMAN	26.0168	0.0619212	0.608894	0.545754	0.961533
UCHL1_HUMAN	31.6002	-0.0424887	-0.608373	0.546097	0.961533
SATT_HUMAN	26.4975	0.0779263	0.607013	0.546991	0.961533
TEBP_HUMAN	25.4001	0.11592	0.607009	0.546993	0.961533
NDK3_HUMAN	24.0441	0.0672075	0.606916	0.547054	0.961533
QKI_HUMAN	24.6296	-0.150717	-0.604524	0.548629	0.961533
PRS6B_HUMAN	26.3048	-0.0398397	-0.604418	0.548698	0.961533
PDIA1_HUMAN	27.6998	0.0303665	0.603711	0.549164	0.961533
PBIP1_HUMAN	24.3561	-0.0680674	-0.603012	0.549625	0.961533
TMX3_HUMAN	25.0947	-0.0644485	-0.601239	0.550794	0.961533
KAP2_HUMAN	26.3443	0.041193	0.59931	0.552068	0.961533
TCTP_HUMAN	25.1587	0.0635833	0.599065	0.55223	0.961533
KCAB2_HUMAN	27.3414	-0.0386958	-0.599044	0.552244	0.961533
PRDX3_HUMAN	29.5709	-0.0452659	-0.598912	0.552331	0.961533
UCRI_HUMAN	27.6702	0.0890098	0.598047	0.552902	0.961533
DNJC5_HUMAN	27.1134	0.0998802	0.596466	0.553948	0.961533
AP4A_HUMAN	23.0278	-0.0597184	-0.595634	0.554499	0.961533
NHRF1_HUMAN	26.5833	-0.114671	-0.595109	0.554847	0.961533
CALM3_HUMAN	28.2584	-0.0948858	-0.595073	0.554871	0.961533
AP2A2_HUMAN	29.3451	0.0444028	0.594988	0.554927	0.961533
IMPA1_HUMAN	27.4857	-0.0391511	-0.593602	0.555846	0.961533
DNJA4_HUMAN	23.6388	0.0477415	0.593554	0.555877	0.961533
SAHH_HUMAN	28.2027	-0.0355714	-0.592845	0.556348	0.961533
ISCU_HUMAN	23.8677	0.0462445	0.591973	0.556926	0.961533
SEPT4_HUMAN	27.917	-0.0897579	-0.59101	0.557566	0.961533
KAD4_HUMAN	26.8238	0.0492681	0.590891	0.557644	0.961533
AKT3_HUMAN	24.8251	0.194595	0.590238	0.558078	0.961533
EMC1_HUMAN	25.3353	0.047578	0.590219	0.558091	0.961533
BASI_HUMAN	26.6347	0.0451931	0.590177	0.558119	0.961533
AMER2_HUMAN	24.0632	-0.127174	-0.589903	0.558301	0.961533
TPPP3_HUMAN	26.168	-0.143042	-0.589832	0.558348	0.961533
B2L13_HUMAN	24.4875	-0.101349	-0.589083	0.558846	0.961533
RAB2B_HUMAN	24.4389	-0.0528688	-0.588865	0.558991	0.961533
ACOC_HUMAN	26.6617	-0.0386456	-0.588208	0.559428	0.961533
STXB6_HUMAN	25.3951	-0.0738413	-0.587525	0.559882	0.961533
ENPP4_HUMAN	22.8724	0.0780431	0.587453	0.55993	0.961533
TAOK1_HUMAN	23.3758	0.0296851	0.587423	0.55995	0.961533
MYL6_HUMAN	25.4914	-0.0545524	-0.587291	0.560038	0.961533
GRB2_HUMAN	26.4204	0.0372407	0.586917	0.560287	0.961533
SYQ_HUMAN	24.2499	0.0610613	0.58687	0.560318	0.961533
PYRG1_HUMAN	24.1465	0.0563042	0.585108	0.561491	0.962443
KCD16_HUMAN	24.4833	0.0849896	0.5846	0.56183	0.962443
RHOG_HUMAN	27.17	-0.163772	-0.583704	0.562427	0.962443
RPTOR_HUMAN	23.7516	-0.0658867	-0.583629	0.562477	0.962443
DC1I2_HUMAN	24.6842	-0.0680816	-0.582131	0.563477	0.963455
1433E_HUMAN	30.3463	0.0370475	0.579279	0.565382	0.963656
LGUL_HUMAN	28.7617	-0.0487756	-0.579115	0.565492	0.963656
MYO1D_HUMAN	27.7398	-0.174481	-0.578988	0.565577	0.963656
FKB1A_HUMAN	25.1214	0.120064	0.578393	0.565975	0.963656
MTCH2_HUMAN	28.39	0.0447926	0.577404	0.566637	0.963656
PRPS1_HUMAN	27.4152	0.0430734	0.576136	0.567486	0.963656
GLMN_HUMAN	21.6369	0.0418587	0.575941	0.567616	0.963656
CRK_HUMAN	25.8441	0.0483158	0.575907	0.567639	0.963656
SC31A_HUMAN	25.382	0.0419786	0.57486	0.568341	0.963656
GAPR1_HUMAN	25.681	-0.176191	-0.574818	0.568369	0.963656
FLII_HUMAN	23.623	-0.0384907	-0.574592	0.56852	0.963656
PDK3_HUMAN	26.1817	0.054265	0.574057	0.568879	0.963656
COX1_HUMAN	26.7023	0.0805898	0.573246	0.569423	0.963656
PTPRF_HUMAN	23.7438	0.0657118	0.57068	0.571146	0.963656
HIBCH_HUMAN	25.6055	0.0486233	0.570371	0.571354	0.963656
RS8_HUMAN	26.0923	0.0709421	0.569795	0.571741	0.963656
MPP2_HUMAN	26.1887	0.0405569	0.567764	0.573107	0.963656
NIPS1_HUMAN	27.7071	-0.0569399	-0.566834	0.573734	0.963656
RHG44_HUMAN	23.4425	0.0530392	0.566582	0.573904	0.963656
NCAN_HUMAN	29.4282	0.0404493	0.56657	0.573912	0.963656
HMCS1_HUMAN	23.2117	-0.0798239	-0.565544	0.574603	0.963656
VDAC3_HUMAN	30.0998	0.0542474	0.565301	0.574767	0.963656
GLPK_HUMAN	23.8726	0.0763594	0.565079	0.574916	0.963656
PSMD1_HUMAN	26.7355	0.0277109	0.565056	0.574932	0.963656
FAAH1_HUMAN	23.1664	-0.0627288	-0.565001	0.574969	0.963656
CATB_HUMAN	24.068	0.0411511	0.564307	0.575437	0.963656
MLEC_HUMAN	23.6985	0.0293645	0.563036	0.576295	0.963656
COX7R_HUMAN	26.4063	0.0859924	0.5629	0.576386	0.963656
PGES2_HUMAN	26.6136	0.0601807	0.560087	0.578287	0.963656
FKBP2_HUMAN	24.6456	-0.0499922	-0.559449	0.578718	0.963656
PFKAM_HUMAN	29.741	0.0271848	0.558578	0.579307	0.963656
GNA11_HUMAN	26.8042	0.0434222	0.557802	0.579833	0.963656
PSIP1_HUMAN	24.6031	0.0878351	0.557664	0.579926	0.963656
FCL_HUMAN	24.524	-0.0402323	-0.557157	0.580269	0.963656
NDUB5_HUMAN	26.8306	0.0847361	0.555858	0.581149	0.963656
FKBP4_HUMAN	27.2345	-0.0351305	-0.555433	0.581437	0.963656
BCAS1_HUMAN	25.4787	-0.144384	-0.554833	0.581844	0.963656
SDHA_HUMAN	28.9658	0.0586956	0.552648	0.583327	0.963656
ILVBL_HUMAN	24.368	0.0479466	0.552232	0.583609	0.963656
CRAC1_HUMAN	24.6846	-0.0435049	-0.551954	0.583798	0.963656
NUDT3_HUMAN	25.9285	-0.0487578	-0.550902	0.584513	0.963656
FLOT1_HUMAN	27.8511	0.0558638	0.550579	0.584733	0.963656
CAST2_HUMAN	24.2005	-0.0365401	-0.550197	0.584992	0.963656
LARP1_HUMAN	25.1149	-0.0431289	-0.549655	0.585361	0.963656
LGI1_HUMAN	26.519	-0.0431033	-0.549213	0.585661	0.963656
RAB14_HUMAN	28.4498	0.0243054	0.548018	0.586475	0.963656
SYT2_HUMAN	26.5929	0.0893842	0.547266	0.586987	0.963656
CPSF5_HUMAN	24.597	0.0512535	0.547157	0.587061	0.963656
VPS16_HUMAN	24.159	-0.0478698	-0.546995	0.587171	0.963656
SORT_HUMAN	24.8424	-0.0506799	-0.546684	0.587383	0.963656
KLC1_HUMAN	26.4886	-0.0493029	-0.546548	0.587476	0.963656
BPNT1_HUMAN	24.9538	0.0398591	0.545597	0.588124	0.963656
PSA6_HUMAN	26.7638	0.0342694	0.545362	0.588284	0.963656
STRAP_HUMAN	26.0304	0.0313766	0.544717	0.588723	0.963656
KAP0_HUMAN	26.1349	-0.0764449	-0.54464	0.588776	0.963656
AGO1_HUMAN	23.6489	0.0389612	0.544332	0.588986	0.963656
SNX6_HUMAN	24.6772	-0.0622844	-0.544126	0.589127	0.963656
SIR3_HUMAN	23.023	-0.0628915	-0.543025	0.589878	0.963656
HYES_HUMAN	23.7599	0.0918553	0.542867	0.589986	0.963656
NMT1_HUMAN	24.902	-0.0397538	-0.542274	0.590391	0.963656
M2OM_HUMAN	29.8157	0.0430371	0.542008	0.590573	0.963656
ABCE1_HUMAN	24.031	0.0359702	0.541259	0.591084	0.963656
RS18_HUMAN	25.1631	0.0488157	0.54087	0.59135	0.963656
U5S1_HUMAN	24.6309	-0.0429506	-0.540272	0.591759	0.963656
COR1B_HUMAN	25.1613	0.0355296	0.539993	0.59195	0.963656
RS4X_HUMAN	26.7149	0.0339236	0.538597	0.592904	0.963656
RL23_HUMAN	25.1802	0.052988	0.537236	0.593836	0.963656
SYSC_HUMAN	27.396	-0.0441535	-0.536172	0.594565	0.963656
PIGS_HUMAN	22.9838	0.0446047	0.535917	0.59474	0.963656
ETFD_HUMAN	24.1816	0.0609137	0.533502	0.596396	0.963656
DPYL3_HUMAN	28.3866	0.0516945	0.53302	0.596726	0.963656
EXOC4_HUMAN	25.3215	0.0306241	0.532612	0.597006	0.963656
HDHD2_HUMAN	26.8301	-0.0373425	-0.532305	0.597217	0.963656
MYEF2_HUMAN	23.844	0.0308973	0.530575	0.598406	0.963656
SHAN3_HUMAN	24.5742	0.0586206	0.529661	0.599034	0.963656
IQEC1_HUMAN	26.812	0.0306605	0.528256	0.6	0.963656
RL5_HUMAN	25.559	0.0473369	0.528195	0.600043	0.963656
MPPA_HUMAN	24.708	0.0534679	0.528025	0.600159	0.963656
THIC_HUMAN	27.219	-0.0433875	-0.527315	0.600648	0.963656
ELOB_HUMAN	25.9229	0.0434747	0.527097	0.600798	0.963656
PKP4_HUMAN	24.4256	-0.0645522	-0.526973	0.600883	0.963656
MIRO1_HUMAN	25.5492	0.038271	0.524865	0.602336	0.963656
NEUL_HUMAN	23.3568	0.0505991	0.524375	0.602674	0.963656
FUBP2_HUMAN	25.8177	0.0654799	0.523182	0.603497	0.963656
XRCC5_HUMAN	26.9754	0.0338993	0.52308	0.603567	0.963656
TCPH_HUMAN	29.011	0.0267158	0.522637	0.603873	0.963656
TMLH_HUMAN	23.5076	0.0760706	0.521866	0.604405	0.963656
PRUN1_HUMAN	22.6012	0.0439282	0.521365	0.604751	0.963656
COQ8A_HUMAN	23.0093	0.0379831	0.52081	0.605134	0.963656
PRRT3_HUMAN	24.1253	0.064969	0.520667	0.605233	0.963656
MPC2_HUMAN	26.0111	0.0860322	0.520139	0.605598	0.963656
D39U1_HUMAN	25.1626	-0.0655283	-0.518441	0.606772	0.963656
XPOT_HUMAN	24.8506	-0.0492486	-0.518236	0.606914	0.963656
PP14A_HUMAN	24.312	-0.178557	-0.517912	0.607138	0.963656
VATH_HUMAN	28.7326	0.0322853	0.517052	0.607733	0.963656
MARE1_HUMAN	25.5544	-0.0572329	-0.516996	0.607772	0.963656
CPNE4_HUMAN	23.7379	0.0319856	0.516911	0.607831	0.963656
APBB1_HUMAN	23.7063	0.0280972	0.516861	0.607865	0.963656
NAKD2_HUMAN	26.1674	0.0658003	0.515091	0.609091	0.963656
CX7A2_HUMAN	25.6475	0.065246	0.514737	0.609336	0.963656
PPAC_HUMAN	24.2417	0.0492141	0.51421	0.609702	0.963656
RALA_HUMAN	27.5007	0.0384819	0.513628	0.610105	0.963656
UBP7_HUMAN	25.9961	0.0331529	0.513084	0.610483	0.963656
HINT3_HUMAN	25.5418	-0.0600005	-0.512545	0.610857	0.963656
LDHA_HUMAN	30.9426	0.024784	0.512469	0.61091	0.963656
CF136_HUMAN	23.9732	0.0874779	0.512361	0.610984	0.963656
PRDX5_HUMAN	28.9199	0.0435275	0.511204	0.611787	0.963656
PARK7_HUMAN	30.0665	0.029995	0.510119	0.612541	0.963656
IF2P_HUMAN	22.3675	-0.0309727	-0.509911	0.612685	0.963656
RBP56_HUMAN	23.4991	-0.0514692	-0.508946	0.613356	0.963656
HMOX2_HUMAN	26.0657	0.0625322	0.508097	0.613946	0.963656
HHATL_HUMAN	22.3687	-0.0324902	-0.505936	0.61545	0.963656
ANK1_HUMAN	24.4511	-0.0862371	-0.505896	0.615478	0.963656
IPO7_HUMAN	25.7563	0.0351802	0.505721	0.6156	0.963656
TRNT1_HUMAN	23.1416	0.0565055	0.505215	0.615952	0.963656
F262_HUMAN	25.4346	0.0573116	0.503852	0.616902	0.963656
GCDH_HUMAN	24.8924	-0.0596401	-0.50345	0.617182	0.963656
PROF2_HUMAN	27.3118	0.0402295	0.503056	0.617457	0.963656
KAD2_HUMAN	24.2303	0.0738665	0.502229	0.618034	0.963656
CX6B1_HUMAN	25.1603	0.0582913	0.502021	0.618179	0.963656
IMDH2_HUMAN	24.3297	-0.0430947	-0.501108	0.618816	0.963656
AAK1_HUMAN	26.0397	0.0504898	0.500975	0.618908	0.963656
RS13_HUMAN	26.2053	0.048336	0.500893	0.618966	0.963656
ROCK2_HUMAN	26.0791	0.0282909	0.500689	0.619108	0.963656
SEPT7_HUMAN	30.5125	0.0271599	0.499768	0.619751	0.963656
GOLP3_HUMAN	21.714	-0.060077	-0.499207	0.620143	0.963656
GRAP1_HUMAN	24.6891	-0.0300606	-0.498236	0.620822	0.963656
LRC59_HUMAN	24.2496	0.0492453	0.498021	0.620972	0.963656
ADT3_HUMAN	28.6875	0.0546794	0.497221	0.621531	0.963656
COPB2_HUMAN	25.5065	-0.0418605	-0.496984	0.621697	0.963656
PGTA_HUMAN	25.0737	0.0457852	0.496141	0.622287	0.963656
CPNE1_HUMAN	23.5146	-0.100894	-0.495515	0.622725	0.963656
ATP5H_HUMAN	27.7895	-0.0428704	-0.495143	0.622985	0.963656
HEM2_HUMAN	26.5123	-0.055851	-0.49508	0.62303	0.963656
CAND1_HUMAN	29.6514	-0.0198875	-0.494194	0.62365	0.963656
PRAF2_HUMAN	22.2205	0.0320193	0.493448	0.624173	0.963656
IMA4_HUMAN	23.279	-0.0525468	-0.493393	0.624211	0.963656
ARBK1_HUMAN	24.2722	0.0458253	0.493325	0.624259	0.963656
PCBP1_HUMAN	27.3809	-0.0381775	-0.493059	0.624445	0.963656
ARL8A_HUMAN	24.7664	0.0440713	0.492852	0.62459	0.963656
SUCB1_HUMAN	29.059	0.0481127	0.492694	0.624701	0.963656
TMOD2_HUMAN	27.1022	0.0336505	0.491791	0.625334	0.963656
CSRP1_HUMAN	27.8033	-0.0809847	-0.490241	0.626422	0.963656
VTA1_HUMAN	24.6283	-0.0416215	-0.490055	0.626552	0.963656
PGK1_HUMAN	31.7878	-0.0225493	-0.489915	0.62665	0.963656
ARP3_HUMAN	27.4907	-0.0316924	-0.489069	0.627244	0.963656
COX5B_HUMAN	28.2098	0.0550433	0.488924	0.627346	0.963656
G37L1_HUMAN	25.024	0.0613375	0.488905	0.62736	0.963656
GSTK1_HUMAN	24.2028	0.0601629	0.488384	0.627725	0.963656
MA7D1_HUMAN	23.3624	-0.0639317	-0.487914	0.628055	0.963656
SET_HUMAN	25.0581	0.0502004	0.487669	0.628228	0.963656
KITM_HUMAN	23.5297	-0.0302179	-0.486209	0.629254	0.963656
SNTB2_HUMAN	22.0748	-0.034067	-0.486058	0.62936	0.963656
TBC24_HUMAN	25.911	0.0554643	0.484344	0.630566	0.963656
CNDP1_HUMAN	24.5119	-0.144193	-0.482803	0.631651	0.963656
MAP1B_HUMAN	30.7961	-0.0375822	-0.482414	0.631925	0.963656
HS74L_HUMAN	27.3154	-0.0265033	-0.482093	0.632151	0.963656
VATF_HUMAN	24.3315	0.0896239	0.479759	0.633797	0.963656
TM1L2_HUMAN	25.6051	-0.0406134	-0.479671	0.633859	0.963656
SCD5_HUMAN	23.5913	-0.0525249	-0.479528	0.63396	0.963656
EPMIP_HUMAN	24.633	-0.0321245	-0.479468	0.634002	0.963656
THOP1_HUMAN	24.8788	-0.0515485	-0.478517	0.634673	0.963656
LCMT1_HUMAN	24.2135	0.0389115	0.47729	0.635539	0.963656
ABHDA_HUMAN	26.7639	-0.0444816	-0.476372	0.636188	0.963656
CN37_HUMAN	34.3025	-0.117962	-0.476038	0.636424	0.963656
GDS1_HUMAN	28.3132	0.0291388	0.475475	0.636822	0.963656
SPRL1_HUMAN	24.5785	-0.0541089	-0.475287	0.636955	0.963656
NAA15_HUMAN	23.4928	-0.0561097	-0.47432	0.637639	0.963656
LANC1_HUMAN	28.5741	-0.0363396	-0.473319	0.638347	0.963656
PPIL3_HUMAN	23.8203	-0.0285857	-0.472805	0.638711	0.963656
RPGF2_HUMAN	25.0053	-0.040726	-0.471706	0.639489	0.963656
MP2K2_HUMAN	25.0327	-0.0327632	-0.470443	0.640383	0.963656
BLVRB_HUMAN	26.6561	0.0472298	0.46994	0.64074	0.963656
GRP75_HUMAN	29.5627	0.0371067	0.468222	0.641958	0.963656
CNTP1_HUMAN	29.7083	-0.0397659	-0.467918	0.642174	0.963656
CUL5_HUMAN	26.1065	-0.0331383	-0.467411	0.642534	0.963656
AT1A2_HUMAN	32.776	0.0379072	0.466861	0.642924	0.963656
LMAN2_HUMAN	24.2952	-0.0246995	-0.466723	0.643022	0.963656
WBP2_HUMAN	25.1355	-0.077365	-0.466614	0.6431	0.963656
MTOR_HUMAN	25.3666	-0.0382748	-0.465794	0.643682	0.963656
OCRL_HUMAN	24.0362	-0.0586245	-0.464577	0.644546	0.963656
PTGR3_HUMAN	23.6003	0.043975	0.464195	0.644818	0.963656
PSA7_HUMAN	26.8686	-0.026697	-0.4638	0.645098	0.963656
TCPZ_HUMAN	28.8787	0.0219284	0.462891	0.645745	0.963656
MDHM_HUMAN	31.8126	0.0435117	0.462688	0.645889	0.963656
MMSA_HUMAN	29.33	-0.0294687	-0.462612	0.645943	0.963656
ARVC_HUMAN	21.2284	-0.0346043	-0.462401	0.646093	0.963656
RAC1_HUMAN	28.105	0.0592152	0.461802	0.64652	0.963656
DGKZ_HUMAN	22.807	0.0254791	0.461703	0.64659	0.963656
PHYIP_HUMAN	27.6399	0.0355898	0.461586	0.646673	0.963656
NUDT5_HUMAN	25.2333	-0.0665211	-0.461249	0.646913	0.963656
IPO9_HUMAN	23.7949	-0.0498349	-0.461199	0.646949	0.963656
H2A1C_HUMAN	25.3537	-0.106839	-0.459694	0.64802	0.963656
RUFY3_HUMAN	28.1379	-0.0323795	-0.459056	0.648475	0.963656
AACT_HUMAN	26.46	-0.185764	-0.456909	0.650005	0.963656
TTC37_HUMAN	24.0801	0.0515717	0.45683	0.650061	0.963656
IRGQ_HUMAN	24.5975	0.0607252	0.455969	0.650676	0.963656
DYN3_HUMAN	28.6392	0.017995	0.455661	0.650895	0.963656
UAP1_HUMAN	21.7671	-0.0417339	-0.454745	0.651549	0.963656
PURA2_HUMAN	25.5374	0.0411405	0.454545	0.651692	0.963656
DIAP1_HUMAN	22.1131	-0.0687968	-0.454368	0.651818	0.963656
PCCA_HUMAN	26.7472	0.0407907	0.4543	0.651866	0.963656
OSBP1_HUMAN	24.2289	0.0348677	0.453945	0.65212	0.963656
PALM_HUMAN	27.2353	-0.0520665	-0.453927	0.652133	0.963656
PREP_HUMAN	25.3389	0.0939683	0.452743	0.652978	0.963656
SYDM_HUMAN	23.205	-0.0439662	-0.451659	0.653754	0.963656
LMNB2_HUMAN	26.8597	0.0327529	0.45025	0.654761	0.963656
FXYD6_HUMAN	24.9253	-0.0526915	-0.44969	0.655162	0.963656
CTND1_HUMAN	25.6106	0.042226	0.448395	0.656089	0.963656
COF2_HUMAN	27.2916	0.0699006	0.447981	0.656385	0.963656
LYPA2_HUMAN	24.1039	0.0429157	0.447679	0.656601	0.963656
P85A_HUMAN	23.19	0.0590744	0.447087	0.657026	0.963656
GABT_HUMAN	29.4643	0.0478638	0.44699	0.657095	0.963656
SCAM5_HUMAN	25.3396	0.0574204	0.446852	0.657194	0.963656
HNRH3_HUMAN	25.2881	-0.0500202	-0.446705	0.657299	0.963656
RL21_HUMAN	25.5064	-0.0580024	-0.446663	0.657329	0.963656
PLXB2_HUMAN	23.1902	0.0478466	0.445721	0.658004	0.963656
ARF5_HUMAN	25.9209	0.0663306	0.445141	0.65842	0.963656
ARM10_HUMAN	25.0929	0.0400065	0.444944	0.658561	0.963656
PGCA_HUMAN	24.9292	0.0675208	0.444242	0.659065	0.963656
OPALI_HUMAN	25.9251	-0.117985	-0.444033	0.659215	0.963656
PRP8_HUMAN	24.0604	-0.082667	-0.443831	0.65936	0.963656
DPYL5_HUMAN	29.4873	0.0430985	0.443522	0.659582	0.963656
PRKDC_HUMAN	26.3425	0.042085	0.442657	0.660202	0.963656
NDUF4_HUMAN	23.5598	-0.045827	-0.441892	0.660752	0.963656
MFN2_HUMAN	25.9532	-0.0396791	-0.440349	0.66186	0.963656
COPD_HUMAN	25.3676	0.0313607	0.439235	0.662661	0.963656
NDRG3_HUMAN	26.7266	0.0362522	0.439229	0.662665	0.963656
SPN90_HUMAN	26.1344	-0.0389639	-0.439032	0.662807	0.963656
PXK_HUMAN	23.2518	-0.0741641	-0.438691	0.663052	0.963656
COQ6_HUMAN	23.7197	0.0536622	0.438547	0.663155	0.963656
BIN1_HUMAN	28.5312	-0.0681362	-0.438015	0.663538	0.963656
G6PI_HUMAN	31.4389	0.0226282	0.437968	0.663572	0.963656
WDR26_HUMAN	22.9772	-0.0276355	-0.437847	0.663659	0.963656
TIGAR_HUMAN	24.0443	-0.0260277	-0.436255	0.664804	0.963656
RMD3_HUMAN	25.0534	0.0406944	0.435852	0.665094	0.963656
ADA10_HUMAN	25.1275	-0.100779	-0.435768	0.665155	0.963656
C2CD5_HUMAN	24.0763	0.0506405	0.435137	0.665609	0.963656
PFKAP_HUMAN	29.8813	-0.0243061	-0.434958	0.665738	0.963656
PTGR1_HUMAN	26.1269	0.0435117	0.434663	0.665951	0.963656
CLAP1_HUMAN	26.5406	-0.0391113	-0.434157	0.666316	0.963656
SH3L1_HUMAN	25.5929	-0.0479467	-0.434144	0.666324	0.963656
NDUS1_HUMAN	30.0704	0.041934	0.433994	0.666433	0.963656
AMPB_HUMAN	24.4976	-0.038218	-0.433022	0.667133	0.963656
HBB_HUMAN	33.178	0.0819715	0.432778	0.66731	0.963656
TF_HUMAN	24.5477	-0.048782	-0.432691	0.667372	0.963656
MAP1S_HUMAN	25.6974	-0.0375521	-0.432193	0.667731	0.963656
AGFG1_HUMAN	23.8288	-0.0250937	-0.431369	0.668326	0.963656
UBCP1_HUMAN	23.6475	-0.0378633	-0.43084	0.668707	0.963656
ILF2_HUMAN	26.6491	0.0215611	0.429823	0.669441	0.963656
ISOC2_HUMAN	25.5548	0.0691613	0.428593	0.67033	0.963656
ECHD1_HUMAN	24.8232	0.0686505	0.428068	0.670709	0.963656
TACO1_HUMAN	24.1799	0.0467852	0.42754	0.67109	0.963656
FA98A_HUMAN	23.7015	0.0309824	0.427022	0.671465	0.963656
ANM1_HUMAN	24.8865	-0.0328937	-0.426129	0.67211	0.963656
SCO1_HUMAN	24.9539	0.0570658	0.425221	0.672767	0.963656
KAD3_HUMAN	26.8337	0.0467221	0.424983	0.672939	0.963656
REEP5_HUMAN	26.8135	0.0512126	0.424226	0.673487	0.963656
PGAP1_HUMAN	27.2568	0.043935	0.424149	0.673542	0.963656
NIT1_HUMAN	25.4932	0.0351302	0.42378	0.67381	0.963656
MPCP_HUMAN	30.2052	0.0480804	0.423684	0.673879	0.963656
E2AK2_HUMAN	23.6419	0.0421537	0.423365	0.67411	0.963656
NTF2_HUMAN	25.4606	-0.0632982	-0.423255	0.67419	0.963656
ATPO_HUMAN	29.6945	0.0433078	0.420526	0.676167	0.963656
SGT1_HUMAN	25.2556	-0.039087	-0.420492	0.676191	0.963656
RFA2_HUMAN	23.1915	0.0546372	0.419718	0.676753	0.963656
NU4M_HUMAN	25.4981	0.067281	0.419094	0.677205	0.963656
AGRL1_HUMAN	24.3006	0.0901758	0.41856	0.677592	0.963656
NU2M_HUMAN	25.5321	0.0469505	0.417279	0.678522	0.963656
KLC2_HUMAN	23.3193	-0.0271347	-0.416296	0.679236	0.963656
THNS1_HUMAN	23.7087	-0.0310577	-0.416058	0.679408	0.963656
ATP5I_HUMAN	26.5901	0.0555848	0.415698	0.67967	0.963656
DNJA1_HUMAN	26.1244	-0.044111	-0.41564	0.679712	0.963656
PSB2_HUMAN	25.9142	0.0266717	0.414422	0.680597	0.963656
C1QBP_HUMAN	24.6158	0.0547061	0.414245	0.680726	0.963656
TMX4_HUMAN	25.1272	-0.0403991	-0.41337	0.681362	0.963656
A1AT_HUMAN	28.3631	-0.118381	-0.412705	0.681845	0.963656
TSN_HUMAN	26.215	-0.0359413	-0.412524	0.681977	0.963656
DIP2C_HUMAN	25.118	0.0241187	0.412386	0.682077	0.963656
ENOG_HUMAN	32.1376	-0.0229369	-0.411837	0.682477	0.963656
IGLC3_HUMAN	26.3262	0.116609	0.411549	0.682686	0.963656
FA49B_HUMAN	27.7121	0.0284815	0.411236	0.682914	0.963656
RL11_HUMAN	25.5257	0.043623	0.409541	0.684147	0.963656
FTO_HUMAN	22.3623	-0.0717298	-0.409179	0.684412	0.963656
HEBP2_HUMAN	23.1975	-0.046185	-0.40897	0.684564	0.963656
HIP1R_HUMAN	25.2421	-0.0460045	-0.408908	0.684609	0.963656
HPT_HUMAN	27.9255	0.149725	0.407624	0.685544	0.963656
CAN5_HUMAN	25.2312	0.0362672	0.406864	0.686098	0.963656
RPN2_HUMAN	25.912	-0.0241266	-0.406499	0.686365	0.963656
RB11B_HUMAN	28.2384	0.0172012	0.406372	0.686457	0.963656
GGT7_HUMAN	24.257	0.060506	0.40593	0.68678	0.963656
MINK1_HUMAN	26.4606	0.028166	0.405335	0.687213	0.963656
ADRO_HUMAN	24.2372	-0.0417807	-0.405174	0.687331	0.963656
THOC4_HUMAN	23.311	0.0575125	0.404954	0.687491	0.963656
RUVB2_HUMAN	24.8214	-0.0343542	-0.404846	0.68757	0.963656
NPM_HUMAN	25.6067	-0.0483557	-0.404704	0.687674	0.963656
CAPZB_HUMAN	27.1538	-0.0250424	-0.402586	0.68922	0.963656
TCPB_HUMAN	28.9374	0.0167593	0.402382	0.689369	0.963656
ZER1_HUMAN	23.1652	0.0285061	0.401449	0.69005	0.963656
IPYR2_HUMAN	24.2998	-0.0517823	-0.401153	0.690267	0.963656
K1C10_HUMAN	26.5636	-0.139109	-0.401033	0.690355	0.963656
NAC1_HUMAN	25.1269	-0.0465279	-0.400677	0.690614	0.963656
EPN1_HUMAN	25.4707	-0.0568547	-0.400153	0.690998	0.963656
DPM1_HUMAN	24.0188	0.033337	0.400007	0.691105	0.963656
GDIA_HUMAN	31.5009	-0.0180126	-0.399432	0.691525	0.963656
PNPO_HUMAN	25.228	0.0598501	0.399312	0.691613	0.963656
SIR5_HUMAN	24.3889	0.0428122	0.398858	0.691944	0.963656
HPLN1_HUMAN	27.7328	0.0462847	0.398731	0.692037	0.963656
LYPL1_HUMAN	24.5093	-0.0457833	-0.398522	0.69219	0.963656
RL23A_HUMAN	24.3521	0.0262203	0.398178	0.692442	0.963656
SYIC_HUMAN	25.8478	0.0426705	0.397663	0.692819	0.963656
BIG2_HUMAN	24.1146	0.0338421	0.396061	0.693992	0.963656
YKT6_HUMAN	25.5419	0.0305523	0.395636	0.694303	0.963656
AP3M1_HUMAN	24.3065	-0.0283024	-0.39511	0.694688	0.963656
CLCN6_HUMAN	22.9903	0.0245186	0.394249	0.695319	0.963656
NFASC_HUMAN	30.6524	0.023954	0.394116	0.695417	0.963656
XRCC6_HUMAN	27.2402	-0.0227899	-0.392949	0.696272	0.963656
FABP7_HUMAN	27.9485	-0.0704837	-0.391855	0.697074	0.963656
RASH_HUMAN	27.5503	0.0199198	0.391409	0.697401	0.963656
PTPA_HUMAN	27.9027	0.0246916	0.390223	0.698272	0.963656
XPP1_HUMAN	25.669	0.024638	0.389495	0.698806	0.963656
PP1B_HUMAN	27.5537	0.0174936	0.388642	0.699433	0.963656
MAON_HUMAN	27.9837	0.03646	0.38846	0.699566	0.963656
VPS52_HUMAN	25.8682	0.0317093	0.388329	0.699663	0.963656
LRC57_HUMAN	25.261	0.0350528	0.388225	0.699739	0.963656
RTN3_HUMAN	28.9293	0.0293278	0.388198	0.699758	0.963656
IF5A1_HUMAN	26.58	-0.0310326	-0.387635	0.700172	0.963656
FA49A_HUMAN	25.625	0.0271257	0.386999	0.700639	0.963656
TPRGL_HUMAN	25.8816	0.0483194	0.386994	0.700643	0.963656
MAP6_HUMAN	26.8358	0.0520406	0.386458	0.701037	0.963656
BPHL_HUMAN	23.3932	-0.0523411	-0.386299	0.701154	0.963656
USMG5_HUMAN	26.1025	0.0502282	0.385704	0.701591	0.963656
STAT6_HUMAN	23.2792	-0.0358533	-0.385621	0.701652	0.963656
KS6A2_HUMAN	24.8465	-0.0518395	-0.383149	0.703471	0.963656
PGRC2_HUMAN	24.5094	0.0177232	0.382623	0.703859	0.963656
NDUB9_HUMAN	26.4273	0.040613	0.382068	0.704267	0.963656
ELOC_HUMAN	25.1363	-0.0554477	-0.381957	0.704349	0.963656
RBGP1_HUMAN	23.942	-0.0294659	-0.381404	0.704756	0.963656
WDR37_HUMAN	26.6439	0.0290139	0.380332	0.705545	0.963656
ACON_HUMAN	31.4258	-0.02962	-0.379759	0.705968	0.963656
SNX27_HUMAN	26.455	-0.0229991	-0.379755	0.705971	0.963656
PA1B2_HUMAN	27.479	-0.0346992	-0.37915	0.706417	0.963656
XPO2_HUMAN	27.3336	-0.0247135	-0.378947	0.706566	0.963656
H2A2C_HUMAN	29.7766	-0.0864296	-0.378696	0.706752	0.963656
VPS51_HUMAN	25.5278	0.025261	0.377844	0.70738	0.963656
TPPC9_HUMAN	22.9231	0.0635149	0.377786	0.707423	0.963656
RS20_HUMAN	25.4329	-0.0506544	-0.376869	0.708099	0.963656
LIPS_HUMAN	25.3456	-0.123107	-0.376734	0.708198	0.963656
PP1R7_HUMAN	28.667	-0.0214236	-0.376695	0.708227	0.963656
ESYT2_HUMAN	25.7671	0.0267128	0.376111	0.708658	0.963656
KIF5C_HUMAN	27.5293	0.0251114	0.376092	0.708673	0.963656
CSK21_HUMAN	26.9889	-0.0153959	-0.375323	0.70924	0.963656
RRAGA_HUMAN	23.6558	0.0264199	0.375319	0.709243	0.963656
HNRL2_HUMAN	25.7898	0.0237448	0.37525	0.709294	0.963656
RFIP5_HUMAN	23.8863	-0.0620923	-0.374593	0.709779	0.963656
ACDSB_HUMAN	24.9403	0.0395551	0.374579	0.70979	0.963656
MIC27_HUMAN	23.8686	0.0327509	0.373951	0.710253	0.963656
NECA2_HUMAN	24.3577	0.0418173	0.373743	0.710407	0.963656
ENPL_HUMAN	28.8876	-0.0226799	-0.372346	0.711439	0.963656
CLCB_HUMAN	26.05	0.0520254	0.371578	0.712007	0.963656
MTMR9_HUMAN	23.134	0.0179506	0.370139	0.713071	0.963656
PXL2B_HUMAN	24.9237	0.0281612	0.368198	0.714507	0.963656
PDE1B_HUMAN	25.3724	-0.036735	-0.367884	0.71474	0.963656
MROH1_HUMAN	24.5688	0.0601299	0.367359	0.715128	0.963656
ADA22_HUMAN	26.0843	-0.0313046	-0.366952	0.71543	0.963656
COF1_HUMAN	30.4777	0.0279891	0.366224	0.715969	0.963656
DEMA_HUMAN	25.9967	0.0532341	0.365695	0.716361	0.963656
NT5D3_HUMAN	25.5791	0.0526168	0.365108	0.716796	0.963656
DSRAD_HUMAN	23.663	0.0359378	0.365101	0.716801	0.963656
R4RL2_HUMAN	23.0683	-0.0335551	-0.364863	0.716977	0.963656
CISD1_HUMAN	26.6383	-0.079552	-0.364335	0.717369	0.963656
RFTN2_HUMAN	23.3599	-0.0516048	-0.364121	0.717527	0.963656
CD81_HUMAN	26.9957	-0.0410006	-0.362416	0.718792	0.963656
RNBP6_HUMAN	23.9509	0.029268	0.361985	0.719111	0.963656
DCTN3_HUMAN	26.2274	-0.0324472	-0.361198	0.719696	0.963656
AIMP1_HUMAN	23.962	-0.0241645	-0.360963	0.71987	0.963656
ATX10_HUMAN	25.0831	0.0168384	0.360658	0.720096	0.963656
MYO6_HUMAN	24.5878	0.0463682	0.360531	0.720191	0.963656
CAB39_HUMAN	26.688	-0.0211656	-0.360476	0.720232	0.963656
MOT1_HUMAN	23.2809	0.0463475	0.35967	0.72083	0.963656
S4A8_HUMAN	22.0496	0.0495009	0.35924	0.72115	0.963656
CDC42_HUMAN	28.508	-0.034852	-0.358386	0.721784	0.963656
BIEA_HUMAN	26.2936	-0.0230927	-0.357746	0.722259	0.963656
AFAD_HUMAN	23.0241	-0.0280071	-0.357588	0.722377	0.963656
PTN23_HUMAN	25.2581	-0.0276276	-0.357401	0.722516	0.963656
ZY11B_HUMAN	22.1792	-0.0246632	-0.35724	0.722636	0.963656
SCMC2_HUMAN	25.8439	0.0569372	0.356704	0.723034	0.963656
VP13A_HUMAN	24.576	0.0434853	0.35653	0.723163	0.963656
FXR1_HUMAN	24.0286	-0.0351084	-0.354719	0.72451	0.963656
PPM1A_HUMAN	25.2527	-0.0245285	-0.354651	0.724561	0.963656
ZO1_HUMAN	25.1129	-0.0471063	-0.354486	0.724683	0.963656
CADM3_HUMAN	28.5872	-0.0297605	-0.354484	0.724685	0.963656
QCR7_HUMAN	26.0722	0.0420178	0.35384	0.725164	0.963656
AL7A1_HUMAN	29.3599	-0.0365385	-0.353648	0.725307	0.963656
VATA_HUMAN	30.9685	0.0193381	0.353476	0.725435	0.963656
EHD3_HUMAN	28.5593	-0.022607	-0.353271	0.725588	0.963656
LIS1_HUMAN	27.8199	0.027855	0.353262	0.725594	0.963656
ALBU_HUMAN	32.5268	0.0678136	0.35124	0.7271	0.963656
SRSF3_HUMAN	25.5538	0.0259507	0.351167	0.727154	0.963656
K2C1_HUMAN	27.9188	0.089799	0.35109	0.727211	0.963656
MGST3_HUMAN	28.64	0.0472944	0.35087	0.727375	0.963656
RIPL1_HUMAN	21.4188	0.0479828	0.350407	0.727721	0.963656
UCP4_HUMAN	23.8772	0.0448664	0.348404	0.729213	0.963656
DC1L2_HUMAN	26.8491	-0.0380671	-0.348184	0.729378	0.963656
HDA11_HUMAN	24.8305	-0.0937508	-0.347493	0.729893	0.963656
HSP7C_HUMAN	32.5897	0.0177355	0.347385	0.729974	0.963656
RL12_HUMAN	25.5305	0.0231114	0.346953	0.730296	0.963656
CALB2_HUMAN	23.7329	-0.0428482	-0.346475	0.730653	0.963656
STRN_HUMAN	24.7359	-0.0364874	-0.346229	0.730836	0.963656
HCD2_HUMAN	26.1319	0.0377055	0.344882	0.731841	0.963656
TADBP_HUMAN	24.9256	0.0205093	0.343983	0.732512	0.963656
CPT2_HUMAN	24.6632	0.0328859	0.3434	0.732948	0.963656
HDHD3_HUMAN	24.2204	-0.0514008	-0.342503	0.733618	0.963656
AUXI_HUMAN	28.268	0.0185523	0.342198	0.733846	0.963656
68MP_HUMAN	24.5038	0.074213	0.341911	0.73406	0.963656
S12A2_HUMAN	26.4898	0.0403318	0.340772	0.734912	0.963656
GDN_HUMAN	23.9412	-0.0397224	-0.340748	0.73493	0.963656
CPNE3_HUMAN	24.831	-0.0558196	-0.34053	0.735093	0.963656
DJC11_HUMAN	26.615	-0.0297966	-0.340499	0.735116	0.963656
SF3B1_HUMAN	23.8472	-0.029027	-0.339597	0.73579	0.963656
MPU1_HUMAN	23.0619	-0.0263156	-0.339141	0.736131	0.963656
ANXA6_HUMAN	31.0375	-0.02148	-0.338795	0.73639	0.963656
NDUB4_HUMAN	27.2905	0.0417288	0.338203	0.736833	0.963656
BLMH_HUMAN	24.5487	-0.0300392	-0.336639	0.738004	0.963656
CSN5_HUMAN	25.8623	0.0189965	0.336031	0.73846	0.963656
PCCB_HUMAN	26.1852	0.0280709	0.335855	0.738591	0.963656
RHOB_HUMAN	27.1058	0.0325651	0.335549	0.73882	0.963656
GRHPR_HUMAN	28.0708	-0.0221633	-0.335086	0.739167	0.963656
NDKB_HUMAN	27.3064	0.0525031	0.334868	0.73933	0.963656
CKAP5_HUMAN	27.0242	-0.0170567	-0.334839	0.739352	0.963656
COR2B_HUMAN	26.5982	0.0314502	0.334454	0.739641	0.963656
SC6A1_HUMAN	26.2876	0.0529276	0.333292	0.740511	0.963656
PICAL_HUMAN	25.5361	-0.0497028	-0.332778	0.740897	0.963656
PA1B3_HUMAN	26.4049	-0.0271343	-0.332135	0.741379	0.963656
DOCK4_HUMAN	24.0705	0.0421161	0.332083	0.741418	0.963656
GSTM1_HUMAN	26.42	0.167385	0.332032	0.741456	0.963656
GNAI1_HUMAN	28.5809	0.0179894	0.331243	0.742048	0.963656
AP3S1_HUMAN	24.781	0.0313791	0.329797	0.743133	0.963656
ILF3_HUMAN	25.8451	0.0202205	0.32805	0.744444	0.963656
GAMT_HUMAN	24.4307	-0.0451078	-0.327269	0.745031	0.963656
CNTN2_HUMAN	27.9907	-0.0357745	-0.326521	0.745592	0.963656
SPTN1_HUMAN	32.92	0.0180276	0.325265	0.746536	0.963656
NONO_HUMAN	25.719	-0.0380433	-0.324826	0.746866	0.963656
CP062_HUMAN	23.3715	-0.0232841	-0.324478	0.747128	0.963656
K22E_HUMAN	25.3134	-0.100107	-0.324408	0.747181	0.963656
IF4A2_HUMAN	28.7091	0.0185546	0.324346	0.747227	0.963656
CAPS1_HUMAN	28.5757	0.0315922	0.324073	0.747432	0.963656
SYRC_HUMAN	25.5016	0.026673	0.323877	0.74758	0.963656
TKT_HUMAN	30.7217	-0.0224857	-0.323173	0.748109	0.963656
PUR2_HUMAN	24.9445	-0.0383879	-0.3219	0.749067	0.963656
EMC3_HUMAN	22.558	-0.0268074	-0.320477	0.750137	0.963656
ACSS3_HUMAN	23.9296	0.0215765	0.320475	0.750139	0.963656
NB5R2_HUMAN	25.3017	-0.0858181	-0.320117	0.750409	0.963656
RM44_HUMAN	26.0937	0.0402083	0.318904	0.751322	0.963656
POTEE_HUMAN	26.2106	-0.0423618	-0.317946	0.752044	0.963656
DPYL2_HUMAN	33.9854	-0.0207731	-0.317754	0.752188	0.963656
LYRM4_HUMAN	23.5816	0.0397713	0.316879	0.752848	0.963656
CO3_HUMAN	28.4798	-0.0711497	-0.316801	0.752906	0.963656
NP1L4_HUMAN	26.3658	0.0210375	0.315353	0.753998	0.963656
TNPO2_HUMAN	23.9633	0.0295504	0.314987	0.754274	0.963656
GLOD4_HUMAN	27.0458	0.0198948	0.314867	0.754365	0.963656
PA2G4_HUMAN	25.9893	0.0214967	0.314636	0.754539	0.963656
IDH3B_HUMAN	28.4948	0.0290574	0.313783	0.755182	0.963656
RHG35_HUMAN	24.5928	0.0320887	0.312631	0.756051	0.963656
NUCL_HUMAN	27.1695	0.0222807	0.312489	0.756159	0.963656
ACTZ_HUMAN	28.99	-0.0207483	-0.312441	0.756195	0.963656
NCDN_HUMAN	29.5288	-0.0171384	-0.312341	0.75627	0.963656
NAMPT_HUMAN	25.5501	0.0295321	0.311983	0.756541	0.963656
RS19_HUMAN	25.4884	0.0353715	0.311942	0.756572	0.963656
TRIM2_HUMAN	28.1139	-0.0355137	-0.311891	0.75661	0.963656
DOCK5_HUMAN	24.6851	0.073513	0.310631	0.757562	0.963656
PTPRA_HUMAN	25.3019	0.0357514	0.309775	0.758208	0.963656
HNRPQ_HUMAN	26.6308	0.0156526	0.309284	0.758579	0.963656
F1711_HUMAN	23.2585	-0.0262923	-0.308749	0.758983	0.963656
MCA3_HUMAN	23.3237	0.0329623	0.308627	0.759075	0.963656
IDHC_HUMAN	26.6211	-0.0329924	-0.308617	0.759083	0.963656
RSU1_HUMAN	24.5509	0.0362528	0.307319	0.760064	0.963656
RL6_HUMAN	25.5393	0.0329832	0.306856	0.760414	0.963656
TBCD_HUMAN	26.4497	-0.0170797	-0.306799	0.760457	0.963656
S12A4_HUMAN	24.5194	-0.0283143	-0.306574	0.760627	0.963656
RAB18_HUMAN	26.6135	-0.0167347	-0.305483	0.761452	0.963656
PLCE_HUMAN	23.0268	0.0302041	0.30441	0.762264	0.963656
ABHGA_HUMAN	25.5149	0.021576	0.304127	0.762478	0.963656
GBG2_HUMAN	24.5976	-0.0386084	-0.304053	0.762534	0.963656
GDIB_HUMAN	28.6759	-0.0263108	-0.303999	0.762575	0.963656
LPCT4_HUMAN	22.5041	-0.0256704	-0.302945	0.763373	0.963656
EIF3E_HUMAN	24.6215	0.0268574	0.302793	0.763488	0.963656
STX1B_HUMAN	30.1531	0.0300694	0.302426	0.763765	0.963656
ANK3_HUMAN	28.0572	0.0171015	0.302206	0.763932	0.963656
VIAAT_HUMAN	25.2109	0.0572734	0.302105	0.764008	0.963656
SYUB_HUMAN	28.0812	0.0682361	0.301834	0.764214	0.963656
PLPL8_HUMAN	23.3367	-0.0246909	-0.301215	0.764682	0.963656
PSMD6_HUMAN	26.1061	0.0203995	0.300878	0.764938	0.963656
PDCD5_HUMAN	22.9339	-0.0424425	-0.299636	0.765879	0.963656
IMA7_HUMAN	24.0897	-0.0272762	-0.299434	0.766032	0.963656
NNRD_HUMAN	26.5721	-0.0228935	-0.299283	0.766146	0.963656
CLIP2_HUMAN	25.5767	-0.0192642	-0.299112	0.766276	0.963656
HNRPM_HUMAN	26.532	0.0236335	0.298038	0.76709	0.964167
MIC60_HUMAN	29.3437	0.0262307	0.296389	0.76834	0.964332
CADM2_HUMAN	28.2347	-0.0239372	-0.295813	0.768777	0.964332
H14_HUMAN	27.8322	-0.0564895	-0.295511	0.769007	0.964332
DYL2_HUMAN	26.8877	0.0418856	0.295325	0.769148	0.964332
AMPH_HUMAN	28.7988	0.0256844	0.295174	0.769262	0.964332
IF2G_HUMAN	25.2134	-0.0203662	-0.294095	0.770081	0.964385
S4A4_HUMAN	27.2867	0.0306637	0.293716	0.770368	0.964385
PGAM1_HUMAN	30.6594	-0.0205493	-0.293505	0.770529	0.964385
UBR4_HUMAN	25.1292	-0.0377912	-0.289772	0.773364	0.966343
LONM_HUMAN	27.3342	-0.0222051	-0.289473	0.773592	0.966343
PIN1_HUMAN	25.9547	0.0254735	0.289326	0.773703	0.966343
CSN2_HUMAN	26.21	-0.0171967	-0.288998	0.773953	0.966343
S27A4_HUMAN	24.6471	-0.0234731	-0.288754	0.774138	0.966343
OMGP_HUMAN	28.35	0.0484729	0.288216	0.774547	0.966343
GBB2_HUMAN	27.8617	0.0368781	0.286303	0.776002	0.967648
UBA3_HUMAN	25.0387	-0.0201719	-0.285231	0.776818	0.96775
QCR1_HUMAN	29.8959	0.0293817	0.284872	0.777091	0.96775
PGFRB_HUMAN	28.0996	0.0196336	0.284342	0.777494	0.96775
PPM1E_HUMAN	23.2529	0.0269334	0.283979	0.777771	0.96775
ATPA_HUMAN	32.9488	-0.0249848	-0.282617	0.778808	0.96775
ABLM2_HUMAN	25.46	-0.0344078	-0.282538	0.778868	0.96775
TCPE_HUMAN	28.111	0.0132179	0.28243	0.778951	0.96775
CK5P3_HUMAN	22.6894	-0.0236551	-0.280827	0.780172	0.967873
2A5D_HUMAN	26.5832	-0.0138792	-0.280271	0.780595	0.967873
USO1_HUMAN	25.7947	0.018212	0.280224	0.780631	0.967873
WDR7_HUMAN	27.3164	0.0221095	0.280149	0.780688	0.967873
EPDR1_HUMAN	25.9354	-0.0451409	-0.278967	0.781589	0.968482
RDH14_HUMAN	24.8834	0.0236279	0.278299	0.782099	0.968605
H2AV_HUMAN	24.9014	0.0485927	0.276744	0.783285	0.969566
CH60_HUMAN	31.0476	0.0192993	0.274523	0.784979	0.971123
DTD1_HUMAN	24.9521	-0.0250338	-0.273586	0.785694	0.971123
ESTD_HUMAN	27.7446	-0.0228131	-0.273481	0.785775	0.971123
IF4A1_HUMAN	25.1371	0.0215003	0.270894	0.787751	0.971724
CD59_HUMAN	26.1192	0.0489189	0.270674	0.787919	0.971724
TMED9_HUMAN	23.7175	-0.0219199	-0.268956	0.789232	0.971724
TMED2_HUMAN	23.3513	0.0507499	0.267916	0.790027	0.971724
MK01_HUMAN	29.6766	0.017023	0.267898	0.790041	0.971724
WDR1_HUMAN	29.1267	0.0141814	0.26775	0.790154	0.971724
PRDX1_HUMAN	31.1544	-0.0234304	-0.266581	0.791048	0.971724
SFXN1_HUMAN	28.4982	0.0290028	0.266348	0.791227	0.971724
MYH10_HUMAN	28.4226	0.0202211	0.266159	0.791372	0.971724
IMB1_HUMAN	27.5663	0.0158438	0.265977	0.791511	0.971724
GSHR_HUMAN	26.774	-0.0176181	-0.265788	0.791655	0.971724
KCY_HUMAN	26.904	-0.0164886	-0.265668	0.791747	0.971724
CH10_HUMAN	28.4181	0.0229753	0.265189	0.792113	0.971724
NDUV1_HUMAN	28.7777	0.023948	0.26514	0.792151	0.971724
PRS6A_HUMAN	26.2936	0.0143239	0.264776	0.79243	0.971724
CB39L_HUMAN	23.9846	0.0293046	0.263946	0.793065	0.971999
DCMC_HUMAN	24.9091	-0.0187382	-0.262655	0.794053	0.972705
WDR17_HUMAN	24.3939	-0.0205316	-0.261011	0.795313	0.973237
UBP15_HUMAN	22.3448	0.0237739	0.260271	0.79588	0.973237
VISL1_HUMAN	28.9632	0.0226406	0.260106	0.796006	0.973237
UGGG1_HUMAN	26.0158	0.0169442	0.259938	0.796135	0.973237
UBXN6_HUMAN	26.1307	0.01654	0.259312	0.796615	0.973321
NDUS3_HUMAN	28.7232	-0.0231562	-0.257744	0.797817	0.97418
NDUB6_HUMAN	24.7767	0.0476783	0.257086	0.798322	0.97418
CD82_HUMAN	24.2912	-0.047171	-0.256437	0.79882	0.97418
MICU3_HUMAN	22.3402	0.04815	0.255936	0.799204	0.97418
AUHM_HUMAN	26.4633	0.0272208	0.255503	0.799536	0.97418
TM205_HUMAN	24.5703	-0.0186916	-0.255169	0.799792	0.97418
ATP5L_HUMAN	27.8117	0.0266037	0.253523	0.801056	0.975216
ARP10_HUMAN	25.105	-0.0182587	-0.252237	0.802043	0.975623
TTYH1_HUMAN	26.4008	0.0295624	0.252013	0.802216	0.975623
CALR_HUMAN	27.2225	-0.0178249	-0.251297	0.802765	0.975625
COX3_HUMAN	26.2438	-0.0434185	-0.250533	0.803352	0.975625
SPTB2_HUMAN	32.501	-0.0136739	-0.248326	0.805048	0.975625
TENR_HUMAN	30.3362	0.0298032	0.248288	0.805077	0.975625
NB5R1_HUMAN	25.8346	-0.0283467	-0.247271	0.805859	0.975625
SHAN2_HUMAN	22.9059	0.0333113	0.247011	0.806059	0.975625
RL28_HUMAN	24.8384	0.024728	0.246391	0.806536	0.975625
S14L2_HUMAN	25.9598	0.0179305	0.245022	0.807589	0.975625
STRN3_HUMAN	23.5269	-0.0136428	-0.244841	0.807728	0.975625
MTCH1_HUMAN	26.3074	-0.0259916	-0.24484	0.807729	0.975625
RAP2C_HUMAN	22.9654	-0.0169432	-0.24382	0.808514	0.975625
DDX1_HUMAN	26.8342	0.0191356	0.243384	0.80885	0.975625
GAK_HUMAN	22.9738	0.0366639	0.243368	0.808862	0.975625
PSMD4_HUMAN	25.0395	0.0190878	0.242524	0.809511	0.975625
TPPC3_HUMAN	24.34	0.0185089	0.242456	0.809564	0.975625
AIP_HUMAN	23.8636	0.0135106	0.241934	0.809966	0.975625
CBR1_HUMAN	30.1826	-0.0468893	-0.241701	0.810145	0.975625
CPNE6_HUMAN	26.3288	-0.0223648	-0.241477	0.810317	0.975625
I5P1_HUMAN	24.2685	0.027957	0.241367	0.810402	0.975625
APOA1_HUMAN	25.8102	0.0752142	0.241273	0.810475	0.975625
SYYC_HUMAN	26.9911	0.0148	0.239841	0.811578	0.976046
H2AX_HUMAN	25.8136	0.0605871	0.239746	0.81165	0.976046
OX2G_HUMAN	25.4425	0.0416356	0.239053	0.812185	0.976139
MA6D1_HUMAN	25.1855	0.0613944	0.238573	0.812554	0.976139
SUCA_HUMAN	27.8102	0.0265502	0.23607	0.814484	0.976965
PSDE_HUMAN	25.0502	0.0145169	0.235842	0.814659	0.976965
PHB2_HUMAN	29.4038	-0.0184558	-0.235353	0.815037	0.976965
EIF3B_HUMAN	25.3176	0.0209329	0.235262	0.815107	0.976965
ADT1_HUMAN	32.2774	-0.0246604	-0.23358	0.816404	0.976965
FIBB_HUMAN	27.0324	-0.0913785	-0.232753	0.817043	0.976965
PSME1_HUMAN	23.9864	-0.0192256	-0.232049	0.817586	0.976965
TWF2_HUMAN	26.1089	0.0170838	0.231847	0.817742	0.976965
TBA1B_HUMAN	35.2553	0.0153766	0.231445	0.818052	0.976965
EHD1_HUMAN	24.1674	0.0291584	0.231234	0.818215	0.976965
RL24_HUMAN	24.5349	-0.0216548	-0.228705	0.820168	0.976965
GD1L1_HUMAN	26.1799	-0.0201127	-0.227906	0.820785	0.976965
RSMN_HUMAN	24.1955	0.0146581	0.22707	0.82143	0.976965
APOE_HUMAN	26.1321	-0.0264611	-0.226673	0.821738	0.976965
CBPE_HUMAN	26.1407	0.0264515	0.226304	0.822022	0.976965
ODP2_HUMAN	28.3737	0.0234768	0.22608	0.822195	0.976965
LGAT1_HUMAN	24.1445	-0.0151422	-0.226073	0.822201	0.976965
RELCH_HUMAN	25.1729	0.0239228	0.225782	0.822426	0.976965
RTN4_HUMAN	29.1378	0.0174289	0.225649	0.822529	0.976965
UFC1_HUMAN	23.8262	-0.025854	-0.225351	0.82276	0.976965
CD166_HUMAN	26.7685	0.0215719	0.225131	0.822929	0.976965
NINJ2_HUMAN	23.1754	-0.056171	-0.22459	0.823348	0.976965
S2540_HUMAN	23.2612	-0.016269	-0.223346	0.82431	0.976965
EIF3C_HUMAN	24.5376	-0.0137225	-0.222215	0.825184	0.976965
H2B2E_HUMAN	30.8172	-0.0294974	-0.222132	0.825249	0.976965
COQ9_HUMAN	23.4374	-0.0297922	-0.221692	0.825589	0.976965
CARM1_HUMAN	24.504	-0.0145303	-0.221493	0.825743	0.976965
PTCD3_HUMAN	23.0556	-0.025348	-0.221202	0.825968	0.976965
TRXR1_HUMAN	26.3466	-0.0125029	-0.220656	0.82639	0.976965
RHOA_HUMAN	27.227	0.0316787	0.219626	0.827187	0.976965
NCPR_HUMAN	25.3297	-0.0135024	-0.219375	0.827382	0.976965
CTNA3_HUMAN	22.2677	-0.062219	-0.219337	0.827411	0.976965
[truncated: 364 more rows]

## Sheet: human-male
UniProtName	baseMean	log2FoldChange	stat	pvalue	padj
DOC2A_HUMAN	24.3073	0.309334	3.89907	0.000250771	0.311258
LRC57_HUMAN	25.2071	0.227423	3.884	0.000263443	0.311258
LRC40_HUMAN	25.104	0.227984	3.71021	0.000461985	0.343794
MATR3_HUMAN	27.2214	0.21289	3.63757	0.000581962	0.343794
LEG3_HUMAN	25.0927	-0.364374	-3.55857	0.000746058	0.34661
ECHB_HUMAN	27.912	-0.201614	-3.43913	0.00108007	0.34661
ANXA2_HUMAN	26.3387	-0.466717	-3.31534	0.00157328	0.34661
SYUA_HUMAN	29.3109	0.382808	3.31396	0.00157983	0.34661
PXL2A_HUMAN	26.1041	-0.261395	-3.3036	0.00162978	0.34661
FXL16_HUMAN	25.832	0.237163	3.28316	0.00173274	0.34661
SYUB_HUMAN	28.2268	0.55103	3.2696	0.00180439	0.34661
DPYL1_HUMAN	30.1733	0.205109	3.26205	0.00184547	0.34661
GUAD_HUMAN	29.401	0.202965	3.22772	0.00204368	0.34661
NECP1_HUMAN	25.4288	0.315367	3.2261	0.00205355	0.34661
LRC47_HUMAN	27.0103	0.182824	3.1094	0.00289113	0.424425
NSF1C_HUMAN	25.4533	0.203995	3.05807	0.00335287	0.424425
DYL2_HUMAN	26.8756	-0.272983	-3.03916	0.00353975	0.424425
PPIB_HUMAN	26.9414	-0.193156	-3.03804	0.00355114	0.424425
WASF1_HUMAN	26.1918	0.231566	3.02702	0.0036647	0.424425
LDHB_HUMAN	31.8371	-0.146325	-2.99505	0.00401393	0.424425
FKBP4_HUMAN	27.2513	-0.170849	-2.98762	0.00409937	0.424425
DHB11_HUMAN	22.5509	-0.212552	-2.96596	0.00435827	0.424425
PRP19_HUMAN	25.135	0.201116	2.95062	0.00455086	0.424425
DLG3_HUMAN	25.6506	0.308199	2.94639	0.00460525	0.424425
SYNPO_HUMAN	26.7772	0.550527	2.92743	0.00485679	0.424425
CCAR2_HUMAN	24.6313	0.218459	2.9236	0.00490925	0.424425
MTAP2_HUMAN	29.7015	0.494578	2.91859	0.00497841	0.424425
HYEP_HUMAN	27.9503	-0.189438	-2.91496	0.00502916	0.424425
KCY_HUMAN	26.8269	-0.155316	-2.8856	0.0054576	0.430027
6PGD_HUMAN	28.5859	-0.150154	-2.87128	0.00567866	0.430027
DCXR_HUMAN	27.2485	-0.174792	-2.86294	0.00581117	0.430027
KAD5_HUMAN	27.1398	0.165096	2.85534	0.0059344	0.430027
RBP56_HUMAN	23.5234	0.264028	2.85102	0.00600545	0.430027
KCAB2_HUMAN	27.2945	-0.17335	-2.82709	0.00641389	0.437886
ECHA_HUMAN	28.4184	-0.175197	-2.82302	0.00648583	0.437886
TAGL_HUMAN	24.6258	-0.893541	-2.79772	0.00695013	0.438214
NCALD_HUMAN	26.9923	0.238473	2.79697	0.00696437	0.438214
ABCB7_HUMAN	25.4064	-0.173278	-2.78775	0.00714147	0.438214
CALR_HUMAN	27.2162	-0.178505	-2.77656	0.00736178	0.438214
TTYH1_HUMAN	26.515	0.289246	2.76367	0.00762343	0.438214
KPCG_HUMAN	28.097	0.232129	2.71629	0.00866014	0.438214
CRIP2_HUMAN	27.1577	0.252665	2.71369	0.00872066	0.438214
ABLM2_HUMAN	25.5627	0.315971	2.7035	0.00896147	0.438214
IGLC3_HUMAN	26.4094	-0.74678	-2.70061	0.00903091	0.438214
ANXA4_HUMAN	24.3242	-0.214844	-2.69247	0.0092289	0.438214
IDHC_HUMAN	26.6038	-0.173401	-2.68442	0.00942861	0.438214
HS90A_HUMAN	32.0948	-0.121771	-2.67314	0.00971542	0.438214
ENOA_HUMAN	32.6088	-0.120566	-2.66936	0.00981311	0.438214
MDHC_HUMAN	31.5623	-0.131581	-2.66245	0.00999434	0.438214
TSC2_HUMAN	24.1055	0.164334	2.64532	0.0104565	0.438214
OSBL8_HUMAN	24.2262	0.198617	2.63508	0.0107421	0.438214
RL18A_HUMAN	25.3474	-0.229315	-2.63427	0.0107651	0.438214
KBTBB_HUMAN	28.3749	0.138743	2.62541	0.0110183	0.438214
H2B1M_HUMAN	26.5453	-0.350367	-2.61992	0.011178	0.438214
MYL6_HUMAN	25.4778	-0.191122	-2.6194	0.0111931	0.438214
FBX44_HUMAN	22.9311	0.175228	2.61199	0.0114125	0.438214
BRSK1_HUMAN	25.7411	0.186621	2.60829	0.0115232	0.438214
PARK7_HUMAN	29.9898	-0.135392	-2.60121	0.011738	0.438214
SRC_HUMAN	23.9061	0.251879	2.59866	0.0118165	0.438214
MAP6_HUMAN	26.8236	0.235893	2.59708	0.0118652	0.438214
CRYM_HUMAN	29.3543	0.192429	2.59436	0.0119495	0.438214
ABI2_HUMAN	26.3254	0.208621	2.59055	0.0120686	0.438214
FXYD6_HUMAN	24.9834	0.212033	2.58847	0.0121339	0.438214
RL5_HUMAN	25.5366	-0.18464	-2.58798	0.0121493	0.438214
DBNL_HUMAN	26.7222	0.174003	2.58729	0.0121713	0.438214
IQGA1_HUMAN	24.6221	-0.396466	-2.58513	0.0122396	0.438214
SYHC_HUMAN	25.5716	-0.167183	-2.57673	0.0125094	0.439461
GNAZ_HUMAN	27.3806	0.163806	2.5645	0.0129119	0.439461
HNRPC_HUMAN	27.1461	0.144381	2.54788	0.0134773	0.439461
RFTN1_HUMAN	24.0138	0.354473	2.54771	0.0134834	0.439461
CEND_HUMAN	26.0265	-0.381554	-2.53497	0.0139323	0.439461
RS8_HUMAN	26.0479	-0.255996	-2.53341	0.0139882	0.439461
RL15_HUMAN	23.9022	-0.302107	-2.52942	0.0141319	0.439461
MYO1C_HUMAN	23.3706	-0.23649	-2.50541	0.0150262	0.439461
IPYR_HUMAN	25.778	-0.305699	-2.50121	0.015188	0.439461
STMN1_HUMAN	26.9137	0.344963	2.49474	0.0154397	0.439461
PHF24_HUMAN	27.3367	0.219442	2.49432	0.0154564	0.439461
RAB4B_HUMAN	25.7576	0.129028	2.49376	0.0154785	0.439461
STAT1_HUMAN	24.7758	-0.273163	-2.48444	0.0158489	0.439461
PP2BA_HUMAN	30.3148	0.15277	2.48277	0.0159158	0.439461
RGRF1_HUMAN	23.3001	0.218371	2.48116	0.0159809	0.439461
RS17_HUMAN	24.2401	-0.239459	-2.48037	0.0160129	0.439461
GSTM1_HUMAN	26.2946	-1.04841	-2.47926	0.016058	0.439461
DREB_HUMAN	26.9043	0.229159	2.47779	0.0161181	0.439461
RL22_HUMAN	24.7182	-0.223868	-2.47496	0.0162337	0.439461
GNPI1_HUMAN	26.4265	-0.149336	-2.47269	0.0163274	0.439461
PTBP2_HUMAN	24.2088	0.207739	2.47232	0.0163424	0.439461
HNRDL_HUMAN	24.2947	0.183182	2.46859	0.0164971	0.439461
RAGP1_HUMAN	23.8456	0.140671	2.46517	0.0166404	0.439461
SCRN1_HUMAN	28.9053	-0.119871	-2.46226	0.0167627	0.439461
TBB3_HUMAN	31.1686	0.142299	2.45847	0.0169238	0.439461
CPT2_HUMAN	24.6486	-0.237763	-2.44167	0.0176534	0.441948
ITIH4_HUMAN	23.7434	-0.556392	-2.43289	0.018046	0.441948
CD59_HUMAN	26.1282	-0.308118	-2.42869	0.0182365	0.441948
CPT1A_HUMAN	24.8845	-0.235961	-2.42002	0.0186355	0.441948
RFIP5_HUMAN	23.9295	0.31726	2.41944	0.0186627	0.441948
NDUB6_HUMAN	24.5234	-0.350397	-2.41735	0.0187599	0.441948
PRRT3_HUMAN	24.2652	0.220269	2.41716	0.018769	0.441948
SYEM_HUMAN	23.5515	0.238519	2.41227	0.0189987	0.441948
CPNE5_HUMAN	27.5849	0.139033	2.40373	0.0194068	0.441948
FA49A_HUMAN	25.6564	0.146657	2.40234	0.0194739	0.441948
DPYL4_HUMAN	27.9771	0.143693	2.39795	0.019687	0.441948
PAK3_HUMAN	25.5314	0.164557	2.39699	0.0197338	0.441948
STOM_HUMAN	25.7578	-0.233205	-2.39179	0.0199898	0.441948
CAH1_HUMAN	28.2245	-0.548085	-2.39056	0.0200507	0.441948
COASY_HUMAN	25.2204	0.161386	2.38405	0.0203762	0.441948
RTN1_HUMAN	29.4078	0.156389	2.382	0.0204796	0.441948
KKCC2_HUMAN	25.4067	0.192357	2.37856	0.0206544	0.441948
CBPE_HUMAN	26.1903	0.233584	2.37843	0.0206608	0.441948
LPCT4_HUMAN	22.5683	0.218861	2.37682	0.0207433	0.441948
RS13_HUMAN	26.074	-0.226434	-2.37584	0.0207933	0.441948
KAD2_HUMAN	24.1032	-0.3288	-2.36809	0.021194	0.441948
NGEF_HUMAN	25.1196	0.265068	2.36758	0.0212206	0.441948
LGI4_HUMAN	24.4745	-0.191604	-2.36566	0.0213212	0.441948
STRN3_HUMAN	23.5768	0.122869	2.35546	0.0218617	0.449211
NCHL1_HUMAN	26.6261	0.143667	2.34348	0.022513	0.458605
MAP2_HUMAN	23.4863	-0.164747	-2.33449	0.0230124	0.464773
APOB_HUMAN	24.0143	-0.60704	-2.32854	0.0233487	0.466976
CLPT1_HUMAN	25.1847	0.139835	2.32559	0.0235168	0.466976
F10A1_HUMAN	27.1202	-0.165768	-2.31661	0.0240358	0.470544
IGHG1_HUMAN	28.9018	-0.474322	-2.3156	0.0240947	0.470544
TBB5_HUMAN	29.9541	0.165421	2.30846	0.0245156	0.47484
DHB12_HUMAN	26.483	-0.159797	-2.30193	0.0249059	0.47644
GATM_HUMAN	24.5376	-0.257952	-2.29893	0.0250872	0.47644
RAB14_HUMAN	28.4588	0.110543	2.29237	0.0254874	0.47644
ICAM5_HUMAN	27.1544	0.291841	2.29089	0.0255783	0.47644
ULA1_HUMAN	25.4516	0.135431	2.28505	0.0259406	0.47644
IRGQ_HUMAN	24.6602	0.232129	2.2807	0.0262139	0.47644
LIPA2_HUMAN	24.0225	0.211804	2.27286	0.0267118	0.47644
RL7_HUMAN	26.645	-0.25937	-2.27274	0.0267196	0.47644
CAN5_HUMAN	25.3064	0.24481	2.27207	0.0267623	0.47644
HBA_HUMAN	31.6121	-0.421702	-2.27203	0.026765	0.47644
CALX_HUMAN	28.0042	-0.138161	-2.27123	0.0268161	0.47644
DDX6_HUMAN	26.1097	0.104655	2.25867	0.027635	0.487325
SC22B_HUMAN	25.0345	0.146484	2.25112	0.0281372	0.492506
HP1B3_HUMAN	26.2842	-0.216567	-2.24607	0.0284777	0.4948
NQO1_HUMAN	25.2038	-0.382616	-2.24141	0.0287956	0.496672
DCLK1_HUMAN	28.3542	0.142832	2.22443	0.0299793	0.506864
PLXA1_HUMAN	25.8748	0.230133	2.22254	0.0301132	0.506864
FLNA_HUMAN	26.7693	-0.398675	-2.22069	0.0302451	0.506864
LYAG_HUMAN	24.8597	-0.247965	-2.21792	0.0304442	0.506864
ASNA_HUMAN	26.4447	0.123694	2.21771	0.0304591	0.506864
IGKC_HUMAN	26.8648	-0.455031	-2.2086	0.0311209	0.512546
ACTC_HUMAN	26.4379	-0.689399	-2.19975	0.0317758	0.512546
RAB1B_HUMAN	26.0318	0.24305	2.19052	0.0324718	0.512546
SUOX_HUMAN	23.7973	0.166128	2.19009	0.0325046	0.512546
ACLY_HUMAN	28.468	-0.110349	-2.18962	0.0325406	0.512546
KPCE_HUMAN	26.6137	0.128263	2.18795	0.0326678	0.512546
DLG4_HUMAN	29.0041	0.229855	2.18698	0.032742	0.512546
CAB39_HUMAN	26.6968	-0.105283	-2.1817	0.033149	0.512546
ANX11_HUMAN	26.3728	-0.118192	-2.18109	0.0331964	0.512546
CACB4_HUMAN	24.6562	0.248002	2.18089	0.0332119	0.512546
UCHL5_HUMAN	23.7167	0.180121	2.17801	0.0334366	0.512546
ECI2_HUMAN	24.0925	-0.185686	-2.16932	0.0341207	0.512546
CAN1_HUMAN	27.7819	-0.0984796	-2.16882	0.0341608	0.512546
DP13B_HUMAN	22.3923	-0.153679	-2.16726	0.0342852	0.512546
HOME1_HUMAN	24.7472	0.248157	2.1661	0.0343776	0.512546
CATA_HUMAN	26.5616	-0.247931	-2.16114	0.0347767	0.512546
PTPRS_HUMAN	25.2965	0.175444	2.1566	0.0351455	0.512546
PNPH_HUMAN	24.4659	-0.277363	-2.15521	0.0352594	0.512546
HECW2_HUMAN	23.716	0.158451	2.15486	0.035288	0.512546
THTR_HUMAN	25.5628	0.182927	2.15474	0.0352975	0.512546
NISCH_HUMAN	23.5793	0.158706	2.15403	0.0353555	0.512546
PCSK1_HUMAN	25.1031	0.499045	2.14738	0.0359049	0.514426
H2A2C_HUMAN	29.3809	-0.42911	-2.14609	0.0360117	0.514426
RAP2C_HUMAN	22.9953	0.209979	2.14285	0.0362835	0.514426
ANXA1_HUMAN	25.5245	-0.256263	-2.14055	0.0364766	0.514426
RL27_HUMAN	25.2641	-0.231007	-2.13634	0.0368327	0.514426
UCP4_HUMAN	24.0481	0.201906	2.1362	0.0368451	0.514426
ADDB_HUMAN	28.5934	0.129818	2.12499	0.0378087	0.514426
HS71B_HUMAN	30.4735	-0.141094	-2.1231	0.037973	0.514426
ADA_HUMAN	22.8587	-0.319471	-2.12102	0.0381552	0.514426
MAST3_HUMAN	22.4228	0.297039	2.12071	0.0381825	0.514426
GNPI2_HUMAN	25.243	-0.140314	-2.11879	0.0383513	0.514426
BAG6_HUMAN	25.0021	0.120763	2.11381	0.0387919	0.514426
TRFE_HUMAN	28.5219	-0.352838	-2.11355	0.0388151	0.514426
FABP5_HUMAN	25.2882	-0.224754	-2.11279	0.0388828	0.514426
CSK_HUMAN	23.1166	-0.118276	-2.10993	0.0391384	0.514426
SNTA1_HUMAN	26.1531	0.181745	2.10985	0.0391459	0.514426
RL7A_HUMAN	26.2917	-0.196341	-2.1094	0.0391861	0.514426
CLVS2_HUMAN	24.2703	0.149919	2.10411	0.0396634	0.517815
TAM41_HUMAN	23.6881	0.161408	2.09724	0.0402902	0.521195
CSTN1_HUMAN	25.2215	0.194424	2.09633	0.0403741	0.521195
GSTO1_HUMAN	27.9259	-0.18031	-2.09405	0.040584	0.521195
SYWC_HUMAN	27.1607	-0.154295	-2.08871	0.0410813	0.52473
CPNE8_HUMAN	23.369	0.212867	2.07871	0.0420254	0.531124
TRIM3_HUMAN	25.2542	0.109451	2.07864	0.0420314	0.531124
VINC_HUMAN	26.0596	-0.15954	-2.07549	0.0423333	0.532093
CUL5_HUMAN	26.0289	-0.100153	-2.07175	0.0426934	0.533781
TAOK1_HUMAN	23.4225	0.0931549	2.06505	0.0433452	0.535
ACTN2_HUMAN	27.7659	0.198687	2.06393	0.0434551	0.535
LGUL_HUMAN	28.6978	-0.177183	-2.05966	0.0438761	0.535
STX1A_HUMAN	28.1349	0.200027	2.05332	0.0445071	0.535
STRN_HUMAN	24.7353	0.14936	2.04762	0.0450814	0.535
APBB1_HUMAN	23.7031	0.109824	2.04725	0.0451185	0.535
PP2BB_HUMAN	25.5854	0.185341	2.04721	0.045123	0.535
RTRAF_HUMAN	25.2098	0.179981	2.04685	0.0451597	0.535
SGIP1_HUMAN	26.3811	0.19205	2.04368	0.0454818	0.535
1433T_HUMAN	28.2808	-0.132043	-2.04291	0.0455607	0.535
MAP1S_HUMAN	25.7012	0.118159	2.03685	0.0461842	0.535
F13A_HUMAN	23.3886	-0.329457	-2.0347	0.0464075	0.535
NRCAM_HUMAN	29.3404	0.103627	2.03378	0.0465031	0.535
FNTA_HUMAN	23.8989	-0.331205	-2.03331	0.0465514	0.535
AUXI_HUMAN	28.332	0.0994814	2.03258	0.0466281	0.535
IF4A1_HUMAN	25.0191	-0.166232	-2.02985	0.0469131	0.535
GSTP1_HUMAN	29.6689	-0.201886	-2.02916	0.0469859	0.535
SCRN3_HUMAN	22.8317	-0.201923	-2.02883	0.0470203	0.535
ATLA1_HUMAN	28.4921	0.100438	2.02669	0.0472455	0.535
PMVK_HUMAN	23.8968	-0.159702	-2.02588	0.0473313	0.535
DOCK3_HUMAN	24.0048	0.279818	2.02386	0.0475455	0.535
MIME_HUMAN	23.4632	1.04808	2.01126	0.0488983	0.547614
ARP3B_HUMAN	25.7608	0.180599	2.00901	0.0491428	0.547757
ELAV1_HUMAN	24.5202	0.14819	2.00444	0.0496437	0.547927
SYMC_HUMAN	25.8038	0.16011	2.0036	0.0497364	0.547927
ACSL3_HUMAN	25.8236	0.0937025	2.00139	0.0499811	0.547927
TIP_HUMAN	24.5085	0.118932	2.00045	0.0500856	0.547927
IFIT5_HUMAN	21.4422	-0.180072	-1.99588	0.0505946	0.548791
CO6A3_HUMAN	24.4052	-0.824353	-1.99353	0.0508585	0.548791
RL13_HUMAN	25.7484	-0.187607	-1.98823	0.0514574	0.548791
RAB5C_HUMAN	27.8853	0.102917	1.98766	0.0515214	0.548791
RS7_HUMAN	26.4377	-0.145296	-1.9873	0.0515628	0.548791
ASAP1_HUMAN	23.7702	0.163839	1.98544	0.0517743	0.548791
PRS8_HUMAN	25.79	0.0958033	1.98173	0.0521995	0.548791
DPP10_HUMAN	27.4139	0.155838	1.98024	0.0523712	0.548791
GLGB_HUMAN	23.7959	-0.24871	-1.9775	0.0526874	0.548791
DIRA1_HUMAN	25.159	-0.204603	-1.97733	0.0527072	0.548791
AMPH_HUMAN	28.8911	0.157333	1.97638	0.0528181	0.548791
CAP1_HUMAN	28.4243	-0.0982502	-1.97523	0.0529515	0.548791
IGHA1_HUMAN	27.3867	-0.610524	-1.97165	0.0533697	0.549636
MLC1_HUMAN	23.7402	0.185167	1.97055	0.0534982	0.549636
ANKY2_HUMAN	24.1536	0.132001	1.96647	0.0539794	0.549873
B2L13_HUMAN	24.6649	0.299209	1.96502	0.0541518	0.549873
B2MG_HUMAN	24.0719	-0.223318	-1.96445	0.0542194	0.549873
F1711_HUMAN	23.2357	0.125935	1.95933	0.0548301	0.55369
CTND1_HUMAN	25.6949	0.152963	1.95311	0.0555805	0.55888
EVL_HUMAN	23.8815	0.144378	1.94837	0.0561578	0.560565
MTSSL_HUMAN	22.2999	-0.166045	-1.94784	0.0562226	0.560565
TACO1_HUMAN	24.1983	0.220398	1.94192	0.056952	0.564416
RHG26_HUMAN	25.1283	-0.157675	-1.94083	0.0570866	0.564416
PGRC1_HUMAN	25.8976	0.153745	1.93406	0.0579319	0.564917
RGRF2_HUMAN	25.2361	0.203975	1.93277	0.058095	0.564917
RL21_HUMAN	25.4844	-0.211246	-1.93258	0.0581192	0.564917
AT1B1_HUMAN	31.7266	-0.112678	-1.93132	0.0582782	0.564917
MPP2_HUMAN	26.2253	0.117202	1.92833	0.058656	0.564917
NUDC3_HUMAN	24.2636	0.169292	1.92529	0.0590431	0.564917
KCC2A_HUMAN	31.9468	0.163016	1.92403	0.0592048	0.564917
PRKRA_HUMAN	25.3021	0.191176	1.92096	0.0595991	0.564917
CCNY_HUMAN	24.0375	0.13323	1.92064	0.0596397	0.564917
CDC42_HUMAN	28.4174	-0.175696	-1.91903	0.0598472	0.564917
EF2_HUMAN	28.4832	-0.0882201	-1.91786	0.0599992	0.564917
KALRN_HUMAN	22.102	0.136519	1.91421	0.0604728	0.564917
COTL1_HUMAN	26.0808	-0.156335	-1.91278	0.06066	0.564917
NCKP1_HUMAN	28.2962	0.132514	1.91137	0.0608439	0.564917
CAD13_HUMAN	26.6101	0.147385	1.91092	0.0609028	0.564917
TCPD_HUMAN	28.727	0.0843794	1.90974	0.0610588	0.564917
SCFD1_HUMAN	25.4793	0.137925	1.90624	0.0615201	0.564917
PDPK1_HUMAN	25.5472	0.0831165	1.90561	0.0616033	0.564917
HPCL4_HUMAN	24.6433	0.303454	1.90471	0.061723	0.564917
OXR1_HUMAN	28.4093	0.131862	1.89954	0.0624115	0.564917
AVL9_HUMAN	24.8423	0.205129	1.89942	0.0624276	0.564917
PAK1_HUMAN	27.81	0.090945	1.89906	0.0624755	0.564917
DDHD2_HUMAN	23.8232	-0.155144	-1.89787	0.0626358	0.564917
DCTN2_HUMAN	27.9566	0.16623	1.89591	0.0628985	0.56513
STIP1_HUMAN	27.6101	-0.212335	-1.88845	0.0639106	0.572048
CAMKV_HUMAN	28.0184	0.202202	1.88232	0.0647535	0.573915
KIF1A_HUMAN	26.1906	0.0936149	1.88204	0.0647914	0.573915
BCAT1_HUMAN	24.1187	-0.164706	-1.87867	0.0652594	0.573915
WDR37_HUMAN	26.675	0.12493	1.87597	0.0656357	0.573915
CDS2_HUMAN	26.3397	0.147413	1.87565	0.0656807	0.573915
TBB4A_HUMAN	32.1048	0.138274	1.87354	0.0659755	0.573915
RS4X_HUMAN	26.635	-0.0848276	-1.8715	0.0662633	0.573915
RASH_HUMAN	27.5446	0.0883173	1.86898	0.066619	0.573915
HBB_HUMAN	33.164	-0.361455	-1.86893	0.0666262	0.573915
MRCKB_HUMAN	25.7488	0.136875	1.86812	0.0667408	0.573915
RTCA_HUMAN	24.8182	-0.115365	-1.8627	0.0675115	0.573915
MET7A_HUMAN	26.225	-0.126977	-1.86181	0.0676392	0.573915
CNTN1_HUMAN	31.5178	0.073928	1.86148	0.0676865	0.573915
HNRH2_HUMAN	26.7608	0.0949268	1.86071	0.0677969	0.573915
TBB2A_HUMAN	31.8619	0.165786	1.8602	0.0678706	0.573915
CK5P3_HUMAN	22.6831	-0.0979364	-1.85927	0.0680051	0.573915
GDIR2_HUMAN	23.3534	-0.164654	-1.85073	0.0692437	0.582288
SNG3_HUMAN	28.1642	0.249275	1.84244	0.0704649	0.589666
H14_HUMAN	27.5088	-0.323674	-1.84139	0.0706202	0.589666
KCC2B_HUMAN	28.8047	0.124274	1.83512	0.0715569	0.594455
MTAP_HUMAN	24.6538	-0.187149	-1.83399	0.0717267	0.594455
SDSL_HUMAN	23.0418	-0.162165	-1.83117	0.0721533	0.594455
FPPS_HUMAN	26.3228	-0.10423	-1.82995	0.0723381	0.594455
PRS7_HUMAN	25.7008	0.139181	1.82713	0.0727668	0.594455
SNG1_HUMAN	27.9185	0.233468	1.82653	0.0728578	0.594455
STB5L_HUMAN	24.1978	0.117335	1.8254	0.0730301	0.594455
PALM_HUMAN	27.2562	0.185757	1.82425	0.0732063	0.594455
TGM2_HUMAN	24.3073	-0.257905	-1.82015	0.0738367	0.594821
VIME_HUMAN	29.5565	-0.263603	-1.82001	0.0738583	0.594821
GSTM3_HUMAN	28.8406	-0.215317	-1.81861	0.074074	0.594821
SUCB2_HUMAN	24.4659	0.208432	1.8171	0.0743085	0.594821
PGM2L_HUMAN	27.865	0.115175	1.81557	0.0745465	0.594821
C170B_HUMAN	24.8764	0.118312	1.8136	0.0748536	0.594821
PA1B2_HUMAN	27.4932	0.138111	1.81211	0.0750862	0.594821
PNPO_HUMAN	25.2239	-0.208208	-1.81097	0.0752651	0.594821
FUBP2_HUMAN	25.8397	0.136198	1.80737	0.0758315	0.5973
TFAM_HUMAN	24.4627	-0.160969	-1.80378	0.0763991	0.597973
NSDHL_HUMAN	22.7123	0.167333	1.80363	0.0764231	0.597973
AT5EL_HUMAN	25.9187	-0.141887	-1.79924	0.077123	0.599074
RPGP2_HUMAN	24.3701	0.190507	1.79777	0.0773575	0.599074
GGA1_HUMAN	23.0528	-0.144964	-1.79673	0.0775252	0.599074
CB39L_HUMAN	24.0053	-0.184574	-1.7964	0.077578	0.599074
AT8A1_HUMAN	27.6759	0.152092	1.79131	0.0784007	0.600372
ADDA_HUMAN	29.9517	0.0901262	1.79004	0.078606	0.600372
APEX1_HUMAN	24.0043	-0.192627	-1.7898	0.0786456	0.600372
VAPB_HUMAN	26.6315	0.122787	1.78908	0.0787623	0.600372
HECAM_HUMAN	26.53	-0.149576	-1.78592	0.0792794	0.602371
RAB2A_HUMAN	28.7027	0.0825301	1.77719	0.0807192	0.611344
ITB1_HUMAN	25.0838	-0.206295	-1.77538	0.0810205	0.611666
CHID1_HUMAN	24.3646	0.15462	1.77345	0.0813431	0.612146
GMPR2_HUMAN	24.6773	-0.10686	-1.77014	0.0818984	0.613464
TSN_HUMAN	26.1168	0.116502	1.76931	0.0820374	0.613464
CAVN1_HUMAN	24.1021	-0.17523	-1.76297	0.0831123	0.618491
KPCB_HUMAN	27.5942	0.139646	1.75876	0.0838317	0.618491
PGCA_HUMAN	24.7864	-0.212029	-1.75753	0.0840434	0.618491
B3GLT_HUMAN	22.3035	0.137478	1.75716	0.0841059	0.618491
ALDOC_HUMAN	32.3395	-0.0884257	-1.75704	0.0841269	0.618491
ARL2_HUMAN	24.7162	-0.203321	-1.75424	0.0846089	0.618491
NTRK2_HUMAN	24.5769	0.148297	1.75314	0.0848001	0.618491
SYGP1_HUMAN	27.8047	0.210534	1.75151	0.0850821	0.618491
ZC21A_HUMAN	23.2492	-0.12617	-1.75126	0.0851254	0.618491
PREP_HUMAN	25.39	-0.360282	-1.74574	0.0860893	0.618491
DCTN3_HUMAN	26.1413	-0.108876	-1.74459	0.0862916	0.618491
SNX4_HUMAN	25.2913	0.126785	1.74441	0.0863235	0.618491
ACAD8_HUMAN	24.0451	0.145443	1.7413	0.0868711	0.618491
PTN23_HUMAN	25.2078	0.110577	1.74096	0.0869304	0.618491
LYPL1_HUMAN	24.359	-0.185062	-1.74065	0.0869868	0.618491
GEPH_HUMAN	26.0186	0.128708	1.74034	0.0870407	0.618491
EP15R_HUMAN	25.5992	0.0987661	1.73851	0.0873653	0.618491
CYFP2_HUMAN	29.0212	0.109631	1.73655	0.0877145	0.618491
PIPNA_HUMAN	26.4206	-0.110222	-1.73061	0.0887776	0.618491
WFS1_HUMAN	23.4123	0.130991	1.72783	0.0892784	0.618491
PARP1_HUMAN	25.9278	-0.22176	-1.72605	0.0896002	0.618491
FAK1_HUMAN	23.3858	0.113479	1.7251	0.0897732	0.618491
ADCY2_HUMAN	23.7827	0.240031	1.72453	0.0898755	0.618491
AP2A2_HUMAN	29.4133	0.119544	1.72202	0.090333	0.618491
H2AX_HUMAN	25.4115	-0.422211	-1.72168	0.0903944	0.618491
GLU2B_HUMAN	24.6775	-0.11392	-1.7212	0.0904835	0.618491
IQEC2_HUMAN	24.0713	0.155242	1.72047	0.0906162	0.618491
UBE4A_HUMAN	24.0633	-0.0984153	-1.71959	0.0907783	0.618491
RL12_HUMAN	25.4643	-0.103873	-1.71861	0.090957	0.618491
IMDH2_HUMAN	24.2688	-0.125975	-1.71822	0.0910285	0.618491
G3BP2_HUMAN	24.7833	0.24243	1.7149	0.0916402	0.618491
A1AG1_HUMAN	24.8664	-0.616689	-1.71241	0.0920999	0.618491
SPTN2_HUMAN	28.8405	0.122752	1.71237	0.0921084	0.618491
MUTA_HUMAN	25.3693	0.166323	1.71164	0.0922438	0.618491
KPYM_HUMAN	32.8459	-0.0806556	-1.71073	0.0924118	0.618491
RHEB_HUMAN	24.8185	-0.157814	-1.71036	0.0924819	0.618491
PACS1_HUMAN	25.9705	0.110797	1.70976	0.0925935	0.618491
DTD1_HUMAN	24.9077	-0.0825568	-1.70865	0.092801	0.618491
UBE2K_HUMAN	25.2038	0.121495	1.70661	0.0931817	0.618491
AL3A2_HUMAN	25.1377	-0.212014	-1.70421	0.0936316	0.618491
ABR_HUMAN	27.2096	0.0871333	1.70039	0.0943526	0.618491
DOCK5_HUMAN	24.3759	-0.313557	-1.69701	0.0949939	0.618491
PPIA_HUMAN	30.8425	-0.130012	-1.69512	0.095353	0.618491
ECH1_HUMAN	26.9491	-0.0941908	-1.69495	0.0953855	0.618491
PLCG1_HUMAN	23.8814	0.135692	1.69393	0.0955797	0.618491
RABL6_HUMAN	23.924	0.107255	1.69153	0.0960406	0.618491
NDKA_HUMAN	29.0708	-0.102815	-1.69045	0.0962467	0.618491
SCPDL_HUMAN	26.9158	-0.0934109	-1.68961	0.096409	0.618491
GRPE1_HUMAN	23.4173	-0.124172	-1.68794	0.0967313	0.618491
DRG1_HUMAN	22.1587	0.119114	1.68689	0.0969332	0.618491
TOM1_HUMAN	25.5277	0.15507	1.68594	0.0971177	0.618491
ACDSB_HUMAN	24.9082	0.174772	1.68549	0.0972054	0.618491
WDR1_HUMAN	29.1993	0.0678844	1.68493	0.0973128	0.618491
NAA15_HUMAN	23.4366	-0.156714	-1.68045	0.0981864	0.618491
LMNA_HUMAN	28.0588	-0.238857	-1.67811	0.0986432	0.618491
PPM1H_HUMAN	25.6893	0.171791	1.67661	0.0989387	0.618491
UBP15_HUMAN	22.3902	0.129954	1.6754	0.0991766	0.618491
NAC2_HUMAN	27.561	0.178334	1.67537	0.0991819	0.618491
EF1D_HUMAN	25.9476	0.103177	1.67391	0.0994704	0.618491
FBX41_HUMAN	24.0823	0.134643	1.67208	0.0998322	0.618491
OLA1_HUMAN	27.4425	-0.095477	-1.67135	0.0999773	0.618491
GABR1_HUMAN	24.9081	0.242474	1.67131	0.0999855	0.618491
RL8_HUMAN	26.038	-0.106255	-1.67129	0.0999892	0.618491
IMA7_HUMAN	24.1473	-0.130091	-1.66992	0.100261	0.618491
NDKB_HUMAN	27.2932	-0.229692	-1.66851	0.100542	0.618491
NCEH1_HUMAN	27.4289	0.146197	1.6685	0.100543	0.618491
NHRF1_HUMAN	26.5115	0.281752	1.66389	0.101466	0.618491
MFSD6_HUMAN	23.027	0.140909	1.66321	0.101602	0.618491
VA0D2_HUMAN	26.5483	0.20126	1.66295	0.101655	0.618491
KIF3A_HUMAN	24.4538	0.140229	1.66178	0.10189	0.618491
POTEE_HUMAN	26.3722	0.220375	1.66114	0.10202	0.618491
LRSM1_HUMAN	26.3199	0.129149	1.6593	0.102392	0.618491
S12A5_HUMAN	28.6437	0.232468	1.659	0.102451	0.618491
NU2M_HUMAN	25.5154	0.225405	1.65511	0.103241	0.618491
RS3A_HUMAN	26.7782	-0.131863	-1.65498	0.103267	0.618491
SEPT5_HUMAN	29.6934	0.160586	1.6531	0.10365	0.618491
EPHB6_HUMAN	23.109	0.0757158	1.65087	0.104108	0.618491
SMD1_HUMAN	24.5372	-0.135213	-1.65034	0.104217	0.618491
DLG2_HUMAN	27.0039	0.0904079	1.64937	0.104414	0.618491
CAZA2_HUMAN	27.9394	0.0770873	1.64852	0.104589	0.618491
ZNT3_HUMAN	25.2607	0.24936	1.64832	0.104632	0.618491
NEGR1_HUMAN	27.5817	0.151565	1.64816	0.104663	0.618491
CNTP2_HUMAN	27.8903	0.0850916	1.64814	0.104667	0.618491
GBG7_HUMAN	25.4859	-0.282506	-1.64735	0.10483	0.618491
APBA1_HUMAN	21.9465	0.480334	1.64491	0.105335	0.618491
ERP29_HUMAN	25.731	-0.113175	-1.64044	0.106263	0.618491
NECA1_HUMAN	24.6599	0.109168	1.64005	0.106345	0.618491
DPP6_HUMAN	28.7562	0.146795	1.64	0.106354	0.618491
RB39A_HUMAN	27.1065	0.185715	1.63991	0.106375	0.618491
COPD_HUMAN	25.4368	0.0952683	1.63973	0.106411	0.618491
DNJA3_HUMAN	24.1083	-0.210677	-1.63801	0.106771	0.618491
NRX3A_HUMAN	25.9276	0.169912	1.63621	0.107148	0.618491
A4_HUMAN	25.4797	0.14483	1.63616	0.10716	0.618491
VATB2_HUMAN	30.6363	0.0933974	1.63542	0.107313	0.618491
A2MG_HUMAN	27.9999	-0.236476	-1.63299	0.107825	0.618897
NOVA2_HUMAN	26.4871	0.145084	1.63163	0.108113	0.618897
H4_HUMAN	30.7787	-0.201788	-1.63136	0.108169	0.618897
SCOT1_HUMAN	29.5101	0.136103	1.62975	0.10851	0.619348
EXOC4_HUMAN	25.3665	0.0743777	1.62717	0.109058	0.620974
STK24_HUMAN	23.6773	0.146113	1.62215	0.110131	0.622758
B4GA1_HUMAN	23.0821	0.15405	1.62161	0.110247	0.622758
RS15A_HUMAN	25.4854	-0.129831	-1.61974	0.110651	0.622758
PYGM_HUMAN	28.47	0.10198	1.61858	0.1109	0.622758
BAIP2_HUMAN	26.5871	0.140964	1.61821	0.11098	0.622758
CDK5_HUMAN	27.0634	0.0713655	1.61817	0.110988	0.622758
IGS21_HUMAN	24.9597	0.141722	1.61578	0.111506	0.622758
ERLN2_HUMAN	25.6913	-0.196092	-1.61484	0.11171	0.622758
CAN2_HUMAN	25.8759	-0.12904	-1.61469	0.111743	0.622758
ST32C_HUMAN	23.8543	0.166781	1.6122	0.112283	0.624293
DCNL1_HUMAN	23.5102	-0.107527	-1.60999	0.112767	0.625513
TNPO2_HUMAN	23.9992	0.142327	1.60677	0.113473	0.626609
RS18_HUMAN	25.1185	-0.13958	-1.60559	0.113733	0.626609
NDK3_HUMAN	24.0526	-0.128344	-1.60489	0.113887	0.626609
DHRS7_HUMAN	24.4107	-0.137406	-1.60264	0.114383	0.626609
KNDC1_HUMAN	27.9654	-0.106835	-1.60192	0.114542	0.626609
ACTY_HUMAN	27.1485	0.102799	1.60186	0.114556	0.626609
BSN_HUMAN	27.3706	0.240764	1.59969	0.115038	0.627796
HS12A_HUMAN	30.4798	-0.0707326	-1.59582	0.1159	0.627819
RS16_HUMAN	26.2966	-0.0767009	-1.59557	0.115957	0.627819
RHG23_HUMAN	23.1604	0.120845	1.59453	0.116188	0.627819
PRS4_HUMAN	25.1721	0.0913386	1.59438	0.116224	0.627819
AT2B1_HUMAN	28.2607	0.141892	1.59372	0.116371	0.627819
TBA8_HUMAN	26.7418	0.100558	1.59216	0.116722	0.628137
GBRA1_HUMAN	25.7928	0.210356	1.59109	0.116962	0.628137
TADBP_HUMAN	24.8043	0.149855	1.58693	0.117902	0.630824
1433F_HUMAN	29.1722	0.0945126	1.58652	0.117996	0.630824
RL6_HUMAN	25.4143	-0.1337	-1.58395	0.118579	0.632509
KCNA2_HUMAN	27.0099	-0.133818	-1.5791	0.119688	0.63673
PLPP_HUMAN	27.4942	0.084324	1.57696	0.120181	0.63673
RAC1_HUMAN	27.9938	-0.189965	-1.57599	0.120404	0.63673
LIS1_HUMAN	27.8311	-0.0960217	-1.57543	0.120533	0.63673
KCD16_HUMAN	24.6279	0.187359	1.57169	0.1214	0.63673
COX3_HUMAN	26.3673	0.250322	1.57119	0.121514	0.63673
CTBP1_HUMAN	27.7647	0.168283	1.57037	0.121705	0.63673
SNAG_HUMAN	27.4167	-0.0823194	-1.56949	0.12191	0.63673
MTL26_HUMAN	23.7613	0.0895194	1.56834	0.122178	0.63673
ARL8B_HUMAN	26.3854	-0.214447	-1.56665	0.122572	0.63673
PLCC_HUMAN	23.5837	-0.102268	-1.56298	0.123434	0.63673
RHOA_HUMAN	27.1804	-0.183228	-1.56254	0.123537	0.63673
SV2A_HUMAN	29.0337	0.204718	1.56056	0.124004	0.63673
SV2B_HUMAN	27.6953	0.206987	1.55941	0.124276	0.63673
ERP44_HUMAN	25.2219	0.0951287	1.55917	0.124334	0.63673
SH3G1_HUMAN	24.7902	0.15211	1.55612	0.125056	0.63673
NFH_HUMAN	29.9556	-0.330672	-1.55383	0.125603	0.63673
ATLA2_HUMAN	22.5169	-0.164008	-1.55319	0.125753	0.63673
PITM1_HUMAN	22.62	0.0927764	1.55102	0.126274	0.63673
ANS1B_HUMAN	25.5442	0.191544	1.55004	0.126507	0.63673
AHSA1_HUMAN	26.496	-0.106749	-1.54874	0.126821	0.63673
SYN2_HUMAN	30.4097	0.190546	1.54693	0.127256	0.63673
RAB3C_HUMAN	25.5366	0.182745	1.54687	0.127272	0.63673
SYK_HUMAN	25.1713	-0.12645	-1.5468	0.127287	0.63673
LGI1_HUMAN	26.5403	-0.0969949	-1.54674	0.127302	0.63673
TXD17_HUMAN	24.3767	-0.0932272	-1.54647	0.127367	0.63673
ALDR_HUMAN	28.2131	-0.0777597	-1.54598	0.127486	0.63673
KT3K_HUMAN	25.7294	0.125083	1.54558	0.127582	0.63673
SAHH_HUMAN	28.2291	-0.0777558	-1.54475	0.127782	0.63673
CATD_HUMAN	29.2333	-0.0999531	-1.54397	0.127971	0.63673
KCRS_HUMAN	24.5857	-0.220632	-1.54335	0.128122	0.63673
ALBU_HUMAN	32.5179	-0.230698	-1.54239	0.128353	0.63673
SYFA_HUMAN	26.2472	0.15053	1.54221	0.128398	0.63673
RS9_HUMAN	25.7971	-0.197753	-1.54137	0.128602	0.63673
UBQL1_HUMAN	23.1904	0.0981739	1.54055	0.128801	0.63673
ATP5I_HUMAN	26.587	-0.150542	-1.5376	0.12952	0.638949
EPMIP_HUMAN	24.5829	0.140757	1.53558	0.130014	0.63984
THY1_HUMAN	30.3328	-0.142848	-1.53365	0.13049	0.63984
RD23B_HUMAN	25.6199	0.157749	1.53355	0.130513	0.63984
SKIV2_HUMAN	23.5552	0.174649	1.53155	0.131007	0.640711
NRX1A_HUMAN	25.5307	0.185349	1.53063	0.131233	0.640711
GD1L1_HUMAN	26.2653	0.128646	1.52938	0.131543	0.640898
HNRL2_HUMAN	25.8529	0.117385	1.52515	0.132593	0.643639
S4A10_HUMAN	25.7473	0.218543	1.52492	0.13265	0.643639
XPOT_HUMAN	24.8456	-0.115275	-1.52031	0.133803	0.647783
RL10A_HUMAN	25.5482	-0.175259	-1.51932	0.134052	0.647783
SYQ_HUMAN	24.2737	0.115583	1.51724	0.134575	0.648974
COMT_HUMAN	25.5271	-0.256704	-1.51425	0.135329	0.648974
DYN2_HUMAN	27.1741	-0.199351	-1.51122	0.136099	0.648974
EM55_HUMAN	25.3755	-0.0800142	-1.51039	0.136309	0.648974
YES_HUMAN	22.9971	-0.217421	-1.50956	0.136521	0.648974
MIC27_HUMAN	23.8032	-0.106879	-1.50937	0.136569	0.648974
CDC37_HUMAN	26.1651	-0.0967512	-1.50841	0.136813	0.648974
TBCB_HUMAN	25.8052	0.210828	1.50834	0.136833	0.648974
H2A1C_HUMAN	24.8845	-0.327955	-1.50771	0.136993	0.648974
STAM1_HUMAN	24.6503	-0.126473	-1.50751	0.137045	0.648974
SHLB1_HUMAN	24.4827	-0.0811357	-1.50505	0.137674	0.649631
L1CAM_HUMAN	28.5435	0.188802	1.50359	0.138049	0.649631
KPBB_HUMAN	22.5418	-0.156594	-1.50303	0.138194	0.649631
RUS1_HUMAN	26.0877	0.188478	1.50263	0.138297	0.649631
RAB5A_HUMAN	25.5945	0.119306	1.49958	0.139083	0.649631
EPDR1_HUMAN	25.8419	-0.216431	-1.49955	0.139092	0.649631
2A5E_HUMAN	26.401	0.106022	1.49949	0.139108	0.649631
RDH14_HUMAN	24.9165	0.10434	1.49811	0.139464	0.649658
TTC37_HUMAN	24.0018	-0.142389	-1.49608	0.139991	0.649658
KIFA3_HUMAN	22.9324	0.11925	1.49594	0.140028	0.649658
SAMH1_HUMAN	22.7075	-0.11367	-1.49523	0.140214	0.649658
NF1_HUMAN	23.9349	0.113376	1.49252	0.140919	0.651521
FABP7_HUMAN	27.989	-0.203888	-1.49157	0.141168	0.651521
PGBD5_HUMAN	23.4467	0.091205	1.48972	0.141654	0.652491
KAP3_HUMAN	27.7635	0.131983	1.48814	0.142068	0.652998
EPN1_HUMAN	25.5344	0.167582	1.48624	0.142569	0.652998
SHLB2_HUMAN	27.8122	0.0956705	1.48525	0.14283	0.652998
ARF3_HUMAN	29.6734	-0.0930909	-1.48438	0.143059	0.652998
LEGL_HUMAN	25.9424	0.11259	1.48406	0.143146	0.652998
EXOG_HUMAN	24.2715	0.121955	1.48061	0.144059	0.655672
ANK2_HUMAN	30.6698	0.119736	1.47947	0.144362	0.655672
SDCB1_HUMAN	23.7897	-0.0797781	-1.47871	0.144564	0.655672
LIPA3_HUMAN	25.904	0.0974017	1.47701	0.14502	0.65608
CA2D1_HUMAN	27.5425	0.0843691	1.4763	0.145209	0.65608
VPS29_HUMAN	26.6136	0.106591	1.47506	0.145541	0.656151
TPD52_HUMAN	25.4616	0.143757	1.47406	0.145811	0.656151
CSN4_HUMAN	26.495	0.0797071	1.47262	0.146196	0.656151
RL4_HUMAN	27.0781	-0.110936	-1.47148	0.146503	0.656151
HPCA_HUMAN	24.0577	0.228134	1.47107	0.146613	0.656151
CLIC1_HUMAN	23.6615	-0.179998	-1.46838	0.147342	0.657703
GBG2_HUMAN	24.4077	-0.120959	-1.46773	0.147517	0.657703
EPHA4_HUMAN	25.4529	0.122638	1.46435	0.148434	0.660317
ATIF1_HUMAN	24.0825	-0.22286	-1.46352	0.148662	0.660317
LASP1_HUMAN	26.0777	0.180695	1.46193	0.149096	0.660808
GNPAT_HUMAN	21.7738	0.0739383	1.46106	0.149332	0.660808
RL18_HUMAN	24.4891	-0.144229	-1.45554	0.150848	0.6613
NPTX1_HUMAN	25.9725	0.174573	1.45523	0.150934	0.6613
CAF17_HUMAN	23.7828	0.1232	1.45369	0.15136	0.6613
GSTK1_HUMAN	24.1906	-0.146902	-1.45336	0.15145	0.6613
2ABA_HUMAN	27.3459	0.0566082	1.4525	0.151687	0.6613
CSKI1_HUMAN	26.1206	0.148044	1.45184	0.151871	0.6613
TIGAR_HUMAN	24.0305	-0.0921901	-1.45088	0.152138	0.6613
GRIA2_HUMAN	27.6125	0.138372	1.44924	0.152592	0.6613
P85A_HUMAN	23.1514	-0.142953	-1.44869	0.152747	0.6613
DCLK2_HUMAN	26.2289	0.10475	1.44739	0.15311	0.6613
CTL2_HUMAN	26.4875	-0.112746	-1.44685	0.153261	0.6613
STAT3_HUMAN	23.6856	-0.146821	-1.44626	0.153423	0.6613
PRRT2_HUMAN	27.5613	0.165893	1.44545	0.15365	0.6613
PCYOX_HUMAN	26.9072	-0.0957372	-1.44364	0.154157	0.6613
IGHM_HUMAN	24.8032	-0.442745	-1.44279	0.154395	0.6613
SC6A7_HUMAN	24.0548	0.145554	1.44077	0.154965	0.6613
XPO2_HUMAN	27.3427	-0.0709586	-1.44076	0.154968	0.6613
KAP2_HUMAN	26.3474	0.0831639	1.44016	0.155134	0.6613
KAT1_HUMAN	24.741	-0.141497	-1.43975	0.155252	0.6613
SAP_HUMAN	25.5132	-0.210831	-1.43907	0.155442	0.6613
GDIB_HUMAN	28.6186	-0.0983892	-1.43893	0.155484	0.6613
NMDZ1_HUMAN	24.8885	0.210167	1.43782	0.155796	0.6613
GBRB2_HUMAN	26.6371	0.190338	1.43752	0.15588	0.6613
NACAM_HUMAN	24.6354	-0.114123	-1.43187	0.157487	0.66692
RS11_HUMAN	26.7099	-0.0929515	-1.42978	0.158082	0.667447
CPNS1_HUMAN	25.5002	-0.194416	-1.42945	0.158176	0.667447
UFC1_HUMAN	23.9166	-0.112577	-1.42607	0.159147	0.668767
PRDX4_HUMAN	23.5824	-0.10301	-1.42573	0.159243	0.668767
ACOX1_HUMAN	24.0108	-0.0957083	-1.42406	0.159726	0.668767
RGS6_HUMAN	24.8614	0.148593	1.42386	0.159783	0.668767
SAR1B_HUMAN	22.719	-0.164713	-1.42344	0.159904	0.668767
IP3KA_HUMAN	24.2674	0.166376	1.42182	0.160372	0.669538
MECR_HUMAN	24.2786	-0.161321	-1.41885	0.161233	0.670152
TEBP_HUMAN	25.3102	-0.240688	-1.41842	0.161358	0.670152
AMPD2_HUMAN	24.4746	0.146921	1.4173	0.161682	0.670152
NECA2_HUMAN	24.5624	0.170648	1.41703	0.161762	0.670152
SRGP3_HUMAN	24.9971	0.132855	1.41643	0.161937	0.670152
DLGP1_HUMAN	23.6217	0.137663	1.41229	0.163146	0.671505
VPS4A_HUMAN	25.5031	-0.0999596	-1.41193	0.163253	0.671505
HNRH1_HUMAN	24.5381	0.0916497	1.41031	0.163727	0.671505
CH60_HUMAN	31.091	-0.080137	-1.40913	0.164074	0.671505
LRC8A_HUMAN	24.9866	-0.113347	-1.40603	0.164989	0.671505
FAK2_HUMAN	26.1056	0.0983108	1.40571	0.165082	0.671505
FABPH_HUMAN	26.8667	-0.0893405	-1.40549	0.165146	0.671505
ADCY1_HUMAN	23.9829	0.10674	1.40457	0.165421	0.671505
G3P_HUMAN	33.1927	-0.0876656	-1.40452	0.165436	0.671505
CMBL_HUMAN	25.6469	-0.108279	-1.40366	0.165689	0.671505
OCRL_HUMAN	24.1005	0.127231	1.40313	0.165848	0.671505
PHIPL_HUMAN	27.4786	-0.0787131	-1.4027	0.165976	0.671505
RO60_HUMAN	24.9613	-0.158366	-1.40207	0.166161	0.671505
SCD5_HUMAN	23.4965	-0.111382	-1.4018	0.166242	0.671505
PRUN2_HUMAN	24.517	0.186571	1.39953	0.166918	0.673083
FAD1_HUMAN	21.8268	-0.0875193	-1.39436	0.168465	0.677495
CTNB1_HUMAN	28.1648	0.0711258	1.39396	0.168585	0.677495
L2HDH_HUMAN	24.057	-0.137637	-1.391	0.169477	0.677646
NID1_HUMAN	23.349	-0.0916094	-1.39086	0.16952	0.677646
WDR7_HUMAN	27.4731	0.118395	1.38941	0.169956	0.677646
LAMP1_HUMAN	25.2894	-0.182201	-1.38903	0.170072	0.677646
GBB4_HUMAN	25.2936	0.10033	1.38787	0.170423	0.677646
LANC1_HUMAN	28.4917	-0.100786	-1.38719	0.170629	0.677646
SKP1_HUMAN	25.6951	-0.226278	-1.38673	0.170768	0.677646
PA2G4_HUMAN	25.9669	-0.0861921	-1.38463	0.171407	0.677646
VATE1_HUMAN	28.62	0.0638053	1.38436	0.171491	0.677646
SYN3_HUMAN	26.2706	0.136391	1.3836	0.171722	0.677646
CD47_HUMAN	28.6729	0.130354	1.38342	0.171778	0.677646
HACD3_HUMAN	27.3978	-0.0842406	-1.38161	0.172328	0.677667
SC23A_HUMAN	25.1076	0.09944	1.38152	0.172356	0.677667
REEP5_HUMAN	26.9148	-0.119554	-1.37709	0.173714	0.679
NUDT5_HUMAN	25.1374	-0.141327	-1.37659	0.173869	0.679
KIF5C_HUMAN	27.5165	-0.0719868	-1.37558	0.174178	0.679
PSPC1_HUMAN	24.8435	0.128583	1.37553	0.174194	0.679
RIC8A_HUMAN	23.2595	-0.121037	-1.37512	0.174321	0.679
CYH2_HUMAN	23.9665	-0.101164	-1.37468	0.174457	0.679
FERM2_HUMAN	25.328	-0.087616	-1.37387	0.174707	0.679
H33_HUMAN	30.4614	-0.147841	-1.37156	0.175421	0.680658
BLVRB_HUMAN	26.6117	-0.118925	-1.36866	0.176321	0.683027
RPGF2_HUMAN	25.1445	0.0933734	1.36592	0.177175	0.684786
NU5M_HUMAN	26.671	0.13211	1.36475	0.177541	0.684786
GHC2_HUMAN	24.3892	-0.155251	-1.36419	0.177716	0.684786
HPCL1_HUMAN	25.2204	0.147156	1.3635	0.177934	0.684786
LEG1_HUMAN	28.0097	-0.141268	-1.36074	0.178799	0.686801
SEM4D_HUMAN	23.6978	0.115187	1.35998	0.179039	0.686801
NDUS7_HUMAN	26.9049	-0.19364	-1.35606	0.180275	0.689856
CSK21_HUMAN	26.9434	-0.0628351	-1.35376	0.181003	0.689856
RAB7A_HUMAN	28.7092	0.0456339	1.35353	0.181077	0.689856
RL3_HUMAN	26.0703	-0.0929226	-1.35315	0.181198	0.689856
GRP75_HUMAN	29.6334	-0.0963765	-1.35284	0.181295	0.689856
TCPB_HUMAN	28.9347	0.0519394	1.35157	0.181701	0.690288
SBDS_HUMAN	25.5707	-0.16552	-1.34837	0.18272	0.692979
S4A8_HUMAN	22.0962	0.144842	1.34751	0.182996	0.692979
PLXA2_HUMAN	23.1311	0.246348	1.34547	0.183648	0.693115
EGFR_HUMAN	23.4624	-0.0913061	-1.34477	0.183875	0.693115
TRA2B_HUMAN	23.6252	-0.0735045	-1.34447	0.183971	0.693115
RL10_HUMAN	25.5559	-0.177951	-1.34374	0.184205	0.693115
PI42B_HUMAN	25.7344	0.0907634	1.34109	0.185058	0.694159
DHB4_HUMAN	27.5094	-0.0669214	-1.34005	0.185393	0.694159
RTN3_HUMAN	28.9935	-0.0759143	-1.33912	0.185695	0.694159
TPIS_HUMAN	31.7504	-0.0932377	-1.33848	0.185904	0.694159
TPM3_HUMAN	26.9617	-0.113192	-1.33833	0.185951	0.694159
TAU_HUMAN	28.9526	0.15687	1.33643	0.186568	0.694984
TLN2_HUMAN	27.7936	0.0714693	1.33471	0.187128	0.694984
DCTN1_HUMAN	28.4015	0.0711205	1.33287	0.187727	0.694984
RDH11_HUMAN	26.8416	-0.0684627	-1.33059	0.18847	0.694984
ECHM_HUMAN	28.2606	-0.105022	-1.33018	0.188606	0.694984
RASN_HUMAN	24.8457	-0.13874	-1.32955	0.188813	0.694984
SC31A_HUMAN	25.3821	0.12155	1.3285	0.189155	0.694984
RAB2B_HUMAN	24.3741	0.111136	1.32844	0.189177	0.694984
EHD2_HUMAN	24.0497	-0.138239	-1.32809	0.189289	0.694984
TRXR2_HUMAN	24.3445	-0.167359	-1.3277	0.18942	0.694984
TENR_HUMAN	30.2527	0.122185	1.32603	0.189969	0.694984
SYN1_HUMAN	31.9517	0.155363	1.32557	0.190119	0.694984
LYRM4_HUMAN	23.438	-0.10258	-1.32365	0.190753	0.694984
PSD11_HUMAN	25.8074	0.113703	1.32364	0.190755	0.694984
AT2A2_HUMAN	28.6649	0.106647	1.32301	0.190962	0.694984
SPART_HUMAN	23.7081	-0.0893861	-1.32036	0.19184	0.694984
RAB3B_HUMAN	22.9026	0.0996663	1.319	0.192293	0.694984
NLGN2_HUMAN	25.252	0.130802	1.31852	0.192451	0.694984
TM40L_HUMAN	24.3963	-0.102612	-1.31844	0.192479	0.694984
UFM1_HUMAN	23.3631	-0.175007	-1.31809	0.192594	0.694984
ETFB_HUMAN	27.1754	-0.0939369	-1.31767	0.192736	0.694984
CSN3_HUMAN	25.6079	0.078191	1.31757	0.192767	0.694984
VATD_HUMAN	27.9291	0.0861796	1.31644	0.193143	0.694984
CA2D3_HUMAN	24.1779	0.147171	1.31611	0.193254	0.694984
SYNJ1_HUMAN	29.6158	0.064149	1.3153	0.193525	0.694984
TOLIP_HUMAN	26.6122	0.112709	1.31304	0.194282	0.695866
STK39_HUMAN	25.0278	-0.143138	-1.31225	0.194544	0.695866
CUL1_HUMAN	25.3676	-0.0908731	-1.31032	0.195191	0.695866
GTPB1_HUMAN	22.6422	0.154929	1.30897	0.195646	0.695866
AJM1_HUMAN	23.1887	0.105517	1.30809	0.195944	0.695866
AL1B1_HUMAN	24.2173	0.249528	1.30796	0.195989	0.695866
K0513_HUMAN	26.4714	0.117082	1.30699	0.196316	0.695866
H2B2E_HUMAN	30.6288	-0.155033	-1.30624	0.196568	0.695866
FKBP8_HUMAN	25.1569	0.105654	1.30566	0.196762	0.695866
OXSR1_HUMAN	23.9836	-0.173435	-1.30483	0.197046	0.695866
CADM3_HUMAN	28.6494	0.0838064	1.30478	0.197062	0.695866
ACS2L_HUMAN	25.1338	-0.108312	-1.30406	0.197304	0.695866
PFD3_HUMAN	23.4327	-0.0573918	-1.3023	0.1979	0.696928
VATA_HUMAN	31.0285	0.0718667	1.30123	0.198266	0.697176
KAD4_HUMAN	26.7965	-0.100058	-1.30006	0.198664	0.697245
UB2L3_HUMAN	25.1199	-0.144674	-1.29853	0.199186	0.697245
NT5D3_HUMAN	25.6696	0.164945	1.29846	0.19921	0.697245
TBB4B_HUMAN	34.3122	0.074748	1.29771	0.199466	0.697245
UBP5_HUMAN	28.5352	0.0476472	1.2957	0.200152	0.69827
RBGP1_HUMAN	24.0612	-0.101777	-1.29512	0.20035	0.69827
VPS18_HUMAN	24.2154	0.0855934	1.29395	0.200751	0.698637
SEPT7_HUMAN	30.4913	-0.0596661	-1.29303	0.201069	0.698715
ANXA6_HUMAN	31.0327	-0.0814995	-1.2917	0.201524	0.699267
PLPP3_HUMAN	25.3035	0.130478	1.28524	0.203756	0.699504
DAAM2_HUMAN	24.5899	-0.291926	-1.28438	0.204057	0.699504
EHD1_HUMAN	24.1201	-0.107528	-1.28408	0.204161	0.699504
NDUB8_HUMAN	25.3202	0.154274	1.28301	0.204533	0.699504
NEUM_HUMAN	28.1866	0.165831	1.28175	0.204973	0.699504
INP4A_HUMAN	25.1529	0.0994884	1.28147	0.205068	0.699504
VPP1_HUMAN	30.0843	0.160383	1.28127	0.205139	0.699504
TBA4A_HUMAN	30.9012	0.166478	1.28004	0.205568	0.699504
UT1_HUMAN	24.2272	-0.17348	-1.27939	0.205795	0.699504
C2C2L_HUMAN	24.7894	0.0986853	1.27928	0.205833	0.699504
RHG35_HUMAN	24.64	-0.0960395	-1.27829	0.206178	0.699504
MOES_HUMAN	28.8373	-0.0985602	-1.27796	0.206297	0.699504
DDRGK_HUMAN	22.0697	-0.11188	-1.2777	0.206387	0.699504
CTNA2_HUMAN	27.5951	0.104054	1.27682	0.206696	0.699504
PCY2_HUMAN	26.4112	-0.100407	-1.27657	0.206782	0.699504
MYH9_HUMAN	27.3272	-0.137048	-1.27606	0.206963	0.699504
IGSF8_HUMAN	30.2312	-0.0641063	-1.2756	0.207122	0.699504
VATH_HUMAN	28.7714	0.0805397	1.27556	0.207138	0.699504
UBQL2_HUMAN	24.6123	0.182047	1.27528	0.207234	0.699504
PPME1_HUMAN	25.6958	-0.116714	-1.27377	0.207766	0.699504
CH10_HUMAN	28.4168	-0.0883275	-1.27365	0.207809	0.699504
RSU1_HUMAN	24.4157	-0.123873	-1.27211	0.208351	0.700331
HMGB1_HUMAN	25.162	-0.206414	-1.26986	0.209148	0.700638
RL31_HUMAN	24.2854	-0.104447	-1.26966	0.209218	0.700638
ARMT1_HUMAN	24.0803	-0.0943233	-1.26934	0.209332	0.700638
PSB1_HUMAN	25.3091	-0.0868821	-1.26719	0.210093	0.701834
TMLH_HUMAN	23.6147	-0.148034	-1.26628	0.210417	0.701834
CPEB2_HUMAN	26.3918	0.126386	1.26521	0.210798	0.701834
NB5R3_HUMAN	27.8997	-0.0671158	-1.26452	0.211043	0.701834
GLYG_HUMAN	25.0074	-0.125603	-1.26415	0.211174	0.701834
TBC17_HUMAN	24.5899	-0.0780018	-1.26215	0.211888	0.703217
RS19_HUMAN	25.3036	-0.12229	-1.25757	0.213527	0.704508
GRM3_HUMAN	25.2671	0.171244	1.25618	0.214027	0.704508
VTA1_HUMAN	24.6709	-0.0791545	-1.25588	0.214137	0.704508
RIDA_HUMAN	26.8384	-0.0743693	-1.25544	0.214296	0.704508
UBA1_HUMAN	30.4939	0.0483765	1.2554	0.214308	0.704508
PLD3_HUMAN	25.0889	0.111356	1.25532	0.214339	0.704508
GTR1_HUMAN	25.6475	0.105037	1.25498	0.214459	0.704508
HNRPK_HUMAN	28.3265	0.0550725	1.25442	0.214662	0.704508
SCO1_HUMAN	24.8878	0.159117	1.25261	0.215315	0.705671
AP3M2_HUMAN	25.423	0.107153	1.24959	0.216409	0.707998
FUBP1_HUMAN	23.6619	0.0778613	1.24822	0.216909	0.707998
SAHH3_HUMAN	25.2529	-0.100715	-1.24646	0.217546	0.707998
ACOC_HUMAN	26.6024	-0.0683727	-1.2463	0.217607	0.707998
SPRE_HUMAN	24.5379	-0.129704	-1.24506	0.21806	0.707998
BCAS3_HUMAN	23.9503	0.0950828	1.24459	0.218229	0.707998
ACTN1_HUMAN	30.0688	0.100476	1.24443	0.218288	0.707998
ECHD1_HUMAN	24.7158	-0.135546	-1.24406	0.218422	0.707998
TFG_HUMAN	25.8393	0.0674035	1.24048	0.219734	0.709924
E2AK2_HUMAN	23.6495	-0.104639	-1.2403	0.2198	0.709924
MPP6_HUMAN	25.4397	0.124316	1.23929	0.220171	0.709924
EZRI_HUMAN	27.38	0.0760171	1.23904	0.220263	0.709924
ACADM_HUMAN	25.6203	-0.131701	-1.23835	0.220518	0.709924
AT2B4_HUMAN	29.1947	0.101884	1.23476	0.22184	0.712291
CD166_HUMAN	26.6958	-0.0828944	-1.23472	0.221856	0.712291
UGPA_HUMAN	27.9843	-0.0532315	-1.23378	0.222202	0.712433
CPNE4_HUMAN	23.763	0.0977741	1.23262	0.222632	0.712843
CMC2_HUMAN	26.6031	-0.11902	-1.23133	0.223112	0.713416
PRDX5_HUMAN	28.8943	-0.0979942	-1.22857	0.224137	0.715134
XPO1_HUMAN	26.885	-0.0595907	-1.2277	0.224463	0.715134
DIAP1_HUMAN	22.1425	0.180465	1.22744	0.224558	0.715134
DEMA_HUMAN	25.9655	0.180913	1.22553	0.225271	0.715221
SYCC_HUMAN	25.7125	0.0953691	1.22495	0.225487	0.715221
GRIA3_HUMAN	26.2331	0.148431	1.22494	0.225493	0.715221
MYO6_HUMAN	24.4396	-0.149047	-1.22406	0.225821	0.715301
HEMO_HUMAN	25.2715	-0.296098	-1.2226	0.22637	0.716081
DPYL2_HUMAN	34.0116	0.0658276	1.21943	0.22756	0.717829
MK10_HUMAN	26.4602	0.0627611	1.21901	0.227717	0.717829
KAD3_HUMAN	26.7835	-0.0947763	-1.2187	0.227834	0.717829
BLMH_HUMAN	24.5795	-0.0955232	-1.21677	0.228564	0.718157
IF4B_HUMAN	24.6167	0.116047	1.2167	0.228589	0.718157
NTF2_HUMAN	25.3853	-0.157965	-1.21588	0.228899	0.718157
MIC13_HUMAN	23.6478	-0.17363	-1.21378	0.229694	0.718157
S27A1_HUMAN	23.4808	-0.103164	-1.21361	0.229759	0.718157
ARPC3_HUMAN	25.9805	0.0650546	1.2136	0.229762	0.718157
GRAN_HUMAN	23.3555	-0.143984	-1.2125	0.23018	0.718514
FMNL2_HUMAN	26.9451	-0.229875	-1.20964	0.231266	0.720074
TB10B_HUMAN	24.4396	0.126413	1.20924	0.231419	0.720074
CAH4_HUMAN	25.076	0.174865	1.20878	0.231594	0.720074
CSN1_HUMAN	25.2625	-0.0965079	-1.20701	0.232273	0.721236
B3AT_HUMAN	25.9088	-0.228142	-1.20531	0.232922	0.721502
RADI_HUMAN	26.7028	-0.196955	-1.20432	0.2333	0.721502
EMC3_HUMAN	22.5654	-0.0852902	-1.20404	0.233408	0.721502
ENPP4_HUMAN	22.852	-0.136663	-1.20359	0.23358	0.721502
LDHA_HUMAN	30.9306	-0.0584844	-1.20226	0.234093	0.722143
H2AY_HUMAN	26.5581	-0.0912847	-1.20073	0.23468	0.722866
ITA2_HUMAN	25.852	-0.226239	-1.20006	0.234939	0.722866
RCN2_HUMAN	24.4082	0.0834641	1.1983	0.235616	0.723079
KKCC1_HUMAN	25.2416	0.0903954	1.19779	0.235814	0.723079
GBRL1_HUMAN	23.2365	-0.163197	-1.1975	0.235926	0.723079
COX5A_HUMAN	27.4377	0.109918	1.19592	0.236537	0.723271
PDIA4_HUMAN	24.7491	-0.0829213	-1.19576	0.236601	0.723271
DNJB1_HUMAN	24.688	-0.0907507	-1.19166	0.238193	0.727195
LKHA4_HUMAN	27.0322	-0.0596594	-1.19079	0.238529	0.727283
GABR2_HUMAN	24.6465	0.133272	1.18878	0.239314	0.728735
PLXA4_HUMAN	26.8822	0.114797	1.18777	0.239709	0.728879
CRNS1_HUMAN	26.0454	0.385649	1.18677	0.240102	0.728879
UCRI_HUMAN	27.6733	-0.143673	-1.18629	0.240286	0.728879
PTPA_HUMAN	27.9104	-0.0657758	-1.18485	0.240852	0.729026
PGAM5_HUMAN	25.2769	0.112054	1.18436	0.241043	0.729026
FHL1_HUMAN	25.6508	-0.0870893	-1.18349	0.241385	0.729026
NDUAD_HUMAN	27.5719	0.0975806	1.18303	0.241569	0.729026
D39U1_HUMAN	25.236	0.111655	1.18178	0.242058	0.729087
LACTB_HUMAN	22.6669	0.118223	1.18072	0.242476	0.729087
MADD_HUMAN	26.2603	0.116284	1.18053	0.242553	0.729087
SODM_HUMAN	29.5561	-0.0911712	-1.17921	0.243074	0.729087
ALDH2_HUMAN	30.0249	0.0793118	1.17844	0.243379	0.729087
RUVB2_HUMAN	24.8372	-0.059619	-1.17707	0.243921	0.729087
PACS2_HUMAN	23.6289	0.0816111	1.17606	0.24432	0.729087
CRYAB_HUMAN	31.1283	-0.316828	-1.1755	0.244541	0.729087
GPX1_HUMAN	26.0113	-0.107685	-1.17541	0.244577	0.729087
ANXA3_HUMAN	22.6104	-0.144137	-1.17396	0.245152	0.729087
HBD_HUMAN	26.2001	-0.212883	-1.17294	0.245559	0.729087
BUB3_HUMAN	22.7067	0.0490405	1.17262	0.245686	0.729087
UCHL1_HUMAN	31.6096	-0.0748721	-1.17227	0.245826	0.729087
PUR9_HUMAN	27.8026	0.0715126	1.17206	0.245909	0.729087
NQO2_HUMAN	25.4251	-0.21266	-1.17108	0.246299	0.729328
VGLU1_HUMAN	27.8853	0.158429	1.1688	0.247211	0.731114
NPM_HUMAN	25.5272	-0.114377	-1.16634	0.248196	0.733097
PACR_HUMAN	22.9241	0.0511586	1.16516	0.248667	0.733097
DIRA2_HUMAN	24.8494	0.0966428	1.1634	0.249376	0.733097
AAK1_HUMAN	26.1465	0.0812442	1.16279	0.24962	0.733097
RASL1_HUMAN	24.8785	0.138231	1.16274	0.249643	0.733097
GBRB3_HUMAN	23.8749	0.0859769	1.16249	0.249743	0.733097
EMAL2_HUMAN	23.5472	-0.0822929	-1.16127	0.250235	0.733532
PROD_HUMAN	24.2221	-0.157846	-1.16058	0.250512	0.733532
ANK1_HUMAN	24.448	-0.173606	-1.15862	0.251303	0.73432
PTPRA_HUMAN	25.3889	0.123778	1.15768	0.251683	0.73432
MGDP1_HUMAN	21.9468	-0.0759713	-1.15696	0.251974	0.73432
HCDH_HUMAN	26.9208	-0.120172	-1.15655	0.252143	0.73432
QCR8_HUMAN	27.3773	-0.101054	-1.15607	0.252335	0.73432
SYUG_HUMAN	27.1366	0.178495	1.15296	0.2536	0.737092
ACPH_HUMAN	26.5819	0.0573326	1.15179	0.254079	0.737113
MBOA7_HUMAN	25.4684	0.102617	1.15142	0.254231	0.737113
CUTA_HUMAN	25.4807	0.127658	1.14866	0.255356	0.738703
RS3_HUMAN	27.4544	-0.0557135	-1.14854	0.255404	0.738703
FAH2A_HUMAN	25.4105	-0.0877102	-1.14633	0.256312	0.7403
EFTS_HUMAN	24.1417	0.0599064	1.14366	0.257408	0.7403
TPPP_HUMAN	30.127	0.0950508	1.14324	0.257581	0.7403
G6PD_HUMAN	26.8196	-0.0564919	-1.14279	0.257766	0.7403
SCAI_HUMAN	26.1601	0.158401	1.14243	0.257914	0.7403
RT34_HUMAN	22.6354	-0.0753043	-1.14006	0.258891	0.7403
FIS1_HUMAN	25.3136	-0.0624335	-1.13905	0.259311	0.7403
S4A7_HUMAN	23.2962	0.130557	1.13873	0.259445	0.7403
SPEE_HUMAN	24.9806	0.0798028	1.13725	0.260056	0.7403
NB5R1_HUMAN	25.7855	-0.150626	-1.13692	0.260191	0.7403
SYT12_HUMAN	25.0093	0.148877	1.13584	0.26064	0.7403
ARP10_HUMAN	25.1086	-0.0774351	-1.13583	0.260646	0.7403
THOC4_HUMAN	23.2176	0.133942	1.13438	0.261249	0.7403
OGT1_HUMAN	26.1819	0.110567	1.13429	0.261286	0.7403
WDR26_HUMAN	22.993	0.0498055	1.13409	0.261366	0.7403
CD44_HUMAN	23.6222	-0.410537	-1.13334	0.26168	0.7403
HPRT_HUMAN	28.2595	-0.054277	-1.13311	0.261776	0.7403
GPDA_HUMAN	25.9566	-0.273216	-1.13225	0.262133	0.7403
PDE4D_HUMAN	22.6438	0.112637	1.13183	0.262311	0.7403
PSB6_HUMAN	25.7518	0.0709976	1.13121	0.262568	0.7403
CAND2_HUMAN	23.1578	-0.0862608	-1.13091	0.262692	0.7403
IGHG2_HUMAN	26.6303	-0.273551	-1.13054	0.262849	0.7403
KINH_HUMAN	25.5445	-0.092246	-1.12721	0.264243	0.742054
GLPK_HUMAN	23.96	0.116974	1.12705	0.264307	0.742054
DMXL2_HUMAN	27.8045	0.122362	1.12667	0.264469	0.742054
RL23A_HUMAN	24.3458	-0.0746201	-1.12573	0.264862	0.742054
TMM43_HUMAN	23.7012	-0.107347	-1.12527	0.265057	0.742054
NMDE2_HUMAN	23.7729	0.131572	1.12437	0.265433	0.742054
ANK3_HUMAN	28.015	0.0596331	1.12381	0.26567	0.742054
5NTC_HUMAN	23.8779	-0.103856	-1.12287	0.266064	0.742277
MYP2_HUMAN	27.7958	-0.426048	-1.12111	0.266809	0.743478
RGS7_HUMAN	26.2891	0.0973598	1.11971	0.267399	0.744244
OGA_HUMAN	25.4035	-0.081766	-1.11758	0.2683	0.744754
1A74_HUMAN	23.9962	-0.124793	-1.11737	0.268388	0.744754
3HIDH_HUMAN	25.5116	-0.0897465	-1.11705	0.268527	0.744754
PABP4_HUMAN	23.9555	-0.0638012	-1.11532	0.269258	0.74583
ATPO_HUMAN	29.6895	-0.0743567	-1.11464	0.269547	0.74583
NEUG_HUMAN	25.358	0.191353	1.11289	0.270294	0.747024
PYRG1_HUMAN	24.1967	-0.0947212	-1.11161	0.270839	0.747087
PRELP_HUMAN	23.8949	-0.404049	-1.11135	0.27095	0.747087
PGM2_HUMAN	24.3649	-0.087718	-1.1098	0.271611	0.747387
TBB8_HUMAN	29.6469	0.163668	1.10878	0.27205	0.747387
NEDD8_HUMAN	24.2719	-0.158484	-1.1085	0.27217	0.747387
MARE3_HUMAN	28.3447	0.057156	1.10768	0.272519	0.747387
LCMT1_HUMAN	24.1423	-0.1181	-1.10576	0.273344	0.747387
EXC6B_HUMAN	24.1373	-0.103539	-1.10527	0.273553	0.747387
RPGP1_HUMAN	25.5714	0.0801444	1.10373	0.274214	0.747387
MLP3B_HUMAN	27.3864	-0.0687564	-1.1033	0.2744	0.747387
ECM29_HUMAN	22.7702	0.0792542	1.10314	0.274468	0.747387
RAP1B_HUMAN	28.5213	-0.111413	-1.10314	0.274471	0.747387
TPP1_HUMAN	27.6956	-0.12272	-1.10225	0.274851	0.747387
ARBK1_HUMAN	24.2878	0.0970533	1.10198	0.274971	0.747387
FSCN1_HUMAN	30.6129	0.0816438	1.10108	0.275359	0.747387
THIK_HUMAN	25.3342	0.0733455	1.10078	0.275486	0.747387
SRSF7_HUMAN	24.7622	0.0724401	1.09979	0.275916	0.747696
NCDN_HUMAN	29.5247	0.0497248	1.09406	0.2784	0.753561
AT1A3_HUMAN	31.8066	-0.0747166	-1.09068	0.279872	0.754943
ROA0_HUMAN	25.1537	-0.121869	-1.08986	0.280228	0.754943
UBE2N_HUMAN	28.3747	-0.0659184	-1.0891	0.280563	0.754943
ATAD1_HUMAN	24.3274	-0.164621	-1.08857	0.280795	0.754943
F162A_HUMAN	25.1484	-0.098994	-1.08796	0.281061	0.754943
SIR3_HUMAN	23.0592	0.0993368	1.08772	0.281165	0.754943
SL9A6_HUMAN	23.3726	0.11711	1.08726	0.281366	0.754943
HSP7C_HUMAN	32.6458	-0.04387	-1.08703	0.281466	0.754943
DECR_HUMAN	27.3137	-0.0710016	-1.0857	0.282052	0.755657
CD82_HUMAN	24.2242	-0.146601	-1.08382	0.282878	0.7558
SYT7_HUMAN	25.9173	0.0911162	1.08376	0.282905	0.7558
TM1L2_HUMAN	25.6464	0.0782983	1.08328	0.283117	0.7558
PGCB_HUMAN	30.2845	0.0750204	1.08267	0.283385	0.7558
HNRPD_HUMAN	27.2807	0.0722034	1.08074	0.284233	0.756133
UBA5_HUMAN	24.6584	0.0944116	1.08047	0.284352	0.756133
PDIA3_HUMAN	28.7628	-0.0414999	-1.07946	0.2848	0.756133
C2CD2_HUMAN	23.5417	-0.132495	-1.07903	0.28499	0.756133
PTCD3_HUMAN	22.9951	0.094755	1.07849	0.285229	0.756133
SYFB_HUMAN	28.3524	0.10246	1.07778	0.285544	0.756133
KIF2A_HUMAN	26.744	0.0502127	1.07614	0.286268	0.756133
DMWD_HUMAN	22.9268	0.0438197	1.0761	0.286287	0.756133
PRUN1_HUMAN	22.6044	0.0748257	1.07587	0.28639	0.756133
LAMP2_HUMAN	25.0938	-0.176932	-1.0747	0.286908	0.756655
VPS50_HUMAN	23.8955	-0.0750255	-1.07261	0.287839	0.758265
DCUP_HUMAN	23.2493	-0.120733	-1.07004	0.288984	0.760434
ZER1_HUMAN	23.211	0.059469	1.06622	0.290693	0.761579
RELCH_HUMAN	25.22	0.119492	1.06445	0.291485	0.761579
ACON_HUMAN	31.451	-0.0773116	-1.06343	0.291944	0.761579
CPNE1_HUMAN	23.5276	0.160625	1.0633	0.292002	0.761579
HPLN2_HUMAN	29.7596	-0.25586	-1.06319	0.29205	0.761579
NT5D1_HUMAN	23.3537	-0.130675	-1.06308	0.2921	0.761579
PBIP1_HUMAN	24.2685	-0.111957	-1.06206	0.29256	0.761579
ZO2_HUMAN	25.0494	-0.340143	-1.06169	0.292726	0.761579
MAON_HUMAN	28.0537	0.104027	1.05995	0.29351	0.761579
ELOB_HUMAN	25.9286	0.059083	1.05991	0.29353	0.761579
ARF6_HUMAN	24.7102	-0.133063	-1.05955	0.29369	0.761579
GSTT1_HUMAN	25.3006	-0.162921	-1.05949	0.29372	0.761579
KCRU_HUMAN	30.1383	0.0928912	1.05914	0.293875	0.761579
SNX1_HUMAN	25.3176	-0.0963109	-1.05902	0.293931	0.761579
PYGB_HUMAN	30.7163	-0.058977	-1.0571	0.294799	0.762051
GSK3B_HUMAN	25.3767	0.0741512	1.0564	0.295116	0.762051
HNRH3_HUMAN	25.2604	0.0868377	1.05527	0.295629	0.762051
ARFG1_HUMAN	24.9348	0.134611	1.05489	0.295799	0.762051
MPI_HUMAN	26.1585	-0.0919709	-1.05474	0.295869	0.762051
COR1B_HUMAN	25.2064	0.0554326	1.05381	0.29629	0.762051
DNM1L_HUMAN	29.1614	0.0632747	1.05363	0.296371	0.762051
DNJB4_HUMAN	25.0571	-0.132258	-1.05292	0.296694	0.762052
IPYR2_HUMAN	24.2423	-0.125247	-1.05099	0.297571	0.762896
PGAP1_HUMAN	27.3178	0.109087	1.05078	0.297668	0.762896
ACTN4_HUMAN	28.7091	-0.0528309	-1.04846	0.298726	0.764311
PGK1_HUMAN	31.7837	-0.0388877	-1.04759	0.299122	0.764311
RINI_HUMAN	27.2865	-0.0962875	-1.04744	0.299191	0.764311
EFHD2_HUMAN	27.0811	-0.0678708	-1.04444	0.300564	0.76699
AGAP3_HUMAN	25.908	0.0743637	1.04315	0.301155	0.767015
CLCN4_HUMAN	22.7606	0.0691213	1.04285	0.301293	0.767015
NPTN_HUMAN	27.8985	0.0872096	1.04131	0.302003	0.767015
MAOX_HUMAN	26.6009	-0.0847062	-1.04089	0.302194	0.767015
GRIA1_HUMAN	23.6829	0.135172	1.0402	0.302514	0.767015
GHC1_HUMAN	28.9824	0.0885695	1.03981	0.302692	0.767015
LMNB2_HUMAN	26.7687	-0.0529085	-1.03948	0.302846	0.767015
PUR6_HUMAN	27.4197	-0.0755732	-1.03865	0.303227	0.767039
ABHDB_HUMAN	24.5724	0.104983	1.03739	0.303812	0.767039
RL17_HUMAN	24.5477	-0.112423	-1.03735	0.303829	0.767039
AMPB_HUMAN	24.3871	-0.0738835	-1.03589	0.304501	0.767914
CPNE6_HUMAN	26.3522	0.0714366	1.03212	0.306252	0.771508
SHPS1_HUMAN	30.2913	0.0712989	1.0306	0.306958	0.772278
SPB6_HUMAN	26.6865	-0.0959092	-1.02986	0.307299	0.772278
ABD12_HUMAN	25.1445	-0.0504258	-1.02935	0.307538	0.772278
COR2B_HUMAN	26.6536	0.0669307	1.02746	0.308422	0.77341
KCC4_HUMAN	24.7869	0.115142	1.02697	0.30865	0.77341
DNJB6_HUMAN	23.6188	0.101151	1.02628	0.308971	0.77341
R4RL2_HUMAN	23.0067	0.0798255	1.02443	0.309836	0.774753
GGH_HUMAN	23.2306	-0.102465	-1.02305	0.310483	0.775552
NFM_HUMAN	32.9891	-0.175878	-1.01971	0.31205	0.778642
MTOR_HUMAN	25.3214	-0.0779215	-1.01734	0.313166	0.780602
IF4H_HUMAN	26.0681	0.0977117	1.01658	0.313526	0.780677
WDR13_HUMAN	24.9042	0.0679923	1.01508	0.314235	0.780726
PACN2_HUMAN	24.7764	-0.0930414	-1.01373	0.314872	0.780726
HIBCH_HUMAN	25.6764	-0.089599	-1.01296	0.315239	0.780726
TCPA_HUMAN	29.0023	0.0432581	1.01259	0.315412	0.780726
RL24_HUMAN	24.4624	0.0705971	1.01224	0.315576	0.780726
4F2_HUMAN	29.3184	0.0705777	1.01068	0.316321	0.780726
LHPP_HUMAN	25.9223	-0.099487	-1.00975	0.316762	0.780726
GTR3_HUMAN	25.7662	0.21061	1.00955	0.316856	0.780726
IC1_HUMAN	23.9277	-0.140412	-1.00917	0.317037	0.780726
SEPT8_HUMAN	29.5909	-0.0901657	-1.00912	0.317061	0.780726
GBRL2_HUMAN	25.8351	-0.0831765	-1.00807	0.317561	0.780726
ACSL6_HUMAN	27.679	-0.0788422	-1.00712	0.318014	0.780726
ETFA_HUMAN	27.9032	-0.0595559	-1.00687	0.318132	0.780726
RAB10_HUMAN	28.3047	-0.0644579	-1.00678	0.318171	0.780726
SYSC_HUMAN	27.4197	-0.0560525	-1.00322	0.319873	0.783864
APMAP_HUMAN	27.0645	0.0532708	1.0017	0.320599	0.783864
THIM_HUMAN	27.0922	0.0623585	1.00135	0.320769	0.783864
SODE_HUMAN	23.0603	-0.112567	-1.00133	0.320777	0.783864
NUCL_HUMAN	27.0956	-0.0587134	-0.999626	0.321595	0.785052
BIP_HUMAN	29.0295	-0.0549847	-0.99729	0.322718	0.786638
DEST_HUMAN	26.8244	-0.0664686	-0.996445	0.323125	0.786638
KAP1_HUMAN	23.846	0.0956928	0.995534	0.323564	0.786638
STRAP_HUMAN	26.1111	-0.048602	-0.995507	0.323577	0.786638
NDUA7_HUMAN	24.6029	-0.123288	-0.993707	0.324445	0.787302
KDSR_HUMAN	22.7165	-0.111433	-0.993088	0.324744	0.787302
HNRPU_HUMAN	28.0211	0.0571004	0.99221	0.325169	0.787302
CAPS1_HUMAN	28.698	0.0820597	0.99218	0.325183	0.787302
AP2A1_HUMAN	30.3645	0.0695215	0.990564	0.325965	0.787752
GLYM_HUMAN	24.6693	-0.0762969	-0.990404	0.326043	0.787752
GGCT_HUMAN	25.4524	-0.0703785	-0.989605	0.32643	0.787752
AT2B3_HUMAN	27.1416	0.0954335	0.989044	0.326702	0.787752
PTPRZ_HUMAN	28.1962	-0.0678608	-0.9868	0.327792	0.787973
TNPO3_HUMAN	23.7101	-0.0623786	-0.986532	0.327922	0.787973
GCYB1_HUMAN	24.8142	-0.0977686	-0.985957	0.328202	0.787973
ABHGA_HUMAN	25.6008	0.0523984	0.984816	0.328757	0.787973
SEPT9_HUMAN	28.0676	-0.0476234	-0.984566	0.328879	0.787973
COX15_HUMAN	22.4982	-0.10047	-0.98429	0.329014	0.787973
CCDC6_HUMAN	24.7586	0.0647177	0.984055	0.329128	0.787973
TALDO_HUMAN	29.0844	-0.109188	-0.982584	0.329846	0.788892
AGRIN_HUMAN	23.3221	-0.153077	-0.980496	0.330866	0.789311
CERU_HUMAN	24.4375	-0.228491	-0.980428	0.330899	0.789311
GSK3A_HUMAN	25.7067	-0.0716737	-0.980176	0.331023	0.789311
PPR21_HUMAN	23.8993	0.0841012	0.978279	0.331952	0.790728
CAMP3_HUMAN	24.4521	0.0733837	0.976449	0.33285	0.791563
AL4A1_HUMAN	28.3692	-0.0834226	-0.9762	0.332972	0.791563
CISY_HUMAN	30.2751	-0.0931191	-0.975396	0.333368	0.791706
K1C9_HUMAN	26.0476	-0.263974	-0.973805	0.33415	0.792768
ILK_HUMAN	22.6124	-0.0958278	-0.971481	0.335296	0.794688
COX6C_HUMAN	26.441	-0.129161	-0.970735	0.335664	0.794764
MCTS1_HUMAN	24.5067	-0.111052	-0.968803	0.336619	0.795545
CSDE1_HUMAN	26.1507	-0.0415688	-0.967909	0.337062	0.795545
CP070_HUMAN	23.5594	-0.0669457	-0.9665	0.33776	0.795545
HYES_HUMAN	23.7599	-0.138075	-0.965957	0.33803	0.795545
PURA_HUMAN	28.8225	0.0629788	0.965957	0.33803	0.795545
IVD_HUMAN	25.5545	-0.098727	-0.965939	0.338039	0.795545
TCPZ_HUMAN	28.8576	0.0378996	0.963937	0.339033	0.795545
ACSF3_HUMAN	24.8268	0.117854	0.96342	0.33929	0.795545
IF5A1_HUMAN	26.5207	-0.0627417	-0.962407	0.339794	0.795545
CADH2_HUMAN	26.2974	0.0542936	0.962405	0.339795	0.795545
PGTB2_HUMAN	22.9563	-0.0729963	-0.962263	0.339866	0.795545
USMG5_HUMAN	26.1498	-0.0735093	-0.961925	0.340034	0.795545
ANKH_HUMAN	22.6617	-0.085912	-0.95611	0.342939	0.801547
COPG1_HUMAN	25.7017	0.0602408	0.954637	0.343677	0.80167
PON2_HUMAN	25.4834	-0.0767628	-0.954565	0.343713	0.80167
ARRB1_HUMAN	26.1791	0.0516974	0.953665	0.344165	0.80167
GBRG2_HUMAN	24.8776	0.137187	0.952893	0.344553	0.80167
FAS_HUMAN	29.6881	0.0483968	0.951875	0.345064	0.80167
HDHD2_HUMAN	26.7831	-0.0598406	-0.951289	0.345359	0.80167
AK1C1_HUMAN	25.3285	-0.0829204	-0.951276	0.345366	0.80167
MYH14_HUMAN	25.0708	-0.0926467	-0.950367	0.345823	0.801943
PIMT_HUMAN	28.0553	-0.0858457	-0.947521	0.347259	0.804482
LGI3_HUMAN	26.5878	-0.14307	-0.946057	0.347999	0.805408
NDUS5_HUMAN	26.5885	-0.0959851	-0.944775	0.348647	0.805723
PCLO_HUMAN	23.9661	0.083543	0.94444	0.348817	0.805723
K22E_HUMAN	25.298	0.310296	0.942559	0.349771	0.807137
SHAN2_HUMAN	23.0655	0.0996927	0.938459	0.351855	0.811154
HDA11_HUMAN	24.6789	-0.221982	-0.93388	0.354193	0.81502
SFXN5_HUMAN	26.0145	0.102563	0.933543	0.354365	0.81502
SF3B3_HUMAN	24.7534	0.0538007	0.933149	0.354566	0.81502
HSP74_HUMAN	28.4223	-0.042242	-0.928901	0.356746	0.818614
E41L2_HUMAN	27.8434	-0.119786	-0.92875	0.356823	0.818614
5NTD_HUMAN	24.8251	0.0915425	0.92776	0.357332	0.818988
PSB2_HUMAN	25.9302	-0.0523278	-0.926338	0.358064	0.819194
DNJA4_HUMAN	23.5933	-0.067034	-0.925191	0.358656	0.819194
NBEA_HUMAN	24.57	0.0910283	0.924952	0.358779	0.819194
PUR2_HUMAN	24.8576	0.0922167	0.92483	0.358841	0.819194
MIC19_HUMAN	26.0159	-0.103697	-0.924144	0.359196	0.819194
DPYL5_HUMAN	29.4411	0.0780104	0.92355	0.359502	0.819194
GAK_HUMAN	22.9178	0.129727	0.922099	0.360252	0.819749
HEM2_HUMAN	26.4562	-0.101608	-0.921737	0.36044	0.819749
AP4A_HUMAN	23.0568	0.0785639	0.919204	0.361752	0.819919
GSHR_HUMAN	26.7988	0.0471589	0.917978	0.362388	0.819919
ARP2_HUMAN	27.0543	-0.0614244	-0.917295	0.362742	0.819919
PPM1E_HUMAN	23.2456	0.0733934	0.915903	0.363466	0.819919
HGS_HUMAN	25.5409	-0.0949835	-0.915071	0.363899	0.819919
VA0D1_HUMAN	28.6106	0.110192	0.914278	0.364312	0.819919
PTGR3_HUMAN	23.5552	0.0744483	0.913505	0.364715	0.819919
MYEF2_HUMAN	23.8582	0.0487656	0.913244	0.364851	0.819919
EIF3I_HUMAN	24.7528	-0.0581309	-0.912952	0.365003	0.819919
TPD54_HUMAN	23.8611	0.0809877	0.912621	0.365176	0.819919
RAP2B_HUMAN	23.9187	-0.0654461	-0.912579	0.365198	0.819919
PSME2_HUMAN	24.173	-0.0954173	-0.911669	0.365673	0.819919
ARK72_HUMAN	27.2079	-0.0554701	-0.911421	0.365802	0.819919
ACADV_HUMAN	26.8021	-0.0609093	-0.911259	0.365887	0.819919
MGLL_HUMAN	26.3115	0.0872927	0.910497	0.366285	0.819919
NDUBB_HUMAN	25.6505	0.0757798	0.910059	0.366514	0.819919
TBA1B_HUMAN	35.2913	0.0534986	0.908613	0.367271	0.819919
CHRD1_HUMAN	24.4069	-0.109411	-0.907502	0.367853	0.819919
BAP31_HUMAN	25.3223	-0.0954653	-0.907473	0.367868	0.819919
SUN2_HUMAN	23.5397	-0.156998	-0.907092	0.368068	0.819919
DYL1_HUMAN	23.844	-0.0577206	-0.906728	0.368259	0.819919
GRM2_HUMAN	24.3681	0.074945	0.905536	0.368884	0.819919
JIP3_HUMAN	25.548	0.0681644	0.90505	0.36914	0.819919
PDCD6_HUMAN	26.3521	0.0707656	0.905028	0.369151	0.819919
RP3A_HUMAN	27.6995	0.106729	0.904797	0.369273	0.819919
CX7A2_HUMAN	25.6583	-0.0721358	-0.90404	0.36967	0.819919
HINT3_HUMAN	25.4704	-0.0746486	-0.903131	0.370149	0.819919
SMAP2_HUMAN	23.2277	-0.0464516	-0.902976	0.37023	0.819919
THIO_HUMAN	26.1977	0.0991618	0.900936	0.371305	0.821243
GNAQ_HUMAN	28.5411	-0.0623762	-0.900522	0.371523	0.821243
ACOX3_HUMAN	25.4647	0.112738	0.898351	0.37267	0.822785
H2AV_HUMAN	24.8571	-0.135473	-0.896194	0.37381	0.822785
VAT1_HUMAN	27.3616	-0.108789	-0.89607	0.373876	0.822785
PI42C_HUMAN	25.9394	0.0398775	0.89579	0.374025	0.822785
PDC6I_HUMAN	27.9047	-0.0366987	-0.89457	0.374671	0.822785
SMAP1_HUMAN	25.2006	-0.0795854	-0.894486	0.374716	0.822785
CYBP_HUMAN	26.7774	-0.101062	-0.892378	0.375835	0.822785
SSDH_HUMAN	28.8706	-0.069733	-0.892072	0.375998	0.822785
JAM3_HUMAN	25.2529	-0.155433	-0.891708	0.376191	0.822785
RLGPB_HUMAN	24.3878	0.0720489	0.891326	0.376394	0.822785
ATLA3_HUMAN	24.4585	-0.075621	-0.890808	0.37667	0.822785
EAA1_HUMAN	29.3316	-0.116819	-0.890611	0.376775	0.822785
SDHB_HUMAN	26.4565	-0.0649815	-0.888714	0.377785	0.822785
UBR4_HUMAN	24.8871	-0.124405	-0.888472	0.377914	0.822785
GNB5_HUMAN	25.9278	0.0946174	0.88839	0.377958	0.822785
FAKD4_HUMAN	23.2221	-0.09724	-0.887579	0.37839	0.822785
CAPZB_HUMAN	27.1038	-0.046285	-0.887502	0.378432	0.822785
ROA3_HUMAN	27.4419	0.0679132	0.887396	0.378488	0.822785
PSD3_HUMAN	27.4651	0.102435	0.883938	0.380337	0.826044
ARHG2_HUMAN	26.9158	0.0651615	0.88325	0.380705	0.826085
LSAMP_HUMAN	28.7725	0.052865	0.88187	0.381445	0.826931
C1TC_HUMAN	26.9963	-0.0442215	-0.87822	0.383406	0.83042
SHAN3_HUMAN	24.672	0.0975818	0.876334	0.384422	0.831555
ENOPH_HUMAN	26.6363	0.0799219	0.87559	0.384823	0.831555
HIP1R_HUMAN	25.2464	0.0814043	0.875288	0.384986	0.831555
C1QC_HUMAN	23.9394	-0.205006	-0.87431	0.385514	0.831616
BCAS1_HUMAN	25.2691	-0.208479	-0.873086	0.386175	0.831616
GPX4_HUMAN	25.7178	-0.0592666	-0.872403	0.386544	0.831616
COR1A_HUMAN	27.8323	0.0532366	0.87171	0.386919	0.831616
KAT3_HUMAN	25.1524	0.144204	0.870064	0.38781	0.831616
CPSF5_HUMAN	24.5465	-0.0592345	-0.869986	0.387853	0.831616
LTMD1_HUMAN	22.4502	-0.0594087	-0.869458	0.388139	0.831616
WDR61_HUMAN	24.0845	-0.0825932	-0.86943	0.388154	0.831616
TTC7B_HUMAN	25.4319	0.0829292	0.867919	0.388974	0.831616
EMC1_HUMAN	25.2784	-0.0869617	-0.86736	0.389277	0.831616
NFASC_HUMAN	30.6567	0.0446418	0.866325	0.38984	0.831616
RL23_HUMAN	25.1235	0.0924641	0.866019	0.390007	0.831616
SNTB1_HUMAN	23.4276	0.0749453	0.865776	0.390139	0.831616
AB17B_HUMAN	23.9078	0.105255	0.864915	0.390607	0.831616
MON2_HUMAN	23.4471	-0.0737871	-0.864836	0.39065	0.831616
NAPEP_HUMAN	23.9665	-0.0839564	-0.864646	0.390754	0.831616
2A5B_HUMAN	23.8797	0.0622198	0.862906	0.391702	0.831616
ARVC_HUMAN	21.1892	0.044441	0.862816	0.391751	0.831616
SAM50_HUMAN	26.9335	-0.0665341	-0.861451	0.392496	0.831616
COPG2_HUMAN	23.1745	-0.0677376	-0.860893	0.392801	0.831616
SYSM_HUMAN	25.8934	0.0827341	0.858764	0.393965	0.831616
RAB1A_HUMAN	29.1153	0.038968	0.858743	0.393977	0.831616
FBRL_HUMAN	22.8277	-0.0575919	-0.858624	0.394041	0.831616
AAPK1_HUMAN	24.0296	-0.0498028	-0.858225	0.39426	0.831616
PLCL1_HUMAN	25.6777	-0.128601	-0.856834	0.395022	0.831616
MTMR2_HUMAN	24.4481	0.0662564	0.855831	0.395572	0.831616
ODB2_HUMAN	24.7334	-0.0952148	-0.855631	0.395682	0.831616
GPDM_HUMAN	28.2609	0.0682451	0.855436	0.395789	0.831616
MARE2_HUMAN	27.985	0.0481575	0.85389	0.396638	0.831616
PACN1_HUMAN	29.6944	0.0737561	0.852972	0.397143	0.831616
VATC1_HUMAN	28.4697	-0.0571236	-0.85229	0.397518	0.831616
PFD2_HUMAN	23.3593	-0.0313259	-0.851908	0.397728	0.831616
AATC_HUMAN	31.3605	-0.0317158	-0.851792	0.397792	0.831616
RIPL1_HUMAN	21.3635	-0.105316	-0.851404	0.398006	0.831616
MAP4_HUMAN	26.1723	-0.149368	-0.850695	0.398397	0.831616
PPCE_HUMAN	28.0931	-0.0630108	-0.850675	0.398407	0.831616
GIT1_HUMAN	26.4628	0.0601467	0.850376	0.398572	0.831616
CLUS_HUMAN	26.9778	-0.0696669	-0.849974	0.398794	0.831616
SNAB_HUMAN	29.0667	0.0562694	0.848888	0.399393	0.831616
SC6A1_HUMAN	26.42	0.10359	0.848736	0.399477	0.831616
ACYP2_HUMAN	26.0203	-0.0674502	-0.848643	0.399529	0.831616
EAA2_HUMAN	30.6444	0.110691	0.847648	0.400078	0.831616
THNS1_HUMAN	23.7963	0.0508648	0.847523	0.400147	0.831616
AP2S1_HUMAN	27.1923	-0.10857	-0.844836	0.401634	0.833972
GALC_HUMAN	23.9068	-0.174894	-0.843406	0.402426	0.83423
ATPG_HUMAN	29.495	-0.0705542	-0.842347	0.403014	0.83423
IF4G2_HUMAN	24.4647	-0.0625673	-0.842332	0.403022	0.83423
SYPH_HUMAN	29.214	0.122651	0.842065	0.40317	0.83423
ANXA5_HUMAN	28.5063	-0.099854	-0.838738	0.40502	0.836207
CLH1_HUMAN	33.1666	0.0556448	0.838556	0.405121	0.836207
SAR1A_HUMAN	25.9053	-0.0715061	-0.838437	0.405187	0.836207
SEPT6_HUMAN	26.9752	0.0978154	0.837016	0.405979	0.837111
ATG3_HUMAN	24.8113	-0.0579101	-0.834569	0.407345	0.839194
CARM1_HUMAN	24.4962	0.0470453	0.833035	0.408203	0.839452
CAND1_HUMAN	29.6921	-0.0289192	-0.831834	0.408874	0.839452
PEX5R_HUMAN	25.0966	0.0449489	0.831529	0.409045	0.839452
CSN5_HUMAN	25.8702	-0.0436861	-0.83121	0.409224	0.839452
DUS3_HUMAN	26.8976	0.0464814	0.831171	0.409246	0.839452
BROX_HUMAN	24.1769	-0.0772432	-0.828061	0.410991	0.839965
MPPA_HUMAN	24.7096	0.0812205	0.827849	0.41111	0.839965
ODPX_HUMAN	26.1348	-0.0799398	-0.826953	0.411613	0.839965
NAC1_HUMAN	25.193	0.11488	0.82646	0.411891	0.839965
SYDC_HUMAN	27.9433	0.0444711	0.825649	0.412347	0.839965
HD_HUMAN	25.2051	-0.0968612	-0.825517	0.412421	0.839965
SCN2A_HUMAN	26.116	0.123818	0.824482	0.413004	0.839965
LGAT1_HUMAN	24.1408	-0.0482797	-0.824305	0.413104	0.839965
HNRPR_HUMAN	25.8293	0.055299	0.823564	0.413522	0.839965
HPT_HUMAN	27.7333	-0.228638	-0.823129	0.413767	0.839965
GRIA4_HUMAN	23.2138	0.109486	0.822665	0.414029	0.839965
FKBP2_HUMAN	24.6609	-0.0722492	-0.822645	0.41404	0.839965
BDH2_HUMAN	25.1391	-0.0989572	-0.821882	0.414471	0.839965
ADCY5_HUMAN	21.9484	0.0987601	0.821878	0.414473	0.839965
CO3_HUMAN	28.3252	-0.137824	-0.820479	0.415263	0.840277
DDX5_HUMAN	24.6153	0.0499721	0.820024	0.41552	0.840277
KCC1A_HUMAN	24.037	0.0452654	0.819718	0.415694	0.840277
RAB5B_HUMAN	27.0967	0.0432283	0.817812	0.416773	0.841739
STXB5_HUMAN	26.2281	0.0745291	0.816246	0.417661	0.842811
HS105_HUMAN	28.8593	-0.0427047	-0.815368	0.418159	0.843096
PPAC_HUMAN	24.0857	-0.0911351	-0.812513	0.419781	0.845309
TRIM2_HUMAN	28.0572	0.0519657	0.812178	0.419972	0.845309
OPCM_HUMAN	27.6985	0.0478459	0.810253	0.421068	0.846795
MARE1_HUMAN	25.461	-0.0729552	-0.809577	0.421454	0.84685
GSH1_HUMAN	26.3541	0.0873366	0.806601	0.423153	0.847042
CRAC1_HUMAN	24.7172	0.0475679	0.805791	0.423616	0.847042
RL9_HUMAN	25.7522	-0.0763044	-0.805753	0.423638	0.847042
CYLD_HUMAN	23.5633	0.0624566	0.805164	0.423975	0.847042
CK054_HUMAN	23.3807	-0.148484	-0.803812	0.42475	0.847042
DRS7B_HUMAN	22.8001	0.0374831	0.803663	0.424835	0.847042
PSA_HUMAN	29.8148	0.0320319	0.803322	0.42503	0.847042
DC1I1_HUMAN	26.3527	0.0437759	0.802295	0.425619	0.847042
PDE2A_HUMAN	26.9193	0.0961433	0.802283	0.425626	0.847042
MTMR9_HUMAN	23.1612	0.0418423	0.802121	0.425719	0.847042
ADA22_HUMAN	26.0487	-0.0683707	-0.801936	0.425826	0.847042
ACSS3_HUMAN	23.9694	-0.0483797	-0.800803	0.426476	0.847042
AGFG1_HUMAN	23.8262	-0.0559734	-0.800741	0.426512	0.847042
PTPRD_HUMAN	26.7284	-0.0406109	-0.799941	0.426971	0.847042
EIF3A_HUMAN	25.6393	0.0371378	0.799698	0.427111	0.847042
AT5F1_HUMAN	29.6621	-0.0645667	-0.799259	0.427363	0.847042
RRAS_HUMAN	24.4428	-0.0582184	-0.798331	0.427898	0.847042
GRSF1_HUMAN	22.9421	0.0523643	0.798149	0.428002	0.847042
PLEC_HUMAN	31.2874	-0.0618094	-0.796932	0.428703	0.847246
SRP68_HUMAN	23.4729	-0.0706474	-0.796688	0.428843	0.847246
UB2D2_HUMAN	25.3634	-0.102421	-0.794981	0.429828	0.847246
SYIC_HUMAN	26.0068	0.0674805	0.794135	0.430317	0.847246
AGAP2_HUMAN	24.9396	0.0699201	0.7941	0.430337	0.847246
ATCAY_HUMAN	26.445	0.0974418	0.793966	0.430414	0.847246
AIFM1_HUMAN	26.5283	-0.063577	-0.793543	0.430658	0.847246
RB11B_HUMAN	28.2501	0.0363976	0.792999	0.430973	0.847246
CPPED_HUMAN	24.5191	-0.134753	-0.790577	0.432374	0.849062
VPS51_HUMAN	25.5951	0.0515779	0.79016	0.432616	0.849062
PPP5_HUMAN	26.6231	0.0463768	0.787303	0.434273	0.851607
NAKD2_HUMAN	26.1745	0.095711	0.786007	0.435026	0.852376
LRP1_HUMAN	24.6119	0.153509	0.785211	0.435489	0.852423
SEPT3_HUMAN	28.9266	0.0559289	0.784725	0.435771	0.852423
MBP_HUMAN	34.1385	-0.254605	-0.782204	0.437239	0.85427
AIMP2_HUMAN	23.5293	-0.0547675	-0.781863	0.437438	0.85427
KITM_HUMAN	23.5471	-0.0380466	-0.781144	0.437858	0.854383
TLN1_HUMAN	26.4919	-0.0769931	-0.780227	0.438393	0.854422
RBMX_HUMAN	25.1394	0.0895747	0.779871	0.438601	0.854422
PSB4_HUMAN	25.9043	-0.0632739	-0.778738	0.439263	0.854493
MFF_HUMAN	24.113	0.0407642	0.777612	0.439921	0.854493
PUR4_HUMAN	24.392	0.0657954	0.777076	0.440235	0.854493
GLTP_HUMAN	26.0147	-0.211971	-0.776895	0.440341	0.854493
PDIA6_HUMAN	26.7642	-0.0436365	-0.77495	0.44148	0.854493
PTGR2_HUMAN	24.4777	-0.0941776	-0.774754	0.441595	0.854493
AP2M1_HUMAN	29.6686	0.0593002	0.774559	0.44171	0.854493
CQ10B_HUMAN	23.1487	0.10273	0.774133	0.441959	0.854493
6PGL_HUMAN	26.5664	0.059777	0.773114	0.442558	0.854493
VP13A_HUMAN	24.5405	-0.108152	-0.772885	0.442692	0.854493
GRAP1_HUMAN	24.6667	0.0485635	0.772682	0.442811	0.854493
RUN3A_HUMAN	22.6981	0.0638433	0.772301	0.443035	0.854493
RAB23_HUMAN	24.0143	-0.0503964	-0.771674	0.443404	0.854493
ERMP1_HUMAN	23.5244	-0.0803566	-0.770849	0.443889	0.854493
WDR44_HUMAN	24.3305	-0.0593713	-0.770361	0.444176	0.854493
VPS16_HUMAN	24.1542	-0.0663346	-0.769941	0.444423	0.854493
FXR1_HUMAN	24.0311	-0.0655169	-0.769312	0.444793	0.85451
ARF4_HUMAN	25.2867	0.0746581	0.767894	0.445629	0.85542
PX11B_HUMAN	24.0711	0.072739	0.766752	0.446303	0.855723
SFXN3_HUMAN	27.9773	0.0686762	0.765648	0.446954	0.855723
HCD2_HUMAN	26.1461	-0.0675285	-0.765289	0.447166	0.855723
SSRD_HUMAN	23.6567	-0.0282198	-0.765172	0.447236	0.855723
PRDX6_HUMAN	30.5175	-0.0607252	-0.76362	0.448153	0.855842
SNX6_HUMAN	24.6625	-0.0751511	-0.763521	0.448212	0.855842
NDUS4_HUMAN	24.9467	-0.109117	-0.763228	0.448385	0.855842
TIM44_HUMAN	24.9669	0.0844519	0.762091	0.449057	0.856435
HPLN4_HUMAN	26.4006	-0.0945513	-0.761218	0.449575	0.85673
CSN7A_HUMAN	25.5107	0.0388162	0.760586	0.44995	0.856753
CSN8_HUMAN	24.2164	0.0749912	0.759012	0.450883	0.857306
ELMO1_HUMAN	25.1782	-0.168647	-0.758369	0.451265	0.857306
NDUAC_HUMAN	26.7064	-0.0990548	-0.757293	0.451904	0.857306
KHDR1_HUMAN	23.9219	-0.0653962	-0.75716	0.451983	0.857306
KPRA_HUMAN	24.6388	-0.0453568	-0.756369	0.452453	0.857306
PTPRN_HUMAN	23.9458	0.0940861	0.756354	0.452462	0.857306
PRIO_HUMAN	27.0762	0.0777555	0.755822	0.452779	0.857306
AP3M1_HUMAN	24.3524	0.0476853	0.755102	0.453208	0.85743
SND1_HUMAN	26.3058	0.0375422	0.753651	0.454072	0.858377
RASA1_HUMAN	24.549	-0.064201	-0.75102	0.455641	0.859467
AT1B3_HUMAN	24.6925	-0.0567124	-0.751014	0.455645	0.859467
DNPH1_HUMAN	24.9959	0.0487686	0.750856	0.45574	0.859467
DDAH1_HUMAN	29.9943	0.0379641	0.748194	0.457331	0.860421
PSME1_HUMAN	23.8642	-0.0730681	-0.746354	0.458433	0.860421
GDIR1_HUMAN	28.1229	-0.0462679	-0.746235	0.458504	0.860421
PCBP2_HUMAN	26.4882	0.0576452	0.746125	0.45857	0.860421
CNTN2_HUMAN	27.9148	-0.0819414	-0.74522	0.459113	0.860421
RMD3_HUMAN	24.967	-0.0684552	-0.745155	0.459152	0.860421
LIN7A_HUMAN	25.4125	0.0639595	0.74464	0.459461	0.860421
VDAC1_HUMAN	31.3612	-0.0498516	-0.744626	0.459469	0.860421
RENT1_HUMAN	25.2698	-0.0491351	-0.744538	0.459522	0.860421
TMED9_HUMAN	23.6755	-0.0523972	-0.74312	0.460374	0.860702
RS14_HUMAN	24.375	-0.068556	-0.742763	0.460588	0.860702
DYN3_HUMAN	28.6553	0.0247915	0.742469	0.460765	0.860702
KS6A2_HUMAN	24.8688	-0.0824888	-0.741163	0.46155	0.861487
NINJ2_HUMAN	22.9804	-0.188233	-0.739867	0.46233	0.861802
KCMF1_HUMAN	21.12	0.0861655	0.739671	0.462448	0.861802
SCAM5_HUMAN	25.4107	0.0833194	0.738103	0.463393	0.862203
RUFY3_HUMAN	28.0989	-0.0446273	-0.736336	0.464459	0.862203
GNAI1_HUMAN	28.5644	0.0331189	0.736049	0.464633	0.862203
TMX4_HUMAN	25.1536	0.0663548	0.735968	0.464681	0.862203
MIC60_HUMAN	29.385	-0.0558482	-0.735551	0.464933	0.862203
P4K2A_HUMAN	22.4673	-0.0462745	-0.735504	0.464962	0.862203
GNA13_HUMAN	26.6257	-0.0883857	-0.734127	0.465794	0.862203
IPO7_HUMAN	25.7664	-0.0449807	-0.734058	0.465836	0.862203
FGF12_HUMAN	25.5346	0.0450996	0.732203	0.466959	0.862203
AP3S1_HUMAN	24.8416	0.0661416	0.732166	0.466982	0.862203
ACOT1_HUMAN	25.8103	0.100793	0.731883	0.467153	0.862203
PTGDS_HUMAN	25.7628	-0.117909	-0.731747	0.467235	0.862203
IDH3A_HUMAN	28.8062	-0.0617637	-0.730654	0.467898	0.862203
MTX2_HUMAN	25.2035	-0.0867911	-0.729879	0.468368	0.862203
FBX2_HUMAN	28.1038	-0.0384856	-0.728223	0.469373	0.862203
BZW1_HUMAN	23.2515	0.0463814	0.72777	0.469648	0.862203
APOL2_HUMAN	24.3138	-0.0750639	-0.727754	0.469658	0.862203
IDHP_HUMAN	30.2228	0.0382397	0.727378	0.469886	0.862203
BRSK2_HUMAN	23.4716	0.043488	0.726852	0.470206	0.862203
HUWE1_HUMAN	26.0062	-0.0664926	-0.726373	0.470497	0.862203
SCAM1_HUMAN	25.5258	-0.0602621	-0.725358	0.471115	0.862203
TBG2_HUMAN	23.5532	-0.0449219	-0.725131	0.471253	0.862203
GUAA_HUMAN	24.6923	0.063414	0.724885	0.471403	0.862203
SNX27_HUMAN	26.4961	0.047474	0.724857	0.47142	0.862203
PEBP1_HUMAN	31.8714	-0.0597159	-0.72411	0.471875	0.862256
ML12A_HUMAN	24.2399	-0.0798323	-0.721809	0.473278	0.862256
NDUB3_HUMAN	25.6247	-0.0813304	-0.720006	0.474379	0.862256
RS20_HUMAN	25.3384	-0.089249	-0.719713	0.474559	0.862256
MAP1B_HUMAN	30.6601	-0.0471644	-0.719531	0.47467	0.862256
AACT_HUMAN	25.9485	-0.282699	-0.719442	0.474724	0.862256
SYYC_HUMAN	26.9442	-0.0420345	-0.718451	0.47533	0.862256
ERGI1_HUMAN	23.2901	0.0495785	0.718204	0.475481	0.862256
ITCH_HUMAN	23.4413	-0.0563693	-0.718183	0.475494	0.862256
RAB8A_HUMAN	24.7681	-0.0470626	-0.717957	0.475632	0.862256
UBC12_HUMAN	24.7032	-0.0432469	-0.717427	0.475957	0.862256
IF4A2_HUMAN	28.782	-0.0357739	-0.716538	0.476501	0.862256
RHG01_HUMAN	27.2597	0.0702128	0.716506	0.476521	0.862256
VAMP1_HUMAN	24.7328	-0.10795	-0.716249	0.476678	0.862256
CRKL_HUMAN	26.239	-0.0475797	-0.715801	0.476953	0.862256
HDHD3_HUMAN	24.2492	0.106713	0.715254	0.477288	0.862256
PSMD6_HUMAN	26.148	-0.0408841	-0.712616	0.478907	0.86452
RET1_HUMAN	24.6298	0.118535	0.711023	0.479887	0.864548
PGM1_HUMAN	28.4827	0.0406347	0.710529	0.480191	0.864548
GNAI2_HUMAN	31.0737	-0.0384742	-0.709961	0.48054	0.864548
HEBP1_HUMAN	26.2529	-0.0964624	-0.709683	0.480711	0.864548
NFL_HUMAN	32.6042	-0.120857	-0.709617	0.480752	0.864548
PLST_HUMAN	27.2173	-0.0889411	-0.706628	0.482594	0.866413
AN32A_HUMAN	24.6277	-0.0842682	-0.705906	0.48304	0.866413
GPD1L_HUMAN	26.9559	0.0366253	0.705528	0.483273	0.866413
SODC_HUMAN	28.8122	-0.120447	-0.705202	0.483474	0.866413
CYB_HUMAN	23.6773	-0.0747346	-0.704962	0.483622	0.866413
SNPH_HUMAN	23.6815	0.0940159	0.703963	0.48424	0.866778
AP1B1_HUMAN	26.9108	0.0418349	0.703446	0.484559	0.866778
SATT_HUMAN	26.7081	0.082892	0.702218	0.485319	0.867068
PTN11_HUMAN	26.5409	-0.0325056	-0.700133	0.486611	0.867068
HSDL1_HUMAN	25.3244	0.0608816	0.699376	0.48708	0.867068
RALA_HUMAN	27.5053	-0.0469841	-0.699068	0.487271	0.867068
AT1B2_HUMAN	25.5231	0.0765177	0.698906	0.487372	0.867068
EXOC2_HUMAN	24.7398	-0.0449362	-0.698063	0.487895	0.867068
HSP72_HUMAN	28.7593	-0.158955	-0.697683	0.488131	0.867068
CKAP5_HUMAN	26.9933	0.0343368	0.69753	0.488226	0.867068
PLXB2_HUMAN	23.109	0.0554424	0.697505	0.488241	0.867068
AP1M1_HUMAN	26.0922	0.0428874	0.697263	0.488391	0.867068
S14L2_HUMAN	25.9955	0.0361418	0.694681	0.489997	0.867579
TPPC9_HUMAN	22.8899	-0.0785843	-0.694677	0.489999	0.867579
CBPQ_HUMAN	23.3827	0.0973622	0.694602	0.490046	0.867579
BIG3_HUMAN	24.6687	0.0760177	0.694439	0.490147	0.867579
BASP1_HUMAN	29.0055	-0.0928066	-0.691703	0.491852	0.868556
A1AT_HUMAN	28.1731	-0.163904	-0.690742	0.492451	0.868556
METK2_HUMAN	26.6471	-0.033156	-0.690705	0.492474	0.868556
EXOC5_HUMAN	23.9312	0.0472765	0.690667	0.492497	0.868556
IF4A3_HUMAN	23.8558	-0.0382493	-0.690483	0.492613	0.868556
LNP_HUMAN	23.7967	0.0469764	0.689841	0.493013	0.868556
EI2BG_HUMAN	22.8425	-0.0320168	-0.689426	0.493272	0.868556
DCTN4_HUMAN	25.448	-0.057822	-0.688384	0.493923	0.869055
TMM33_HUMAN	25.8328	0.0431572	0.686214	0.49528	0.870794
UFL1_HUMAN	24.3111	-0.0569145	-0.684936	0.496081	0.87098
HMOX2_HUMAN	26.02	0.0642682	0.684868	0.496123	0.87098
PROF1_HUMAN	27.9765	-0.0638754	-0.682839	0.497395	0.872565
SH3L2_HUMAN	25.6689	-0.0608321	-0.679331	0.499599	0.875606
NIPS1_HUMAN	27.7657	0.0660236	0.678432	0.500164	0.875606
G6PI_HUMAN	31.4254	-0.0403474	-0.676588	0.501325	0.875606
MBLC2_HUMAN	25.8904	0.0503099	0.676491	0.501386	0.875606
MYO1D_HUMAN	27.5108	-0.193089	-0.676149	0.501602	0.875606
MA6D1_HUMAN	24.9983	0.128433	0.675515	0.502002	0.875606
AP3B2_HUMAN	27.6516	0.0499849	0.675299	0.502138	0.875606
DIC_HUMAN	25.4466	-0.0780826	-0.674885	0.502399	0.875606
CAH2_HUMAN	30.0063	-0.0862135	-0.674783	0.502464	0.875606
DOPD_HUMAN	26.7517	-0.0925968	-0.673059	0.503552	0.876645
TWF2_HUMAN	26.1388	0.0427885	0.672395	0.503971	0.876645
RAB21_HUMAN	25.8506	-0.0506091	-0.671334	0.504642	0.876645
ABCE1_HUMAN	23.9459	0.0546792	0.671162	0.50475	0.876645
CPNE3_HUMAN	24.7718	-0.104843	-0.670902	0.504915	0.876645
MCCB_HUMAN	25.0065	0.0525032	0.670196	0.505361	0.876776
NP1L1_HUMAN	25.6396	-0.0482582	-0.669091	0.506061	0.877274
MCU_HUMAN	24.773	0.0663937	0.66857	0.506391	0.877274
SNX3_HUMAN	24.5738	-0.0353125	-0.667346	0.507167	0.877582
HNRPQ_HUMAN	26.6365	0.0339721	0.666006	0.508017	0.877582
2AAA_HUMAN	29.6886	0.0283193	0.665581	0.508287	0.877582
VPS53_HUMAN	24.6477	-0.0425123	-0.664829	0.508764	0.877582
NU1M_HUMAN	23.008	0.082012	0.664231	0.509144	0.877582
GANAB_HUMAN	28.8393	0.0278953	0.663584	0.509555	0.877582
ADHX_HUMAN	27.295	-0.0486996	-0.663445	0.509643	0.877582
GLRX3_HUMAN	23.7224	-0.0597715	-0.663202	0.509798	0.877582
CUL2_HUMAN	26.2487	-0.0309363	-0.662988	0.509934	0.877582
RRAGC_HUMAN	23.5873	0.040833	0.66244	0.510283	0.877582
MTCH1_HUMAN	26.3494	0.0523187	0.659622	0.512077	0.878892
DDX17_HUMAN	26.191	0.030071	0.65924	0.51232	0.878892
FAF1_HUMAN	23.671	0.0694216	0.65897	0.512492	0.878892
RS5_HUMAN	24.6629	-0.0743235	-0.658367	0.512877	0.878892
AMPL_HUMAN	27.408	-0.0534271	-0.658324	0.512904	0.878892
PCDH1_HUMAN	24.5181	0.0778138	0.656879	0.513826	0.879834
AFAD_HUMAN	23.0259	0.0573689	0.655006	0.515023	0.879865
ABHEB_HUMAN	24.2403	-0.0712569	-0.654885	0.515101	0.879865
AMER2_HUMAN	23.9163	0.100116	0.65385	0.515763	0.879865
CTNA3_HUMAN	22.019	-0.116477	-0.653743	0.515831	0.879865
KAPCA_HUMAN	25.3073	-0.0495612	-0.653165	0.516201	0.879865
RAB3A_HUMAN	29.4152	0.0939151	0.652631	0.516542	0.879865
PTN9_HUMAN	22.9722	0.084329	0.651997	0.516949	0.879865
NDUS3_HUMAN	28.8223	0.048435	0.651969	0.516966	0.879865
GMFB_HUMAN	26.2604	0.0472394	0.65146	0.517292	0.879865
GARS_HUMAN	27.675	-0.0291924	-0.651031	0.517568	0.879865
VATF_HUMAN	24.4133	0.109428	0.650368	0.517993	0.879941
F262_HUMAN	25.4714	0.0657751	0.648784	0.519009	0.879941
SUCA_HUMAN	27.7819	-0.0560415	-0.648411	0.519249	0.879941
FIBP_HUMAN	24.0909	0.0604044	0.648235	0.519361	0.879941
PDIA1_HUMAN	27.7285	-0.0361398	-0.647212	0.520019	0.879941
DHSD_HUMAN	23.2851	-0.0615525	-0.647161	0.520051	0.879941
VAT1L_HUMAN	26.218	0.0709136	0.64686	0.520245	0.879941
GELS_HUMAN	30.5535	-0.0992897	-0.646221	0.520655	0.879941
PA1B3_HUMAN	26.411	0.0443504	0.645742	0.520964	0.879941
ELAV2_HUMAN	25.8925	0.0547498	0.644959	0.521467	0.880162
CPNE7_HUMAN	23.4441	0.056172	0.641955	0.523402	0.881925
EIF3L_HUMAN	25.0076	-0.0397188	-0.641293	0.523829	0.881925
XRCC5_HUMAN	26.9431	0.0326783	0.641249	0.523857	0.881925
HERC4_HUMAN	23.8716	-0.060103	-0.641021	0.524004	0.881925
PLPHP_HUMAN	24.8568	0.0473148	0.639952	0.524694	0.881972
PLCD1_HUMAN	26.2467	0.0464712	0.639821	0.524779	0.881972
SIAS_HUMAN	25.3588	0.0431023	0.635598	0.527509	0.884932
OPA1_HUMAN	28.5988	0.0454619	0.634516	0.52821	0.884932
ARPC5_HUMAN	24.1779	-0.0284507	-0.634304	0.528347	0.884932
KPRB_HUMAN	25.8864	0.0479907	0.632854	0.529287	0.884932
UBE4B_HUMAN	21.7679	-0.0513195	-0.63279	0.529329	0.884932
SPRL1_HUMAN	24.5388	0.0473066	0.632647	0.529422	0.884932
ADT2_HUMAN	30.0071	-0.0560888	-0.632487	0.529525	0.884932
S10A1_HUMAN	24.0063	-0.0963853	-0.63247	0.529536	0.884932
SC24B_HUMAN	22.9035	-0.0664227	-0.631318	0.530284	0.885555
PCBP1_HUMAN	27.3687	-0.0537862	-0.628678	0.531999	0.887421
KAPCB_HUMAN	28.0616	0.028841	0.628443	0.532152	0.887421
RAP2A_HUMAN	26.8135	-0.0516313	-0.624118	0.534969	0.890888
FAAA_HUMAN	24.1796	0.0598341	0.623654	0.535272	0.890888
SURF4_HUMAN	23.8352	-0.0590541	-0.623515	0.535362	0.890888
KC1G3_HUMAN	21.7971	0.0554779	0.621494	0.536681	0.892396
SYAC_HUMAN	28.4121	-0.0252705	-0.619797	0.53779	0.892396
PDE12_HUMAN	24.0073	-0.0441225	-0.619589	0.537926	0.892396
ADRO_HUMAN	24.4091	0.0504142	0.61797	0.538986	0.892396
EIF3C_HUMAN	24.4947	0.0382991	0.617886	0.539041	0.892396
PSB3_HUMAN	25.4905	-0.0351672	-0.617596	0.539231	0.892396
MOT1_HUMAN	23.1317	-0.0885885	-0.616785	0.539762	0.892396
AATM_HUMAN	31.3979	-0.0498745	-0.616436	0.539991	0.892396
NOMO3_HUMAN	24.1108	0.0354574	0.616275	0.540097	0.892396
PSMD1_HUMAN	26.7506	-0.0386831	-0.616255	0.540109	0.892396
IST1_HUMAN	25.0266	0.0446943	0.615777	0.540423	0.892396
PXL2B_HUMAN	24.908	0.039875	0.615165	0.540824	0.892415
SNTB2_HUMAN	22.0768	-0.0371982	-0.614037	0.541564	0.892415
AL9A1_HUMAN	28.4114	-0.0379169	-0.613901	0.541653	0.892415
PP14A_HUMAN	23.8339	-0.201369	-0.612983	0.542256	0.892415
PRKDC_HUMAN	26.1135	-0.0642629	-0.611391	0.543302	0.892415
TIPRL_HUMAN	24.4317	0.0536783	0.611347	0.543331	0.892415
TPRGL_HUMAN	25.9782	0.0645849	0.610101	0.54415	0.892415
QORL1_HUMAN	24.8732	-0.0511691	-0.609731	0.544394	0.892415
ENPL_HUMAN	28.9188	-0.0309041	-0.609318	0.544666	0.892415
SYTC_HUMAN	25.4566	-0.0350691	-0.609102	0.544808	0.892415
DCE2_HUMAN	25.7058	0.104247	0.609095	0.544812	0.892415
ATX10_HUMAN	25.0754	-0.0273398	-0.608862	0.544966	0.892415
NDUS1_HUMAN	30.187	0.0516089	0.6065	0.546522	0.894084
MFN2_HUMAN	26.0116	0.0483955	0.605994	0.546855	0.894084
AT2B2_HUMAN	29.8472	0.0546963	0.605177	0.547394	0.894084
DTNA_HUMAN	24.1326	-0.0497749	-0.605019	0.547499	0.894084
PROF2_HUMAN	27.3268	-0.0328192	-0.604248	0.548008	0.894297
PI42A_HUMAN	27.4676	-0.0845597	-0.602445	0.549199	0.895484
KCD12_HUMAN	25.7334	0.0423329	0.602	0.549493	0.895484
CP062_HUMAN	23.4522	0.0370503	0.598689	0.551684	0.896948
SYLM_HUMAN	23.6541	-0.0451563	-0.598449	0.551844	0.896948
FCL_HUMAN	24.4767	-0.0482859	-0.598111	0.552067	0.896948
CISD1_HUMAN	26.6712	0.0979057	0.597821	0.552259	0.896948
AP3D1_HUMAN	27.2203	-0.037037	-0.597776	0.552289	0.896948
LPPRC_HUMAN	28.5697	0.0440322	0.595301	0.553931	0.89893
STXB3_HUMAN	24.6209	-0.0827932	-0.59479	0.554271	0.89893
EF1A2_HUMAN	31.1654	-0.0300503	-0.59295	0.555493	0.899605
RETR2_HUMAN	23.8174	0.0635332	0.592758	0.55562	0.899605
VP13C_HUMAN	25.7948	-0.0546465	-0.592189	0.555999	0.899605
SYNE1_HUMAN	27.0668	0.0674197	0.591778	0.556272	0.899605
PSMD2_HUMAN	27.0165	0.0285251	0.590149	0.557356	0.899605
MA7D1_HUMAN	23.3068	-0.0575162	-0.589092	0.55806	0.899605
NFS1_HUMAN	25.8715	0.0640402	0.589019	0.558109	0.899605
SCAM3_HUMAN	24.1831	-0.0421118	-0.588056	0.558751	0.899605
QCR1_HUMAN	29.9739	-0.0426345	-0.587894	0.558859	0.899605
ISOC1_HUMAN	25.2349	-0.0649098	-0.584054	0.561422	0.899605
AP2B1_HUMAN	30.4718	0.0427934	0.582991	0.562133	0.899605
NDUB5_HUMAN	26.9187	-0.0652737	-0.582415	0.562518	0.899605
SF3B1_HUMAN	23.8199	-0.0571805	-0.582113	0.56272	0.899605
TMM65_HUMAN	25.4614	0.0425626	0.581963	0.562821	0.899605
PPIL1_HUMAN	23.4441	0.0288372	0.581836	0.562906	0.899605
ELOC_HUMAN	24.9694	0.0702684	0.580288	0.563942	0.899605
HDAC6_HUMAN	22.2139	-0.050103	-0.579889	0.564209	0.899605
OTUB1_HUMAN	28.7162	0.0309784	0.579629	0.564383	0.899605
ADT3_HUMAN	28.8702	-0.0504875	-0.579619	0.56439	0.899605
PLS4_HUMAN	23.6228	0.0428774	0.579312	0.564596	0.899605
ADA10_HUMAN	24.9677	-0.119277	-0.579295	0.564607	0.899605
TMED2_HUMAN	23.3971	-0.091395	-0.578233	0.565319	0.899605
DYST_HUMAN	25.7066	-0.0646574	-0.578222	0.565327	0.899605
ATD3A_HUMAN	26.3735	0.0400796	0.578108	0.565403	0.899605
MPCP_HUMAN	30.2587	-0.0460627	-0.578092	0.565414	0.899605
TXND5_HUMAN	23.5227	0.0402795	0.57805	0.565442	0.899605
FAHD1_HUMAN	25.421	0.036981	0.577612	0.565736	0.899605
ANXA7_HUMAN	26.986	-0.0291611	-0.577213	0.566004	0.899605
HXK1_HUMAN	31.687	0.0466949	0.576422	0.566534	0.899605
MARK1_HUMAN	24.9558	-0.0471111	-0.57622	0.56667	0.899605
ODP2_HUMAN	28.4645	-0.047502	-0.576084	0.566761	0.899605
NPS3B_HUMAN	24.1852	0.0711011	0.574636	0.567734	0.899605
S22AH_HUMAN	22.2236	0.0522135	0.57324	0.568672	0.899605
IF2P_HUMAN	22.3459	-0.0342048	-0.573184	0.56871	0.899605
HEBP2_HUMAN	23.1567	-0.0372223	-0.573062	0.568792	0.899605
KLC2_HUMAN	23.4275	-0.0426056	-0.572879	0.568915	0.899605
PKHB1_HUMAN	26.9427	0.168505	0.571848	0.569609	0.899605
NCAM1_HUMAN	30.7327	-0.0224014	-0.57155	0.56981	0.899605
ATAT_HUMAN	24.3945	0.0419359	0.571067	0.570135	0.899605
CYFP1_HUMAN	24.9201	-0.0619379	-0.567709	0.572398	0.899605
PPCEL_HUMAN	26.6306	0.0291222	0.567024	0.572861	0.899605
TRNT1_HUMAN	23.2093	-0.0494605	-0.566996	0.572879	0.899605
SRCN1_HUMAN	27.0799	0.0406448	0.566349	0.573316	0.899605
ILF2_HUMAN	26.6377	0.024686	0.565764	0.573711	0.899605
PSDE_HUMAN	25.0568	0.0286077	0.564288	0.574709	0.899605
MVP_HUMAN	27.4727	0.141455	0.564042	0.574875	0.899605
TANC2_HUMAN	24.3589	0.0589609	0.564004	0.574901	0.899605
CSN6_HUMAN	26.407	0.0397193	0.563988	0.574911	0.899605
GAL3A_HUMAN	28.3786	-0.0438876	-0.563834	0.575016	0.899605
SPN90_HUMAN	26.1362	0.0426515	0.562962	0.575605	0.899605
ACBG1_HUMAN	23.8006	-0.0488766	-0.562836	0.575691	0.899605
NAT8L_HUMAN	22.4028	-0.0521761	-0.562791	0.575721	0.899605
GOLP3_HUMAN	21.7246	-0.0683342	-0.562409	0.57598	0.899605
PSD10_HUMAN	23.3685	-0.0616125	-0.561996	0.576259	0.899605
NDUV2_HUMAN	27.0874	0.0514096	0.561904	0.576321	0.899605
GSHB_HUMAN	26.5508	-0.0310679	-0.561526	0.576577	0.899605
CN37_HUMAN	34.1129	-0.127554	-0.561479	0.576609	0.899605
T126A_HUMAN	24.1905	-0.0452708	-0.561245	0.576768	0.899605
ACOT9_HUMAN	26.4556	-0.047848	-0.560482	0.577284	0.899817
BIG2_HUMAN	24.0558	0.0462279	0.559283	0.578097	0.90049
ANM1_HUMAN	24.8523	-0.0341196	-0.558443	0.578667	0.900783
HSPB1_HUMAN	27.8073	-0.113243	-0.556406	0.580049	0.900966
CLCA_HUMAN	26.9715	0.0451123	0.556318	0.580109	0.900966
ADA23_HUMAN	26.7972	-0.0415108	-0.556058	0.580285	0.900966
CRK_HUMAN	25.7864	0.0388063	0.553204	0.582225	0.900966
RAE1_HUMAN	22.7457	-0.0282022	-0.553102	0.582294	0.900966
RPGF4_HUMAN	24.0173	0.0811289	0.5531	0.582296	0.900966
MROH1_HUMAN	24.7169	0.0572421	0.552869	0.582453	0.900966
CY1_HUMAN	28.9435	0.0587596	0.552668	0.58259	0.900966
UBP11_HUMAN	24.1601	0.0463255	0.552631	0.582615	0.900966
VPS11_HUMAN	23.7704	0.0555145	0.552398	0.582773	0.900966
SRPK2_HUMAN	23.4216	0.0504491	0.551826	0.583163	0.900966
DPYL3_HUMAN	28.3547	0.0393088	0.551537	0.58336	0.900966
NDUB7_HUMAN	24.6111	-0.0681344	-0.550817	0.58385	0.901135
PITH1_HUMAN	26.2402	-0.0283936	-0.548967	0.585111	0.902491
GDE_HUMAN	26.8344	0.0360095	0.548102	0.585701	0.902799
AP180_HUMAN	28.899	0.044465	0.547554	0.586075	0.902799
COR1C_HUMAN	26.2864	-0.0222769	-0.546065	0.587091	0.903406
PPID_HUMAN	23.1774	0.0552628	0.54562	0.587395	0.903406
PPP6_HUMAN	24.4245	-0.0221964	-0.545297	0.587616	0.903406
TPPC5_HUMAN	23.0743	-0.0456837	-0.54401	0.588496	0.90369
ANFY1_HUMAN	26.0376	0.0314118	0.543564	0.588801	0.90369
PSMD8_HUMAN	25.6158	0.0400087	0.542984	0.589197	0.90369
AGAP1_HUMAN	23.3918	0.0374701	0.542257	0.589695	0.90369
SOGA3_HUMAN	25.5986	0.034703	0.542231	0.589712	0.90369
LG3BP_HUMAN	25.0244	-0.105737	-0.540698	0.590762	0.904532
GNAS2_HUMAN	28.3319	0.028129	0.540311	0.591027	0.904532
PSA2_HUMAN	26.2061	0.0329378	0.53791	0.592673	0.906464
SEP10_HUMAN	24.952	-0.098118	-0.535707	0.594186	0.906806
AK1A1_HUMAN	27.4816	-0.038969	-0.535433	0.594373	0.906806
HIG1A_HUMAN	25.4234	0.10429	0.535315	0.594455	0.906806
GLOD4_HUMAN	26.9652	0.0268603	0.534734	0.594854	0.906806
ASPH_HUMAN	21.9819	-0.0296205	-0.53373	0.595544	0.906806
CD9_HUMAN	28.9681	-0.129435	-0.533542	0.595674	0.906806
RBGPR_HUMAN	25.5905	0.0341206	0.532376	0.596476	0.906806
MACF1_HUMAN	26.2596	0.0405199	0.532362	0.596485	0.906806
S4A4_HUMAN	27.3558	-0.0501697	-0.532343	0.596498	0.906806
BRAF_HUMAN	23.9408	0.0387173	0.531481	0.597092	0.906806
NU4M_HUMAN	25.6712	0.0567965	0.531443	0.597118	0.906806
EXOC8_HUMAN	23.4243	0.0368995	0.529978	0.598127	0.907755
WNK2_HUMAN	24.7174	-0.0466618	-0.525741	0.601049	0.909602
TMX3_HUMAN	25.2133	0.046049	0.52506	0.60152	0.909602
PPOX_HUMAN	23.8062	-0.0552161	-0.524599	0.601838	0.909602
AASD1_HUMAN	23.6302	0.0347107	0.524119	0.60217	0.909602
PHYIP_HUMAN	27.6588	0.0373066	0.523847	0.602358	0.909602
K2C1_HUMAN	28.0613	-0.116892	-0.523811	0.602383	0.909602
EEA1_HUMAN	24.7486	-0.0480826	-0.523391	0.602673	0.909602
THIL_HUMAN	29.1127	0.030642	0.523054	0.602906	0.909602
PABP1_HUMAN	26.9345	0.0183074	0.522729	0.60313	0.909602
DSRAD_HUMAN	23.6393	-0.0423227	-0.522638	0.603194	0.909602
VAS1_HUMAN	26.9815	0.0662804	0.521029	0.604307	0.9107
NDUS8_HUMAN	26.3666	-0.0686155	-0.519827	0.605139	0.910871
EIF3E_HUMAN	24.7144	-0.0536911	-0.519678	0.605243	0.910871
PPIL3_HUMAN	23.7979	-0.0307536	-0.519195	0.605577	0.910871
TMED7_HUMAN	23.6403	0.0298148	0.518589	0.605997	0.910923
OAT_HUMAN	26.3179	-0.0455637	-0.517009	0.607093	0.911681
PSMD4_HUMAN	25.0133	-0.0266595	-0.516749	0.607273	0.911681
ACACA_HUMAN	25.3641	0.0340744	0.515951	0.607827	0.911933
PSD13_HUMAN	26.4587	-0.030208	-0.515175	0.608366	0.91204
NTPCR_HUMAN	23.174	0.0488898	0.514421	0.60889	0.91204
S12A2_HUMAN	26.5304	0.058108	0.513716	0.609379	0.91204
G37L1_HUMAN	25.0685	0.0627054	0.513626	0.609442	0.91204
GFAP_HUMAN	33.0885	-0.111803	-0.512508	0.610219	0.912626
MAP1A_HUMAN	29.5823	0.029671	0.511868	0.610664	0.912713
DYN1_HUMAN	31.4301	0.0287841	0.509679	0.612188	0.91363
CAPS2_HUMAN	24.3505	0.0566368	0.509398	0.612383	0.91363
ROA1_HUMAN	27.2672	-0.0350375	-0.509161	0.612548	0.91363
APOD_HUMAN	26.7152	-0.120391	-0.508718	0.612857	0.91363
FHIT_HUMAN	24.0507	0.0462558	0.507627	0.613617	0.91363
FUMH_HUMAN	29.1462	-0.0377624	-0.507146	0.613953	0.91363
PPT1_HUMAN	26.858	0.0541404	0.507101	0.613984	0.91363
LTOR3_HUMAN	23.8182	-0.0334386	-0.506085	0.614693	0.913856
ISOC2_HUMAN	25.4822	0.0616729	0.505775	0.614909	0.913856
RM44_HUMAN	25.9902	-0.0575877	-0.503472	0.616517	0.915669
HTRA2_HUMAN	24.6149	0.0473838	0.502487	0.617205	0.916115
AOFA_HUMAN	26.8681	-0.0386589	-0.501916	0.617605	0.916133
ILEU_HUMAN	25.1284	-0.0774108	-0.501184	0.618117	0.91621
GNAI3_HUMAN	24.7189	-0.0402974	-0.499963	0.618971	0.91621
TP4A2_HUMAN	23.8455	-0.0375799	-0.499808	0.619079	0.91621
MMSA_HUMAN	29.2751	0.022914	0.499624	0.619208	0.91621
PRAF3_HUMAN	26.1874	0.0245983	0.498052	0.620309	0.916259
PFKAM_HUMAN	29.7788	-0.0251727	-0.49767	0.620577	0.916259
MECP2_HUMAN	24.5603	-0.0696238	-0.497156	0.620936	0.916259
ITPR1_HUMAN	25.5526	0.0794991	0.497116	0.620965	0.916259
TOR1A_HUMAN	21.6332	-0.0321157	-0.49681	0.621179	0.916259
GNL1_HUMAN	26.3506	0.0199631	0.495315	0.622227	0.917232
CALM3_HUMAN	28.3706	0.0615217	0.493747	0.623328	0.917996
CAPG_HUMAN	24.5939	-0.0541278	-0.492123	0.624468	0.917996
PDXK_HUMAN	28.191	0.0353626	0.491937	0.624599	0.917996
VP33B_HUMAN	29.462	-0.120778	-0.4912	0.625117	0.917996
PSA3_HUMAN	25.5775	-0.0258236	-0.490712	0.62546	0.917996
NDUF4_HUMAN	23.5664	-0.0380002	-0.490679	0.625483	0.917996
AUHM_HUMAN	26.5168	-0.0514553	-0.490061	0.625918	0.917996
ARC1A_HUMAN	27.8044	0.0238545	0.489719	0.626158	0.917996
2A5D_HUMAN	26.6588	-0.0206023	-0.489386	0.626393	0.917996
PHB2_HUMAN	29.4147	-0.0311116	-0.489048	0.62663	0.917996
VP26A_HUMAN	24.984	-0.0308794	-0.488033	0.627345	0.918474
EFR3B_HUMAN	24.3521	0.0438544	0.482551	0.63121	0.919268
NICA_HUMAN	24.3923	-0.0342915	-0.482499	0.631247	0.919268
VP33A_HUMAN	24.2282	0.0356419	0.482102	0.631526	0.919268
CSRP1_HUMAN	27.6007	-0.0671286	-0.480744	0.632486	0.919268
RAB8B_HUMAN	24.7937	-0.0563412	-0.480694	0.632521	0.919268
MP2K1_HUMAN	28.2433	-0.0243108	-0.48059	0.632595	0.919268
GNA11_HUMAN	26.7318	-0.0308001	-0.478387	0.634152	0.919268
PIN1_HUMAN	26.042	-0.0378906	-0.477706	0.634634	0.919268
RS10_HUMAN	24.9943	-0.0401166	-0.47708	0.635077	0.919268
OSBP1_HUMAN	24.2139	0.0332043	0.476551	0.635452	0.919268
TM14C_HUMAN	23.9132	-0.0593937	-0.476436	0.635533	0.919268
PCAT1_HUMAN	22.6734	0.0364447	0.475931	0.63589	0.919268
WBP2_HUMAN	25.1023	-0.0762472	-0.475837	0.635957	0.919268
SERA_HUMAN	28.5974	0.0550335	0.475033	0.636527	0.919268
IMA4_HUMAN	23.2514	-0.0335962	-0.474492	0.63691	0.919268
CANB1_HUMAN	26.3948	0.0533032	0.473611	0.637535	0.919268
THEM6_HUMAN	23.309	0.0318446	0.473391	0.637691	0.919268
CBR1_HUMAN	30.0981	-0.0740544	-0.473209	0.637819	0.919268
AQP4_HUMAN	27.5611	0.0874869	0.472963	0.637994	0.919268
SAP3_HUMAN	23.4062	-0.0719649	-0.472377	0.638409	0.919268
PXK_HUMAN	23.1857	-0.0591909	-0.472199	0.638536	0.919268
SFPQ_HUMAN	26.9139	0.024695	0.472136	0.63858	0.919268
LCAP_HUMAN	22.8522	-0.0426259	-0.471438	0.639076	0.919268
TCPH_HUMAN	29.0063	0.0190371	0.470201	0.639954	0.919268
GCDH_HUMAN	24.9322	-0.0559078	-0.470133	0.640002	0.919268
ERF1_HUMAN	24.0775	-0.0309402	-0.470019	0.640083	0.919268
RS12_HUMAN	24.5882	-0.0319687	-0.469474	0.640471	0.919268
AAKG1_HUMAN	24.6948	-0.0406947	-0.469147	0.640703	0.919268
STXB6_HUMAN	25.2675	-0.0633177	-0.468673	0.64104	0.919268
CF136_HUMAN	23.977	-0.0561919	-0.468602	0.64109	0.919268
SFXN1_HUMAN	28.5541	0.0411699	0.468278	0.64132	0.919268
COQ9_HUMAN	23.4702	-0.0514993	-0.468172	0.641396	0.919268
DJC11_HUMAN	26.6472	-0.0289083	-0.466667	0.642466	0.919268
E41L1_HUMAN	28.863	0.0351108	0.466605	0.64251	0.919268
FTO_HUMAN	22.3484	0.0596906	0.465769	0.643105	0.919268
PP1R7_HUMAN	28.6575	0.0304734	0.465258	0.643468	0.919268
RUVB1_HUMAN	25.005	-0.0336974	-0.464834	0.643771	0.919268
CSN2_HUMAN	26.163	0.0339511	0.464809	0.643788	0.919268
PCP_HUMAN	23.9222	-0.056302	-0.464202	0.644221	0.919268
HINT2_HUMAN	24.6917	0.0407452	0.462281	0.645589	0.919268
NIT1_HUMAN	25.5485	-0.0345604	-0.461937	0.645835	0.919268
CNRP1_HUMAN	27.9659	0.0298992	0.460834	0.646621	0.919268
RAN_HUMAN	29.0492	0.0207018	0.460777	0.646661	0.919268
PI4KA_HUMAN	26.5742	0.0585655	0.460079	0.64716	0.919268
PRDX3_HUMAN	29.5482	-0.0257513	-0.45973	0.647409	0.919268
COX41_HUMAN	28.3388	-0.0475862	-0.459669	0.647452	0.919268
DHPR_HUMAN	30.326	-0.0646569	-0.459412	0.647635	0.919268
CRYL1_HUMAN	26.7511	-0.0394934	-0.459263	0.647742	0.919268
ESTD_HUMAN	27.7062	-0.0294731	-0.459136	0.647832	0.919268
DDX1_HUMAN	26.8163	0.0317076	0.458904	0.647998	0.919268
SRP72_HUMAN	23.5255	-0.0684244	-0.457154	0.649248	0.919268
SSBP_HUMAN	27.9071	0.0341998	0.456742	0.649543	0.919268
SCMC1_HUMAN	23.0807	-0.0261741	-0.456551	0.649679	0.919268
NDUAA_HUMAN	28.3907	-0.0407035	-0.455785	0.650227	0.919268
RB22A_HUMAN	23.9023	0.0191171	0.455193	0.65065	0.919268
ABLM1_HUMAN	24.5508	0.048925	0.455064	0.650742	0.919268
UBP46_HUMAN	23.7506	0.0320282	0.454021	0.651489	0.919268
NCOA7_HUMAN	24.823	0.0366634	0.453538	0.651834	0.919268
NDRG1_HUMAN	25.4308	-0.102984	-0.453422	0.651917	0.919268
HEMH_HUMAN	25.1533	0.0492526	0.453303	0.652003	0.919268
S12A4_HUMAN	24.5198	-0.0276489	-0.453248	0.652041	0.919268
PSIP1_HUMAN	24.4584	-0.0665074	-0.453124	0.65213	0.919268
ALDOA_HUMAN	32.8176	0.0185006	0.450959	0.653681	0.919268
ADPPT_HUMAN	25.053	-0.028422	-0.450727	0.653847	0.919268
ANLN_HUMAN	26.836	-0.128137	-0.450331	0.654131	0.919268
PHB_HUMAN	29.5809	-0.0321119	-0.45021	0.654218	0.919268
RSSA_HUMAN	27.2929	0.0215498	0.449453	0.654761	0.919268
FUS_HUMAN	24.2772	0.0313531	0.448336	0.655562	0.919268
MINK1_HUMAN	26.4666	-0.023057	-0.44731	0.656298	0.919268
ASPH1_HUMAN	22.233	0.0259231	0.446567	0.656831	0.919268
PRP8_HUMAN	23.8477	-0.0736118	-0.446304	0.65702	0.919268
TBC9B_HUMAN	24.3143	-0.0402695	-0.446169	0.657117	0.919268
MIRO1_HUMAN	25.54	-0.034552	-0.445824	0.657365	0.919268
GLUCM_HUMAN	26.9605	-0.0809887	-0.445562	0.657553	0.919268
TF_HUMAN	24.5767	0.0390754	0.44486	0.658057	0.919268
ENPP6_HUMAN	27.4885	-0.103934	-0.444436	0.658362	0.919268
PI51C_HUMAN	26.6054	0.0328815	0.444383	0.6584	0.919268
LAT1_HUMAN	24.6877	-0.038913	-0.443997	0.658677	0.919268
ARM10_HUMAN	25.1567	-0.0371438	-0.443583	0.658975	0.919268
NAMPT_HUMAN	25.4782	-0.04274	-0.442771	0.659559	0.919268
FRIL_HUMAN	29.0427	0.0682014	0.441715	0.660319	0.919268
ESYT1_HUMAN	27.4291	-0.0233965	-0.441177	0.660706	0.919268
AIMP1_HUMAN	23.9407	0.021769	0.440371	0.661286	0.919268
OSTF1_HUMAN	24.7832	0.0585192	0.4398	0.661697	0.919268
DHX9_HUMAN	27.3633	0.0196598	0.437884	0.663078	0.919268
FACE1_HUMAN	23.4609	-0.0360632	-0.437001	0.663714	0.919268
CBR3_HUMAN	27.4936	-0.0373876	-0.4356	0.664725	0.919268
CLIP2_HUMAN	25.5992	0.0263488	0.435263	0.664968	0.919268
PRAF2_HUMAN	22.2467	-0.0194483	-0.435086	0.665096	0.919268
CAPR1_HUMAN	23.9799	-0.0315817	-0.434556	0.665479	0.919268
CLIC4_HUMAN	26.3796	-0.0967749	-0.434502	0.665517	0.919268
ISCU_HUMAN	23.8758	0.0302843	0.4345	0.665519	0.919268
SGT1_HUMAN	25.1742	0.0371695	0.434441	0.665561	0.919268
ACY1_HUMAN	23.441	-0.0366192	-0.43423	0.665714	0.919268
DHE3_HUMAN	31.2774	0.0256396	0.433426	0.666295	0.919268
RSMN_HUMAN	24.1576	0.025591	0.433387	0.666322	0.919268
AHNK2_HUMAN	23.9762	-0.0433672	-0.432921	0.666659	0.919268
QCR2_HUMAN	30.4095	0.0344562	0.432523	0.666946	0.919268
RAB6A_HUMAN	28.9786	0.0204143	0.432014	0.667314	0.919268
ILF3_HUMAN	25.808	-0.0234122	-0.43195	0.667361	0.919268
GDN_HUMAN	23.9388	0.0413273	0.431443	0.667727	0.919268
MTMR5_HUMAN	27.0268	0.0264275	0.431183	0.667915	0.919268
UBP14_HUMAN	26.0744	0.0214053	0.430752	0.668226	0.919268
MCCA_HUMAN	24.3943	0.0378559	0.429757	0.668946	0.919268
AL1A1_HUMAN	26.6876	-0.0347072	-0.429316	0.669266	0.919268
ARF5_HUMAN	25.9081	-0.0467763	-0.428814	0.669629	0.919268
NDUC2_HUMAN	25.9941	-0.0544492	-0.428126	0.670126	0.919268
STXB1_HUMAN	32.6228	0.0318111	0.427967	0.670241	0.919268
ENOG_HUMAN	32.1504	0.0180428	0.427123	0.670853	0.919268
TPP2_HUMAN	26.0924	-0.027649	-0.427017	0.67093	0.919268
STML2_HUMAN	25.8801	0.0433962	0.426824	0.67107	0.919268
MYO5A_HUMAN	29.0163	-0.0297992	-0.425377	0.672118	0.919634
AL7A1_HUMAN	29.2345	-0.0415097	-0.423898	0.67319	0.919634
LETM1_HUMAN	27.1869	0.0330511	0.423603	0.673404	0.919634
CALB1_HUMAN	25.4653	0.0666566	0.423365	0.673576	0.919634
CLCN6_HUMAN	23.0583	0.0244099	0.423351	0.673587	0.919634
CX6A1_HUMAN	25.3341	0.107218	0.423234	0.673672	0.919634
GYS1_HUMAN	24.0219	0.04294	0.421214	0.675137	0.921103
COQ6_HUMAN	23.7563	0.032744	0.419702	0.676236	0.922068
RL28_HUMAN	24.8392	-0.0367307	-0.415932	0.678977	0.923735
S27A4_HUMAN	24.7173	-0.0267729	-0.41573	0.679124	0.923735
CTND2_HUMAN	26.0478	0.0279522	0.415541	0.679262	0.923735
TCPE_HUMAN	28.081	-0.0183066	-0.415471	0.679312	0.923735
CDK18_HUMAN	24.7365	0.0411866	0.415334	0.679412	0.923735
ROGDI_HUMAN	25.5854	0.0377166	0.412903	0.681183	0.924622
MCA3_HUMAN	23.3965	-0.031951	-0.412487	0.681486	0.924622
PADI2_HUMAN	28.3976	-0.0709022	-0.412477	0.681493	0.924622
IDH3G_HUMAN	28.2077	-0.0314352	-0.412289	0.68163	0.924622
ADT1_HUMAN	32.3771	-0.0347726	-0.411247	0.682389	0.925121
GLCM_HUMAN	23.1957	-0.0262676	-0.409837	0.683418	0.925461
PSA1_HUMAN	26.6388	0.0207735	0.409829	0.683424	0.925461
INO1_HUMAN	23.4448	-0.036336	-0.40784	0.684875	0.926896
KCC2G_HUMAN	26.9508	-0.0512266	-0.407257	0.685301	0.926941
ENDD1_HUMAN	27.0361	-0.0454638	-0.406062	0.686174	0.927591
LA_HUMAN	24.0226	-0.0304652	-0.405034	0.686926	0.928076
PRS10_HUMAN	25.6066	-0.0339014	-0.403437	0.688093	0.928432
VAPA_HUMAN	27.3493	-0.0273057	-0.403331	0.68817	0.928432
MLEC_HUMAN	23.7553	0.0185026	0.401791	0.689297	0.928432
ABHD6_HUMAN	23.1206	0.0243946	0.400456	0.690275	0.928432
FYN_HUMAN	25.7269	0.0255305	0.400164	0.690489	0.928432
GLMN_HUMAN	21.67	-0.0359078	-0.399187	0.691205	0.928432
RS25_HUMAN	24.2145	0.0137646	0.399185	0.691206	0.928432
GPM6A_HUMAN	30.1865	0.0448004	0.398312	0.691845	0.928432
COX5B_HUMAN	28.2521	0.0322943	0.398118	0.691988	0.928432
MICU3_HUMAN	22.2516	0.0790712	0.398048	0.692039	0.928432
GSTT2_HUMAN	25.3763	-0.109432	-0.39779	0.692228	0.928432
BIN1_HUMAN	28.439	-0.0470699	-0.397757	0.692253	0.928432
NNTM_HUMAN	29.9874	0.0303402	0.397605	0.692364	0.928432
GSTM2_HUMAN	27.7491	-0.0385143	-0.397161	0.692689	0.928432
DPP2_HUMAN	24.2179	0.0582948	0.396588	0.69311	0.928469
OGDHL_HUMAN	27.6942	-0.0386283	-0.395113	0.694192	0.929248
AIDA_HUMAN	22.7655	-0.0182217	-0.394723	0.694478	0.929248
KCC2D_HUMAN	26.244	0.0334908	0.393685	0.69524	0.929741
UBP7_HUMAN	26.0534	0.0205033	0.392272	0.696278	0.930603
MGST3_HUMAN	28.6001	-0.0446969	-0.390478	0.697597	0.9317
NT5C_HUMAN	23.6425	0.0418889	0.390082	0.697888	0.9317
MOGS_HUMAN	23.8664	0.0485692	0.388771	0.698852	0.932461
EXOC3_HUMAN	24.0684	0.0239232	0.385804	0.701037	0.934017
HCN2_HUMAN	26.0967	-0.0317981	-0.385433	0.70131	0.934017
ASSY_HUMAN	24.9065	0.0336979	0.38417	0.702241	0.934017
SYNC_HUMAN	26.3088	-0.0205001	-0.383805	0.70251	0.934017
SYDM_HUMAN	23.2664	-0.0284157	-0.383692	0.702593	0.934017
BIEA_HUMAN	26.298	0.0192812	0.38356	0.702691	0.934017
PRS6A_HUMAN	26.2707	0.0156845	0.383432	0.702785	0.934017
CMC1_HUMAN	30.1865	-0.0319933	-0.381037	0.704552	0.935204
VDAC2_HUMAN	30.8425	-0.0253249	-0.380997	0.704581	0.935204
NDUS2_HUMAN	28.9545	0.0338077	0.379739	0.70551	0.935204
PSMD3_HUMAN	26.7731	0.0179499	0.378984	0.706068	0.935204
ODPA_HUMAN	29.0664	0.0321208	0.378659	0.706308	0.935204
APT_HUMAN	24.987	-0.0333222	-0.377933	0.706844	0.935204
GCN1_HUMAN	22.7986	-0.0243201	-0.376977	0.70755	0.935204
USO1_HUMAN	25.7961	0.0200098	0.376907	0.707602	0.935204
IAH1_HUMAN	24.3391	0.0328195	0.376527	0.707883	0.935204
PSA4_HUMAN	26.4259	-0.0216798	-0.376237	0.708097	0.935204
TFR1_HUMAN	24.8318	0.0505895	0.375127	0.708919	0.935204
EI2BA_HUMAN	23.6109	-0.0260219	-0.375122	0.708922	0.935204
PTPRF_HUMAN	23.7604	0.0323117	0.374585	0.70932	0.935204
C2CD5_HUMAN	24.16	0.0408683	0.374334	0.709505	0.935204
NIPS2_HUMAN	27.0233	-0.0310352	-0.374185	0.709616	0.935204
NNRE_HUMAN	26.7339	-0.0272804	-0.372746	0.71068	0.935753
APOA1_HUMAN	25.5611	-0.103708	-0.371941	0.711276	0.935753
SYVC_HUMAN	26.446	0.0245968	0.371015	0.711962	0.935753
NRBP_HUMAN	25.2972	0.0299821	0.371001	0.711973	0.935753
IF2G_HUMAN	25.259	0.0245396	0.370474	0.712364	0.935753
PSD12_HUMAN	25.9505	-0.0185987	-0.37003	0.712692	0.935753
RPN1_HUMAN	26.9716	-0.0141886	-0.369879	0.712804	0.935753
PKP4_HUMAN	24.3659	0.0364114	0.366025	0.715662	0.938273
TKT_HUMAN	30.7467	-0.0220482	-0.365719	0.71589	0.938273
UB2V1_HUMAN	26.6864	-0.0264064	-0.365686	0.715915	0.938273
UN13A_HUMAN	24.3652	0.0418909	0.365109	0.716342	0.938313
TBCD_HUMAN	26.4742	0.0157244	0.363816	0.717303	0.93905
NUDT3_HUMAN	25.9866	-0.0311487	-0.36225	0.718467	0.939753
ATP5H_HUMAN	27.8117	0.0277517	0.362024	0.718634	0.939753
NDUA8_HUMAN	27.6135	-0.0415622	-0.3603	0.719916	0.940591
CAH14_HUMAN	23.6479	0.0365677	0.360037	0.720112	0.940591
WDR47_HUMAN	26.4431	0.0289277	0.359557	0.720469	0.940591
IMB1_HUMAN	27.5879	0.0187453	0.358611	0.721173	0.940685
PSA5_HUMAN	25.3801	0.0213242	0.357769	0.7218	0.940685
DC1L2_HUMAN	26.8261	0.0368233	0.35742	0.722059	0.940685
SE1L1_HUMAN	23.3318	-0.0278067	-0.357064	0.722324	0.940685
MP2K4_HUMAN	26.6212	0.0231782	0.356785	0.722532	0.940685
MTCH2_HUMAN	28.4589	0.0263372	0.355871	0.723213	0.941053
RL14_HUMAN	25.9811	0.0379766	0.355282	0.723652	0.941107
NDUA5_HUMAN	26.6273	0.0340994	0.352615	0.72564	0.94143
ANM5_HUMAN	24.6935	-0.0249391	-0.351997	0.726101	0.94143
MYLK_HUMAN	24.7973	0.0251603	0.350371	0.727315	0.94143
YKT6_HUMAN	25.5675	-0.0221449	-0.350279	0.727383	0.94143
DOCK4_HUMAN	23.9171	0.0337144	0.349672	0.727836	0.94143
ARHG7_HUMAN	25.6677	0.0252344	0.349517	0.727952	0.94143
DC1L1_HUMAN	25.9933	0.0312074	0.34917	0.728212	0.94143
NDUA2_HUMAN	25.0503	-0.0269064	-0.348596	0.72864	0.94143
CAZA1_HUMAN	26.1378	0.0202471	0.348451	0.728748	0.94143
PRPS1_HUMAN	27.4345	0.0228389	0.348359	0.728817	0.94143
AL1L1_HUMAN	28.0119	-0.0305904	-0.347876	0.729178	0.94143
ERO1A_HUMAN	25.2623	-0.0346663	-0.34694	0.729877	0.94143
ERF3A_HUMAN	25.4729	-0.0242476	-0.346819	0.729968	0.94143
TPC11_HUMAN	24.5662	-0.0217756	-0.346571	0.730153	0.94143
FN3K_HUMAN	25.5871	0.0353163	0.346348	0.73032	0.94143
TINAL_HUMAN	24.2299	-0.0554191	-0.34617	0.730453	0.94143
IF4G1_HUMAN	24.3806	0.0242189	0.344447	0.731741	0.94143
PTGR1_HUMAN	25.9819	-0.0342747	-0.342768	0.732998	0.94143
ARMC8_HUMAN	22.2314	-0.0476874	-0.342749	0.733012	0.94143
1433B_HUMAN	29.1206	-0.0410963	-0.341389	0.73403	0.94143
CNDP2_HUMAN	29.5289	-0.0306248	-0.341119	0.734232	0.94143
BCS1_HUMAN	24.7297	-0.0286623	-0.340583	0.734634	0.94143
ASAH1_HUMAN	26.4754	-0.0409445	-0.340213	0.734911	0.94143
SERC_HUMAN	29.0497	-0.0341546	-0.339574	0.735389	0.94143
CIRBP_HUMAN	23.766	0.0237725	0.339573	0.735391	0.94143
XPP1_HUMAN	25.672	-0.0172299	-0.339301	0.735594	0.94143
RFTN2_HUMAN	23.3133	0.0339118	0.338975	0.735838	0.94143
GRHPR_HUMAN	28.0385	-0.0189291	-0.338668	0.736069	0.94143
MPU1_HUMAN	23.1174	-0.0221274	-0.338011	0.736561	0.94143
EF1G_HUMAN	28.3484	0.0163171	0.337524	0.736927	0.94143
COQ8A_HUMAN	22.9934	0.023108	0.337377	0.737036	0.94143
APOE_HUMAN	26.1462	-0.0325933	-0.337228	0.737149	0.94143
DLDH_HUMAN	29.2689	0.0281386	0.336985	0.737331	0.94143
NDUA9_HUMAN	29.1636	-0.0291356	-0.33683	0.737446	0.94143
PGFRB_HUMAN	28.1358	0.0210199	0.335745	0.738261	0.941889
CUL4B_HUMAN	24.7569	-0.0191414	-0.335287	0.738604	0.941889
DLG1_HUMAN	26.5642	0.0178196	0.334517	0.739182	0.942118
NDUA6_HUMAN	27.7801	-0.03065	-0.333735	0.739769	0.942358
ARL3_HUMAN	26.1759	0.0248463	0.329585	0.742887	0.944928
L2GL1_HUMAN	27.1945	0.0560742	0.329374	0.743046	0.944928
AT1A1_HUMAN	31.3845	-0.0208669	-0.329178	0.743193	0.944928
OSBL1_HUMAN	25.9494	-0.0289753	-0.328921	0.743386	0.944928
S6A17_HUMAN	25.7082	0.0482679	0.327632	0.744356	0.945652
OPA3_HUMAN	23.0193	-0.0336337	-0.32561	0.745878	0.947077
ARK73_HUMAN	23.0187	-0.0223781	-0.323749	0.747279	0.947365
CHIP_HUMAN	23.3066	0.0160647	0.323235	0.747666	0.947365
OPTN_HUMAN	25.2106	-0.0258644	-0.323221	0.747677	0.947365
COPA_HUMAN	26.147	0.0139942	0.323085	0.747779	0.947365
IMPA1_HUMAN	27.4586	-0.0192564	-0.322647	0.748109	0.947365
XRCC6_HUMAN	27.175	0.0180835	0.320234	0.749929	0.948811
IDH3B_HUMAN	28.5052	-0.0302602	-0.319227	0.750688	0.948811
SNX12_HUMAN	25.6424	-0.0241841	-0.319138	0.750755	0.948811
STX1B_HUMAN	30.1824	0.0263431	0.318504	0.751234	0.948811
ATPD_HUMAN	27.1566	0.0416593	0.31847	0.751259	0.948811
CTL1_HUMAN	27.8613	-0.067011	-0.317069	0.752316	0.94897
PARVA_HUMAN	22.2608	0.0170652	0.316583	0.752683	0.94897
TAGL3_HUMAN	27.9862	0.0307291	0.316423	0.752805	0.94897
PEPD_HUMAN	26.2194	-0.0207117	-0.316007	0.753119	0.94897
NDUS6_HUMAN	25.9348	0.044199	0.315607	0.753421	0.94897
UQCC1_HUMAN	22.6638	-0.0252911	-0.315112	0.753795	0.94897
CO4B_HUMAN	26.4892	-0.0638967	-0.312532	0.755744	0.950457
NDUAB_HUMAN	26.655	0.0307574	0.312484	0.75578	0.950457
LANC2_HUMAN	25.9459	0.0240093	0.311222	0.756735	0.951151
AINX_HUMAN	31.9712	-0.0402657	-0.309443	0.758081	0.952068
NCS1_HUMAN	24.9425	0.0504909	0.309193	0.75827	0.952068
BPNT1_HUMAN	24.9389	-0.0193629	-0.30833	0.758923	0.952382
DC1I2_HUMAN	24.6241	-0.0381096	-0.307433	0.759602	0.952485
NIT2_HUMAN	26.0426	-0.0198064	-0.307157	0.759811	0.952485
AGRL1_HUMAN	24.448	0.0521952	0.305653	0.760951	0.953149
LARP1_HUMAN	25.0688	-0.0188623	-0.304946	0.761486	0.953149
DNJA2_HUMAN	25.9939	-0.0154136	-0.304141	0.762096	0.953149
AFG32_HUMAN	27.5478	0.0242321	0.304084	0.76214	0.953149
TERA_HUMAN	29.7357	0.0126758	0.303737	0.762402	0.953149
VIAAT_HUMAN	25.3643	-0.0426284	-0.302909	0.76303	0.953149
ASGL1_HUMAN	25.6655	-0.0250091	-0.302625	0.763245	0.953149
USP9X_HUMAN	25.7693	-0.0202119	-0.3022	0.763568	0.953149
OST48_HUMAN	24.8352	-0.0178252	-0.298883	0.766085	0.955786
SEPT4_HUMAN	27.8489	-0.0398497	-0.297359	0.767242	0.956454
ITAV_HUMAN	24.3617	0.0224569	0.296823	0.767649	0.956454
ERMIN_HUMAN	25.8722	0.0811723	0.296579	0.767835	0.956454
VDAC3_HUMAN	30.1611	-0.0231504	-0.295793	0.768433	0.956695
SPHK2_HUMAN	23.0526	-0.0257314	-0.294963	0.769063	0.956735
PPCS_HUMAN	22.5734	-0.0179295	-0.294684	0.769275	0.956735
NECT1_HUMAN	25.3536	-0.0181868	-0.293052	0.770516	0.957775
DGKB_HUMAN	24.4523	-0.0416375	-0.290778	0.772246	0.95942
NDUB4_HUMAN	27.3557	-0.0263462	-0.289022	0.773583	0.960576
NCAM2_HUMAN	28.3177	0.0143628	0.287225	0.774951	0.961565
CO6A1_HUMAN	23.9286	-0.0619679	-0.286832	0.775251	0.961565
EFHD1_HUMAN	23.4982	-0.0504191	-0.286113	0.775799	0.961565
DPM1_HUMAN	24.0081	-0.0233386	-0.285611	0.776182	0.961565
CC50A_HUMAN	24.8204	0.0212164	0.283767	0.777588	0.961565
PLSL_HUMAN	23.3286	-0.0566989	-0.28376	0.777593	0.961565
RPN2_HUMAN	25.9456	0.016497	0.282538	0.778525	0.961565
SUCB1_HUMAN	29.1178	-0.0225347	-0.282317	0.778694	0.961565
SNX30_HUMAN	23.7572	-0.0227553	-0.28228	0.778722	0.961565
HINT1_HUMAN	27.4038	-0.0392245	-0.28191	0.779005	0.961565
UBXN6_HUMAN	26.113	-0.0153403	-0.281757	0.779121	0.961565
WASC5_HUMAN	24.9469	-0.0235044	-0.281572	0.779262	0.961565
SAC1_HUMAN	26.31	-0.014457	-0.279719	0.780677	0.962807
SRC8_HUMAN	25.8038	0.0250424	0.279142	0.781117	0.962848
PDK1_HUMAN	23.0825	-0.0188152	-0.278231	0.781813	0.963182
MYADM_HUMAN	26.4431	-0.0333049	-0.277443	0.782415	0.963182
KCRB_HUMAN	32.4276	-0.012729	-0.276495	0.783139	0.963182
1433E_HUMAN	30.3466	0.0172216	0.27614	0.783411	0.963182
RB27B_HUMAN	24.226	0.0342965	0.274752	0.784472	0.963182
TKFC_HUMAN	25.4148	0.0217813	0.2745	0.784664	0.963182
NDUA4_HUMAN	27.302	0.0326424	0.274178	0.78491	0.963182
DP13A_HUMAN	26.0841	0.0155172	0.273832	0.785175	0.963182
AQP1_HUMAN	26.0355	-0.0648045	-0.273803	0.785198	0.963182
CLAP2_HUMAN	26.7409	0.018326	0.273454	0.785464	0.963182
WASF3_HUMAN	23.0784	0.027107	0.272784	0.785977	0.963311
TXTP_HUMAN	25.4238	0.015352	0.27162	0.786868	0.963853
ADDG_HUMAN	27.9371	-0.0163517	-0.270593	0.787653	0.963853
KAD1_HUMAN	27.9073	-0.016312	-0.269943	0.788151	0.963853
MGST1_HUMAN	24.3337	-0.017271	-0.269274	0.788663	0.963853
PCCA_HUMAN	26.7508	0.0193025	0.268655	0.789137	0.963853
TXNL1_HUMAN	26.64	0.011348	0.268345	0.789375	0.963853
EIF3D_HUMAN	24.502	-0.0133644	-0.267255	0.79021	0.963853
SH3L1_HUMAN	25.4768	-0.0251426	-0.26717	0.790275	0.963853
MOXD1_HUMAN	23.5557	0.0389238	0.266773	0.790579	0.963853
OX2G_HUMAN	25.4265	-0.0350043	-0.266625	0.790692	0.963853
COPB_HUMAN	26.629	0.0155132	0.263536	0.79306	0.963853
COX7R_HUMAN	26.4524	-0.0255765	-0.262183	0.794099	0.963853
GAMT_HUMAN	24.3722	-0.0292362	-0.261507	0.794617	0.963853
TIF1B_HUMAN	24.086	0.0198484	0.261501	0.794622	0.963853
TIAM2_HUMAN	24.1759	0.0237316	0.2612	0.794853	0.963853
TCPG_HUMAN	28.4732	-0.0106311	-0.260647	0.795278	0.963853
VPS4B_HUMAN	23.299	-0.0289483	-0.260471	0.795412	0.963853
DIP2B_HUMAN	26.4152	-0.0192008	-0.260002	0.795772	0.963853
NMT1_HUMAN	24.9169	0.014189	0.25988	0.795866	0.963853
CSKP_HUMAN	25.9641	0.0166967	0.259658	0.796036	0.963853
PGAM1_HUMAN	30.6671	-0.0168735	-0.259623	0.796063	0.963853
CGT_HUMAN	24.184	-0.0637391	-0.258519	0.796911	0.963853
RTN4_HUMAN	29.1199	0.0129135	0.257769	0.797487	0.963853
OMGP_HUMAN	28.1907	-0.0396504	-0.257146	0.797966	0.963853
UBE2O_HUMAN	25.2832	-0.0207856	-0.256487	0.798472	0.963853
TECR_HUMAN	25.7306	-0.0130532	-0.256116	0.798757	0.963853
PGS1_HUMAN	24.6292	0.0890716	0.256063	0.798798	0.963853
PLCB1_HUMAN	28.6271	0.023276	0.256026	0.798826	0.963853
COPB2_HUMAN	25.4311	-0.0169704	-0.25549	0.799238	0.963853
CLAP1_HUMAN	26.549	0.0153442	0.254269	0.800177	0.963853
AOFB_HUMAN	29.2118	0.0245128	0.25326	0.800952	0.963853
EIF3B_HUMAN	25.4117	0.0220706	0.253145	0.801041	0.963853
DCAKD_HUMAN	23.0862	-0.0175381	-0.252603	0.801457	0.963853
PSMD5_HUMAN	24.3599	-0.0235762	-0.25223	0.801745	0.963853
PCCB_HUMAN	26.209	-0.0221274	-0.252044	0.801887	0.963853
SYT1_HUMAN	30.1242	0.0298704	0.251295	0.802464	0.963853
ZY11B_HUMAN	22.2446	0.0160608	0.251065	0.802641	0.963853
SPTN4_HUMAN	24.5832	0.0191277	0.25072	0.802906	0.963853
EIF3H_HUMAN	24.073	0.0198811	0.250451	0.803114	0.963853
SDHA_HUMAN	29.0369	-0.0203555	-0.249856	0.803571	0.963853
NB5R2_HUMAN	25.285	-0.0581656	-0.24967	0.803715	0.963853
SC24C_HUMAN	25.045	0.012809	0.249205	0.804072	0.963853
STAT6_HUMAN	23.175	-0.0205038	-0.249186	0.804087	0.963853
UBCP1_HUMAN	23.6591	-0.0198932	-0.248637	0.80451	0.963853
EF1A3_HUMAN	28.2523	-0.0349544	-0.247706	0.805226	0.963853
FLII_HUMAN	23.6898	0.0174484	0.247463	0.805413	0.963853
DDX3X_HUMAN	26.2887	-0.0150606	-0.247127	0.805672	0.963853
1433G_HUMAN	30.4861	-0.0194938	-0.246626	0.806058	0.963853
OCAD1_HUMAN	23.8299	0.0211668	0.245108	0.807228	0.963853
COF1_HUMAN	30.4813	-0.0179051	-0.245055	0.807269	0.963853
QCR7_HUMAN	26.0481	-0.0201685	-0.24425	0.807889	0.963853
SCYL1_HUMAN	24.8667	0.0223732	0.243336	0.808594	0.963853
IF5_HUMAN	24.8821	-0.0200962	-0.243067	0.808801	0.963853
VAC14_HUMAN	25.0673	-0.0208925	-0.242976	0.808872	0.963853
AKT3_HUMAN	24.9699	0.0593845	0.242639	0.809131	0.963853
TCPQ_HUMAN	28.766	0.0106476	0.242471	0.809261	0.963853
KGUA_HUMAN	26.0423	-0.0161036	-0.240927	0.810451	0.964396
OSBL2_HUMAN	23.619	-0.0147811	-0.24082	0.810534	0.964396
CSK22_HUMAN	24.987	0.0192027	0.238939	0.811985	0.965496
VP26B_HUMAN	25.9876	-0.0231769	-0.237795	0.812868	0.965496
UBA6_HUMAN	25.4149	-0.0182255	-0.236739	0.813684	0.965496
RHG05_HUMAN	23.1864	0.0142403	0.236525	0.813849	0.965496
RHOG_HUMAN	26.9756	-0.0600858	-0.236184	0.814112	0.965496
UAP1_HUMAN	21.7811	-0.0194732	-0.235847	0.814373	0.965496
LYPA2_HUMAN	24.0599	-0.0183097	-0.235161	0.814902	0.965496
RAB12_HUMAN	23.8736	0.0168831	0.234006	0.815794	0.965496
ST4A1_HUMAN	25.379	0.0169438	0.231966	0.817372	0.965496
NDUBA_HUMAN	27.5652	-0.0211961	-0.23131	0.817878	0.965496
ABCD3_HUMAN	24.1187	-0.0206086	-0.23103	0.818095	0.965496
TENA_HUMAN	25.2896	0.0667643	0.229543	0.819245	0.965496
PSA7_HUMAN	26.8649	0.0103726	0.229361	0.819386	0.965496
[truncated: 364 more rows]

## Sheet: C9orf72-female
UniProtName	baseMean	log2FoldChange	stat	pvalue	padj
GFAP_MOUSE	32.156	2.66434	18.5747	2.27076e-09	6.508e-06
SQSTM_MOUSE	27.928	5.71975	15.9747	1.05208e-08	1.50763e-05
SGTA_MOUSE	26.4124	-2.15261	-13.7494	4.75583e-08	4.5434e-05
UBE3A_MOUSE	26.394	-1.29686	-12.9147	8.87391e-08	5.44104e-05
RIDA_MOUSE	28.1595	1.72223	12.8273	9.4924e-08	5.44104e-05
GSTM1_MOUSE	32.4201	1.13529	12.4696	1.25615e-07	5.93261e-05
BTBDH_MOUSE	27.9782	-1.08581	-12.2906	1.449e-07	5.93261e-05
DHB4_MOUSE	29.4219	0.899228	11.6678	2.41698e-07	8.65882e-05
TOLIP_MOUSE	28.3732	-1.36373	-11.2865	3.3456e-07	0.000106539
HGS_MOUSE	26.7052	-1.13064	-10.906	4.67238e-07	0.00013391
NGEF_MOUSE	29.5523	-0.925904	-10.6681	5.787e-07	0.000150778
TM1L2_MOUSE	28.8708	-1.16435	-10.4521	7.05218e-07	0.00016843
ATP5H_MOUSE	31.2626	-0.931939	-10.0972	9.83318e-07	0.000202241
HPCA_MOUSE	31.3427	-0.893278	-10.0566	1.02212e-06	0.000202241
CANB1_MOUSE	30.4302	-1.0419	-9.97477	1.10533e-06	0.000202241
S22AH_MOUSE	25.3049	1.36672	9.91071	1.17563e-06	0.000202241
CGT_MOUSE	26.422	-1.11312	-9.88981	1.19961e-06	0.000202241
DUS3_MOUSE	28.8269	-0.710947	-9.51801	1.72827e-06	0.00027518
HYEP_MOUSE	27.9299	1.19397	9.45551	1.83976e-06	0.000277513
C1QC_MOUSE	26.9303	0.868911	9.38436	1.97626e-06	0.000283199
SCRN3_MOUSE	26.1528	-0.672576	-9.32084	2.10746e-06	0.000287618
RAB18_MOUSE	27.8617	-0.875496	-8.98218	2.98666e-06	0.000382937
ENPP6_MOUSE	27.113	-0.935161	-8.95491	3.07311e-06	0.000382937
XCT_MOUSE	26.1033	1.45572	8.90551	3.23665e-06	0.000386111
CKAP4_MOUSE	27.6325	-1.10438	-8.83982	3.46892e-06	0.000386111
TOM1_MOUSE	26.3252	-1.01946	-8.83065	3.50275e-06	0.000386111
STAM1_MOUSE	27.1521	-1.87383	-8.76933	3.73843e-06	0.000396828
SYYC_MOUSE	29.6847	-0.689876	-8.7025	4.01499e-06	0.000410963
CATA_MOUSE	27.7565	0.917993	8.55099	4.72763e-06	0.000467221
STXB5_MOUSE	27.0734	1.76801	8.48186	5.09737e-06	0.000486969
IF4H_MOUSE	28.9178	-0.78598	-8.38612	5.66199e-06	0.000523461
MOES_MOUSE	27.8635	1.20956	8.3098	6.16066e-06	0.000551764
HPCL4_MOUSE	29.122	-0.614769	-8.26693	6.46151e-06	0.000561173
MGLL_MOUSE	29.7804	-0.830417	-8.1777	7.13982e-06	0.000601845
VIME_MOUSE	31.5461	1.30735	8.11007	7.70518e-06	0.000630944
SERC_MOUSE	30.4422	-0.673307	-8.06662	8.09387e-06	0.000644362
TS101_MOUSE	27.1159	-0.996576	-8.02118	8.5231e-06	0.000660195
ABCD3_MOUSE	27.6266	0.856212	7.97887	8.94502e-06	0.000668624
RM12_MOUSE	25.5998	-1.08798	-7.9058	9.72787e-06	0.000668624
KCY_MOUSE	30.0291	-0.631326	-7.8873	9.9376e-06	0.000668624
ARSB_MOUSE	27.2811	-0.94032	-7.88471	9.96731e-06	0.000668624
GPDA_MOUSE	29.8427	-0.885542	-7.88015	1.00199e-05	0.000668624
GCST_MOUSE	25.799	0.746182	7.87913	1.00317e-05	0.000668624
ATPO_MOUSE	32.4525	-0.849547	-7.84784	1.04014e-05	0.00067751
TCTP_MOUSE	28.9619	-0.62097	-7.80108	1.09816e-05	0.000696462
CSN7A_MOUSE	27.6702	-0.926254	-7.78582	1.11784e-05	0.000696462
KKCC2_MOUSE	28.4546	-0.735178	-7.73663	1.18393e-05	0.000721948
CALM3_MOUSE	30.6967	-1.27621	-7.71249	1.2179e-05	0.000727187
COX5A_MOUSE	30.318	-0.715124	-7.68838	1.25287e-05	0.000732802
TPPC3_MOUSE	26.8597	-0.557362	-7.66044	1.29478e-05	0.000742168
PDPK1_MOUSE	27.4186	-0.683734	-7.61956	1.35883e-05	0.000761848
COX5B_MOUSE	30.5286	-0.821312	-7.60511	1.38228e-05	0.000761848
CN37_MOUSE	34.0366	-0.713283	-7.43979	1.68403e-05	0.00091065
C1QA_MOUSE	26.1193	0.880947	7.42417	1.71601e-05	0.000910758
AT5F1_MOUSE	31.9963	-0.687383	-7.34831	1.88099e-05	0.000980165
PTMS_MOUSE	27.1998	-0.90442	-7.32379	1.9379e-05	0.000991791
PDCD6_MOUSE	27.4173	-0.712106	-7.3014	1.9915e-05	0.00100134
PLXB2_MOUSE	24.2914	0.896859	7.18469	2.29804e-05	0.00113555
PRRT2_MOUSE	28.594	-0.797662	-7.17039	2.33896e-05	0.00113618
UBXN6_MOUSE	27.8803	-1.26466	-7.14988	2.39904e-05	0.00114594
PGP_MOUSE	28.4582	-0.672976	-7.08856	2.58882e-05	0.00121632
ATPG_MOUSE	32.2747	-0.597776	-7.04749	2.72492e-05	0.00125718
TTYH1_MOUSE	29.0333	-0.949946	-7.03625	2.7635e-05	0.00125718
NDUB4_MOUSE	29.3183	-0.496328	-7.00744	2.8651e-05	0.00128303
NDUAD_MOUSE	29.6767	-0.694354	-6.96284	3.03039e-05	0.00133617
PLD3_MOUSE	28.9561	-0.849891	-6.89619	3.29687e-05	0.00140717
LYPA2_MOUSE	28.4793	-0.668497	-6.87022	3.40741e-05	0.00140717
NDUS7_MOUSE	30.054	-0.494731	-6.86755	3.41899e-05	0.00140717
MOG_MOUSE	30.4726	-0.784794	-6.86514	3.42952e-05	0.00140717
SNP25_MOUSE	31.3088	-0.84772	-6.86344	3.43691e-05	0.00140717
ACY2_MOUSE	26.2944	-0.887537	-6.84149	3.53442e-05	0.00141898
SEM7A_MOUSE	25.9815	-1.02839	-6.82685	3.60107e-05	0.00141898
RS24_MOUSE	26.94	-0.849536	-6.82398	3.61429e-05	0.00141898
NRCAM_MOUSE	29.2721	1.23173	6.77791	3.83389e-05	0.00145422
LEGL_MOUSE	28.141	-0.623795	-6.7681	3.88248e-05	0.00145422
ARP5L_MOUSE	28.622	-0.549797	-6.76534	3.89626e-05	0.00145422
PP2BA_MOUSE	33.4825	-0.622228	-6.7632	3.907e-05	0.00145422
GMFB_MOUSE	29.3635	-0.563391	-6.66885	4.41313e-05	0.00161463
RL15_MOUSE	29.8588	-0.556416	-6.64729	4.53846e-05	0.00161463
NDKA_MOUSE	32.5118	-0.647096	-6.63552	4.60842e-05	0.00161463
NCALD_MOUSE	28.5338	-0.767158	-6.63478	4.61285e-05	0.00161463
NDKB_MOUSE	29.6836	-0.633952	-6.62358	4.68064e-05	0.00161463
ATPD_MOUSE	29.9834	-0.850189	-6.61525	4.73175e-05	0.00161463
TAGL3_MOUSE	30.6393	-0.672945	-6.61515	4.73234e-05	0.00161463
PIN1_MOUSE	27.3839	-0.754255	-6.60284	4.80898e-05	0.00162148
PFD3_MOUSE	26.0268	-0.59022	-6.56467	5.05513e-05	0.00168465
R7BP_MOUSE	26.6965	-0.693097	-6.54791	5.16748e-05	0.0017023
RS28_MOUSE	26.2605	-0.875581	-6.52646	5.31522e-05	0.00173107
ITM2C_MOUSE	26.6319	0.679417	6.51027	5.42968e-05	0.00174848
TIM22_MOUSE	25.6312	-0.549496	-6.50006	5.50325e-05	0.00175248
ATP5I_MOUSE	30.0754	-0.798472	-6.48136	5.64077e-05	0.00177653
PICAL_MOUSE	28.5147	-0.589761	-6.43624	5.98804e-05	0.0018654
GSHR_MOUSE	28.7094	0.621314	6.41882	6.12816e-05	0.00188853
KCC2A_MOUSE	34.8599	-0.558429	-6.40889	6.2097e-05	0.0018933
NDUV2_MOUSE	29.6684	-0.641147	-6.39637	6.31406e-05	0.00190485
IF5A1_MOUSE	29.8884	-0.831606	-6.38009	6.45255e-05	0.00192636
ATPK_MOUSE	28.301	-0.941704	-6.35586	6.66486e-05	0.00196922
FABP5_MOUSE	29.8583	-0.740792	-6.34764	6.73857e-05	0.00197069
ISC2A_MOUSE	26.4056	-0.763951	-6.2984	7.19891e-05	0.00208405
PPIA_MOUSE	33.2264	-0.65679	-6.26496	7.53062e-05	0.00215828
KCC4_MOUSE	29.5064	-0.746691	-6.20452	8.1727e-05	0.0023191
CX6B1_MOUSE	29.2244	-0.919211	-6.17316	8.52864e-05	0.00239638
HP1B3_MOUSE	29.0874	0.641464	6.15973	8.68617e-05	0.00241695
CALB1_MOUSE	29.4082	-0.76099	-6.12007	9.16989e-05	0.00252701
RL10_MOUSE	29.7623	-0.619478	-6.0889	9.5703e-05	0.00261031
CPT1A_MOUSE	25.6748	1.13725	6.08253	9.65434e-05	0.00261031
TFR1_MOUSE	27.3974	1.5388	6.05392	0.000100421	0.00266779
CPLX1_MOUSE	26.3758	-1.19613	-6.05312	0.000100531	0.00266779
ATPA_MOUSE	35.4353	-0.576975	-6.01574	0.000105855	0.00276683
NDUB8_MOUSE	28.7758	-0.61203	-6.0057	0.000107336	0.00276683
ZNT3_MOUSE	27.9649	-0.813734	-6.0009	0.000108052	0.00276683
MYL6_MOUSE	28.3735	-0.785332	-6.00042	0.000108124	0.00276683
MCA3_MOUSE	26.4223	-0.640887	-5.97865	0.000111438	0.00282639
RS14_MOUSE	28.7006	-0.699893	-5.95175	0.000115684	0.00290833
DOPD_MOUSE	27.729	-1.27914	-5.93985	0.000117618	0.00293123
DGKZ_MOUSE	26.3747	1.59696	5.93116	0.000119051	0.00294138
RL12_MOUSE	29.2284	-0.667668	-5.90745	0.000123058	0.00299076
RS9_MOUSE	30.2313	-0.621457	-5.90699	0.000123137	0.00299076
CDC42_MOUSE	31.1412	-0.599288	-5.89792	0.000124709	0.00300349
NPTXR_MOUSE	28.1582	-0.754273	-5.88272	0.000127392	0.00302054
VPS29_MOUSE	29.5658	-0.543463	-5.88198	0.000127525	0.00302054
BRK1_MOUSE	26.7462	-0.934902	-5.86829	0.000129995	0.00305382
HMCS1_MOUSE	27.4798	-1.0809	-5.8555	0.000132352	0.00307858
QCR8_MOUSE	29.4616	-0.752182	-5.8448	0.000134357	0.00307858
CSN6_MOUSE	29.1448	-0.456752	-5.84129	0.000135023	0.00307858
NDUA8_MOUSE	30.5101	-0.634481	-5.83959	0.000135346	0.00307858
FIS1_MOUSE	28.2884	-0.576675	-5.82511	0.000138135	0.00311729
RLA2_MOUSE	25.8511	-1.08522	-5.80549	0.000142012	0.00315774
C1QB_MOUSE	27.3668	0.779696	5.80489	0.000142131	0.00315774
PLPHP_MOUSE	27.3364	-0.652641	-5.79557	0.000144016	0.003175
VISL1_MOUSE	31.5326	-0.596087	-5.78527	0.000146128	0.00318423
CAH4_MOUSE	26.6303	-1.18161	-5.78272	0.000146657	0.00318423
SETD7_MOUSE	27.4377	-0.708664	-5.77009	0.000149305	0.00321735
SIR2_MOUSE	31.5931	-0.631537	-5.7598	0.000151497	0.00322853
RBM3_MOUSE	25.7816	-0.899091	-5.75231	0.000153116	0.00322853
GSH1_MOUSE	26.6155	0.576704	5.75191	0.000153203	0.00322853
TPM1_MOUSE	26.4613	-0.743846	-5.7356	0.000156795	0.00328011
NDUC2_MOUSE	29.1524	-0.758708	-5.72562	0.000159036	0.00330286
LPCT4_MOUSE	26.8782	-0.616562	-5.72053	0.000160192	0.00330286
S23A2_MOUSE	25.4793	0.864676	5.71552	0.00016134	0.00330286
RHOA_MOUSE	30.0769	-0.453827	-5.70617	0.000163505	0.00332344
THEM6_MOUSE	26.3876	-0.825124	-5.69403	0.00016636	0.00334994
ATPMD_MOUSE	27.8091	-0.786319	-5.68623	0.000168223	0.00334994
RASH_MOUSE	29.4063	-0.497807	-5.68585	0.000168315	0.00334994
CEND_MOUSE	30.1918	-0.927682	-5.66939	0.000172325	0.00339367
NDUB6_MOUSE	28.1059	-0.580874	-5.65945	0.000174794	0.00339367
UBC9_MOUSE	26.2335	-0.816533	-5.65667	0.000175492	0.00339367
RS7_MOUSE	29.3138	-0.544905	-5.65392	0.000176185	0.00339367
NDUA6_MOUSE	30.2593	-0.552096	-5.65294	0.000176433	0.00339367
TPRGL_MOUSE	28.5369	0.679561	5.62889	0.000182628	0.0034663
TPIS_MOUSE	33.5963	-0.681294	-5.62889	0.000182628	0.0034663
CELF2_MOUSE	29.1	-0.604259	-5.61477	0.000186372	0.00351409
CSN8_MOUSE	25.3397	-0.796702	-5.60581	0.000188793	0.00353647
RS15A_MOUSE	28.8502	-0.586294	-5.58793	0.000193721	0.00359112
MPP2_MOUSE	30.5445	-0.664318	-5.58218	0.000195333	0.00359112
PXL2B_MOUSE	27.492	-0.484805	-5.5817	0.000195469	0.00359112
CATB_MOUSE	29.1183	-0.536598	-5.56897	0.000199097	0.00363446
EPDR1_MOUSE	28.3618	-0.76119	-5.54056	0.000207451	0.00370441
RS10_MOUSE	28.0411	-0.788155	-5.53869	0.000208014	0.00370441
ATP5L_MOUSE	29.6927	-0.940098	-5.53849	0.000208075	0.00370441
MIC26_MOUSE	27.9182	-0.606956	-5.53841	0.000208098	0.00370441
MTPN_MOUSE	28.0629	-0.617849	-5.53282	0.000209792	0.0037115
UBP15_MOUSE	24.6241	1.07526	5.5214	0.000213299	0.00375039
MBP_MOUSE	33.6595	-1.32669	-5.5096	0.000216987	0.00379198
RL18_MOUSE	29.3121	-0.779161	-5.49713	0.000220957	0.003817
ATX10_MOUSE	28.657	0.489018	5.49674	0.000221082	0.003817
FAHD1_MOUSE	25.7803	-0.575485	-5.48795	0.00022393	0.00384301
ANM8_MOUSE	27.1855	-0.626622	-5.4761	0.000227832	0.00386951
SOGA3_MOUSE	28.0583	0.752332	5.47507	0.000228174	0.00386951
EPN2_MOUSE	26.0661	-0.566107	-5.46125	0.000232824	0.00392514
LY6H_MOUSE	27.8107	-0.628835	-5.45224	0.000235907	0.00393859
CDIPT_MOUSE	28.3286	-0.581125	-5.44853	0.000237192	0.00393859
UB2V2_MOUSE	29.7356	-0.597616	-5.44693	0.000237745	0.00393859
ERI3_MOUSE	27.2088	-0.531291	-5.42526	0.000245407	0.00404217
GLTP_MOUSE	25.7999	-1.05148	-5.41951	0.000247487	0.00405065
CADM2_MOUSE	30.7402	-0.555546	-5.41604	0.000248749	0.00405065
CSN5_MOUSE	28.2688	-0.600778	-5.38738	0.000259442	0.0042009
KAD1_MOUSE	30.5413	-0.463105	-5.37683	0.000263503	0.00424269
NDUA2_MOUSE	28.1506	-0.749867	-5.37189	0.000265426	0.00424978
IP3KA_MOUSE	29.1746	-0.644759	-5.36742	0.000267179	0.00425408
OSBP1_MOUSE	26.2732	0.643178	5.35457	0.000272292	0.00431155
SERA_MOUSE	30.1431	-0.499698	-5.34783	0.000275013	0.0043307
NDUAC_MOUSE	30.3416	-0.481773	-5.34237	0.00027724	0.00433755
KAD5_MOUSE	28.0503	-0.626288	-5.33853	0.00027882	0.00433755
FGF12_MOUSE	30.028	-0.520641	-5.33569	0.000279988	0.00433755
F162A_MOUSE	26.1737	-0.808443	-5.32951	0.000282563	0.0043539
QCR7_MOUSE	29.6041	-0.848824	-5.31668	0.000287978	0.00441361
TBA4A_MOUSE	32.7616	-0.481771	-5.3025	0.000294091	0.00447979
HOME1_MOUSE	31.2538	-0.726159	-5.29946	0.000295422	0.00447979
DHRS1_MOUSE	28.4574	0.733789	5.29465	0.000297536	0.0044881
CMTD1_MOUSE	25.867	-0.568532	-5.28788	0.000300541	0.00450969
CSN4_MOUSE	28.9254	-0.516876	-5.27078	0.000308281	0.00457928
RL28_MOUSE	28.7427	-0.622448	-5.26991	0.000308677	0.00457928
RS18_MOUSE	30.0633	-0.754654	-5.26152	0.000312556	0.00457928
GGCT_MOUSE	24.9267	-0.367993	-5.26067	0.000312952	0.00457928
HYOU1_MOUSE	25.8381	1.67075	5.25913	0.000313672	0.00457928
UBQL2_MOUSE	28.9056	0.95061	5.25679	0.000314766	0.00457928
RS16_MOUSE	29.732	-0.642803	-5.24563	0.000320045	0.00463256
AT8A1_MOUSE	27.0804	2.32728	5.24193	0.000321814	0.00463476
ADRM1_MOUSE	26.9651	0.386952	5.23857	0.000323431	0.00463477
RS17_MOUSE	28.1351	-0.843012	-5.22402	0.000330536	0.00471301
VATF_MOUSE	27.8708	-0.585009	-5.21615	0.000334445	0.00472612
UBE2N_MOUSE	30.8029	-0.468807	-5.21554	0.000334753	0.00472612
GSTM5_MOUSE	30.2731	-0.533492	-5.2092	0.000337943	0.00474777
SYUA_MOUSE	32.3329	-0.555169	-5.20318	0.000341001	0.00476736
TXD12_MOUSE	25.7653	-0.594515	-5.19053	0.000347523	0.00483495
ARHG9_MOUSE	26.0815	-0.58992	-5.18405	0.000350917	0.00485159
RL35A_MOUSE	27.9634	-0.565752	-5.1818	0.000352104	0.00485159
CNKR2_MOUSE	25.7834	0.76836	5.17045	0.000358149	0.00491124
OTUB1_MOUSE	31.0136	-0.518477	-5.16728	0.000359861	0.00491124
AGRL3_MOUSE	26.1166	1.12132	5.1629	0.000362235	0.00492022
GCYA1_MOUSE	25.2999	0.594196	5.1366	0.000376858	0.00509288
BAIP2_MOUSE	30.9647	-0.789089	-5.13372	0.000378501	0.00509288
RS11_MOUSE	31.5592	-0.521969	-5.12873	0.000381355	0.00510731
DDB1_MOUSE	28.9998	1.57127	5.11523	0.000389203	0.00518816
ATPB_MOUSE	35.3344	-0.572356	-5.11097	0.000391716	0.00519749
RHOG_MOUSE	27.176	-0.645631	-5.10129	0.000397485	0.00522844
NOE1_MOUSE	27.0862	-0.510192	-5.10094	0.000397697	0.00522844
PROF2_MOUSE	30.1067	-0.390979	-5.08597	0.000406805	0.00532376
NDUA3_MOUSE	26.7372	-0.883144	-5.08165	0.000409475	0.00533434
DCTN3_MOUSE	27.557	-0.578648	-5.06807	0.000417988	0.00542061
CX6A1_MOUSE	29.2509	-0.876445	-5.0627	0.000421408	0.00543555
QORL2_MOUSE	24.7061	0.655912	5.05891	0.000423839	0.00543555
TPPP_MOUSE	31.1931	-0.692729	-5.05676	0.000425221	0.00543555
RAP1B_MOUSE	30.0291	-0.509514	-5.05444	0.000426726	0.00543555
RB3GP_MOUSE	26.2023	0.818667	5.05081	0.000429084	0.0054414
PRDX5_MOUSE	31.3597	-0.608635	-5.04781	0.000431045	0.00544219
HPRT_MOUSE	29.7945	-0.462148	-5.04427	0.000433367	0.0054475
ATP8_MOUSE	28.5186	-0.76865	-5.03517	0.000439406	0.00545793
CDS2_MOUSE	28.2837	0.543255	5.03458	0.000439802	0.00545793
CYC_MOUSE	30.5281	-0.745183	-5.03442	0.00043991	0.00545793
RFOX1_MOUSE	28.3436	-0.667171	-5.02753	0.00044454	0.00546843
PURA1_MOUSE	26.2916	-0.748375	-5.02749	0.000444572	0.00546843
NTF2_MOUSE	26.7771	-0.69705	-5.02383	0.000447053	0.00547544
RS8_MOUSE	28.9956	-0.556544	-5.01972	0.00044986	0.00548638
COF1_MOUSE	33.4712	-0.618903	-5.00806	0.000457925	0.00556108
ACYP1_MOUSE	26.4001	-0.804922	-4.97824	0.000479264	0.00577816
RL18A_MOUSE	29.302	-0.549189	-4.97572	0.000481111	0.00577816
IQEC1_MOUSE	28.5199	1.06779	4.97417	0.000482258	0.00577816
RS13_MOUSE	29.2643	-0.795295	-4.97199	0.000483865	0.00577816
COX41_MOUSE	31.7296	-0.540719	-4.94556	0.000503864	0.005992
CSRP1_MOUSE	28.8704	-0.555589	-4.94154	0.000506977	0.00600342
MPC1_MOUSE	28.0915	-0.858373	-4.93893	0.000509013	0.00600342
CPNE1_MOUSE	26.5308	-0.59538	-4.9317	0.000514697	0.00601944
GMPR1_MOUSE	26.7626	-0.556626	-4.9303	0.000515798	0.00601944
PROF1_MOUSE	30.2089	-0.5814	-4.9292	0.000516672	0.00601944
KAT3_MOUSE	24.8184	-0.816346	-4.92441	0.000520491	0.00603938
EPMIP_MOUSE	28.2565	-0.587623	-4.90499	0.000536272	0.00619741
PPGB_MOUSE	24.5038	-0.496759	-4.89663	0.000543228	0.00622802
SMYD5_MOUSE	24.7565	-0.39385	-4.89422	0.000545247	0.00622802
TPC10_MOUSE	24.3441	0.450598	4.89353	0.000545827	0.00622802
RAB1B_MOUSE	28.62	-0.451431	-4.8906	0.000548292	0.00622802
S4A4_MOUSE	28.4406	1.2174	4.88884	0.000549787	0.00622802
HIP1R_MOUSE	25.9896	1.3328	4.87248	0.000563846	0.00636213
MLP3A_MOUSE	29.7348	-0.690498	-4.85537	0.00057895	0.00650527
COX2_MOUSE	32.5871	-0.551126	-4.85301	0.000581071	0.00650527
TTL_MOUSE	25.0771	-0.802604	-4.83591	0.000596661	0.00662591
RS19_MOUSE	28.7531	-0.952943	-4.83503	0.000597474	0.00662591
KINH_MOUSE	26.1763	1.30417	4.83255	0.000599774	0.00662591
COX6C_MOUSE	29.7979	-0.961034	-4.82958	0.000602544	0.00662591
PHAR1_MOUSE	28.528	-0.544402	-4.82719	0.000604781	0.00662591
PI42C_MOUSE	28.7324	-0.590313	-4.82619	0.000605718	0.00662591
TKT_MOUSE	32.8787	0.44443	4.82032	0.000611255	0.00666105
AT2B4_MOUSE	28.407	1.92741	4.81341	0.000617853	0.00670745
RL11_MOUSE	29.3593	-0.497394	-4.80828	0.000622789	0.00673552
RM46_MOUSE	24.9295	-0.40472	-4.80352	0.000627416	0.00675319
TM9S4_MOUSE	24.7073	0.468846	4.80176	0.000629135	0.00675319
H2A2B_MOUSE	26.0562	-0.811593	-4.79621	0.000634586	0.00678628
CLCA_MOUSE	30.304	-0.546921	-4.78421	0.000646541	0.00688843
LGI1_MOUSE	30.3632	-0.450206	-4.77317	0.000657758	0.00697463
ARFG1_MOUSE	29.22	-0.557806	-4.77147	0.000659499	0.00697463
OLA1_MOUSE	29.4942	-0.435167	-4.76857	0.000662487	0.00698047
CYB5_MOUSE	27.604	-0.582651	-4.76534	0.000665839	0.00699009
KT3K_MOUSE	26.6544	-0.47009	-4.75109	0.000680803	0.00710317
TBB5_MOUSE	32.5542	-0.533277	-4.74888	0.000683166	0.00710317
VINC_MOUSE	26.8801	1.13176	4.74805	0.000684046	0.00710317
PSMD3_MOUSE	29.9326	0.433357	4.74534	0.000686945	0.00710752
RS12_MOUSE	27.7624	-0.763259	-4.73882	0.000693981	0.00714175
GBG12_MOUSE	27.0638	-0.968807	-4.73767	0.000695237	0.00714175
RAP1A_MOUSE	27.2001	-0.942559	-4.73132	0.000702176	0.00718727
NDUS8_MOUSE	29.6194	-0.553992	-4.7274	0.000706494	0.00719012
PCBP1_MOUSE	30.1717	-0.411016	-4.72651	0.000707471	0.00719012
TPP1_MOUSE	27.0026	-0.480275	-4.71746	0.000717572	0.00724444
ICAM5_MOUSE	27.4142	2.24957	4.71719	0.000717872	0.00724444
UBE2K_MOUSE	27.2532	-0.502196	-4.69542	0.000742805	0.00746975
HBA_MOUSE	31.1153	-2.39416	-4.69287	0.000745774	0.00747254
NPTN_MOUSE	32.2138	-0.432238	-4.69009	0.000749036	0.00747254
NHRF1_MOUSE	29.5391	-0.704353	-4.68711	0.000752555	0.00747254
DDX3Y_MOUSE	25.1141	-0.381048	-4.6863	0.000753512	0.00747254
TMM43_MOUSE	26.3039	0.635821	4.68023	0.000760737	0.00751818
AP2S1_MOUSE	29.4373	-0.629589	-4.66781	0.000775729	0.00761551
SRGP2_MOUSE	25.8926	1.18981	4.66699	0.000776732	0.00761551
TPPC5_MOUSE	25.1278	-0.571242	-4.66531	0.00077879	0.00761551
NDUS5_MOUSE	28.5974	-0.519804	-4.66177	0.000783144	0.00761551
ARPC3_MOUSE	30.2754	-0.526535	-4.66118	0.000783871	0.00761551
RL23_MOUSE	28.641	-0.610985	-4.65413	0.000792615	0.00767444
GNB5_MOUSE	29.6943	-0.518246	-4.63923	0.000811457	0.00782987
RL17_MOUSE	28.5804	-0.58254	-4.63352	0.000818797	0.00782987
NDUB5_MOUSE	29.5619	-0.492089	-4.63341	0.00081894	0.00782987
KCRU_MOUSE	32.7825	-0.548423	-4.6329	0.000819596	0.00782987
FERM2_MOUSE	27.9081	-0.464428	-4.6215	0.000834489	0.00792916
COR2B_MOUSE	29.202	-0.54168	-4.62071	0.000835522	0.00792916
RL13_MOUSE	29.7196	-0.62682	-4.61721	0.000840155	0.00794681
PA2G4_MOUSE	29.1854	-0.468038	-4.60947	0.000850506	0.00801826
ARL8B_MOUSE	27.1549	-0.346785	-4.60739	0.000853307	0.00801829
GRIN1_MOUSE	29.8769	0.41125	4.60268	0.000859684	0.00803165
ARF5_MOUSE	29.3977	-0.47834	-4.60221	0.000860333	0.00803165
ITPA_MOUSE	28.0814	-0.351488	-4.60013	0.000863166	0.00803193
OCAD2_MOUSE	27.2261	-0.595466	-4.58258	0.0008875	0.00823164
RL22_MOUSE	27.2927	-0.81918	-4.58037	0.000890614	0.00823387
TADBP_MOUSE	29.3184	-0.395676	-4.56692	0.000909823	0.00838442
EFHD2_MOUSE	30.2328	-0.609425	-4.56392	0.000914164	0.00839742
MPC2_MOUSE	29.9747	-0.580114	-4.55937	0.000920784	0.0084312
NIT1_MOUSE	26.6872	-0.361801	-4.54506	0.000941972	0.00857103
PHYIP_MOUSE	30.8623	-0.36335	-4.54502	0.000942036	0.00857103
NDUB9_MOUSE	28.7769	-0.493525	-4.54281	0.000945351	0.00857398
NDUA4_MOUSE	31.1392	-0.608998	-4.53221	0.000961429	0.00869229
TP4A2_MOUSE	26.8063	-0.426596	-4.53005	0.000964743	0.00869482
RL27_MOUSE	28.6536	-0.727052	-4.52299	0.000975645	0.00876552
ML12B_MOUSE	27.7073	-0.651412	-4.52066	0.00097929	0.00877077
CSN3_MOUSE	28.0154	-0.365784	-4.50786	0.000999483	0.00890466
CRYL1_MOUSE	26.2272	-0.539669	-4.50725	0.00100045	0.00890466
ABHD6_MOUSE	27.3169	-0.623616	-4.50507	0.00100393	0.00890796
CPIN1_MOUSE	26.7706	-0.478056	-4.49066	0.0010273	0.00907081
PGES2_MOUSE	26.3097	-0.510022	-4.48986	0.00102862	0.00907081
OCRL_MOUSE	25.0371	0.666325	4.4823	0.00104112	0.00912668
CA2D1_MOUSE	26.6494	3.60575	4.48218	0.00104132	0.00912668
RL7A_MOUSE	30.031	-0.532604	-4.47993	0.00104508	0.00913172
TXD17_MOUSE	26.0266	-0.465312	-4.47778	0.00104868	0.00913529
TALDO_MOUSE	30.8844	-0.478596	-4.4733	0.00105622	0.00916634
RL10A_MOUSE	29.2545	-0.5877	-4.46756	0.00106596	0.00916634
TIM44_MOUSE	27.1802	-0.404088	-4.46711	0.00106674	0.00916634
AKCL2_MOUSE	26.0727	-0.510571	-4.46476	0.00107076	0.00916634
TPPC2_MOUSE	24.6658	-0.396609	-4.46383	0.00107236	0.00916634
CADM4_MOUSE	29.4192	-0.472795	-4.46238	0.00107484	0.00916634
BASI_MOUSE	29.6398	-0.574777	-4.46202	0.00107548	0.00916634
FPPS_MOUSE	28.2207	-0.545724	-4.46065	0.00107783	0.00916634
TIRR_MOUSE	24.5932	-0.337516	-4.45555	0.00108667	0.00921417
MAT2B_MOUSE	27.197	-0.566669	-4.44348	0.0011079	0.00936653
ARPC4_MOUSE	30.3182	-0.428031	-4.43682	0.00111982	0.00943943
CD81_MOUSE	28.4974	-0.599458	-4.43275	0.00112717	0.00947349
CSN2_MOUSE	29.1474	-0.519561	-4.42968	0.00113273	0.00949244
TRXR1_MOUSE	28.9366	0.491141	4.42213	0.00114655	0.00958023
MTX1_MOUSE	27.3849	-0.401427	-4.42008	0.00115034	0.00958395
EIF3M_MOUSE	26.3434	-0.626058	-4.41508	0.00115962	0.00961233
WASF1_MOUSE	29.7345	-0.358161	-4.41463	0.00116046	0.00961233
ALG2_MOUSE	28.6633	-0.364953	-4.39726	0.00119335	0.00985636
PSMD6_MOUSE	29.3856	0.429762	4.39531	0.00119711	0.00985895
PSD12_MOUSE	29.3421	0.38531	4.38992	0.00120756	0.0099165
HXK1_MOUSE	32.623	1.44824	4.38537	0.00121645	0.009961
CTNA1_MOUSE	26.222	1.42596	4.38349	0.00122014	0.00996272
SNX3_MOUSE	27.0941	-0.57099	-4.36259	0.00126201	0.0102753
GRHPR_MOUSE	28.7352	-0.449857	-4.36077	0.00126571	0.0102763
NOMO1_MOUSE	26.1732	0.854658	4.35874	0.00126988	0.010281
DNJB6_MOUSE	25.4939	-0.596086	-4.34968	0.00128861	0.0103958
PRS8_MOUSE	29.839	0.432173	4.34579	0.00129674	0.0103958
C2C2L_MOUSE	27.3304	1.11299	4.34532	0.00129773	0.0103958
CNRP1_MOUSE	30.2426	-0.42684	-4.34492	0.00129857	0.0103958
NCAM1_MOUSE	30.991	2.35133	4.3348	0.00132001	0.010538
GTF2I_MOUSE	25.9052	0.623116	4.33035	0.00132956	0.0105848
SARM1_MOUSE	26.0227	-0.443025	-4.32778	0.0013351	0.0105995
RS27A_MOUSE	32.6655	0.491408	4.32311	0.00134525	0.01064
LRC59_MOUSE	27.9906	-0.591969	-4.32137	0.00134904	0.01064
BASP1_MOUSE	33.1449	-0.953501	-4.31876	0.00135475	0.01064
IMPA1_MOUSE	29.9607	-0.432527	-4.31738	0.00135778	0.01064
RL9_MOUSE	29.0998	-0.584409	-4.31656	0.0013596	0.01064
EFR3B_MOUSE	27.2275	0.968079	4.31525	0.00136249	0.01064
IRGQ_MOUSE	27.299	-0.507583	-4.30944	0.00137539	0.0106821
ANS1B_MOUSE	30.2604	-0.530353	-4.30877	0.00137688	0.0106821
ERO1A_MOUSE	25.939	-0.420953	-4.3078	0.00137906	0.0106821
PACN1_MOUSE	32.297	-0.389602	-4.3036	0.00138849	0.0107262
PPT1_MOUSE	25.8114	-0.590004	-4.29969	0.00139733	0.0107487
CPSF5_MOUSE	27.9232	-0.405998	-4.299	0.0013989	0.0107487
PSA4_MOUSE	29.9397	0.33969	4.29019	0.00141906	0.0108744
MTFP1_MOUSE	25.4357	-0.421008	-4.28254	0.00143683	0.0109812
SYWC_MOUSE	29.5096	-0.420126	-4.27397	0.00145699	0.0111057
GPC1_MOUSE	26.2012	0.561057	4.26904	0.00146872	0.011123
RM21_MOUSE	25.4919	-0.355184	-4.26618	0.00147557	0.011123
TSN_MOUSE	28.0699	-0.395467	-4.26443	0.00147979	0.011123
HNRL2_MOUSE	26.5702	2.22516	4.26105	0.00148796	0.011123
AP4A_MOUSE	26.2792	-0.482804	-4.26025	0.00148989	0.011123
GMPR2_MOUSE	25.0844	-0.378373	-4.25893	0.0014931	0.011123
TBB4A_MOUSE	32.5669	-0.423113	-4.25889	0.0014932	0.011123
PSMD2_MOUSE	29.5949	1.82636	4.25734	0.00149697	0.011123
FBX41_MOUSE	26.5502	2.16558	4.25457	0.00150376	0.011123
RS27_MOUSE	26.3218	-0.527321	-4.2518	0.00151055	0.011123
SORCN_MOUSE	26.4183	-0.506136	-4.25114	0.00151219	0.011123
PURG_MOUSE	26.4232	-0.454848	-4.25086	0.00151287	0.011123
PURA_MOUSE	31.5365	-0.522269	-4.25057	0.00151358	0.011123
VPS18_MOUSE	24.4105	1.43781	4.25056	0.0015136	0.011123
YKT6_MOUSE	29.1833	-0.400049	-4.24838	0.001519	0.0111342
DNJB1_MOUSE	25.2766	-0.547992	-4.24097	0.00153747	0.0112258
THY1_MOUSE	32.2748	-0.660202	-4.24022	0.00153934	0.0112258
NDUAB_MOUSE	27.8262	-0.431076	-4.23547	0.00155133	0.0112845
RL32_MOUSE	27.3096	-0.510513	-4.2328	0.0015581	0.0113051
NDUA5_MOUSE	28.6548	-0.62138	-4.22626	0.00157483	0.0113977
FKBP2_MOUSE	26.7083	-0.615707	-4.21639	0.00160043	0.0115537
MLF2_MOUSE	26.9107	-0.517935	-4.21448	0.00160544	0.0115608
ABI2_MOUSE	28.811	-0.54563	-4.21275	0.00160999	0.0115645
RL21_MOUSE	28.2725	-0.681461	-4.20792	0.00162275	0.011627
RL34_MOUSE	27.4431	-0.555325	-4.20378	0.0016338	0.0116568
STB5L_MOUSE	26.6966	0.6104	4.20331	0.00163505	0.0116568
PRS7_MOUSE	29.5321	0.433284	4.20149	0.00163992	0.0116625
TERA_MOUSE	31.7069	2.15989	4.1968	0.00165256	0.0117234
RL14_MOUSE	29.5919	-0.494577	-4.19076	0.00166899	0.0118107
IF4B_MOUSE	27.4953	-0.442384	-4.18786	0.00167693	0.0118376
ILF3_MOUSE	27.0443	1.22302	4.18618	0.00168157	0.0118412
USO1_MOUSE	26.642	2.97712	4.17608	0.00170963	0.0119864
ITSN1_MOUSE	24.6123	0.464558	4.17576	0.00171055	0.0119864
CYFP1_MOUSE	26.1582	1.71932	4.1709	0.00172423	0.0120528
CAP1_MOUSE	32.0224	-0.375919	-4.16348	0.00174534	0.0121707
LGAT1_MOUSE	25.7151	-0.55876	-4.15737	0.00176293	0.0122635
RAB35_MOUSE	29.2647	-0.309879	-4.154	0.00177274	0.0122763
RS5_MOUSE	28.7368	-0.930594	-4.15193	0.00177876	0.0122763
MAP1S_MOUSE	26.5063	0.753226	4.15064	0.00178255	0.0122763
SCN2A_MOUSE	26.388	0.99341	4.14945	0.00178603	0.0122763
MEP50_MOUSE	26.3711	0.386705	4.1494	0.00178619	0.0122763
MAOX_MOUSE	29.5459	0.39242	4.14776	0.00179101	0.01228
RS25_MOUSE	27.8039	-1.09333	-4.14515	0.00179871	0.0123034
TPD52_MOUSE	26.1935	-0.556397	-4.14196	0.00180815	0.0123385
PLCL2_MOUSE	25.713	1.37751	4.14024	0.00181329	0.0123427
PFD2_MOUSE	25.5904	-0.514091	-4.13887	0.00181738	0.0123427
DPP6_MOUSE	29.0739	2.09904	4.12423	0.00186168	0.0126136
RL35_MOUSE	27.2122	-0.753299	-4.12163	0.00186967	0.0126379
HS105_MOUSE	30.0344	1.58758	4.11766	0.00188195	0.012691
MIF_MOUSE	30.349	-0.609909	-4.11466	0.00189129	0.012703
PI3R4_MOUSE	24.7611	0.445379	4.11423	0.0018926	0.012703
SCAM1_MOUSE	29.3134	-0.408065	-4.10562	0.00191966	0.0128315
QOR_MOUSE	27.2428	-0.49534	-4.10398	0.00192488	0.0128315
HBB1_MOUSE	31.1278	-2.15277	-4.10388	0.00192518	0.0128315
RS26_MOUSE	27.4029	-0.626878	-4.1016	0.00193245	0.0128501
VDAC2_MOUSE	32.3439	-0.424549	-4.0987	0.0019417	0.0128817
GBG2_MOUSE	29.4919	-0.7896	-4.09465	0.00195473	0.0129383
RS4X_MOUSE	30.5819	-0.450988	-4.09234	0.00196217	0.0129576
FXL16_MOUSE	29.201	-0.441501	-4.08461	0.00198739	0.0130711
PSB5_MOUSE	29.865	0.347944	4.08428	0.00198848	0.0130711
FXL15_MOUSE	23.1678	-0.450677	-4.08107	0.00199906	0.0131105
AMPD2_MOUSE	25.556	1.28649	4.07463	0.00202043	0.0132204
TCPB_MOUSE	31.2114	-0.366499	-4.07119	0.00203197	0.0132516
CALR_MOUSE	31.5943	-0.488498	-4.06639	0.00204815	0.0132516
SPIR1_MOUSE	24.6245	0.508758	4.06605	0.0020493	0.0132516
AUXI_MOUSE	30.1361	0.726671	4.0623	0.00206204	0.0132516
RL24_MOUSE	28.0169	-0.715662	-4.06225	0.00206223	0.0132516
EM55_MOUSE	25.6522	-0.822675	-4.0611	0.00206614	0.0132516
CNTN1_MOUSE	31.0954	1.9857	4.06072	0.00206745	0.0132516
UCHL1_MOUSE	33.237	-0.363797	-4.05982	0.00207054	0.0132516
SAP_MOUSE	25.344	-0.546802	-4.05956	0.00207142	0.0132516
HNRPQ_MOUSE	29.7254	-0.403144	-4.05956	0.00207144	0.0132516
MYCT_MOUSE	25.1145	0.297928	4.05697	0.00208032	0.0132788
SF3B3_MOUSE	26.64	1.19961	4.05365	0.00209178	0.013302
STAT3_MOUSE	25.1792	0.695371	4.05323	0.00209324	0.013302
AB17B_MOUSE	24.6258	-0.34941	-4.04278	0.00212977	0.0135043
THIKA_MOUSE	28.2656	0.508996	4.03129	0.00217072	0.0137257
DHB12_MOUSE	28.1296	-0.47452	-4.02914	0.0021785	0.0137257
TPD54_MOUSE	26.144	-0.500476	-4.02773	0.00218358	0.0137257
CX7A2_MOUSE	29.0277	-0.634529	-4.02766	0.00218384	0.0137257
COPG1_MOUSE	27.2564	0.816717	4.02152	0.00220619	0.0138358
ARF3_MOUSE	32.7292	-0.445172	-4.01323	0.00223678	0.013997
NDUS4_MOUSE	28.708	-0.503826	-4.00875	0.00225348	0.0140583
FARP1_MOUSE	27.8887	0.926466	4.00797	0.00225639	0.0140583
VP35L_MOUSE	24.8769	0.449753	4.00361	0.00227283	0.01413
LRC57_MOUSE	27.5382	-0.309473	-4.00026	0.00228549	0.014149
GRM3_MOUSE	26.0233	1.53874	4.00019	0.00228576	0.014149
TMM33_MOUSE	28.1396	-0.47113	-3.99844	0.00229242	0.0141596
RS23_MOUSE	27.9452	-0.483178	-3.99642	0.00230014	0.0141767
STX1A_MOUSE	30.9095	-0.719307	-3.99093	0.00232124	0.0142761
RS20_MOUSE	28.5454	-0.619604	-3.98183	0.00235664	0.0144504
NDUA7_MOUSE	28.0377	-0.71557	-3.98106	0.00235966	0.0144504
INP4A_MOUSE	27.0714	2.26435	3.97921	0.00236693	0.014464
PDIA1_MOUSE	30.0184	-0.38704	-3.97779	0.00237252	0.0144673
RS3A_MOUSE	30.5545	-0.536674	-3.97209	0.00239517	0.0145588
SYFA_MOUSE	28.7898	-0.447351	-3.97146	0.00239768	0.0145588
SPEE_MOUSE	28.442	-0.330803	-3.96946	0.00240567	0.0145764
OGA_MOUSE	26.8415	0.915247	3.96541	0.00242198	0.0146443
HS90B_MOUSE	32.9797	1.26078	3.95957	0.00244564	0.0147562
ADCY5_MOUSE	25.2409	1.01271	3.95721	0.00245531	0.0147828
ADDG_MOUSE	28.6795	0.532208	3.95598	0.00246036	0.0147828
NDUS3_MOUSE	30.5171	-0.353937	-3.9501	0.00248461	0.0148973
COF2_MOUSE	28.6011	-0.487933	-3.94658	0.00249923	0.0149341
RAB6B_MOUSE	31.4161	-0.436274	-3.94507	0.00250552	0.0149341
HS90A_MOUSE	33.3608	1.29387	3.94487	0.00250638	0.0149341
PSMD1_MOUSE	28.0294	2.81102	3.9396	0.00252852	0.0150276
TTPAL_MOUSE	25.2468	-0.641248	-3.93864	0.00253256	0.0150276
CAH2_MOUSE	31.3072	-0.510653	-3.93562	0.00254537	0.0150529
H33_MOUSE	33.3275	-0.349007	-3.93516	0.00254734	0.0150529
SYCC_MOUSE	26.464	0.646234	3.93199	0.00256084	0.0151016
PMM1_MOUSE	26.5598	-0.693814	-3.92873	0.00257482	0.0151415
AATC_MOUSE	33.5202	-0.340604	-3.92795	0.00257818	0.0151415
SAR1B_MOUSE	27.4993	-0.335203	-3.92597	0.00258672	0.0151568
CHID1_MOUSE	25.5566	-0.363016	-3.92069	0.00260966	0.0151568
PP1R7_MOUSE	30.3202	-0.351841	-3.91988	0.00261319	0.0151568
KTNB1_MOUSE	25.2104	-0.306169	-3.91986	0.00261328	0.0151568
SDHB_MOUSE	30.3308	-0.362542	-3.91944	0.00261512	0.0151568
PP2AA_MOUSE	29.1586	-0.677456	-3.91917	0.0026163	0.0151568
HEBP1_MOUSE	26.7335	-0.268759	-3.91862	0.0026187	0.0151568
TMOD1_MOUSE	26.5907	-0.490677	-3.91681	0.00262666	0.0151568
OPLA_MOUSE	25.239	1.46922	3.91642	0.00262838	0.0151568
AP3S1_MOUSE	27.0695	-0.470568	-3.91118	0.00265151	0.0152395
LIN7A_MOUSE	29.0537	-0.559202	-3.91076	0.00265336	0.0152395
TCPA_MOUSE	31.2254	-0.344161	-3.90869	0.00266258	0.0152619
PHF24_MOUSE	30.5491	-0.485929	-3.90003	0.00270144	0.0153896
GRIA1_MOUSE	26.8762	1.97762	3.89841	0.00270878	0.0153896
SMAP2_MOUSE	27.0967	-0.763758	-3.89798	0.00271073	0.0153896
RO60_MOUSE	25.6579	-0.479668	-3.89725	0.00271405	0.0153896
MYO6_MOUSE	26.1111	0.803981	3.89501	0.00272425	0.0153896
GHC1_MOUSE	31.9952	-0.394954	-3.89476	0.0027254	0.0153896
HEM2_MOUSE	27.0531	-0.337289	-3.89378	0.00272985	0.0153896
SYUB_MOUSE	30.0694	-0.46816	-3.89359	0.00273072	0.0153896
NUDT5_MOUSE	24.9391	-0.50567	-3.8929	0.00273386	0.0153896
KAD3_MOUSE	28.4275	-0.422501	-3.88945	0.00274974	0.0153896
MATR3_MOUSE	29.6113	1.22403	3.88919	0.00275093	0.0153896
NUDT3_MOUSE	29.1166	-0.490959	-3.88893	0.00275213	0.0153896
RL31_MOUSE	28.2163	-0.732479	-3.88838	0.00275466	0.0153896
RS2_MOUSE	30.6663	-0.397368	-3.88714	0.00276041	0.0153917
GRPE1_MOUSE	26.6469	-0.568921	-3.88048	0.00279139	0.0155342
CNTN2_MOUSE	25.4774	0.58513	3.87309	0.00282619	0.0156637
CTND2_MOUSE	27.8033	0.747588	3.87292	0.00282701	0.0156637
1433G_MOUSE	33.1537	-0.303184	-3.87206	0.00283106	0.0156637
ARSA_MOUSE	24.9834	-0.456174	-3.86965	0.00284255	0.015697
CTNB1_MOUSE	30.7984	0.900134	3.86653	0.00285744	0.0157489
DIRA2_MOUSE	28.9959	-0.5663	-3.865	0.00286482	0.0157593
HACE1_MOUSE	24.4278	0.511686	3.86161	0.00288115	0.0158187
GSTM7_MOUSE	26.2763	-0.450167	-3.85977	0.00289005	0.0158373
NIPS1_MOUSE	29.8881	-0.438744	-3.85817	0.00289785	0.0158445
RGS7_MOUSE	28.3423	-0.51994	-3.85676	0.00290473	0.0158445
RHEB_MOUSE	27.5936	-0.395806	-3.85538	0.00291142	0.0158445
FRS1L_MOUSE	26.8004	-0.56752	-3.85497	0.00291348	0.0158445
AT1A3_MOUSE	33.8848	1.48057	3.85292	0.0029235	0.0158689
TAOK1_MOUSE	25.3936	0.827713	3.8509	0.00293343	0.0158926
CLCB_MOUSE	29.6742	-0.481193	-3.84718	0.00295185	0.0159623
PPIB_MOUSE	28.6382	-0.562745	-3.84452	0.00296506	0.0159766
TIGAR_MOUSE	24.9975	-0.302819	-3.84334	0.00297093	0.0159766
CYB5B_MOUSE	28.4895	-0.427517	-3.84328	0.00297123	0.0159766
MCCA_MOUSE	26.9961	0.473092	3.83887	0.00299334	0.0160446
ACSF2_MOUSE	28.6034	0.570983	3.83853	0.00299507	0.0160446
NDUAA_MOUSE	31.0865	-0.316121	-3.83014	0.00303761	0.0162167
EPN1_MOUSE	27.557	-0.513809	-3.82916	0.00304264	0.0162167
SYFB_MOUSE	29.1184	-0.359327	-3.82864	0.00304532	0.0162167
CAP2_MOUSE	31.2192	-0.414563	-3.82775	0.00304983	0.0162167
NTRI_MOUSE	31.482	-0.613152	-3.82653	0.00305612	0.0162201
CTNA2_MOUSE	29.0795	2.12197	3.82184	0.00308034	0.0162925
ASGL1_MOUSE	29.8539	-0.502563	-3.82169	0.00308114	0.0162925
RIFK_MOUSE	23.6677	-0.465136	-3.81393	0.00312165	0.0164763
DTD1_MOUSE	27.5519	-0.386515	-3.81027	0.00314096	0.0165467
SYNE1_MOUSE	25.5124	0.510157	3.80922	0.00314652	0.0165467
ADT2_MOUSE	32.2886	-0.34548	-3.80681	0.0031593	0.0165835
NDUB7_MOUSE	27.6879	-0.488588	-3.80224	0.00318372	0.0166811
6PGL_MOUSE	28.0317	-0.352118	-3.79749	0.00320933	0.0167846
RELCH_MOUSE	27.5276	1.25075	3.79601	0.00321735	0.0167958
CSN1_MOUSE	28.9571	-0.380905	-3.78856	0.00325803	0.0169542
GAL3A_MOUSE	29.8446	-0.382438	-3.78591	0.00327263	0.0169542
ERP29_MOUSE	27.4719	-0.535783	-3.78572	0.00327364	0.0169542
EF1B_MOUSE	28.7743	-0.526342	-3.78512	0.00327698	0.0169542
RBM39_MOUSE	25.2517	-0.519606	-3.78403	0.00328304	0.0169542
PSA1_MOUSE	30.7725	0.368365	3.784	0.00328318	0.0169542
RS3_MOUSE	30.9576	-0.415324	-3.77879	0.00331219	0.0170635
DHX15_MOUSE	27.6863	0.867042	3.77719	0.00332112	0.0170635
DRG1_MOUSE	25.9363	-0.485266	-3.777	0.0033222	0.0170635
KCD16_MOUSE	27.6614	-0.355791	-3.77424	0.00333772	0.0171064
ELOB_MOUSE	28.8235	-0.40842	-3.77323	0.00334342	0.0171064
KCC1D_MOUSE	28.0733	-0.501854	-3.77234	0.00334847	0.0171064
AQP4_MOUSE	25.5527	0.316838	3.76269	0.00340345	0.0173213
RS21_MOUSE	25.9052	-0.493124	-3.76198	0.00340759	0.0173213
FAK1_MOUSE	26.1267	0.788289	3.76136	0.00341111	0.0173213
CNPY2_MOUSE	29.0406	-0.724031	-3.76074	0.0034147	0.0173213
TOM40_MOUSE	28.9432	-0.334486	-3.75927	0.00342322	0.0173246
GSTO1_MOUSE	27.6898	-0.42849	-3.75854	0.00342745	0.0173246
CP46A_MOUSE	28.634	-0.354013	-3.75724	0.00343499	0.0173322
CSK2B_MOUSE	28.5876	-0.433642	-3.75258	0.00346216	0.0174201
CAND1_MOUSE	30.18	1.71546	3.75216	0.00346458	0.0174201
EAA2_MOUSE	34.0568	-0.365933	-3.74939	0.00348088	0.0174343
PEBP1_MOUSE	31.9366	-0.547556	-3.74918	0.0034821	0.0174343
VAPB_MOUSE	29.6128	-0.667317	-3.74799	0.0034891	0.0174343
AT2B1_MOUSE	31.9114	1.04768	3.74755	0.00349172	0.0174343
NT5C_MOUSE	27.1773	-0.530787	-3.74278	0.00351999	0.0175008
SNX30_MOUSE	27.3128	-0.32453	-3.74238	0.00352241	0.0175008
STK39_MOUSE	27.424	-0.462449	-3.74133	0.00352865	0.0175008
BAG6_MOUSE	27.2995	0.390383	3.74119	0.00352948	0.0175008
NEB2_MOUSE	27.9368	1.18013	3.73875	0.00354407	0.0175428
NDUB3_MOUSE	27.5656	-0.584393	-3.73195	0.00358511	0.0177154
RL3_MOUSE	30.3039	-0.421169	-3.72789	0.00360982	0.0177803
F120C_MOUSE	24.9965	0.394879	3.72695	0.00361558	0.0177803
P5CS_MOUSE	27.6107	0.468125	3.72675	0.00361685	0.0177803
WDR7_MOUSE	29.2291	0.914541	3.72489	0.00362825	0.0178058
RAB12_MOUSE	27.084	-0.476392	-3.72238	0.00364372	0.0178511
PRS10_MOUSE	29.3131	0.396675	3.71942	0.00366203	0.0179001
DEST_MOUSE	30.3539	-0.43906	-3.71875	0.00366621	0.0179001
PTPRS_MOUSE	29.0201	0.462682	3.7151	0.00368892	0.0179803
VMA5A_MOUSE	25.5647	0.607261	3.71368	0.0036978	0.017993
RAB14_MOUSE	31.1297	-0.364125	-3.70937	0.00372491	0.0179965
SNAG_MOUSE	30.8917	-0.378922	-3.70813	0.00373276	0.0179965
AP3B2_MOUSE	29.3718	0.87701	3.70722	0.00373853	0.0179965
SPRE_MOUSE	28.1839	-0.391438	-3.70713	0.00373908	0.0179965
S4A7_MOUSE	24.2662	0.845525	3.70683	0.00374099	0.0179965
RTRAF_MOUSE	27.4893	-0.524081	-3.70667	0.00374203	0.0179965
CAPS2_MOUSE	25.7354	0.750644	3.70591	0.00374687	0.0179965
DYN3_MOUSE	29.4073	1.33409	3.70561	0.00374876	0.0179965
ADDA_MOUSE	31.3928	0.473067	3.7023	0.00376984	0.0180642
HEXA_MOUSE	25.5719	-0.520869	-3.70143	0.00377546	0.0180642
P5CR2_MOUSE	27.2786	-0.437228	-3.69444	0.00382049	0.0182492
UCHL3_MOUSE	27.8378	-0.356952	-3.69147	0.00383978	0.0183108
PSB4_MOUSE	29.1699	0.265508	3.68939	0.0038534	0.0183185
NUCL_MOUSE	29.1945	0.763697	3.68865	0.0038582	0.0183185
RL27A_MOUSE	28.2488	-0.655504	-3.68827	0.00386072	0.0183185
NEDD4_MOUSE	26.9709	1.06154	3.68732	0.00386696	0.0183185
RAB7A_MOUSE	30.924	-0.391547	-3.68549	0.00387897	0.0183451
PSA3_MOUSE	30.1248	0.327375	3.68373	0.00389055	0.0183696
PP1A_MOUSE	30.8758	-0.289578	-3.67927	0.0039202	0.0184791
ACPM_MOUSE	26.6751	-0.720598	-3.67817	0.00392752	0.0184832
PA1B2_MOUSE	29.3302	-0.405001	-3.67598	0.00394213	0.0185215
UCRI_MOUSE	30.7756	-0.382647	-3.66903	0.00398895	0.0186825
ARP3B_MOUSE	29.1013	-0.357885	-3.66779	0.00399737	0.0186825
FKBP8_MOUSE	27.572	-0.445469	-3.6667	0.00400483	0.0186825
NLGN3_MOUSE	27.6358	1.06471	3.66595	0.00400989	0.0186825
COMD2_MOUSE	24.4168	-0.248074	-3.66551	0.0040129	0.0186825
IPO5_MOUSE	27.8807	1.76742	3.66487	0.0040173	0.0186825
CYH2_MOUSE	27.0054	-0.426591	-3.66377	0.00402482	0.0186825
SV2A_MOUSE	30.5094	0.925939	3.66323	0.00402854	0.0186825
ABCE1_MOUSE	27.3915	-0.372478	-3.65882	0.00405884	0.0187926
ASTN1_MOUSE	26.6567	1.52714	3.65746	0.00406824	0.0188058
SH3G1_MOUSE	26.9039	-0.536262	-3.65614	0.00407737	0.0188176
PYC_MOUSE	29.4124	1.3652	3.65314	0.00409826	0.01886
SMD1_MOUSE	26.871	-0.359235	-3.65293	0.00409971	0.01886
MIC19_MOUSE	28.4346	-0.418653	-3.65129	0.00411117	0.018867
ARHG7_MOUSE	27.5898	0.331104	3.64981	0.00412153	0.018867
PSMD7_MOUSE	29.8048	0.416461	3.64925	0.00412547	0.018867
ABHD4_MOUSE	24.8589	0.616089	3.64895	0.00412756	0.018867
NAC2_MOUSE	29.4703	1.0894	3.64281	0.00417095	0.0190349
PI42A_MOUSE	27.464	-0.574973	-3.64057	0.00418686	0.0190772
GGA1_MOUSE	26.0377	-0.391638	-3.6356	0.00422248	0.0192089
CISD1_MOUSE	29.6393	-0.54632	-3.63435	0.00423146	0.0192193
MOBP_MOUSE	28.0211	-1.41819	-3.63211	0.00424764	0.0192599
SETD3_MOUSE	26.0809	-0.284721	-3.63125	0.00425384	0.0192599
RAB1A_MOUSE	31.7752	-0.3962	-3.62925	0.00426838	0.0192952
SUOX_MOUSE	25.2707	-0.367509	-3.62124	0.00432703	0.0194957
GAS7_MOUSE	28.1137	-0.527177	-3.62067	0.00433123	0.0194957
SHLB1_MOUSE	27.1903	-0.530547	-3.62041	0.00433314	0.0194957
RBM8A_MOUSE	25.2045	-0.307804	-3.61423	0.00437909	0.0196674
NCLN_MOUSE	27.434	-0.508879	-3.61343	0.00438501	0.0196674
STXB1_MOUSE	34.8467	-0.364262	-3.61012	0.00440986	0.0197479
AT1A2_MOUSE	34.4598	1.3615	3.60357	0.0044594	0.0199386
RBBP9_MOUSE	27.0166	-0.443792	-3.60009	0.00448601	0.0200252
CRK_MOUSE	28.6951	-0.324249	-3.59921	0.00449275	0.0200252
RAB10_MOUSE	30.8841	-0.359823	-3.5943	0.00453055	0.0201546
TMM65_MOUSE	27.6368	-0.548486	-3.59362	0.00453584	0.0201546
ANR63_MOUSE	25.7537	-0.390097	-3.58445	0.00460742	0.020441
RALA_MOUSE	30.1673	-0.375829	-3.58181	0.00462824	0.0205016
TCPE_MOUSE	31.0785	-0.327236	-3.57932	0.00464795	0.0205255
PPR21_MOUSE	25.4692	0.442516	3.57932	0.00464797	0.0205255
S14L2_MOUSE	26.7651	-0.440287	-3.57676	0.00466832	0.0205678
PARK7_MOUSE	31.2715	-0.2808	-3.57632	0.00467189	0.0205678
GLNA_MOUSE	33.6883	-0.3777	-3.57317	0.00469707	0.0206469
MANF_MOUSE	25.4861	-0.65369	-3.57204	0.00470615	0.0206552
FA98B_MOUSE	26.5471	-0.346342	-3.57098	0.00471471	0.0206611
U5S1_MOUSE	26.0522	1.56802	3.56289	0.00478036	0.0209168
SRCN1_MOUSE	30.4874	0.540705	3.56095	0.00479629	0.0209393
VDAC1_MOUSE	33.8387	-0.456165	-3.56044	0.00480045	0.0209393
THIO_MOUSE	29.1718	-0.504649	-3.55959	0.00480741	0.0209393
L2GL1_MOUSE	25.5119	1.57721	3.55781	0.00482208	0.0209713
ATP6_MOUSE	26.8475	-0.703036	-3.55604	0.00483673	0.0210031
H4_MOUSE	33.795	-0.414125	-3.55094	0.00487914	0.0211552
RENT1_MOUSE	26.2767	1.63067	3.54305	0.00494549	0.0214106
PSA6_MOUSE	30.1974	0.333245	3.53774	0.00499065	0.0215673
SNX12_MOUSE	28.4868	-0.501086	-3.53642	0.00500192	0.0215673
DYN1_MOUSE	33.24	1.34388	3.53615	0.00500428	0.0215673
PHOCN_MOUSE	27.5301	-0.421339	-3.53498	0.00501432	0.0215782
AK1A1_MOUSE	30.1694	-0.345331	-3.52656	0.0050872	0.0217788
ROA2_MOUSE	32.5492	-0.355127	-3.52623	0.00509001	0.0217788
ELAV1_MOUSE	29.157	-0.398701	-3.52522	0.00509882	0.0217788
DDI2_MOUSE	25.887	-0.403383	-3.52515	0.00509944	0.0217788
SRR_MOUSE	29.6281	-0.419667	-3.52361	0.00511296	0.0217788
PGAP1_MOUSE	25.4916	1.00449	3.52358	0.00511319	0.0217788
VPS53_MOUSE	26.8727	1.25038	3.52264	0.0051215	0.0217788
ANFY1_MOUSE	25.4161	0.947616	3.52129	0.00513337	0.0217788
RT27_MOUSE	25.5418	-0.337904	-3.52119	0.00513419	0.0217788
CASP3_MOUSE	24.947	0.47541	3.52088	0.00513693	0.0217788
AGK_MOUSE	29.8017	-0.388068	-3.51747	0.00516705	0.0218452
VCIP1_MOUSE	25.7332	0.794953	3.51738	0.00516784	0.0218452
XPO2_MOUSE	29.4558	1.28993	3.51577	0.00518217	0.0218735
LTOR3_MOUSE	25.3324	-0.248287	-3.5149	0.0051899	0.0218739
DC1I2_MOUSE	27.3039	0.367984	3.50623	0.00526767	0.0221461
PLLP_MOUSE	26.1199	-0.734982	-3.50547	0.00527452	0.0221461
CPNE6_MOUSE	30.78	0.479319	3.50504	0.00527842	0.0221461
SPRL1_MOUSE	26.2626	0.592354	3.50427	0.0052854	0.0221461
CP51A_MOUSE	24.4726	-0.768273	-3.50159	0.00530971	0.0222155
MIC13_MOUSE	26.407	-0.59795	-3.50023	0.00532215	0.0222351
MFF_MOUSE	27.2766	-0.335664	-3.49873	0.00533587	0.02226
ACO13_MOUSE	28.1972	-0.495426	-3.49584	0.00536237	0.022338
VAMP2_MOUSE	30.3243	-0.571164	-3.49431	0.00537653	0.0223645
HID1_MOUSE	25.3589	0.539185	3.49097	0.00540739	0.0224374
NMDZ1_MOUSE	27.3498	2.46722	3.49072	0.00540971	0.0224374
RALY_MOUSE	26.7358	-0.605144	-3.48721	0.00544245	0.0225109
KIF5C_MOUSE	27.123	3.37343	3.48714	0.00544313	0.0225109
CTND1_MOUSE	26.8457	1.08718	3.48522	0.00546109	0.0225429
NDUBA_MOUSE	29.3365	-0.391647	-3.48463	0.00546661	0.0225429
PIPNB_MOUSE	26.5168	-0.512154	-3.48219	0.00548957	0.022605
TTC9B_MOUSE	25.4088	-0.576371	-3.47948	0.00551521	0.022678
KCMA1_MOUSE	26.5862	1.18108	3.47753	0.00553369	0.0227214
NFL_MOUSE	32.3864	-0.499868	-3.47233	0.00558336	0.0228926
PRS6A_MOUSE	29.6691	0.373441	3.46434	0.00566062	0.0231762
RLA0_MOUSE	30.2096	-0.436076	-3.46313	0.00567244	0.0231915
PLPR4_MOUSE	27.9996	0.508918	3.46089	0.00569426	0.0232475
ERC2_MOUSE	27.7624	1.35866	3.45497	0.00575254	0.023452
PIPNA_MOUSE	30.7665	-0.417762	-3.45263	0.00577574	0.0235132
OSBL8_MOUSE	25.606	0.96756	3.44997	0.00580231	0.0235878
RL4_MOUSE	30.5668	-0.436893	-3.44841	0.0058179	0.0236177
BRNP1_MOUSE	27.2389	1.01033	3.44349	0.00586738	0.0237849
ECHA_MOUSE	30.2842	0.365969	3.44067	0.00589593	0.0238668
LRC8A_MOUSE	26.0688	0.663919	3.43745	0.00592867	0.0239656
CLAP2_MOUSE	29.0893	0.38488	3.43425	0.00596142	0.024064
PRAF3_MOUSE	27.7446	-0.327667	-3.43264	0.00597795	0.0240968
PSD13_MOUSE	30.4454	0.322482	3.43152	0.0059895	0.0241094
SF3B1_MOUSE	25.5505	0.606639	3.42932	0.00601228	0.0241549
RACK1_MOUSE	30.2905	-0.374872	-3.4288	0.00601764	0.0241549
H2B1C_MOUSE	33.554	-0.414409	-3.42718	0.00603441	0.0241883
WASC5_MOUSE	28.0262	0.537459	3.41967	0.00611308	0.0244694
ARMC6_MOUSE	27.3507	-0.319133	-3.41487	0.00616382	0.0246075
MYPR_MOUSE	33.9254	-0.677315	-3.41478	0.00616476	0.0246075
SRSF3_MOUSE	28.2737	-0.40955	-3.41288	0.00618503	0.0246191
CNTFR_MOUSE	28.1824	-0.388054	-3.41277	0.00618618	0.0246191
STX1B_MOUSE	32.5934	-0.497064	-3.41209	0.00619342	0.0246191
SND1_MOUSE	26.2677	3.18015	3.41002	0.00621561	0.0246731
FMO1_MOUSE	24.3715	0.497975	3.40818	0.00623531	0.0246838
CALX_MOUSE	29.1496	1.45486	3.40795	0.00623777	0.0246838
FN3K_MOUSE	26.1053	-0.268017	-3.40736	0.00624416	0.0246838
CADH2_MOUSE	26.1276	1.19689	3.40617	0.00625695	0.0247003
MLP3B_MOUSE	26.7797	-0.847958	-3.40393	0.00628114	0.0247617
APT_MOUSE	24.647	-0.516256	-3.40103	0.00631265	0.0248517
VPP1_MOUSE	31.2203	1.51726	3.39671	0.00635994	0.0249809
CLC2L_MOUSE	25.9325	-0.654711	-3.39644	0.00636289	0.0249809
DDX5_MOUSE	30.5837	-0.277731	-3.39562	0.00637191	0.0249821
CPT2_MOUSE	25.5729	0.308258	3.3947	0.00638198	0.0249874
ERF3A_MOUSE	28.5669	0.609271	3.39003	0.0064336	0.0251551
HCN2_MOUSE	24.6922	0.337049	3.38346	0.006507	0.0254074
RT34_MOUSE	25.4397	-0.402371	-3.38176	0.00652609	0.0254473
ABR_MOUSE	28.8234	1.13163	3.37859	0.00656191	0.0255522
WNK2_MOUSE	25.2689	0.564821	3.37575	0.00659425	0.0256433
NDK3_MOUSE	25.4876	-0.296013	-3.37385	0.00661584	0.0256924
LONM_MOUSE	28.0804	1.56648	3.37139	0.00664408	0.0257517
RL30_MOUSE	27.9889	-0.315655	-3.37095	0.00664909	0.0257517
AP2A2_MOUSE	31.5391	0.813591	3.36777	0.00668577	0.0258341
PDE2A_MOUSE	29.0131	1.69248	3.3675	0.0066888	0.0258341
PUR6_MOUSE	28.0821	-0.357676	-3.36637	0.00670195	0.0258341
NICA_MOUSE	24.6421	0.433512	3.36598	0.00670641	0.0258341
RL13A_MOUSE	28.4154	-0.50347	-3.36337	0.00673677	0.0258996
GPM6B_MOUSE	30.8041	-0.37692	-3.36223	0.00675002	0.0258996
NDUA9_MOUSE	31.6093	-0.303137	-3.36192	0.00675364	0.0258996
RL19_MOUSE	27.2182	-0.769265	-3.36141	0.00675956	0.0258996
RS6_MOUSE	27.5281	-0.490541	-3.36013	0.0067745	0.0259222
SYLC_MOUSE	26.1497	0.409764	3.35787	0.00680111	0.0259654
MADD_MOUSE	27.9945	0.663453	3.3576	0.00680428	0.0259654
CLIP2_MOUSE	26.6864	1.75193	3.35686	0.00681298	0.0259654
PRS6B_MOUSE	29.9215	0.309085	3.35459	0.00683969	0.0260326
MTMR9_MOUSE	26.801	-0.513182	-3.35351	0.00685246	0.0260466
MACD1_MOUSE	25.323	-0.330183	-3.35181	0.00687267	0.0260576
RLGPB_MOUSE	25.3691	0.885726	3.35037	0.00688985	0.0260576
EIF3B_MOUSE	26.4559	2.21485	3.34925	0.00690322	0.0260576
DYL2_MOUSE	30.193	-0.378492	-3.34917	0.0069041	0.0260576
AP3S2_MOUSE	25.356	-0.366715	-3.34911	0.00690482	0.0260576
MIRO1_MOUSE	28.1431	0.44219	3.34775	0.00692115	0.0260576
HSP74_MOUSE	30.5077	1.49924	3.34741	0.00692522	0.0260576
COR2A_MOUSE	26.626	-0.506566	-3.3468	0.00693242	0.0260576
NDUBB_MOUSE	28.5509	-0.434889	-3.34613	0.00694056	0.0260576
HS71A_MOUSE	27.192	-0.276857	-3.34553	0.00694768	0.0260576
H2AV_MOUSE	27.2783	-0.529512	-3.34489	0.00695536	0.0260576
SSRP1_MOUSE	24.3534	0.292351	3.34281	0.00698045	0.0261174
CAPS1_MOUSE	30.5572	1.22709	3.33816	0.00703689	0.0262943
BRNP2_MOUSE	24.5229	0.584379	3.33729	0.00704741	0.0262993
SYNJ1_MOUSE	30.3526	1.29609	3.33604	0.0070627	0.0263221
SATT_MOUSE	28.0555	0.375903	3.32456	0.00720443	0.0268155
RWDD1_MOUSE	25.4849	-0.268034	-3.32242	0.00723113	0.026875
RAB2A_MOUSE	30.8035	-0.269673	-3.32134	0.00724471	0.026875
E41L1_MOUSE	30.5244	0.695289	3.32103	0.00724855	0.026875
MP2K2_MOUSE	26.1194	-0.329095	-3.31997	0.0072619	0.0268897
MPI_MOUSE	28.1255	-0.34935	-3.31808	0.0072856	0.0269426
DIRA1_MOUSE	27.1173	-0.373423	-3.31491	0.00732571	0.0269707
SAE2_MOUSE	26.6302	0.469346	3.31437	0.0073326	0.0269707
AP1G1_MOUSE	28.0349	1.23019	3.31339	0.00734506	0.0269707
SEPT7_MOUSE	32.672	-0.350743	-3.31322	0.00734721	0.0269707
TUSC2_MOUSE	23.9363	-0.624161	-3.31241	0.00735751	0.0269707
NBEA_MOUSE	27.2104	2.47252	3.3123	0.00735894	0.0269707
RL7_MOUSE	29.8103	-0.550968	-3.31156	0.00736832	0.0269707
QKI_MOUSE	26.0944	-0.55956	-3.31155	0.00736849	0.0269707
CTBP1_MOUSE	30.6604	-0.291739	-3.30864	0.00740569	0.0270493
DLG2_MOUSE	30.7027	0.428709	3.3084	0.00740883	0.0270493
MECP2_MOUSE	27.0529	0.628163	3.30627	0.00743615	0.0271145
PITM1_MOUSE	27.0482	0.962735	3.30133	0.00750011	0.027313
PURB_MOUSE	30.4043	-0.471883	-3.30024	0.00751425	0.0273298
PRAF2_MOUSE	26.3228	-0.543042	-3.29698	0.00755684	0.0274362
OPA3_MOUSE	25.8923	-0.445862	-3.29654	0.00756267	0.0274362
DYL1_MOUSE	26.0966	-0.478398	-3.2948	0.00758551	0.0274843
PACR_MOUSE	23.8859	0.379973	3.28826	0.0076719	0.0277622
GRM5_MOUSE	25.1325	0.667851	3.28388	0.00773042	0.0279387
DIP2B_MOUSE	25.613	0.845977	3.27994	0.00778337	0.0280946
S12A6_MOUSE	23.5228	0.397384	3.27591	0.00783796	0.0282561
TPPC4_MOUSE	26.2575	-0.543462	-3.2673	0.00795596	0.028634
IDH3A_MOUSE	33.406	-0.285647	-3.2668	0.00796278	0.028634
COR1A_MOUSE	31.4734	-0.364978	-3.26499	0.00798785	0.0286715
SHSA7_MOUSE	26.7742	-0.420154	-3.26461	0.0079932	0.0286715
ELAV2_MOUSE	28.7475	-0.352344	-3.26318	0.00801305	0.0287067
L1CAM_MOUSE	26.9409	2.18745	3.25945	0.00806497	0.0288541
RL5_MOUSE	29.6577	-0.426554	-3.25879	0.00807433	0.0288541
PDCD5_MOUSE	24.7756	-0.723771	-3.2547	0.0081318	0.0290233
STABP_MOUSE	24.4727	-0.853758	-3.24726	0.00823754	0.0292903
CXA1_MOUSE	28.5089	-0.409475	-3.24708	0.00824012	0.0292903
PTPA_MOUSE	29.3447	-0.347477	-3.247	0.00824116	0.0292903
XPO1_MOUSE	27.7422	1.74621	3.24656	0.00824749	0.0292903
UBE4B_MOUSE	23.3649	0.61436	3.24336	0.00829349	0.0294173
GABR2_MOUSE	26.363	0.967777	3.2408	0.00833036	0.0295115
AAK1_MOUSE	30.0674	0.372588	3.23721	0.00838252	0.0296289
PSD11_MOUSE	30.223	0.340467	3.23628	0.00839607	0.0296289
SCAI_MOUSE	28.4602	-0.464937	-3.23619	0.0083974	0.0296289
PSA_MOUSE	30.2437	1.57822	3.23568	0.00840484	0.0296289
AP2B1_MOUSE	32.7653	0.601927	3.23355	0.00843597	0.029672
GCSP_MOUSE	25.7348	0.314882	3.23343	0.00843778	0.029672
VAC14_MOUSE	25.7502	1.04286	3.23269	0.00844862	0.0296737
LGI3_MOUSE	25.4794	-0.50291	-3.22997	0.00848863	0.0297424
GLU2B_MOUSE	27.105	0.833437	3.22995	0.00848894	0.0297424
RSSA_MOUSE	30.4082	-0.416107	-3.2248	0.00856515	0.0299553
RTCB_MOUSE	29.3635	-0.334271	-3.22411	0.0085755	0.0299553
PPM1A_MOUSE	28.6152	-0.251141	-3.22374	0.00858105	0.0299553
H2A2C_MOUSE	32.0036	-0.665185	-3.22233	0.00860203	0.0299823
GRB2_MOUSE	28.6974	-0.407936	-3.22182	0.00860972	0.0299823
EMC1_MOUSE	25.4701	2.11646	3.22042	0.00863072	0.030019
ELP2_MOUSE	25.5862	0.436772	3.21732	0.00867731	0.0301222
NDUS2_MOUSE	31.6879	-0.269795	-3.21573	0.00870136	0.0301222
ABHGA_MOUSE	27.9645	-0.321203	-3.21566	0.00870237	0.0301222
SYGP1_MOUSE	30.2274	0.837478	3.21566	0.00870245	0.0301222
GRIA2_MOUSE	28.8196	1.85189	3.21386	0.00872968	0.0301801
PUR2_MOUSE	25.9972	1.16013	3.21229	0.00875344	0.0302257
RL23A_MOUSE	28.3168	-0.972784	-3.21152	0.00876525	0.0302301
DLG4_MOUSE	31.0759	0.769401	3.21024	0.00878469	0.0302477
IPO7_MOUSE	26.5248	2.24032	3.2098	0.00879148	0.0302477
RP3A_MOUSE	30.7499	-0.380658	-3.208	0.00881899	0.030306
AFAD_MOUSE	24.6823	1.18162	3.20631	0.00884495	0.0303588
NRX3A_MOUSE	26.1717	1.05746	3.20412	0.00887878	0.0304385
MTNA_MOUSE	24.5963	-0.2203	-3.19696	0.00899006	0.0307832
CREL1_MOUSE	25.5384	-0.607697	-3.19317	0.00904943	0.0309495
HMGB1_MOUSE	29.021	-0.765195	-3.19037	0.00909372	0.0310639
TCPZ_MOUSE	31.2954	-0.315938	-3.18858	0.00912197	0.0311233
METK2_MOUSE	28.3746	-0.402785	-3.18672	0.0091516	0.0311487
GBG3_MOUSE	27.4878	-0.61222	-3.18655	0.00915424	0.0311487
RET1_MOUSE	25.9373	0.544162	3.18603	0.00916257	0.0311487
CH10_MOUSE	30.2278	-0.440626	-3.18538	0.00917289	0.0311487
DDX6_MOUSE	28.4601	-0.380531	-3.18415	0.00919259	0.0311681
FRIH_MOUSE	29.109	-0.415766	-3.18367	0.00920035	0.0311681
ROA3_MOUSE	32.016	-0.324043	-3.18076	0.00924693	0.0312309
TPC11_MOUSE	24.8967	0.695756	3.18069	0.00924819	0.0312309
TIF1B_MOUSE	28.0839	0.623259	3.18047	0.0092516	0.0312309
NCEH1_MOUSE	28.634	-0.372613	-3.1774	0.00930125	0.0313616
VA0D1_MOUSE	31.9532	-0.434137	-3.17066	0.00941098	0.0316212
CDK17_MOUSE	26.5943	-0.481662	-3.17007	0.00942076	0.0316212
TBCD_MOUSE	25.2973	0.561764	3.17001	0.00942165	0.0316212
MP2K4_MOUSE	28.7715	-0.329793	-3.16997	0.00942235	0.0316212
CA2D3_MOUSE	24.9278	2.45853	3.16299	0.00953761	0.0319705
PPCEL_MOUSE	28.5318	0.233166	3.16043	0.00958019	0.0320757
S12A5_MOUSE	30.1752	1.48963	3.15648	0.00964635	0.0321679
HPLN4_MOUSE	26.3557	-0.466918	-3.15626	0.00964999	0.0321679
RT36_MOUSE	25.4715	-0.829588	-3.15615	0.00965184	0.0321679
HINT2_MOUSE	28.6646	-0.301017	-3.1561	0.00965261	0.0321679
RL26_MOUSE	29.1344	-0.537297	-3.15223	0.00971801	0.0323482
PSDE_MOUSE	29.07	0.35707	3.15092	0.00974023	0.0323535
PYGB_MOUSE	30.8918	1.17823	3.1508	0.00974218	0.0323535
NDEL1_MOUSE	25.1949	0.255451	3.14852	0.00978092	0.0324446
S2546_MOUSE	28.2739	-0.278859	-3.14447	0.00985028	0.0326369
EF1G_MOUSE	31.7188	-0.337009	-3.14352	0.00986652	0.0326529
HDHD2_MOUSE	29.1491	-0.35977	-3.14229	0.00988769	0.0326602
GTR1_MOUSE	27.5549	0.433428	3.14203	0.00989216	0.0326602
DPP10_MOUSE	28.9003	1.67757	3.14141	0.00990289	0.0326602
GRIA3_MOUSE	27.6277	1.58562	3.13887	0.00994679	0.0327673
NP1L1_MOUSE	28.1408	-0.384058	-3.13444	0.0100239	0.0329835
KC1A_MOUSE	27.3908	-0.329571	-3.13336	0.0100428	0.0330077
FABPH_MOUSE	30.4101	-0.39421	-3.13035	0.0100956	0.0331431
TIAR_MOUSE	26.0166	-0.397668	-3.12955	0.0101098	0.0331517
ODO1_MOUSE	30.6487	1.26017	3.12614	0.01017	0.0333111
DPYL4_MOUSE	31.7113	-0.325488	-3.12386	0.0102105	0.0333851
GNAQ_MOUSE	31.1568	-0.323453	-3.12356	0.0102159	0.0333851
PI42B_MOUSE	29.2463	-0.369245	-3.12271	0.010231	0.0333958
1433Z_MOUSE	35.3859	-0.347483	-3.12207	0.0102425	0.0333958
EIF3F_MOUSE	28.1267	-0.350097	-3.12097	0.0102621	0.0334217
PANK4_MOUSE	24.9813	0.384113	3.11777	0.0103195	0.0335631
NDUV1_MOUSE	31.71	-0.289564	-3.11725	0.0103289	0.0335631
ANX11_MOUSE	25.487	-0.366568	-3.11524	0.0103652	0.033619
FBRL_MOUSE	27.1029	-0.346331	-3.11472	0.0103745	0.033619
MA7D1_MOUSE	25.042	0.941944	3.11344	0.0103977	0.033619
ILK_MOUSE	25.2252	-0.419503	-3.11327	0.0104009	0.033619
SYT12_MOUSE	27.1051	-0.309316	-3.11198	0.0104243	0.033619
TCPG_MOUSE	31.2034	-0.253709	-3.11193	0.0104252	0.033619
SRP68_MOUSE	25.7072	-0.50792	-3.11176	0.0104282	0.033619
WBP2_MOUSE	28.2468	-0.409567	-3.10814	0.0104943	0.0337941
PDC10_MOUSE	26.9947	-0.373629	-3.10695	0.0105161	0.0338033
VAT1_MOUSE	29.4975	0.401151	3.1062	0.0105299	0.0338033
ABCF1_MOUSE	24.185	0.36577	3.10575	0.0105382	0.0338033
UBA1_MOUSE	31.7761	1.41742	3.10541	0.0105444	0.0338033
TECR_MOUSE	28.8509	-0.329838	-3.09784	0.0106846	0.0342147
HINT1_MOUSE	29.611	-0.342409	-3.09135	0.0108063	0.0345657
TSN2_MOUSE	27.1289	-0.454117	-3.08965	0.0108385	0.03463
RT02_MOUSE	24.661	-0.372833	-3.08821	0.0108658	0.0346785
GGT7_MOUSE	31.1735	1.30403	3.08652	0.0108979	0.0347423
RL8_MOUSE	29.89	-0.40789	-3.08563	0.0109148	0.0347576
EXOC4_MOUSE	26.4143	1.10717	3.08325	0.0109602	0.0348634
SNP29_MOUSE	25.186	-0.35705	-3.0822	0.0109802	0.0348816
SNX4_MOUSE	27.337	-0.218058	-3.08157	0.0109923	0.0348816
CSKP_MOUSE	27.7266	1.60071	3.08105	0.0110024	0.0348816
COPA_MOUSE	26.5002	1.53009	3.08009	0.0110208	0.0349012
UFC1_MOUSE	27.4987	-0.401671	-3.07832	0.0110549	0.0349309
UBP5_MOUSE	29.9422	0.934143	3.07799	0.0110613	0.0349309
SMD3_MOUSE	26.8745	-0.360204	-3.07771	0.0110667	0.0349309
DCUP_MOUSE	25.7466	-0.476856	-3.07601	0.0110996	0.0349438
KGUA_MOUSE	26.8149	-0.515684	-3.07573	0.011105	0.0349438
PREP_MOUSE	26.1931	1.07997	3.07561	0.0111074	0.0349438
MARE2_MOUSE	28.9674	-0.369065	-3.07075	0.011202	0.0352029
PRDX3_MOUSE	30.4778	-0.295484	-3.06852	0.0112456	0.0352778
PPAC_MOUSE	27.1129	-0.345121	-3.06827	0.0112505	0.0352778
IF2G_MOUSE	29.3308	-0.335975	-3.06631	0.0112891	0.0353013
ATP9A_MOUSE	24.6751	0.631816	3.06622	0.0112909	0.0353013
AGFG1_MOUSE	27.2675	-0.648081	-3.06602	0.0112949	0.0353013
PRS4_MOUSE	29.3671	0.315786	3.06513	0.0113125	0.0353176
PGTB2_MOUSE	25.933	-0.295084	-3.06353	0.011344	0.0353776
SEP11_MOUSE	31.4809	-0.370848	-3.06273	0.0113599	0.0353885
RAB9A_MOUSE	24.9569	-0.216725	-3.0606	0.0114024	0.0354823
TMX2_MOUSE	27.5136	-0.369806	-3.05938	0.0114266	0.0355192
BGAL_MOUSE	24.1544	-0.479522	-3.05713	0.0114717	0.0356206
SEPT5_MOUSE	32.5664	-0.331281	-3.05419	0.0115306	0.0357648
FBX2_MOUSE	28.246	0.448105	3.05188	0.0115774	0.0358712
TCPH_MOUSE	31.2179	-0.289112	-3.05031	0.0116091	0.0358915
MPCP_MOUSE	33.3138	-0.291174	-3.05001	0.0116151	0.0358915
NCAM2_MOUSE	26.976	3.29758	3.0497	0.0116215	0.0358915
SNG1_MOUSE	29.8305	-0.35544	-3.04888	0.0116382	0.0359044
CELF1_MOUSE	25.9532	-0.399643	-3.04509	0.0117156	0.0361041
GSH0_MOUSE	26.136	0.441062	3.04282	0.0117621	0.0362086
ALDR_MOUSE	30.6137	-0.24396	-3.04188	0.0117814	0.0362292
FSCN1_MOUSE	33.2839	-0.25796	-3.04073	0.011805	0.0362592
TPC13_MOUSE	24.8579	-0.419645	-3.04018	0.0118165	0.0362592
IPYR2_MOUSE	28.4468	-0.324035	-3.03894	0.011842	0.0362987
ARPC5_MOUSE	28.3306	-0.37058	-3.03757	0.0118705	0.0363469
BACH_MOUSE	31.7221	-0.320234	-3.03668	0.0118888	0.0363643
LDHB_MOUSE	33.8898	-0.332001	-3.03557	0.0119121	0.0363649
ACOC_MOUSE	27.6149	1.73118	3.03545	0.0119144	0.0363649
C1TC_MOUSE	27.145	1.42397	3.03406	0.0119434	0.0363995
RT29_MOUSE	26.3243	-0.40412	-3.03369	0.0119511	0.0363995
SYIM_MOUSE	27.7626	1.63704	3.03129	0.0120014	0.0365104
4F2_MOUSE	31.4803	0.319028	3.03074	0.012013	0.0365104
EI2BA_MOUSE	24.2245	-0.438146	-3.02365	0.0121629	0.0369266
GAK_MOUSE	26.2565	0.747687	3.02219	0.0121938	0.0369815
SSRD_MOUSE	26.1356	-0.64991	-3.01564	0.0123342	0.0373677
KCMF1_MOUSE	22.7505	-0.482566	-3.015	0.012348	0.0373701
SC31A_MOUSE	27.6194	0.956888	3.01206	0.0124116	0.0375229
GPM6A_MOUSE	34.4505	-0.420165	-3.0065	0.0125329	0.0378497
PSD1_MOUSE	26.681	0.29432	3.00541	0.012557	0.0378571
SYIC_MOUSE	25.4133	0.934738	3.00501	0.0125656	0.0378571
HNRPU_MOUSE	29.8037	1.0055	3.00459	0.012575	0.0378571
GANAB_MOUSE	28.7086	1.45201	3.00394	0.0125893	0.0378604
PSB3_MOUSE	29.1806	0.260496	3.00334	0.0126025	0.0378604
CDK16_MOUSE	25.3498	-0.453847	-3.00115	0.0126508	0.0378897
TCPD_MOUSE	31.0819	-0.306774	-3.00016	0.0126726	0.0378897
KKCC1_MOUSE	26.0014	-0.312107	-3.00015	0.012673	0.0378897
REEP2_MOUSE	25.5401	-0.586639	-3.00014	0.0126733	0.0378897
COPG2_MOUSE	25.747	0.41464	2.99936	0.0126905	0.0378897
SRSF7_MOUSE	27.8873	-0.503049	-2.99931	0.0126916	0.0378897
ADCY2_MOUSE	24.783	0.934772	2.99756	0.0127304	0.037938
ANM1_MOUSE	28.5338	-0.393098	-2.99739	0.0127343	0.037938
HS74L_MOUSE	28.7716	1.58751	2.99631	0.0127584	0.0379581
CRIP2_MOUSE	28.4836	-0.540245	-2.9959	0.0127675	0.0379581
NAKD2_MOUSE	27.2145	0.38274	2.99259	0.0128416	0.0381388
MARE1_MOUSE	28.661	-0.340815	-2.99191	0.0128569	0.0381447
XPO7_MOUSE	26.9726	2.1003	2.99057	0.0128872	0.0381952
PON2_MOUSE	26.0397	-0.349103	-2.98862	0.0129311	0.0382418
PTPRA_MOUSE	25.6387	0.743509	2.9883	0.0129383	0.0382418
ABI1_MOUSE	29.448	-0.483986	-2.9881	0.012943	0.0382418
ENPL_MOUSE	29.9646	1.264	2.98709	0.0129657	0.0382696
COPB2_MOUSE	27.2501	1.11133	2.98486	0.0130166	0.0383409
UB2L3_MOUSE	27.4754	-0.516032	-2.98485	0.0130166	0.0383409
ARF6_MOUSE	27.7218	-0.443642	-2.98161	0.0130906	0.0385193
FAAA_MOUSE	25.3929	-0.258561	-2.98022	0.0131225	0.0385448
PURA2_MOUSE	28.6128	-0.380601	-2.98006	0.0131262	0.0385448
B2L13_MOUSE	26.261	-0.215327	-2.97919	0.0131462	0.0385641
AL9A1_MOUSE	28.6112	0.271343	2.97814	0.0131705	0.0385957
MCTS1_MOUSE	26.3874	-0.283359	-2.9773	0.0131899	0.0386131
PFKAP_MOUSE	31.658	0.54071	2.97629	0.0132131	0.0386414
RDH11_MOUSE	25.6303	-0.390869	-2.97421	0.0132613	0.038743
KBP_MOUSE	26.4056	0.309439	2.9688	0.0133874	0.0390716
UBL4A_MOUSE	26.8021	-0.301791	-2.96347	0.0135128	0.0393432
CYLD_MOUSE	26.4405	0.65065	2.96346	0.0135131	0.0393432
SYAC_MOUSE	28.9809	1.0355	2.9631	0.0135216	0.0393432
PUF60_MOUSE	26.7905	-0.391507	-2.96208	0.0135458	0.0393736
AT1A1_MOUSE	32.1815	1.06385	2.96055	0.0135821	0.039412
RAB31_MOUSE	25.0785	-0.395921	-2.96036	0.0135866	0.039412
RM38_MOUSE	24.9344	-0.335886	-2.95954	0.0136061	0.0394289
PDPR_MOUSE	25.929	0.737734	2.95863	0.0136278	0.0394518
SNG3_MOUSE	30.8624	-0.331752	-2.95726	0.0136606	0.0395067
FAK2_MOUSE	27.6087	1.04764	2.95285	0.0137664	0.0397349
VP33B_MOUSE	26.0738	0.355456	2.95255	0.0137736	0.0397349
PGM2L_MOUSE	30.9096	-0.34292	-2.95224	0.013781	0.0397349
IF4E_MOUSE	27.8482	-0.383666	-2.94873	0.013866	0.0399397
AL1L1_MOUSE	29.6093	1.15729	2.94714	0.0139048	0.0400113
RAB4B_MOUSE	26.698	-0.552699	-2.94652	0.0139197	0.040014
PRIO_MOUSE	29.193	-0.302381	-2.9452	0.0139521	0.0400442
KC1E_MOUSE	26.4574	-0.361785	-2.94495	0.0139582	0.0400442
MAAI_MOUSE	26.201	-0.320527	-2.94413	0.0139782	0.0400614
RAP2A_MOUSE	29.3678	-0.285938	-2.93998	0.0140801	0.0403133
EXOC2_MOUSE	26.1742	1.45907	2.93866	0.0141127	0.0403664
LRC40_MOUSE	25.6333	0.295907	2.93756	0.0141399	0.0404037
MTX2_MOUSE	27.7718	-0.245394	-2.93638	0.0141693	0.0404474
AATM_MOUSE	34.4517	-0.266257	-2.93365	0.014237	0.0406003
ANM5_MOUSE	27.3848	0.351959	2.9298	0.0143333	0.0408343
SYT2_MOUSE	27.6398	-0.499183	-2.92544	0.0144433	0.0410422
S23IP_MOUSE	25.1285	0.398453	2.92522	0.0144487	0.0410422
TMCO1_MOUSE	25.1813	-0.419771	-2.92517	0.01445	0.0410422
LDHA_MOUSE	33.6143	-0.340788	-2.92464	0.0144636	0.0410422
CSTN1_MOUSE	24.5148	0.456088	2.91586	0.0146876	0.0415998
MTMR7_MOUSE	25.5104	-0.357253	-2.9158	0.0146891	0.0415998
NT5D3_MOUSE	28.7808	-0.385783	-2.91335	0.0147524	0.0417378
DDAH1_MOUSE	30.7062	-0.286828	-2.91078	0.0148189	0.041883
SYTC2_MOUSE	25.6167	1.36428	2.91024	0.0148329	0.041883
MYO1D_MOUSE	26.1512	0.277452	2.9068	0.0149226	0.0420563
SPS1_MOUSE	25.2484	-0.316707	-2.90612	0.0149403	0.0420563
SODM_MOUSE	31.5018	-0.256097	-2.90588	0.0149466	0.0420563
HNRPD_MOUSE	30.6538	-0.307039	-2.90563	0.014953	0.0420563
VPS50_MOUSE	25.4081	1.92733	2.90469	0.0149779	0.0420849
1433E_MOUSE	33.4535	-0.299795	-2.90259	0.015033	0.0421983
KCC2G_MOUSE	28.8995	-0.370483	-2.90165	0.0150577	0.0422263
KHDR3_MOUSE	27.4939	-0.447636	-2.90095	0.0150763	0.0422372
RGS6_MOUSE	28.6421	-0.477031	-2.89937	0.015118	0.0422821
PRIC2_MOUSE	24.7854	0.27574	2.89882	0.0151326	0.0422821
CLCN4_MOUSE	24.8523	0.454525	2.89867	0.0151366	0.0422821
CHKB_MOUSE	25.2808	-0.301024	-2.89453	0.0152468	0.0425174
HACD3_MOUSE	28.8108	0.270804	2.89439	0.0152505	0.0425174
TNPO3_MOUSE	25.9995	1.48529	2.89244	0.0153027	0.0426215
AP1B1_MOUSE	29.7892	0.441814	2.88945	0.015383	0.0428035
ERMIN_MOUSE	27.1527	-0.723295	-2.88784	0.0154264	0.0428826
DDX3X_MOUSE	29.9198	-0.285253	-2.8868	0.0154546	0.0429194
ODO2_MOUSE	30.8269	-0.36137	-2.88544	0.0154916	0.0429805
OSBL1_MOUSE	28.8325	-0.420057	-2.88444	0.0155185	0.0430007
IMB1_MOUSE	29.8634	1.27411	2.88406	0.0155289	0.0430007
UBP4_MOUSE	24.2595	0.330043	2.88093	0.0156145	0.0431595
FUCM_MOUSE	24.062	-0.450914	-2.88086	0.0156163	0.0431595
SEPT8_MOUSE	30.554	-0.35635	-2.87816	0.0156905	0.0433226
RAB15_MOUSE	26.0445	-0.382583	-2.87668	0.0157312	0.0433933
FHL1_MOUSE	26.4783	0.316393	2.8743	0.0157968	0.0435323
MIC60_MOUSE	31.7865	0.531365	2.87102	0.0158878	0.043741
PTPRZ_MOUSE	29.3624	0.461204	2.86504	0.0160553	0.0440805
NDUV3_MOUSE	26.3587	-0.355579	-2.8648	0.0160619	0.0440805
PDE4D_MOUSE	25.6264	0.481816	2.86466	0.016066	0.0440805
NCOA5_MOUSE	25.3705	-0.273213	-2.86442	0.0160726	0.0440805
NDRG2_MOUSE	31.1026	-0.313841	-2.85933	0.0162166	0.0444329
MB12B_MOUSE	24.6526	-0.351939	-2.85687	0.0162868	0.0445825
EIF3E_MOUSE	29.1267	-0.278221	-2.85297	0.0163985	0.0448421
NRDC_MOUSE	25.4825	0.754431	2.85247	0.0164129	0.0448421
SKP1_MOUSE	29.0999	-0.313955	-2.84792	0.0165442	0.0451388
ANK2_MOUSE	30.8097	0.878411	2.84762	0.016553	0.0451388
SHLB2_MOUSE	30.2441	-0.333675	-2.84649	0.0165857	0.045185
RAB3C_MOUSE	30.8181	-0.427618	-2.84546	0.0166156	0.0452236
AP1S1_MOUSE	25.6602	-0.564695	-2.84455	0.0166422	0.0452528
RL38_MOUSE	25.709	-0.432604	-2.84325	0.0166803	0.0452991
ATP5E_MOUSE	29.0828	-0.235542	-2.84289	0.0166908	0.0452991
1433F_MOUSE	32.8484	-0.32683	-2.83958	0.016788	0.0455198
SMD2_MOUSE	26.7741	-0.435643	-2.83651	0.0168786	0.0457221
RL6_MOUSE	29.8601	-0.428362	-2.8347	0.0169321	0.0458237
LYRM4_MOUSE	25.7192	-0.363548	-2.82659	0.0171744	0.0464356
OGT1_MOUSE	28.0971	1.49957	2.82542	0.0172098	0.0464704
S61A2_MOUSE	25.3245	-0.2926	-2.82509	0.0172197	0.0464704
PIMT_MOUSE	29.6697	-0.498293	-2.82332	0.0172731	0.0465386
1433T_MOUSE	32.3159	-0.224148	-2.82277	0.0172898	0.0465386
PSB1_MOUSE	29.7975	0.254475	2.8223	0.0173043	0.0465386
ARMC8_MOUSE	25.3241	-0.608804	-2.82197	0.0173142	0.0465386
PSB6_MOUSE	29.2941	0.256923	2.82107	0.0173415	0.0465386
GPD1L_MOUSE	30.625	-0.27369	-2.82104	0.0173424	0.0465386
NIT2_MOUSE	26.4757	-0.413015	-2.81971	0.0173828	0.0465786
TRFE_MOUSE	30.0268	0.528118	2.81912	0.0174008	0.0465786
CACB4_MOUSE	28.3677	-0.366292	-2.8187	0.0174136	0.0465786
F16A2_MOUSE	24.4002	-0.305771	-2.81842	0.0174223	0.0465786
SYNPO_MOUSE	29.7994	-0.428696	-2.81618	0.0174907	0.0467178
AT2B2_MOUSE	30.6539	0.693842	2.8135	0.0175731	0.0468944
TBA1B_MOUSE	32.4806	-0.28951	-2.81287	0.0175926	0.0469026
ARL8A_MOUSE	29.1123	-0.340039	-2.80949	0.017697	0.0471372
RGRF1_MOUSE	24.3692	0.493812	2.80831	0.0177338	0.0471676
GELS_MOUSE	27.6283	0.871374	2.80807	0.0177413	0.0471676
TTC7B_MOUSE	27.7098	0.646218	2.80662	0.0177864	0.0472074
DDX1_MOUSE	28.2202	0.627395	2.80645	0.0177915	0.0472074
AJM1_MOUSE	25.1411	0.886479	2.806	0.0178057	0.0472074
PSA7_MOUSE	29.987	0.270841	2.80442	0.0178551	0.0472946
RT30_MOUSE	24.8563	-0.38767	-2.80142	0.0179494	0.0474808
SCOT1_MOUSE	33.1202	-0.320031	-2.80112	0.0179585	0.0474808
PABP1_MOUSE	30.7458	-0.277908	-2.79631	0.0181107	0.0478391
ACON_MOUSE	33.5015	0.84036	2.79534	0.0181417	0.0478767
UB2D2_MOUSE	27.7464	-0.453969	-2.79313	0.0182119	0.0480178
SPRY4_MOUSE	26.4547	-0.310177	-2.78941	0.0183311	0.0482876
SRGP3_MOUSE	26.7388	1.12214	2.78881	0.0183504	0.048294
PGAM1_MOUSE	32.4971	-0.739695	-2.7865	0.018425	0.048446
F120A_MOUSE	26.1669	0.398756	2.78412	0.0185021	0.048604
PCKGM_MOUSE	26.9516	0.362405	2.78233	0.0185601	0.0487015
GLYM_MOUSE	26.5621	-0.245179	-2.78193	0.0185732	0.0487015
NEUS_MOUSE	24.4791	-0.237294	-2.77876	0.0186767	0.0489282
KCC2B_MOUSE	32.8819	-0.237342	-2.77738	0.0187218	0.0490016
RS15_MOUSE	26.3625	-0.443463	-2.77641	0.0187539	0.0490327
DCTN1_MOUSE	28.3741	0.870631	2.77598	0.0187679	0.0490327
PCY2_MOUSE	27.4897	-0.237576	-2.7727	0.0188762	0.0492305
CYTC_MOUSE	27.6641	-0.346703	-2.77264	0.018878	0.0492305
BAG5_MOUSE	26.1479	0.210869	2.76717	0.0190601	0.0496604
TNPO2_MOUSE	27.4729	0.910814	2.7663	0.0190891	0.0496907
NF1_MOUSE	25.1876	0.475395	2.76469	0.0191431	0.0497745
NLGN2_MOUSE	26.6121	1.14007	2.7643	0.0191561	0.0497745
NEUL_MOUSE	27.9955	0.345616	2.76328	0.0191905	0.0498187
DHE3_MOUSE	33.5466	0.26084	2.76259	0.0192137	0.0498216
RASK_MOUSE	27.2873	-0.362662	-2.76221	0.0192263	0.0498216
GIT1_MOUSE	28.6899	0.548106	2.75963	0.0193135	0.0500022
ENOG_MOUSE	33.0589	-0.39969	-2.75906	0.0193329	0.0500074
RSU1_MOUSE	25.9387	-0.385992	-2.75509	0.0194681	0.0503115
C1TM_MOUSE	26.2392	1.62575	2.75394	0.0195073	0.0503674
ACACA_MOUSE	26.2261	0.485901	2.75129	0.0195981	0.0505521
KAD4_MOUSE	28.6339	-0.255016	-2.75082	0.0196141	0.0505521
LTOR1_MOUSE	25.0139	-0.329351	-2.74517	0.0198094	0.0510096
HNMT_MOUSE	26.0841	-0.447803	-2.74372	0.0198598	0.0510237
SEPT4_MOUSE	27.6852	-0.404215	-2.74348	0.0198681	0.0510237
AEDO_MOUSE	26.6228	-0.376724	-2.74348	0.0198683	0.0510237
LGI2_MOUSE	24.0492	-0.419037	-2.74214	0.019915	0.0510506
CZIB_MOUSE	25.5062	-0.308707	-2.74203	0.0199187	0.0510506
KPCE_MOUSE	29.6072	0.684986	2.74155	0.0199355	0.0510506
STXB6_MOUSE	25.6671	-0.208672	-2.74114	0.01995	0.0510506
DHX30_MOUSE	25.4574	0.295189	2.73725	0.0200864	0.0512735
QCR9_MOUSE	28.3175	-0.448764	-2.73714	0.0200903	0.0512735
VPS16_MOUSE	25.9209	0.458239	2.73713	0.0200908	0.0512735
OPA1_MOUSE	30.7257	0.526263	2.73312	0.0202322	0.0515192
MYEF2_MOUSE	28.7947	-0.305771	-2.73283	0.0202427	0.0515192
HERC4_MOUSE	24.6155	0.218543	2.73208	0.0202694	0.0515192
FUBP2_MOUSE	28.9402	0.528794	2.73168	0.0202836	0.0515192
CISD2_MOUSE	24.9235	-0.260051	-2.73156	0.0202878	0.0515192
NLRX1_MOUSE	24.5671	0.455184	2.73136	0.0202949	0.0515192
PLCB1_MOUSE	29.3339	0.916115	2.72751	0.0204323	0.051822
PTBP2_MOUSE	28.6788	-0.311866	-2.72395	0.0205602	0.0521004
LETM1_MOUSE	29.695	0.820969	2.72161	0.0206447	0.0522683
GID8_MOUSE	24.6994	-0.45884	-2.71839	0.0207615	0.0525177
SH3L3_MOUSE	27.7256	-0.27832	-2.71731	0.0208009	0.052571
SRSF1_MOUSE	28.9147	-0.345285	-2.71208	0.0209923	0.0529586
PADI2_MOUSE	24.7103	-0.341048	-2.71205	0.0209938	0.0529586
CUL1_MOUSE	28.1368	0.360263	2.71139	0.021018	0.0529586
UGPA_MOUSE	29.5796	-0.297855	-2.71111	0.0210282	0.0529586
ACTY_MOUSE	31.1093	-0.261204	-2.70877	0.0211145	0.0531292
APOE_MOUSE	29.8013	0.395893	2.7032	0.0213219	0.0536039
HEM6_MOUSE	25.6881	-0.345782	-2.70215	0.0213611	0.0536554
ROAA_MOUSE	28.0156	-0.451856	-2.70143	0.021388	0.0536596
OXSR1_MOUSE	26.5922	-0.317048	-2.70111	0.0214002	0.0536596
AP3M2_MOUSE	29.145	-0.315388	-2.70005	0.0214399	0.0537093
PCYOX_MOUSE	28.625	-0.26978	-2.69958	0.0214575	0.0537093
A4_MOUSE	27.0797	1.37234	2.6985	0.0214982	0.0537226
ARC1A_MOUSE	31.6117	-0.249571	-2.69797	0.0215181	0.0537226
KCAB2_MOUSE	29.9987	-0.270052	-2.69746	0.0215372	0.0537226
CSDE1_MOUSE	28.3742	0.717694	2.69745	0.0215378	0.0537226
U2AF2_MOUSE	26.5003	-0.290368	-2.69687	0.0215598	0.0537308
CYFP2_MOUSE	30.4146	1.28032	2.69447	0.0216507	0.0539065
ITB1_MOUSE	25.7551	0.273133	2.69401	0.0216679	0.0539065
E41L2_MOUSE	29.4659	0.583698	2.69317	0.0216998	0.0539072
HCN1_MOUSE	25.3934	0.687984	2.69301	0.0217058	0.0539072
LRP1_MOUSE	26.2634	0.544599	2.69232	0.0217324	0.0539265
ARMX3_MOUSE	24.2628	-0.198273	-2.69162	0.0217589	0.0539455
AIMP1_MOUSE	27.4984	-0.406894	-2.68931	0.0218471	0.0540982
WIPF3_MOUSE	25.8628	-0.747853	-2.68902	0.0218583	0.0540982
MGST3_MOUSE	29.9124	-0.324514	-2.68758	0.0219136	0.0541461
SF3A1_MOUSE	25.6133	0.385748	2.68729	0.0219249	0.0541461
H12_MOUSE	30.4733	-0.667174	-2.68704	0.0219343	0.0541461
ANK3_MOUSE	27.7539	0.897267	2.68443	0.0220347	0.0543472
BPHL_MOUSE	28.0886	-0.262011	-2.68228	0.0221179	0.0545055
RAP2B_MOUSE	27.4422	-0.368462	-2.68113	0.0221626	0.0545354
SYT1_MOUSE	33.5998	-0.389356	-2.68099	0.0221681	0.0545354
IPO9_MOUSE	24.8226	1.51809	2.67754	0.0223026	0.0548192
CISY_MOUSE	33.7814	-0.280753	-2.67177	0.022529	0.0553283
SGTB_MOUSE	25.6027	-0.621664	-2.67006	0.0225967	0.0554119
NDRG3_MOUSE	29.917	-0.314741	-2.66993	0.0226017	0.0554119
5NT3A_MOUSE	25.6987	-0.456691	-2.66895	0.0226406	0.0554599
SMAP1_MOUSE	28.1671	-0.401182	-2.66766	0.0226922	0.0555386
AP2A1_MOUSE	32.683	0.507867	2.66611	0.0227537	0.0556417
MARE3_MOUSE	30.4513	-0.294137	-2.66398	0.0228387	0.0558019
SORT_MOUSE	25.8678	0.951805	2.66268	0.022891	0.0558648
VPS51_MOUSE	27.1661	1.29133	2.66237	0.0229034	0.0558648
MTMR5_MOUSE	26.4142	0.904386	2.66146	0.0229398	0.055906
COPB_MOUSE	28.0156	0.730113	2.65882	0.0230462	0.0560964
2ABA_MOUSE	30.2541	-0.264957	-2.65855	0.0230571	0.0560964
SNP47_MOUSE	29.1648	-0.278383	-2.65727	0.023109	0.0561751
TRI46_MOUSE	26.0699	0.849478	2.65581	0.0231681	0.0562711
PSD3_MOUSE	30.9143	-0.456544	-2.6526	0.0232987	0.0564962
PITC1_MOUSE	27.4745	-0.375209	-2.65256	0.0233002	0.0564962
DCTN4_MOUSE	27.8117	-0.252302	-2.65086	0.0233698	0.0566168
KIFA3_MOUSE	25.7318	0.576445	2.64807	0.0234842	0.0568461
GLRX1_MOUSE	25.5751	-0.490054	-2.64579	0.0235783	0.056978
WDR13_MOUSE	28.134	-0.277806	-2.64579	0.0235785	0.056978
PKP4_MOUSE	25.7076	0.533448	2.64507	0.0236082	0.0569967
MYO1B_MOUSE	25.0509	0.210904	2.64436	0.0236372	0.0569967
RASL1_MOUSE	28.7721	0.961337	2.64406	0.0236498	0.0569967
GTPB1_MOUSE	24.8854	-0.21795	-2.64368	0.0236658	0.0569967
PRDX2_MOUSE	31.9803	-0.231371	-2.64116	0.0237701	0.0571999
RPGF2_MOUSE	26.7779	0.71629	2.63857	0.0238784	0.0573985
ARFP2_MOUSE	27.2845	-0.34297	-2.63823	0.0238927	0.0573985
GBA2_MOUSE	25.1016	0.256331	2.63646	0.0239666	0.0575279
BCAS1_MOUSE	27.5649	-0.982686	-2.63252	0.0241328	0.0578671
SYPH_MOUSE	32.5209	-0.263694	-2.63215	0.0241483	0.0578671
KAP1_MOUSE	28.3525	0.326686	2.63089	0.0242017	0.0579465
NCKP1_MOUSE	29.911	1.52561	2.62976	0.0242496	0.0580129
G3BP1_MOUSE	25.9639	-0.259662	-2.62856	0.0243005	0.0580862
SNRPA_MOUSE	27.2659	-0.403329	-2.62677	0.0243768	0.0582199
EF2_MOUSE	31.7636	0.804389	2.6257	0.0244225	0.0582805
TPP2_MOUSE	27.6714	1.36061	2.62176	0.0245916	0.058609
SEPT6_MOUSE	30.1211	-0.400847	-2.62154	0.024601	0.058609
IQCB1_MOUSE	25.0209	0.409385	2.62059	0.024642	0.0586579
ACBD6_MOUSE	24.4767	-0.208315	-2.61674	0.0248087	0.0590056
RM03_MOUSE	24.8599	-0.16367	-2.61519	0.0248763	0.0591013
NACA_MOUSE	27.6523	-0.351037	-2.61487	0.0248902	0.0591013
PFKAM_MOUSE	32.456	0.405901	2.61321	0.0249626	0.0592145
PDK2_MOUSE	27.3064	-0.296389	-2.61219	0.0250075	0.0592145
PSB7_MOUSE	28.9773	0.299645	2.61163	0.0250316	0.0592145
DEMA_MOUSE	28.7183	-0.739577	-2.61153	0.0250362	0.0592145
RDH14_MOUSE	28.2072	-0.239419	-2.61142	0.0250412	0.0592145
LGUL_MOUSE	29.7035	-0.366994	-2.60882	0.0251553	0.0594352
RM19_MOUSE	25.1478	-0.182341	-2.60573	0.0252919	0.0597089
VPS25_MOUSE	24.001	-0.222913	-2.60262	0.0254297	0.0599848
OCAD1_MOUSE	26.4978	-0.306484	-2.60113	0.0254964	0.0600927
RPGF4_MOUSE	25.9834	1.16243	2.60054	0.0255227	0.0601053
SVOP_MOUSE	25.2666	0.390792	2.59968	0.0255608	0.0601456
LSAMP_MOUSE	31.6807	-0.299781	-2.59823	0.0256258	0.0602192
SCRN1_MOUSE	31.035	-0.273463	-2.59805	0.0256341	0.0602192
STMN1_MOUSE	29.0308	-0.47196	-2.59733	0.0256664	0.0602455
SBDS_MOUSE	26.2895	-0.343916	-2.59629	0.0257129	0.0603055
IPYR_MOUSE	30.3797	-0.322837	-2.5947	0.0257848	0.0604245
HEMH_MOUSE	28.4837	-0.316344	-2.59414	0.0258101	0.0604344
KIF2A_MOUSE	28.4869	0.858235	2.59152	0.0259287	0.0605819
RAB8A_MOUSE	26.8087	-0.297961	-2.5915	0.0259296	0.0605819
PORCN_MOUSE	25.214	-0.306835	-2.59135	0.0259365	0.0605819
CD82_MOUSE	25.5773	-0.429697	-2.58655	0.026155	0.0610262
TPPC9_MOUSE	25.2541	0.361811	2.58601	0.0261799	0.0610262
DC1L2_MOUSE	28.3907	-0.416801	-2.58578	0.0261906	0.0610262
SET_MOUSE	27.874	-0.341201	-2.58338	0.0263007	0.0612125
KBRS1_MOUSE	24.2012	-0.300289	-2.58311	0.0263132	0.0612125
LASP1_MOUSE	30.8404	-0.41061	-2.58145	0.0263898	0.0613407
IF5_MOUSE	26.9586	-0.298367	-2.579	0.0265032	0.0615545
EIF3H_MOUSE	27.2533	-0.330426	-2.57658	0.0266156	0.0617654
DGKH_MOUSE	24.9047	0.267962	2.57223	0.0268188	0.0621866
GBRB3_MOUSE	28.615	-0.281544	-2.57001	0.0269234	0.0623497
PDIA6_MOUSE	28.6649	-0.313602	-2.56981	0.0269326	0.0623497
AT1B3_MOUSE	28.477	-0.274674	-2.56813	0.0270119	0.0624826
ELOC_MOUSE	26.4315	-0.363515	-2.56683	0.0270735	0.0625747
ATOX1_MOUSE	26.2227	-0.646921	-2.56527	0.0271476	0.0626498
PEF1_MOUSE	25.0536	-0.22405	-2.56522	0.0271497	0.0626498
PDP1_MOUSE	26.678	-0.294651	-2.56402	0.0272068	0.062711
SH3G2_MOUSE	32.0344	-0.329474	-2.56374	0.02722	0.062711
FLOT1_MOUSE	29.2967	-0.232747	-2.56131	0.0273362	0.0629281
PGK1_MOUSE	34.0127	-0.2974	-2.55457	0.0276604	0.0636014
TM40L_MOUSE	26.3733	-0.333537	-2.5543	0.027673	0.0636014
AGRL1_MOUSE	26.0183	1.75349	2.55335	0.0277195	0.0636402
ENTP2_MOUSE	26.7298	-0.244311	-2.55304	0.0277343	0.0636402
AT1B2_MOUSE	30.9366	-0.289917	-2.55137	0.0278154	0.0637752
PTPRN_MOUSE	24.617	0.307936	2.55046	0.0278596	0.0638255
HDA11_MOUSE	24.9104	-0.206347	-2.54985	0.0278892	0.0638423
NDUS6_MOUSE	28.8797	-0.282416	-2.54927	0.0279175	0.0638561
CSK21_MOUSE	30.1867	-0.207444	-2.54748	0.0280052	0.0640056
PALM_MOUSE	29.0419	-0.49096	-2.54627	0.0280645	0.06409
NSDHL_MOUSE	24.9035	-0.343703	-2.54559	0.028098	0.0641154
T132A_MOUSE	25.4346	0.592107	2.54334	0.0282089	0.0642857
NONO_MOUSE	30.1041	-0.204463	-2.54304	0.0282233	0.0642857
DLGP1_MOUSE	25.7105	0.731915	2.54271	0.0282399	0.0642857
ADT4_MOUSE	25.3731	-0.274882	-2.54092	0.0283281	0.0643989
CY1_MOUSE	31.2521	-0.288437	-2.54079	0.0283346	0.0643989
BDH_MOUSE	31.6964	-0.252546	-2.53942	0.0284028	0.0645027
PHB2_MOUSE	31.6678	-0.228731	-2.53804	0.0284714	0.0646072
CGL_MOUSE	23.6091	-0.152147	-2.53599	0.0285737	0.0647312
KPCD_MOUSE	26.5959	-0.482096	-2.53578	0.0285838	0.0647312
BIG3_MOUSE	23.1496	0.349663	2.53558	0.0285937	0.0647312
VATE1_MOUSE	32.3206	-0.324631	-2.53502	0.028622	0.064744
KCRB_MOUSE	34.6089	-0.562495	-2.53403	0.0286715	0.0648049
TBA8_MOUSE	25.8615	-0.351739	-2.53028	0.0288603	0.0651353
RGS14_MOUSE	26.5368	-0.349412	-2.53022	0.0288631	0.0651353
SIK3_MOUSE	27.0232	0.265408	2.52972	0.0288882	0.0651405
MDHM_MOUSE	34.6448	-0.247298	-2.52852	0.0289489	0.0652261
HNRDL_MOUSE	26.729	-0.466162	-2.52759	0.0289961	0.065251
VPS11_MOUSE	25.4017	0.703927	2.5274	0.0290055	0.065251
TOM22_MOUSE	26.609	-0.218637	-2.52325	0.0292167	0.0656746
ALDOC_MOUSE	33.376	-0.315277	-2.52166	0.0292982	0.0658061
SC22B_MOUSE	28.1622	-0.372979	-2.51935	0.0294164	0.0659943
CUL2_MOUSE	27.9027	0.205677	2.51913	0.029428	0.0659943
RMXL1_MOUSE	29.7103	-0.355981	-2.51537	0.029622	0.0663774
PXL2A_MOUSE	28.7993	-0.280218	-2.51434	0.0296751	0.0664444
PTH2_MOUSE	25.708	-0.35829	-2.51351	0.0297183	0.0664625
BZW1_MOUSE	27.5493	-0.387629	-2.51329	0.0297296	0.0664625
AACS_MOUSE	26.7868	-0.249896	-2.51229	0.0297818	0.066502
IPO4_MOUSE	26.0169	0.937947	2.51206	0.0297936	0.066502
AKAP5_MOUSE	28.8524	0.695857	2.51076	0.0298612	0.066601
ACOT9_MOUSE	28.8806	-0.261148	-2.51008	0.029897	0.0666289
FAAH1_MOUSE	27.0197	-0.395557	-2.50828	0.0299908	0.0667861
CAD13_MOUSE	27.3484	1.2012	2.50666	0.0300759	0.0668973
CLVS1_MOUSE	26.8851	-0.297428	-2.50608	0.0301066	0.0668973
CRKL_MOUSE	26.6521	-0.285094	-2.506	0.0301108	0.0668973
MDHC_MOUSE	34.4002	-0.280641	-2.50551	0.0301365	0.0669027
NUDC3_MOUSE	26.6328	-0.379138	-2.50432	0.0301993	0.0669554
ARPC2_MOUSE	31.7098	-0.246704	-2.50417	0.030207	0.0669554
RHOB_MOUSE	29.4232	-0.225709	-2.50178	0.0303334	0.0671837
SYT17_MOUSE	25.7904	0.404491	2.49672	0.0306029	0.0677281
CCG3_MOUSE	26.0877	-0.529314	-2.49588	0.0306476	0.0677376
WIPI2_MOUSE	25.7965	-0.203474	-2.49556	0.0306647	0.0677376
RPGP2_MOUSE	28.14	0.384799	2.49464	0.030714	0.0677376
TPC6B_MOUSE	25.3597	-0.225934	-2.49407	0.0307446	0.0677376
PI4KA_MOUSE	26.847	1.30655	2.49399	0.0307487	0.0677376
CMTR1_MOUSE	25.6335	0.164933	2.49399	0.030749	0.0677376
INF2_MOUSE	25.5487	-0.582068	-2.49241	0.0308336	0.0678717
AMPB_MOUSE	28.2367	0.210771	2.49189	0.030862	0.0678821
PSME2_MOUSE	27.1528	0.363862	2.49085	0.030918	0.0679532
HIP1_MOUSE	26.4165	-0.388516	-2.48956	0.0309876	0.068054
NPM_MOUSE	29.4889	-0.385723	-2.48758	0.0310951	0.0682378
TBB4B_MOUSE	37.0295	-0.226619	-2.48707	0.0311225	0.0682456
MP2K6_MOUSE	26.4451	-0.338542	-2.48444	0.0312658	0.0685075
SPTN1_MOUSE	32.8672	1.09618	2.48329	0.0313286	0.0685629
DPP9_MOUSE	24.5305	0.480182	2.4831	0.0313389	0.0685629
PPM1E_MOUSE	28.3955	0.802651	2.48228	0.0313836	0.0686083
DDHD1_MOUSE	24.2672	0.177987	2.48098	0.031455	0.0687119
PCBP2_MOUSE	29.7292	-0.319186	-2.47997	0.0315104	0.0687805
SSRA_MOUSE	25.5153	-0.292505	-2.47807	0.0316155	0.0689573
S4A10_MOUSE	27.1498	1.34888	2.47697	0.0316759	0.0690367
ACTN1_MOUSE	31.1376	1.36169	2.47645	0.0317048	0.0690471
ACLY_MOUSE	30.1096	0.954469	2.47441	0.0318178	0.0692406
PITM2_MOUSE	26.7384	0.535566	2.47143	0.0319835	0.0695484
CD9_MOUSE	25.9586	-0.323381	-2.47061	0.0320297	0.0695752
NED4L_MOUSE	26.7546	0.786796	2.47034	0.0320444	0.0695752
CUL4B_MOUSE	26.8452	0.356715	2.46505	0.0323419	0.0701679
RM37_MOUSE	25.2559	-0.311032	-2.46276	0.0324709	0.0703706
VATL_MOUSE	29.8434	-0.593733	-2.46253	0.0324844	0.0703706
ACTN4_MOUSE	29.9722	1.14814	2.45978	0.0326402	0.0706547
AT2A2_MOUSE	30.9969	1.01373	2.45842	0.0327176	0.0707687
VP26A_MOUSE	27.9971	-0.341775	-2.4557	0.0328732	0.0710517
TIM9_MOUSE	26.4108	-0.585943	-2.45411	0.0329644	0.0711953
HDHD3_MOUSE	24.9166	-0.405848	-2.44697	0.0333778	0.0720338
DCTN6_MOUSE	25.8838	-0.252336	-2.44643	0.0334089	0.0720465
PP2BB_MOUSE	29.9447	-0.219952	-2.4459	0.0334397	0.0720588
WFS1_MOUSE	26.0379	1.18474	2.439	0.0338446	0.0728766
NEGR1_MOUSE	30.0359	-0.354622	-2.43616	0.0340122	0.0731823
IDI1_MOUSE	24.627	-0.811804	-2.4302	0.0343673	0.0738544
GDIR1_MOUSE	31.4208	-0.329551	-2.42991	0.0343846	0.0738544
HTR5B_MOUSE	25.7034	0.305116	2.42963	0.0344018	0.0738544
BAP31_MOUSE	26.9344	-0.317162	-2.42903	0.0344375	0.0738756
RENR_MOUSE	26.6322	-0.403883	-2.42754	0.0345271	0.0740126
PACS1_MOUSE	28.9726	0.36053	2.42706	0.034556	0.0740191
NFU1_MOUSE	26.1721	-0.147934	-2.42397	0.0347426	0.0743308
SCYL2_MOUSE	26.2199	0.435048	2.42379	0.0347534	0.0743308
ZC21A_MOUSE	27.5433	-0.732535	-2.42334	0.0347808	0.0743339
TMEDA_MOUSE	28.6009	-0.25893	-2.41811	0.0350985	0.0749571
AP2M1_MOUSE	32.9163	-0.210892	-2.41629	0.03521	0.0750904
ARL6_MOUSE	25.1755	-0.4108	-2.41597	0.03523	0.0750904
GRIK2_MOUSE	23.3475	0.219425	2.41576	0.0352429	0.0750904
AL4A1_MOUSE	27.3178	0.250944	2.41538	0.0352658	0.0750904
ADDB_MOUSE	30.2244	0.374966	2.41494	0.0352931	0.0750929
ATLA2_MOUSE	26.7063	-0.302616	-2.40969	0.0356173	0.0757263
PSA2_MOUSE	29.2076	0.232967	2.40834	0.0357006	0.0758472
CALU_MOUSE	26.6498	-0.227752	-2.40762	0.0357455	0.0758863
RPTOR_MOUSE	24.9628	0.572421	2.40536	0.0358862	0.0761288
PDE1A_MOUSE	28.6854	-0.293188	-2.40442	0.0359453	0.0761977
SBP1_MOUSE	25.4248	-0.267429	-2.40308	0.0360292	0.0763191
TMX1_MOUSE	24.9245	-0.289945	-2.40239	0.0360722	0.0763537
CLIC1_MOUSE	25.4424	0.420007	2.40126	0.0361432	0.0764475
LYPA1_MOUSE	26.7109	-0.368772	-2.40003	0.0362207	0.076555
SRPK2_MOUSE	26.0281	0.843121	2.39842	0.0363225	0.0767136
MUTA_MOUSE	26.854	0.306228	2.39743	0.0363851	0.0767509
VATD_MOUSE	30.7869	-0.287205	-2.39729	0.036394	0.0767509
ARL1_MOUSE	26.986	-0.24762	-2.39632	0.0364554	0.0767509
TTC19_MOUSE	23.8757	-0.368193	-2.39586	0.0364845	0.0767509
BCAS3_MOUSE	24.6341	0.502143	2.39577	0.0364905	0.0767509
D39U1_MOUSE	27.0702	-0.288041	-2.3956	0.0365009	0.0767509
TCPR1_MOUSE	26.9388	0.762649	2.39412	0.0365954	0.0768933
PLAP_MOUSE	27.6979	0.44757	2.38841	0.0369602	0.0776028
ARP2_MOUSE	31.1911	-0.304801	-2.38704	0.0370487	0.0777318
VAPA_MOUSE	30.63	-0.365116	-2.38504	0.0371777	0.0779453
RAB5B_MOUSE	28.7963	-0.286992	-2.38358	0.0372725	0.0780869
CLPT1_MOUSE	26.9407	0.548834	2.38283	0.0373206	0.0781306
T126A_MOUSE	25.1453	-0.409118	-2.38161	0.0374	0.0782397
NAMPT_MOUSE	28.4464	-0.234362	-2.38079	0.0374536	0.0782946
SYVC_MOUSE	25.9529	1.81816	2.38027	0.037487	0.0782972
KCC1A_MOUSE	26.7507	-0.283251	-2.37993	0.0375094	0.0782972
SYMC_MOUSE	27.3987	0.938109	2.37906	0.0375663	0.0783588
HPCL1_MOUSE	26.4845	-0.380392	-2.37692	0.0377064	0.0785939
NDUB1_MOUSE	27.1802	-0.459713	-2.3759	0.0377732	0.0786508
ELP1_MOUSE	24.8372	1.02654	2.37566	0.0377886	0.0786508
ERLEC_MOUSE	24.1635	-0.362952	-2.37414	0.0378891	0.0787676
CSK22_MOUSE	27.8471	-0.265511	-2.37398	0.0378997	0.0787676
RAB24_MOUSE	25.7596	-0.347553	-2.37329	0.0379451	0.0788048
1433B_MOUSE	32.2797	-0.328548	-2.37091	0.038102	0.0790424
TIP_MOUSE	25.6454	0.383669	2.37072	0.0381147	0.0790424
QCR2_MOUSE	33.4268	-0.257569	-2.36806	0.0382911	0.0793509
GFOD1_MOUSE	25.6928	-0.308795	-2.36683	0.0383733	0.0794638
E41L3_MOUSE	31.319	0.343677	2.36627	0.0384105	0.0794834
ODPA_MOUSE	32.7701	-0.161594	-2.36505	0.0384922	0.079595
THOC4_MOUSE	26.4328	-0.47337	-2.35935	0.0388751	0.0803288
RAB5A_MOUSE	30.0485	-0.279879	-2.35879	0.0389132	0.0803309
TCPQ_MOUSE	31.4395	-0.247434	-2.3585	0.0389322	0.0803309
C560_MOUSE	28.4594	-0.410826	-2.3579	0.038973	0.0803572
DHX9_MOUSE	27.6411	1.70231	2.35684	0.0390452	0.0804204
PRPS1_MOUSE	29.9507	-0.241584	-2.35662	0.0390597	0.0804204
GLO2_MOUSE	29.5738	-0.239213	-2.35524	0.0391532	0.080555
G6PD1_MOUSE	28.995	0.254252	2.35213	0.0393655	0.0809182
SYQ_MOUSE	26.6371	0.781706	2.35183	0.0393862	0.0809182
PLPR2_MOUSE	24.9572	0.310738	2.35098	0.0394439	0.0809787
CCNY_MOUSE	26.6609	-0.406194	-2.34806	0.0396444	0.081332
ARP10_MOUSE	28.368	-0.272739	-2.34695	0.0397214	0.0814316
CD166_MOUSE	28.7658	1.42953	2.34627	0.0397681	0.0814691
G3BP2_MOUSE	29.232	-0.280966	-2.34348	0.0399613	0.0818065
BIG1_MOUSE	23.9884	0.452062	2.34202	0.0400622	0.0819545
RHG23_MOUSE	27.2137	0.37121	2.34128	0.0401136	0.0820011
MIGA1_MOUSE	23.5819	0.174375	2.34047	0.0401703	0.0820584
PPP6_MOUSE	27.1484	-0.218043	-2.33974	0.040221	0.0821035
ABD12_MOUSE	29.2221	-0.251816	-2.33824	0.0403263	0.0822598
ADT1_MOUSE	35.3307	-0.203162	-2.3375	0.040378	0.0823069
PAIRB_MOUSE	27.6418	-0.64978	-2.33023	0.0408903	0.0832918
MYH9_MOUSE	25.4736	0.905183	2.32507	0.0412579	0.083981
ENOPH_MOUSE	27.2691	-0.442207	-2.32217	0.0414658	0.0843443
STIM1_MOUSE	25.4496	0.329736	2.32098	0.0415514	0.0844584
IDE_MOUSE	26.4864	0.970175	2.31966	0.0416467	0.0845922
ELP3_MOUSE	25.9526	0.406921	2.31774	0.0417855	0.0847606
CCD47_MOUSE	25.6808	-0.324144	-2.31769	0.0417888	0.0847606
H14_MOUSE	27.4418	-0.656938	-2.31582	0.0419245	0.0849431
CPT1C_MOUSE	26.5102	0.234182	2.31543	0.0419532	0.0849431
MON2_MOUSE	24.3728	0.563564	2.31522	0.041968	0.0849431
BABA2_MOUSE	24.6606	-0.203532	-2.31482	0.0419973	0.0849431
PFKAL_MOUSE	30.5679	0.237948	2.31416	0.0420451	0.0849798
SE6L2_MOUSE	25.4065	0.288645	2.31306	0.0421252	0.0850817
DCAKD_MOUSE	26.2463	-0.21461	-2.31233	0.0421786	0.0851052
CHMP7_MOUSE	25.8725	-0.178719	-2.31209	0.0421962	0.0851052
THIC_MOUSE	29.7301	-0.218453	-2.31158	0.0422337	0.0851208
SF01_MOUSE	24.8207	-0.341885	-2.30675	0.0425883	0.0857751
TIM13_MOUSE	24.8192	-0.530438	-2.30533	0.0426933	0.0859263
COR1C_MOUSE	30.3911	-0.22248	-2.30396	0.0427948	0.08607
MPU1_MOUSE	25.1917	-0.176973	-2.30327	0.0428462	0.086084
NUCG_MOUSE	24.5853	-0.198093	-2.30306	0.0428618	0.086084
VTA1_MOUSE	26.988	-0.293332	-2.29922	0.0431473	0.086481
VPS52_MOUSE	27.9342	0.676764	2.29908	0.0431577	0.086481
GBG7_MOUSE	27.0366	-0.63008	-2.29902	0.0431626	0.086481
CHSP1_MOUSE	25.5236	-0.192844	-2.29853	0.043199	0.086481
MCEE_MOUSE	25.5363	-0.564257	-2.29838	0.0432103	0.086481
HNRPC_MOUSE	29.2261	-0.293424	-2.29725	0.0432945	0.086526
FSD1_MOUSE	28.1963	-0.311815	-2.2972	0.0432987	0.086526
WDR48_MOUSE	26.7881	0.334155	2.29687	0.0433234	0.086526
STK24_MOUSE	27.0295	-0.225878	-2.29529	0.0434421	0.0867026
KPRA_MOUSE	26.8678	-0.291016	-2.29347	0.0435791	0.0869156
DNM1L_MOUSE	31.9073	0.196045	2.29268	0.043639	0.0869745
GEPH_MOUSE	28.619	0.605597	2.28734	0.0440435	0.0877197
OMP_MOUSE	24.5126	0.980279	2.28584	0.0441583	0.0878874
LC7L2_MOUSE	25.0666	-0.231225	-2.28354	0.0443341	0.0881733
FUMH_MOUSE	31.5958	-0.24134	-2.28315	0.0443642	0.0881733
GNAO_MOUSE	34.5771	-0.224762	-2.28276	0.0443943	0.0881733
ARL2_MOUSE	25.1092	-0.139565	-2.28222	0.0444356	0.0881943
APLP1_MOUSE	25.1835	0.144666	2.28172	0.044474	0.0882093
MCAT_MOUSE	26.8437	-0.336564	-2.28076	0.044548	0.0882951
SF3A3_MOUSE	26.3711	-0.295808	-2.27989	0.0446151	0.088334
PYGM_MOUSE	28.3016	0.931398	2.27971	0.0446293	0.088334
SYT3_MOUSE	26.1584	-0.2301	-2.2769	0.0448461	0.088693
ROA1_MOUSE	31.1901	-0.331044	-2.27631	0.0448919	0.088693
CACB1_MOUSE	25.9439	0.299943	2.27616	0.0449035	0.088693
UBQL1_MOUSE	27.2478	0.390536	2.27493	0.0449993	0.0888209
PPP5_MOUSE	29.7743	-0.266882	-2.27383	0.0450847	0.088861
TSN7_MOUSE	28.2794	-0.219218	-2.27362	0.0451014	0.088861
ADCK1_MOUSE	25.377	-0.260689	-2.27332	0.0451249	0.088861
PLSL_MOUSE	26.1345	0.278936	2.27308	0.0451436	0.088861
GABR1_MOUSE	27.2466	0.680893	2.27179	0.0452439	0.0889973
LANC2_MOUSE	30.1217	-0.244716	-2.26899	0.0454634	0.0893678
2AAA_MOUSE	33.0845	-0.218461	-2.26751	0.0455805	0.0895364
TMX3_MOUSE	28.0726	-0.221284	-2.26651	0.0456588	0.0896288
RAB23_MOUSE	25.7358	-0.342014	-2.26531	0.0457537	0.0897537
WDR47_MOUSE	27.8938	0.752126	2.2575	0.0463754	0.0908804
PTPM1_MOUSE	23.9279	-0.244974	-2.2573	0.0463915	0.0908804
TBB3_MOUSE	34.0188	-0.219493	-2.2516	0.0468501	0.091716
FLOT2_MOUSE	28.8196	-0.223425	-2.25072	0.0469212	0.0917927
DCLK2_MOUSE	26.4162	0.278896	2.24969	0.0470051	0.091894
NCAN_MOUSE	25.6862	0.937437	2.24907	0.0470555	0.0919298
TWF2_MOUSE	29.423	-0.295535	-2.2461	0.047297	0.0923156
RAB5C_MOUSE	28.9481	-0.235609	-2.24585	0.0473174	0.0923156
KCIP4_MOUSE	24.5953	-0.204331	-2.2415	0.0476738	0.0929477
CK054_MOUSE	26.4661	0.205402	2.24033	0.0477701	0.093072
CORO7_MOUSE	26.2903	0.746062	2.23719	0.0480297	0.0934625
SRS10_MOUSE	25.3563	-0.554659	-2.23712	0.0480357	0.0934625
HSP72_MOUSE	29.1901	0.248839	2.23035	0.0485994	0.0944952
CUL5_MOUSE	28.3593	0.334817	2.22936	0.0486823	0.0945923
TBL2_MOUSE	24.6597	-0.160243	-2.22518	0.0490347	0.0950949
VAS1_MOUSE	27.5916	-0.433384	-2.2249	0.049058	0.0950949
ERGI1_MOUSE	27.9703	-0.235843	-2.22479	0.049068	0.0950949
ROA0_MOUSE	29.1204	-0.366302	-2.22472	0.0490738	0.0950949
SAC1_MOUSE	28.8053	-0.248005	-2.22423	0.0491153	0.095111
PLCA_MOUSE	25.4873	-0.387972	-2.22262	0.0492513	0.0953101
PTPRD_MOUSE	27.6907	0.528811	2.21838	0.0496125	0.095923
AN32A_MOUSE	29.3286	-0.255019	-2.21776	0.0496655	0.095923
AIMP2_MOUSE	26.6236	-0.262537	-2.21773	0.0496684	0.095923
SPCS2_MOUSE	25.2002	-0.324406	-2.21723	0.0497105	0.0959396
DYN2_MOUSE	29.2843	0.546963	2.21365	0.0500185	0.0964691
UCP5_MOUSE	24.6609	-0.155355	-2.21281	0.050091	0.096517
STRP1_MOUSE	25.5094	0.194143	2.21258	0.0501107	0.096517
PUR8_MOUSE	27.5692	-0.28469	-2.21179	0.0501788	0.0965833
IQEC2_MOUSE	25.5251	0.526282	2.20935	0.0503896	0.0969239
MPP3_MOUSE	27.256	-0.344615	-2.20842	0.0504704	0.0970142
PPAL_MOUSE	24.8922	-0.223251	-2.20769	0.050534	0.0970714
GLSK_MOUSE	32.0302	-0.22904	-2.20609	0.0506733	0.0972737
MTMR2_MOUSE	25.3767	-0.218119	-2.20545	0.0507294	0.0973162
CLYBL_MOUSE	26.7966	-0.263428	-2.20415	0.0508432	0.0974692
RGRF2_MOUSE	25.5392	0.624789	2.20285	0.0509573	0.0975657
MOT1_MOUSE	25.9495	0.222429	2.2028	0.0509615	0.0975657
6PGD_MOUSE	29.502	0.213441	2.20225	0.05101	0.0975932
MRP_MOUSE	27.8921	-0.597515	-2.19998	0.0512093	0.0978669
SGSM1_MOUSE	25.4948	0.269486	2.19984	0.0512213	0.0978669
LRC47_MOUSE	27.8255	-0.191023	-2.19698	0.0514742	0.0982845
ERP44_MOUSE	28.1943	-0.207937	-2.19611	0.0515513	0.0983661
VATG2_MOUSE	27.4117	-0.809646	-2.1957	0.0515879	0.0983706
GGA3_MOUSE	25.1807	-0.387843	-2.19388	0.0517492	0.0986125
CCAR2_MOUSE	26.2584	1.00959	2.1928	0.0518452	0.0987298
HNRH2_MOUSE	30.6219	-0.243249	-2.1921	0.0519081	0.098784
NP1L4_MOUSE	28.2255	-0.213342	-2.18792	0.0522827	0.0993952
NU1M_MOUSE	26.9856	0.481657	2.1874	0.0523286	0.0993952
DNJA2_MOUSE	29.8471	-0.186064	-2.18726	0.0523418	0.0993952
LIPA3_MOUSE	27.99	0.499125	2.18652	0.052408	0.0993952
TBC17_MOUSE	25.2165	-0.315214	-2.18635	0.0524232	0.0993952
RT22_MOUSE	25.6848	-0.283961	-2.1862	0.0524374	0.0993952
GBRAP_MOUSE	23.3328	-0.310237	-2.18515	0.0525314	0.0995076
DHPR_MOUSE	29.7063	-0.238627	-2.18435	0.0526042	0.0995796
NT5M_MOUSE	23.5721	-0.279998	-2.17848	0.0531373	0.100522
DNJA4_MOUSE	25.9577	-0.187953	-2.17784	0.0531959	0.100567
STX8_MOUSE	24.5605	-0.181098	-2.17639	0.0533288	0.100752
GOLP3_MOUSE	24.1215	-0.184839	-2.1745	0.0535015	0.101011
JAM3_MOUSE	26.1031	-0.215071	-2.17387	0.0535595	0.101054
COQ6_MOUSE	24.1655	-0.257909	-2.17283	0.0536552	0.101168
REEP1_MOUSE	26.1699	-0.354938	-2.17208	0.0537246	0.101233
GNA11_MOUSE	29.689	-0.198726	-2.1709	0.0538338	0.101372
UAP1L_MOUSE	25.4079	-0.273806	-2.17006	0.0539109	0.10145
RIMB2_MOUSE	25.3995	0.240753	2.16931	0.0539801	0.101514
LIN7C_MOUSE	26.3694	-0.293462	-2.16652	0.0542394	0.101935
NAGA_MOUSE	24.2844	-0.147669	-2.16481	0.0543989	0.102156
MARCS_MOUSE	30.2193	0.513142	2.16447	0.0544309	0.102156
NOP56_MOUSE	25.7846	-0.353727	-2.16411	0.0544643	0.102156
C2C4C_MOUSE	24.7503	-0.139755	-2.16336	0.0545345	0.102179
NDUF5_MOUSE	23.8938	-0.176849	-2.16322	0.054548	0.102179
RB11B_MOUSE	30.6321	-0.221629	-2.16266	0.0545999	0.10221
UBE2O_MOUSE	27.0874	0.738658	2.16187	0.0546739	0.102282
VPS4B_MOUSE	24.9527	-0.274251	-2.16099	0.0547569	0.102367
PDS5B_MOUSE	22.9073	0.313264	2.16063	0.0547909	0.102367
SF3B4_MOUSE	24.4001	-0.22147	-2.15955	0.054892	0.102489
TRA2B_MOUSE	26.0014	-0.229202	-2.15839	0.0550015	0.102627
PDC6I_MOUSE	27.728	1.06491	2.15769	0.055068	0.102684
ABLM2_MOUSE	27.5507	-0.249232	-2.15697	0.0551356	0.102743
IF4A1_MOUSE	29.0426	-0.241618	-2.15523	0.0553005	0.102983
RAB4A_MOUSE	29.2939	-0.314269	-2.15424	0.0553941	0.103091
NTNG2_MOUSE	24.2949	-0.250697	-2.15245	0.0555645	0.103341
EI2BB_MOUSE	25.1109	-0.329017	-2.13822	0.056936	0.105823
PDIA3_MOUSE	31.8104	-0.249943	-2.13638	0.0571159	0.106055
PPME1_MOUSE	29.6436	-0.257087	-2.13618	0.057135	0.106055
VPS35_MOUSE	31.1607	0.317064	2.135	0.0572503	0.1062
ODPB_MOUSE	32.2946	-0.229465	-2.13098	0.0576457	0.106865
RAB6A_MOUSE	28.775	-0.227968	-2.13037	0.0577061	0.106907
NEUA_MOUSE	28.9527	0.243635	2.12956	0.0577863	0.106944
GDPP1_MOUSE	25.4072	-0.273483	-2.12942	0.0578005	0.106944
UBP7_MOUSE	25.4686	0.990334	2.12741	0.0579994	0.107209
STRAP_MOUSE	29.2313	-0.202945	-2.12721	0.0580188	0.107209
HSDL1_MOUSE	27.8376	0.229526	2.1214	0.058598	0.10821
EAA3_MOUSE	24.2838	-0.197158	-2.11646	0.059095	0.108983
PAIP1_MOUSE	25.2102	-0.223685	-2.11616	0.0591257	0.108983
P5I11_MOUSE	24.9919	-0.233765	-2.11611	0.0591309	0.108983
PTN23_MOUSE	24.7466	0.67923	2.11409	0.0593356	0.10929
TXTP_MOUSE	29.3645	-0.193136	-2.11349	0.0593958	0.109307
AKT3_MOUSE	27.1713	-0.28412	-2.11325	0.0594206	0.109307
IF4A2_MOUSE	31.7012	-0.255137	-2.11071	0.0596791	0.109712
KIF3B_MOUSE	25.9483	0.333426	2.11005	0.0597467	0.109765
QCR1_MOUSE	32.7222	-0.197355	-2.10921	0.0598321	0.109852
SARNP_MOUSE	24.8099	-0.254896	-2.10449	0.0603164	0.11067
NTRK2_MOUSE	27.3868	0.70366	2.10014	0.0607655	0.111423
KDSR_MOUSE	25.2099	-0.231024	-2.09748	0.061042	0.111858
MINK1_MOUSE	28.5562	0.167031	2.09629	0.0611667	0.112015
PLCD_MOUSE	25.2732	-0.263397	-2.0952	0.0612807	0.112152
LIS1_MOUSE	30.6703	-0.193672	-2.0945	0.0613539	0.112215
PREX1_MOUSE	25.844	-0.441644	-2.09407	0.0613989	0.112225
EXTL2_MOUSE	25.9619	0.145359	2.08896	0.0619358	0.113134
MAON_MOUSE	29.8754	-0.22569	-2.08813	0.0620234	0.113222
AMPL_MOUSE	29.3635	-0.178293	-2.08445	0.0624137	0.113862
PPIL1_MOUSE	26.1577	-0.230453	-2.08259	0.0626119	0.114151
OSB10_MOUSE	25.4656	0.297962	2.07879	0.0630187	0.11482
STRN3_MOUSE	26.3992	0.507171	2.07531	0.0633936	0.115413
AP3D1_MOUSE	28.7547	0.414114	2.07483	0.0634458	0.115413
NAA15_MOUSE	25.7627	0.567313	2.07465	0.063465	0.115413
EIF3A_MOUSE	26.0087	0.876361	2.07056	0.0639089	0.116146
CYRIA_MOUSE	28.7154	-0.237607	-2.06775	0.0642154	0.116629
RTN1_MOUSE	32.1657	-0.179181	-2.06573	0.0644362	0.116956
ILF2_MOUSE	29.1387	-0.241467	-2.06108	0.0649475	0.11781
UBE2Z_MOUSE	27.1933	-0.207634	-2.05943	0.0651309	0.118068
TIM29_MOUSE	27.2534	-0.226372	-2.05832	0.0652536	0.118215
DNJA3_MOUSE	26.4351	-0.204794	-2.05604	0.0655072	0.118539
HS12A_MOUSE	31.7816	-0.178993	-2.05597	0.065515	0.118539
GNAI1_MOUSE	30.2422	-0.254716	-2.05406	0.0657272	0.118848
ENDD1_MOUSE	27.4998	-0.212692	-2.04993	0.066191	0.119572
ACBG1_MOUSE	29.6741	0.244991	2.04975	0.0662112	0.119572
AINX_MOUSE	32.2939	-0.258864	-2.04869	0.0663306	0.119713
MICU1_MOUSE	25.8023	0.308298	2.04819	0.0663865	0.119738
SYT5_MOUSE	26.3433	0.227667	2.04777	0.0664344	0.119749
GDE1_MOUSE	27.0089	-0.243789	-2.04458	0.0667948	0.120257
SAR1A_MOUSE	26.3894	-0.217046	-2.04454	0.0667999	0.120257
SV2B_MOUSE	30.3409	0.171384	2.04031	0.0672807	0.121046
HDAC6_MOUSE	25.4635	0.359283	2.03963	0.0673584	0.12111
OX2G_MOUSE	29.0202	-0.303483	-2.03835	0.0675055	0.121298
TXND5_MOUSE	25.9473	-0.279931	-2.03708	0.0676503	0.121482
SYT7_MOUSE	28.4579	-0.269353	-2.03013	0.0684529	0.122847
RAN_MOUSE	31.0447	-0.222377	-2.02805	0.0686953	0.123204
C170B_MOUSE	23.9845	0.206881	2.0266	0.0688645	0.123431
S6A17_MOUSE	29.0142	0.211925	2.02536	0.0690094	0.123613
PIGT_MOUSE	25.1335	-0.178295	-2.02073	0.069553	0.124509
SCN1B_MOUSE	26.3925	-0.339674	-2.013	0.0704685	0.126069
HEM3_MOUSE	22.5413	-0.124883	-2.00542	0.0713785	0.127617
CAZA2_MOUSE	31.072	-0.265172	-2.00288	0.0716863	0.128088
ARK72_MOUSE	27.6552	-0.22433	-2.00173	0.071825	0.128256
ARHGC_MOUSE	24.5743	0.191912	1.9996	0.0720846	0.128639
PLCG1_MOUSE	24.4305	0.499689	1.99882	0.0721795	0.128728
VATC1_MOUSE	32.0581	-0.225044	-1.99627	0.0724912	0.129204
SCN3B_MOUSE	23.9797	-0.254587	-1.99548	0.0725879	0.129224
HAP40_MOUSE	25.1747	-0.262335	-1.99545	0.0725924	0.129224
TBB2A_MOUSE	34.6641	-0.165637	-1.99421	0.0727449	0.12935
SGT1_MOUSE	28.4467	-0.235836	-1.99402	0.072768	0.12935
PDE6D_MOUSE	24.909	-0.252586	-1.99376	0.0727991	0.12935
PDXK_MOUSE	30.4482	-0.186093	-1.99153	0.0730746	0.12976
ANKH_MOUSE	24.556	-0.291338	-1.99006	0.0732558	0.130001
PIGS_MOUSE	26.8315	-0.203539	-1.98938	0.0733399	0.130069
ACSL5_MOUSE	24.9367	-0.327484	-1.98714	0.0736182	0.130482
VMP1_MOUSE	25.1307	-0.176749	-1.98632	0.0737207	0.130561
TENR_MOUSE	29.2441	0.650382	1.98603	0.0737557	0.130561
NUP93_MOUSE	25.059	0.47312	1.98568	0.0737994	0.130561
DLG3_MOUSE	29.1206	0.525429	1.98444	0.0739549	0.130756
DHDH_MOUSE	24.1254	-0.324446	-1.98392	0.0740194	0.130789
RBGPR_MOUSE	25.5574	0.714059	1.98295	0.0741409	0.130923
MIC25_MOUSE	28.6605	-0.360866	-1.98034	0.0744685	0.13142
M2OM_MOUSE	31.8268	-0.168126	-1.97853	0.0746962	0.131675
RAB3A_MOUSE	32.1351	-0.169821	-1.97846	0.0747048	0.131675
RANB3_MOUSE	26.2034	-0.21041	-1.97565	0.0750588	0.132218
AHSA1_MOUSE	29.5589	-0.225485	-1.97409	0.0752567	0.132422
H10_MOUSE	28.7695	-0.365961	-1.97401	0.075267	0.132422
PLPP_MOUSE	29.9506	-0.267361	-1.9722	0.0754976	0.132686
PAK1_MOUSE	30.6606	-0.233746	-1.9721	0.0755098	0.132686
FAF2_MOUSE	26.9984	-0.220806	-1.97096	0.0756552	0.13286
CDK5_MOUSE	29.8724	-0.209594	-1.96979	0.0758044	0.132973
DCTN2_MOUSE	30.2276	-0.214279	-1.96973	0.0758125	0.132973
MYDGF_MOUSE	26.0694	-0.143585	-1.96852	0.0759667	0.133162
TMOD2_MOUSE	29.2703	-0.270095	-1.96776	0.0760647	0.133253
PSME1_MOUSE	26.2842	0.267945	1.96568	0.0763317	0.133639
GALD1_MOUSE	26.0405	-0.279973	-1.96461	0.0764691	0.133741
ADA22_MOUSE	28.1224	0.271732	1.96449	0.0764837	0.133741
SUCB1_MOUSE	31.8676	-0.179839	-1.96387	0.0765643	0.133754
STX16_MOUSE	25.0368	-0.240305	-1.96371	0.0765842	0.133754
GCP60_MOUSE	25.4032	0.223911	1.96247	0.0767446	0.133952
CADM3_MOUSE	30.4038	-0.212519	-1.95479	0.0777436	0.135614
CHIP_MOUSE	25.2732	0.229966	1.95422	0.0778177	0.13566
PCBP3_MOUSE	25.6095	-0.542481	-1.95348	0.0779153	0.135748
TCEA1_MOUSE	25.1476	-0.147061	-1.95215	0.0780899	0.135969
EIF3L_MOUSE	28.3974	-0.223412	-1.95079	0.0782687	0.136198
IDHC_MOUSE	30.6445	-0.209289	-1.94704	0.0787629	0.136972
EF1D_MOUSE	28.2433	-0.209151	-1.94653	0.0788305	0.136972
SUCA_MOUSE	31.4156	-0.211315	-1.94633	0.0788568	0.136972
HCD2_MOUSE	28.6652	-0.197598	-1.94326	0.0792649	0.137597
AP1M1_MOUSE	28.8256	-0.218724	-1.93892	0.0798449	0.13852
P4K2A_MOUSE	24.978	-0.203886	-1.93804	0.0799629	0.138641
GDPD1_MOUSE	26.9018	-0.225162	-1.93762	0.0800197	0.138656
DLRB1_MOUSE	24.651	-0.22891	-1.93652	0.0801673	0.138827
SFPQ_MOUSE	30.1167	0.353501	1.93524	0.0803398	0.139042
ADCY9_MOUSE	25.4083	0.479687	1.93451	0.0804389	0.13913
LRSM1_MOUSE	23.2263	0.118327	1.93144	0.0808538	0.139763
EZRI_MOUSE	30.2042	0.214034	1.93018	0.0810247	0.139974
IDHG1_MOUSE	31.7305	-0.179087	-1.92891	0.0811974	0.140188
EIF3C_MOUSE	26.2679	0.876204	1.92299	0.0820082	0.141502
VGLU3_MOUSE	22.8268	0.148694	1.92139	0.0822274	0.141795
STT3A_MOUSE	25.9869	0.176104	1.92019	0.0823928	0.14199
2ABG_MOUSE	24.6743	-0.211982	-1.91986	0.0824393	0.14199
PDK3_MOUSE	27.5097	-0.228582	-1.91895	0.0825651	0.142121
TRI32_MOUSE	25.503	-0.204147	-1.91634	0.0829263	0.142575
TEBP_MOUSE	28.4846	-0.195587	-1.91633	0.0829284	0.142575
BPNT1_MOUSE	29.5078	-0.177353	-1.91504	0.0831078	0.142798
ANXA6_MOUSE	31.171	-0.191933	-1.91285	0.0834119	0.143235
IPO11_MOUSE	24.1794	0.135564	1.91222	0.0835006	0.143301
HNRPM_MOUSE	30.1071	-0.177067	-1.91107	0.0836611	0.143491
GBG4_MOUSE	25.3748	-0.361959	-1.90715	0.0842118	0.144186
GNAZ_MOUSE	29.9751	-0.171558	-1.90708	0.0842218	0.144186
TBA1A_MOUSE	37.0841	-0.186235	-1.90686	0.0842528	0.144186
GNAL_MOUSE	26.9091	-0.603973	-1.90676	0.0842676	0.144186
PRDX1_MOUSE	31.7583	0.156113	1.90543	0.0844551	0.14442
APEH_MOUSE	25.989	0.184021	1.9036	0.0847139	0.144776
GPDM_MOUSE	32.1079	-0.199058	-1.9022	0.0849117	0.145028
JIP4_MOUSE	23.4645	0.166102	1.90176	0.0849743	0.145048
MPRD_MOUSE	26.3134	-0.461074	-1.89952	0.0852929	0.145471
MCCB_MOUSE	27.1294	0.219238	1.89897	0.0853723	0.145471
SYN3_MOUSE	28.3917	-0.217954	-1.89819	0.0854825	0.145471
GSTA4_MOUSE	29.0603	0.192201	1.89816	0.0854874	0.145471
FAKD4_MOUSE	25.6447	-0.215186	-1.89811	0.0854951	0.145471
NRBP_MOUSE	25.7972	-0.28935	-1.89789	0.0855264	0.145471
PSMD8_MOUSE	28.5493	0.274621	1.89698	0.0856558	0.145605
RT4I1_MOUSE	24.7663	-0.199782	-1.89529	0.0858983	0.145887
AFG32_MOUSE	28.8745	0.349034	1.89511	0.0859237	0.145887
IF2A_MOUSE	28.5269	-0.272014	-1.89241	0.0863121	0.14646
GRM2_MOUSE	25.5707	0.489674	1.89088	0.0865339	0.146749
TSNAX_MOUSE	26.0782	-0.167304	-1.88829	0.0869078	0.147296
EPN4_MOUSE	25.403	-0.28326	-1.88719	0.0870687	0.147482
PHB_MOUSE	31.2114	-0.222096	-1.88657	0.0871576	0.147545
TTYH3_MOUSE	25.4027	-0.293168	-1.88616	0.0872181	0.14756
GCN1_MOUSE	25.3417	0.481444	1.88347	0.0876108	0.148137
OST48_MOUSE	28.9002	-0.173795	-1.88216	0.0878017	0.148372
RUVB2_MOUSE	27.7161	0.231121	1.8818	0.0878549	0.148375
RM10_MOUSE	24.9538	-0.305097	-1.87957	0.0881812	0.148838
DHB11_MOUSE	26.6966	-0.215612	-1.87809	0.0883995	0.149119
KC1G3_MOUSE	26.7387	-0.195959	-1.87656	0.0886249	0.149336
EIPR1_MOUSE	27.5261	-0.148338	-1.87651	0.0886322	0.149336
EXOC1_MOUSE	26.0919	0.475181	1.87558	0.08877	0.14948
ACTG_MOUSE	37.4196	-0.189708	-1.87153	0.0893718	0.150405
FUND1_MOUSE	23.3932	-0.254887	-1.867	0.0900481	0.151454
CYRIB_MOUSE	30.5402	-0.186783	-1.86609	0.0901839	0.151484
EHD3_MOUSE	30.443	-0.23022	-1.86604	0.0901913	0.151484
FBX21_MOUSE	24.2078	0.153946	1.86582	0.0902246	0.151484
GMPPA_MOUSE	25.9574	-0.219555	-1.86517	0.0903225	0.15156
CELF4_MOUSE	25.1959	-0.329691	-1.86456	0.0904138	0.151624
2A5E_MOUSE	29.5673	-0.171353	-1.85628	0.0916685	0.153639
TRIM2_MOUSE	28.9855	0.209445	1.85548	0.0917896	0.153752
PGRC2_MOUSE	25.9211	-0.255613	-1.85447	0.0919447	0.153921
TCAL5_MOUSE	26.7488	-0.615075	-1.85307	0.0921577	0.154188
CCD22_MOUSE	25.5928	-0.258347	-1.85212	0.0923038	0.154342
VPS4A_MOUSE	27.5998	-0.231248	-1.85056	0.0925433	0.154653
ARHG2_MOUSE	28.3004	0.895285	1.8502	0.0925986	0.154655
IMA7_MOUSE	23.4175	0.156912	1.84867	0.092834	0.154831
MTCH2_MOUSE	31.095	-0.174438	-1.84864	0.0928396	0.154831
NMDE2_MOUSE	25.8981	0.398887	1.84846	0.092866	0.154831
CAPZB_MOUSE	30.5911	-0.230892	-1.84779	0.0929708	0.15484
ARVC_MOUSE	23.0938	0.387494	1.84773	0.0929795	0.15484
ARBK1_MOUSE	27.7286	0.224885	1.84643	0.0931801	0.15505
RAB8B_MOUSE	27.1234	-0.246478	-1.84621	0.0932139	0.15505
MMSA_MOUSE	29.8632	0.195124	1.84505	0.093394	0.155259
FUBP1_MOUSE	27.4644	-0.2262	-1.84061	0.0940847	0.156312
FABP7_MOUSE	29.425	-0.220301	-1.84028	0.0941365	0.156312
FCL_MOUSE	24.6381	-0.154053	-1.83777	0.0945291	0.156873
RCC1_MOUSE	25.0245	-0.239016	-1.83575	0.0948451	0.157307
CHMP3_MOUSE	25.9331	0.120674	1.83247	0.0953634	0.157995
NFASC_MOUSE	28.6713	0.616024	1.83242	0.0953705	0.157995
UBIP1_MOUSE	26.6543	-0.1281	-1.83109	0.0955817	0.158254
ULA1_MOUSE	27.7519	-0.219907	-1.83028	0.0957094	0.158315
TM14C_MOUSE	25.1437	-0.218781	-1.83016	0.0957291	0.158315
EI3JA_MOUSE	26.0689	-0.293606	-1.82922	0.0958769	0.158468
MGDP1_MOUSE	25.6747	-0.183071	-1.82552	0.0964662	0.15935
ZO2_MOUSE	25.0809	0.123208	1.82396	0.0967163	0.159671
CBS_MOUSE	25.9475	-0.240196	-1.82355	0.0967825	0.159688
DGKB_MOUSE	28.645	-0.363783	-1.82196	0.097037	0.160016
RASM_MOUSE	27.7307	-0.214134	-1.81868	0.0975652	0.160704
CHM4B_MOUSE	26.3697	-0.597905	-1.81867	0.0975664	0.160704
ASIC1_MOUSE	26.231	-0.158433	-1.80872	0.0991839	0.163275
TOM5_MOUSE	26.9591	-0.350699	-1.80833	0.0992484	0.163284
IF4A3_MOUSE	28.1696	-0.226411	-1.80799	0.0993034	0.163284
CBX3_MOUSE	26.8211	-0.322069	-1.8063	0.0995806	0.163646
EHD1_MOUSE	27.2008	-0.240093	-1.80325	0.100083	0.164375
ROGDI_MOUSE	28.8955	-0.223722	-1.80291	0.100139	0.164375
MAG_MOUSE	29.0921	0.930731	1.80061	0.10052	0.164906
SYCM_MOUSE	24.5046	-0.194376	-1.79725	0.101079	0.165728
SEC13_MOUSE	26.358	-0.148921	-1.79681	0.101153	0.165754
CHMP6_MOUSE	25.8974	-0.309395	-1.79493	0.101467	0.166163
SGIP1_MOUSE	27.6833	0.470856	1.79462	0.101518	0.166163
TIPRL_MOUSE	27.0474	-0.265547	-1.7933	0.101739	0.166429
ARP3_MOUSE	31.5401	-0.16597	-1.79269	0.101842	0.166502
MICA3_MOUSE	25.5105	0.415195	1.78805	0.102622	0.167683
MTAP2_MOUSE	31.9737	0.24548	1.78734	0.102743	0.167785
S38A3_MOUSE	27.2131	-0.203441	-1.7837	0.103361	0.168697
MK08_MOUSE	25.5307	-0.290977	-1.78072	0.103868	0.169429
F1142_MOUSE	25.0563	-0.222495	-1.77955	0.104069	0.169659
DCAF7_MOUSE	25.197	0.237262	1.77885	0.104189	0.169758
PSMG2_MOUSE	24.3591	0.225802	1.7774	0.104437	0.170067
GLRX3_MOUSE	28.6738	-0.192229	-1.77597	0.104683	0.17029
EIF2A_MOUSE	24.7942	-0.136916	-1.77591	0.104693	0.17029
GBRA3_MOUSE	25.9785	0.214726	1.7725	0.105282	0.171151
TPPC1_MOUSE	25.5408	-0.105439	-1.77148	0.105458	0.17134
LYRIC_MOUSE	25.4031	-0.290836	-1.76827	0.106015	0.172146
BCAT1_MOUSE	28.0255	-0.155224	-1.76136	0.107225	0.174013
TMED9_MOUSE	26.9708	-0.19443	-1.76048	0.10738	0.174166
NSMA2_MOUSE	27.5817	-0.292877	-1.7578	0.107852	0.174833
DLDH_MOUSE	32.4643	-0.127153	-1.75605	0.108162	0.175236
YBOX1_MOUSE	25.1678	-0.256805	-1.75324	0.10866	0.175944
PRPS2_MOUSE	25.6535	-0.15051	-1.75202	0.108879	0.176198
CPNE5_MOUSE	28.3564	-0.268164	-1.75067	0.109119	0.176411
KCJ10_MOUSE	26.4315	0.224818	1.75059	0.109133	0.176411
LRRT3_MOUSE	24.5055	-0.158364	-1.74876	0.109462	0.176842
TTL12_MOUSE	26.5129	0.237722	1.74736	0.109712	0.177147
ATAD1_MOUSE	27.6208	-0.276434	-1.7468	0.109812	0.17715
RNF14_MOUSE	26.8097	-0.212003	-1.74659	0.109851	0.17715
INPP_MOUSE	27.9945	-0.252531	-1.74632	0.1099	0.17715
EIF3I_MOUSE	28.0679	-0.378737	-1.7436	0.110389	0.177703
THOP1_MOUSE	29.4458	0.276432	1.74339	0.110427	0.177703
CLH1_MOUSE	33.5587	0.751366	1.74338	0.110429	0.177703
MEMO1_MOUSE	24.7728	-0.159431	-1.7395	0.111131	0.178657
KAD2_MOUSE	26.0099	-0.153191	-1.73942	0.111146	0.178657
AT1B1_MOUSE	34.4483	-0.222644	-1.7383	0.11135	0.178885
HNRPK_MOUSE	31.708	-0.18651	-1.73639	0.111699	0.179344
WDR61_MOUSE	25.0204	-0.148501	-1.73464	0.112017	0.179754
LNEBL_MOUSE	28.3681	-0.26111	-1.73164	0.112568	0.180504
DIC_MOUSE	26.1636	-0.269053	-1.73141	0.11261	0.180504
ANXA5_MOUSE	30.4666	0.24367	1.72648	0.11352	0.181861
TMED2_MOUSE	26.7929	-0.299047	-1.72548	0.113704	0.182054
GDIB_MOUSE	32.8829	-0.175024	-1.72354	0.114066	0.182531
ARF4_MOUSE	27.1906	-0.226046	-1.72151	0.114444	0.182986
GIPC1_MOUSE	27.0381	-0.257088	-1.72133	0.114478	0.182986
BRCC3_MOUSE	25.2799	-0.346738	-1.71894	0.114925	0.183597
PACN2_MOUSE	27.9795	-0.196151	-1.71708	0.115272	0.18405
SRBS1_MOUSE	25.1254	0.35743	1.71648	0.115385	0.184094
EP15R_MOUSE	27.1495	0.637653	1.71625	0.115428	0.184094
CENPV_MOUSE	28.6123	-0.201941	-1.71549	0.115571	0.18422
HNRPF_MOUSE	27.167	-0.175832	-1.71498	0.115668	0.184272
LA_MOUSE	27.5812	-0.269113	-1.71371	0.115906	0.184548
ODPX_MOUSE	30.2106	-0.212913	-1.71142	0.11634	0.185136
SPG7_MOUSE	24.7729	-0.12598	-1.70424	0.117707	0.187207
CKAP5_MOUSE	25.7872	0.833854	1.70264	0.118013	0.18759
LARP1_MOUSE	22.5553	0.238055	1.69828	0.118852	0.188819
CAD10_MOUSE	24.5412	-0.0994268	-1.69575	0.11934	0.18949
ACADL_MOUSE	29.5146	0.151759	1.69482	0.119521	0.189671
KAP2_MOUSE	28.9683	-0.220104	-1.69242	0.119988	0.190307
ACSL3_MOUSE	27.3671	-0.156554	-1.69195	0.120079	0.190347
PROD_MOUSE	26.5703	-0.220178	-1.69111	0.120242	0.1905
LIGO1_MOUSE	27.5587	0.602864	1.69059	0.120344	0.190556
PNPH_MOUSE	27.6217	-0.219027	-1.68997	0.120465	0.190642
HECAM_MOUSE	27.9274	-0.227448	-1.68913	0.120629	0.190797
NECP1_MOUSE	29.1384	-0.288692	-1.68833	0.120785	0.190938
CPPED_MOUSE	24.8125	-0.235655	-1.68666	0.121113	0.191351
NRBP2_MOUSE	24.8818	-0.185552	-1.68583	0.121276	0.191503
EIF3G_MOUSE	26.1945	-0.282101	-1.68428	0.121582	0.191824
NEDD8_MOUSE	26.1662	-0.287773	-1.68412	0.121613	0.191824
AKT1_MOUSE	25.8296	-0.186099	-1.68345	0.121745	0.191925
LAT1_MOUSE	26.0966	0.167795	1.68285	0.121863	0.192006
ACOT2_MOUSE	28.2173	0.183057	1.6795	0.122525	0.192944
PHIPL_MOUSE	31.0789	-0.178484	-1.67873	0.12268	0.193081
PTN5_MOUSE	27.7515	-0.370934	-1.67449	0.123524	0.194303
GRP2_MOUSE	27.0964	-0.472913	-1.67195	0.124033	0.194996
ACTZ_MOUSE	28.5002	-0.18817	-1.66981	0.124462	0.195564
PRUN1_MOUSE	27.8032	-0.207806	-1.66937	0.12455	0.195594
HNRL1_MOUSE	26.1802	0.268556	1.66536	0.125359	0.196757
RD23B_MOUSE	29.5101	0.277779	1.66465	0.125504	0.196877
PLD3A_MOUSE	24.3437	0.0951128	1.65868	0.126719	0.198675
RSMB_MOUSE	27.9457	-0.182957	-1.65656	0.127152	0.199224
VTI1B_MOUSE	25.9924	-0.30233	-1.65629	0.127208	0.199224
MY18A_MOUSE	26.385	0.818433	1.65459	0.127557	0.199569
GCDH_MOUSE	27.2859	0.251752	1.65454	0.127568	0.199569
GBB4_MOUSE	27.2767	-0.222797	-1.64937	0.128634	0.201127
UCHL5_MOUSE	26.4341	-0.225183	-1.64817	0.128884	0.201407
EFGM_MOUSE	26.0672	0.271985	1.646	0.129333	0.201911
DCNL1_MOUSE	25.3418	-0.228163	-1.64545	0.12945	0.201911
TPM3_MOUSE	30.2856	-0.287977	-1.64536	0.129468	0.201911
GCYB1_MOUSE	29.1936	0.124509	1.64495	0.129553	0.201911
ATG5_MOUSE	25.2978	-0.252596	-1.64492	0.129559	0.201911
MAP1B_MOUSE	31.0915	0.221277	1.64414	0.129722	0.201954
DOCK3_MOUSE	24.5979	0.491591	1.64412	0.129727	0.201954
SYEP_MOUSE	27.8593	0.245656	1.64048	0.130487	0.202955
CK068_MOUSE	25.7781	-0.186083	-1.64037	0.130512	0.202955
KS6A3_MOUSE	25.6773	0.198089	1.63879	0.130843	0.20336
DMXL2_MOUSE	28.6206	0.672331	1.63772	0.131067	0.203598
WASF3_MOUSE	26.0506	-0.201333	-1.63698	0.131224	0.203731
PGTA_MOUSE	27.8183	-0.184936	-1.63629	0.131369	0.203845
ITCH_MOUSE	24.3854	0.0997346	1.63445	0.131758	0.204338
UN13A_MOUSE	24.9108	1.02727	1.63058	0.13258	0.205503
ABCB7_MOUSE	26.2957	-0.229115	-1.62908	0.1329	0.205848
SH3G3_MOUSE	25.5512	-0.217965	-1.62886	0.132946	0.205848
LAP2B_MOUSE	26.9902	-0.222799	-1.62673	0.1334	0.206439
PRP8_MOUSE	24.722	0.301413	1.62357	0.134079	0.207378
ATLA1_MOUSE	30.6392	-0.177114	-1.62084	0.134667	0.208174
MK03_MOUSE	29.0001	0.201506	1.61851	0.13517	0.208839
TLN2_MOUSE	27.2538	0.601324	1.61712	0.135471	0.209085
DNJC5_MOUSE	29.8373	-0.184033	-1.6171	0.135475	0.209085
KCND2_MOUSE	25.5582	0.22074	1.61666	0.135571	0.209121
THTR_MOUSE	29.8264	0.185534	1.61408	0.136133	0.209874
RDH13_MOUSE	24.8682	-0.230427	-1.61295	0.136379	0.210142
UBP10_MOUSE	24.5122	0.208858	1.61191	0.136606	0.210333
SYDC_MOUSE	30.3161	-0.171907	-1.61145	0.136705	0.210333
SERB_MOUSE	28.2277	-0.171165	-1.61137	0.136724	0.210333
RRAGA_MOUSE	27.1669	-0.214498	-1.60935	0.137167	0.210902
LHPP_MOUSE	25.8798	-0.341321	-1.60802	0.137459	0.211237
CD47_MOUSE	28.2024	-0.222644	-1.60572	0.137964	0.2119
TBC13_MOUSE	24.3972	-0.103095	-1.6032	0.138521	0.212614
RU2A_MOUSE	26.0512	-0.176499	-1.60294	0.138577	0.212614
MOGS_MOUSE	25.3033	0.456469	1.60126	0.138951	0.21299
KPCG_MOUSE	31.5308	0.202836	1.60117	0.138971	0.21299
HINT3_MOUSE	25.2872	-0.147122	-1.60059	0.139099	0.213032
NSMA3_MOUSE	24.4947	0.0947806	1.60037	0.139147	0.213032
DPYL3_MOUSE	33.1697	0.236242	1.59989	0.139254	0.213082
MPPA_MOUSE	27.8455	-0.226687	-1.59838	0.139591	0.213483
DGKQ_MOUSE	24.3835	0.113238	1.59736	0.139817	0.213535
DC1I1_MOUSE	28.848	0.189106	1.59724	0.139846	0.213535
EXOG_MOUSE	28.0673	-0.18949	-1.59722	0.139848	0.213535
DLG1_MOUSE	28.7527	0.290118	1.5927	0.14086	0.214855
SAHH2_MOUSE	31.8393	-0.159492	-1.59269	0.140863	0.214855
S39AA_MOUSE	25.3446	-0.223483	-1.59162	0.141103	0.215107
WASL_MOUSE	26.2552	-0.249704	-1.5885	0.141806	0.216064
LPPRC_MOUSE	27.8844	1.02668	1.58563	0.142457	0.216863
IDHP_MOUSE	30.1141	0.165171	1.58533	0.142523	0.216863
IMA5_MOUSE	26.9638	-0.154011	-1.58518	0.142558	0.216863
ZFR_MOUSE	25.5994	0.19213	1.5848	0.142644	0.216879
DJB14_MOUSE	24.2788	-0.106181	-1.5842	0.142781	0.216973
MLEC_MOUSE	26.4722	-0.286834	-1.5827	0.143121	0.217374
RM39_MOUSE	25.0211	-0.179176	-1.58233	0.143205	0.217387
C19L2_MOUSE	28.1138	0.123868	1.5794	0.143874	0.218266
PPIF_MOUSE	24.7022	-0.126	-1.57913	0.143937	0.218266
TRIO_MOUSE	25.74	0.343145	1.57615	0.144619	0.219185
IMPCT_MOUSE	28.422	0.153962	1.57555	0.144757	0.219278
MMS19_MOUSE	25.1182	0.38628	1.57485	0.14492	0.219408
NTNG1_MOUSE	25.4936	-0.233068	-1.57401	0.145113	0.219585
HDHD5_MOUSE	25.5209	0.160205	1.57216	0.145539	0.219664
SNX1_MOUSE	27.2367	-0.164001	-1.57199	0.145578	0.219664
API5_MOUSE	26.4674	-0.17737	-1.57184	0.145613	0.219664
TXNL1_MOUSE	28.7434	-0.179627	-1.57174	0.145636	0.219664
HM13_MOUSE	23.1619	-0.124787	-1.57174	0.145637	0.219664
ZER1_MOUSE	24.9203	0.195453	1.57166	0.145654	0.219664
MACD2_MOUSE	24.2224	-0.122275	-1.57146	0.145702	0.219664
KPRB_MOUSE	28.3708	-0.166779	-1.57044	0.145938	0.219809
ANGE2_MOUSE	23.8554	-0.308807	-1.57038	0.145952	0.219809
APBB1_MOUSE	24.6819	0.243631	1.56918	0.14623	0.220113
GATA_MOUSE	24.4	-0.151903	-1.56844	0.146401	0.220255
UBA5_MOUSE	27.364	-0.165218	-1.56731	0.146664	0.220535
SNX27_MOUSE	28.5181	0.199958	1.56668	0.14681	0.220639
IF4G1_MOUSE	27.1659	0.428428	1.56617	0.14693	0.220703
ACSA_MOUSE	25.0917	-0.198283	-1.56374	0.147496	0.221297
ITPR1_MOUSE	26.8256	0.830304	1.56358	0.147534	0.221297
HNRPL_MOUSE	31.4168	-0.194087	-1.56348	0.147557	0.221297
MRCKB_MOUSE	27.1858	0.479609	1.56263	0.147755	0.221478
DD19A_MOUSE	25.61	-0.200213	-1.56216	0.147867	0.22153
AS3MT_MOUSE	24.5525	-0.134093	-1.56162	0.147993	0.221603
AGAP2_MOUSE	27.7332	0.733448	1.56087	0.148168	0.221749
STRN4_MOUSE	27.041	0.46931	1.56024	0.148316	0.221855
OCTC_MOUSE	23.962	-0.21693	-1.55766	0.148924	0.222556
PLXA1_MOUSE	25.8741	0.411321	1.55759	0.14894	0.222556
GNAS2_MOUSE	29.3236	-0.141262	-1.55435	0.149705	0.223582
SDCB1_MOUSE	25.2432	-0.101186	-1.55208	0.150244	0.224271
RBM14_MOUSE	26.9306	-0.246088	-1.55086	0.150534	0.224587
GBB1_MOUSE	33.3099	-0.142055	-1.54954	0.150849	0.22494
HS12B_MOUSE	26.4775	-0.123767	-1.54874	0.15104	0.225048
GLOD4_MOUSE	29.7972	-0.172616	-1.54857	0.151079	0.225048
ELAV4_MOUSE	25.9418	-0.135351	-1.54206	0.15264	0.227091
VATH_MOUSE	32.0818	-0.158506	-1.54197	0.152662	0.227091
VATB2_MOUSE	33.511	-0.154734	-1.54187	0.152688	0.227091
AGRL2_MOUSE	24.7195	0.130937	1.53919	0.153333	0.227932
S27A4_MOUSE	27.477	-0.176116	-1.53525	0.154289	0.229234
BT3L4_MOUSE	25.5503	-0.25802	-1.5288	0.155866	0.231457
DCE2_MOUSE	29.4046	0.172362	1.52601	0.15655	0.232352
ST32C_MOUSE	27.398	-0.191497	-1.5255	0.156677	0.232421
SNTA1_MOUSE	26.7003	-0.273978	-1.52477	0.156856	0.232566
FKB1A_MOUSE	29.1281	-0.236239	-1.52063	0.15788	0.233963
EPHA4_MOUSE	27.544	0.374989	1.5196	0.158136	0.234221
LTMD1_MOUSE	26.7736	-0.158976	-1.51881	0.158333	0.234392
RU17_MOUSE	26.6598	-0.15431	-1.51781	0.15858	0.234562
PLXA4_MOUSE	27.2407	0.273668	1.51769	0.158612	0.234562
CAH10_MOUSE	25.5186	-0.103524	-1.51505	0.159269	0.235336
SPA3K_MOUSE	26.0746	0.350584	1.51493	0.159299	0.235336
H15_MOUSE	25.7445	-0.660028	-1.51437	0.15944	0.235422
NAC1_MOUSE	27.2695	0.893664	1.51254	0.159898	0.235804
RRAGC_MOUSE	26.6859	-0.174828	-1.51213	0.160001	0.235804
CC50A_MOUSE	27.2184	-0.231551	-1.51208	0.160015	0.235804
MARK2_MOUSE	28.1457	0.238974	1.51191	0.160056	0.235804
KAP0_MOUSE	29.3229	0.173299	1.5117	0.16011	0.235804
CDC37_MOUSE	28.5988	-0.250999	-1.50992	0.160557	0.236341
STRN_MOUSE	27.1317	0.560838	1.50086	0.162851	0.239595
EXOC3_MOUSE	26.7047	0.275656	1.49842	0.163476	0.240391
EWS_MOUSE	26.1723	0.150396	1.4964	0.163992	0.241026
K0513_MOUSE	29.7205	-0.172077	-1.49202	0.165119	0.242558
SAHH_MOUSE	30.1906	-0.143809	-1.48982	0.165687	0.243268
ATCAY_MOUSE	28.7136	-0.164435	-1.48931	0.165819	0.243337
PLPL8_MOUSE	24.2774	0.177145	1.48725	0.166352	0.243876
AGM1_MOUSE	26.9221	-0.119985	-1.48723	0.166357	0.243876
LRRT4_MOUSE	24.049	-0.157468	-1.48371	0.167273	0.244982
CNPY3_MOUSE	24.9032	-0.338222	-1.48368	0.167282	0.244982
DNPEP_MOUSE	29.5701	-0.12995	-1.48316	0.167417	0.245055
SPTB2_MOUSE	31.8347	0.705652	1.47499	0.16956	0.248065
NIPS2_MOUSE	28.9982	-0.163132	-1.47387	0.169855	0.24837
AFG1L_MOUSE	23.821	-0.0996527	-1.47141	0.170509	0.249198
MBLC2_MOUSE	25.346	-0.136404	-1.47053	0.170741	0.249411
PICK1_MOUSE	26.6796	-0.160729	-1.46857	0.171261	0.250036
ABHDB_MOUSE	26.5331	-0.188329	-1.46826	0.171344	0.250036
RRAS2_MOUSE	28.302	-0.156175	-1.46743	0.171565	0.250132
GORS2_MOUSE	26.5638	-0.179589	-1.46736	0.171584	0.250132
PSA5_MOUSE	29.363	0.130924	1.4632	0.172698	0.251551
CACB3_MOUSE	26.6606	-0.180212	-1.46306	0.172733	0.251551
RTCA_MOUSE	25.5148	-0.178913	-1.46254	0.172872	0.251579
DCTN5_MOUSE	25.8546	-0.236148	-1.46234	0.172928	0.251579
S27A1_MOUSE	25.8062	0.163778	1.45767	0.174184	0.253278
F177A_MOUSE	24.8372	0.110743	1.45397	0.175187	0.254607
RADI_MOUSE	27.7618	0.327734	1.45241	0.175608	0.25509
PP2AB_MOUSE	30.821	-0.132176	-1.45096	0.176004	0.255536
ASAP1_MOUSE	27.7018	0.462453	1.44834	0.17672	0.256445
KHDR1_MOUSE	27.7057	-0.200039	-1.44709	0.177062	0.256811
HTRA2_MOUSE	26.9395	0.141343	1.44366	0.178002	0.258045
CE170_MOUSE	24.4118	0.167965	1.4405	0.178873	0.259175
TIM50_MOUSE	28.1574	-0.169232	-1.43951	0.179148	0.259443
NRX1A_MOUSE	26.5708	0.474703	1.43835	0.179468	0.259776
CTL2_MOUSE	25.9164	-0.176987	-1.4364	0.18001	0.260408
CLPB_MOUSE	25.6335	-0.201274	-1.43612	0.180086	0.260408
RANG_MOUSE	28.1944	-0.207262	-1.43422	0.180615	0.26104
DJB11_MOUSE	25.392	-0.269342	-1.43019	0.181741	0.262535
PSMD4_MOUSE	28.1723	0.173884	1.42945	0.181949	0.262703
GOT1B_MOUSE	24.2376	0.0946175	1.42872	0.182153	0.262865
UBC12_MOUSE	27.981	-0.204123	-1.42702	0.182631	0.263422
MACF1_MOUSE	25.9605	0.572042	1.4255	0.183059	0.263908
DGKG_MOUSE	24.8664	0.223273	1.42335	0.183666	0.264648
SE1L1_MOUSE	25.6145	-0.151027	-1.42008	0.18459	0.265847
AKTIP_MOUSE	24.1577	-0.186564	-1.41758	0.185301	0.266737
RHG35_MOUSE	26.3026	0.246879	1.41723	0.1854	0.266745
NNRD_MOUSE	28.8811	-0.148333	-1.41603	0.185742	0.267104
TM163_MOUSE	25.6934	-0.267462	-1.4156	0.185865	0.267146
KCNQ2_MOUSE	23.6105	0.137238	1.41412	0.186288	0.267486
AP3M1_MOUSE	25.5307	-0.141223	-1.41412	0.186288	0.267486
PEX5R_MOUSE	27.2665	-0.237762	-1.4124	0.186782	0.26806
DX39B_MOUSE	30.2349	-0.162565	-1.41185	0.186938	0.26815
RTN3_MOUSE	31.1259	-0.102119	-1.41123	0.187116	0.268241
[truncated: 867 more rows]

## Sheet: C9orf72-male
UniProtName	baseMean	log2FoldChange	stat	pvalue	padj
SQSTM_MOUSE	28.3309	7.07158	23.3534	2.11731e-10	6.06822e-07
GSTM1_MOUSE	32.5883	1.18334	16.1924	9.02176e-09	1.29282e-05
TOLIP_MOUSE	28.1338	-1.41501	-13.0211	8.06662e-08	7.65481e-05
STAM1_MOUSE	26.7965	-2.01304	-12.2666	1.45787e-07	7.65481e-05
TM1L2_MOUSE	28.6615	-1.30137	-12.0184	1.7838e-07	7.65481e-05
UBXN6_MOUSE	27.5196	-1.55928	-11.9422	1.89921e-07	7.65481e-05
ATP5H_MOUSE	31.0839	-1.00217	-11.8529	2.04486e-07	7.65481e-05
SYYC_MOUSE	29.5862	-0.84318	-11.8	2.13672e-07	7.65481e-05
XPO7_MOUSE	27.2043	2.89564	10.9799	4.32406e-07	0.000117412
OGT1_MOUSE	27.6868	3.56246	10.9574	4.41151e-07	0.000117412
RIDA_MOUSE	28.4163	1.78985	10.9334	4.50639e-07	0.000117412
HPCA_MOUSE	31.2193	-0.890855	-10.786	5.14206e-07	0.000122809
KKCC2_MOUSE	28.3591	-0.750777	-10.6618	5.75385e-07	0.000124265
BTBDH_MOUSE	27.7971	-1.10415	-10.603	6.07019e-07	0.000124265
CLAP2_MOUSE	29.0625	0.750492	10.5191	6.5554e-07	0.000125252
TERA_MOUSE	32.1288	2.33126	10.4363	7.07575e-07	0.000126744
MPP2_MOUSE	30.4826	-0.714909	-10.282	8.16979e-07	0.000137733
SNP25_MOUSE	31.1092	-0.902956	-10.1792	8.99956e-07	0.000143293
XPO1_MOUSE	27.8865	2.33673	10.0869	9.82319e-07	0.000143696
AT5F1_MOUSE	31.9414	-0.772132	-10.0312	1.03599e-06	0.000143696
CTND1_MOUSE	26.8705	1.53856	10.0143	1.0529e-06	0.000143696
CKAP4_MOUSE	27.5013	-1.08598	-9.91363	1.15995e-06	0.000151109
ABCD3_MOUSE	27.8989	0.578202	9.84338	1.24164e-06	0.000154719
TBB5_MOUSE	32.4888	-0.68154	-9.50321	1.73632e-06	0.000207345
TS101_MOUSE	27.0914	-0.912664	-9.38711	1.95119e-06	0.000223684
PDCD6_MOUSE	27.3519	-0.705285	-9.21611	2.322e-06	0.000251906
CAD13_MOUSE	27.4944	1.10013	9.17123	2.43151e-06	0.000251906
TFR1_MOUSE	27.7521	1.32271	9.1595	2.46105e-06	0.000251906
PCLO_MOUSE	28.068	1.10742	8.98302	2.95584e-06	0.000292118
BRNP1_MOUSE	27.5183	1.04849	8.88885	3.26315e-06	0.000301773
HMCS1_MOUSE	27.2727	-1.44238	-8.88612	3.27258e-06	0.000301773
PSMD2_MOUSE	29.9762	1.79423	8.8451	3.41757e-06	0.000301773
FBX41_MOUSE	27.0133	2.25595	8.82945	3.47471e-06	0.000301773
KCC4_MOUSE	29.4215	-0.949413	-8.76502	3.72113e-06	0.00031367
ATPD_MOUSE	29.8	-0.796505	-8.67677	4.08985e-06	0.000327019
FAK2_MOUSE	27.6895	1.8153	8.65852	4.17093e-06	0.000327019
NPTXR_MOUSE	28.025	-0.888134	-8.63774	4.26537e-06	0.000327019
DYN1_MOUSE	33.4061	1.70706	8.62255	4.33591e-06	0.000327019
ADDB_MOUSE	30.0964	0.769518	8.51918	4.85056e-06	0.000345722
UBQL2_MOUSE	29.1727	0.886525	8.50064	4.94972e-06	0.000345722
CMTD1_MOUSE	25.7561	-0.7656	-8.47991	5.0631e-06	0.000345722
PPM1E_MOUSE	28.2419	1.46345	8.47932	5.06641e-06	0.000345722
QOR_MOUSE	27.1747	-0.696909	-8.45252	5.21731e-06	0.00034774
TNPO3_MOUSE	26.2363	1.93838	8.43026	5.34639e-06	0.000348245
COPB2_MOUSE	27.3036	1.67489	8.39946	5.53075e-06	0.000352247
CTNA2_MOUSE	29.1056	3.22174	8.32257	6.02164e-06	0.000362683
CDK17_MOUSE	26.5737	-0.817964	-8.31444	6.07623e-06	0.000362683
ADDA_MOUSE	31.2961	0.802171	8.31416	6.07813e-06	0.000362683
NCALD_MOUSE	28.4818	-0.677324	-8.28941	6.24772e-06	0.000362683
USO1_MOUSE	26.987	2.80199	8.25594	6.48527e-06	0.000362683
RS10_MOUSE	28.0124	-0.785409	-8.25077	6.52276e-06	0.000362683
DHB4_MOUSE	29.6347	0.726534	8.2429	6.58042e-06	0.000362683
MTAP2_MOUSE	31.7954	0.585447	8.21455	6.79255e-06	0.00036335
ACTN1_MOUSE	31.3448	1.62763	8.19452	6.94695e-06	0.00036335
HYEP_MOUSE	28.2135	0.997329	8.1912	6.97287e-06	0.00036335
ML12B_MOUSE	27.6114	-0.655311	-8.15045	7.30008e-06	0.000364451
CSN5_MOUSE	28.295	-0.631475	-8.14144	7.37468e-06	0.000364451
E41L1_MOUSE	30.5235	1.03657	8.14134	7.37548e-06	0.000364451
PDE2A_MOUSE	29.2389	1.94108	8.10722	7.66546e-06	0.000367459
UBA1_MOUSE	31.9554	1.84337	8.10408	7.69278e-06	0.000367459
AMPD2_MOUSE	25.6492	1.68769	8.08566	7.85508e-06	0.00036906
MGLL_MOUSE	29.6366	-0.81325	-8.03202	8.34901e-06	0.000377612
AT1A3_MOUSE	33.9758	1.47227	8.03183	8.35084e-06	0.000377612
CANB1_MOUSE	30.3653	-0.758099	-8.01841	8.47968e-06	0.000377612
PITM1_MOUSE	27.0522	1.73394	8.00973	8.56413e-06	0.000377612
RS16_MOUSE	29.691	-0.648305	-7.98781	8.78149e-06	0.000381329
PDPR_MOUSE	26.0899	1.01641	7.93646	9.31431e-06	0.000391581
BAIP2_MOUSE	30.8185	-0.891579	-7.92724	9.41364e-06	0.000391581
CSN7A_MOUSE	27.5338	-0.77321	-7.91687	9.52674e-06	0.000391581
NLGN2_MOUSE	26.9047	1.50323	7.91348	9.56408e-06	0.000391581
NED4L_MOUSE	26.7893	1.23122	7.88114	9.92779e-06	0.000395369
SYWC_MOUSE	29.4206	-0.560995	-7.88073	9.93251e-06	0.000395369
SERC_MOUSE	30.326	-0.730829	-7.86137	1.01575e-05	0.000398786
TIM44_MOUSE	27.1278	-0.5393	-7.84537	1.03477e-05	0.000400762
DYN3_MOUSE	29.5063	1.71895	7.80768	1.08109e-05	0.000405714
UBP5_MOUSE	29.8399	1.60148	7.79356	1.09902e-05	0.000405714
GRIA1_MOUSE	27.0413	2.56631	7.79245	1.10044e-05	0.000405714
ADDG_MOUSE	28.7102	0.879386	7.78196	1.11398e-05	0.000405714
TECR_MOUSE	28.77	-0.54029	-7.77862	1.11833e-05	0.000405714
ASAP1_MOUSE	27.4435	1.26554	7.76292	1.13902e-05	0.000406833
DPP6_MOUSE	29.3432	2.07498	7.75486	1.14981e-05	0.000406833
INP4A_MOUSE	27.2959	2.79137	7.73564	1.17598e-05	0.000411018
CALB1_MOUSE	29.344	-0.72989	-7.72213	1.19476e-05	0.000412552
DLG3_MOUSE	29.0566	1.11239	7.69985	1.22644e-05	0.000418449
GFAP_MOUSE	32.577	2.24227	7.67235	1.2668e-05	0.000425727
AT1A2_MOUSE	34.5553	1.44381	7.66523	1.27748e-05	0.000425727
DUS3_MOUSE	28.73	-0.650698	-7.64395	1.30999e-05	0.000426345
GLTP_MOUSE	25.4534	-1.35829	-7.63266	1.3276e-05	0.000426345
STRN4_MOUSE	27.0901	1.0213	7.63072	1.33064e-05	0.000426345
IF4G1_MOUSE	27.0264	1.32146	7.62553	1.33884e-05	0.000426345
ATPG_MOUSE	32.2133	-0.565173	-7.59577	1.38693e-05	0.000436806
SGTA_MOUSE	26.0336	-2.18611	-7.56429	1.43984e-05	0.000442245
DCUP_MOUSE	25.6656	-0.659202	-7.55965	1.44782e-05	0.000442245
ARSB_MOUSE	27.1414	-0.870678	-7.55248	1.46025e-05	0.000442245
RAB18_MOUSE	27.6982	-0.824198	-7.54923	1.46592e-05	0.000442245
PSA_MOUSE	30.4763	1.73353	7.50233	1.55043e-05	0.000462869
TPPC5_MOUSE	25.0628	-0.464289	-7.48199	1.58873e-05	0.000469413
RL19_MOUSE	27.092	-1.05619	-7.46899	1.61373e-05	0.000470799
RS14_MOUSE	28.6552	-0.558317	-7.45566	1.6398e-05	0.000470799
MYL6_MOUSE	28.2882	-0.689994	-7.45419	1.6427e-05	0.000470799
ATPB_MOUSE	35.2914	-0.637314	-7.42879	1.69376e-05	0.000480626
XPO2_MOUSE	29.0112	3.00298	7.40181	1.74987e-05	0.000485754
TLN2_MOUSE	27.2073	1.37997	7.38766	1.78009e-05	0.000485754
TTYH1_MOUSE	28.899	-0.781333	-7.38144	1.79355e-05	0.000485754
PDPK1_MOUSE	27.3064	-0.80469	-7.377	1.80324e-05	0.000485754
ARHG2_MOUSE	28.1495	2.44922	7.37368	1.81052e-05	0.000485754
PSMD1_MOUSE	28.3868	3.34151	7.37231	1.81353e-05	0.000485754
AP2B1_MOUSE	32.769	0.999773	7.32994	1.90935e-05	0.000506686
ZNT3_MOUSE	27.9466	-0.752973	-7.31744	1.93867e-05	0.000509745
S22AH_MOUSE	25.4935	1.31872	7.29542	1.99148e-05	0.000516104
RS26_MOUSE	27.357	-0.656131	-7.29182	2.00027e-05	0.000516104
ARL6_MOUSE	25.2359	-0.863856	-7.28506	2.01688e-05	0.000516104
ABR_MOUSE	28.7679	1.80802	7.26499	2.06703e-05	0.000524257
SCYL2_MOUSE	26.2497	0.595684	7.24753	2.11178e-05	0.000530859
DLG1_MOUSE	28.6413	0.738084	7.23357	2.14831e-05	0.000530859
UBE2O_MOUSE	27.0226	1.35036	7.23345	2.14863e-05	0.000530859
CSKI1_MOUSE	27.8521	0.799648	7.22524	2.17043e-05	0.000531662
UBE3A_MOUSE	26.1242	-1.16508	-7.1936	2.2567e-05	0.000548111
SRCN1_MOUSE	30.3841	0.838564	7.15628	2.36326e-05	0.000569169
ACSF2_MOUSE	28.804	0.581376	7.13213	2.43509e-05	0.000581581
LGI3_MOUSE	25.4849	-0.625277	-7.11091	2.50013e-05	0.000584318
LYPA2_MOUSE	28.4023	-0.611331	-7.10497	2.51869e-05	0.000584318
MARE2_MOUSE	29.017	-0.568256	-7.10275	2.52566e-05	0.000584318
TOM1_MOUSE	26.1532	-1.01947	-7.09606	2.54679e-05	0.000584318
HPLN4_MOUSE	26.3159	-0.765604	-7.09552	2.54849e-05	0.000584318
TPM1_MOUSE	26.4385	-0.569057	-7.06895	2.63437e-05	0.000599214
ATPA_MOUSE	35.419	-0.637526	-7.00425	2.85678e-05	0.000638901
TTL_MOUSE	25.0234	-1.04202	-7.0019	2.86524e-05	0.000638901
AUXI_MOUSE	30.1506	0.815792	6.98963	2.90978e-05	0.000638901
GRIA2_MOUSE	29.2317	1.88024	6.9879	2.91613e-05	0.000638901
ERO1A_MOUSE	25.8488	-0.429842	-6.98677	2.92031e-05	0.000638901
CTND2_MOUSE	27.716	1.23484	6.97337	2.96999e-05	0.000639259
PP2BA_MOUSE	33.4	-0.644479	-6.96924	2.98551e-05	0.000639259
PCBP3_MOUSE	25.6366	-0.92585	-6.96444	3.00363e-05	0.000639259
PGP_MOUSE	28.4009	-0.678543	-6.96246	3.01116e-05	0.000639259
IF4H_MOUSE	28.8026	-0.786411	-6.94006	3.09757e-05	0.000652768
TRI46_MOUSE	26.3832	0.758442	6.93176	3.13026e-05	0.00065484
PA2G4_MOUSE	29.0326	-0.536486	-6.9039	3.24277e-05	0.000673463
FARP1_MOUSE	27.723	1.34533	6.87868	3.34836e-05	0.000690389
IPO4_MOUSE	26.0264	1.60793	6.86887	3.39042e-05	0.000691108
ENPP6_MOUSE	26.9967	-0.996596	-6.86664	3.40008e-05	0.000691108
CELF2_MOUSE	29.1545	-0.586022	-6.84846	3.47979e-05	0.000702329
KIF2A_MOUSE	28.4857	1.23364	6.81265	3.64274e-05	0.000728491
SORCN_MOUSE	26.3779	-0.517104	-6.80891	3.66025e-05	0.000728491
GPDA_MOUSE	29.6471	-0.846061	-6.79575	3.72249e-05	0.00073577
SYFB_MOUSE	29.0842	-0.49178	-6.76262	3.88435e-05	0.000752372
PLPHP_MOUSE	27.2349	-0.632954	-6.7621	3.88694e-05	0.000752372
AT2A2_MOUSE	31.0555	1.3987	6.76124	3.89125e-05	0.000752372
IP3KA_MOUSE	29.1954	-0.623561	-6.74406	3.97827e-05	0.000752372
FPPS_MOUSE	28.1348	-0.688353	-6.74286	3.98447e-05	0.000752372
GNAL_MOUSE	27.1355	-1.03872	-6.73915	4.00354e-05	0.000752372
ANS1B_MOUSE	30.2325	-0.492396	-6.73884	4.00516e-05	0.000752372
CATA_MOUSE	27.9462	0.69087	6.73665	4.0165e-05	0.000752372
LTOR1_MOUSE	25.0058	-0.575231	-6.70101	4.20579e-05	0.000782713
LGI1_MOUSE	30.3015	-0.553234	-6.65952	4.43827e-05	0.000817113
E41L3_MOUSE	31.1576	0.613571	6.64885	4.50032e-05	0.000817113
ACTN4_MOUSE	30.1568	1.45159	6.64835	4.50323e-05	0.000817113
R7BP_MOUSE	26.6155	-0.532122	-6.64342	4.53222e-05	0.000817113
CTNB1_MOUSE	30.8864	1.2567	6.64143	4.544e-05	0.000817113
RDH11_MOUSE	25.602	-0.563026	-6.63475	4.5837e-05	0.000817113
LPCT4_MOUSE	26.8074	-0.718648	-6.6311	4.60552e-05	0.000817113
BAG6_MOUSE	27.198	0.768382	6.62891	4.61871e-05	0.000817113
GSTM5_MOUSE	30.1746	-0.453924	-6.62281	4.65559e-05	0.000818308
GIT1_MOUSE	28.6288	0.947436	6.61489	4.70392e-05	0.000818308
HS74L_MOUSE	28.9217	2.16349	6.61372	4.71113e-05	0.000818308
MOG_MOUSE	30.3025	-0.834951	-6.59929	4.8008e-05	0.00082886
COPG1_MOUSE	27.3233	0.982899	6.58391	4.89833e-05	0.000838247
EF2_MOUSE	31.7787	1.10372	6.57021	4.98706e-05	0.000838247
SYGP1_MOUSE	30.1165	1.34365	6.56919	4.99375e-05	0.000838247
ACY2_MOUSE	26.0654	-1.03823	-6.56407	5.0274e-05	0.000838247
RAB1B_MOUSE	28.5945	-0.512661	-6.56361	5.03042e-05	0.000838247
VPS53_MOUSE	26.9526	1.04707	6.55801	5.06753e-05	0.000838247
TBB2A_MOUSE	34.6903	-0.457629	-6.5567	5.07627e-05	0.000838247
COPB_MOUSE	28.0246	1.23143	6.55477	5.08915e-05	0.000838247
MAT2B_MOUSE	27.2449	-0.530004	-6.53192	5.24433e-05	0.000858872
HS105_MOUSE	30.0743	1.79237	6.50965	5.40044e-05	0.000879412
CDIPT_MOUSE	28.2738	-0.712775	-6.50114	5.46143e-05	0.000884319
STK39_MOUSE	27.4608	-0.455973	-6.48997	5.54258e-05	0.000892418
KCY_MOUSE	29.9717	-0.580217	-6.48022	5.6145e-05	0.000896366
ANK3_MOUSE	27.4032	2.32515	6.47538	5.65056e-05	0.000896366
IQEC1_MOUSE	28.4417	1.40791	6.47298	5.66853e-05	0.000896366
PLD3_MOUSE	28.8388	-0.770123	-6.46984	5.69221e-05	0.000896366
LEGL_MOUSE	28.0543	-0.629945	-6.4645	5.73256e-05	0.000897788
NCLN_MOUSE	27.3149	-0.58347	-6.45066	5.83874e-05	0.000909416
RASH_MOUSE	29.375	-0.398424	-6.44585	5.87614e-05	0.000909416
NGEF_MOUSE	29.4858	-0.78083	-6.44254	5.902e-05	0.000909416
COR2B_MOUSE	29.2038	-0.566289	-6.4353	5.959e-05	0.000913289
CSN1_MOUSE	28.9336	-0.556179	-6.4254	6.03795e-05	0.000916316
GRIA3_MOUSE	27.8819	1.94712	6.42233	6.06268e-05	0.000916316
FAK1_MOUSE	26.2929	0.974053	6.42084	6.07467e-05	0.000916316
RAB8A_MOUSE	26.761	-0.459773	-6.40135	6.23443e-05	0.000932601
CPLX1_MOUSE	26.349	-1.12003	-6.39975	6.24771e-05	0.000932601
VPP1_MOUSE	31.3366	1.6999	6.38624	6.3613e-05	0.000942138
EP15R_MOUSE	26.9724	1.31625	6.38436	6.37735e-05	0.000942138
TPP1_MOUSE	27.0013	-0.402735	-6.34016	6.7659e-05	0.000994414
SPS1_MOUSE	25.3029	-0.502807	-6.33348	6.82675e-05	0.000998239
SYAC_MOUSE	28.7422	1.99589	6.32432	6.91131e-05	0.00100547
IF5A1_MOUSE	29.799	-0.678912	-6.30073	7.134e-05	0.00102736
ODO1_MOUSE	30.7243	1.62533	6.29685	7.1714e-05	0.00102736
SC22B_MOUSE	28.0919	-0.407115	-6.29532	7.1862e-05	0.00102736
ARHG7_MOUSE	27.6335	0.445209	6.28446	7.29212e-05	0.00102736
PYGB_MOUSE	31.0462	1.32068	6.2828	7.30843e-05	0.00102736
PICAL_MOUSE	28.4065	-0.519124	-6.28273	7.30916e-05	0.00102736
FGF12_MOUSE	30.0782	-0.557808	-6.28238	7.31265e-05	0.00102736
ANK2_MOUSE	30.8022	1.66816	6.27518	7.384e-05	0.00103232
C1QC_MOUSE	26.9134	0.889926	6.26223	7.51427e-05	0.00104543
CPT1A_MOUSE	26.0462	0.785737	6.25808	7.55656e-05	0.00104624
TPD54_MOUSE	26.2199	-0.95107	-6.24762	7.66416e-05	0.00105197
SYNJ1_MOUSE	30.337	1.6461	6.24693	7.67135e-05	0.00105197
STRN_MOUSE	27.0372	1.06983	6.21663	7.99296e-05	0.00109085
DD19A_MOUSE	25.6284	-0.639509	-6.17594	8.44783e-05	0.00114746
SND1_MOUSE	26.4353	3.76621	6.16212	8.60858e-05	0.00115981
NLGN3_MOUSE	27.7992	0.925018	6.16118	8.61964e-05	0.00115981
CSN6_MOUSE	29.0556	-0.504859	-6.15736	8.66471e-05	0.00116042
RL14_MOUSE	29.4966	-0.570141	-6.12431	9.06538e-05	0.00120844
PLLP_MOUSE	25.8376	-1.08732	-6.11796	9.14455e-05	0.00121159
RENT1_MOUSE	26.4275	1.83243	6.11306	9.20625e-05	0.00121159
RS9_MOUSE	30.174	-0.639519	-6.11192	9.22064e-05	0.00121159
RL10A_MOUSE	29.1879	-0.638848	-6.10522	9.30569e-05	0.00121159
NBEA_MOUSE	27.2891	3.84062	6.10434	9.31703e-05	0.00121159
DPYL4_MOUSE	31.6956	-0.418906	-6.1004	9.36746e-05	0.00121159
ACOC_MOUSE	27.98	1.69923	6.09904	9.38497e-05	0.00121159
AP3D1_MOUSE	28.7679	1.04249	6.08552	9.56105e-05	0.00122586
AP2A2_MOUSE	31.6084	1.01075	6.0837	9.58495e-05	0.00122586
ENPL_MOUSE	30.1018	1.39094	6.08076	9.62378e-05	0.00122586
AL1L1_MOUSE	29.7584	1.40085	6.07736	9.66897e-05	0.00122616
TCTP_MOUSE	28.88	-0.460458	-6.06538	9.82981e-05	0.00123578
SYIM_MOUSE	27.685	2.78009	6.06529	9.83104e-05	0.00123578
EXOC4_MOUSE	26.3509	1.83697	6.05086	0.000100286	0.00125143
SYFA_MOUSE	28.6932	-0.534347	-6.04983	0.000100429	0.00125143
MTMR5_MOUSE	26.4054	1.32129	6.0441	0.000101226	0.0012559
OLA1_MOUSE	29.436	-0.516346	-6.02611	0.000103774	0.00128018
SIR2_MOUSE	31.4555	-0.764866	-6.02401	0.000104076	0.00128018
TCPA_MOUSE	31.1848	-0.438907	-6.01416	0.000105505	0.00129221
KAD5_MOUSE	27.9707	-0.586181	-6.00217	0.000107272	0.00130411
MYPR_MOUSE	33.6139	-0.835397	-6.00045	0.000107527	0.00130411
GMFB_MOUSE	29.3516	-0.459322	-5.99777	0.000107928	0.00130411
BRNP2_MOUSE	24.6609	0.549218	5.99372	0.000108536	0.00130411
HEM2_MOUSE	26.938	-0.446896	-5.99229	0.000108752	0.00130411
IPO5_MOUSE	28.076	1.9463	5.98875	0.000109288	0.00130508
FAF2_MOUSE	26.9966	-0.50055	-5.98308	0.000110152	0.00130835
NDUS7_MOUSE	30.0119	-0.465375	-5.97898	0.00011078	0.00130835
S12A5_MOUSE	30.1179	2.24364	5.978	0.000110931	0.00130835
SNX3_MOUSE	27.0622	-0.676795	-5.96516	0.000112931	0.00132648
FBX2_MOUSE	28.2898	0.596609	5.96115	0.000113562	0.00132844
CYLD_MOUSE	26.3238	1.28098	5.94901	0.000115498	0.0013456
KC1A_MOUSE	27.3669	-0.426256	-5.93668	0.000117502	0.0013634
AT1A1_MOUSE	32.2164	1.13899	5.92702	0.000119097	0.00136879
OGA_MOUSE	26.7962	1.23716	5.9266	0.000119167	0.00136879
CSKP_MOUSE	27.789	2.33528	5.92279	0.000119804	0.00136879
VAS1_MOUSE	27.6385	-0.682479	-5.92231	0.000119884	0.00136879
AP1G1_MOUSE	28.2318	1.45469	5.91951	0.000120354	0.00136879
CP46A_MOUSE	28.6383	-0.474174	-5.90794	0.000122318	0.00138562
STABP_MOUSE	24.4713	-1.2006	-5.89545	0.000124474	0.00140109
NCAM2_MOUSE	27.1916	3.88448	5.89438	0.000124661	0.00140109
VPS18_MOUSE	24.5162	1.58895	5.88098	0.000127025	0.00141839
ARL8A_MOUSE	29.1126	-0.483465	-5.87997	0.000127206	0.00141839
PDIA1_MOUSE	30.0585	-0.495371	-5.87556	0.000127997	0.00141839
RL24_MOUSE	27.9639	-0.683258	-5.87454	0.00012818	0.00141839
LONM_MOUSE	28.1625	2.22456	5.87128	0.000128767	0.00141941
EPDR1_MOUSE	28.2755	-0.609986	-5.86296	0.000130282	0.0014306
PPR1B_MOUSE	26.6883	-2.06335	-5.85749	0.000131288	0.00143615
MADD_MOUSE	27.9427	1.17606	5.84993	0.000132692	0.00144599
DPP10_MOUSE	29.252	1.75316	5.80264	0.000141844	0.00153986
DLG4_MOUSE	31.166	0.981113	5.79523	0.00014334	0.00154731
DRG1_MOUSE	25.9393	-0.562801	-5.79321	0.00014375	0.00154731
PACS1_MOUSE	28.9174	0.668461	5.79125	0.000144149	0.00154731
FXL16_MOUSE	29.2349	-0.544107	-5.78348	0.000145743	0.00155858
F162A_MOUSE	26.0041	-0.765418	-5.77664	0.000147163	0.00156791
FBRL_MOUSE	27.0103	-0.60675	-5.77103	0.000148338	0.00157444
WIPI2_MOUSE	25.8116	-0.402888	-5.76848	0.000148874	0.00157444
YBOX1_MOUSE	25.0669	-0.378935	-5.76013	0.000150651	0.00158457
PRDX5_MOUSE	31.2184	-0.639852	-5.75646	0.000151436	0.00158457
NFL_MOUSE	32.2633	-0.698076	-5.75621	0.00015149	0.00158457
NUDT3_MOUSE	29.1149	-0.524406	-5.74323	0.000154312	0.00160821
RS3_MOUSE	30.9085	-0.473816	-5.7238	0.000158639	0.00164639
CRIP2_MOUSE	28.3705	-0.724364	-5.72166	0.000159124	0.00164639
CALM3_MOUSE	30.3385	-0.913871	-5.71649	0.000160302	0.00165261
ACO13_MOUSE	28.1289	-0.389865	-5.71219	0.000161286	0.0016568
HPCL4_MOUSE	28.9901	-0.625282	-5.70887	0.000162052	0.00165872
HXK1_MOUSE	32.6877	1.58701	5.68665	0.00016728	0.00169555
NDKB_MOUSE	29.5514	-0.663285	-5.68653	0.000167309	0.00169555
ITM2C_MOUSE	26.827	0.724393	5.68574	0.000167496	0.00169555
NDUV2_MOUSE	29.5757	-0.443569	-5.6774	0.000169507	0.00169555
ARHG9_MOUSE	26.0765	-0.728987	-5.67713	0.000169572	0.00169555
VPS4A_MOUSE	27.5725	-0.450293	-5.67676	0.000169663	0.00169555
TALDO_MOUSE	30.8192	-0.522006	-5.67407	0.000170318	0.00169555
ALG2_MOUSE	28.6411	-0.42733	-5.6738	0.000170383	0.00169555
RHG32_MOUSE	26.7162	0.694655	5.65853	0.000174153	0.00172707
RM12_MOUSE	25.3347	-0.941536	-5.65349	0.000175417	0.0017336
RL7_MOUSE	29.7339	-0.601267	-5.64492	0.000177586	0.00174901
NDUAD_MOUSE	29.6412	-0.508579	-5.64232	0.000178252	0.00174956
WDR7_MOUSE	29.3053	1.08168	5.63908	0.000179082	0.00175171
TIF1B_MOUSE	28.0772	1.07391	5.62505	0.000182732	0.00177945
ARMC6_MOUSE	27.396	-0.656263	-5.62109	0.000183775	0.00177945
RAB12_MOUSE	27.2008	-0.496689	-5.62085	0.00018384	0.00177945
CN37_MOUSE	33.8503	-0.980011	-5.61873	0.000184403	0.00177945
RL38_MOUSE	25.6508	-0.518031	-5.61425	0.000185595	0.00178495
MIC27_MOUSE	25.1922	-0.412226	-5.58988	0.000192233	0.0018418
BACH_MOUSE	31.7537	-0.387677	-5.58787	0.000192792	0.0018418
GANAB_MOUSE	28.7331	1.8329	5.5808	0.000194771	0.00185453
NT5D3_MOUSE	28.7471	-0.401157	-5.57321	0.000196918	0.00186876
NMDZ1_MOUSE	27.529	2.74205	5.56512	0.000199235	0.00188452
CALR_MOUSE	31.5113	-0.492435	-5.56146	0.000200294	0.0018883
KIF5C_MOUSE	27.0943	4.26927	5.55593	0.000201906	0.00189468
TBB4A_MOUSE	32.5328	-0.500593	-5.5546	0.000202293	0.00189468
TPC10_MOUSE	24.4683	0.457946	5.55067	0.000203449	0.0018993
TCPB_MOUSE	31.1897	-0.425181	-5.54837	0.000204129	0.00189946
PSA4_MOUSE	29.9191	0.464794	5.54198	0.00020603	0.0019108
2ABA_MOUSE	30.2635	-0.448813	-5.53967	0.00020672	0.0019108
DIRA1_MOUSE	27.0876	-0.499123	-5.53758	0.000207348	0.0019108
TXD17_MOUSE	26.0603	-0.420097	-5.52118	0.000212346	0.00195059
C1QB_MOUSE	27.4572	0.901397	5.51429	0.000214484	0.00196394
NOP56_MOUSE	25.8117	-0.529569	-5.50771	0.000216546	0.0019765
CAH4_MOUSE	26.3962	-0.792219	-5.50415	0.000217671	0.00197922
HPRT_MOUSE	29.8073	-0.514992	-5.50241	0.000218225	0.00197922
XCT_MOUSE	26.1205	1.2461	5.5	0.000218991	0.0019799
ERP29_MOUSE	27.4055	-0.544955	-5.48841	0.000222721	0.00200729
EM55_MOUSE	25.8006	-0.952803	-5.48434	0.000224046	0.0020129
TBB4B_MOUSE	37.0408	-0.398678	-5.47948	0.00022564	0.00202088
RGS14_MOUSE	26.5055	-0.60987	-5.47231	0.000228013	0.00203578
STRN3_MOUSE	26.3236	1.13927	5.46207	0.000231452	0.00205432
VPS51_MOUSE	27.5381	1.10347	5.46186	0.000231523	0.00205432
ADT2_MOUSE	32.2913	-0.444316	-5.45666	0.000233288	0.00206359
FABP5_MOUSE	29.7131	-0.621029	-5.4542	0.000234129	0.00206465
LYPA1_MOUSE	26.5568	-0.452764	-5.44294	0.000238022	0.0020867
PTN5_MOUSE	27.8077	-0.762679	-5.44276	0.000238085	0.0020867
GMPR2_MOUSE	25.0128	-0.451782	-5.43887	0.000239442	0.00208831
ELAV1_MOUSE	29.151	-0.471232	-5.43807	0.000239726	0.00208831
KAD3_MOUSE	28.4289	-0.401511	-5.42898	0.000242939	0.00210989
DNJB6_MOUSE	25.356	-0.61163	-5.4154	0.00024783	0.00214587
ARFG1_MOUSE	29.0483	-0.561129	-5.41218	0.000249004	0.00214953
KCC2A_MOUSE	34.7477	-0.453414	-5.40676	0.000250996	0.00216022
TTC9B_MOUSE	25.3318	-0.616885	-5.4032	0.000252311	0.00216504
RS12_MOUSE	27.6218	-0.725473	-5.39137	0.00025674	0.00217733
AP3B2_MOUSE	29.3926	1.01845	5.39039	0.000257111	0.00217733
IF4G3_MOUSE	25.6585	0.785168	5.38993	0.000257284	0.00217733
THEM6_MOUSE	26.3144	-0.788614	-5.38908	0.000257606	0.00217733
ARF2_MOUSE	24.2269	-0.681287	-5.3871	0.000258359	0.00217733
EXOC2_MOUSE	26.4564	1.38841	5.38703	0.000258385	0.00217733
CNKR2_MOUSE	25.7583	1.13881	5.38526	0.000259061	0.00217733
RL3_MOUSE	30.2428	-0.4266	-5.38226	0.000260208	0.00218057
SPRE_MOUSE	28.116	-0.469449	-5.37719	0.000262159	0.00218702
PFD2_MOUSE	25.4701	-0.666988	-5.3763	0.000262504	0.00218702
CAPS1_MOUSE	30.5068	1.59581	5.36768	0.000265861	0.00220857
SCRN3_MOUSE	26.0764	-0.536237	-5.35919	0.000269212	0.00221951
RO60_MOUSE	25.6366	-0.580046	-5.35617	0.000270414	0.00221951
NTRK2_MOUSE	27.11	1.20091	5.35442	0.000271114	0.00221951
UBC9_MOUSE	26.1236	-0.72754	-5.35427	0.000271172	0.00221951
RL18A_MOUSE	29.252	-0.526304	-5.35306	0.000271658	0.00221951
LTMD1_MOUSE	26.8811	-0.468118	-5.35265	0.000271824	0.00221951
RLA1_MOUSE	26.3801	-0.827474	-5.34498	0.000274921	0.00223842
MCA3_MOUSE	26.2421	-0.537769	-5.34114	0.000276489	0.0022448
HSP74_MOUSE	30.565	1.58472	5.33909	0.000277327	0.00224525
DLG2_MOUSE	30.7525	0.559697	5.33291	0.000279877	0.00225342
NUDT5_MOUSE	24.8899	-0.586182	-5.33283	0.000279908	0.00225342
BSN_MOUSE	29.9868	0.567474	5.32403	0.000283577	0.00227656
TPRGL_MOUSE	28.7071	0.615143	5.31955	0.000285469	0.00228535
RHG44_MOUSE	26.2016	0.802547	5.30737	0.000290669	0.00231818
CPNE1_MOUSE	26.5026	-0.644121	-5.30557	0.000291447	0.00231818
RS8_MOUSE	28.9044	-0.598212	-5.3043	0.000291997	0.00231818
ATPO_MOUSE	32.3562	-0.716748	-5.30086	0.000293491	0.00232361
RL18_MOUSE	29.1109	-0.729627	-5.29386	0.000296559	0.00234142
SYUB_MOUSE	30.0063	-0.819411	-5.27863	0.000303349	0.00238845
IRGQ_MOUSE	27.2941	-0.608952	-5.27566	0.000304695	0.00239248
VDAC2_MOUSE	32.2808	-0.486806	-5.2718	0.000306447	0.00239322
DCTN5_MOUSE	25.7769	-0.593113	-5.27149	0.000306593	0.00239322
RS15A_MOUSE	28.8039	-0.565974	-5.26995	0.000307294	0.00239322
HPCL1_MOUSE	26.2974	-0.865229	-5.26784	0.000308262	0.00239425
AT2B4_MOUSE	28.3227	1.89661	5.26215	0.000310886	0.00240811
TMOD1_MOUSE	26.6379	-0.679384	-5.25977	0.000311991	0.00241016
RL10_MOUSE	29.6768	-0.564767	-5.24215	0.000320299	0.0024605
ACLY_MOUSE	30.0246	1.48706	5.2407	0.000320992	0.0024605
CTNA1_MOUSE	26.283	1.6191	5.23992	0.000321367	0.0024605
GBG7_MOUSE	27.1672	-0.775865	-5.23872	0.000321942	0.0024605
VMA5A_MOUSE	25.6357	0.684952	5.23197	0.000325208	0.00247885
AGAP2_MOUSE	27.6732	1.4574	5.22838	0.000326955	0.00248555
CALX_MOUSE	29.3572	1.37109	5.22	0.000331082	0.00251027
RLA0_MOUSE	30.1715	-0.454153	-5.20743	0.000337369	0.00254717
ASSY_MOUSE	28.9425	-0.353853	-5.20338	0.000339425	0.00254717
PLXA1_MOUSE	25.8813	1.35297	5.20332	0.000339451	0.00254717
MPC2_MOUSE	29.9585	-0.495412	-5.2026	0.000339818	0.00254717
HNRDL_MOUSE	26.705	-0.627539	-5.20005	0.000341122	0.00254717
PDC6I_MOUSE	27.6699	1.7513	5.19883	0.000341746	0.00254717
RRAS2_MOUSE	28.3328	-0.451683	-5.19786	0.00034224	0.00254717
NAC2_MOUSE	29.4762	1.32011	5.19592	0.000343238	0.00254717
NDRG1_MOUSE	27.8763	-0.478185	-5.19454	0.000343948	0.00254717
VAMP2_MOUSE	30.271	-0.714497	-5.18747	0.000347621	0.00256773
SYTC2_MOUSE	25.919	1.26685	5.18394	0.000349467	0.00257474
QKI_MOUSE	25.9732	-0.49173	-5.1791	0.000352014	0.00258685
CSN4_MOUSE	28.8933	-0.550158	-5.17345	0.000355013	0.002598
CAND1_MOUSE	30.2792	1.65074	5.17283	0.000355344	0.002598
TCPZ_MOUSE	31.2608	-0.427607	-5.1636	0.000360314	0.00261482
VP26A_MOUSE	28.0417	-0.497261	-5.1634	0.000360423	0.00261482
HNRPQ_MOUSE	29.6773	-0.448831	-5.16249	0.000360912	0.00261482
FABP7_MOUSE	29.4737	-0.442857	-5.16179	0.000361294	0.00261482
STAT3_MOUSE	25.2988	0.671894	5.15973	0.000362415	0.00261632
SGIP1_MOUSE	27.6623	0.879254	5.15446	0.000365299	0.00263052
LRC59_MOUSE	27.8688	-0.677526	-5.15177	0.000366786	0.00263461
AGK_MOUSE	29.8184	-0.443121	-5.1467	0.000369598	0.00264817
ISC2A_MOUSE	26.3723	-0.6881	-5.14361	0.000371321	0.00265388
ARF3_MOUSE	32.7905	-0.415698	-5.13647	0.000375339	0.00267373
TCPG_MOUSE	31.169	-0.359461	-5.13518	0.000376072	0.00267373
VISL1_MOUSE	31.377	-0.561232	-5.13342	0.000377069	0.00267373
COX5A_MOUSE	30.2528	-0.615992	-5.13209	0.000377829	0.00267373
NEDD4_MOUSE	26.9689	1.14507	5.12692	0.000380787	0.00268802
ITSN1_MOUSE	24.691	0.372823	5.12277	0.000383177	0.00269255
TBA4A_MOUSE	32.6089	-0.636535	-5.12255	0.000383308	0.00269255
HDHD3_MOUSE	24.8617	-0.438521	-5.11547	0.00038743	0.00271485
SERA_MOUSE	30.0696	-0.540589	-5.11094	0.000390089	0.00272372
PDC10_MOUSE	27.0317	-0.493931	-5.11008	0.000390596	0.00272372
NDKA_MOUSE	32.4875	-0.499693	-5.1026	0.00039504	0.00274541
PPIL1_MOUSE	26.1751	-0.319793	-5.10163	0.000395623	0.00274541
PDE1B_MOUSE	30.5383	-0.713919	-5.0882	0.000403749	0.00279504
HGS_MOUSE	26.4262	-0.806959	-5.08572	0.00040527	0.00279881
IQEC2_MOUSE	25.6359	0.815295	5.08403	0.000406309	0.00279923
GTF2I_MOUSE	25.8988	0.788236	5.07908	0.000409369	0.00281355
EIF3B_MOUSE	26.3559	2.53978	5.0671	0.000416878	0.00285831
SMD3_MOUSE	26.9814	-0.468558	-5.05807	0.000422632	0.00288477
PON2_MOUSE	26.0393	-0.52244	-5.05788	0.000422751	0.00288477
FMO1_MOUSE	24.5139	0.552701	5.04882	0.000428614	0.00291783
DGKZ_MOUSE	26.4453	1.42687	5.0447	0.000431312	0.00292924
COF2_MOUSE	28.4489	-0.550496	-5.0298	0.000441204	0.00298745
QORL2_MOUSE	24.9011	0.734818	5.02866	0.000441968	0.00298745
OSBP1_MOUSE	26.3049	0.754915	5.02366	0.00044535	0.00300323
MY18A_MOUSE	26.2017	1.50523	5.02164	0.000446725	0.00300543
COF1_MOUSE	33.3675	-0.5443	-5.00782	0.000456242	0.00306227
COX41_MOUSE	31.6743	-0.497624	-5.00191	0.000460376	0.00307859
C2C2L_MOUSE	27.3483	1.37143	5.00128	0.000460822	0.00307859
RAB6B_MOUSE	31.3612	-0.443901	-4.98794	0.000470309	0.00313466
CAH2_MOUSE	31.21	-0.614774	-4.98561	0.000471992	0.00313858
KCC1D_MOUSE	28.038	-0.540652	-4.98149	0.000474979	0.00314596
LIN7A_MOUSE	28.8872	-0.680013	-4.98105	0.000475297	0.00314596
RS4X_MOUSE	30.5352	-0.476391	-4.97722	0.000478089	0.00315715
RT34_MOUSE	25.4562	-0.40903	-4.97525	0.000479535	0.00315942
TCPD_MOUSE	31.025	-0.36564	-4.97075	0.000482854	0.00317399
TCPQ_MOUSE	31.4394	-0.386142	-4.96735	0.00048537	0.00317925
MANF_MOUSE	25.2225	-0.513814	-4.9652	0.000486971	0.00317925
KPCE_MOUSE	29.6211	0.919803	4.96449	0.000487503	0.00317925
GAL3A_MOUSE	29.8401	-0.4946	-4.9637	0.000488091	0.00317925
SMAP2_MOUSE	26.8367	-0.985699	-4.9591	0.000491549	0.00319451
C1TC_MOUSE	27.3543	1.71331	4.95174	0.000497127	0.0032172
DMXL2_MOUSE	28.5224	1.97793	4.95122	0.000497528	0.0032172
KCRU_MOUSE	32.6508	-0.554073	-4.94787	0.000500087	0.0032172
HINT2_MOUSE	28.7316	-0.353616	-4.94757	0.000500324	0.0032172
MAP1B_MOUSE	31.0353	0.46893	4.94582	0.000501664	0.0032172
UB2D2_MOUSE	27.6839	-0.434872	-4.94568	0.000501776	0.0032172
RL12_MOUSE	29.1397	-0.537788	-4.94279	0.00050401	0.00322431
SNX30_MOUSE	27.1432	-0.580675	-4.93489	0.000510162	0.0032564
NDUS3_MOUSE	30.5199	-0.412149	-4.93252	0.000512024	0.00325956
OSBL8_MOUSE	25.5606	1.30206	4.93121	0.000513052	0.00325956
RAB3C_MOUSE	30.8608	-0.503025	-4.92993	0.000514069	0.00325956
OSB10_MOUSE	25.5553	0.563071	4.92473	0.000518192	0.00327845
DC1L2_MOUSE	28.3513	-0.507087	-4.91322	0.000527452	0.00332969
KIF3B_MOUSE	25.968	0.734867	4.91026	0.000529863	0.00333756
CSN8_MOUSE	25.2829	-0.771416	-4.90728	0.000532302	0.00334557
GRP2_MOUSE	27.3116	-0.845594	-4.89952	0.000538704	0.00337839
TMM65_MOUSE	27.6734	-0.460601	-4.89564	0.000541937	0.00339125
HNRH2_MOUSE	30.5704	-0.384405	-4.88878	0.00054771	0.00341991
HP1B3_MOUSE	29.2408	0.67851	4.886	0.000550061	0.00342712
TWF2_MOUSE	29.3655	-0.414405	-4.8751	0.000559405	0.00347336
KCMA1_MOUSE	26.7753	1.29062	4.87452	0.000559906	0.00347336
GGT7_MOUSE	31.2888	1.58753	4.86509	0.000568123	0.00351032
DRG2_MOUSE	27.281	-0.368653	-4.86488	0.000568313	0.00351032
ABCE1_MOUSE	27.2973	-0.507588	-4.85764	0.000574713	0.00353542
DCTN3_MOUSE	27.4427	-0.534293	-4.85674	0.000575516	0.00353542
PHAR1_MOUSE	28.4778	-0.56732	-4.85479	0.000577253	0.00353542
TRA2B_MOUSE	25.9949	-0.506873	-4.85472	0.000577312	0.00353542
DHB12_MOUSE	28.1321	-0.407515	-4.83915	0.000591415	0.00361033
C1TM_MOUSE	26.61	1.71677	4.83844	0.000592064	0.00361033
ARF5_MOUSE	29.3714	-0.360447	-4.82271	0.000606691	0.00369167
RS11_MOUSE	31.4687	-0.531404	-4.80264	0.000625919	0.0038006
CDK18_MOUSE	28.1183	-0.423414	-4.79632	0.000632106	0.00382831
RAB4B_MOUSE	26.6735	-0.767531	-4.79523	0.000633171	0.00382831
ARPC4_MOUSE	30.3068	-0.335397	-4.7939	0.000634489	0.00382831
VDAC1_MOUSE	33.8509	-0.488117	-4.78859	0.000639754	0.00385105
TMM33_MOUSE	28.0189	-0.535892	-4.7874	0.000640946	0.00385105
PRAF3_MOUSE	27.6855	-0.403233	-4.78567	0.000642676	0.00385336
CCHL_MOUSE	25.1611	-0.325991	-4.77913	0.000649258	0.00388471
CD47_MOUSE	28.1817	-0.421357	-4.77764	0.000650762	0.00388559
DIRA2_MOUSE	28.9261	-0.661121	-4.77166	0.000656862	0.00391386
PUR6_MOUSE	28.0697	-0.460298	-4.76813	0.000660491	0.00392262
KCNB1_MOUSE	25.0063	0.641043	4.76757	0.000661069	0.00392262
PALM_MOUSE	28.995	-0.708283	-4.76323	0.000665564	0.00394113
NFASC_MOUSE	28.4821	1.21336	4.75565	0.000673483	0.0039798
GRM2_MOUSE	25.4889	0.74905	4.75403	0.000675192	0.00398169
RELCH_MOUSE	27.5566	1.42929	4.75212	0.000677209	0.00398538
ATP5L_MOUSE	29.5254	-0.751626	-4.74984	0.000679626	0.00399141
WDR47_MOUSE	27.9083	1.18442	4.74491	0.000684894	0.00401412
NIT1_MOUSE	26.5835	-0.388402	-4.73906	0.000691188	0.00404274
RHEB_MOUSE	27.6463	-0.478816	-4.72769	0.000703595	0.00410693
JAM3_MOUSE	26.0103	-0.54617	-4.7245	0.000707124	0.00411914
PPIA_MOUSE	33.234	-0.518319	-4.71667	0.000715854	0.00416016
DDB1_MOUSE	29.1237	1.28436	4.71559	0.000717068	0.00416016
MTMR9_MOUSE	26.8021	-0.689883	-4.70676	0.000727062	0.00420962
KIFA3_MOUSE	25.7574	0.610287	4.69776	0.000737414	0.00425489
CSN2_MOUSE	29.0809	-0.473013	-4.69738	0.00073785	0.00425489
TTPAL_MOUSE	25.0732	-0.581968	-4.69453	0.000741159	0.00426539
COPA_MOUSE	26.6696	1.71043	4.68503	0.000752307	0.0043137
HNRPU_MOUSE	29.705	1.27843	4.68482	0.000752565	0.0043137
TMCO1_MOUSE	25.2575	-0.687387	-4.68231	0.000755536	0.00432209
AB17B_MOUSE	24.5521	-0.326255	-4.66841	0.000772243	0.00440886
GRIN1_MOUSE	29.7898	0.459082	4.66458	0.000776914	0.00442671
GSH0_MOUSE	26.1606	0.448782	4.65946	0.000783211	0.00445374
RL13_MOUSE	29.7158	-0.549403	-4.64471	0.000801642	0.00454952
RL8_MOUSE	29.819	-0.510709	-4.64056	0.000806899	0.0045703
RPGP2_MOUSE	28.249	0.585786	4.63894	0.000808968	0.00457298
RS20_MOUSE	28.4184	-0.684028	-4.61628	0.000838468	0.00473041
RL35A_MOUSE	27.8154	-0.50807	-4.6128	0.000843092	0.00473678
RL28_MOUSE	28.7098	-0.580049	-4.61153	0.000844795	0.00473678
DHDH_MOUSE	24.0403	-0.548179	-4.6105	0.000846164	0.00473678
MACF1_MOUSE	25.895	1.29318	4.61047	0.000846207	0.00473678
PGTA_MOUSE	27.7719	-0.363341	-4.60659	0.000851416	0.00474903
RL35_MOUSE	27.0126	-0.747663	-4.60638	0.00085171	0.00474903
PTBP2_MOUSE	28.6732	-0.501404	-4.6022	0.000857364	0.00477127
EHD1_MOUSE	27.131	-0.42948	-4.5951	0.000867059	0.00480804
RL15_MOUSE	29.6947	-0.630287	-4.5949	0.000867327	0.00480804
MA7D1_MOUSE	25.1873	0.801978	4.5905	0.000873401	0.00482322
GRPE1_MOUSE	26.7248	-0.501704	-4.59048	0.000873431	0.00482322
GHC1_MOUSE	31.9902	-0.430046	-4.58888	0.000875653	0.00482619
MOES_MOUSE	27.9478	0.913948	4.58696	0.000878318	0.00483159
UCHL3_MOUSE	27.7203	-0.464479	-4.58401	0.000882442	0.00484498
COMD2_MOUSE	24.4401	-0.441013	-4.58196	0.000885312	0.00485144
DBNL_MOUSE	29.554	-0.404867	-4.57757	0.000891503	0.00487605
TCPH_MOUSE	31.2045	-0.36596	-4.57334	0.000897507	0.00489953
FUND1_MOUSE	23.297	-0.418872	-4.56841	0.000904561	0.00492542
PYC_MOUSE	29.3707	1.45991	4.56763	0.000905685	0.00492542
IF5_MOUSE	26.8992	-0.478801	-4.56581	0.000908307	0.00493032
CATB_MOUSE	29.0006	-0.481803	-4.56211	0.000913659	0.00494999
NDUS5_MOUSE	28.5543	-0.462965	-4.55946	0.000917524	0.00496155
MB12B_MOUSE	24.6543	-0.470237	-4.55604	0.00092252	0.00497139
KAD1_MOUSE	30.4878	-0.49271	-4.55585	0.000922811	0.00497139
CADH2_MOUSE	26.3404	0.879636	4.55364	0.000926051	0.00497948
EPMIP_MOUSE	28.2299	-0.536079	-4.55199	0.000928495	0.00498327
PRPS2_MOUSE	25.638	-0.370262	-4.55025	0.00093106	0.0049877
COQ6_MOUSE	24.1896	-0.431522	-4.54757	0.00093504	0.00499143
IF2G_MOUSE	29.2982	-0.435458	-4.54614	0.000937174	0.00499143
ABHD6_MOUSE	27.2325	-0.492211	-4.54476	0.000939231	0.00499143
SAR1B_MOUSE	27.4694	-0.425083	-4.54444	0.000939712	0.00499143
LDHB_MOUSE	33.9322	-0.404342	-4.54269	0.000942331	0.00499143
KIF1A_MOUSE	26.9731	0.858436	4.54267	0.000942362	0.00499143
AP3S2_MOUSE	25.3598	-0.386509	-4.54161	0.000943948	0.00499143
GLYM_MOUSE	26.5458	-0.372355	-4.53976	0.000946731	0.00499693
DCE1_MOUSE	28.9073	-0.356035	-4.53745	0.000950223	0.00500614
SPTN1_MOUSE	32.9136	1.38741	4.53416	0.00095522	0.00502323
SSRD_MOUSE	26.1923	-0.307608	-4.52889	0.000963281	0.00505634
ILF2_MOUSE	29.1814	-0.341625	-4.52717	0.00096592	0.00506093
MPCP_MOUSE	33.2806	-0.370871	-4.51492	0.000984976	0.00515135
RAP2A_MOUSE	29.3566	-0.418507	-4.50668	0.000998017	0.00520074
ANX11_MOUSE	25.3865	-0.358932	-4.50667	0.000998048	0.00520074
RS7_MOUSE	29.2495	-0.540954	-4.50473	0.00100114	0.00520737
SV2A_MOUSE	30.5173	1.10612	4.5018	0.00100583	0.0052223
DAB2P_MOUSE	25.8777	0.52059	4.49773	0.00101239	0.00524005
PUF60_MOUSE	26.8593	-0.446532	-4.49742	0.00101291	0.00524005
LIPA3_MOUSE	27.9562	1.09281	4.48943	0.00102592	0.0052978
VPS11_MOUSE	25.5009	0.569901	4.48459	0.00103389	0.00532937
FUCM_MOUSE	23.9994	-0.294951	-4.48279	0.00103687	0.00533208
ARPC5_MOUSE	28.3012	-0.392104	-4.48165	0.00103877	0.00533208
AMPH_MOUSE	30.4532	0.493716	4.48091	0.00104	0.00533208
RRAGA_MOUSE	27.1506	-0.331297	-4.47612	0.00104801	0.00536355
RTCB_MOUSE	29.3521	-0.396768	-4.46746	0.00106264	0.00542875
GCST_MOUSE	26.0574	0.643571	4.46422	0.00106818	0.00543785
TBA1A_MOUSE	37.1247	-0.310663	-4.4642	0.00106822	0.00543785
VPS50_MOUSE	25.5788	1.91608	4.46276	0.00107068	0.00544071
VA0D1_MOUSE	31.9181	-0.482672	-4.45306	0.00108747	0.00551629
HEBP1_MOUSE	26.6557	-0.424153	-4.45183	0.00108962	0.0055174
PROF1_MOUSE	30.1613	-0.509044	-4.44731	0.00109756	0.0055384
RAP1A_MOUSE	27.046	-0.915861	-4.44591	0.00110003	0.0055384
RGS7_MOUSE	28.3044	-0.384593	-4.44566	0.00110047	0.0055384
PI4KA_MOUSE	27.1317	1.59142	4.44438	0.00110273	0.0055384
U5S1_MOUSE	26.1975	1.4033	4.44389	0.0011036	0.0055384
S2542_MOUSE	25.1309	-0.498391	-4.4409	0.00110891	0.0055384
SHAN2_MOUSE	27.2593	0.6492	4.44063	0.00110939	0.0055384
COPG2_MOUSE	25.8534	0.509475	4.43899	0.00111231	0.0055384
RL9_MOUSE	29.0375	-0.485581	-4.4387	0.00111283	0.0055384
FSD1_MOUSE	28.2279	-0.39161	-4.43826	0.00111361	0.0055384
ERLN2_MOUSE	28.3167	-0.355943	-4.43681	0.00111621	0.0055384
NRBP2_MOUSE	24.9005	-0.470407	-4.4364	0.00111696	0.0055384
PRDX3_MOUSE	30.4884	-0.356357	-4.43422	0.00112086	0.00554818
COR2A_MOUSE	26.5975	-0.495231	-4.43135	0.00112605	0.00556423
PGAP1_MOUSE	25.4895	0.986365	4.42046	0.00114595	0.00564205
GSHR_MOUSE	28.8758	0.447459	4.41962	0.0011475	0.00564205
NCKP1_MOUSE	30.0619	1.77244	4.41951	0.0011477	0.00564205
U2AF2_MOUSE	26.4961	-0.441666	-4.41672	0.00115287	0.0056481
HOME1_MOUSE	31.1377	-0.635591	-4.41671	0.00115287	0.0056481
ATPK_MOUSE	28.2229	-0.729955	-4.40743	0.00117023	0.0057143
RTRAF_MOUSE	27.5426	-0.487427	-4.40736	0.00117037	0.0057143
ROAA_MOUSE	28.0732	-0.495136	-4.40471	0.00117537	0.0057268
FLOT1_MOUSE	29.2984	-0.367738	-4.40351	0.00117766	0.0057268
KAT3_MOUSE	24.9274	-0.723367	-4.40276	0.00117906	0.0057268
METK2_MOUSE	28.401	-0.494746	-4.40179	0.00118093	0.0057268
PHIPL_MOUSE	31.0933	-0.317003	-4.40005	0.00118424	0.00573315
UGPA_MOUSE	29.6055	-0.357149	-4.39718	0.00118973	0.00575002
TBA1B_MOUSE	32.4523	-0.40447	-4.38962	0.00120431	0.0058107
AAK1_MOUSE	29.9954	0.333198	4.38799	0.0012075	0.00581628
DREB_MOUSE	30.4602	0.56814	4.38617	0.00121105	0.00582358
RAB7A_MOUSE	30.8961	-0.379801	-4.38417	0.00121495	0.00583259
CXA1_MOUSE	28.3823	-0.530026	-4.38262	0.00121799	0.00583738
CLIP2_MOUSE	26.8799	1.56756	4.37898	0.00122517	0.00586078
TAGL3_MOUSE	30.5386	-0.552618	-4.37763	0.00122786	0.00586078
FKBP8_MOUSE	27.4862	-0.571157	-4.37623	0.00123063	0.00586078
NHRF1_MOUSE	29.447	-0.607016	-4.37432	0.00123443	0.00586078
EF1A1_MOUSE	32.6724	-0.309589	-4.37302	0.00123702	0.00586078
AHSA1_MOUSE	29.5334	-0.325696	-4.37231	0.00123845	0.00586078
ROA2_MOUSE	32.5227	-0.385468	-4.37168	0.0012397	0.00586078
RM38_MOUSE	24.9731	-0.467563	-4.37108	0.00124091	0.00586078
CPNE6_MOUSE	30.8829	0.330883	4.3709	0.00124127	0.00586078
RPGF2_MOUSE	26.9192	0.718875	4.36676	0.0012496	0.00589038
MAP1S_MOUSE	26.5182	0.718692	4.36324	0.00125673	0.00590665
FLOT2_MOUSE	28.8156	-0.442032	-4.36302	0.00125717	0.00590665
ERC2_MOUSE	27.4689	1.616	4.36104	0.0012612	0.00591027
SDHB_MOUSE	30.3478	-0.359504	-4.36062	0.00126207	0.00591027
SNX4_MOUSE	27.3329	-0.371781	-4.35769	0.00126806	0.00592301
TBB3_MOUSE	34.0406	-0.357535	-4.35711	0.00126925	0.00592301
SH3G1_MOUSE	26.8074	-0.791945	-4.35626	0.00127099	0.00592301
EPN2_MOUSE	25.9278	-0.426915	-4.34987	0.0012842	0.00596889
RPTOR_MOUSE	24.7862	1.48664	4.34949	0.001285	0.00596889
IPO7_MOUSE	26.6731	2.57204	4.33915	0.00130668	0.00605978
RABL6_MOUSE	25.1473	0.350743	4.33385	0.00131795	0.00610219
ADCY9_MOUSE	25.2692	1.0324	4.3312	0.00132363	0.0061114
SF01_MOUSE	24.7368	-0.341549	-4.33093	0.00132421	0.0061114
GMPR1_MOUSE	26.8042	-0.572303	-4.32702	0.00133264	0.00614041
ATP5I_MOUSE	29.9704	-0.764416	-4.32128	0.00134508	0.0061797
GRHPR_MOUSE	28.7482	-0.421821	-4.32085	0.00134603	0.0061797
ARP5L_MOUSE	28.5126	-0.556731	-4.32012	0.00134763	0.0061797
SYMC_MOUSE	27.0653	1.97624	4.31416	0.00136073	0.00622982
RL34_MOUSE	27.3002	-0.557031	-4.30872	0.00137279	0.0062742
MECP2_MOUSE	27.1374	0.982783	4.30782	0.00137481	0.0062742
SPRY4_MOUSE	26.436	-0.513103	-4.3046	0.00138202	0.00629708
CYH2_MOUSE	26.968	-0.48018	-4.30156	0.00138886	0.0063182
SETD7_MOUSE	27.3504	-0.604542	-4.2968	0.00139964	0.00635717
TADBP_MOUSE	29.3741	-0.331751	-4.29433	0.00140527	0.00637263
BCAS3_MOUSE	24.7858	0.765554	4.29222	0.00141011	0.00638448
TSN_MOUSE	28.1626	-0.479007	-4.29066	0.00141368	0.00639055
6PGL_MOUSE	28.0678	-0.444346	-4.28634	0.00142365	0.00641559
MYO5A_MOUSE	29.8639	0.938345	4.28632	0.0014237	0.00641559
TMM43_MOUSE	26.2863	0.482197	4.28508	0.00142658	0.00641848
OXSR1_MOUSE	26.6417	-0.48405	-4.27971	0.00143911	0.00646471
DNJB4_MOUSE	25.7111	-0.397866	-4.27853	0.00144187	0.00646698
CTBP1_MOUSE	30.6003	-0.314572	-4.27466	0.00145097	0.00649085
GLRX3_MOUSE	28.6335	-0.359813	-4.27434	0.00145172	0.00649085
SYYM_MOUSE	24.4539	-0.322805	-4.26535	0.00147315	0.00657639
CCAR2_MOUSE	26.2601	1.31701	4.26326	0.00147817	0.00658853
PP1R7_MOUSE	30.3174	-0.332287	-4.26226	0.00148059	0.00658906
CX6A1_MOUSE	29.0953	-0.696918	-4.26115	0.00148327	0.0065908
ACSL5_MOUSE	24.904	-0.295138	-4.25855	0.00148957	0.00660854
PRAF2_MOUSE	26.2366	-0.815865	-4.25613	0.00149546	0.0066244
NDUA5_MOUSE	28.5847	-0.68458	-4.25499	0.00149825	0.00662618
PP1A_MOUSE	30.8512	-0.359875	-4.25407	0.00150049	0.00662618
IF4A2_MOUSE	31.6884	-0.414311	-4.25208	0.00150537	0.00663135
PHF24_MOUSE	30.4427	-0.667599	-4.25171	0.00150628	0.00663135
NDUA9_MOUSE	31.6204	-0.361553	-4.24867	0.00151378	0.00665414
VPS52_MOUSE	28.091	0.677648	4.2383	0.00153961	0.00675731
CGT_MOUSE	26.3309	-1.41694	-4.23496	0.00154803	0.00678388
ELAV2_MOUSE	28.6712	-0.376863	-4.23335	0.00155213	0.00679144
BCAS1_MOUSE	27.2038	-1.53286	-4.23032	0.00155981	0.00681466
RSSA_MOUSE	30.358	-0.417689	-4.22359	0.00157707	0.00687957
CPIN1_MOUSE	26.6284	-0.339081	-4.22106	0.00158362	0.00689765
TPPC4_MOUSE	26.1885	-0.565274	-4.21844	0.00159042	0.00691674
NDUA2_MOUSE	27.999	-0.578882	-4.21512	0.00159907	0.00694385
GPM6B_MOUSE	30.7642	-0.440588	-4.20081	0.00163698	0.00709571
SKT_MOUSE	26.0122	0.434058	4.20006	0.001639	0.00709571
ERMIN_MOUSE	27.0144	-1.01898	-4.19775	0.00164522	0.00711192
SYCC_MOUSE	26.4611	0.493333	4.19607	0.00164974	0.0071207
NCEH1_MOUSE	28.6167	-0.451119	-4.19229	0.00166001	0.00715427
E41L2_MOUSE	29.4106	0.972089	4.19051	0.00166485	0.00715455
MIF_MOUSE	30.34	-0.526671	-4.19043	0.00166507	0.00715455
GNAI3_MOUSE	26.3504	-0.569893	-4.18622	0.00167661	0.00719334
PTPA_MOUSE	29.3427	-0.334161	-4.18305	0.00168534	0.00721298
NUCL_MOUSE	29.242	0.68995	4.18194	0.0016884	0.00721298
KKCC1_MOUSE	25.9835	-0.552796	-4.18183	0.00168873	0.00721298
SHAN1_MOUSE	27.0166	0.616724	4.1786	0.00169768	0.00724041
CKAP5_MOUSE	25.8842	1.14254	4.17269	0.00171424	0.00730016
S2546_MOUSE	28.2797	-0.293361	-4.17005	0.00172168	0.00732098
USP9X_MOUSE	26.3379	1.60128	4.1684	0.00172637	0.00733005
SRSF7_MOUSE	27.9421	-0.509948	-4.16399	0.00173892	0.00736058
RAB5A_MOUSE	30.0712	-0.399635	-4.16341	0.00174056	0.00736058
ABD12_MOUSE	29.2729	-0.315802	-4.16317	0.00174127	0.00736058
NDUB6_MOUSE	28.1372	-0.515479	-4.15905	0.00175309	0.00739966
NSDHL_MOUSE	25.0111	-0.637527	-4.15238	0.00177243	0.00747026
NP1L1_MOUSE	28.1873	-0.316598	-4.15078	0.00177708	0.00747888
ACL6B_MOUSE	26.5262	-0.330064	-4.14821	0.00178462	0.00749961
RL11_MOUSE	29.2441	-0.513125	-4.14686	0.00178857	0.0075052
DDX5_MOUSE	30.6059	-0.382547	-4.14428	0.00179619	0.00752614
RB3GP_MOUSE	26.1384	0.84972	4.13498	0.00182388	0.00763102
RL17_MOUSE	28.4592	-0.614363	-4.13032	0.00183794	0.00767863
RT27_MOUSE	25.5924	-0.452597	-4.1279	0.00184528	0.00769809
PSB7_MOUSE	29.159	0.376904	4.12538	0.00185298	0.00771894
MRCKB_MOUSE	26.9724	1.16169	4.12067	0.00186742	0.00776782
NP1L4_MOUSE	28.1648	-0.271967	-4.1185	0.0018741	0.0077843
ATPMD_MOUSE	27.8215	-0.580229	-4.11117	0.00189688	0.00786288
RL23_MOUSE	28.5416	-0.529984	-4.11065	0.0018985	0.00786288
CAMP3_MOUSE	25.3275	0.367279	4.10669	0.00191097	0.00789697
TCPR1_MOUSE	26.7863	1.26813	4.10625	0.00191236	0.00789697
HS90A_MOUSE	33.462	1.36902	4.10541	0.001915	0.00789697
CHID1_MOUSE	25.4753	-0.330937	-4.10278	0.00192334	0.00791994
OTUB1_MOUSE	30.9527	-0.475154	-4.10167	0.00192686	0.00792307
DDX6_MOUSE	28.3793	-0.36293	-4.09512	0.0019478	0.00799771
RAB14_MOUSE	31.0838	-0.364677	-4.09115	0.00196064	0.00802609
HNRPK_MOUSE	31.6936	-0.37747	-4.09062	0.00196237	0.00802609
HNMT_MOUSE	26.0803	-0.493993	-4.09032	0.00196331	0.00802609
NDUAA_MOUSE	31.0521	-0.325559	-4.08952	0.00196592	0.00802609
RS2_MOUSE	30.5961	-0.449206	-4.08588	0.00197777	0.00805511
TTYH3_MOUSE	25.3238	-0.381442	-4.08562	0.00197865	0.00805511
NDUB9_MOUSE	28.6954	-0.436343	-4.08369	0.00198496	0.00806218
TRIO_MOUSE	25.7103	0.956723	4.08255	0.00198871	0.00806218
IMB1_MOUSE	30.1801	1.17152	4.08251	0.00198882	0.00806218
PRRT1_MOUSE	25.5079	-0.749841	-4.08016	0.00199658	0.0080686
PTPRZ_MOUSE	29.4456	0.980457	4.07908	0.00200015	0.0080686
MLF2_MOUSE	26.8134	-0.599761	-4.07896	0.00200053	0.0080686
DHRS1_MOUSE	28.5001	0.583302	4.07813	0.00200327	0.0080686
NUCG_MOUSE	24.5564	-0.328062	-4.07726	0.00200616	0.0080686
GEPH_MOUSE	28.5674	0.809444	4.07692	0.0020073	0.0080686
RDH13_MOUSE	24.9296	-0.568975	-4.07553	0.00201194	0.00807592
ROA0_MOUSE	29.0065	-0.702763	-4.07424	0.00201622	0.0080818
CALU_MOUSE	26.6966	-0.267779	-4.0712	0.00202639	0.00811123
SHLB1_MOUSE	27.106	-0.574749	-4.06974	0.0020313	0.00811954
SOGA3_MOUSE	28.0518	0.935431	4.06545	0.00204576	0.00816595
OCAD2_MOUSE	27.1783	-0.36277	-4.0641	0.00205035	0.0081729
ILK_MOUSE	25.2391	-0.494385	-4.06041	0.00206291	0.00821153
COX2_MOUSE	32.5651	-0.52291	-4.05638	0.00207673	0.00825506
RAP1B_MOUSE	29.9577	-0.426348	-4.05492	0.00208176	0.00826361
HS90B_MOUSE	33.043	1.37474	4.05375	0.00208579	0.00826816
KCAB2_MOUSE	29.9643	-0.26666	-4.05266	0.00208956	0.00827166
RS18_MOUSE	29.9934	-0.621537	-4.05041	0.00209735	0.00829104
ATAD1_MOUSE	27.6025	-0.432124	-4.04789	0.00210615	0.00831436
GFOD1_MOUSE	25.7191	-0.46044	-4.04638	0.00211143	0.00832376
AT8A1_MOUSE	27.1038	2.00308	4.04282	0.00212392	0.0083509
PCBP2_MOUSE	29.6636	-0.411069	-4.04206	0.00212658	0.0083509
PABP1_MOUSE	30.689	-0.332309	-4.04122	0.00212956	0.0083509
RM03_MOUSE	24.836	-0.288002	-4.0411	0.00212997	0.0083509
MAP1A_MOUSE	31.2396	0.395948	4.03801	0.00214095	0.00838246
GNB5_MOUSE	29.6109	-0.363499	-4.0367	0.00214559	0.00838692
EXOC1_MOUSE	26.3224	0.833005	4.03604	0.00214794	0.00838692
RLGPB_MOUSE	25.3521	0.994996	4.03168	0.00216352	0.00843626
MARE3_MOUSE	30.4086	-0.345567	-4.02487	0.00218815	0.00850812
PURA_MOUSE	31.484	-0.520712	-4.02421	0.00219053	0.00850812
NOVA1_MOUSE	27.5887	-0.444322	-4.02412	0.00219086	0.00850812
ADT1_MOUSE	35.3506	-0.304696	-4.02248	0.00219684	0.0085198
CAP2_MOUSE	31.1857	-0.321443	-4.02044	0.00220431	0.00853723
CSK22_MOUSE	27.8322	-0.356499	-4.01528	0.00222326	0.00859049
PURG_MOUSE	26.4399	-0.429681	-4.01507	0.00222406	0.00859049
RSU1_MOUSE	25.8936	-0.421434	-4.01126	0.00223816	0.00863335
MCTS1_MOUSE	26.3817	-0.40314	-4.00337	0.00226771	0.00873555
PPGB_MOUSE	24.5303	-0.559315	-4.00218	0.00227222	0.00874117
NDUA7_MOUSE	27.8231	-0.807472	-3.99966	0.00228178	0.00876619
MLP3A_MOUSE	29.6601	-0.551873	-3.99606	0.00229547	0.00879917
TRNT1_MOUSE	26.9435	-0.287532	-3.99579	0.0022965	0.00879917
UCRI_MOUSE	30.7316	-0.403679	-3.99321	0.00230638	0.0088252
SYUA_MOUSE	32.2549	-0.636784	-3.99216	0.00231042	0.00882888
PKP4_MOUSE	25.8321	0.399798	3.98753	0.00232829	0.00888532
RL21_MOUSE	28.2446	-0.557796	-3.98458	0.00233976	0.00890215
SPRL1_MOUSE	26.2759	0.564612	3.98443	0.00234036	0.00890215
RM04_MOUSE	25.1163	-0.550076	-3.984	0.00234202	0.00890215
ANM8_MOUSE	27.1965	-0.541965	-3.98239	0.00234831	0.00891423
PDE1A_MOUSE	28.6457	-0.384311	-3.9761	0.00237307	0.00899631
A4_MOUSE	27.0718	1.64581	3.97299	0.00238539	0.00902641
DTD1_MOUSE	27.5642	-0.382967	-3.97251	0.00238731	0.00902641
FAHD1_MOUSE	25.8035	-0.407462	-3.96983	0.00239796	0.00905474
PEBP1_MOUSE	31.972	-0.507492	-3.96743	0.0024076	0.00907918
TIAR_MOUSE	25.9342	-0.520466	-3.95716	0.00244918	0.00922386
ADT4_MOUSE	25.3847	-0.365451	-3.95607	0.00245364	0.00922851
PYGM_MOUSE	28.4342	1.05516	3.95386	0.00246273	0.00925055
CISD2_MOUSE	24.8477	-0.36712	-3.95127	0.00247337	0.00927839
APOA1_MOUSE	25.5643	-0.870777	-3.94946	0.00248088	0.00929437
LRRC7_MOUSE	26.1381	0.397691	3.94622	0.00249431	0.00932607
RT02_MOUSE	24.5633	-0.420369	-3.94586	0.00249585	0.00932607
MP2K4_MOUSE	28.7501	-0.401883	-3.94359	0.00250531	0.00934926
HNRL1_MOUSE	26.253	0.57344	3.93855	0.0025265	0.00941606
S39AA_MOUSE	25.4219	-0.557155	-3.93457	0.00254337	0.00946662
MIC26_MOUSE	27.9166	-0.403057	-3.93284	0.00255072	0.00948073
NDUS2_MOUSE	31.6933	-0.307551	-3.93212	0.00255378	0.00948073
PIN1_MOUSE	27.2835	-0.718052	-3.93039	0.00256118	0.00949593
GLU2B_MOUSE	27.0943	0.806079	3.92928	0.00256597	0.00950138
NDUB5_MOUSE	29.5191	-0.480891	-3.9208	0.00260262	0.00962144
GAS7_MOUSE	28.0933	-0.430226	-3.92022	0.00260511	0.00962144
ATP6_MOUSE	26.9001	-0.872681	-3.91325	0.00263569	0.00972186
CLCN4_MOUSE	24.8127	0.395315	3.90966	0.00265157	0.00976788
D39U1_MOUSE	27.1027	-0.450621	-3.90587	0.00266846	0.009802
ABHD4_MOUSE	25.0423	0.804432	3.90529	0.00267106	0.009802
ARL8B_MOUSE	27.1435	-0.471949	-3.90528	0.0026711	0.009802
TCPE_MOUSE	31.0439	-0.336369	-3.90259	0.00268316	0.0098337
SEM7A_MOUSE	25.7729	-0.531759	-3.90061	0.00269206	0.00985371
PLCX3_MOUSE	27.0994	-0.629307	-3.89928	0.00269809	0.00986317
PTH2_MOUSE	25.8354	-0.411058	-3.89773	0.00270511	0.00987623
RAB5C_MOUSE	28.9784	-0.326617	-3.89611	0.00271245	0.00989043
EI2BA_MOUSE	24.157	-0.317781	-3.89508	0.00271715	0.00989499
S14L2_MOUSE	26.7611	-0.455437	-3.88879	0.00274596	0.00998722
AT2B1_MOUSE	31.8634	0.944526	3.88572	0.00276013	0.0100142
TOM22_MOUSE	26.6203	-0.298709	-3.88567	0.00276037	0.0100142
WIPF3_MOUSE	25.8298	-0.782308	-3.8847	0.00276484	0.0100177
AP2A1_MOUSE	32.6504	0.63702	3.8835	0.00277039	0.0100246
SYQ_MOUSE	26.9433	0.540426	3.88279	0.00277374	0.0100246
PITM2_MOUSE	26.7761	1.01615	3.87904	0.00279123	0.0100661
MICA3_MOUSE	25.3525	0.763942	3.87829	0.00279472	0.0100661
SYDC_MOUSE	30.3177	-0.328829	-3.87807	0.00279575	0.0100661
GRB2_MOUSE	28.7475	-0.376362	-3.87318	0.00281881	0.0101336
PSMD3_MOUSE	30.0847	0.337004	3.87208	0.002824	0.0101336
HCN2_MOUSE	24.7551	0.258013	3.87185	0.00282511	0.0101336
AGFG1_MOUSE	27.1092	-0.996038	-3.86863	0.00284044	0.0101721
SRGP3_MOUSE	26.7032	0.940034	3.8681	0.00284294	0.0101721
S23A2_MOUSE	25.6813	0.779318	3.86694	0.00284848	0.0101769
AATC_MOUSE	33.5096	-0.353626	-3.86634	0.00285139	0.0101769
RS6_MOUSE	27.6222	-0.577367	-3.8633	0.00286594	0.0102162
DGKG_MOUSE	25.0209	0.618265	3.86157	0.00287431	0.0102333
NIPS1_MOUSE	29.878	-0.281982	-3.85992	0.00288228	0.0102489
RL31_MOUSE	28.2139	-0.720383	-3.85826	0.00289032	0.0102639
RS13_MOUSE	29.2	-0.580706	-3.85757	0.00289366	0.0102639
RET1_MOUSE	26.1875	0.620375	3.8564	0.00289937	0.0102715
GABR2_MOUSE	26.342	1.18388	3.85009	0.00293031	0.0103682
SUCB1_MOUSE	31.9129	-0.304587	-3.84531	0.00295396	0.010439
DAZP1_MOUSE	24.9343	-0.287833	-3.84241	0.00296841	0.0104772
SNP47_MOUSE	29.1463	-0.378393	-3.84093	0.00297577	0.0104902
PLXB2_MOUSE	24.3473	0.501249	3.83934	0.00298377	0.0105055
SPEE_MOUSE	28.4694	-0.389407	-3.83491	0.00300608	0.0105711
BT3L4_MOUSE	25.3969	-0.617084	-3.83407	0.00301036	0.0105732
BPHL_MOUSE	28.0993	-0.286455	-3.82793	0.00304161	0.0106482
DCTN1_MOUSE	28.176	1.1194	3.82739	0.00304439	0.0106482
CLH1_MOUSE	33.6145	1.09962	3.82659	0.00304849	0.0106482
MEP50_MOUSE	26.4394	0.506012	3.82628	0.00305008	0.0106482
PIPNA_MOUSE	30.7585	-0.410223	-3.82623	0.00305031	0.0106482
GNAI1_MOUSE	30.147	-0.362664	-3.81938	0.00308574	0.0107588
DCTN2_MOUSE	30.1779	-0.445607	-3.81841	0.00309077	0.0107632
ITPR1_MOUSE	26.86	1.43557	3.81598	0.00310347	0.0107944
DEMA_MOUSE	28.6036	-1.09964	-3.81109	0.00312914	0.0108636
RS27A_MOUSE	32.8734	0.701769	3.81074	0.00313097	0.0108636
SPCS2_MOUSE	25.1668	-0.4503	-3.80969	0.00313654	0.0108698
GDIR1_MOUSE	31.4191	-0.351046	-3.80724	0.00314953	0.0109016
ARPC2_MOUSE	31.7034	-0.328387	-3.80371	0.00316835	0.0109534
NDUS8_MOUSE	29.617	-0.335211	-3.803	0.00317212	0.0109534
ARC1A_MOUSE	31.5995	-0.290812	-3.80173	0.00317894	0.0109595
MFF_MOUSE	27.2198	-0.475671	-3.80124	0.00318153	0.0109595
ACYP1_MOUSE	26.4752	-0.683685	-3.79986	0.00318896	0.0109719
RL27_MOUSE	28.5612	-0.664315	-3.79759	0.0032012	0.0110008
RPGP1_MOUSE	28.5382	0.616917	3.79173	0.00323303	0.0110968
SCAI_MOUSE	28.4133	-0.310501	-3.79084	0.00323787	0.0111002
RBM14_MOUSE	26.9221	-0.397683	-3.78828	0.00325191	0.011135
MTNA_MOUSE	24.6797	-0.408681	-3.78666	0.00326079	0.0111416
ACADM_MOUSE	28.2326	-0.388645	-3.78651	0.00326161	0.0111416
ZC21A_MOUSE	27.5398	-0.855299	-3.78432	0.00327372	0.0111696
ROA3_MOUSE	32.0273	-0.358446	-3.78061	0.00329431	0.0112265
DHI1_MOUSE	24.3583	-0.330589	-3.77799	0.00330892	0.0112629
M2OM_MOUSE	31.8258	-0.29444	-3.7771	0.00331391	0.0112665
STXB5_MOUSE	27.1601	1.23381	3.76876	0.00336095	0.0114129
AP3M2_MOUSE	29.1722	-0.302229	-3.76514	0.00338156	0.0114649
SC31A_MOUSE	27.6424	1.07571	3.76467	0.00338427	0.0114649
CPSF6_MOUSE	25.4463	-0.299869	-3.7622	0.00339839	0.0114992
PURA1_MOUSE	26.2559	-0.789503	-3.76041	0.0034087	0.0115204
CNTN1_MOUSE	31.1101	1.67033	3.75899	0.00341693	0.0115346
SPIR1_MOUSE	24.6555	0.327752	3.75634	0.00343229	0.0115676
FCL_MOUSE	24.633	-0.351855	-3.75591	0.00343477	0.0115676
PLPR2_MOUSE	24.9769	0.351992	3.75206	0.00345723	0.0116256
ASTN1_MOUSE	26.5201	1.62185	3.75157	0.0034601	0.0116256
CX6B1_MOUSE	29.1599	-0.562259	-3.75046	0.00346658	0.0116338
PTPRS_MOUSE	29.0319	0.590272	3.74513	0.003498	0.0117254
LPPRC_MOUSE	27.8003	2.43315	3.73787	0.00354128	0.0118483
RL22_MOUSE	27.1782	-0.634828	-3.7376	0.00354292	0.0118483
4F2_MOUSE	31.4819	0.54221	3.73468	0.00356046	0.0118931
RLA2_MOUSE	25.6855	-0.787183	-3.73322	0.00356929	0.0119006
FXL15_MOUSE	23.1842	-0.35136	-3.73275	0.00357215	0.0119006
LGAT1_MOUSE	25.5195	-0.344649	-3.73225	0.00357517	0.0119006
PRS6A_MOUSE	29.8102	0.312744	3.72585	0.00361415	0.0120164
PSDE_MOUSE	29.1816	0.357767	3.71991	0.0036507	0.0121083
SUOX_MOUSE	25.3241	-0.29665	-3.71957	0.00365279	0.0121083
SPTB2_MOUSE	31.9745	1.17515	3.71931	0.00365445	0.0121083
HDHD2_MOUSE	29.2522	-0.345357	-3.71773	0.00366424	0.0121267
MCEE_MOUSE	25.4654	-0.597902	-3.70816	0.00372423	0.012311
DNJB1_MOUSE	25.3003	-0.536058	-3.701	0.00376976	0.0124471
ARVC_MOUSE	23.0002	0.60903	3.69924	0.00378103	0.01247
EF1G_MOUSE	31.6493	-0.378709	-3.6935	0.00381806	0.0125777
NTF2_MOUSE	26.7203	-0.455474	-3.69281	0.00382252	0.0125779
NECA2_MOUSE	26.0126	-0.495134	-3.68536	0.00387127	0.0127237
PLCB1_MOUSE	29.406	1.16019	3.67894	0.00391369	0.0128484
SHSA7_MOUSE	26.7283	-0.703566	-3.67645	0.00393034	0.012874
BZW1_MOUSE	27.6038	-0.400577	-3.67643	0.00393047	0.012874
SBP1_MOUSE	25.4407	-0.296875	-3.67548	0.00393681	0.01288
MBP_MOUSE	33.3606	-1.35311	-3.67394	0.00394711	0.012899
GNAQ_MOUSE	31.1409	-0.285137	-3.67294	0.00395387	0.0129064
VCIP1_MOUSE	25.8237	0.697574	3.67214	0.00395926	0.0129093
PHB2_MOUSE	31.729	-0.323037	-3.66638	0.00399818	0.0130153
SCMC3_MOUSE	28.7323	-0.249947	-3.66599	0.00400086	0.0130153
ABHGA_MOUSE	27.9833	-0.335542	-3.66439	0.00401178	0.013036
ANM1_MOUSE	28.5319	-0.365296	-3.65876	0.0040504	0.0131466
PIGT_MOUSE	25.1617	-0.331593	-3.65387	0.00408428	0.0132416
KBRS1_MOUSE	24.2807	-0.364239	-3.6484	0.00412247	0.0133503
RS24_MOUSE	26.8881	-0.571549	-3.64539	0.00414366	0.0134037
ARFP2_MOUSE	27.1724	-0.360761	-3.63581	0.00421189	0.0135973
PP2BB_MOUSE	29.9536	-0.322818	-3.63502	0.00421756	0.0135973
ILF3_MOUSE	26.9427	1.00662	3.635	0.00421771	0.0135973
PFD3_MOUSE	25.9587	-0.570885	-3.63159	0.00424228	0.0136474
PCID2_MOUSE	23.5019	-0.317025	-3.63152	0.00424279	0.0136474
DHX15_MOUSE	27.859	0.969083	3.62836	0.00426572	0.0137058
TMEDA_MOUSE	28.635	-0.374295	-3.62738	0.00427285	0.0137133
PTGR2_MOUSE	26.3563	-0.474816	-3.62117	0.00431833	0.0138438
EFR3B_MOUSE	27.3215	1.24883	3.61802	0.0043416	0.0138937
CPNE2_MOUSE	24.6165	-0.336864	-3.61775	0.0043436	0.0138937
RWDD1_MOUSE	25.5388	-0.248853	-3.61362	0.00437433	0.0139764
ABI1_MOUSE	29.4345	-0.497987	-3.61258	0.00438213	0.0139832
RS3A_MOUSE	30.4753	-0.392622	-3.61203	0.00438621	0.0139832
RALA_MOUSE	30.1622	-0.32062	-3.61088	0.00439486	0.0139952
PITC1_MOUSE	27.4649	-0.423781	-3.60907	0.00440846	0.0140229
CISD1_MOUSE	29.5838	-0.346386	-3.60762	0.00441939	0.0140421
NDUAB_MOUSE	27.765	-0.346696	-3.60012	0.00447635	0.0142073
VIME_MOUSE	31.7608	0.8649	3.59907	0.0044844	0.0142171
ATP9A_MOUSE	24.7599	0.437775	3.596	0.00450792	0.0142759
WDR13_MOUSE	28.117	-0.31963	-3.59512	0.00451474	0.0142817
AJM1_MOUSE	25.1174	0.919446	3.59315	0.00452995	0.0143025
RBBP9_MOUSE	27.0674	-0.391911	-3.59248	0.00453514	0.0143025
SH2D5_MOUSE	25.0626	-0.225665	-3.59115	0.00454547	0.0143025
RHOA_MOUSE	29.9994	-0.323748	-3.59107	0.00454606	0.0143025
TPP2_MOUSE	27.6031	1.51469	3.59105	0.00454626	0.0143025
PAIP1_MOUSE	25.1757	-0.394147	-3.5901	0.00455365	0.01431
SARNP_MOUSE	24.6986	-0.407207	-3.58668	0.00458028	0.014378
RS19_MOUSE	28.6598	-0.676946	-3.58248	0.00461328	0.0144657
SRR_MOUSE	29.638	-0.47757	-3.58058	0.00462831	0.014497
ASGL1_MOUSE	29.8239	-0.396873	-3.57806	0.00464831	0.0145437
SEPT8_MOUSE	30.4856	-0.395975	-3.5766	0.00465994	0.0145642
OCAD1_MOUSE	26.5709	-0.370994	-3.57558	0.0046681	0.0145738
CYC_MOUSE	30.3728	-0.658117	-3.5737	0.0046831	0.0146047
PXL2B_MOUSE	27.4131	-0.456045	-3.5721	0.00469596	0.0146289
PCYOX_MOUSE	28.6275	-0.378124	-3.57135	0.00470199	0.0146318
IQCB1_MOUSE	25.0926	0.427518	3.56872	0.0047232	0.0146819
AKAP5_MOUSE	28.782	0.780293	3.56763	0.004732	0.0146922
TRXR1_MOUSE	29.1164	0.413544	3.56704	0.00473676	0.0146922
NDUAC_MOUSE	30.2656	-0.37277	-3.56371	0.00476389	0.0147603
SCAM1_MOUSE	29.2406	-0.449442	-3.56038	0.00479107	0.0148285
DX39B_MOUSE	30.2771	-0.336182	-3.55878	0.00480426	0.0148533
PSMD6_MOUSE	29.5497	0.320437	3.55463	0.00483849	0.014943
RL30_MOUSE	27.8884	-0.438323	-3.55198	0.00486049	0.0149818
TBA8_MOUSE	25.8553	-0.42971	-3.55186	0.00486149	0.0149818
[truncated: 1,936 more rows]

## Sheet: FUS-female
UniProtName	baseMean	log2FoldChange	stat	pvalue	padj
[truncated: 2,522 more rows]

[truncated: 5 more sheets: FUS-male, SOD1-female, SOD1-male, TDP43-female, TDP43-male]
