# Supplementary material for: Multiomic ALS signatures highlight subclusters and sex differences suggesting the MAPK pathway as therapeutic target
Source: Nat Commun. 2024 Jun 7;15:4893. doi: 10.1038/s41467-024-49196-y (PMC11161513; doi:10.1038/s41467-024-49196-y)
Supplement: Supplementary file 4 — Supplementary Data 1-16 [file 41467_2024_49196_MOESM4_ESM.zip › Supplementary Data 1-16/Supplemental Data 12 - REVIGO proteomics - list of top GO terms per cluster.xlsx]

## Sheet: Tabellenblatt1
Clusters	Gene ontology terms (p-adjusted values)	Cohort
synaptic function	regulation of synapse organization (padj=0.001 regulation of synapse organization (padj=0.011) regulation of postsynaptic membrane potential (padj=0.011) regulation of synapse structure or activity (padj=0.011) regulation of postsynapse organization (padj=0.034)	females
synaptic function	regulation of trans-synaptic signaling (padj=3.2x10-8) regulation of trans-synaptic signaling (padj=3.2x10-8) modulation of chemical synaptic transmission(padj=3.2x10-8)	males
immune response	defense response (padj=1.9x10-4) response to wounding (padj=1.2x10-3) response to cytokine (padj=0.015) inflammatory response (padj=0.019) cellular response to cytokine stimulus (padj=0.024)	females
immune response	positive regulation of B cell activation, (padj=1.3x10-6) positive regulation of leukocyte activation, (padj=7.07x10-5) positive regulation of immune response, (padj=0.001) regulation of alpha-beta T cell activation, (padj=0.0104) regulation of leukocyte migration,( padj=0.013)	males
cytoskeleton/extracellular matrix	cytoskeleton organization, (padj=0.015) cytoskeleton organization, (padj=0.015) intermediate filament cytoskeleton organization, (padj=0.029) extracellular matrix organization, padj=0.034) extracellular structure organization, padj=0.034)	females
cytoskeleton/extracellular matrix	neuron projection morphogenesis, (padj=1.1x10-4) cell junction organization, (padj=2.5x10-4) cell projection organization, (padj=0.001) neuron projection organization, (padj=0.013) dendritic spine organization, (padj=0.026)	males
transmembrane transport	neurotransmitter transport, (padj=5.6x10-6) regulated exocytosis, (padj=0.001) proton transmembrane transport, (padj=0.029) transmembrane transport, (padj=0.036) inorganic ion transmembrane transport, (padj=0.037)	females
lipid metabolism	lipid metabolic process, (padj=0.001) cellular lipid metabolic process, (padj=0.003) steroid metabolic process, (padj=0.016) isoprenoid metabolic process, (padj=0.044) cellular lipid catabolic process, (padj=0.045)	females
development	glial cell development, (padj=6.3x10-3) gliogenesis, (padj=2.2x10-3) peripheral nervous system development, (padj=6.7x10-3) tissue development, (padj=0.033) animal organ development, (padj=0.044)	females
catalytic activity	negative regulation of endopeptidase activity (padj=4.0x10-4) negative regulation of hydrolase activity (padj=0.001) negative regulation of protein metabolic process (padj=0.034) regulation of adenylate cyclase activity (padj=0.039) regulation of cellular protein metabolic process (padj=0.044)	females
cell metabolism	monocarboxylic acid metabolic process, (padj=0.0005) glutathione metabolic process, (padj=0.003) cellular modified amino acid metabolic process, (padj=0.0104) cellular lipid metabolic process, (padj=0.011) small molecule metabolic process, (padj=0.011)	males
