# Supplementary material for: Multiomic ALS signatures highlight subclusters and sex differences suggesting the MAPK pathway as therapeutic target
Source: Nat Commun. 2024 Jun 7;15:4893. doi: 10.1038/s41467-024-49196-y (PMC11161513; doi:10.1038/s41467-024-49196-y)
Supplement: Supplementary file 4 — Supplementary Data 1-16 [file 41467_2024_49196_MOESM4_ESM.zip › Supplementary Data 1-16/Supplemental Data 13 - List of valid triplets (humans) and quadruplets (mouse).xlsx]

## Sheet: SOD1_only_males_up
gene	mirnaid	log2FoldChange	padj	target_log2FoldChange	target_padj	target_protein_UniProtName	target_protein_log2FoldChange	target_protein_padj	Protein	target_phosphoprotein_log2FoldChange	target_phosphoprotein_padj	target_phosphoprotein_UniProtName
Ywhae	mmu-miR-1306-5p	0.149572		-0.00922761	0.953431	1433E_MOUSE	-0.118339	0.756308	1433E	0.991088	0.987962	187sp|P62259|1433E_MOUSE___1
Ywhae	mmu-miR-26a-5p	0.0547445	0.724214	-0.00922761	0.953431	1433E_MOUSE	-0.118339	0.756308	1433E	0.991088	0.987962	187sp|P62259|1433E_MOUSE___1
Ywhae	mmu-miR-378a-3p	0.295224	0.0181058	-0.00922761	0.953431	1433E_MOUSE	-0.118339	0.756308	1433E	0.991088	0.987962	187sp|P62259|1433E_MOUSE___1
Ywhae	mmu-miR-378c	0.235844	0.16743	-0.00922761	0.953431	1433E_MOUSE	-0.118339	0.756308	1433E	0.991088	0.987962	187sp|P62259|1433E_MOUSE___1
Ywhae	mmu-miR-490-3p	0.0474723	0.889297	-0.00922761	0.953431	1433E_MOUSE	-0.118339	0.756308	1433E	0.991088	0.987962	187sp|P62259|1433E_MOUSE___1
Ywhaz	mmu-miR-22-3p	0.275046	0.156261	-0.01327	0.93129	1433Z_MOUSE	-0.0107402	0.989603	1433Z	0.520291	0.987962	184sp|P63101|1433Z_MOUSE___1
Ywhaz	mmu-miR-22-3p	0.275046	0.156261	-0.01327	0.93129	1433Z_MOUSE	-0.0107402	0.989603	1433Z	0.560062	0.990338	207sp|P63101|1433Z_MOUSE___1
Ywhaz	mmu-miR-223-3p	0.0639369		-0.01327	0.93129	1433Z_MOUSE	-0.0107402	0.989603	1433Z	0.520291	0.987962	184sp|P63101|1433Z_MOUSE___1
Ywhaz	mmu-miR-223-3p	0.0639369		-0.01327	0.93129	1433Z_MOUSE	-0.0107402	0.989603	1433Z	0.560062	0.990338	207sp|P63101|1433Z_MOUSE___1
Ywhaz	mmu-miR-375-3p	0.324653	0.357582	-0.01327	0.93129	1433Z_MOUSE	-0.0107402	0.989603	1433Z	0.520291	0.987962	184sp|P63101|1433Z_MOUSE___1
Ywhaz	mmu-miR-375-3p	0.324653	0.357582	-0.01327	0.93129	1433Z_MOUSE	-0.0107402	0.989603	1433Z	0.560062	0.990338	207sp|P63101|1433Z_MOUSE___1
Ywhaz	mmu-miR-669o-5p	0.406481		-0.01327	0.93129	1433Z_MOUSE	-0.0107402	0.989603	1433Z	0.520291	0.987962	184sp|P63101|1433Z_MOUSE___1
Ywhaz	mmu-miR-669o-5p	0.406481		-0.01327	0.93129	1433Z_MOUSE	-0.0107402	0.989603	1433Z	0.560062	0.990338	207sp|P63101|1433Z_MOUSE___1
Ywhaz	mmu-miR-671-5p	0.272607	0.299181	-0.01327	0.93129	1433Z_MOUSE	-0.0107402	0.989603	1433Z	0.520291	0.987962	184sp|P63101|1433Z_MOUSE___1
Ywhaz	mmu-miR-671-5p	0.272607	0.299181	-0.01327	0.93129	1433Z_MOUSE	-0.0107402	0.989603	1433Z	0.560062	0.990338	207sp|P63101|1433Z_MOUSE___1
Slc3a2	mmu-miR-298-5p	0.13187	0.67521	-0.0181689	0.935014	4F2_MOUSE	-0.0242386	0.924995	4F2	0.463333	0.987962	58sp|P10852|4F2_MOUSE___1
Prkaa2	mmu-miR-103-2-5p	0.578716		-0.06683	0.784254	AAPK2_MOUSE	0.329303	0.674469	AAPK2	1.69584	0.987962	377sp|Q8BRK8|AAPK2_MOUSE___1
Prkaa2	mmu-miR-1188-5p	0.0860242		-0.06683	0.784254	AAPK2_MOUSE	0.329303	0.674469	AAPK2	1.69584	0.987962	377sp|Q8BRK8|AAPK2_MOUSE___1
Prkaa2	mmu-miR-125b-5p	0.055203	0.792149	-0.06683	0.784254	AAPK2_MOUSE	0.329303	0.674469	AAPK2	1.69584	0.987962	377sp|Q8BRK8|AAPK2_MOUSE___1
Prkaa2	mmu-miR-150-3p	0.531586		-0.06683	0.784254	AAPK2_MOUSE	0.329303	0.674469	AAPK2	1.69584	0.987962	377sp|Q8BRK8|AAPK2_MOUSE___1
Prkaa2	mmu-miR-154-5p	0.0228026	0.896005	-0.06683	0.784254	AAPK2_MOUSE	0.329303	0.674469	AAPK2	1.69584	0.987962	377sp|Q8BRK8|AAPK2_MOUSE___1
Prkaa2	mmu-miR-25-3p	0.0748736	0.51362	-0.06683	0.784254	AAPK2_MOUSE	0.329303	0.674469	AAPK2	1.69584	0.987962	377sp|Q8BRK8|AAPK2_MOUSE___1
Prkaa2	mmu-miR-29b-2-5p	0.0253231	0.950192	-0.06683	0.784254	AAPK2_MOUSE	0.329303	0.674469	AAPK2	1.69584	0.987962	377sp|Q8BRK8|AAPK2_MOUSE___1
Prkaa2	mmu-miR-329-3p	0.158778	0.434201	-0.06683	0.784254	AAPK2_MOUSE	0.329303	0.674469	AAPK2	1.69584	0.987962	377sp|Q8BRK8|AAPK2_MOUSE___1
Prkaa2	mmu-miR-329-5p	0.237135	0.222662	-0.06683	0.784254	AAPK2_MOUSE	0.329303	0.674469	AAPK2	1.69584	0.987962	377sp|Q8BRK8|AAPK2_MOUSE___1
Prkaa2	mmu-miR-342-3p	0.188244	0.214256	-0.06683	0.784254	AAPK2_MOUSE	0.329303	0.674469	AAPK2	1.69584	0.987962	377sp|Q8BRK8|AAPK2_MOUSE___1
Prkaa2	mmu-miR-370-5p	0.307085		-0.06683	0.784254	AAPK2_MOUSE	0.329303	0.674469	AAPK2	1.69584	0.987962	377sp|Q8BRK8|AAPK2_MOUSE___1
Prkaa2	mmu-miR-501-3p	0.374059	0.168479	-0.06683	0.784254	AAPK2_MOUSE	0.329303	0.674469	AAPK2	1.69584	0.987962	377sp|Q8BRK8|AAPK2_MOUSE___1
Prkaa2	mmu-miR-598-5p	0.249322		-0.06683	0.784254	AAPK2_MOUSE	0.329303	0.674469	AAPK2	1.69584	0.987962	377sp|Q8BRK8|AAPK2_MOUSE___1
Prkaa2	mmu-miR-669o-5p	0.406481		-0.06683	0.784254	AAPK2_MOUSE	0.329303	0.674469	AAPK2	1.69584	0.987962	377sp|Q8BRK8|AAPK2_MOUSE___1
Prkaa2	mmu-miR-672-5p	0.0837242	0.693655	-0.06683	0.784254	AAPK2_MOUSE	0.329303	0.674469	AAPK2	1.69584	0.987962	377sp|Q8BRK8|AAPK2_MOUSE___1
Prkaa2	mmu-miR-7047-3p	0.155452		-0.06683	0.784254	AAPK2_MOUSE	0.329303	0.674469	AAPK2	1.69584	0.987962	377sp|Q8BRK8|AAPK2_MOUSE___1
Prkaa2	mmu-miR-92b-3p	0.234876	0.184211	-0.06683	0.784254	AAPK2_MOUSE	0.329303	0.674469	AAPK2	1.69584	0.987962	377sp|Q8BRK8|AAPK2_MOUSE___1
Got2	mmu-miR-1224-5p	0.340846	0.221455	-0.00428664	0.976865	AATM_MOUSE	0.0753368	0.862679	AATM	0.0988861	0.990355	333sp|P05202|AATM_MOUSE___1
Got2	mmu-miR-29b-2-5p	0.0253231	0.950192	-0.00428664	0.976865	AATM_MOUSE	0.0753368	0.862679	AATM	0.0988861	0.990355	333sp|P05202|AATM_MOUSE___1
Got2	mmu-miR-501-3p	0.374059	0.168479	-0.00428664	0.976865	AATM_MOUSE	0.0753368	0.862679	AATM	0.0988861	0.990355	333sp|P05202|AATM_MOUSE___1
Abi1	mmu-miR-365-3p	0.273408	0.375888	-0.0136172	0.95264	ABI1_MOUSE	-0.0553139	0.896252	ABI1	0.0939883	0.990355	183sp|Q8CBW3|ABI1_MOUSE___1
Abi1	mmu-miR-488-5p	0.228558		-0.0136172	0.95264	ABI1_MOUSE	-0.0553139	0.896252	ABI1	0.0939883	0.990355	183sp|Q8CBW3|ABI1_MOUSE___1
Abi1	mmu-miR-544-3p	0.240047		-0.0136172	0.95264	ABI1_MOUSE	-0.0553139	0.896252	ABI1	0.0939883	0.990355	183sp|Q8CBW3|ABI1_MOUSE___1
Acaca	mmu-miR-378a-3p	0.295224	0.0181058	-0.0785723	0.637574	ACACA_MOUSE	0.157729	0.899986	ACACA	-1.36563	0.987962	2156sp|Q5SWU9|ACACA_MOUSE___1
Acaca	mmu-miR-378a-3p	0.295224	0.0181058	-0.0785723	0.637574	ACACA_MOUSE	0.157729	0.899986	ACACA	-0.371425	0.987962	29sp|Q5SWU9|ACACA_MOUSE___1
Acaca	mmu-miR-378c	0.235844	0.16743	-0.0785723	0.637574	ACACA_MOUSE	0.157729	0.899986	ACACA	-1.36563	0.987962	2156sp|Q5SWU9|ACACA_MOUSE___1
Acaca	mmu-miR-378c	0.235844	0.16743	-0.0785723	0.637574	ACACA_MOUSE	0.157729	0.899986	ACACA	-0.371425	0.987962	29sp|Q5SWU9|ACACA_MOUSE___1
Acaca	mmu-miR-425-5p	0.159835	0.173532	-0.0785723	0.637574	ACACA_MOUSE	0.157729	0.899986	ACACA	-1.36563	0.987962	2156sp|Q5SWU9|ACACA_MOUSE___1
Acaca	mmu-miR-425-5p	0.159835	0.173532	-0.0785723	0.637574	ACACA_MOUSE	0.157729	0.899986	ACACA	-0.371425	0.987962	29sp|Q5SWU9|ACACA_MOUSE___1
Acaca	mmu-miR-486a-3p	0.252404		-0.0785723	0.637574	ACACA_MOUSE	0.157729	0.899986	ACACA	-1.36563	0.987962	2156sp|Q5SWU9|ACACA_MOUSE___1
Acaca	mmu-miR-486a-3p	0.252404		-0.0785723	0.637574	ACACA_MOUSE	0.157729	0.899986	ACACA	-0.371425	0.987962	29sp|Q5SWU9|ACACA_MOUSE___1
Acaca	mmu-miR-486b-3p	0.27666		-0.0785723	0.637574	ACACA_MOUSE	0.157729	0.899986	ACACA	-1.36563	0.987962	2156sp|Q5SWU9|ACACA_MOUSE___1
Acaca	mmu-miR-486b-3p	0.27666		-0.0785723	0.637574	ACACA_MOUSE	0.157729	0.899986	ACACA	-0.371425	0.987962	29sp|Q5SWU9|ACACA_MOUSE___1
Acaca	mmu-miR-700-5p	0.357498		-0.0785723	0.637574	ACACA_MOUSE	0.157729	0.899986	ACACA	-1.36563	0.987962	2156sp|Q5SWU9|ACACA_MOUSE___1
Acaca	mmu-miR-700-5p	0.357498		-0.0785723	0.637574	ACACA_MOUSE	0.157729	0.899986	ACACA	-0.371425	0.987962	29sp|Q5SWU9|ACACA_MOUSE___1
Acaca	mmu-miR-7033-5p	0.259266	0.5537	-0.0785723	0.637574	ACACA_MOUSE	0.157729	0.899986	ACACA	-1.36563	0.987962	2156sp|Q5SWU9|ACACA_MOUSE___1
Acaca	mmu-miR-7033-5p	0.259266	0.5537	-0.0785723	0.637574	ACACA_MOUSE	0.157729	0.899986	ACACA	-0.371425	0.987962	29sp|Q5SWU9|ACACA_MOUSE___1
Acap2	mmu-miR-135a-2-3p	0.316808		-0.163651	0.426779	ACAP2_MOUSE	-0.0236877	0.992341	ACAP2	-0.118662	0.987962	521sp|Q6ZQK5|ACAP2_MOUSE___1
Acap2	mmu-miR-17-5p	0.155014	0.569382	-0.163651	0.426779	ACAP2_MOUSE	-0.0236877	0.992341	ACAP2	-0.118662	0.987962	521sp|Q6ZQK5|ACAP2_MOUSE___1
Acap2	mmu-miR-223-3p	0.0639369		-0.163651	0.426779	ACAP2_MOUSE	-0.0236877	0.992341	ACAP2	-0.118662	0.987962	521sp|Q6ZQK5|ACAP2_MOUSE___1
Acap2	mmu-miR-320-3p	0.214921	0.379648	-0.163651	0.426779	ACAP2_MOUSE	-0.0236877	0.992341	ACAP2	-0.118662	0.987962	521sp|Q6ZQK5|ACAP2_MOUSE___1
Acap2	mmu-miR-365-3p	0.273408	0.375888	-0.163651	0.426779	ACAP2_MOUSE	-0.0236877	0.992341	ACAP2	-0.118662	0.987962	521sp|Q6ZQK5|ACAP2_MOUSE___1
Acap2	mmu-miR-669o-5p	0.406481		-0.163651	0.426779	ACAP2_MOUSE	-0.0236877	0.992341	ACAP2	-0.118662	0.987962	521sp|Q6ZQK5|ACAP2_MOUSE___1
Aco2	mmu-miR-760-3p	0.114066		-0.0238079	0.78631	ACON_MOUSE	0.038629	0.914113	ACON	-0.832759	0.987962	559sp|Q99KI0|ACON_MOUSE___1
Acss2	mmu-miR-3078-5p	0.234976		-0.0248678	0.921688	ACSA_MOUSE	-0.0257591	0.98194	ACSA	-0.234647	0.987962	30sp|Q9QXG4|ACSA_MOUSE___1
Acss2	mmu-miR-3078-5p	0.234976		-0.0248678	0.921688	ACSA_MOUSE	-0.0257591	0.98194	ACSA	0.661528	0.987962	263sp|Q9QXG4|ACSA_MOUSE___1
Adam22	mmu-miR-150-5p	0.237181	0.214256	-0.0139886	0.936562	ADA22_MOUSE	0.0879332	0.804455	ADA22	-2.89769	0.987962	866sp|Q9R1V6|ADA22_MOUSE___1
Adam22	mmu-miR-150-5p	0.237181	0.214256	-0.0139886	0.936562	ADA22_MOUSE	0.0879332	0.804455	ADA22	1.80853	0.987962	858sp|Q9R1V6|ADA22_MOUSE___2
Adam22	mmu-miR-150-5p	0.237181	0.214256	-0.0139886	0.936562	ADA22_MOUSE	0.0879332	0.804455	ADA22	2.91036	0.987962	864sp|Q9R1V6|ADA22_MOUSE___2
Adam22	mmu-miR-150-5p	0.237181	0.214256	-0.0139886	0.936562	ADA22_MOUSE	0.0879332	0.804455	ADA22	-1.42671	0.987962	808sp|Q9R1V6|ADA22_MOUSE___1
Adam22	mmu-miR-150-5p	0.237181	0.214256	-0.0139886	0.936562	ADA22_MOUSE	0.0879332	0.804455	ADA22	2.07142	0.987962	860sp|Q9R1V6|ADA22_MOUSE___2
Adam22	mmu-miR-150-5p	0.237181	0.214256	-0.0139886	0.936562	ADA22_MOUSE	0.0879332	0.804455	ADA22	-0.127495	0.987962	820sp|Q9R1V6|ADA22_MOUSE___2
Adam22	mmu-miR-150-5p	0.237181	0.214256	-0.0139886	0.936562	ADA22_MOUSE	0.0879332	0.804455	ADA22	-0.127495	0.987962	816sp|Q9R1V6|ADA22_MOUSE___2
Adam22	mmu-miR-150-5p	0.237181	0.214256	-0.0139886	0.936562	ADA22_MOUSE	0.0879332	0.804455	ADA22	-0.0909913	0.990355	864sp|Q9R1V6|ADA22_MOUSE___1
Adam22	mmu-miR-150-5p	0.237181	0.214256	-0.0139886	0.936562	ADA22_MOUSE	0.0879332	0.804455	ADA22	0.11119	0.991571	832sp|Q9R1V6|ADA22_MOUSE___1
Adam22	mmu-miR-150-5p	0.237181	0.214256	-0.0139886	0.936562	ADA22_MOUSE	0.0879332	0.804455	ADA22	-0.0761774	0.991571	860sp|Q9R1V6|ADA22_MOUSE___1
Adam22	mmu-miR-150-5p	0.237181	0.214256	-0.0139886	0.936562	ADA22_MOUSE	0.0879332	0.804455	ADA22	-0.176713	0.992191	868sp|Q9R1V6|ADA22_MOUSE___2
Adam22	mmu-miR-181a-5p	0.0606591	0.767445	-0.0139886	0.936562	ADA22_MOUSE	0.0879332	0.804455	ADA22	-2.89769	0.987962	866sp|Q9R1V6|ADA22_MOUSE___1
Adam22	mmu-miR-181a-5p	0.0606591	0.767445	-0.0139886	0.936562	ADA22_MOUSE	0.0879332	0.804455	ADA22	1.80853	0.987962	858sp|Q9R1V6|ADA22_MOUSE___2
Adam22	mmu-miR-181a-5p	0.0606591	0.767445	-0.0139886	0.936562	ADA22_MOUSE	0.0879332	0.804455	ADA22	2.91036	0.987962	864sp|Q9R1V6|ADA22_MOUSE___2
Adam22	mmu-miR-181a-5p	0.0606591	0.767445	-0.0139886	0.936562	ADA22_MOUSE	0.0879332	0.804455	ADA22	-1.42671	0.987962	808sp|Q9R1V6|ADA22_MOUSE___1
Adam22	mmu-miR-181a-5p	0.0606591	0.767445	-0.0139886	0.936562	ADA22_MOUSE	0.0879332	0.804455	ADA22	2.07142	0.987962	860sp|Q9R1V6|ADA22_MOUSE___2
Adam22	mmu-miR-181a-5p	0.0606591	0.767445	-0.0139886	0.936562	ADA22_MOUSE	0.0879332	0.804455	ADA22	-0.127495	0.987962	820sp|Q9R1V6|ADA22_MOUSE___2
Adam22	mmu-miR-181a-5p	0.0606591	0.767445	-0.0139886	0.936562	ADA22_MOUSE	0.0879332	0.804455	ADA22	-0.127495	0.987962	816sp|Q9R1V6|ADA22_MOUSE___2
Adam22	mmu-miR-181a-5p	0.0606591	0.767445	-0.0139886	0.936562	ADA22_MOUSE	0.0879332	0.804455	ADA22	-0.0909913	0.990355	864sp|Q9R1V6|ADA22_MOUSE___1
Adam22	mmu-miR-181a-5p	0.0606591	0.767445	-0.0139886	0.936562	ADA22_MOUSE	0.0879332	0.804455	ADA22	0.11119	0.991571	832sp|Q9R1V6|ADA22_MOUSE___1
Adam22	mmu-miR-181a-5p	0.0606591	0.767445	-0.0139886	0.936562	ADA22_MOUSE	0.0879332	0.804455	ADA22	-0.0761774	0.991571	860sp|Q9R1V6|ADA22_MOUSE___1
Adam22	mmu-miR-181a-5p	0.0606591	0.767445	-0.0139886	0.936562	ADA22_MOUSE	0.0879332	0.804455	ADA22	-0.176713	0.992191	868sp|Q9R1V6|ADA22_MOUSE___2
Adam22	mmu-miR-221-3p	0.0565016	0.745611	-0.0139886	0.936562	ADA22_MOUSE	0.0879332	0.804455	ADA22	-2.89769	0.987962	866sp|Q9R1V6|ADA22_MOUSE___1
Adam22	mmu-miR-221-3p	0.0565016	0.745611	-0.0139886	0.936562	ADA22_MOUSE	0.0879332	0.804455	ADA22	1.80853	0.987962	858sp|Q9R1V6|ADA22_MOUSE___2
Adam22	mmu-miR-221-3p	0.0565016	0.745611	-0.0139886	0.936562	ADA22_MOUSE	0.0879332	0.804455	ADA22	2.91036	0.987962	864sp|Q9R1V6|ADA22_MOUSE___2
Adam22	mmu-miR-221-3p	0.0565016	0.745611	-0.0139886	0.936562	ADA22_MOUSE	0.0879332	0.804455	ADA22	-1.42671	0.987962	808sp|Q9R1V6|ADA22_MOUSE___1
Adam22	mmu-miR-221-3p	0.0565016	0.745611	-0.0139886	0.936562	ADA22_MOUSE	0.0879332	0.804455	ADA22	2.07142	0.987962	860sp|Q9R1V6|ADA22_MOUSE___2
Adam22	mmu-miR-221-3p	0.0565016	0.745611	-0.0139886	0.936562	ADA22_MOUSE	0.0879332	0.804455	ADA22	-0.127495	0.987962	820sp|Q9R1V6|ADA22_MOUSE___2
Adam22	mmu-miR-221-3p	0.0565016	0.745611	-0.0139886	0.936562	ADA22_MOUSE	0.0879332	0.804455	ADA22	-0.127495	0.987962	816sp|Q9R1V6|ADA22_MOUSE___2
Adam22	mmu-miR-221-3p	0.0565016	0.745611	-0.0139886	0.936562	ADA22_MOUSE	0.0879332	0.804455	ADA22	-0.0909913	0.990355	864sp|Q9R1V6|ADA22_MOUSE___1
Adam22	mmu-miR-221-3p	0.0565016	0.745611	-0.0139886	0.936562	ADA22_MOUSE	0.0879332	0.804455	ADA22	0.11119	0.991571	832sp|Q9R1V6|ADA22_MOUSE___1
Adam22	mmu-miR-221-3p	0.0565016	0.745611	-0.0139886	0.936562	ADA22_MOUSE	0.0879332	0.804455	ADA22	-0.0761774	0.991571	860sp|Q9R1V6|ADA22_MOUSE___1
Adam22	mmu-miR-221-3p	0.0565016	0.745611	-0.0139886	0.936562	ADA22_MOUSE	0.0879332	0.804455	ADA22	-0.176713	0.992191	868sp|Q9R1V6|ADA22_MOUSE___2
Adam22	mmu-miR-222-3p	0.0930412	0.577332	-0.0139886	0.936562	ADA22_MOUSE	0.0879332	0.804455	ADA22	-2.89769	0.987962	866sp|Q9R1V6|ADA22_MOUSE___1
Adam22	mmu-miR-222-3p	0.0930412	0.577332	-0.0139886	0.936562	ADA22_MOUSE	0.0879332	0.804455	ADA22	1.80853	0.987962	858sp|Q9R1V6|ADA22_MOUSE___2
Adam22	mmu-miR-222-3p	0.0930412	0.577332	-0.0139886	0.936562	ADA22_MOUSE	0.0879332	0.804455	ADA22	2.91036	0.987962	864sp|Q9R1V6|ADA22_MOUSE___2
Adam22	mmu-miR-222-3p	0.0930412	0.577332	-0.0139886	0.936562	ADA22_MOUSE	0.0879332	0.804455	ADA22	-1.42671	0.987962	808sp|Q9R1V6|ADA22_MOUSE___1
Adam22	mmu-miR-222-3p	0.0930412	0.577332	-0.0139886	0.936562	ADA22_MOUSE	0.0879332	0.804455	ADA22	2.07142	0.987962	860sp|Q9R1V6|ADA22_MOUSE___2
Adam22	mmu-miR-222-3p	0.0930412	0.577332	-0.0139886	0.936562	ADA22_MOUSE	0.0879332	0.804455	ADA22	-0.127495	0.987962	820sp|Q9R1V6|ADA22_MOUSE___2
Adam22	mmu-miR-222-3p	0.0930412	0.577332	-0.0139886	0.936562	ADA22_MOUSE	0.0879332	0.804455	ADA22	-0.127495	0.987962	816sp|Q9R1V6|ADA22_MOUSE___2
Adam22	mmu-miR-222-3p	0.0930412	0.577332	-0.0139886	0.936562	ADA22_MOUSE	0.0879332	0.804455	ADA22	-0.0909913	0.990355	864sp|Q9R1V6|ADA22_MOUSE___1
Adam22	mmu-miR-222-3p	0.0930412	0.577332	-0.0139886	0.936562	ADA22_MOUSE	0.0879332	0.804455	ADA22	0.11119	0.991571	832sp|Q9R1V6|ADA22_MOUSE___1
Adam22	mmu-miR-222-3p	0.0930412	0.577332	-0.0139886	0.936562	ADA22_MOUSE	0.0879332	0.804455	ADA22	-0.0761774	0.991571	860sp|Q9R1V6|ADA22_MOUSE___1
Adam22	mmu-miR-222-3p	0.0930412	0.577332	-0.0139886	0.936562	ADA22_MOUSE	0.0879332	0.804455	ADA22	-0.176713	0.992191	868sp|Q9R1V6|ADA22_MOUSE___2
Adam22	mmu-miR-425-5p	0.159835	0.173532	-0.0139886	0.936562	ADA22_MOUSE	0.0879332	0.804455	ADA22	-2.89769	0.987962	866sp|Q9R1V6|ADA22_MOUSE___1
Adam22	mmu-miR-425-5p	0.159835	0.173532	-0.0139886	0.936562	ADA22_MOUSE	0.0879332	0.804455	ADA22	1.80853	0.987962	858sp|Q9R1V6|ADA22_MOUSE___2
Adam22	mmu-miR-425-5p	0.159835	0.173532	-0.0139886	0.936562	ADA22_MOUSE	0.0879332	0.804455	ADA22	2.91036	0.987962	864sp|Q9R1V6|ADA22_MOUSE___2
Adam22	mmu-miR-425-5p	0.159835	0.173532	-0.0139886	0.936562	ADA22_MOUSE	0.0879332	0.804455	ADA22	-1.42671	0.987962	808sp|Q9R1V6|ADA22_MOUSE___1
Adam22	mmu-miR-425-5p	0.159835	0.173532	-0.0139886	0.936562	ADA22_MOUSE	0.0879332	0.804455	ADA22	2.07142	0.987962	860sp|Q9R1V6|ADA22_MOUSE___2
Adam22	mmu-miR-425-5p	0.159835	0.173532	-0.0139886	0.936562	ADA22_MOUSE	0.0879332	0.804455	ADA22	-0.127495	0.987962	820sp|Q9R1V6|ADA22_MOUSE___2
Adam22	mmu-miR-425-5p	0.159835	0.173532	-0.0139886	0.936562	ADA22_MOUSE	0.0879332	0.804455	ADA22	-0.127495	0.987962	816sp|Q9R1V6|ADA22_MOUSE___2
Adam22	mmu-miR-425-5p	0.159835	0.173532	-0.0139886	0.936562	ADA22_MOUSE	0.0879332	0.804455	ADA22	-0.0909913	0.990355	864sp|Q9R1V6|ADA22_MOUSE___1
Adam22	mmu-miR-425-5p	0.159835	0.173532	-0.0139886	0.936562	ADA22_MOUSE	0.0879332	0.804455	ADA22	0.11119	0.991571	832sp|Q9R1V6|ADA22_MOUSE___1
Adam22	mmu-miR-425-5p	0.159835	0.173532	-0.0139886	0.936562	ADA22_MOUSE	0.0879332	0.804455	ADA22	-0.0761774	0.991571	860sp|Q9R1V6|ADA22_MOUSE___1
Adam22	mmu-miR-425-5p	0.159835	0.173532	-0.0139886	0.936562	ADA22_MOUSE	0.0879332	0.804455	ADA22	-0.176713	0.992191	868sp|Q9R1V6|ADA22_MOUSE___2
Adam22	mmu-miR-532-5p	0.115371	0.51362	-0.0139886	0.936562	ADA22_MOUSE	0.0879332	0.804455	ADA22	-2.89769	0.987962	866sp|Q9R1V6|ADA22_MOUSE___1
Adam22	mmu-miR-532-5p	0.115371	0.51362	-0.0139886	0.936562	ADA22_MOUSE	0.0879332	0.804455	ADA22	1.80853	0.987962	858sp|Q9R1V6|ADA22_MOUSE___2
Adam22	mmu-miR-532-5p	0.115371	0.51362	-0.0139886	0.936562	ADA22_MOUSE	0.0879332	0.804455	ADA22	2.91036	0.987962	864sp|Q9R1V6|ADA22_MOUSE___2
Adam22	mmu-miR-532-5p	0.115371	0.51362	-0.0139886	0.936562	ADA22_MOUSE	0.0879332	0.804455	ADA22	-1.42671	0.987962	808sp|Q9R1V6|ADA22_MOUSE___1
Adam22	mmu-miR-532-5p	0.115371	0.51362	-0.0139886	0.936562	ADA22_MOUSE	0.0879332	0.804455	ADA22	2.07142	0.987962	860sp|Q9R1V6|ADA22_MOUSE___2
Adam22	mmu-miR-532-5p	0.115371	0.51362	-0.0139886	0.936562	ADA22_MOUSE	0.0879332	0.804455	ADA22	-0.127495	0.987962	820sp|Q9R1V6|ADA22_MOUSE___2
Adam22	mmu-miR-532-5p	0.115371	0.51362	-0.0139886	0.936562	ADA22_MOUSE	0.0879332	0.804455	ADA22	-0.127495	0.987962	816sp|Q9R1V6|ADA22_MOUSE___2
Adam22	mmu-miR-532-5p	0.115371	0.51362	-0.0139886	0.936562	ADA22_MOUSE	0.0879332	0.804455	ADA22	-0.0909913	0.990355	864sp|Q9R1V6|ADA22_MOUSE___1
Adam22	mmu-miR-532-5p	0.115371	0.51362	-0.0139886	0.936562	ADA22_MOUSE	0.0879332	0.804455	ADA22	0.11119	0.991571	832sp|Q9R1V6|ADA22_MOUSE___1
Adam22	mmu-miR-532-5p	0.115371	0.51362	-0.0139886	0.936562	ADA22_MOUSE	0.0879332	0.804455	ADA22	-0.0761774	0.991571	860sp|Q9R1V6|ADA22_MOUSE___1
Adam22	mmu-miR-532-5p	0.115371	0.51362	-0.0139886	0.936562	ADA22_MOUSE	0.0879332	0.804455	ADA22	-0.176713	0.992191	868sp|Q9R1V6|ADA22_MOUSE___2
Adam22	mmu-miR-873a-5p	0.112902	0.649984	-0.0139886	0.936562	ADA22_MOUSE	0.0879332	0.804455	ADA22	-2.89769	0.987962	866sp|Q9R1V6|ADA22_MOUSE___1
Adam22	mmu-miR-873a-5p	0.112902	0.649984	-0.0139886	0.936562	ADA22_MOUSE	0.0879332	0.804455	ADA22	1.80853	0.987962	858sp|Q9R1V6|ADA22_MOUSE___2
Adam22	mmu-miR-873a-5p	0.112902	0.649984	-0.0139886	0.936562	ADA22_MOUSE	0.0879332	0.804455	ADA22	2.91036	0.987962	864sp|Q9R1V6|ADA22_MOUSE___2
Adam22	mmu-miR-873a-5p	0.112902	0.649984	-0.0139886	0.936562	ADA22_MOUSE	0.0879332	0.804455	ADA22	-1.42671	0.987962	808sp|Q9R1V6|ADA22_MOUSE___1
Adam22	mmu-miR-873a-5p	0.112902	0.649984	-0.0139886	0.936562	ADA22_MOUSE	0.0879332	0.804455	ADA22	2.07142	0.987962	860sp|Q9R1V6|ADA22_MOUSE___2
Adam22	mmu-miR-873a-5p	0.112902	0.649984	-0.0139886	0.936562	ADA22_MOUSE	0.0879332	0.804455	ADA22	-0.127495	0.987962	820sp|Q9R1V6|ADA22_MOUSE___2
Adam22	mmu-miR-873a-5p	0.112902	0.649984	-0.0139886	0.936562	ADA22_MOUSE	0.0879332	0.804455	ADA22	-0.127495	0.987962	816sp|Q9R1V6|ADA22_MOUSE___2
Adam22	mmu-miR-873a-5p	0.112902	0.649984	-0.0139886	0.936562	ADA22_MOUSE	0.0879332	0.804455	ADA22	-0.0909913	0.990355	864sp|Q9R1V6|ADA22_MOUSE___1
Adam22	mmu-miR-873a-5p	0.112902	0.649984	-0.0139886	0.936562	ADA22_MOUSE	0.0879332	0.804455	ADA22	0.11119	0.991571	832sp|Q9R1V6|ADA22_MOUSE___1
Adam22	mmu-miR-873a-5p	0.112902	0.649984	-0.0139886	0.936562	ADA22_MOUSE	0.0879332	0.804455	ADA22	-0.0761774	0.991571	860sp|Q9R1V6|ADA22_MOUSE___1
Adam22	mmu-miR-873a-5p	0.112902	0.649984	-0.0139886	0.936562	ADA22_MOUSE	0.0879332	0.804455	ADA22	-0.176713	0.992191	868sp|Q9R1V6|ADA22_MOUSE___2
Add3	mmu-miR-140-3p	0.00951055	0.972631	-0.0765764	0.650523	ADDG_MOUSE	-0.0756434	0.854604	ADDG	2.14104	0.987962	12sp|Q9QYB5|ADDG_MOUSE___1
Add3	mmu-miR-140-3p	0.00951055	0.972631	-0.0765764	0.650523	ADDG_MOUSE	-0.0756434	0.854604	ADDG	-0.425867	0.987962	677sp|Q9QYB5|ADDG_MOUSE___1
Add3	mmu-miR-140-3p	0.00951055	0.972631	-0.0765764	0.650523	ADDG_MOUSE	-0.0756434	0.854604	ADDG	-1.70263	0.987962	681sp|Q9QYB5|ADDG_MOUSE___1
Add3	mmu-miR-140-3p	0.00951055	0.972631	-0.0765764	0.650523	ADDG_MOUSE	-0.0756434	0.854604	ADDG	1.0031	0.987962	681sp|Q9QYB5|ADDG_MOUSE___2
Add3	mmu-miR-140-3p	0.00951055	0.972631	-0.0765764	0.650523	ADDG_MOUSE	-0.0756434	0.854604	ADDG	-0.207573	0.987962	673sp|Q9QYB5|ADDG_MOUSE___1
Add3	mmu-miR-140-3p	0.00951055	0.972631	-0.0765764	0.650523	ADDG_MOUSE	-0.0756434	0.854604	ADDG	0.328907	0.987962	423sp|Q9QYB5|ADDG_MOUSE___1
Add3	mmu-miR-140-3p	0.00951055	0.972631	-0.0765764	0.650523	ADDG_MOUSE	-0.0756434	0.854604	ADDG	-0.0708896	0.990357	673sp|Q9QYB5|ADDG_MOUSE___2
Add3	mmu-miR-140-3p	0.00951055	0.972631	-0.0765764	0.650523	ADDG_MOUSE	-0.0756434	0.854604	ADDG	-0.0708896	0.990357	677sp|Q9QYB5|ADDG_MOUSE___2
Add3	mmu-miR-145a-5p	0.223068	0.419951	-0.0765764	0.650523	ADDG_MOUSE	-0.0756434	0.854604	ADDG	2.14104	0.987962	12sp|Q9QYB5|ADDG_MOUSE___1
Add3	mmu-miR-145a-5p	0.223068	0.419951	-0.0765764	0.650523	ADDG_MOUSE	-0.0756434	0.854604	ADDG	-0.425867	0.987962	677sp|Q9QYB5|ADDG_MOUSE___1
Add3	mmu-miR-145a-5p	0.223068	0.419951	-0.0765764	0.650523	ADDG_MOUSE	-0.0756434	0.854604	ADDG	-1.70263	0.987962	681sp|Q9QYB5|ADDG_MOUSE___1
Add3	mmu-miR-145a-5p	0.223068	0.419951	-0.0765764	0.650523	ADDG_MOUSE	-0.0756434	0.854604	ADDG	1.0031	0.987962	681sp|Q9QYB5|ADDG_MOUSE___2
Add3	mmu-miR-145a-5p	0.223068	0.419951	-0.0765764	0.650523	ADDG_MOUSE	-0.0756434	0.854604	ADDG	-0.207573	0.987962	673sp|Q9QYB5|ADDG_MOUSE___1
Add3	mmu-miR-145a-5p	0.223068	0.419951	-0.0765764	0.650523	ADDG_MOUSE	-0.0756434	0.854604	ADDG	0.328907	0.987962	423sp|Q9QYB5|ADDG_MOUSE___1
Add3	mmu-miR-145a-5p	0.223068	0.419951	-0.0765764	0.650523	ADDG_MOUSE	-0.0756434	0.854604	ADDG	-0.0708896	0.990357	673sp|Q9QYB5|ADDG_MOUSE___2
Add3	mmu-miR-145a-5p	0.223068	0.419951	-0.0765764	0.650523	ADDG_MOUSE	-0.0756434	0.854604	ADDG	-0.0708896	0.990357	677sp|Q9QYB5|ADDG_MOUSE___2
Add3	mmu-miR-145b	0.129927		-0.0765764	0.650523	ADDG_MOUSE	-0.0756434	0.854604	ADDG	2.14104	0.987962	12sp|Q9QYB5|ADDG_MOUSE___1
Add3	mmu-miR-145b	0.129927		-0.0765764	0.650523	ADDG_MOUSE	-0.0756434	0.854604	ADDG	-0.425867	0.987962	677sp|Q9QYB5|ADDG_MOUSE___1
Add3	mmu-miR-145b	0.129927		-0.0765764	0.650523	ADDG_MOUSE	-0.0756434	0.854604	ADDG	-1.70263	0.987962	681sp|Q9QYB5|ADDG_MOUSE___1
Add3	mmu-miR-145b	0.129927		-0.0765764	0.650523	ADDG_MOUSE	-0.0756434	0.854604	ADDG	1.0031	0.987962	681sp|Q9QYB5|ADDG_MOUSE___2
Add3	mmu-miR-145b	0.129927		-0.0765764	0.650523	ADDG_MOUSE	-0.0756434	0.854604	ADDG	-0.207573	0.987962	673sp|Q9QYB5|ADDG_MOUSE___1
Add3	mmu-miR-145b	0.129927		-0.0765764	0.650523	ADDG_MOUSE	-0.0756434	0.854604	ADDG	0.328907	0.987962	423sp|Q9QYB5|ADDG_MOUSE___1
Add3	mmu-miR-145b	0.129927		-0.0765764	0.650523	ADDG_MOUSE	-0.0756434	0.854604	ADDG	-0.0708896	0.990357	673sp|Q9QYB5|ADDG_MOUSE___2
Add3	mmu-miR-145b	0.129927		-0.0765764	0.650523	ADDG_MOUSE	-0.0756434	0.854604	ADDG	-0.0708896	0.990357	677sp|Q9QYB5|ADDG_MOUSE___2
Add3	mmu-miR-149-5p	0.177503	0.418492	-0.0765764	0.650523	ADDG_MOUSE	-0.0756434	0.854604	ADDG	2.14104	0.987962	12sp|Q9QYB5|ADDG_MOUSE___1
Add3	mmu-miR-149-5p	0.177503	0.418492	-0.0765764	0.650523	ADDG_MOUSE	-0.0756434	0.854604	ADDG	-0.425867	0.987962	677sp|Q9QYB5|ADDG_MOUSE___1
Add3	mmu-miR-149-5p	0.177503	0.418492	-0.0765764	0.650523	ADDG_MOUSE	-0.0756434	0.854604	ADDG	-1.70263	0.987962	681sp|Q9QYB5|ADDG_MOUSE___1
Add3	mmu-miR-149-5p	0.177503	0.418492	-0.0765764	0.650523	ADDG_MOUSE	-0.0756434	0.854604	ADDG	1.0031	0.987962	681sp|Q9QYB5|ADDG_MOUSE___2
Add3	mmu-miR-149-5p	0.177503	0.418492	-0.0765764	0.650523	ADDG_MOUSE	-0.0756434	0.854604	ADDG	-0.207573	0.987962	673sp|Q9QYB5|ADDG_MOUSE___1
Add3	mmu-miR-149-5p	0.177503	0.418492	-0.0765764	0.650523	ADDG_MOUSE	-0.0756434	0.854604	ADDG	0.328907	0.987962	423sp|Q9QYB5|ADDG_MOUSE___1
Add3	mmu-miR-149-5p	0.177503	0.418492	-0.0765764	0.650523	ADDG_MOUSE	-0.0756434	0.854604	ADDG	-0.0708896	0.990357	673sp|Q9QYB5|ADDG_MOUSE___2
Add3	mmu-miR-149-5p	0.177503	0.418492	-0.0765764	0.650523	ADDG_MOUSE	-0.0756434	0.854604	ADDG	-0.0708896	0.990357	677sp|Q9QYB5|ADDG_MOUSE___2
Add3	mmu-miR-155-5p	0.0800031		-0.0765764	0.650523	ADDG_MOUSE	-0.0756434	0.854604	ADDG	2.14104	0.987962	12sp|Q9QYB5|ADDG_MOUSE___1
Add3	mmu-miR-155-5p	0.0800031		-0.0765764	0.650523	ADDG_MOUSE	-0.0756434	0.854604	ADDG	-0.425867	0.987962	677sp|Q9QYB5|ADDG_MOUSE___1
Add3	mmu-miR-155-5p	0.0800031		-0.0765764	0.650523	ADDG_MOUSE	-0.0756434	0.854604	ADDG	-1.70263	0.987962	681sp|Q9QYB5|ADDG_MOUSE___1
Add3	mmu-miR-155-5p	0.0800031		-0.0765764	0.650523	ADDG_MOUSE	-0.0756434	0.854604	ADDG	1.0031	0.987962	681sp|Q9QYB5|ADDG_MOUSE___2
Add3	mmu-miR-155-5p	0.0800031		-0.0765764	0.650523	ADDG_MOUSE	-0.0756434	0.854604	ADDG	-0.207573	0.987962	673sp|Q9QYB5|ADDG_MOUSE___1
Add3	mmu-miR-155-5p	0.0800031		-0.0765764	0.650523	ADDG_MOUSE	-0.0756434	0.854604	ADDG	0.328907	0.987962	423sp|Q9QYB5|ADDG_MOUSE___1
Add3	mmu-miR-155-5p	0.0800031		-0.0765764	0.650523	ADDG_MOUSE	-0.0756434	0.854604	ADDG	-0.0708896	0.990357	673sp|Q9QYB5|ADDG_MOUSE___2
Add3	mmu-miR-155-5p	0.0800031		-0.0765764	0.650523	ADDG_MOUSE	-0.0756434	0.854604	ADDG	-0.0708896	0.990357	677sp|Q9QYB5|ADDG_MOUSE___2
Add3	mmu-miR-218-2-3p	0.362069		-0.0765764	0.650523	ADDG_MOUSE	-0.0756434	0.854604	ADDG	2.14104	0.987962	12sp|Q9QYB5|ADDG_MOUSE___1
Add3	mmu-miR-218-2-3p	0.362069		-0.0765764	0.650523	ADDG_MOUSE	-0.0756434	0.854604	ADDG	-0.425867	0.987962	677sp|Q9QYB5|ADDG_MOUSE___1
Add3	mmu-miR-218-2-3p	0.362069		-0.0765764	0.650523	ADDG_MOUSE	-0.0756434	0.854604	ADDG	-1.70263	0.987962	681sp|Q9QYB5|ADDG_MOUSE___1
Add3	mmu-miR-218-2-3p	0.362069		-0.0765764	0.650523	ADDG_MOUSE	-0.0756434	0.854604	ADDG	1.0031	0.987962	681sp|Q9QYB5|ADDG_MOUSE___2
Add3	mmu-miR-218-2-3p	0.362069		-0.0765764	0.650523	ADDG_MOUSE	-0.0756434	0.854604	ADDG	-0.207573	0.987962	673sp|Q9QYB5|ADDG_MOUSE___1
Add3	mmu-miR-218-2-3p	0.362069		-0.0765764	0.650523	ADDG_MOUSE	-0.0756434	0.854604	ADDG	0.328907	0.987962	423sp|Q9QYB5|ADDG_MOUSE___1
Add3	mmu-miR-218-2-3p	0.362069		-0.0765764	0.650523	ADDG_MOUSE	-0.0756434	0.854604	ADDG	-0.0708896	0.990357	673sp|Q9QYB5|ADDG_MOUSE___2
Add3	mmu-miR-218-2-3p	0.362069		-0.0765764	0.650523	ADDG_MOUSE	-0.0756434	0.854604	ADDG	-0.0708896	0.990357	677sp|Q9QYB5|ADDG_MOUSE___2
Add3	mmu-miR-221-3p	0.0565016	0.745611	-0.0765764	0.650523	ADDG_MOUSE	-0.0756434	0.854604	ADDG	2.14104	0.987962	12sp|Q9QYB5|ADDG_MOUSE___1
Add3	mmu-miR-221-3p	0.0565016	0.745611	-0.0765764	0.650523	ADDG_MOUSE	-0.0756434	0.854604	ADDG	-0.425867	0.987962	677sp|Q9QYB5|ADDG_MOUSE___1
Add3	mmu-miR-221-3p	0.0565016	0.745611	-0.0765764	0.650523	ADDG_MOUSE	-0.0756434	0.854604	ADDG	-1.70263	0.987962	681sp|Q9QYB5|ADDG_MOUSE___1
Add3	mmu-miR-221-3p	0.0565016	0.745611	-0.0765764	0.650523	ADDG_MOUSE	-0.0756434	0.854604	ADDG	1.0031	0.987962	681sp|Q9QYB5|ADDG_MOUSE___2
Add3	mmu-miR-221-3p	0.0565016	0.745611	-0.0765764	0.650523	ADDG_MOUSE	-0.0756434	0.854604	ADDG	-0.207573	0.987962	673sp|Q9QYB5|ADDG_MOUSE___1
Add3	mmu-miR-221-3p	0.0565016	0.745611	-0.0765764	0.650523	ADDG_MOUSE	-0.0756434	0.854604	ADDG	0.328907	0.987962	423sp|Q9QYB5|ADDG_MOUSE___1
Add3	mmu-miR-221-3p	0.0565016	0.745611	-0.0765764	0.650523	ADDG_MOUSE	-0.0756434	0.854604	ADDG	-0.0708896	0.990357	673sp|Q9QYB5|ADDG_MOUSE___2
Add3	mmu-miR-221-3p	0.0565016	0.745611	-0.0765764	0.650523	ADDG_MOUSE	-0.0756434	0.854604	ADDG	-0.0708896	0.990357	677sp|Q9QYB5|ADDG_MOUSE___2
Add3	mmu-miR-222-3p	0.0930412	0.577332	-0.0765764	0.650523	ADDG_MOUSE	-0.0756434	0.854604	ADDG	2.14104	0.987962	12sp|Q9QYB5|ADDG_MOUSE___1
Add3	mmu-miR-222-3p	0.0930412	0.577332	-0.0765764	0.650523	ADDG_MOUSE	-0.0756434	0.854604	ADDG	-0.425867	0.987962	677sp|Q9QYB5|ADDG_MOUSE___1
Add3	mmu-miR-222-3p	0.0930412	0.577332	-0.0765764	0.650523	ADDG_MOUSE	-0.0756434	0.854604	ADDG	-1.70263	0.987962	681sp|Q9QYB5|ADDG_MOUSE___1
Add3	mmu-miR-222-3p	0.0930412	0.577332	-0.0765764	0.650523	ADDG_MOUSE	-0.0756434	0.854604	ADDG	1.0031	0.987962	681sp|Q9QYB5|ADDG_MOUSE___2
Add3	mmu-miR-222-3p	0.0930412	0.577332	-0.0765764	0.650523	ADDG_MOUSE	-0.0756434	0.854604	ADDG	-0.207573	0.987962	673sp|Q9QYB5|ADDG_MOUSE___1
Add3	mmu-miR-222-3p	0.0930412	0.577332	-0.0765764	0.650523	ADDG_MOUSE	-0.0756434	0.854604	ADDG	0.328907	0.987962	423sp|Q9QYB5|ADDG_MOUSE___1
Add3	mmu-miR-222-3p	0.0930412	0.577332	-0.0765764	0.650523	ADDG_MOUSE	-0.0756434	0.854604	ADDG	-0.0708896	0.990357	673sp|Q9QYB5|ADDG_MOUSE___2
Add3	mmu-miR-222-3p	0.0930412	0.577332	-0.0765764	0.650523	ADDG_MOUSE	-0.0756434	0.854604	ADDG	-0.0708896	0.990357	677sp|Q9QYB5|ADDG_MOUSE___2
Add3	mmu-miR-365-3p	0.273408	0.375888	-0.0765764	0.650523	ADDG_MOUSE	-0.0756434	0.854604	ADDG	2.14104	0.987962	12sp|Q9QYB5|ADDG_MOUSE___1
Add3	mmu-miR-365-3p	0.273408	0.375888	-0.0765764	0.650523	ADDG_MOUSE	-0.0756434	0.854604	ADDG	-0.425867	0.987962	677sp|Q9QYB5|ADDG_MOUSE___1
Add3	mmu-miR-365-3p	0.273408	0.375888	-0.0765764	0.650523	ADDG_MOUSE	-0.0756434	0.854604	ADDG	-1.70263	0.987962	681sp|Q9QYB5|ADDG_MOUSE___1
Add3	mmu-miR-365-3p	0.273408	0.375888	-0.0765764	0.650523	ADDG_MOUSE	-0.0756434	0.854604	ADDG	1.0031	0.987962	681sp|Q9QYB5|ADDG_MOUSE___2
Add3	mmu-miR-365-3p	0.273408	0.375888	-0.0765764	0.650523	ADDG_MOUSE	-0.0756434	0.854604	ADDG	-0.207573	0.987962	673sp|Q9QYB5|ADDG_MOUSE___1
Add3	mmu-miR-365-3p	0.273408	0.375888	-0.0765764	0.650523	ADDG_MOUSE	-0.0756434	0.854604	ADDG	0.328907	0.987962	423sp|Q9QYB5|ADDG_MOUSE___1
Add3	mmu-miR-365-3p	0.273408	0.375888	-0.0765764	0.650523	ADDG_MOUSE	-0.0756434	0.854604	ADDG	-0.0708896	0.990357	673sp|Q9QYB5|ADDG_MOUSE___2
Add3	mmu-miR-365-3p	0.273408	0.375888	-0.0765764	0.650523	ADDG_MOUSE	-0.0756434	0.854604	ADDG	-0.0708896	0.990357	677sp|Q9QYB5|ADDG_MOUSE___2
Add3	mmu-miR-484	0.191006	0.108523	-0.0765764	0.650523	ADDG_MOUSE	-0.0756434	0.854604	ADDG	2.14104	0.987962	12sp|Q9QYB5|ADDG_MOUSE___1
Add3	mmu-miR-484	0.191006	0.108523	-0.0765764	0.650523	ADDG_MOUSE	-0.0756434	0.854604	ADDG	-0.425867	0.987962	677sp|Q9QYB5|ADDG_MOUSE___1
Add3	mmu-miR-484	0.191006	0.108523	-0.0765764	0.650523	ADDG_MOUSE	-0.0756434	0.854604	ADDG	-1.70263	0.987962	681sp|Q9QYB5|ADDG_MOUSE___1
Add3	mmu-miR-484	0.191006	0.108523	-0.0765764	0.650523	ADDG_MOUSE	-0.0756434	0.854604	ADDG	1.0031	0.987962	681sp|Q9QYB5|ADDG_MOUSE___2
Add3	mmu-miR-484	0.191006	0.108523	-0.0765764	0.650523	ADDG_MOUSE	-0.0756434	0.854604	ADDG	-0.207573	0.987962	673sp|Q9QYB5|ADDG_MOUSE___1
Add3	mmu-miR-484	0.191006	0.108523	-0.0765764	0.650523	ADDG_MOUSE	-0.0756434	0.854604	ADDG	0.328907	0.987962	423sp|Q9QYB5|ADDG_MOUSE___1
Add3	mmu-miR-484	0.191006	0.108523	-0.0765764	0.650523	ADDG_MOUSE	-0.0756434	0.854604	ADDG	-0.0708896	0.990357	673sp|Q9QYB5|ADDG_MOUSE___2
Add3	mmu-miR-484	0.191006	0.108523	-0.0765764	0.650523	ADDG_MOUSE	-0.0756434	0.854604	ADDG	-0.0708896	0.990357	677sp|Q9QYB5|ADDG_MOUSE___2
Add3	mmu-miR-669a-5p	0.124494	0.717841	-0.0765764	0.650523	ADDG_MOUSE	-0.0756434	0.854604	ADDG	2.14104	0.987962	12sp|Q9QYB5|ADDG_MOUSE___1
Add3	mmu-miR-669a-5p	0.124494	0.717841	-0.0765764	0.650523	ADDG_MOUSE	-0.0756434	0.854604	ADDG	-0.425867	0.987962	677sp|Q9QYB5|ADDG_MOUSE___1
Add3	mmu-miR-669a-5p	0.124494	0.717841	-0.0765764	0.650523	ADDG_MOUSE	-0.0756434	0.854604	ADDG	-1.70263	0.987962	681sp|Q9QYB5|ADDG_MOUSE___1
Add3	mmu-miR-669a-5p	0.124494	0.717841	-0.0765764	0.650523	ADDG_MOUSE	-0.0756434	0.854604	ADDG	1.0031	0.987962	681sp|Q9QYB5|ADDG_MOUSE___2
Add3	mmu-miR-669a-5p	0.124494	0.717841	-0.0765764	0.650523	ADDG_MOUSE	-0.0756434	0.854604	ADDG	-0.207573	0.987962	673sp|Q9QYB5|ADDG_MOUSE___1
Add3	mmu-miR-669a-5p	0.124494	0.717841	-0.0765764	0.650523	ADDG_MOUSE	-0.0756434	0.854604	ADDG	0.328907	0.987962	423sp|Q9QYB5|ADDG_MOUSE___1
Add3	mmu-miR-669a-5p	0.124494	0.717841	-0.0765764	0.650523	ADDG_MOUSE	-0.0756434	0.854604	ADDG	-0.0708896	0.990357	673sp|Q9QYB5|ADDG_MOUSE___2
Add3	mmu-miR-669a-5p	0.124494	0.717841	-0.0765764	0.650523	ADDG_MOUSE	-0.0756434	0.854604	ADDG	-0.0708896	0.990357	677sp|Q9QYB5|ADDG_MOUSE___2
Add3	mmu-miR-669f-5p	0.12061		-0.0765764	0.650523	ADDG_MOUSE	-0.0756434	0.854604	ADDG	2.14104	0.987962	12sp|Q9QYB5|ADDG_MOUSE___1
Add3	mmu-miR-669f-5p	0.12061		-0.0765764	0.650523	ADDG_MOUSE	-0.0756434	0.854604	ADDG	-0.425867	0.987962	677sp|Q9QYB5|ADDG_MOUSE___1
Add3	mmu-miR-669f-5p	0.12061		-0.0765764	0.650523	ADDG_MOUSE	-0.0756434	0.854604	ADDG	-1.70263	0.987962	681sp|Q9QYB5|ADDG_MOUSE___1
Add3	mmu-miR-669f-5p	0.12061		-0.0765764	0.650523	ADDG_MOUSE	-0.0756434	0.854604	ADDG	1.0031	0.987962	681sp|Q9QYB5|ADDG_MOUSE___2
Add3	mmu-miR-669f-5p	0.12061		-0.0765764	0.650523	ADDG_MOUSE	-0.0756434	0.854604	ADDG	-0.207573	0.987962	673sp|Q9QYB5|ADDG_MOUSE___1
Add3	mmu-miR-669f-5p	0.12061		-0.0765764	0.650523	ADDG_MOUSE	-0.0756434	0.854604	ADDG	0.328907	0.987962	423sp|Q9QYB5|ADDG_MOUSE___1
Add3	mmu-miR-669f-5p	0.12061		-0.0765764	0.650523	ADDG_MOUSE	-0.0756434	0.854604	ADDG	-0.0708896	0.990357	673sp|Q9QYB5|ADDG_MOUSE___2
Add3	mmu-miR-669f-5p	0.12061		-0.0765764	0.650523	ADDG_MOUSE	-0.0756434	0.854604	ADDG	-0.0708896	0.990357	677sp|Q9QYB5|ADDG_MOUSE___2
Add3	mmu-miR-669p-5p	0.124494	0.717841	-0.0765764	0.650523	ADDG_MOUSE	-0.0756434	0.854604	ADDG	2.14104	0.987962	12sp|Q9QYB5|ADDG_MOUSE___1
Add3	mmu-miR-669p-5p	0.124494	0.717841	-0.0765764	0.650523	ADDG_MOUSE	-0.0756434	0.854604	ADDG	-0.425867	0.987962	677sp|Q9QYB5|ADDG_MOUSE___1
Add3	mmu-miR-669p-5p	0.124494	0.717841	-0.0765764	0.650523	ADDG_MOUSE	-0.0756434	0.854604	ADDG	-1.70263	0.987962	681sp|Q9QYB5|ADDG_MOUSE___1
Add3	mmu-miR-669p-5p	0.124494	0.717841	-0.0765764	0.650523	ADDG_MOUSE	-0.0756434	0.854604	ADDG	1.0031	0.987962	681sp|Q9QYB5|ADDG_MOUSE___2
Add3	mmu-miR-669p-5p	0.124494	0.717841	-0.0765764	0.650523	ADDG_MOUSE	-0.0756434	0.854604	ADDG	-0.207573	0.987962	673sp|Q9QYB5|ADDG_MOUSE___1
Add3	mmu-miR-669p-5p	0.124494	0.717841	-0.0765764	0.650523	ADDG_MOUSE	-0.0756434	0.854604	ADDG	0.328907	0.987962	423sp|Q9QYB5|ADDG_MOUSE___1
Add3	mmu-miR-669p-5p	0.124494	0.717841	-0.0765764	0.650523	ADDG_MOUSE	-0.0756434	0.854604	ADDG	-0.0708896	0.990357	673sp|Q9QYB5|ADDG_MOUSE___2
Add3	mmu-miR-669p-5p	0.124494	0.717841	-0.0765764	0.650523	ADDG_MOUSE	-0.0756434	0.854604	ADDG	-0.0708896	0.990357	677sp|Q9QYB5|ADDG_MOUSE___2
Add3	mmu-miR-6944-3p	0.124563		-0.0765764	0.650523	ADDG_MOUSE	-0.0756434	0.854604	ADDG	2.14104	0.987962	12sp|Q9QYB5|ADDG_MOUSE___1
Add3	mmu-miR-6944-3p	0.124563		-0.0765764	0.650523	ADDG_MOUSE	-0.0756434	0.854604	ADDG	-0.425867	0.987962	677sp|Q9QYB5|ADDG_MOUSE___1
Add3	mmu-miR-6944-3p	0.124563		-0.0765764	0.650523	ADDG_MOUSE	-0.0756434	0.854604	ADDG	-1.70263	0.987962	681sp|Q9QYB5|ADDG_MOUSE___1
Add3	mmu-miR-6944-3p	0.124563		-0.0765764	0.650523	ADDG_MOUSE	-0.0756434	0.854604	ADDG	1.0031	0.987962	681sp|Q9QYB5|ADDG_MOUSE___2
Add3	mmu-miR-6944-3p	0.124563		-0.0765764	0.650523	ADDG_MOUSE	-0.0756434	0.854604	ADDG	-0.207573	0.987962	673sp|Q9QYB5|ADDG_MOUSE___1
Add3	mmu-miR-6944-3p	0.124563		-0.0765764	0.650523	ADDG_MOUSE	-0.0756434	0.854604	ADDG	0.328907	0.987962	423sp|Q9QYB5|ADDG_MOUSE___1
Add3	mmu-miR-6944-3p	0.124563		-0.0765764	0.650523	ADDG_MOUSE	-0.0756434	0.854604	ADDG	-0.0708896	0.990357	673sp|Q9QYB5|ADDG_MOUSE___2
Add3	mmu-miR-6944-3p	0.124563		-0.0765764	0.650523	ADDG_MOUSE	-0.0756434	0.854604	ADDG	-0.0708896	0.990357	677sp|Q9QYB5|ADDG_MOUSE___2
Add3	mmu-miR-93-3p	0.267554		-0.0765764	0.650523	ADDG_MOUSE	-0.0756434	0.854604	ADDG	2.14104	0.987962	12sp|Q9QYB5|ADDG_MOUSE___1
Add3	mmu-miR-93-3p	0.267554		-0.0765764	0.650523	ADDG_MOUSE	-0.0756434	0.854604	ADDG	-0.425867	0.987962	677sp|Q9QYB5|ADDG_MOUSE___1
Add3	mmu-miR-93-3p	0.267554		-0.0765764	0.650523	ADDG_MOUSE	-0.0756434	0.854604	ADDG	-1.70263	0.987962	681sp|Q9QYB5|ADDG_MOUSE___1
Add3	mmu-miR-93-3p	0.267554		-0.0765764	0.650523	ADDG_MOUSE	-0.0756434	0.854604	ADDG	1.0031	0.987962	681sp|Q9QYB5|ADDG_MOUSE___2
Add3	mmu-miR-93-3p	0.267554		-0.0765764	0.650523	ADDG_MOUSE	-0.0756434	0.854604	ADDG	-0.207573	0.987962	673sp|Q9QYB5|ADDG_MOUSE___1
Add3	mmu-miR-93-3p	0.267554		-0.0765764	0.650523	ADDG_MOUSE	-0.0756434	0.854604	ADDG	0.328907	0.987962	423sp|Q9QYB5|ADDG_MOUSE___1
Add3	mmu-miR-93-3p	0.267554		-0.0765764	0.650523	ADDG_MOUSE	-0.0756434	0.854604	ADDG	-0.0708896	0.990357	673sp|Q9QYB5|ADDG_MOUSE___2
Add3	mmu-miR-93-3p	0.267554		-0.0765764	0.650523	ADDG_MOUSE	-0.0756434	0.854604	ADDG	-0.0708896	0.990357	677sp|Q9QYB5|ADDG_MOUSE___2
Add3	mmu-miR-935	0.133247	0.715509	-0.0765764	0.650523	ADDG_MOUSE	-0.0756434	0.854604	ADDG	2.14104	0.987962	12sp|Q9QYB5|ADDG_MOUSE___1
Add3	mmu-miR-935	0.133247	0.715509	-0.0765764	0.650523	ADDG_MOUSE	-0.0756434	0.854604	ADDG	-0.425867	0.987962	677sp|Q9QYB5|ADDG_MOUSE___1
Add3	mmu-miR-935	0.133247	0.715509	-0.0765764	0.650523	ADDG_MOUSE	-0.0756434	0.854604	ADDG	-1.70263	0.987962	681sp|Q9QYB5|ADDG_MOUSE___1
Add3	mmu-miR-935	0.133247	0.715509	-0.0765764	0.650523	ADDG_MOUSE	-0.0756434	0.854604	ADDG	1.0031	0.987962	681sp|Q9QYB5|ADDG_MOUSE___2
Add3	mmu-miR-935	0.133247	0.715509	-0.0765764	0.650523	ADDG_MOUSE	-0.0756434	0.854604	ADDG	-0.207573	0.987962	673sp|Q9QYB5|ADDG_MOUSE___1
Add3	mmu-miR-935	0.133247	0.715509	-0.0765764	0.650523	ADDG_MOUSE	-0.0756434	0.854604	ADDG	0.328907	0.987962	423sp|Q9QYB5|ADDG_MOUSE___1
Add3	mmu-miR-935	0.133247	0.715509	-0.0765764	0.650523	ADDG_MOUSE	-0.0756434	0.854604	ADDG	-0.0708896	0.990357	673sp|Q9QYB5|ADDG_MOUSE___2
Add3	mmu-miR-935	0.133247	0.715509	-0.0765764	0.650523	ADDG_MOUSE	-0.0756434	0.854604	ADDG	-0.0708896	0.990357	677sp|Q9QYB5|ADDG_MOUSE___2
Slc25a4	mmu-miR-29b-1-5p	0.197139		-0.026783	0.875952	ADT1_MOUSE	0.116593	0.765852	ADT1	1.65287	0.987962	191sp|P48962|ADT1_MOUSE___1
Slc25a5	mmu-miR-361-5p	0.122886	0.531758	-0.0587498	0.565411	ADT2_MOUSE	0.0763564	0.867195	ADT2	-0.197517	0.992191	191sp|P51881|ADT2_MOUSE___1
Slc25a5	mmu-miR-540-3p	0.162779	0.5537	-0.0587498	0.565411	ADT2_MOUSE	0.0763564	0.867195	ADT2	-0.197517	0.992191	191sp|P51881|ADT2_MOUSE___1
Slc25a5	mmu-miR-543-5p	0.346664	0.316099	-0.0587498	0.565411	ADT2_MOUSE	0.0763564	0.867195	ADT2	-0.197517	0.992191	191sp|P51881|ADT2_MOUSE___1
Agfg1	mmu-miR-103-3p	0.180218	0.167195	-0.013618	0.945684	AGFG1_MOUSE	-0.0484946	0.929214	AGFG1	-1.14764	0.987962	293sp|Q8K2K6|AGFG1_MOUSE___1
Agfg1	mmu-miR-107-3p	0.141756	0.250736	-0.013618	0.945684	AGFG1_MOUSE	-0.0484946	0.929214	AGFG1	-1.14764	0.987962	293sp|Q8K2K6|AGFG1_MOUSE___1
Agfg1	mmu-miR-1198-5p	0.163332	0.322699	-0.013618	0.945684	AGFG1_MOUSE	-0.0484946	0.929214	AGFG1	-1.14764	0.987962	293sp|Q8K2K6|AGFG1_MOUSE___1
Agfg1	mmu-miR-1298-5p	0.995281	0.533449	-0.013618	0.945684	AGFG1_MOUSE	-0.0484946	0.929214	AGFG1	-1.14764	0.987962	293sp|Q8K2K6|AGFG1_MOUSE___1
Agfg1	mmu-miR-138-2-3p	0.146334	0.679551	-0.013618	0.945684	AGFG1_MOUSE	-0.0484946	0.929214	AGFG1	-1.14764	0.987962	293sp|Q8K2K6|AGFG1_MOUSE___1
Agfg1	mmu-miR-181a-5p	0.0606591	0.767445	-0.013618	0.945684	AGFG1_MOUSE	-0.0484946	0.929214	AGFG1	-1.14764	0.987962	293sp|Q8K2K6|AGFG1_MOUSE___1
Agfg1	mmu-miR-320-3p	0.214921	0.379648	-0.013618	0.945684	AGFG1_MOUSE	-0.0484946	0.929214	AGFG1	-1.14764	0.987962	293sp|Q8K2K6|AGFG1_MOUSE___1
Agfg1	mmu-miR-669c-5p	0.0269948	0.950192	-0.013618	0.945684	AGFG1_MOUSE	-0.0484946	0.929214	AGFG1	-1.14764	0.987962	293sp|Q8K2K6|AGFG1_MOUSE___1
Agfg1	mmu-miR-669o-5p	0.406481		-0.013618	0.945684	AGFG1_MOUSE	-0.0484946	0.929214	AGFG1	-1.14764	0.987962	293sp|Q8K2K6|AGFG1_MOUSE___1
Akap10	mmu-miR-103-2-5p	0.578716		-0.0125999	0.969665	AKA10_MOUSE	-0.0736052	0.873092	AKA10	0.525472	0.987962	187sp|O88845|AKA10_MOUSE___1
Akap10	mmu-miR-155-5p	0.0800031		-0.0125999	0.969665	AKA10_MOUSE	-0.0736052	0.873092	AKA10	0.525472	0.987962	187sp|O88845|AKA10_MOUSE___1
Akap10	mmu-miR-25-3p	0.0748736	0.51362	-0.0125999	0.969665	AKA10_MOUSE	-0.0736052	0.873092	AKA10	0.525472	0.987962	187sp|O88845|AKA10_MOUSE___1
Akap10	mmu-miR-298-5p	0.13187	0.67521	-0.0125999	0.969665	AKA10_MOUSE	-0.0736052	0.873092	AKA10	0.525472	0.987962	187sp|O88845|AKA10_MOUSE___1
Akap10	mmu-miR-324-3p	0.191255		-0.0125999	0.969665	AKA10_MOUSE	-0.0736052	0.873092	AKA10	0.525472	0.987962	187sp|O88845|AKA10_MOUSE___1
Akap10	mmu-miR-329-3p	0.158778	0.434201	-0.0125999	0.969665	AKA10_MOUSE	-0.0736052	0.873092	AKA10	0.525472	0.987962	187sp|O88845|AKA10_MOUSE___1
Akap10	mmu-miR-339-5p	0.131245	0.446784	-0.0125999	0.969665	AKA10_MOUSE	-0.0736052	0.873092	AKA10	0.525472	0.987962	187sp|O88845|AKA10_MOUSE___1
Akap10	mmu-miR-92b-3p	0.234876	0.184211	-0.0125999	0.969665	AKA10_MOUSE	-0.0736052	0.873092	AKA10	0.525472	0.987962	187sp|O88845|AKA10_MOUSE___1
Akt3	mmu-miR-151-3p	0.0964377	0.582194	-0.0243728	0.864844	AKT3_MOUSE	0.0507588	0.915574	AKT3	1.28802	0.987962	120sp|Q9WUA6|AKT3_MOUSE___1
Akt3	mmu-miR-17-3p	0.0354542	0.937585	-0.0243728	0.864844	AKT3_MOUSE	0.0507588	0.915574	AKT3	1.28802	0.987962	120sp|Q9WUA6|AKT3_MOUSE___1
Akt3	mmu-miR-17-5p	0.155014	0.569382	-0.0243728	0.864844	AKT3_MOUSE	0.0507588	0.915574	AKT3	1.28802	0.987962	120sp|Q9WUA6|AKT3_MOUSE___1
Akt3	mmu-miR-212-5p	0.086751	0.679551	-0.0243728	0.864844	AKT3_MOUSE	0.0507588	0.915574	AKT3	1.28802	0.987962	120sp|Q9WUA6|AKT3_MOUSE___1
Akt3	mmu-miR-22-3p	0.275046	0.156261	-0.0243728	0.864844	AKT3_MOUSE	0.0507588	0.915574	AKT3	1.28802	0.987962	120sp|Q9WUA6|AKT3_MOUSE___1
Akt3	mmu-miR-223-3p	0.0639369		-0.0243728	0.864844	AKT3_MOUSE	0.0507588	0.915574	AKT3	1.28802	0.987962	120sp|Q9WUA6|AKT3_MOUSE___1
Akt3	mmu-miR-29b-2-5p	0.0253231	0.950192	-0.0243728	0.864844	AKT3_MOUSE	0.0507588	0.915574	AKT3	1.28802	0.987962	120sp|Q9WUA6|AKT3_MOUSE___1
Akt3	mmu-miR-3102-3p	0.0569596	0.807677	-0.0243728	0.864844	AKT3_MOUSE	0.0507588	0.915574	AKT3	1.28802	0.987962	120sp|Q9WUA6|AKT3_MOUSE___1
Akt3	mmu-miR-329-5p	0.237135	0.222662	-0.0243728	0.864844	AKT3_MOUSE	0.0507588	0.915574	AKT3	1.28802	0.987962	120sp|Q9WUA6|AKT3_MOUSE___1
Akt3	mmu-miR-337-3p	0.0545931		-0.0243728	0.864844	AKT3_MOUSE	0.0507588	0.915574	AKT3	1.28802	0.987962	120sp|Q9WUA6|AKT3_MOUSE___1
Akt3	mmu-miR-362-5p	0.0383083	0.898849	-0.0243728	0.864844	AKT3_MOUSE	0.0507588	0.915574	AKT3	1.28802	0.987962	120sp|Q9WUA6|AKT3_MOUSE___1
Akt3	mmu-miR-365-3p	0.273408	0.375888	-0.0243728	0.864844	AKT3_MOUSE	0.0507588	0.915574	AKT3	1.28802	0.987962	120sp|Q9WUA6|AKT3_MOUSE___1
Aktip	mmu-miR-138-2-3p	0.146334	0.679551	-0.0516877	0.69206	AKTIP_MOUSE	-0.0588761	0.907191	AKTIP	-0.994401	0.987962	30sp|Q64362|AKTIP_MOUSE___1
Aktip	mmu-miR-329-5p	0.237135	0.222662	-0.0516877	0.69206	AKTIP_MOUSE	-0.0588761	0.907191	AKTIP	-0.994401	0.987962	30sp|Q64362|AKTIP_MOUSE___1
Aktip	mmu-miR-370-5p	0.307085		-0.0516877	0.69206	AKTIP_MOUSE	-0.0588761	0.907191	AKTIP	-0.994401	0.987962	30sp|Q64362|AKTIP_MOUSE___1
Aktip	mmu-miR-6238	0.536178		-0.0516877	0.69206	AKTIP_MOUSE	-0.0588761	0.907191	AKTIP	-0.994401	0.987962	30sp|Q64362|AKTIP_MOUSE___1
Aldoc	mmu-miR-138-1-3p	0.113478	0.747152	-0.0404224	0.795893	ALDOC_MOUSE	-0.034992	0.899986	ALDOC	2.07766	0.987962	39sp|P05063|ALDOC_MOUSE___1
Aldoc	mmu-miR-138-1-3p	0.113478	0.747152	-0.0404224	0.795893	ALDOC_MOUSE	-0.034992	0.899986	ALDOC	-0.107962	0.990165	36sp|P05063|ALDOC_MOUSE___1
Aldoc	mmu-miR-149-5p	0.177503	0.418492	-0.0404224	0.795893	ALDOC_MOUSE	-0.034992	0.899986	ALDOC	2.07766	0.987962	39sp|P05063|ALDOC_MOUSE___1
Aldoc	mmu-miR-149-5p	0.177503	0.418492	-0.0404224	0.795893	ALDOC_MOUSE	-0.034992	0.899986	ALDOC	-0.107962	0.990165	36sp|P05063|ALDOC_MOUSE___1
Aldoc	mmu-miR-409-3p	0.350606	0.0303172	-0.0404224	0.795893	ALDOC_MOUSE	-0.034992	0.899986	ALDOC	2.07766	0.987962	39sp|P05063|ALDOC_MOUSE___1
Aldoc	mmu-miR-409-3p	0.350606	0.0303172	-0.0404224	0.795893	ALDOC_MOUSE	-0.034992	0.899986	ALDOC	-0.107962	0.990165	36sp|P05063|ALDOC_MOUSE___1
Ank1	mmu-miR-103-3p	0.180218	0.167195	-0.0230856	0.937322	ANK1_MOUSE	-0.131569	0.873092	ANK1	-0.937056	0.987962	862sp|Q02357|ANK1_MOUSE___1
Ank1	mmu-miR-107-3p	0.141756	0.250736	-0.0230856	0.937322	ANK1_MOUSE	-0.131569	0.873092	ANK1	-0.937056	0.987962	862sp|Q02357|ANK1_MOUSE___1
Ank1	mmu-miR-135a-2-3p	0.316808		-0.0230856	0.937322	ANK1_MOUSE	-0.131569	0.873092	ANK1	-0.937056	0.987962	862sp|Q02357|ANK1_MOUSE___1
Ank1	mmu-miR-138-5p	0.204491	0.168479	-0.0230856	0.937322	ANK1_MOUSE	-0.131569	0.873092	ANK1	-0.937056	0.987962	862sp|Q02357|ANK1_MOUSE___1
Ank1	mmu-miR-145a-5p	0.223068	0.419951	-0.0230856	0.937322	ANK1_MOUSE	-0.131569	0.873092	ANK1	-0.937056	0.987962	862sp|Q02357|ANK1_MOUSE___1
Ank1	mmu-miR-181a-5p	0.0606591	0.767445	-0.0230856	0.937322	ANK1_MOUSE	-0.131569	0.873092	ANK1	-0.937056	0.987962	862sp|Q02357|ANK1_MOUSE___1
Ank1	mmu-miR-377-5p	0.0676284	0.886874	-0.0230856	0.937322	ANK1_MOUSE	-0.131569	0.873092	ANK1	-0.937056	0.987962	862sp|Q02357|ANK1_MOUSE___1
Ank1	mmu-miR-672-5p	0.0837242	0.693655	-0.0230856	0.937322	ANK1_MOUSE	-0.131569	0.873092	ANK1	-0.937056	0.987962	862sp|Q02357|ANK1_MOUSE___1
Ank1	mmu-miR-700-5p	0.357498		-0.0230856	0.937322	ANK1_MOUSE	-0.131569	0.873092	ANK1	-0.937056	0.987962	862sp|Q02357|ANK1_MOUSE___1
Ank1	mmu-miR-760-3p	0.114066		-0.0230856	0.937322	ANK1_MOUSE	-0.131569	0.873092	ANK1	-0.937056	0.987962	862sp|Q02357|ANK1_MOUSE___1
Maoa	mmu-miR-145a-5p	0.223068	0.419951	-0.137264	0.542666	AOFA_MOUSE	-0.0463981	0.885813	AOFA	-1.54977	0.987962	388sp|Q64133|AOFA_MOUSE___1
Maoa	mmu-miR-1981-5p	0.223198	0.357582	-0.137264	0.542666	AOFA_MOUSE	-0.0463981	0.885813	AOFA	-1.54977	0.987962	388sp|Q64133|AOFA_MOUSE___1
Maoa	mmu-miR-199a-5p	0.0136395	0.972631	-0.137264	0.542666	AOFA_MOUSE	-0.0463981	0.885813	AOFA	-1.54977	0.987962	388sp|Q64133|AOFA_MOUSE___1
Maoa	mmu-miR-296-3p	0.323246	0.389547	-0.137264	0.542666	AOFA_MOUSE	-0.0463981	0.885813	AOFA	-1.54977	0.987962	388sp|Q64133|AOFA_MOUSE___1
Maoa	mmu-miR-3059-5p	0.00328294	0.9912	-0.137264	0.542666	AOFA_MOUSE	-0.0463981	0.885813	AOFA	-1.54977	0.987962	388sp|Q64133|AOFA_MOUSE___1
Maoa	mmu-miR-331-3p	0.158618	0.471778	-0.137264	0.542666	AOFA_MOUSE	-0.0463981	0.885813	AOFA	-1.54977	0.987962	388sp|Q64133|AOFA_MOUSE___1
Maoa	mmu-miR-486a-5p	0.00913016	0.973984	-0.137264	0.542666	AOFA_MOUSE	-0.0463981	0.885813	AOFA	-1.54977	0.987962	388sp|Q64133|AOFA_MOUSE___1
Maoa	mmu-miR-486b-5p	0.00913016	0.973984	-0.137264	0.542666	AOFA_MOUSE	-0.0463981	0.885813	AOFA	-1.54977	0.987962	388sp|Q64133|AOFA_MOUSE___1
Maoa	mmu-miR-873a-3p	0.242509	0.424465	-0.137264	0.542666	AOFA_MOUSE	-0.0463981	0.885813	AOFA	-1.54977	0.987962	388sp|Q64133|AOFA_MOUSE___1
Arl2	mmu-miR-138-5p	0.204491	0.168479	-0.0668887	0.732357	ARL2_MOUSE	-0.037382	0.92354	ARL2	-0.529298	0.987962	45sp|Q9D0J4|ARL2_MOUSE___1
Arl2	mmu-miR-30c-1-3p	0.000660119	0.997161	-0.0668887	0.732357	ARL2_MOUSE	-0.037382	0.92354	ARL2	-0.529298	0.987962	45sp|Q9D0J4|ARL2_MOUSE___1
Armc10	mmu-miR-1955-5p	0.434058		-0.0241692	0.957568	ARM10_MOUSE	-0.0249565	0.962816	ARM10	-0.178451	0.992191	43sp|Q9D0L7|ARM10_MOUSE___1
Armc10	mmu-miR-1981-5p	0.223198	0.357582	-0.0241692	0.957568	ARM10_MOUSE	-0.0249565	0.962816	ARM10	-0.178451	0.992191	43sp|Q9D0L7|ARM10_MOUSE___1
Armc10	mmu-miR-467e-5p	0.240527		-0.0241692	0.957568	ARM10_MOUSE	-0.0249565	0.962816	ARM10	-0.178451	0.992191	43sp|Q9D0L7|ARM10_MOUSE___1
Armc10	mmu-miR-467h	0.599714		-0.0241692	0.957568	ARM10_MOUSE	-0.0249565	0.962816	ARM10	-0.178451	0.992191	43sp|Q9D0L7|ARM10_MOUSE___1
Armc10	mmu-miR-873a-5p	0.112902	0.649984	-0.0241692	0.957568	ARM10_MOUSE	-0.0249565	0.962816	ARM10	-0.178451	0.992191	43sp|Q9D0L7|ARM10_MOUSE___1
Atp1a2	mmu-miR-26a-5p	0.0547445	0.724214	-0.0144023	0.953431	AT1A2_MOUSE	-0.0275935	0.957373	AT1A2	1.36408	0.987962	464sp|Q6PIE5|AT1A2_MOUSE___1
Atp1a2	mmu-miR-339-5p	0.131245	0.446784	-0.0144023	0.953431	AT1A2_MOUSE	-0.0275935	0.957373	AT1A2	1.36408	0.987962	464sp|Q6PIE5|AT1A2_MOUSE___1
Atp1a2	mmu-miR-425-5p	0.159835	0.173532	-0.0144023	0.953431	AT1A2_MOUSE	-0.0275935	0.957373	AT1A2	1.36408	0.987962	464sp|Q6PIE5|AT1A2_MOUSE___1
Atp1a2	mmu-miR-541-5p	0.0900138	0.405118	-0.0144023	0.953431	AT1A2_MOUSE	-0.0275935	0.957373	AT1A2	1.36408	0.987962	464sp|Q6PIE5|AT1A2_MOUSE___1
Atl1	mmu-miR-181a-5p	0.0606591	0.767445	-0.0133539	0.95264	ATLA1_MOUSE	-0.0375335	0.896252	ATLA1	-0.832612	0.987962	22sp|Q8BH66|ATLA1_MOUSE___2
Atl1	mmu-miR-181a-5p	0.0606591	0.767445	-0.0133539	0.95264	ATLA1_MOUSE	-0.0375335	0.896252	ATLA1	-0.832612	0.987962	23sp|Q8BH66|ATLA1_MOUSE___2
Atl1	mmu-miR-181a-5p	0.0606591	0.767445	-0.0133539	0.95264	ATLA1_MOUSE	-0.0375335	0.896252	ATLA1	0.0294882	0.992191	23sp|Q8BH66|ATLA1_MOUSE___1
Atl1	mmu-miR-501-3p	0.374059	0.168479	-0.0133539	0.95264	ATLA1_MOUSE	-0.0375335	0.896252	ATLA1	-0.832612	0.987962	22sp|Q8BH66|ATLA1_MOUSE___2
Atl1	mmu-miR-501-3p	0.374059	0.168479	-0.0133539	0.95264	ATLA1_MOUSE	-0.0375335	0.896252	ATLA1	-0.832612	0.987962	23sp|Q8BH66|ATLA1_MOUSE___2
Atl1	mmu-miR-501-3p	0.374059	0.168479	-0.0133539	0.95264	ATLA1_MOUSE	-0.0375335	0.896252	ATLA1	0.0294882	0.992191	23sp|Q8BH66|ATLA1_MOUSE___1
Dnajc6	mmu-miR-155-5p	0.0800031		-0.03614	0.801883	AUXI_MOUSE	0.000285464	0.998984	AUXI	3.87027	0.566884	734sp|Q80TZ3|AUXI_MOUSE___1
Dnajc6	mmu-miR-155-5p	0.0800031		-0.03614	0.801883	AUXI_MOUSE	0.000285464	0.998984	AUXI	1.87193	0.987962	683sp|Q80TZ3|AUXI_MOUSE___1
Dnajc6	mmu-miR-155-5p	0.0800031		-0.03614	0.801883	AUXI_MOUSE	0.000285464	0.998984	AUXI	1.56486	0.987962	36sp|Q80TZ3|AUXI_MOUSE___1
Dnajc6	mmu-miR-155-5p	0.0800031		-0.03614	0.801883	AUXI_MOUSE	0.000285464	0.998984	AUXI	1.27835	0.987962	400sp|Q80TZ3|AUXI_MOUSE___1
Dnajc6	mmu-miR-155-5p	0.0800031		-0.03614	0.801883	AUXI_MOUSE	0.000285464	0.998984	AUXI	-0.0934924	0.988897	137sp|Q80TZ3|AUXI_MOUSE___1
Dnajc6	mmu-miR-155-5p	0.0800031		-0.03614	0.801883	AUXI_MOUSE	0.000285464	0.998984	AUXI	0.0509229	0.995757	595sp|Q80TZ3|AUXI_MOUSE___1
Dnajc6	mmu-miR-1981-5p	0.223198	0.357582	-0.03614	0.801883	AUXI_MOUSE	0.000285464	0.998984	AUXI	3.87027	0.566884	734sp|Q80TZ3|AUXI_MOUSE___1
Dnajc6	mmu-miR-1981-5p	0.223198	0.357582	-0.03614	0.801883	AUXI_MOUSE	0.000285464	0.998984	AUXI	1.87193	0.987962	683sp|Q80TZ3|AUXI_MOUSE___1
Dnajc6	mmu-miR-1981-5p	0.223198	0.357582	-0.03614	0.801883	AUXI_MOUSE	0.000285464	0.998984	AUXI	1.56486	0.987962	36sp|Q80TZ3|AUXI_MOUSE___1
Dnajc6	mmu-miR-1981-5p	0.223198	0.357582	-0.03614	0.801883	AUXI_MOUSE	0.000285464	0.998984	AUXI	1.27835	0.987962	400sp|Q80TZ3|AUXI_MOUSE___1
Dnajc6	mmu-miR-1981-5p	0.223198	0.357582	-0.03614	0.801883	AUXI_MOUSE	0.000285464	0.998984	AUXI	-0.0934924	0.988897	137sp|Q80TZ3|AUXI_MOUSE___1
Dnajc6	mmu-miR-1981-5p	0.223198	0.357582	-0.03614	0.801883	AUXI_MOUSE	0.000285464	0.998984	AUXI	0.0509229	0.995757	595sp|Q80TZ3|AUXI_MOUSE___1
Dnajc6	mmu-miR-223-3p	0.0639369		-0.03614	0.801883	AUXI_MOUSE	0.000285464	0.998984	AUXI	3.87027	0.566884	734sp|Q80TZ3|AUXI_MOUSE___1
Dnajc6	mmu-miR-223-3p	0.0639369		-0.03614	0.801883	AUXI_MOUSE	0.000285464	0.998984	AUXI	1.87193	0.987962	683sp|Q80TZ3|AUXI_MOUSE___1
Dnajc6	mmu-miR-223-3p	0.0639369		-0.03614	0.801883	AUXI_MOUSE	0.000285464	0.998984	AUXI	1.56486	0.987962	36sp|Q80TZ3|AUXI_MOUSE___1
Dnajc6	mmu-miR-223-3p	0.0639369		-0.03614	0.801883	AUXI_MOUSE	0.000285464	0.998984	AUXI	1.27835	0.987962	400sp|Q80TZ3|AUXI_MOUSE___1
Dnajc6	mmu-miR-223-3p	0.0639369		-0.03614	0.801883	AUXI_MOUSE	0.000285464	0.998984	AUXI	-0.0934924	0.988897	137sp|Q80TZ3|AUXI_MOUSE___1
Dnajc6	mmu-miR-223-3p	0.0639369		-0.03614	0.801883	AUXI_MOUSE	0.000285464	0.998984	AUXI	0.0509229	0.995757	595sp|Q80TZ3|AUXI_MOUSE___1
Dnajc6	mmu-miR-323-3p	0.233884	0.0997652	-0.03614	0.801883	AUXI_MOUSE	0.000285464	0.998984	AUXI	3.87027	0.566884	734sp|Q80TZ3|AUXI_MOUSE___1
Dnajc6	mmu-miR-323-3p	0.233884	0.0997652	-0.03614	0.801883	AUXI_MOUSE	0.000285464	0.998984	AUXI	1.87193	0.987962	683sp|Q80TZ3|AUXI_MOUSE___1
Dnajc6	mmu-miR-323-3p	0.233884	0.0997652	-0.03614	0.801883	AUXI_MOUSE	0.000285464	0.998984	AUXI	1.56486	0.987962	36sp|Q80TZ3|AUXI_MOUSE___1
Dnajc6	mmu-miR-323-3p	0.233884	0.0997652	-0.03614	0.801883	AUXI_MOUSE	0.000285464	0.998984	AUXI	1.27835	0.987962	400sp|Q80TZ3|AUXI_MOUSE___1
Dnajc6	mmu-miR-323-3p	0.233884	0.0997652	-0.03614	0.801883	AUXI_MOUSE	0.000285464	0.998984	AUXI	-0.0934924	0.988897	137sp|Q80TZ3|AUXI_MOUSE___1
Dnajc6	mmu-miR-323-3p	0.233884	0.0997652	-0.03614	0.801883	AUXI_MOUSE	0.000285464	0.998984	AUXI	0.0509229	0.995757	595sp|Q80TZ3|AUXI_MOUSE___1
Dnajc6	mmu-miR-323-5p	0.0854317	0.784245	-0.03614	0.801883	AUXI_MOUSE	0.000285464	0.998984	AUXI	3.87027	0.566884	734sp|Q80TZ3|AUXI_MOUSE___1
Dnajc6	mmu-miR-323-5p	0.0854317	0.784245	-0.03614	0.801883	AUXI_MOUSE	0.000285464	0.998984	AUXI	1.87193	0.987962	683sp|Q80TZ3|AUXI_MOUSE___1
Dnajc6	mmu-miR-323-5p	0.0854317	0.784245	-0.03614	0.801883	AUXI_MOUSE	0.000285464	0.998984	AUXI	1.56486	0.987962	36sp|Q80TZ3|AUXI_MOUSE___1
Dnajc6	mmu-miR-323-5p	0.0854317	0.784245	-0.03614	0.801883	AUXI_MOUSE	0.000285464	0.998984	AUXI	1.27835	0.987962	400sp|Q80TZ3|AUXI_MOUSE___1
Dnajc6	mmu-miR-323-5p	0.0854317	0.784245	-0.03614	0.801883	AUXI_MOUSE	0.000285464	0.998984	AUXI	-0.0934924	0.988897	137sp|Q80TZ3|AUXI_MOUSE___1
Dnajc6	mmu-miR-323-5p	0.0854317	0.784245	-0.03614	0.801883	AUXI_MOUSE	0.000285464	0.998984	AUXI	0.0509229	0.995757	595sp|Q80TZ3|AUXI_MOUSE___1
Dnajc6	mmu-miR-425-5p	0.159835	0.173532	-0.03614	0.801883	AUXI_MOUSE	0.000285464	0.998984	AUXI	3.87027	0.566884	734sp|Q80TZ3|AUXI_MOUSE___1
Dnajc6	mmu-miR-425-5p	0.159835	0.173532	-0.03614	0.801883	AUXI_MOUSE	0.000285464	0.998984	AUXI	1.87193	0.987962	683sp|Q80TZ3|AUXI_MOUSE___1
Dnajc6	mmu-miR-425-5p	0.159835	0.173532	-0.03614	0.801883	AUXI_MOUSE	0.000285464	0.998984	AUXI	1.56486	0.987962	36sp|Q80TZ3|AUXI_MOUSE___1
Dnajc6	mmu-miR-425-5p	0.159835	0.173532	-0.03614	0.801883	AUXI_MOUSE	0.000285464	0.998984	AUXI	1.27835	0.987962	400sp|Q80TZ3|AUXI_MOUSE___1
Dnajc6	mmu-miR-425-5p	0.159835	0.173532	-0.03614	0.801883	AUXI_MOUSE	0.000285464	0.998984	AUXI	-0.0934924	0.988897	137sp|Q80TZ3|AUXI_MOUSE___1
Dnajc6	mmu-miR-425-5p	0.159835	0.173532	-0.03614	0.801883	AUXI_MOUSE	0.000285464	0.998984	AUXI	0.0509229	0.995757	595sp|Q80TZ3|AUXI_MOUSE___1
Basp1	mmu-miR-150-5p	0.237181	0.214256	-0.0140269	0.966152	BASP1_MOUSE	-0.298451	0.530111	BASP1	1.884	0.987962	36sp|Q91XV3|BASP1_MOUSE___1
Basp1	mmu-miR-150-5p	0.237181	0.214256	-0.0140269	0.966152	BASP1_MOUSE	-0.298451	0.530111	BASP1	2.57525	0.987962	92sp|Q91XV3|BASP1_MOUSE___1
Basp1	mmu-miR-150-5p	0.237181	0.214256	-0.0140269	0.966152	BASP1_MOUSE	-0.298451	0.530111	BASP1	1.36992	0.987962	187sp|Q91XV3|BASP1_MOUSE___1
Basp1	mmu-miR-150-5p	0.237181	0.214256	-0.0140269	0.966152	BASP1_MOUSE	-0.298451	0.530111	BASP1	-0.0685687	0.994693	128sp|Q91XV3|BASP1_MOUSE___1
Basp1	mmu-miR-193b-5p	0.367747		-0.0140269	0.966152	BASP1_MOUSE	-0.298451	0.530111	BASP1	1.884	0.987962	36sp|Q91XV3|BASP1_MOUSE___1
Basp1	mmu-miR-193b-5p	0.367747		-0.0140269	0.966152	BASP1_MOUSE	-0.298451	0.530111	BASP1	2.57525	0.987962	92sp|Q91XV3|BASP1_MOUSE___1
Basp1	mmu-miR-193b-5p	0.367747		-0.0140269	0.966152	BASP1_MOUSE	-0.298451	0.530111	BASP1	1.36992	0.987962	187sp|Q91XV3|BASP1_MOUSE___1
Basp1	mmu-miR-193b-5p	0.367747		-0.0140269	0.966152	BASP1_MOUSE	-0.298451	0.530111	BASP1	-0.0685687	0.994693	128sp|Q91XV3|BASP1_MOUSE___1
Basp1	mmu-miR-3971	0.439421		-0.0140269	0.966152	BASP1_MOUSE	-0.298451	0.530111	BASP1	1.884	0.987962	36sp|Q91XV3|BASP1_MOUSE___1
Basp1	mmu-miR-3971	0.439421		-0.0140269	0.966152	BASP1_MOUSE	-0.298451	0.530111	BASP1	2.57525	0.987962	92sp|Q91XV3|BASP1_MOUSE___1
Basp1	mmu-miR-3971	0.439421		-0.0140269	0.966152	BASP1_MOUSE	-0.298451	0.530111	BASP1	1.36992	0.987962	187sp|Q91XV3|BASP1_MOUSE___1
Basp1	mmu-miR-3971	0.439421		-0.0140269	0.966152	BASP1_MOUSE	-0.298451	0.530111	BASP1	-0.0685687	0.994693	128sp|Q91XV3|BASP1_MOUSE___1
Bcas1	mmu-miR-187-5p	0.934709		-0.144244	0.649666	BCAS1_MOUSE	-0.515822	0.743023	BCAS1	2.78446	0.987962	443sp|Q80YN3|BCAS1_MOUSE___1
Bcas1	mmu-miR-187-5p	0.934709		-0.144244	0.649666	BCAS1_MOUSE	-0.515822	0.743023	BCAS1	-0.640585	0.987962	347sp|Q80YN3|BCAS1_MOUSE___1
Bcas1	mmu-miR-187-5p	0.934709		-0.144244	0.649666	BCAS1_MOUSE	-0.515822	0.743023	BCAS1	-0.439765	0.987962	525sp|Q80YN3|BCAS1_MOUSE___1
Bcas1	mmu-miR-187-5p	0.934709		-0.144244	0.649666	BCAS1_MOUSE	-0.515822	0.743023	BCAS1	-1.41896	0.987962	360sp|Q80YN3|BCAS1_MOUSE___1
Bcas1	mmu-miR-187-5p	0.934709		-0.144244	0.649666	BCAS1_MOUSE	-0.515822	0.743023	BCAS1	0.135192	0.992191	525sp|Q80YN3|BCAS1_MOUSE___2
Bcas1	mmu-miR-187-5p	0.934709		-0.144244	0.649666	BCAS1_MOUSE	-0.515822	0.743023	BCAS1	0.135192	0.992191	523sp|Q80YN3|BCAS1_MOUSE___2
Bcas1	mmu-miR-187-5p	0.934709		-0.144244	0.649666	BCAS1_MOUSE	-0.515822	0.743023	BCAS1	-0.0298022	0.992191	601sp|Q80YN3|BCAS1_MOUSE___1
Bcas1	mmu-miR-361-5p	0.122886	0.531758	-0.144244	0.649666	BCAS1_MOUSE	-0.515822	0.743023	BCAS1	2.78446	0.987962	443sp|Q80YN3|BCAS1_MOUSE___1
Bcas1	mmu-miR-361-5p	0.122886	0.531758	-0.144244	0.649666	BCAS1_MOUSE	-0.515822	0.743023	BCAS1	-0.640585	0.987962	347sp|Q80YN3|BCAS1_MOUSE___1
Bcas1	mmu-miR-361-5p	0.122886	0.531758	-0.144244	0.649666	BCAS1_MOUSE	-0.515822	0.743023	BCAS1	-0.439765	0.987962	525sp|Q80YN3|BCAS1_MOUSE___1
Bcas1	mmu-miR-361-5p	0.122886	0.531758	-0.144244	0.649666	BCAS1_MOUSE	-0.515822	0.743023	BCAS1	-1.41896	0.987962	360sp|Q80YN3|BCAS1_MOUSE___1
Bcas1	mmu-miR-361-5p	0.122886	0.531758	-0.144244	0.649666	BCAS1_MOUSE	-0.515822	0.743023	BCAS1	0.135192	0.992191	525sp|Q80YN3|BCAS1_MOUSE___2
Bcas1	mmu-miR-361-5p	0.122886	0.531758	-0.144244	0.649666	BCAS1_MOUSE	-0.515822	0.743023	BCAS1	0.135192	0.992191	523sp|Q80YN3|BCAS1_MOUSE___2
Bcas1	mmu-miR-361-5p	0.122886	0.531758	-0.144244	0.649666	BCAS1_MOUSE	-0.515822	0.743023	BCAS1	-0.0298022	0.992191	601sp|Q80YN3|BCAS1_MOUSE___1
Bcas3	mmu-miR-149-5p	0.177503	0.418492	-0.020991	0.921725	BCAS3_MOUSE	0.0191559	0.989603	BCAS3	1.51781	0.987962	480sp|Q8CCN5|BCAS3_MOUSE___1
Bcas3	mmu-miR-17-3p	0.0354542	0.937585	-0.020991	0.921725	BCAS3_MOUSE	0.0191559	0.989603	BCAS3	1.51781	0.987962	480sp|Q8CCN5|BCAS3_MOUSE___1
Bcas3	mmu-miR-27a-5p	0.072487		-0.020991	0.921725	BCAS3_MOUSE	0.0191559	0.989603	BCAS3	1.51781	0.987962	480sp|Q8CCN5|BCAS3_MOUSE___1
Bcas3	mmu-miR-323-5p	0.0854317	0.784245	-0.020991	0.921725	BCAS3_MOUSE	0.0191559	0.989603	BCAS3	1.51781	0.987962	480sp|Q8CCN5|BCAS3_MOUSE___1
Bcas3	mmu-miR-873a-3p	0.242509	0.424465	-0.020991	0.921725	BCAS3_MOUSE	0.0191559	0.989603	BCAS3	1.51781	0.987962	480sp|Q8CCN5|BCAS3_MOUSE___1
Bclaf1	mmu-miR-103-3p	0.180218	0.167195	-0.145408	0.213742	BCLF1_MOUSE	0.215159	0.741173	BCLF1	4.86142	0.987962	289sp|Q8K019|BCLF1_MOUSE___1
Bclaf1	mmu-miR-103-3p	0.180218	0.167195	-0.145408	0.213742	BCLF1_MOUSE	0.215159	0.741173	BCLF1	-0.447036	0.987962	289sp|Q8K019|BCLF1_MOUSE___2
Bclaf1	mmu-miR-103-3p	0.180218	0.167195	-0.145408	0.213742	BCLF1_MOUSE	0.215159	0.741173	BCLF1	1.3383	0.987962	510sp|Q8K019|BCLF1_MOUSE___1
Bclaf1	mmu-miR-103-3p	0.180218	0.167195	-0.145408	0.213742	BCLF1_MOUSE	0.215159	0.741173	BCLF1	-2.44761	0.987962	177sp|Q8K019|BCLF1_MOUSE___1
Bclaf1	mmu-miR-103-3p	0.180218	0.167195	-0.145408	0.213742	BCLF1_MOUSE	0.215159	0.741173	BCLF1	2.52009	0.987962	267sp|Q8K019|BCLF1_MOUSE___1
Bclaf1	mmu-miR-103-3p	0.180218	0.167195	-0.145408	0.213742	BCLF1_MOUSE	0.215159	0.741173	BCLF1	2.40869	0.987962	284sp|Q8K019|BCLF1_MOUSE___2
Bclaf1	mmu-miR-103-3p	0.180218	0.167195	-0.145408	0.213742	BCLF1_MOUSE	0.215159	0.741173	BCLF1	-0.23626	0.987962	656sp|Q8K019|BCLF1_MOUSE___1
Bclaf1	mmu-miR-103-3p	0.180218	0.167195	-0.145408	0.213742	BCLF1_MOUSE	0.215159	0.741173	BCLF1	-1.59925	0.987962	284sp|Q8K019|BCLF1_MOUSE___1
Bclaf1	mmu-miR-103-3p	0.180218	0.167195	-0.145408	0.213742	BCLF1_MOUSE	0.215159	0.741173	BCLF1	-0.613432	0.987962	494sp|Q8K019|BCLF1_MOUSE___1
Bclaf1	mmu-miR-103-3p	0.180218	0.167195	-0.145408	0.213742	BCLF1_MOUSE	0.215159	0.741173	BCLF1	-0.561078	0.987962	221sp|Q8K019|BCLF1_MOUSE___1
Bclaf1	mmu-miR-103-3p	0.180218	0.167195	-0.145408	0.213742	BCLF1_MOUSE	0.215159	0.741173	BCLF1	-0.104012	0.990355	395sp|Q8K019|BCLF1_MOUSE___1
Bclaf1	mmu-miR-103-3p	0.180218	0.167195	-0.145408	0.213742	BCLF1_MOUSE	0.215159	0.741173	BCLF1	0.00217403	0.998374	529sp|Q8K019|BCLF1_MOUSE___1
Bclaf1	mmu-miR-107-3p	0.141756	0.250736	-0.145408	0.213742	BCLF1_MOUSE	0.215159	0.741173	BCLF1	4.86142	0.987962	289sp|Q8K019|BCLF1_MOUSE___1
Bclaf1	mmu-miR-107-3p	0.141756	0.250736	-0.145408	0.213742	BCLF1_MOUSE	0.215159	0.741173	BCLF1	-0.447036	0.987962	289sp|Q8K019|BCLF1_MOUSE___2
Bclaf1	mmu-miR-107-3p	0.141756	0.250736	-0.145408	0.213742	BCLF1_MOUSE	0.215159	0.741173	BCLF1	1.3383	0.987962	510sp|Q8K019|BCLF1_MOUSE___1
Bclaf1	mmu-miR-107-3p	0.141756	0.250736	-0.145408	0.213742	BCLF1_MOUSE	0.215159	0.741173	BCLF1	-2.44761	0.987962	177sp|Q8K019|BCLF1_MOUSE___1
Bclaf1	mmu-miR-107-3p	0.141756	0.250736	-0.145408	0.213742	BCLF1_MOUSE	0.215159	0.741173	BCLF1	2.52009	0.987962	267sp|Q8K019|BCLF1_MOUSE___1
Bclaf1	mmu-miR-107-3p	0.141756	0.250736	-0.145408	0.213742	BCLF1_MOUSE	0.215159	0.741173	BCLF1	2.40869	0.987962	284sp|Q8K019|BCLF1_MOUSE___2
Bclaf1	mmu-miR-107-3p	0.141756	0.250736	-0.145408	0.213742	BCLF1_MOUSE	0.215159	0.741173	BCLF1	-0.23626	0.987962	656sp|Q8K019|BCLF1_MOUSE___1
Bclaf1	mmu-miR-107-3p	0.141756	0.250736	-0.145408	0.213742	BCLF1_MOUSE	0.215159	0.741173	BCLF1	-1.59925	0.987962	284sp|Q8K019|BCLF1_MOUSE___1
Bclaf1	mmu-miR-107-3p	0.141756	0.250736	-0.145408	0.213742	BCLF1_MOUSE	0.215159	0.741173	BCLF1	-0.613432	0.987962	494sp|Q8K019|BCLF1_MOUSE___1
Bclaf1	mmu-miR-107-3p	0.141756	0.250736	-0.145408	0.213742	BCLF1_MOUSE	0.215159	0.741173	BCLF1	-0.561078	0.987962	221sp|Q8K019|BCLF1_MOUSE___1
Bclaf1	mmu-miR-107-3p	0.141756	0.250736	-0.145408	0.213742	BCLF1_MOUSE	0.215159	0.741173	BCLF1	-0.104012	0.990355	395sp|Q8K019|BCLF1_MOUSE___1
Bclaf1	mmu-miR-107-3p	0.141756	0.250736	-0.145408	0.213742	BCLF1_MOUSE	0.215159	0.741173	BCLF1	0.00217403	0.998374	529sp|Q8K019|BCLF1_MOUSE___1
Bclaf1	mmu-miR-124-5p	0.187045	0.233596	-0.145408	0.213742	BCLF1_MOUSE	0.215159	0.741173	BCLF1	4.86142	0.987962	289sp|Q8K019|BCLF1_MOUSE___1
Bclaf1	mmu-miR-124-5p	0.187045	0.233596	-0.145408	0.213742	BCLF1_MOUSE	0.215159	0.741173	BCLF1	-0.447036	0.987962	289sp|Q8K019|BCLF1_MOUSE___2
Bclaf1	mmu-miR-124-5p	0.187045	0.233596	-0.145408	0.213742	BCLF1_MOUSE	0.215159	0.741173	BCLF1	1.3383	0.987962	510sp|Q8K019|BCLF1_MOUSE___1
Bclaf1	mmu-miR-124-5p	0.187045	0.233596	-0.145408	0.213742	BCLF1_MOUSE	0.215159	0.741173	BCLF1	-2.44761	0.987962	177sp|Q8K019|BCLF1_MOUSE___1
Bclaf1	mmu-miR-124-5p	0.187045	0.233596	-0.145408	0.213742	BCLF1_MOUSE	0.215159	0.741173	BCLF1	2.52009	0.987962	267sp|Q8K019|BCLF1_MOUSE___1
Bclaf1	mmu-miR-124-5p	0.187045	0.233596	-0.145408	0.213742	BCLF1_MOUSE	0.215159	0.741173	BCLF1	2.40869	0.987962	284sp|Q8K019|BCLF1_MOUSE___2
Bclaf1	mmu-miR-124-5p	0.187045	0.233596	-0.145408	0.213742	BCLF1_MOUSE	0.215159	0.741173	BCLF1	-0.23626	0.987962	656sp|Q8K019|BCLF1_MOUSE___1
Bclaf1	mmu-miR-124-5p	0.187045	0.233596	-0.145408	0.213742	BCLF1_MOUSE	0.215159	0.741173	BCLF1	-1.59925	0.987962	284sp|Q8K019|BCLF1_MOUSE___1
Bclaf1	mmu-miR-124-5p	0.187045	0.233596	-0.145408	0.213742	BCLF1_MOUSE	0.215159	0.741173	BCLF1	-0.613432	0.987962	494sp|Q8K019|BCLF1_MOUSE___1
Bclaf1	mmu-miR-124-5p	0.187045	0.233596	-0.145408	0.213742	BCLF1_MOUSE	0.215159	0.741173	BCLF1	-0.561078	0.987962	221sp|Q8K019|BCLF1_MOUSE___1
Bclaf1	mmu-miR-124-5p	0.187045	0.233596	-0.145408	0.213742	BCLF1_MOUSE	0.215159	0.741173	BCLF1	-0.104012	0.990355	395sp|Q8K019|BCLF1_MOUSE___1
Bclaf1	mmu-miR-124-5p	0.187045	0.233596	-0.145408	0.213742	BCLF1_MOUSE	0.215159	0.741173	BCLF1	0.00217403	0.998374	529sp|Q8K019|BCLF1_MOUSE___1
Bclaf1	mmu-miR-130b-3p	0.374755		-0.145408	0.213742	BCLF1_MOUSE	0.215159	0.741173	BCLF1	4.86142	0.987962	289sp|Q8K019|BCLF1_MOUSE___1
Bclaf1	mmu-miR-130b-3p	0.374755		-0.145408	0.213742	BCLF1_MOUSE	0.215159	0.741173	BCLF1	-0.447036	0.987962	289sp|Q8K019|BCLF1_MOUSE___2
Bclaf1	mmu-miR-130b-3p	0.374755		-0.145408	0.213742	BCLF1_MOUSE	0.215159	0.741173	BCLF1	1.3383	0.987962	510sp|Q8K019|BCLF1_MOUSE___1
Bclaf1	mmu-miR-130b-3p	0.374755		-0.145408	0.213742	BCLF1_MOUSE	0.215159	0.741173	BCLF1	-2.44761	0.987962	177sp|Q8K019|BCLF1_MOUSE___1
Bclaf1	mmu-miR-130b-3p	0.374755		-0.145408	0.213742	BCLF1_MOUSE	0.215159	0.741173	BCLF1	2.52009	0.987962	267sp|Q8K019|BCLF1_MOUSE___1
Bclaf1	mmu-miR-130b-3p	0.374755		-0.145408	0.213742	BCLF1_MOUSE	0.215159	0.741173	BCLF1	2.40869	0.987962	284sp|Q8K019|BCLF1_MOUSE___2
Bclaf1	mmu-miR-130b-3p	0.374755		-0.145408	0.213742	BCLF1_MOUSE	0.215159	0.741173	BCLF1	-0.23626	0.987962	656sp|Q8K019|BCLF1_MOUSE___1
Bclaf1	mmu-miR-130b-3p	0.374755		-0.145408	0.213742	BCLF1_MOUSE	0.215159	0.741173	BCLF1	-1.59925	0.987962	284sp|Q8K019|BCLF1_MOUSE___1
Bclaf1	mmu-miR-130b-3p	0.374755		-0.145408	0.213742	BCLF1_MOUSE	0.215159	0.741173	BCLF1	-0.613432	0.987962	494sp|Q8K019|BCLF1_MOUSE___1
Bclaf1	mmu-miR-130b-3p	0.374755		-0.145408	0.213742	BCLF1_MOUSE	0.215159	0.741173	BCLF1	-0.561078	0.987962	221sp|Q8K019|BCLF1_MOUSE___1
Bclaf1	mmu-miR-130b-3p	0.374755		-0.145408	0.213742	BCLF1_MOUSE	0.215159	0.741173	BCLF1	-0.104012	0.990355	395sp|Q8K019|BCLF1_MOUSE___1
Bclaf1	mmu-miR-130b-3p	0.374755		-0.145408	0.213742	BCLF1_MOUSE	0.215159	0.741173	BCLF1	0.00217403	0.998374	529sp|Q8K019|BCLF1_MOUSE___1
Bclaf1	mmu-miR-132-3p	0.201544	0.322699	-0.145408	0.213742	BCLF1_MOUSE	0.215159	0.741173	BCLF1	4.86142	0.987962	289sp|Q8K019|BCLF1_MOUSE___1
Bclaf1	mmu-miR-132-3p	0.201544	0.322699	-0.145408	0.213742	BCLF1_MOUSE	0.215159	0.741173	BCLF1	-0.447036	0.987962	289sp|Q8K019|BCLF1_MOUSE___2
Bclaf1	mmu-miR-132-3p	0.201544	0.322699	-0.145408	0.213742	BCLF1_MOUSE	0.215159	0.741173	BCLF1	1.3383	0.987962	510sp|Q8K019|BCLF1_MOUSE___1
Bclaf1	mmu-miR-132-3p	0.201544	0.322699	-0.145408	0.213742	BCLF1_MOUSE	0.215159	0.741173	BCLF1	-2.44761	0.987962	177sp|Q8K019|BCLF1_MOUSE___1
Bclaf1	mmu-miR-132-3p	0.201544	0.322699	-0.145408	0.213742	BCLF1_MOUSE	0.215159	0.741173	BCLF1	2.52009	0.987962	267sp|Q8K019|BCLF1_MOUSE___1
Bclaf1	mmu-miR-132-3p	0.201544	0.322699	-0.145408	0.213742	BCLF1_MOUSE	0.215159	0.741173	BCLF1	2.40869	0.987962	284sp|Q8K019|BCLF1_MOUSE___2
Bclaf1	mmu-miR-132-3p	0.201544	0.322699	-0.145408	0.213742	BCLF1_MOUSE	0.215159	0.741173	BCLF1	-0.23626	0.987962	656sp|Q8K019|BCLF1_MOUSE___1
Bclaf1	mmu-miR-132-3p	0.201544	0.322699	-0.145408	0.213742	BCLF1_MOUSE	0.215159	0.741173	BCLF1	-1.59925	0.987962	284sp|Q8K019|BCLF1_MOUSE___1
Bclaf1	mmu-miR-132-3p	0.201544	0.322699	-0.145408	0.213742	BCLF1_MOUSE	0.215159	0.741173	BCLF1	-0.613432	0.987962	494sp|Q8K019|BCLF1_MOUSE___1
Bclaf1	mmu-miR-132-3p	0.201544	0.322699	-0.145408	0.213742	BCLF1_MOUSE	0.215159	0.741173	BCLF1	-0.561078	0.987962	221sp|Q8K019|BCLF1_MOUSE___1
Bclaf1	mmu-miR-132-3p	0.201544	0.322699	-0.145408	0.213742	BCLF1_MOUSE	0.215159	0.741173	BCLF1	-0.104012	0.990355	395sp|Q8K019|BCLF1_MOUSE___1
Bclaf1	mmu-miR-132-3p	0.201544	0.322699	-0.145408	0.213742	BCLF1_MOUSE	0.215159	0.741173	BCLF1	0.00217403	0.998374	529sp|Q8K019|BCLF1_MOUSE___1
Bclaf1	mmu-miR-212-3p	0.204378	0.104194	-0.145408	0.213742	BCLF1_MOUSE	0.215159	0.741173	BCLF1	4.86142	0.987962	289sp|Q8K019|BCLF1_MOUSE___1
Bclaf1	mmu-miR-212-3p	0.204378	0.104194	-0.145408	0.213742	BCLF1_MOUSE	0.215159	0.741173	BCLF1	-0.447036	0.987962	289sp|Q8K019|BCLF1_MOUSE___2
Bclaf1	mmu-miR-212-3p	0.204378	0.104194	-0.145408	0.213742	BCLF1_MOUSE	0.215159	0.741173	BCLF1	1.3383	0.987962	510sp|Q8K019|BCLF1_MOUSE___1
Bclaf1	mmu-miR-212-3p	0.204378	0.104194	-0.145408	0.213742	BCLF1_MOUSE	0.215159	0.741173	BCLF1	-2.44761	0.987962	177sp|Q8K019|BCLF1_MOUSE___1
Bclaf1	mmu-miR-212-3p	0.204378	0.104194	-0.145408	0.213742	BCLF1_MOUSE	0.215159	0.741173	BCLF1	2.52009	0.987962	267sp|Q8K019|BCLF1_MOUSE___1
Bclaf1	mmu-miR-212-3p	0.204378	0.104194	-0.145408	0.213742	BCLF1_MOUSE	0.215159	0.741173	BCLF1	2.40869	0.987962	284sp|Q8K019|BCLF1_MOUSE___2
Bclaf1	mmu-miR-212-3p	0.204378	0.104194	-0.145408	0.213742	BCLF1_MOUSE	0.215159	0.741173	BCLF1	-0.23626	0.987962	656sp|Q8K019|BCLF1_MOUSE___1
Bclaf1	mmu-miR-212-3p	0.204378	0.104194	-0.145408	0.213742	BCLF1_MOUSE	0.215159	0.741173	BCLF1	-1.59925	0.987962	284sp|Q8K019|BCLF1_MOUSE___1
Bclaf1	mmu-miR-212-3p	0.204378	0.104194	-0.145408	0.213742	BCLF1_MOUSE	0.215159	0.741173	BCLF1	-0.613432	0.987962	494sp|Q8K019|BCLF1_MOUSE___1
Bclaf1	mmu-miR-212-3p	0.204378	0.104194	-0.145408	0.213742	BCLF1_MOUSE	0.215159	0.741173	BCLF1	-0.561078	0.987962	221sp|Q8K019|BCLF1_MOUSE___1
Bclaf1	mmu-miR-212-3p	0.204378	0.104194	-0.145408	0.213742	BCLF1_MOUSE	0.215159	0.741173	BCLF1	-0.104012	0.990355	395sp|Q8K019|BCLF1_MOUSE___1
Bclaf1	mmu-miR-212-3p	0.204378	0.104194	-0.145408	0.213742	BCLF1_MOUSE	0.215159	0.741173	BCLF1	0.00217403	0.998374	529sp|Q8K019|BCLF1_MOUSE___1
Bclaf1	mmu-miR-300-5p	0.0104004		-0.145408	0.213742	BCLF1_MOUSE	0.215159	0.741173	BCLF1	4.86142	0.987962	289sp|Q8K019|BCLF1_MOUSE___1
Bclaf1	mmu-miR-300-5p	0.0104004		-0.145408	0.213742	BCLF1_MOUSE	0.215159	0.741173	BCLF1	-0.447036	0.987962	289sp|Q8K019|BCLF1_MOUSE___2
Bclaf1	mmu-miR-300-5p	0.0104004		-0.145408	0.213742	BCLF1_MOUSE	0.215159	0.741173	BCLF1	1.3383	0.987962	510sp|Q8K019|BCLF1_MOUSE___1
Bclaf1	mmu-miR-300-5p	0.0104004		-0.145408	0.213742	BCLF1_MOUSE	0.215159	0.741173	BCLF1	-2.44761	0.987962	177sp|Q8K019|BCLF1_MOUSE___1
Bclaf1	mmu-miR-300-5p	0.0104004		-0.145408	0.213742	BCLF1_MOUSE	0.215159	0.741173	BCLF1	2.52009	0.987962	267sp|Q8K019|BCLF1_MOUSE___1
Bclaf1	mmu-miR-300-5p	0.0104004		-0.145408	0.213742	BCLF1_MOUSE	0.215159	0.741173	BCLF1	2.40869	0.987962	284sp|Q8K019|BCLF1_MOUSE___2
Bclaf1	mmu-miR-300-5p	0.0104004		-0.145408	0.213742	BCLF1_MOUSE	0.215159	0.741173	BCLF1	-0.23626	0.987962	656sp|Q8K019|BCLF1_MOUSE___1
Bclaf1	mmu-miR-300-5p	0.0104004		-0.145408	0.213742	BCLF1_MOUSE	0.215159	0.741173	BCLF1	-1.59925	0.987962	284sp|Q8K019|BCLF1_MOUSE___1
Bclaf1	mmu-miR-300-5p	0.0104004		-0.145408	0.213742	BCLF1_MOUSE	0.215159	0.741173	BCLF1	-0.613432	0.987962	494sp|Q8K019|BCLF1_MOUSE___1
Bclaf1	mmu-miR-300-5p	0.0104004		-0.145408	0.213742	BCLF1_MOUSE	0.215159	0.741173	BCLF1	-0.561078	0.987962	221sp|Q8K019|BCLF1_MOUSE___1
Bclaf1	mmu-miR-300-5p	0.0104004		-0.145408	0.213742	BCLF1_MOUSE	0.215159	0.741173	BCLF1	-0.104012	0.990355	395sp|Q8K019|BCLF1_MOUSE___1
Bclaf1	mmu-miR-300-5p	0.0104004		-0.145408	0.213742	BCLF1_MOUSE	0.215159	0.741173	BCLF1	0.00217403	0.998374	529sp|Q8K019|BCLF1_MOUSE___1
Bclaf1	mmu-miR-3102-3p.2-3p	0.423962		-0.145408	0.213742	BCLF1_MOUSE	0.215159	0.741173	BCLF1	4.86142	0.987962	289sp|Q8K019|BCLF1_MOUSE___1
Bclaf1	mmu-miR-3102-3p.2-3p	0.423962		-0.145408	0.213742	BCLF1_MOUSE	0.215159	0.741173	BCLF1	-0.447036	0.987962	289sp|Q8K019|BCLF1_MOUSE___2
Bclaf1	mmu-miR-3102-3p.2-3p	0.423962		-0.145408	0.213742	BCLF1_MOUSE	0.215159	0.741173	BCLF1	1.3383	0.987962	510sp|Q8K019|BCLF1_MOUSE___1
Bclaf1	mmu-miR-3102-3p.2-3p	0.423962		-0.145408	0.213742	BCLF1_MOUSE	0.215159	0.741173	BCLF1	-2.44761	0.987962	177sp|Q8K019|BCLF1_MOUSE___1
Bclaf1	mmu-miR-3102-3p.2-3p	0.423962		-0.145408	0.213742	BCLF1_MOUSE	0.215159	0.741173	BCLF1	2.52009	0.987962	267sp|Q8K019|BCLF1_MOUSE___1
Bclaf1	mmu-miR-3102-3p.2-3p	0.423962		-0.145408	0.213742	BCLF1_MOUSE	0.215159	0.741173	BCLF1	2.40869	0.987962	284sp|Q8K019|BCLF1_MOUSE___2
Bclaf1	mmu-miR-3102-3p.2-3p	0.423962		-0.145408	0.213742	BCLF1_MOUSE	0.215159	0.741173	BCLF1	-0.23626	0.987962	656sp|Q8K019|BCLF1_MOUSE___1
Bclaf1	mmu-miR-3102-3p.2-3p	0.423962		-0.145408	0.213742	BCLF1_MOUSE	0.215159	0.741173	BCLF1	-1.59925	0.987962	284sp|Q8K019|BCLF1_MOUSE___1
Bclaf1	mmu-miR-3102-3p.2-3p	0.423962		-0.145408	0.213742	BCLF1_MOUSE	0.215159	0.741173	BCLF1	-0.613432	0.987962	494sp|Q8K019|BCLF1_MOUSE___1
Bclaf1	mmu-miR-3102-3p.2-3p	0.423962		-0.145408	0.213742	BCLF1_MOUSE	0.215159	0.741173	BCLF1	-0.561078	0.987962	221sp|Q8K019|BCLF1_MOUSE___1
Bclaf1	mmu-miR-3102-3p.2-3p	0.423962		-0.145408	0.213742	BCLF1_MOUSE	0.215159	0.741173	BCLF1	-0.104012	0.990355	395sp|Q8K019|BCLF1_MOUSE___1
Bclaf1	mmu-miR-3102-3p.2-3p	0.423962		-0.145408	0.213742	BCLF1_MOUSE	0.215159	0.741173	BCLF1	0.00217403	0.998374	529sp|Q8K019|BCLF1_MOUSE___1
Bclaf1	mmu-miR-344h-3p	0.338576		-0.145408	0.213742	BCLF1_MOUSE	0.215159	0.741173	BCLF1	4.86142	0.987962	289sp|Q8K019|BCLF1_MOUSE___1
Bclaf1	mmu-miR-344h-3p	0.338576		-0.145408	0.213742	BCLF1_MOUSE	0.215159	0.741173	BCLF1	-0.447036	0.987962	289sp|Q8K019|BCLF1_MOUSE___2
Bclaf1	mmu-miR-344h-3p	0.338576		-0.145408	0.213742	BCLF1_MOUSE	0.215159	0.741173	BCLF1	1.3383	0.987962	510sp|Q8K019|BCLF1_MOUSE___1
Bclaf1	mmu-miR-344h-3p	0.338576		-0.145408	0.213742	BCLF1_MOUSE	0.215159	0.741173	BCLF1	-2.44761	0.987962	177sp|Q8K019|BCLF1_MOUSE___1
Bclaf1	mmu-miR-344h-3p	0.338576		-0.145408	0.213742	BCLF1_MOUSE	0.215159	0.741173	BCLF1	2.52009	0.987962	267sp|Q8K019|BCLF1_MOUSE___1
Bclaf1	mmu-miR-344h-3p	0.338576		-0.145408	0.213742	BCLF1_MOUSE	0.215159	0.741173	BCLF1	2.40869	0.987962	284sp|Q8K019|BCLF1_MOUSE___2
Bclaf1	mmu-miR-344h-3p	0.338576		-0.145408	0.213742	BCLF1_MOUSE	0.215159	0.741173	BCLF1	-0.23626	0.987962	656sp|Q8K019|BCLF1_MOUSE___1
Bclaf1	mmu-miR-344h-3p	0.338576		-0.145408	0.213742	BCLF1_MOUSE	0.215159	0.741173	BCLF1	-1.59925	0.987962	284sp|Q8K019|BCLF1_MOUSE___1
Bclaf1	mmu-miR-344h-3p	0.338576		-0.145408	0.213742	BCLF1_MOUSE	0.215159	0.741173	BCLF1	-0.613432	0.987962	494sp|Q8K019|BCLF1_MOUSE___1
Bclaf1	mmu-miR-344h-3p	0.338576		-0.145408	0.213742	BCLF1_MOUSE	0.215159	0.741173	BCLF1	-0.561078	0.987962	221sp|Q8K019|BCLF1_MOUSE___1
Bclaf1	mmu-miR-344h-3p	0.338576		-0.145408	0.213742	BCLF1_MOUSE	0.215159	0.741173	BCLF1	-0.104012	0.990355	395sp|Q8K019|BCLF1_MOUSE___1
Bclaf1	mmu-miR-344h-3p	0.338576		-0.145408	0.213742	BCLF1_MOUSE	0.215159	0.741173	BCLF1	0.00217403	0.998374	529sp|Q8K019|BCLF1_MOUSE___1
Bclaf1	mmu-miR-760-3p	0.114066		-0.145408	0.213742	BCLF1_MOUSE	0.215159	0.741173	BCLF1	4.86142	0.987962	289sp|Q8K019|BCLF1_MOUSE___1
Bclaf1	mmu-miR-760-3p	0.114066		-0.145408	0.213742	BCLF1_MOUSE	0.215159	0.741173	BCLF1	-0.447036	0.987962	289sp|Q8K019|BCLF1_MOUSE___2
Bclaf1	mmu-miR-760-3p	0.114066		-0.145408	0.213742	BCLF1_MOUSE	0.215159	0.741173	BCLF1	1.3383	0.987962	510sp|Q8K019|BCLF1_MOUSE___1
Bclaf1	mmu-miR-760-3p	0.114066		-0.145408	0.213742	BCLF1_MOUSE	0.215159	0.741173	BCLF1	-2.44761	0.987962	177sp|Q8K019|BCLF1_MOUSE___1
Bclaf1	mmu-miR-760-3p	0.114066		-0.145408	0.213742	BCLF1_MOUSE	0.215159	0.741173	BCLF1	2.52009	0.987962	267sp|Q8K019|BCLF1_MOUSE___1
Bclaf1	mmu-miR-760-3p	0.114066		-0.145408	0.213742	BCLF1_MOUSE	0.215159	0.741173	BCLF1	2.40869	0.987962	284sp|Q8K019|BCLF1_MOUSE___2
Bclaf1	mmu-miR-760-3p	0.114066		-0.145408	0.213742	BCLF1_MOUSE	0.215159	0.741173	BCLF1	-0.23626	0.987962	656sp|Q8K019|BCLF1_MOUSE___1
Bclaf1	mmu-miR-760-3p	0.114066		-0.145408	0.213742	BCLF1_MOUSE	0.215159	0.741173	BCLF1	-1.59925	0.987962	284sp|Q8K019|BCLF1_MOUSE___1
Bclaf1	mmu-miR-760-3p	0.114066		-0.145408	0.213742	BCLF1_MOUSE	0.215159	0.741173	BCLF1	-0.613432	0.987962	494sp|Q8K019|BCLF1_MOUSE___1
Bclaf1	mmu-miR-760-3p	0.114066		-0.145408	0.213742	BCLF1_MOUSE	0.215159	0.741173	BCLF1	-0.561078	0.987962	221sp|Q8K019|BCLF1_MOUSE___1
Bclaf1	mmu-miR-760-3p	0.114066		-0.145408	0.213742	BCLF1_MOUSE	0.215159	0.741173	BCLF1	-0.104012	0.990355	395sp|Q8K019|BCLF1_MOUSE___1
Bclaf1	mmu-miR-760-3p	0.114066		-0.145408	0.213742	BCLF1_MOUSE	0.215159	0.741173	BCLF1	0.00217403	0.998374	529sp|Q8K019|BCLF1_MOUSE___1
Arfgef1	mmu-miR-130a-3p	0.194558	0.322699	-0.00752444	0.972262	BIG1_MOUSE	-0.0306375	0.913535	BIG1	2.86691	0.987962	52sp|G3X9K3|BIG1_MOUSE___1
Arfgef1	mmu-miR-130b-3p	0.374755		-0.00752444	0.972262	BIG1_MOUSE	-0.0306375	0.913535	BIG1	2.86691	0.987962	52sp|G3X9K3|BIG1_MOUSE___1
Arfgef1	mmu-miR-186-3p	0.153988		-0.00752444	0.972262	BIG1_MOUSE	-0.0306375	0.913535	BIG1	2.86691	0.987962	52sp|G3X9K3|BIG1_MOUSE___1
Arfgef1	mmu-miR-382-5p	0.195379	0.299181	-0.00752444	0.972262	BIG1_MOUSE	-0.0306375	0.913535	BIG1	2.86691	0.987962	52sp|G3X9K3|BIG1_MOUSE___1
Arfgef1	mmu-miR-490-3p	0.0474723	0.889297	-0.00752444	0.972262	BIG1_MOUSE	-0.0306375	0.913535	BIG1	2.86691	0.987962	52sp|G3X9K3|BIG1_MOUSE___1
Arfgef1	mmu-miR-541-5p	0.0900138	0.405118	-0.00752444	0.972262	BIG1_MOUSE	-0.0306375	0.913535	BIG1	2.86691	0.987962	52sp|G3X9K3|BIG1_MOUSE___1
Arfgef3	mmu-miR-125b-5p	0.055203	0.792149	-0.0116132	0.965084	BIG3_MOUSE	0.105232	0.906084	BIG3	0.487862	0.987962	2054sp|Q3UGY8|BIG3_MOUSE___1
Arfgef3	mmu-miR-125b-5p	0.055203	0.792149	-0.0116132	0.965084	BIG3_MOUSE	0.105232	0.906084	BIG3	-0.0182557	0.992191	1646sp|Q3UGY8|BIG3_MOUSE___1
Arfgef3	mmu-miR-346-5p	0.27914	0.213154	-0.0116132	0.965084	BIG3_MOUSE	0.105232	0.906084	BIG3	0.487862	0.987962	2054sp|Q3UGY8|BIG3_MOUSE___1
Arfgef3	mmu-miR-346-5p	0.27914	0.213154	-0.0116132	0.965084	BIG3_MOUSE	0.105232	0.906084	BIG3	-0.0182557	0.992191	1646sp|Q3UGY8|BIG3_MOUSE___1
Arfgef3	mmu-miR-669c-5p	0.0269948	0.950192	-0.0116132	0.965084	BIG3_MOUSE	0.105232	0.906084	BIG3	0.487862	0.987962	2054sp|Q3UGY8|BIG3_MOUSE___1
Arfgef3	mmu-miR-669c-5p	0.0269948	0.950192	-0.0116132	0.965084	BIG3_MOUSE	0.105232	0.906084	BIG3	-0.0182557	0.992191	1646sp|Q3UGY8|BIG3_MOUSE___1
Arfgef3	mmu-miR-669o-5p	0.406481		-0.0116132	0.965084	BIG3_MOUSE	0.105232	0.906084	BIG3	0.487862	0.987962	2054sp|Q3UGY8|BIG3_MOUSE___1
Arfgef3	mmu-miR-669o-5p	0.406481		-0.0116132	0.965084	BIG3_MOUSE	0.105232	0.906084	BIG3	-0.0182557	0.992191	1646sp|Q3UGY8|BIG3_MOUSE___1
Arfgef3	mmu-miR-674-5p	0.14792	0.44796	-0.0116132	0.965084	BIG3_MOUSE	0.105232	0.906084	BIG3	0.487862	0.987962	2054sp|Q3UGY8|BIG3_MOUSE___1
Arfgef3	mmu-miR-674-5p	0.14792	0.44796	-0.0116132	0.965084	BIG3_MOUSE	0.105232	0.906084	BIG3	-0.0182557	0.992191	1646sp|Q3UGY8|BIG3_MOUSE___1
Arfgef3	mmu-miR-877-5p	0.267665		-0.0116132	0.965084	BIG3_MOUSE	0.105232	0.906084	BIG3	0.487862	0.987962	2054sp|Q3UGY8|BIG3_MOUSE___1
Arfgef3	mmu-miR-877-5p	0.267665		-0.0116132	0.965084	BIG3_MOUSE	0.105232	0.906084	BIG3	-0.0182557	0.992191	1646sp|Q3UGY8|BIG3_MOUSE___1
Birc6	mmu-miR-129-1-3p	0.270781	0.389547	-0.00908961	0.972915	BIRC6_MOUSE	0.0236594	0.967898	BIRC6	-1.50425	0.987962	584sp|O88738|BIRC6_MOUSE___1
Birc6	mmu-miR-129-2-3p	0.376589	0.198194	-0.00908961	0.972915	BIRC6_MOUSE	0.0236594	0.967898	BIRC6	-1.50425	0.987962	584sp|O88738|BIRC6_MOUSE___1
Birc6	mmu-miR-139-5p	0.239781	0.204454	-0.00908961	0.972915	BIRC6_MOUSE	0.0236594	0.967898	BIRC6	-1.50425	0.987962	584sp|O88738|BIRC6_MOUSE___1
Birc6	mmu-miR-183-5p	2.23844		-0.00908961	0.972915	BIRC6_MOUSE	0.0236594	0.967898	BIRC6	-1.50425	0.987962	584sp|O88738|BIRC6_MOUSE___1
Birc6	mmu-miR-342-3p	0.188244	0.214256	-0.00908961	0.972915	BIRC6_MOUSE	0.0236594	0.967898	BIRC6	-1.50425	0.987962	584sp|O88738|BIRC6_MOUSE___1
Birc6	mmu-miR-544-3p	0.240047		-0.00908961	0.972915	BIRC6_MOUSE	0.0236594	0.967898	BIRC6	-1.50425	0.987962	584sp|O88738|BIRC6_MOUSE___1
Birc6	mmu-miR-669c-5p	0.0269948	0.950192	-0.00908961	0.972915	BIRC6_MOUSE	0.0236594	0.967898	BIRC6	-1.50425	0.987962	584sp|O88738|BIRC6_MOUSE___1
Birc6	mmu-miR-7033-5p	0.259266	0.5537	-0.00908961	0.972915	BIRC6_MOUSE	0.0236594	0.967898	BIRC6	-1.50425	0.987962	584sp|O88738|BIRC6_MOUSE___1
Cdh10	mmu-miR-1981-3p	0.26401		-0.0289956	0.931229	CAD10_MOUSE	-0.032922	0.962816	CAD10	-2.03763	0.987962	784sp|P70408|CAD10_MOUSE___1
Cdh10	mmu-miR-29b-1-5p	0.197139		-0.0289956	0.931229	CAD10_MOUSE	-0.032922	0.962816	CAD10	-2.03763	0.987962	784sp|P70408|CAD10_MOUSE___1
Cdh10	mmu-miR-377-5p	0.0676284	0.886874	-0.0289956	0.931229	CAD10_MOUSE	-0.032922	0.962816	CAD10	-2.03763	0.987962	784sp|P70408|CAD10_MOUSE___1
Cdh10	mmu-miR-672-5p	0.0837242	0.693655	-0.0289956	0.931229	CAD10_MOUSE	-0.032922	0.962816	CAD10	-2.03763	0.987962	784sp|P70408|CAD10_MOUSE___1
Canx	mmu-miR-324-3p	0.191255		-0.0230636	0.918585	CALX_MOUSE	-0.00472655	0.998799	CALX	0.329044	0.987962	553sp|P35564|CALX_MOUSE___2
Canx	mmu-miR-324-3p	0.191255		-0.0230636	0.918585	CALX_MOUSE	-0.00472655	0.998799	CALX	0.329044	0.987962	563sp|P35564|CALX_MOUSE___2
Canx	mmu-miR-324-3p	0.191255		-0.0230636	0.918585	CALX_MOUSE	-0.00472655	0.998799	CALX	-0.15057	0.987962	582sp|P35564|CALX_MOUSE___1
Canx	mmu-miR-324-3p	0.191255		-0.0230636	0.918585	CALX_MOUSE	-0.00472655	0.998799	CALX	-0.654361	0.990355	563sp|P35564|CALX_MOUSE___1
Canx	mmu-miR-324-3p	0.191255		-0.0230636	0.918585	CALX_MOUSE	-0.00472655	0.998799	CALX	0.0231274	0.992191	553sp|P35564|CALX_MOUSE___1
Canx	mmu-miR-329-5p	0.237135	0.222662	-0.0230636	0.918585	CALX_MOUSE	-0.00472655	0.998799	CALX	0.329044	0.987962	553sp|P35564|CALX_MOUSE___2
Canx	mmu-miR-329-5p	0.237135	0.222662	-0.0230636	0.918585	CALX_MOUSE	-0.00472655	0.998799	CALX	0.329044	0.987962	563sp|P35564|CALX_MOUSE___2
Canx	mmu-miR-329-5p	0.237135	0.222662	-0.0230636	0.918585	CALX_MOUSE	-0.00472655	0.998799	CALX	-0.15057	0.987962	582sp|P35564|CALX_MOUSE___1
Canx	mmu-miR-329-5p	0.237135	0.222662	-0.0230636	0.918585	CALX_MOUSE	-0.00472655	0.998799	CALX	-0.654361	0.990355	563sp|P35564|CALX_MOUSE___1
Canx	mmu-miR-329-5p	0.237135	0.222662	-0.0230636	0.918585	CALX_MOUSE	-0.00472655	0.998799	CALX	0.0231274	0.992191	553sp|P35564|CALX_MOUSE___1
Canx	mmu-miR-490-3p	0.0474723	0.889297	-0.0230636	0.918585	CALX_MOUSE	-0.00472655	0.998799	CALX	0.329044	0.987962	553sp|P35564|CALX_MOUSE___2
Canx	mmu-miR-490-3p	0.0474723	0.889297	-0.0230636	0.918585	CALX_MOUSE	-0.00472655	0.998799	CALX	0.329044	0.987962	563sp|P35564|CALX_MOUSE___2
Canx	mmu-miR-490-3p	0.0474723	0.889297	-0.0230636	0.918585	CALX_MOUSE	-0.00472655	0.998799	CALX	-0.15057	0.987962	582sp|P35564|CALX_MOUSE___1
Canx	mmu-miR-490-3p	0.0474723	0.889297	-0.0230636	0.918585	CALX_MOUSE	-0.00472655	0.998799	CALX	-0.654361	0.990355	563sp|P35564|CALX_MOUSE___1
Canx	mmu-miR-490-3p	0.0474723	0.889297	-0.0230636	0.918585	CALX_MOUSE	-0.00472655	0.998799	CALX	0.0231274	0.992191	553sp|P35564|CALX_MOUSE___1
Canx	mmu-miR-505-3p	0.189539		-0.0230636	0.918585	CALX_MOUSE	-0.00472655	0.998799	CALX	0.329044	0.987962	553sp|P35564|CALX_MOUSE___2
Canx	mmu-miR-505-3p	0.189539		-0.0230636	0.918585	CALX_MOUSE	-0.00472655	0.998799	CALX	0.329044	0.987962	563sp|P35564|CALX_MOUSE___2
Canx	mmu-miR-505-3p	0.189539		-0.0230636	0.918585	CALX_MOUSE	-0.00472655	0.998799	CALX	-0.15057	0.987962	582sp|P35564|CALX_MOUSE___1
Canx	mmu-miR-505-3p	0.189539		-0.0230636	0.918585	CALX_MOUSE	-0.00472655	0.998799	CALX	-0.654361	0.990355	563sp|P35564|CALX_MOUSE___1
Canx	mmu-miR-505-3p	0.189539		-0.0230636	0.918585	CALX_MOUSE	-0.00472655	0.998799	CALX	0.0231274	0.992191	553sp|P35564|CALX_MOUSE___1
Canx	mmu-miR-544-3p	0.240047		-0.0230636	0.918585	CALX_MOUSE	-0.00472655	0.998799	CALX	0.329044	0.987962	553sp|P35564|CALX_MOUSE___2
Canx	mmu-miR-544-3p	0.240047		-0.0230636	0.918585	CALX_MOUSE	-0.00472655	0.998799	CALX	0.329044	0.987962	563sp|P35564|CALX_MOUSE___2
Canx	mmu-miR-544-3p	0.240047		-0.0230636	0.918585	CALX_MOUSE	-0.00472655	0.998799	CALX	-0.15057	0.987962	582sp|P35564|CALX_MOUSE___1
Canx	mmu-miR-544-3p	0.240047		-0.0230636	0.918585	CALX_MOUSE	-0.00472655	0.998799	CALX	-0.654361	0.990355	563sp|P35564|CALX_MOUSE___1
Canx	mmu-miR-544-3p	0.240047		-0.0230636	0.918585	CALX_MOUSE	-0.00472655	0.998799	CALX	0.0231274	0.992191	553sp|P35564|CALX_MOUSE___1
Canx	mmu-miR-672-5p	0.0837242	0.693655	-0.0230636	0.918585	CALX_MOUSE	-0.00472655	0.998799	CALX	0.329044	0.987962	553sp|P35564|CALX_MOUSE___2
Canx	mmu-miR-672-5p	0.0837242	0.693655	-0.0230636	0.918585	CALX_MOUSE	-0.00472655	0.998799	CALX	0.329044	0.987962	563sp|P35564|CALX_MOUSE___2
Canx	mmu-miR-672-5p	0.0837242	0.693655	-0.0230636	0.918585	CALX_MOUSE	-0.00472655	0.998799	CALX	-0.15057	0.987962	582sp|P35564|CALX_MOUSE___1
Canx	mmu-miR-672-5p	0.0837242	0.693655	-0.0230636	0.918585	CALX_MOUSE	-0.00472655	0.998799	CALX	-0.654361	0.990355	563sp|P35564|CALX_MOUSE___1
Canx	mmu-miR-672-5p	0.0837242	0.693655	-0.0230636	0.918585	CALX_MOUSE	-0.00472655	0.998799	CALX	0.0231274	0.992191	553sp|P35564|CALX_MOUSE___1
Camsap2	mmu-miR-129-1-3p	0.270781	0.389547	-0.118684	0.0670502	CAMP2_MOUSE	-0.199557	0.710894	CAMP2	1.28647	0.987962	573sp|Q8C1B1|CAMP2_MOUSE___1
Camsap2	mmu-miR-129-1-3p	0.270781	0.389547	-0.118684	0.0670502	CAMP2_MOUSE	-0.199557	0.710894	CAMP2	0.227447	0.987962	1291sp|Q8C1B1|CAMP2_MOUSE___1
Camsap2	mmu-miR-129-1-3p	0.270781	0.389547	-0.118684	0.0670502	CAMP2_MOUSE	-0.199557	0.710894	CAMP2	0.808319	0.987962	905sp|Q8C1B1|CAMP2_MOUSE___1
Camsap2	mmu-miR-129-1-3p	0.270781	0.389547	-0.118684	0.0670502	CAMP2_MOUSE	-0.199557	0.710894	CAMP2	-0.181024	0.987962	992sp|Q8C1B1|CAMP2_MOUSE___1
Camsap2	mmu-miR-129-1-3p	0.270781	0.389547	-0.118684	0.0670502	CAMP2_MOUSE	-0.199557	0.710894	CAMP2	0.12885	0.987962	1248sp|Q8C1B1|CAMP2_MOUSE___1
Camsap2	mmu-miR-129-1-3p	0.270781	0.389547	-0.118684	0.0670502	CAMP2_MOUSE	-0.199557	0.710894	CAMP2	0.109682	0.990355	1120sp|Q8C1B1|CAMP2_MOUSE___1
Camsap2	mmu-miR-129-1-3p	0.270781	0.389547	-0.118684	0.0670502	CAMP2_MOUSE	-0.199557	0.710894	CAMP2	0.109124	0.992191	836sp|Q8C1B1|CAMP2_MOUSE___1
Camsap2	mmu-miR-129-2-3p	0.376589	0.198194	-0.118684	0.0670502	CAMP2_MOUSE	-0.199557	0.710894	CAMP2	1.28647	0.987962	573sp|Q8C1B1|CAMP2_MOUSE___1
Camsap2	mmu-miR-129-2-3p	0.376589	0.198194	-0.118684	0.0670502	CAMP2_MOUSE	-0.199557	0.710894	CAMP2	0.227447	0.987962	1291sp|Q8C1B1|CAMP2_MOUSE___1
Camsap2	mmu-miR-129-2-3p	0.376589	0.198194	-0.118684	0.0670502	CAMP2_MOUSE	-0.199557	0.710894	CAMP2	0.808319	0.987962	905sp|Q8C1B1|CAMP2_MOUSE___1
Camsap2	mmu-miR-129-2-3p	0.376589	0.198194	-0.118684	0.0670502	CAMP2_MOUSE	-0.199557	0.710894	CAMP2	-0.181024	0.987962	992sp|Q8C1B1|CAMP2_MOUSE___1
Camsap2	mmu-miR-129-2-3p	0.376589	0.198194	-0.118684	0.0670502	CAMP2_MOUSE	-0.199557	0.710894	CAMP2	0.12885	0.987962	1248sp|Q8C1B1|CAMP2_MOUSE___1
Camsap2	mmu-miR-129-2-3p	0.376589	0.198194	-0.118684	0.0670502	CAMP2_MOUSE	-0.199557	0.710894	CAMP2	0.109682	0.990355	1120sp|Q8C1B1|CAMP2_MOUSE___1
Camsap2	mmu-miR-129-2-3p	0.376589	0.198194	-0.118684	0.0670502	CAMP2_MOUSE	-0.199557	0.710894	CAMP2	0.109124	0.992191	836sp|Q8C1B1|CAMP2_MOUSE___1
Camsap2	mmu-miR-145a-5p	0.223068	0.419951	-0.118684	0.0670502	CAMP2_MOUSE	-0.199557	0.710894	CAMP2	1.28647	0.987962	573sp|Q8C1B1|CAMP2_MOUSE___1
Camsap2	mmu-miR-145a-5p	0.223068	0.419951	-0.118684	0.0670502	CAMP2_MOUSE	-0.199557	0.710894	CAMP2	0.227447	0.987962	1291sp|Q8C1B1|CAMP2_MOUSE___1
Camsap2	mmu-miR-145a-5p	0.223068	0.419951	-0.118684	0.0670502	CAMP2_MOUSE	-0.199557	0.710894	CAMP2	0.808319	0.987962	905sp|Q8C1B1|CAMP2_MOUSE___1
Camsap2	mmu-miR-145a-5p	0.223068	0.419951	-0.118684	0.0670502	CAMP2_MOUSE	-0.199557	0.710894	CAMP2	-0.181024	0.987962	992sp|Q8C1B1|CAMP2_MOUSE___1
Camsap2	mmu-miR-145a-5p	0.223068	0.419951	-0.118684	0.0670502	CAMP2_MOUSE	-0.199557	0.710894	CAMP2	0.12885	0.987962	1248sp|Q8C1B1|CAMP2_MOUSE___1
Camsap2	mmu-miR-145a-5p	0.223068	0.419951	-0.118684	0.0670502	CAMP2_MOUSE	-0.199557	0.710894	CAMP2	0.109682	0.990355	1120sp|Q8C1B1|CAMP2_MOUSE___1
Camsap2	mmu-miR-145a-5p	0.223068	0.419951	-0.118684	0.0670502	CAMP2_MOUSE	-0.199557	0.710894	CAMP2	0.109124	0.992191	836sp|Q8C1B1|CAMP2_MOUSE___1
Camsap2	mmu-miR-145b	0.129927		-0.118684	0.0670502	CAMP2_MOUSE	-0.199557	0.710894	CAMP2	1.28647	0.987962	573sp|Q8C1B1|CAMP2_MOUSE___1
Camsap2	mmu-miR-145b	0.129927		-0.118684	0.0670502	CAMP2_MOUSE	-0.199557	0.710894	CAMP2	0.227447	0.987962	1291sp|Q8C1B1|CAMP2_MOUSE___1
Camsap2	mmu-miR-145b	0.129927		-0.118684	0.0670502	CAMP2_MOUSE	-0.199557	0.710894	CAMP2	0.808319	0.987962	905sp|Q8C1B1|CAMP2_MOUSE___1
Camsap2	mmu-miR-145b	0.129927		-0.118684	0.0670502	CAMP2_MOUSE	-0.199557	0.710894	CAMP2	-0.181024	0.987962	992sp|Q8C1B1|CAMP2_MOUSE___1
Camsap2	mmu-miR-145b	0.129927		-0.118684	0.0670502	CAMP2_MOUSE	-0.199557	0.710894	CAMP2	0.12885	0.987962	1248sp|Q8C1B1|CAMP2_MOUSE___1
Camsap2	mmu-miR-145b	0.129927		-0.118684	0.0670502	CAMP2_MOUSE	-0.199557	0.710894	CAMP2	0.109682	0.990355	1120sp|Q8C1B1|CAMP2_MOUSE___1
Camsap2	mmu-miR-145b	0.129927		-0.118684	0.0670502	CAMP2_MOUSE	-0.199557	0.710894	CAMP2	0.109124	0.992191	836sp|Q8C1B1|CAMP2_MOUSE___1
Camsap2	mmu-miR-17-3p	0.0354542	0.937585	-0.118684	0.0670502	CAMP2_MOUSE	-0.199557	0.710894	CAMP2	1.28647	0.987962	573sp|Q8C1B1|CAMP2_MOUSE___1
Camsap2	mmu-miR-17-3p	0.0354542	0.937585	-0.118684	0.0670502	CAMP2_MOUSE	-0.199557	0.710894	CAMP2	0.227447	0.987962	1291sp|Q8C1B1|CAMP2_MOUSE___1
Camsap2	mmu-miR-17-3p	0.0354542	0.937585	-0.118684	0.0670502	CAMP2_MOUSE	-0.199557	0.710894	CAMP2	0.808319	0.987962	905sp|Q8C1B1|CAMP2_MOUSE___1
Camsap2	mmu-miR-17-3p	0.0354542	0.937585	-0.118684	0.0670502	CAMP2_MOUSE	-0.199557	0.710894	CAMP2	-0.181024	0.987962	992sp|Q8C1B1|CAMP2_MOUSE___1
Camsap2	mmu-miR-17-3p	0.0354542	0.937585	-0.118684	0.0670502	CAMP2_MOUSE	-0.199557	0.710894	CAMP2	0.12885	0.987962	1248sp|Q8C1B1|CAMP2_MOUSE___1
Camsap2	mmu-miR-17-3p	0.0354542	0.937585	-0.118684	0.0670502	CAMP2_MOUSE	-0.199557	0.710894	CAMP2	0.109682	0.990355	1120sp|Q8C1B1|CAMP2_MOUSE___1
Camsap2	mmu-miR-17-3p	0.0354542	0.937585	-0.118684	0.0670502	CAMP2_MOUSE	-0.199557	0.710894	CAMP2	0.109124	0.992191	836sp|Q8C1B1|CAMP2_MOUSE___1
Camsap2	mmu-miR-223-3p	0.0639369		-0.118684	0.0670502	CAMP2_MOUSE	-0.199557	0.710894	CAMP2	1.28647	0.987962	573sp|Q8C1B1|CAMP2_MOUSE___1
Camsap2	mmu-miR-223-3p	0.0639369		-0.118684	0.0670502	CAMP2_MOUSE	-0.199557	0.710894	CAMP2	0.227447	0.987962	1291sp|Q8C1B1|CAMP2_MOUSE___1
Camsap2	mmu-miR-223-3p	0.0639369		-0.118684	0.0670502	CAMP2_MOUSE	-0.199557	0.710894	CAMP2	0.808319	0.987962	905sp|Q8C1B1|CAMP2_MOUSE___1
Camsap2	mmu-miR-223-3p	0.0639369		-0.118684	0.0670502	CAMP2_MOUSE	-0.199557	0.710894	CAMP2	-0.181024	0.987962	992sp|Q8C1B1|CAMP2_MOUSE___1
Camsap2	mmu-miR-223-3p	0.0639369		-0.118684	0.0670502	CAMP2_MOUSE	-0.199557	0.710894	CAMP2	0.12885	0.987962	1248sp|Q8C1B1|CAMP2_MOUSE___1
Camsap2	mmu-miR-223-3p	0.0639369		-0.118684	0.0670502	CAMP2_MOUSE	-0.199557	0.710894	CAMP2	0.109682	0.990355	1120sp|Q8C1B1|CAMP2_MOUSE___1
Camsap2	mmu-miR-223-3p	0.0639369		-0.118684	0.0670502	CAMP2_MOUSE	-0.199557	0.710894	CAMP2	0.109124	0.992191	836sp|Q8C1B1|CAMP2_MOUSE___1
Camsap2	mmu-miR-378a-5p	0.438357	0.0944077	-0.118684	0.0670502	CAMP2_MOUSE	-0.199557	0.710894	CAMP2	1.28647	0.987962	573sp|Q8C1B1|CAMP2_MOUSE___1
Camsap2	mmu-miR-378a-5p	0.438357	0.0944077	-0.118684	0.0670502	CAMP2_MOUSE	-0.199557	0.710894	CAMP2	0.227447	0.987962	1291sp|Q8C1B1|CAMP2_MOUSE___1
Camsap2	mmu-miR-378a-5p	0.438357	0.0944077	-0.118684	0.0670502	CAMP2_MOUSE	-0.199557	0.710894	CAMP2	0.808319	0.987962	905sp|Q8C1B1|CAMP2_MOUSE___1
Camsap2	mmu-miR-378a-5p	0.438357	0.0944077	-0.118684	0.0670502	CAMP2_MOUSE	-0.199557	0.710894	CAMP2	-0.181024	0.987962	992sp|Q8C1B1|CAMP2_MOUSE___1
Camsap2	mmu-miR-378a-5p	0.438357	0.0944077	-0.118684	0.0670502	CAMP2_MOUSE	-0.199557	0.710894	CAMP2	0.12885	0.987962	1248sp|Q8C1B1|CAMP2_MOUSE___1
Camsap2	mmu-miR-378a-5p	0.438357	0.0944077	-0.118684	0.0670502	CAMP2_MOUSE	-0.199557	0.710894	CAMP2	0.109682	0.990355	1120sp|Q8C1B1|CAMP2_MOUSE___1
Camsap2	mmu-miR-378a-5p	0.438357	0.0944077	-0.118684	0.0670502	CAMP2_MOUSE	-0.199557	0.710894	CAMP2	0.109124	0.992191	836sp|Q8C1B1|CAMP2_MOUSE___1
Camsap2	mmu-miR-3971	0.439421		-0.118684	0.0670502	CAMP2_MOUSE	-0.199557	0.710894	CAMP2	1.28647	0.987962	573sp|Q8C1B1|CAMP2_MOUSE___1
Camsap2	mmu-miR-3971	0.439421		-0.118684	0.0670502	CAMP2_MOUSE	-0.199557	0.710894	CAMP2	0.227447	0.987962	1291sp|Q8C1B1|CAMP2_MOUSE___1
Camsap2	mmu-miR-3971	0.439421		-0.118684	0.0670502	CAMP2_MOUSE	-0.199557	0.710894	CAMP2	0.808319	0.987962	905sp|Q8C1B1|CAMP2_MOUSE___1
Camsap2	mmu-miR-3971	0.439421		-0.118684	0.0670502	CAMP2_MOUSE	-0.199557	0.710894	CAMP2	-0.181024	0.987962	992sp|Q8C1B1|CAMP2_MOUSE___1
Camsap2	mmu-miR-3971	0.439421		-0.118684	0.0670502	CAMP2_MOUSE	-0.199557	0.710894	CAMP2	0.12885	0.987962	1248sp|Q8C1B1|CAMP2_MOUSE___1
Camsap2	mmu-miR-3971	0.439421		-0.118684	0.0670502	CAMP2_MOUSE	-0.199557	0.710894	CAMP2	0.109682	0.990355	1120sp|Q8C1B1|CAMP2_MOUSE___1
Camsap2	mmu-miR-3971	0.439421		-0.118684	0.0670502	CAMP2_MOUSE	-0.199557	0.710894	CAMP2	0.109124	0.992191	836sp|Q8C1B1|CAMP2_MOUSE___1
Camsap2	mmu-miR-425-5p	0.159835	0.173532	-0.118684	0.0670502	CAMP2_MOUSE	-0.199557	0.710894	CAMP2	1.28647	0.987962	573sp|Q8C1B1|CAMP2_MOUSE___1
Camsap2	mmu-miR-425-5p	0.159835	0.173532	-0.118684	0.0670502	CAMP2_MOUSE	-0.199557	0.710894	CAMP2	0.227447	0.987962	1291sp|Q8C1B1|CAMP2_MOUSE___1
Camsap2	mmu-miR-425-5p	0.159835	0.173532	-0.118684	0.0670502	CAMP2_MOUSE	-0.199557	0.710894	CAMP2	0.808319	0.987962	905sp|Q8C1B1|CAMP2_MOUSE___1
Camsap2	mmu-miR-425-5p	0.159835	0.173532	-0.118684	0.0670502	CAMP2_MOUSE	-0.199557	0.710894	CAMP2	-0.181024	0.987962	992sp|Q8C1B1|CAMP2_MOUSE___1
Camsap2	mmu-miR-425-5p	0.159835	0.173532	-0.118684	0.0670502	CAMP2_MOUSE	-0.199557	0.710894	CAMP2	0.12885	0.987962	1248sp|Q8C1B1|CAMP2_MOUSE___1
Camsap2	mmu-miR-425-5p	0.159835	0.173532	-0.118684	0.0670502	CAMP2_MOUSE	-0.199557	0.710894	CAMP2	0.109682	0.990355	1120sp|Q8C1B1|CAMP2_MOUSE___1
Camsap2	mmu-miR-425-5p	0.159835	0.173532	-0.118684	0.0670502	CAMP2_MOUSE	-0.199557	0.710894	CAMP2	0.109124	0.992191	836sp|Q8C1B1|CAMP2_MOUSE___1
Camsap2	mmu-miR-6390	0.222894		-0.118684	0.0670502	CAMP2_MOUSE	-0.199557	0.710894	CAMP2	1.28647	0.987962	573sp|Q8C1B1|CAMP2_MOUSE___1
Camsap2	mmu-miR-6390	0.222894		-0.118684	0.0670502	CAMP2_MOUSE	-0.199557	0.710894	CAMP2	0.227447	0.987962	1291sp|Q8C1B1|CAMP2_MOUSE___1
Camsap2	mmu-miR-6390	0.222894		-0.118684	0.0670502	CAMP2_MOUSE	-0.199557	0.710894	CAMP2	0.808319	0.987962	905sp|Q8C1B1|CAMP2_MOUSE___1
Camsap2	mmu-miR-6390	0.222894		-0.118684	0.0670502	CAMP2_MOUSE	-0.199557	0.710894	CAMP2	-0.181024	0.987962	992sp|Q8C1B1|CAMP2_MOUSE___1
Camsap2	mmu-miR-6390	0.222894		-0.118684	0.0670502	CAMP2_MOUSE	-0.199557	0.710894	CAMP2	0.12885	0.987962	1248sp|Q8C1B1|CAMP2_MOUSE___1
Camsap2	mmu-miR-6390	0.222894		-0.118684	0.0670502	CAMP2_MOUSE	-0.199557	0.710894	CAMP2	0.109682	0.990355	1120sp|Q8C1B1|CAMP2_MOUSE___1
Camsap2	mmu-miR-6390	0.222894		-0.118684	0.0670502	CAMP2_MOUSE	-0.199557	0.710894	CAMP2	0.109124	0.992191	836sp|Q8C1B1|CAMP2_MOUSE___1
Camsap2	mmu-miR-8112	0.0384607		-0.118684	0.0670502	CAMP2_MOUSE	-0.199557	0.710894	CAMP2	1.28647	0.987962	573sp|Q8C1B1|CAMP2_MOUSE___1
Camsap2	mmu-miR-8112	0.0384607		-0.118684	0.0670502	CAMP2_MOUSE	-0.199557	0.710894	CAMP2	0.227447	0.987962	1291sp|Q8C1B1|CAMP2_MOUSE___1
Camsap2	mmu-miR-8112	0.0384607		-0.118684	0.0670502	CAMP2_MOUSE	-0.199557	0.710894	CAMP2	0.808319	0.987962	905sp|Q8C1B1|CAMP2_MOUSE___1
Camsap2	mmu-miR-8112	0.0384607		-0.118684	0.0670502	CAMP2_MOUSE	-0.199557	0.710894	CAMP2	-0.181024	0.987962	992sp|Q8C1B1|CAMP2_MOUSE___1
Camsap2	mmu-miR-8112	0.0384607		-0.118684	0.0670502	CAMP2_MOUSE	-0.199557	0.710894	CAMP2	0.12885	0.987962	1248sp|Q8C1B1|CAMP2_MOUSE___1
Camsap2	mmu-miR-8112	0.0384607		-0.118684	0.0670502	CAMP2_MOUSE	-0.199557	0.710894	CAMP2	0.109682	0.990355	1120sp|Q8C1B1|CAMP2_MOUSE___1
Camsap2	mmu-miR-8112	0.0384607		-0.118684	0.0670502	CAMP2_MOUSE	-0.199557	0.710894	CAMP2	0.109124	0.992191	836sp|Q8C1B1|CAMP2_MOUSE___1
Camsap2	mmu-miR-935	0.133247	0.715509	-0.118684	0.0670502	CAMP2_MOUSE	-0.199557	0.710894	CAMP2	1.28647	0.987962	573sp|Q8C1B1|CAMP2_MOUSE___1
Camsap2	mmu-miR-935	0.133247	0.715509	-0.118684	0.0670502	CAMP2_MOUSE	-0.199557	0.710894	CAMP2	0.227447	0.987962	1291sp|Q8C1B1|CAMP2_MOUSE___1
Camsap2	mmu-miR-935	0.133247	0.715509	-0.118684	0.0670502	CAMP2_MOUSE	-0.199557	0.710894	CAMP2	0.808319	0.987962	905sp|Q8C1B1|CAMP2_MOUSE___1
Camsap2	mmu-miR-935	0.133247	0.715509	-0.118684	0.0670502	CAMP2_MOUSE	-0.199557	0.710894	CAMP2	-0.181024	0.987962	992sp|Q8C1B1|CAMP2_MOUSE___1
Camsap2	mmu-miR-935	0.133247	0.715509	-0.118684	0.0670502	CAMP2_MOUSE	-0.199557	0.710894	CAMP2	0.12885	0.987962	1248sp|Q8C1B1|CAMP2_MOUSE___1
Camsap2	mmu-miR-935	0.133247	0.715509	-0.118684	0.0670502	CAMP2_MOUSE	-0.199557	0.710894	CAMP2	0.109682	0.990355	1120sp|Q8C1B1|CAMP2_MOUSE___1
Camsap2	mmu-miR-935	0.133247	0.715509	-0.118684	0.0670502	CAMP2_MOUSE	-0.199557	0.710894	CAMP2	0.109124	0.992191	836sp|Q8C1B1|CAMP2_MOUSE___1
Cadps	mmu-miR-329-3p	0.158778	0.434201	-0.0126057	0.94886	CAPS1_MOUSE	-0.0492829	0.873092	CAPS1	1.87855	0.987962	259sp|Q80TJ1|CAPS1_MOUSE___1
Cadps	mmu-miR-329-3p	0.158778	0.434201	-0.0126057	0.94886	CAPS1_MOUSE	-0.0492829	0.873092	CAPS1	-0.136378	0.987962	486sp|Q80TJ1|CAPS1_MOUSE___1
Cadps2	mmu-miR-221-3p	0.0565016	0.745611	-0.0369599	0.915793	CAPS2_MOUSE	-0.0448274	0.911783	CAPS2	1.33013	0.987962	61sp|Q8BYR5|CAPS2_MOUSE___1
Cadps2	mmu-miR-222-3p	0.0930412	0.577332	-0.0369599	0.915793	CAPS2_MOUSE	-0.0448274	0.911783	CAPS2	1.33013	0.987962	61sp|Q8BYR5|CAPS2_MOUSE___1
Cadps2	mmu-miR-425-5p	0.159835	0.173532	-0.0369599	0.915793	CAPS2_MOUSE	-0.0448274	0.911783	CAPS2	1.33013	0.987962	61sp|Q8BYR5|CAPS2_MOUSE___1
Cadps2	mmu-miR-467e-5p	0.240527		-0.0369599	0.915793	CAPS2_MOUSE	-0.0448274	0.911783	CAPS2	1.33013	0.987962	61sp|Q8BYR5|CAPS2_MOUSE___1
Cadps2	mmu-miR-467h	0.599714		-0.0369599	0.915793	CAPS2_MOUSE	-0.0448274	0.911783	CAPS2	1.33013	0.987962	61sp|Q8BYR5|CAPS2_MOUSE___1
Ccny	mmu-miR-103-3p	0.180218	0.167195	-0.0506333	0.732526	CCNY_MOUSE	0.0258482	0.942075	CCNY	-1.41157	0.987962	326sp|Q8BGU5|CCNY_MOUSE___1
Ccny	mmu-miR-103-3p	0.180218	0.167195	-0.0506333	0.732526	CCNY_MOUSE	0.0258482	0.942075	CCNY	0.031965	0.998374	73sp|Q8BGU5|CCNY_MOUSE___1
Ccny	mmu-miR-107-3p	0.141756	0.250736	-0.0506333	0.732526	CCNY_MOUSE	0.0258482	0.942075	CCNY	-1.41157	0.987962	326sp|Q8BGU5|CCNY_MOUSE___1
Ccny	mmu-miR-107-3p	0.141756	0.250736	-0.0506333	0.732526	CCNY_MOUSE	0.0258482	0.942075	CCNY	0.031965	0.998374	73sp|Q8BGU5|CCNY_MOUSE___1
Ccny	mmu-miR-130a-3p	0.194558	0.322699	-0.0506333	0.732526	CCNY_MOUSE	0.0258482	0.942075	CCNY	-1.41157	0.987962	326sp|Q8BGU5|CCNY_MOUSE___1
Ccny	mmu-miR-130a-3p	0.194558	0.322699	-0.0506333	0.732526	CCNY_MOUSE	0.0258482	0.942075	CCNY	0.031965	0.998374	73sp|Q8BGU5|CCNY_MOUSE___1
Ccny	mmu-miR-130b-3p	0.374755		-0.0506333	0.732526	CCNY_MOUSE	0.0258482	0.942075	CCNY	-1.41157	0.987962	326sp|Q8BGU5|CCNY_MOUSE___1
Ccny	mmu-miR-130b-3p	0.374755		-0.0506333	0.732526	CCNY_MOUSE	0.0258482	0.942075	CCNY	0.031965	0.998374	73sp|Q8BGU5|CCNY_MOUSE___1
Ccny	mmu-miR-3099-3p	0.0536782	0.848733	-0.0506333	0.732526	CCNY_MOUSE	0.0258482	0.942075	CCNY	-1.41157	0.987962	326sp|Q8BGU5|CCNY_MOUSE___1
Ccny	mmu-miR-3099-3p	0.0536782	0.848733	-0.0506333	0.732526	CCNY_MOUSE	0.0258482	0.942075	CCNY	0.031965	0.998374	73sp|Q8BGU5|CCNY_MOUSE___1
Ccny	mmu-miR-3102-3p	0.0569596	0.807677	-0.0506333	0.732526	CCNY_MOUSE	0.0258482	0.942075	CCNY	-1.41157	0.987962	326sp|Q8BGU5|CCNY_MOUSE___1
Ccny	mmu-miR-3102-3p	0.0569596	0.807677	-0.0506333	0.732526	CCNY_MOUSE	0.0258482	0.942075	CCNY	0.031965	0.998374	73sp|Q8BGU5|CCNY_MOUSE___1
Ccny	mmu-miR-378a-5p	0.438357	0.0944077	-0.0506333	0.732526	CCNY_MOUSE	0.0258482	0.942075	CCNY	-1.41157	0.987962	326sp|Q8BGU5|CCNY_MOUSE___1
Ccny	mmu-miR-378a-5p	0.438357	0.0944077	-0.0506333	0.732526	CCNY_MOUSE	0.0258482	0.942075	CCNY	0.031965	0.998374	73sp|Q8BGU5|CCNY_MOUSE___1
Ccny	mmu-miR-7033-5p	0.259266	0.5537	-0.0506333	0.732526	CCNY_MOUSE	0.0258482	0.942075	CCNY	-1.41157	0.987962	326sp|Q8BGU5|CCNY_MOUSE___1
Ccny	mmu-miR-7033-5p	0.259266	0.5537	-0.0506333	0.732526	CCNY_MOUSE	0.0258482	0.942075	CCNY	0.031965	0.998374	73sp|Q8BGU5|CCNY_MOUSE___1
Cdk18	mmu-miR-346-5p	0.27914	0.213154	-0.0103106	0.983869	CDK18_MOUSE	0.144286	0.778866	CDK18	1.63168	0.987962	75sp|Q04899|CDK18_MOUSE___1
Cdk18	mmu-miR-485-5p	0.182711	0.382845	-0.0103106	0.983869	CDK18_MOUSE	0.144286	0.778866	CDK18	1.63168	0.987962	75sp|Q04899|CDK18_MOUSE___1
Cep170	mmu-miR-130a-3p	0.194558	0.322699	-0.0473365	0.824433	CE170_MOUSE	-0.028329	0.995932	CE170	1.14713	0.987962	358sp|Q6A065|CE170_MOUSE___1
Cep170	mmu-miR-130b-3p	0.374755		-0.0473365	0.824433	CE170_MOUSE	-0.028329	0.995932	CE170	1.14713	0.987962	358sp|Q6A065|CE170_MOUSE___1
Cep170	mmu-miR-370-5p	0.307085		-0.0473365	0.824433	CE170_MOUSE	-0.028329	0.995932	CE170	1.14713	0.987962	358sp|Q6A065|CE170_MOUSE___1
Cep170	mmu-miR-433-3p	0.0918292	0.691297	-0.0473365	0.824433	CE170_MOUSE	-0.028329	0.995932	CE170	1.14713	0.987962	358sp|Q6A065|CE170_MOUSE___1
Cep170	mmu-miR-505-3p	0.189539		-0.0473365	0.824433	CE170_MOUSE	-0.028329	0.995932	CE170	1.14713	0.987962	358sp|Q6A065|CE170_MOUSE___1
Cend1	mmu-miR-17-5p	0.155014	0.569382	-0.0548245	0.717519	CEND_MOUSE	-0.24348	0.671503	CEND	-0.19243	0.992191	10sp|Q9JKC6|CEND_MOUSE___1
Cend1	mmu-miR-17-5p	0.155014	0.569382	-0.0548245	0.717519	CEND_MOUSE	-0.24348	0.671503	CEND	0.039607	0.992191	90sp|Q9JKC6|CEND_MOUSE___1
Cend1	mmu-miR-3102-3p.2-3p	0.423962		-0.0548245	0.717519	CEND_MOUSE	-0.24348	0.671503	CEND	-0.19243	0.992191	10sp|Q9JKC6|CEND_MOUSE___1
Cend1	mmu-miR-3102-3p.2-3p	0.423962		-0.0548245	0.717519	CEND_MOUSE	-0.24348	0.671503	CEND	0.039607	0.992191	90sp|Q9JKC6|CEND_MOUSE___1
Cend1	mmu-miR-669a-5p	0.124494	0.717841	-0.0548245	0.717519	CEND_MOUSE	-0.24348	0.671503	CEND	-0.19243	0.992191	10sp|Q9JKC6|CEND_MOUSE___1
Cend1	mmu-miR-669a-5p	0.124494	0.717841	-0.0548245	0.717519	CEND_MOUSE	-0.24348	0.671503	CEND	0.039607	0.992191	90sp|Q9JKC6|CEND_MOUSE___1
Cend1	mmu-miR-669f-5p	0.12061		-0.0548245	0.717519	CEND_MOUSE	-0.24348	0.671503	CEND	-0.19243	0.992191	10sp|Q9JKC6|CEND_MOUSE___1
Cend1	mmu-miR-669f-5p	0.12061		-0.0548245	0.717519	CEND_MOUSE	-0.24348	0.671503	CEND	0.039607	0.992191	90sp|Q9JKC6|CEND_MOUSE___1
Cend1	mmu-miR-669p-5p	0.124494	0.717841	-0.0548245	0.717519	CEND_MOUSE	-0.24348	0.671503	CEND	-0.19243	0.992191	10sp|Q9JKC6|CEND_MOUSE___1
Cend1	mmu-miR-669p-5p	0.124494	0.717841	-0.0548245	0.717519	CEND_MOUSE	-0.24348	0.671503	CEND	0.039607	0.992191	90sp|Q9JKC6|CEND_MOUSE___1
Hspd1	mmu-miR-410-5p	0.291845		-0.0344516	0.831776	CH60_MOUSE	0.0443578	0.88739	CH60	-0.231937	0.987962	70sp|P63038|CH60_MOUSE___1
Hspd1	mmu-miR-873a-5p	0.112902	0.649984	-0.0344516	0.831776	CH60_MOUSE	0.0443578	0.88739	CH60	-0.231937	0.987962	70sp|P63038|CH60_MOUSE___1
Cldn11	mmu-miR-1198-5p	0.163332	0.322699	-0.26217	0.250337	CLD11_MOUSE	-0.236123	0.825434	CLD11	4.43004	0.987962	198sp|Q60771|CLD11_MOUSE___1
Cldn11	mmu-miR-1198-5p	0.163332	0.322699	-0.26217	0.250337	CLD11_MOUSE	-0.236123	0.825434	CLD11	-1.71906	0.987962	194sp|Q60771|CLD11_MOUSE___2
Cldn11	mmu-miR-223-3p	0.0639369		-0.26217	0.250337	CLD11_MOUSE	-0.236123	0.825434	CLD11	4.43004	0.987962	198sp|Q60771|CLD11_MOUSE___1
Cldn11	mmu-miR-223-3p	0.0639369		-0.26217	0.250337	CLD11_MOUSE	-0.236123	0.825434	CLD11	-1.71906	0.987962	194sp|Q60771|CLD11_MOUSE___2
Cldn11	mmu-miR-25-3p	0.0748736	0.51362	-0.26217	0.250337	CLD11_MOUSE	-0.236123	0.825434	CLD11	4.43004	0.987962	198sp|Q60771|CLD11_MOUSE___1
Cldn11	mmu-miR-25-3p	0.0748736	0.51362	-0.26217	0.250337	CLD11_MOUSE	-0.236123	0.825434	CLD11	-1.71906	0.987962	194sp|Q60771|CLD11_MOUSE___2
Cldn11	mmu-miR-92b-3p	0.234876	0.184211	-0.26217	0.250337	CLD11_MOUSE	-0.236123	0.825434	CLD11	4.43004	0.987962	198sp|Q60771|CLD11_MOUSE___1
Cldn11	mmu-miR-92b-3p	0.234876	0.184211	-0.26217	0.250337	CLD11_MOUSE	-0.236123	0.825434	CLD11	-1.71906	0.987962	194sp|Q60771|CLD11_MOUSE___2
Cltc	mmu-miR-129b-3p	0.535152	0.0122979	-0.0220082	0.904038	CLH1_MOUSE	-0.007704	0.989603	CLH1	2.78416	0.987962	235sp|Q68FD5|CLH1_MOUSE___1
Cltc	mmu-miR-129b-3p	0.535152	0.0122979	-0.0220082	0.904038	CLH1_MOUSE	-0.007704	0.989603	CLH1	-0.229751	0.990355	394sp|Q68FD5|CLH1_MOUSE___1
Cltc	mmu-miR-130a-3p	0.194558	0.322699	-0.0220082	0.904038	CLH1_MOUSE	-0.007704	0.989603	CLH1	2.78416	0.987962	235sp|Q68FD5|CLH1_MOUSE___1
Cltc	mmu-miR-130a-3p	0.194558	0.322699	-0.0220082	0.904038	CLH1_MOUSE	-0.007704	0.989603	CLH1	-0.229751	0.990355	394sp|Q68FD5|CLH1_MOUSE___1
Cltc	mmu-miR-130b-3p	0.374755		-0.0220082	0.904038	CLH1_MOUSE	-0.007704	0.989603	CLH1	2.78416	0.987962	235sp|Q68FD5|CLH1_MOUSE___1
Cltc	mmu-miR-130b-3p	0.374755		-0.0220082	0.904038	CLH1_MOUSE	-0.007704	0.989603	CLH1	-0.229751	0.990355	394sp|Q68FD5|CLH1_MOUSE___1
Cltc	mmu-miR-222-5p	0.650236		-0.0220082	0.904038	CLH1_MOUSE	-0.007704	0.989603	CLH1	2.78416	0.987962	235sp|Q68FD5|CLH1_MOUSE___1
Cltc	mmu-miR-222-5p	0.650236		-0.0220082	0.904038	CLH1_MOUSE	-0.007704	0.989603	CLH1	-0.229751	0.990355	394sp|Q68FD5|CLH1_MOUSE___1
Cltc	mmu-miR-320-3p	0.214921	0.379648	-0.0220082	0.904038	CLH1_MOUSE	-0.007704	0.989603	CLH1	2.78416	0.987962	235sp|Q68FD5|CLH1_MOUSE___1
Cltc	mmu-miR-320-3p	0.214921	0.379648	-0.0220082	0.904038	CLH1_MOUSE	-0.007704	0.989603	CLH1	-0.229751	0.990355	394sp|Q68FD5|CLH1_MOUSE___1
Cltc	mmu-miR-382-5p	0.195379	0.299181	-0.0220082	0.904038	CLH1_MOUSE	-0.007704	0.989603	CLH1	2.78416	0.987962	235sp|Q68FD5|CLH1_MOUSE___1
Cltc	mmu-miR-382-5p	0.195379	0.299181	-0.0220082	0.904038	CLH1_MOUSE	-0.007704	0.989603	CLH1	-0.229751	0.990355	394sp|Q68FD5|CLH1_MOUSE___1
Cltc	mmu-miR-431-5p	0.290378	0.0856119	-0.0220082	0.904038	CLH1_MOUSE	-0.007704	0.989603	CLH1	2.78416	0.987962	235sp|Q68FD5|CLH1_MOUSE___1
Cltc	mmu-miR-431-5p	0.290378	0.0856119	-0.0220082	0.904038	CLH1_MOUSE	-0.007704	0.989603	CLH1	-0.229751	0.990355	394sp|Q68FD5|CLH1_MOUSE___1
Clmn	mmu-miR-124-5p	0.187045	0.233596	-0.165707	0.517458	CLMN_MOUSE	-0.150242	0.743023	CLMN	2.1254	0.987962	358sp|Q8C5W0|CLMN_MOUSE___1
Clmn	mmu-miR-129-1-3p	0.270781	0.389547	-0.165707	0.517458	CLMN_MOUSE	-0.150242	0.743023	CLMN	2.1254	0.987962	358sp|Q8C5W0|CLMN_MOUSE___1
Clmn	mmu-miR-129-2-3p	0.376589	0.198194	-0.165707	0.517458	CLMN_MOUSE	-0.150242	0.743023	CLMN	2.1254	0.987962	358sp|Q8C5W0|CLMN_MOUSE___1
Clmn	mmu-miR-132-3p	0.201544	0.322699	-0.165707	0.517458	CLMN_MOUSE	-0.150242	0.743023	CLMN	2.1254	0.987962	358sp|Q8C5W0|CLMN_MOUSE___1
Clmn	mmu-miR-181a-5p	0.0606591	0.767445	-0.165707	0.517458	CLMN_MOUSE	-0.150242	0.743023	CLMN	2.1254	0.987962	358sp|Q8C5W0|CLMN_MOUSE___1
Clmn	mmu-miR-181b-5p	0.0866802	0.556172	-0.165707	0.517458	CLMN_MOUSE	-0.150242	0.743023	CLMN	2.1254	0.987962	358sp|Q8C5W0|CLMN_MOUSE___1
Clmn	mmu-miR-181c-5p	0.0553896	0.724214	-0.165707	0.517458	CLMN_MOUSE	-0.150242	0.743023	CLMN	2.1254	0.987962	358sp|Q8C5W0|CLMN_MOUSE___1
Clmn	mmu-miR-181d-5p	0.163482	0.311501	-0.165707	0.517458	CLMN_MOUSE	-0.150242	0.743023	CLMN	2.1254	0.987962	358sp|Q8C5W0|CLMN_MOUSE___1
Clmn	mmu-miR-1981-5p	0.223198	0.357582	-0.165707	0.517458	CLMN_MOUSE	-0.150242	0.743023	CLMN	2.1254	0.987962	358sp|Q8C5W0|CLMN_MOUSE___1
Clmn	mmu-miR-212-3p	0.204378	0.104194	-0.165707	0.517458	CLMN_MOUSE	-0.150242	0.743023	CLMN	2.1254	0.987962	358sp|Q8C5W0|CLMN_MOUSE___1
Clmn	mmu-miR-298-5p	0.13187	0.67521	-0.165707	0.517458	CLMN_MOUSE	-0.150242	0.743023	CLMN	2.1254	0.987962	358sp|Q8C5W0|CLMN_MOUSE___1
Clmn	mmu-miR-31-5p	0.0833397	0.595562	-0.165707	0.517458	CLMN_MOUSE	-0.150242	0.743023	CLMN	2.1254	0.987962	358sp|Q8C5W0|CLMN_MOUSE___1
Clmn	mmu-miR-320-3p	0.214921	0.379648	-0.165707	0.517458	CLMN_MOUSE	-0.150242	0.743023	CLMN	2.1254	0.987962	358sp|Q8C5W0|CLMN_MOUSE___1
Clmn	mmu-miR-331-3p	0.158618	0.471778	-0.165707	0.517458	CLMN_MOUSE	-0.150242	0.743023	CLMN	2.1254	0.987962	358sp|Q8C5W0|CLMN_MOUSE___1
Clmn	mmu-miR-346-5p	0.27914	0.213154	-0.165707	0.517458	CLMN_MOUSE	-0.150242	0.743023	CLMN	2.1254	0.987962	358sp|Q8C5W0|CLMN_MOUSE___1
Clmn	mmu-miR-378a-3p	0.295224	0.0181058	-0.165707	0.517458	CLMN_MOUSE	-0.150242	0.743023	CLMN	2.1254	0.987962	358sp|Q8C5W0|CLMN_MOUSE___1
Clmn	mmu-miR-378c	0.235844	0.16743	-0.165707	0.517458	CLMN_MOUSE	-0.150242	0.743023	CLMN	2.1254	0.987962	358sp|Q8C5W0|CLMN_MOUSE___1
Clmn	mmu-miR-486a-3p	0.252404		-0.165707	0.517458	CLMN_MOUSE	-0.150242	0.743023	CLMN	2.1254	0.987962	358sp|Q8C5W0|CLMN_MOUSE___1
Clmn	mmu-miR-486b-3p	0.27666		-0.165707	0.517458	CLMN_MOUSE	-0.150242	0.743023	CLMN	2.1254	0.987962	358sp|Q8C5W0|CLMN_MOUSE___1
Clmn	mmu-miR-490-3p	0.0474723	0.889297	-0.165707	0.517458	CLMN_MOUSE	-0.150242	0.743023	CLMN	2.1254	0.987962	358sp|Q8C5W0|CLMN_MOUSE___1
Cnp	mmu-miR-1191a	0.285309		-0.198833	0.340419	CN37_MOUSE	-0.26525	0.674469	CN37	1.56815	0.987962	169sp|P16330|CN37_MOUSE___1
Cnksr2	mmu-miR-320-3p	0.214921	0.379648	-0.000896007	0.998229	CNKR2_MOUSE	-0.0342648	0.934837	CNKR2	-1.5041	0.987962	756sp|Q80YA9|CNKR2_MOUSE___1
Cnksr2	mmu-miR-320-3p	0.214921	0.379648	-0.000896007	0.998229	CNKR2_MOUSE	-0.0342648	0.934837	CNKR2	0.936694	0.987962	325sp|Q80YA9|CNKR2_MOUSE___1
Cnksr2	mmu-miR-320-3p	0.214921	0.379648	-0.000896007	0.998229	CNKR2_MOUSE	-0.0342648	0.934837	CNKR2	-1.0542	0.987962	702sp|Q80YA9|CNKR2_MOUSE___1
Cnksr2	mmu-miR-320-3p	0.214921	0.379648	-0.000896007	0.998229	CNKR2_MOUSE	-0.0342648	0.934837	CNKR2	-0.627705	0.987962	390sp|Q80YA9|CNKR2_MOUSE___1
Cnksr2	mmu-miR-320-3p	0.214921	0.379648	-0.000896007	0.998229	CNKR2_MOUSE	-0.0342648	0.934837	CNKR2	-0.119457	0.992191	906sp|Q80YA9|CNKR2_MOUSE___1
Cnksr2	mmu-miR-345-3p	0.217574		-0.000896007	0.998229	CNKR2_MOUSE	-0.0342648	0.934837	CNKR2	-1.5041	0.987962	756sp|Q80YA9|CNKR2_MOUSE___1
Cnksr2	mmu-miR-345-3p	0.217574		-0.000896007	0.998229	CNKR2_MOUSE	-0.0342648	0.934837	CNKR2	0.936694	0.987962	325sp|Q80YA9|CNKR2_MOUSE___1
Cnksr2	mmu-miR-345-3p	0.217574		-0.000896007	0.998229	CNKR2_MOUSE	-0.0342648	0.934837	CNKR2	-1.0542	0.987962	702sp|Q80YA9|CNKR2_MOUSE___1
Cnksr2	mmu-miR-345-3p	0.217574		-0.000896007	0.998229	CNKR2_MOUSE	-0.0342648	0.934837	CNKR2	-0.627705	0.987962	390sp|Q80YA9|CNKR2_MOUSE___1
Cnksr2	mmu-miR-345-3p	0.217574		-0.000896007	0.998229	CNKR2_MOUSE	-0.0342648	0.934837	CNKR2	-0.119457	0.992191	906sp|Q80YA9|CNKR2_MOUSE___1
Cnksr2	mmu-miR-346-5p	0.27914	0.213154	-0.000896007	0.998229	CNKR2_MOUSE	-0.0342648	0.934837	CNKR2	-1.5041	0.987962	756sp|Q80YA9|CNKR2_MOUSE___1
Cnksr2	mmu-miR-346-5p	0.27914	0.213154	-0.000896007	0.998229	CNKR2_MOUSE	-0.0342648	0.934837	CNKR2	0.936694	0.987962	325sp|Q80YA9|CNKR2_MOUSE___1
Cnksr2	mmu-miR-346-5p	0.27914	0.213154	-0.000896007	0.998229	CNKR2_MOUSE	-0.0342648	0.934837	CNKR2	-1.0542	0.987962	702sp|Q80YA9|CNKR2_MOUSE___1
Cnksr2	mmu-miR-346-5p	0.27914	0.213154	-0.000896007	0.998229	CNKR2_MOUSE	-0.0342648	0.934837	CNKR2	-0.627705	0.987962	390sp|Q80YA9|CNKR2_MOUSE___1
Cnksr2	mmu-miR-346-5p	0.27914	0.213154	-0.000896007	0.998229	CNKR2_MOUSE	-0.0342648	0.934837	CNKR2	-0.119457	0.992191	906sp|Q80YA9|CNKR2_MOUSE___1
Cnksr2	mmu-miR-383-5p	0.255594	0.0760779	-0.000896007	0.998229	CNKR2_MOUSE	-0.0342648	0.934837	CNKR2	-1.5041	0.987962	756sp|Q80YA9|CNKR2_MOUSE___1
Cnksr2	mmu-miR-383-5p	0.255594	0.0760779	-0.000896007	0.998229	CNKR2_MOUSE	-0.0342648	0.934837	CNKR2	0.936694	0.987962	325sp|Q80YA9|CNKR2_MOUSE___1
Cnksr2	mmu-miR-383-5p	0.255594	0.0760779	-0.000896007	0.998229	CNKR2_MOUSE	-0.0342648	0.934837	CNKR2	-1.0542	0.987962	702sp|Q80YA9|CNKR2_MOUSE___1
Cnksr2	mmu-miR-383-5p	0.255594	0.0760779	-0.000896007	0.998229	CNKR2_MOUSE	-0.0342648	0.934837	CNKR2	-0.627705	0.987962	390sp|Q80YA9|CNKR2_MOUSE___1
Cnksr2	mmu-miR-383-5p	0.255594	0.0760779	-0.000896007	0.998229	CNKR2_MOUSE	-0.0342648	0.934837	CNKR2	-0.119457	0.992191	906sp|Q80YA9|CNKR2_MOUSE___1
Cnksr2	mmu-miR-467e-5p	0.240527		-0.000896007	0.998229	CNKR2_MOUSE	-0.0342648	0.934837	CNKR2	-1.5041	0.987962	756sp|Q80YA9|CNKR2_MOUSE___1
Cnksr2	mmu-miR-467e-5p	0.240527		-0.000896007	0.998229	CNKR2_MOUSE	-0.0342648	0.934837	CNKR2	0.936694	0.987962	325sp|Q80YA9|CNKR2_MOUSE___1
Cnksr2	mmu-miR-467e-5p	0.240527		-0.000896007	0.998229	CNKR2_MOUSE	-0.0342648	0.934837	CNKR2	-1.0542	0.987962	702sp|Q80YA9|CNKR2_MOUSE___1
Cnksr2	mmu-miR-467e-5p	0.240527		-0.000896007	0.998229	CNKR2_MOUSE	-0.0342648	0.934837	CNKR2	-0.627705	0.987962	390sp|Q80YA9|CNKR2_MOUSE___1
Cnksr2	mmu-miR-467e-5p	0.240527		-0.000896007	0.998229	CNKR2_MOUSE	-0.0342648	0.934837	CNKR2	-0.119457	0.992191	906sp|Q80YA9|CNKR2_MOUSE___1
Cnksr2	mmu-miR-467h	0.599714		-0.000896007	0.998229	CNKR2_MOUSE	-0.0342648	0.934837	CNKR2	-1.5041	0.987962	756sp|Q80YA9|CNKR2_MOUSE___1
Cnksr2	mmu-miR-467h	0.599714		-0.000896007	0.998229	CNKR2_MOUSE	-0.0342648	0.934837	CNKR2	0.936694	0.987962	325sp|Q80YA9|CNKR2_MOUSE___1
Cnksr2	mmu-miR-467h	0.599714		-0.000896007	0.998229	CNKR2_MOUSE	-0.0342648	0.934837	CNKR2	-1.0542	0.987962	702sp|Q80YA9|CNKR2_MOUSE___1
Cnksr2	mmu-miR-467h	0.599714		-0.000896007	0.998229	CNKR2_MOUSE	-0.0342648	0.934837	CNKR2	-0.627705	0.987962	390sp|Q80YA9|CNKR2_MOUSE___1
Cnksr2	mmu-miR-467h	0.599714		-0.000896007	0.998229	CNKR2_MOUSE	-0.0342648	0.934837	CNKR2	-0.119457	0.992191	906sp|Q80YA9|CNKR2_MOUSE___1
Cnksr2	mmu-miR-486a-5p	0.00913016	0.973984	-0.000896007	0.998229	CNKR2_MOUSE	-0.0342648	0.934837	CNKR2	-1.5041	0.987962	756sp|Q80YA9|CNKR2_MOUSE___1
Cnksr2	mmu-miR-486a-5p	0.00913016	0.973984	-0.000896007	0.998229	CNKR2_MOUSE	-0.0342648	0.934837	CNKR2	0.936694	0.987962	325sp|Q80YA9|CNKR2_MOUSE___1
Cnksr2	mmu-miR-486a-5p	0.00913016	0.973984	-0.000896007	0.998229	CNKR2_MOUSE	-0.0342648	0.934837	CNKR2	-1.0542	0.987962	702sp|Q80YA9|CNKR2_MOUSE___1
Cnksr2	mmu-miR-486a-5p	0.00913016	0.973984	-0.000896007	0.998229	CNKR2_MOUSE	-0.0342648	0.934837	CNKR2	-0.627705	0.987962	390sp|Q80YA9|CNKR2_MOUSE___1
Cnksr2	mmu-miR-486a-5p	0.00913016	0.973984	-0.000896007	0.998229	CNKR2_MOUSE	-0.0342648	0.934837	CNKR2	-0.119457	0.992191	906sp|Q80YA9|CNKR2_MOUSE___1
Cnksr2	mmu-miR-486b-5p	0.00913016	0.973984	-0.000896007	0.998229	CNKR2_MOUSE	-0.0342648	0.934837	CNKR2	-1.5041	0.987962	756sp|Q80YA9|CNKR2_MOUSE___1
Cnksr2	mmu-miR-486b-5p	0.00913016	0.973984	-0.000896007	0.998229	CNKR2_MOUSE	-0.0342648	0.934837	CNKR2	0.936694	0.987962	325sp|Q80YA9|CNKR2_MOUSE___1
Cnksr2	mmu-miR-486b-5p	0.00913016	0.973984	-0.000896007	0.998229	CNKR2_MOUSE	-0.0342648	0.934837	CNKR2	-1.0542	0.987962	702sp|Q80YA9|CNKR2_MOUSE___1
Cnksr2	mmu-miR-486b-5p	0.00913016	0.973984	-0.000896007	0.998229	CNKR2_MOUSE	-0.0342648	0.934837	CNKR2	-0.627705	0.987962	390sp|Q80YA9|CNKR2_MOUSE___1
Cnksr2	mmu-miR-486b-5p	0.00913016	0.973984	-0.000896007	0.998229	CNKR2_MOUSE	-0.0342648	0.934837	CNKR2	-0.119457	0.992191	906sp|Q80YA9|CNKR2_MOUSE___1
Cnksr2	mmu-miR-674-5p	0.14792	0.44796	-0.000896007	0.998229	CNKR2_MOUSE	-0.0342648	0.934837	CNKR2	-1.5041	0.987962	756sp|Q80YA9|CNKR2_MOUSE___1
Cnksr2	mmu-miR-674-5p	0.14792	0.44796	-0.000896007	0.998229	CNKR2_MOUSE	-0.0342648	0.934837	CNKR2	0.936694	0.987962	325sp|Q80YA9|CNKR2_MOUSE___1
Cnksr2	mmu-miR-674-5p	0.14792	0.44796	-0.000896007	0.998229	CNKR2_MOUSE	-0.0342648	0.934837	CNKR2	-1.0542	0.987962	702sp|Q80YA9|CNKR2_MOUSE___1
Cnksr2	mmu-miR-674-5p	0.14792	0.44796	-0.000896007	0.998229	CNKR2_MOUSE	-0.0342648	0.934837	CNKR2	-0.627705	0.987962	390sp|Q80YA9|CNKR2_MOUSE___1
Cnksr2	mmu-miR-674-5p	0.14792	0.44796	-0.000896007	0.998229	CNKR2_MOUSE	-0.0342648	0.934837	CNKR2	-0.119457	0.992191	906sp|Q80YA9|CNKR2_MOUSE___1
Cnksr2	mmu-miR-6944-3p	0.124563		-0.000896007	0.998229	CNKR2_MOUSE	-0.0342648	0.934837	CNKR2	-1.5041	0.987962	756sp|Q80YA9|CNKR2_MOUSE___1
Cnksr2	mmu-miR-6944-3p	0.124563		-0.000896007	0.998229	CNKR2_MOUSE	-0.0342648	0.934837	CNKR2	0.936694	0.987962	325sp|Q80YA9|CNKR2_MOUSE___1
Cnksr2	mmu-miR-6944-3p	0.124563		-0.000896007	0.998229	CNKR2_MOUSE	-0.0342648	0.934837	CNKR2	-1.0542	0.987962	702sp|Q80YA9|CNKR2_MOUSE___1
Cnksr2	mmu-miR-6944-3p	0.124563		-0.000896007	0.998229	CNKR2_MOUSE	-0.0342648	0.934837	CNKR2	-0.627705	0.987962	390sp|Q80YA9|CNKR2_MOUSE___1
Cnksr2	mmu-miR-6944-3p	0.124563		-0.000896007	0.998229	CNKR2_MOUSE	-0.0342648	0.934837	CNKR2	-0.119457	0.992191	906sp|Q80YA9|CNKR2_MOUSE___1
Cnksr2	mmu-miR-874-3p	0.140208	0.434201	-0.000896007	0.998229	CNKR2_MOUSE	-0.0342648	0.934837	CNKR2	-1.5041	0.987962	756sp|Q80YA9|CNKR2_MOUSE___1
Cnksr2	mmu-miR-874-3p	0.140208	0.434201	-0.000896007	0.998229	CNKR2_MOUSE	-0.0342648	0.934837	CNKR2	0.936694	0.987962	325sp|Q80YA9|CNKR2_MOUSE___1
Cnksr2	mmu-miR-874-3p	0.140208	0.434201	-0.000896007	0.998229	CNKR2_MOUSE	-0.0342648	0.934837	CNKR2	-1.0542	0.987962	702sp|Q80YA9|CNKR2_MOUSE___1
Cnksr2	mmu-miR-874-3p	0.140208	0.434201	-0.000896007	0.998229	CNKR2_MOUSE	-0.0342648	0.934837	CNKR2	-0.627705	0.987962	390sp|Q80YA9|CNKR2_MOUSE___1
Cnksr2	mmu-miR-874-3p	0.140208	0.434201	-0.000896007	0.998229	CNKR2_MOUSE	-0.0342648	0.934837	CNKR2	-0.119457	0.992191	906sp|Q80YA9|CNKR2_MOUSE___1
Crkl	mmu-miR-10b-5p	0.0495176		-0.21039	0.211051	CRKL_MOUSE	-0.0653481	0.961886	CRKL	0.0365083	0.998374	107sp|P47941|CRKL_MOUSE___1
Crkl	mmu-miR-1191a	0.285309		-0.21039	0.211051	CRKL_MOUSE	-0.0653481	0.961886	CRKL	0.0365083	0.998374	107sp|P47941|CRKL_MOUSE___1
Crkl	mmu-miR-145a-5p	0.223068	0.419951	-0.21039	0.211051	CRKL_MOUSE	-0.0653481	0.961886	CRKL	0.0365083	0.998374	107sp|P47941|CRKL_MOUSE___1
Crkl	mmu-miR-145b	0.129927		-0.21039	0.211051	CRKL_MOUSE	-0.0653481	0.961886	CRKL	0.0365083	0.998374	107sp|P47941|CRKL_MOUSE___1
Crkl	mmu-miR-149-5p	0.177503	0.418492	-0.21039	0.211051	CRKL_MOUSE	-0.0653481	0.961886	CRKL	0.0365083	0.998374	107sp|P47941|CRKL_MOUSE___1
Crkl	mmu-miR-298-5p	0.13187	0.67521	-0.21039	0.211051	CRKL_MOUSE	-0.0653481	0.961886	CRKL	0.0365083	0.998374	107sp|P47941|CRKL_MOUSE___1
Crkl	mmu-miR-425-5p	0.159835	0.173532	-0.21039	0.211051	CRKL_MOUSE	-0.0653481	0.961886	CRKL	0.0365083	0.998374	107sp|P47941|CRKL_MOUSE___1
Crkl	mmu-miR-542-3p	0.231574		-0.21039	0.211051	CRKL_MOUSE	-0.0653481	0.961886	CRKL	0.0365083	0.998374	107sp|P47941|CRKL_MOUSE___1
Crk	mmu-miR-10b-5p	0.0495176		-0.00489407	0.985337	CRK_MOUSE	-0.0521277	0.8867	CRK	-2.38848	0.987962	83sp|Q64010|CRK_MOUSE___1
Crk	mmu-miR-1306-5p	0.149572		-0.00489407	0.985337	CRK_MOUSE	-0.0521277	0.8867	CRK	-2.38848	0.987962	83sp|Q64010|CRK_MOUSE___1
Crk	mmu-miR-154-5p	0.0228026	0.896005	-0.00489407	0.985337	CRK_MOUSE	-0.0521277	0.8867	CRK	-2.38848	0.987962	83sp|Q64010|CRK_MOUSE___1
Crk	mmu-miR-181a-5p	0.0606591	0.767445	-0.00489407	0.985337	CRK_MOUSE	-0.0521277	0.8867	CRK	-2.38848	0.987962	83sp|Q64010|CRK_MOUSE___1
Crk	mmu-miR-221-3p	0.0565016	0.745611	-0.00489407	0.985337	CRK_MOUSE	-0.0521277	0.8867	CRK	-2.38848	0.987962	83sp|Q64010|CRK_MOUSE___1
Crk	mmu-miR-222-3p	0.0930412	0.577332	-0.00489407	0.985337	CRK_MOUSE	-0.0521277	0.8867	CRK	-2.38848	0.987962	83sp|Q64010|CRK_MOUSE___1
Crk	mmu-miR-331-5p	0.353401		-0.00489407	0.985337	CRK_MOUSE	-0.0521277	0.8867	CRK	-2.38848	0.987962	83sp|Q64010|CRK_MOUSE___1
Crk	mmu-miR-485-3p	0.382632		-0.00489407	0.985337	CRK_MOUSE	-0.0521277	0.8867	CRK	-2.38848	0.987962	83sp|Q64010|CRK_MOUSE___1
Crk	mmu-miR-667-3p	0.193237	0.415929	-0.00489407	0.985337	CRK_MOUSE	-0.0521277	0.8867	CRK	-2.38848	0.987962	83sp|Q64010|CRK_MOUSE___1
Crk	mmu-miR-760-3p	0.114066		-0.00489407	0.985337	CRK_MOUSE	-0.0521277	0.8867	CRK	-2.38848	0.987962	83sp|Q64010|CRK_MOUSE___1
Crk	mmu-miR-873a-5p	0.112902	0.649984	-0.00489407	0.985337	CRK_MOUSE	-0.0521277	0.8867	CRK	-2.38848	0.987962	83sp|Q64010|CRK_MOUSE___1
Csde1	mmu-miR-1264-5p	0.0232581		-0.0857187	0.27844	CSDE1_MOUSE	-0.0412043	0.892077	CSDE1	-0.413601	0.990355	123sp|Q91W50|CSDE1_MOUSE___1
Csde1	mmu-miR-132-3p	0.201544	0.322699	-0.0857187	0.27844	CSDE1_MOUSE	-0.0412043	0.892077	CSDE1	-0.413601	0.990355	123sp|Q91W50|CSDE1_MOUSE___1
Csde1	mmu-miR-212-3p	0.204378	0.104194	-0.0857187	0.27844	CSDE1_MOUSE	-0.0412043	0.892077	CSDE1	-0.413601	0.990355	123sp|Q91W50|CSDE1_MOUSE___1
Csde1	mmu-miR-300-5p	0.0104004		-0.0857187	0.27844	CSDE1_MOUSE	-0.0412043	0.892077	CSDE1	-0.413601	0.990355	123sp|Q91W50|CSDE1_MOUSE___1
Csde1	mmu-miR-320-3p	0.214921	0.379648	-0.0857187	0.27844	CSDE1_MOUSE	-0.0412043	0.892077	CSDE1	-0.413601	0.990355	123sp|Q91W50|CSDE1_MOUSE___1
Csde1	mmu-miR-501-3p	0.374059	0.168479	-0.0857187	0.27844	CSDE1_MOUSE	-0.0412043	0.892077	CSDE1	-0.413601	0.990355	123sp|Q91W50|CSDE1_MOUSE___1
Csde1	mmu-miR-666-3p	0.0075089	0.982963	-0.0857187	0.27844	CSDE1_MOUSE	-0.0412043	0.892077	CSDE1	-0.413601	0.990355	123sp|Q91W50|CSDE1_MOUSE___1
Csde1	mmu-miR-674-5p	0.14792	0.44796	-0.0857187	0.27844	CSDE1_MOUSE	-0.0412043	0.892077	CSDE1	-0.413601	0.990355	123sp|Q91W50|CSDE1_MOUSE___1
Csde1	mmu-miR-770-5p	0.264844	0.453823	-0.0857187	0.27844	CSDE1_MOUSE	-0.0412043	0.892077	CSDE1	-0.413601	0.990355	123sp|Q91W50|CSDE1_MOUSE___1
Csrp1	mmu-miR-204-3p	0.3564	0.168479	-0.152838	0.383398	CSRP1_MOUSE	-0.125284	0.805059	CSRP1	-0.10035	0.989133	192sp|P97315|CSRP1_MOUSE___1
Csrp1	mmu-miR-383-5p	0.255594	0.0760779	-0.152838	0.383398	CSRP1_MOUSE	-0.125284	0.805059	CSRP1	-0.10035	0.989133	192sp|P97315|CSRP1_MOUSE___1
Csrp1	mmu-miR-491-5p	0.220485		-0.152838	0.383398	CSRP1_MOUSE	-0.125284	0.805059	CSRP1	-0.10035	0.989133	192sp|P97315|CSRP1_MOUSE___1
Ctnna2	mmu-miR-1198-5p	0.163332	0.322699	-0.0576019	0.672033	CTNA2_MOUSE	-0.0844756	0.800903	CTNA2	-2.44808	0.987962	939sp|Q61301|CTNA2_MOUSE___1
Ctnna2	mmu-miR-1198-5p	0.163332	0.322699	-0.0576019	0.672033	CTNA2_MOUSE	-0.0844756	0.800903	CTNA2	0.256181	0.987962	901sp|Q61301|CTNA2_MOUSE___1
Ctnna2	mmu-miR-1198-5p	0.163332	0.322699	-0.0576019	0.672033	CTNA2_MOUSE	-0.0844756	0.800903	CTNA2	1.19109	0.987962	262sp|Q61301|CTNA2_MOUSE___1
Ctnna2	mmu-miR-1198-5p	0.163332	0.322699	-0.0576019	0.672033	CTNA2_MOUSE	-0.0844756	0.800903	CTNA2	0.111049	0.987962	6sp|Q61301|CTNA2_MOUSE___1
Ctnna2	mmu-miR-183-5p	2.23844		-0.0576019	0.672033	CTNA2_MOUSE	-0.0844756	0.800903	CTNA2	-2.44808	0.987962	939sp|Q61301|CTNA2_MOUSE___1
Ctnna2	mmu-miR-183-5p	2.23844		-0.0576019	0.672033	CTNA2_MOUSE	-0.0844756	0.800903	CTNA2	0.256181	0.987962	901sp|Q61301|CTNA2_MOUSE___1
Ctnna2	mmu-miR-183-5p	2.23844		-0.0576019	0.672033	CTNA2_MOUSE	-0.0844756	0.800903	CTNA2	1.19109	0.987962	262sp|Q61301|CTNA2_MOUSE___1
Ctnna2	mmu-miR-183-5p	2.23844		-0.0576019	0.672033	CTNA2_MOUSE	-0.0844756	0.800903	CTNA2	0.111049	0.987962	6sp|Q61301|CTNA2_MOUSE___1
Ctnna2	mmu-miR-1943-5p	0.398969		-0.0576019	0.672033	CTNA2_MOUSE	-0.0844756	0.800903	CTNA2	-2.44808	0.987962	939sp|Q61301|CTNA2_MOUSE___1
Ctnna2	mmu-miR-1943-5p	0.398969		-0.0576019	0.672033	CTNA2_MOUSE	-0.0844756	0.800903	CTNA2	0.256181	0.987962	901sp|Q61301|CTNA2_MOUSE___1
Ctnna2	mmu-miR-1943-5p	0.398969		-0.0576019	0.672033	CTNA2_MOUSE	-0.0844756	0.800903	CTNA2	1.19109	0.987962	262sp|Q61301|CTNA2_MOUSE___1
Ctnna2	mmu-miR-1943-5p	0.398969		-0.0576019	0.672033	CTNA2_MOUSE	-0.0844756	0.800903	CTNA2	0.111049	0.987962	6sp|Q61301|CTNA2_MOUSE___1
Ctnna2	mmu-miR-3971	0.439421		-0.0576019	0.672033	CTNA2_MOUSE	-0.0844756	0.800903	CTNA2	-2.44808	0.987962	939sp|Q61301|CTNA2_MOUSE___1
Ctnna2	mmu-miR-3971	0.439421		-0.0576019	0.672033	CTNA2_MOUSE	-0.0844756	0.800903	CTNA2	0.256181	0.987962	901sp|Q61301|CTNA2_MOUSE___1
Ctnna2	mmu-miR-3971	0.439421		-0.0576019	0.672033	CTNA2_MOUSE	-0.0844756	0.800903	CTNA2	1.19109	0.987962	262sp|Q61301|CTNA2_MOUSE___1
Ctnna2	mmu-miR-3971	0.439421		-0.0576019	0.672033	CTNA2_MOUSE	-0.0844756	0.800903	CTNA2	0.111049	0.987962	6sp|Q61301|CTNA2_MOUSE___1
Ctnna2	mmu-miR-770-3p	0.0226846	0.950192	-0.0576019	0.672033	CTNA2_MOUSE	-0.0844756	0.800903	CTNA2	-2.44808	0.987962	939sp|Q61301|CTNA2_MOUSE___1
Ctnna2	mmu-miR-770-3p	0.0226846	0.950192	-0.0576019	0.672033	CTNA2_MOUSE	-0.0844756	0.800903	CTNA2	0.256181	0.987962	901sp|Q61301|CTNA2_MOUSE___1
Ctnna2	mmu-miR-770-3p	0.0226846	0.950192	-0.0576019	0.672033	CTNA2_MOUSE	-0.0844756	0.800903	CTNA2	1.19109	0.987962	262sp|Q61301|CTNA2_MOUSE___1
Ctnna2	mmu-miR-770-3p	0.0226846	0.950192	-0.0576019	0.672033	CTNA2_MOUSE	-0.0844756	0.800903	CTNA2	0.111049	0.987962	6sp|Q61301|CTNA2_MOUSE___1
Cttnbp2	mmu-miR-1191a	0.285309		-0.0413033	0.877362	CTTB2_MOUSE	0.0468096	0.929214	CTTB2	-3.98218	0.987962	576sp|B9EJA2|CTTB2_MOUSE___1
Cttnbp2	mmu-miR-1191a	0.285309		-0.0413033	0.877362	CTTB2_MOUSE	0.0468096	0.929214	CTTB2	0.715457	0.987962	554sp|B9EJA2|CTTB2_MOUSE___1
Cttnbp2	mmu-miR-320-3p	0.214921	0.379648	-0.0413033	0.877362	CTTB2_MOUSE	0.0468096	0.929214	CTTB2	-3.98218	0.987962	576sp|B9EJA2|CTTB2_MOUSE___1
Cttnbp2	mmu-miR-320-3p	0.214921	0.379648	-0.0413033	0.877362	CTTB2_MOUSE	0.0468096	0.929214	CTTB2	0.715457	0.987962	554sp|B9EJA2|CTTB2_MOUSE___1
Cttnbp2	mmu-miR-331-5p	0.353401		-0.0413033	0.877362	CTTB2_MOUSE	0.0468096	0.929214	CTTB2	-3.98218	0.987962	576sp|B9EJA2|CTTB2_MOUSE___1
Cttnbp2	mmu-miR-331-5p	0.353401		-0.0413033	0.877362	CTTB2_MOUSE	0.0468096	0.929214	CTTB2	0.715457	0.987962	554sp|B9EJA2|CTTB2_MOUSE___1
Cttnbp2	mmu-miR-6238	0.536178		-0.0413033	0.877362	CTTB2_MOUSE	0.0468096	0.929214	CTTB2	-3.98218	0.987962	576sp|B9EJA2|CTTB2_MOUSE___1
Cttnbp2	mmu-miR-6238	0.536178		-0.0413033	0.877362	CTTB2_MOUSE	0.0468096	0.929214	CTTB2	0.715457	0.987962	554sp|B9EJA2|CTTB2_MOUSE___1
Cttnbp2	mmu-miR-92b-3p	0.234876	0.184211	-0.0413033	0.877362	CTTB2_MOUSE	0.0468096	0.929214	CTTB2	-3.98218	0.987962	576sp|B9EJA2|CTTB2_MOUSE___1
Cttnbp2	mmu-miR-92b-3p	0.234876	0.184211	-0.0413033	0.877362	CTTB2_MOUSE	0.0468096	0.929214	CTTB2	0.715457	0.987962	554sp|B9EJA2|CTTB2_MOUSE___1
Cul3	mmu-miR-130a-3p	0.194558	0.322699	-0.00522058	0.976782	CUL3_MOUSE	-0.0378147	0.933727	CUL3	0.158793	0.987962	737sp|Q9JLV5|CUL3_MOUSE___1
Cul3	mmu-miR-130b-3p	0.374755		-0.00522058	0.976782	CUL3_MOUSE	-0.0378147	0.933727	CUL3	0.158793	0.987962	737sp|Q9JLV5|CUL3_MOUSE___1
Cul3	mmu-miR-139-5p	0.239781	0.204454	-0.00522058	0.976782	CUL3_MOUSE	-0.0378147	0.933727	CUL3	0.158793	0.987962	737sp|Q9JLV5|CUL3_MOUSE___1
Cul3	mmu-miR-212-5p	0.086751	0.679551	-0.00522058	0.976782	CUL3_MOUSE	-0.0378147	0.933727	CUL3	0.158793	0.987962	737sp|Q9JLV5|CUL3_MOUSE___1
Cul3	mmu-miR-877-5p	0.267665		-0.00522058	0.976782	CUL3_MOUSE	-0.0378147	0.933727	CUL3	0.158793	0.987962	737sp|Q9JLV5|CUL3_MOUSE___1
Cul4b	mmu-miR-124-3p	0.120083	0.342261	-0.0687239	0.778313	CUL4B_MOUSE	-0.0434531	0.961886	CUL4B	4.09248	0.987962	149sp|A2A432|CUL4B_MOUSE___1
Cul4b	mmu-miR-138-2-3p	0.146334	0.679551	-0.0687239	0.778313	CUL4B_MOUSE	-0.0434531	0.961886	CUL4B	4.09248	0.987962	149sp|A2A432|CUL4B_MOUSE___1
Cul4b	mmu-miR-223-3p	0.0639369		-0.0687239	0.778313	CUL4B_MOUSE	-0.0434531	0.961886	CUL4B	4.09248	0.987962	149sp|A2A432|CUL4B_MOUSE___1
Cul4b	mmu-miR-541-5p	0.0900138	0.405118	-0.0687239	0.778313	CUL4B_MOUSE	-0.0434531	0.961886	CUL4B	4.09248	0.987962	149sp|A2A432|CUL4B_MOUSE___1
Cul4b	mmu-miR-544-3p	0.240047		-0.0687239	0.778313	CUL4B_MOUSE	-0.0434531	0.961886	CUL4B	4.09248	0.987962	149sp|A2A432|CUL4B_MOUSE___1
Dync1i1	mmu-miR-103-3p	0.180218	0.167195	-0.0420134	0.850619	DC1I1_MOUSE	-0.0159969	0.969477	DC1I1	-1.86449	0.987962	159sp|O88485|DC1I1_MOUSE___1
Dync1i1	mmu-miR-103-3p	0.180218	0.167195	-0.0420134	0.850619	DC1I1_MOUSE	-0.0159969	0.969477	DC1I1	-0.383545	0.987962	618sp|O88485|DC1I1_MOUSE___1
Dync1i1	mmu-miR-103-3p	0.180218	0.167195	-0.0420134	0.850619	DC1I1_MOUSE	-0.0159969	0.969477	DC1I1	-1.0735	0.987962	162sp|O88485|DC1I1_MOUSE___1
Dync1i1	mmu-miR-103-3p	0.180218	0.167195	-0.0420134	0.850619	DC1I1_MOUSE	-0.0159969	0.969477	DC1I1	0.0573607	0.997186	180sp|O88485|DC1I1_MOUSE___1
Dync1i1	mmu-miR-107-3p	0.141756	0.250736	-0.0420134	0.850619	DC1I1_MOUSE	-0.0159969	0.969477	DC1I1	-1.86449	0.987962	159sp|O88485|DC1I1_MOUSE___1
Dync1i1	mmu-miR-107-3p	0.141756	0.250736	-0.0420134	0.850619	DC1I1_MOUSE	-0.0159969	0.969477	DC1I1	-0.383545	0.987962	618sp|O88485|DC1I1_MOUSE___1
Dync1i1	mmu-miR-107-3p	0.141756	0.250736	-0.0420134	0.850619	DC1I1_MOUSE	-0.0159969	0.969477	DC1I1	-1.0735	0.987962	162sp|O88485|DC1I1_MOUSE___1
Dync1i1	mmu-miR-107-3p	0.141756	0.250736	-0.0420134	0.850619	DC1I1_MOUSE	-0.0159969	0.969477	DC1I1	0.0573607	0.997186	180sp|O88485|DC1I1_MOUSE___1
Dync1i1	mmu-miR-155-5p	0.0800031		-0.0420134	0.850619	DC1I1_MOUSE	-0.0159969	0.969477	DC1I1	-1.86449	0.987962	159sp|O88485|DC1I1_MOUSE___1
Dync1i1	mmu-miR-155-5p	0.0800031		-0.0420134	0.850619	DC1I1_MOUSE	-0.0159969	0.969477	DC1I1	-0.383545	0.987962	618sp|O88485|DC1I1_MOUSE___1
Dync1i1	mmu-miR-155-5p	0.0800031		-0.0420134	0.850619	DC1I1_MOUSE	-0.0159969	0.969477	DC1I1	-1.0735	0.987962	162sp|O88485|DC1I1_MOUSE___1
Dync1i1	mmu-miR-155-5p	0.0800031		-0.0420134	0.850619	DC1I1_MOUSE	-0.0159969	0.969477	DC1I1	0.0573607	0.997186	180sp|O88485|DC1I1_MOUSE___1
Dync1i1	mmu-miR-183-5p	2.23844		-0.0420134	0.850619	DC1I1_MOUSE	-0.0159969	0.969477	DC1I1	-1.86449	0.987962	159sp|O88485|DC1I1_MOUSE___1
Dync1i1	mmu-miR-183-5p	2.23844		-0.0420134	0.850619	DC1I1_MOUSE	-0.0159969	0.969477	DC1I1	-0.383545	0.987962	618sp|O88485|DC1I1_MOUSE___1
Dync1i1	mmu-miR-183-5p	2.23844		-0.0420134	0.850619	DC1I1_MOUSE	-0.0159969	0.969477	DC1I1	-1.0735	0.987962	162sp|O88485|DC1I1_MOUSE___1
Dync1i1	mmu-miR-183-5p	2.23844		-0.0420134	0.850619	DC1I1_MOUSE	-0.0159969	0.969477	DC1I1	0.0573607	0.997186	180sp|O88485|DC1I1_MOUSE___1
Dync1i1	mmu-miR-3085-3p	0.329918		-0.0420134	0.850619	DC1I1_MOUSE	-0.0159969	0.969477	DC1I1	-1.86449	0.987962	159sp|O88485|DC1I1_MOUSE___1
Dync1i1	mmu-miR-3085-3p	0.329918		-0.0420134	0.850619	DC1I1_MOUSE	-0.0159969	0.969477	DC1I1	-0.383545	0.987962	618sp|O88485|DC1I1_MOUSE___1
Dync1i1	mmu-miR-3085-3p	0.329918		-0.0420134	0.850619	DC1I1_MOUSE	-0.0159969	0.969477	DC1I1	-1.0735	0.987962	162sp|O88485|DC1I1_MOUSE___1
Dync1i1	mmu-miR-3085-3p	0.329918		-0.0420134	0.850619	DC1I1_MOUSE	-0.0159969	0.969477	DC1I1	0.0573607	0.997186	180sp|O88485|DC1I1_MOUSE___1
Dync1i2	mmu-miR-138-1-3p	0.113478	0.747152	-0.0249941	0.862109	DC1I2_MOUSE	-0.14725	0.778866	DC1I2	0.800958	0.987962	95sp|O88487|DC1I2_MOUSE___2
Dync1i2	mmu-miR-138-1-3p	0.113478	0.747152	-0.0249941	0.862109	DC1I2_MOUSE	-0.14725	0.778866	DC1I2	0.800958	0.987962	98sp|O88487|DC1I2_MOUSE___2
Dync1i2	mmu-miR-138-1-3p	0.113478	0.747152	-0.0249941	0.862109	DC1I2_MOUSE	-0.14725	0.778866	DC1I2	-0.161583	0.987962	98sp|O88487|DC1I2_MOUSE___1
Dync1li1	mmu-miR-298-5p	0.13187	0.67521	-0.0169902	0.923433	DC1L1_MOUSE	-0.0395986	0.920731	DC1L1	-0.301551	0.987962	510sp|Q8R1Q8|DC1L1_MOUSE___2
Dync1li1	mmu-miR-298-5p	0.13187	0.67521	-0.0169902	0.923433	DC1L1_MOUSE	-0.0395986	0.920731	DC1L1	0.987042	0.987962	516sp|Q8R1Q8|DC1L1_MOUSE___2
Dync1li1	mmu-miR-298-5p	0.13187	0.67521	-0.0169902	0.923433	DC1L1_MOUSE	-0.0395986	0.920731	DC1L1	-0.237476	0.987962	516sp|Q8R1Q8|DC1L1_MOUSE___1
Dync1li1	mmu-miR-298-5p	0.13187	0.67521	-0.0169902	0.923433	DC1L1_MOUSE	-0.0395986	0.920731	DC1L1	0.0451003	0.992191	207sp|Q8R1Q8|DC1L1_MOUSE___1
Dync1li1	mmu-miR-298-5p	0.13187	0.67521	-0.0169902	0.923433	DC1L1_MOUSE	-0.0395986	0.920731	DC1L1	0.0104725	0.995497	510sp|Q8R1Q8|DC1L1_MOUSE___1
Dync1li2	mmu-miR-103-3p	0.180218	0.167195	-0.0604866	0.583448	DC1L2_MOUSE	-0.0540843	0.898592	DC1L2	-0.864883	0.987962	446sp|Q6PDL0|DC1L2_MOUSE___1
Dync1li2	mmu-miR-103-3p	0.180218	0.167195	-0.0604866	0.583448	DC1L2_MOUSE	-0.0540843	0.898592	DC1L2	-0.151564	0.987962	194sp|Q6PDL0|DC1L2_MOUSE___1
Dync1li2	mmu-miR-107-3p	0.141756	0.250736	-0.0604866	0.583448	DC1L2_MOUSE	-0.0540843	0.898592	DC1L2	-0.864883	0.987962	446sp|Q6PDL0|DC1L2_MOUSE___1
Dync1li2	mmu-miR-107-3p	0.141756	0.250736	-0.0604866	0.583448	DC1L2_MOUSE	-0.0540843	0.898592	DC1L2	-0.151564	0.987962	194sp|Q6PDL0|DC1L2_MOUSE___1
Dync1li2	mmu-miR-150-3p	0.531586		-0.0604866	0.583448	DC1L2_MOUSE	-0.0540843	0.898592	DC1L2	-0.864883	0.987962	446sp|Q6PDL0|DC1L2_MOUSE___1
Dync1li2	mmu-miR-150-3p	0.531586		-0.0604866	0.583448	DC1L2_MOUSE	-0.0540843	0.898592	DC1L2	-0.151564	0.987962	194sp|Q6PDL0|DC1L2_MOUSE___1
Dync1li2	mmu-miR-17-5p	0.155014	0.569382	-0.0604866	0.583448	DC1L2_MOUSE	-0.0540843	0.898592	DC1L2	-0.864883	0.987962	446sp|Q6PDL0|DC1L2_MOUSE___1
Dync1li2	mmu-miR-17-5p	0.155014	0.569382	-0.0604866	0.583448	DC1L2_MOUSE	-0.0540843	0.898592	DC1L2	-0.151564	0.987962	194sp|Q6PDL0|DC1L2_MOUSE___1
Dync1li2	mmu-miR-181a-5p	0.0606591	0.767445	-0.0604866	0.583448	DC1L2_MOUSE	-0.0540843	0.898592	DC1L2	-0.864883	0.987962	446sp|Q6PDL0|DC1L2_MOUSE___1
Dync1li2	mmu-miR-181a-5p	0.0606591	0.767445	-0.0604866	0.583448	DC1L2_MOUSE	-0.0540843	0.898592	DC1L2	-0.151564	0.987962	194sp|Q6PDL0|DC1L2_MOUSE___1
Dync1li2	mmu-miR-1981-5p	0.223198	0.357582	-0.0604866	0.583448	DC1L2_MOUSE	-0.0540843	0.898592	DC1L2	-0.864883	0.987962	446sp|Q6PDL0|DC1L2_MOUSE___1
Dync1li2	mmu-miR-1981-5p	0.223198	0.357582	-0.0604866	0.583448	DC1L2_MOUSE	-0.0540843	0.898592	DC1L2	-0.151564	0.987962	194sp|Q6PDL0|DC1L2_MOUSE___1
Dync1li2	mmu-miR-23b-5p	0.513493		-0.0604866	0.583448	DC1L2_MOUSE	-0.0540843	0.898592	DC1L2	-0.864883	0.987962	446sp|Q6PDL0|DC1L2_MOUSE___1
Dync1li2	mmu-miR-23b-5p	0.513493		-0.0604866	0.583448	DC1L2_MOUSE	-0.0540843	0.898592	DC1L2	-0.151564	0.987962	194sp|Q6PDL0|DC1L2_MOUSE___1
Dync1li2	mmu-miR-298-5p	0.13187	0.67521	-0.0604866	0.583448	DC1L2_MOUSE	-0.0540843	0.898592	DC1L2	-0.864883	0.987962	446sp|Q6PDL0|DC1L2_MOUSE___1
Dync1li2	mmu-miR-298-5p	0.13187	0.67521	-0.0604866	0.583448	DC1L2_MOUSE	-0.0540843	0.898592	DC1L2	-0.151564	0.987962	194sp|Q6PDL0|DC1L2_MOUSE___1
Dync1li2	mmu-miR-342-3p	0.188244	0.214256	-0.0604866	0.583448	DC1L2_MOUSE	-0.0540843	0.898592	DC1L2	-0.864883	0.987962	446sp|Q6PDL0|DC1L2_MOUSE___1
Dync1li2	mmu-miR-342-3p	0.188244	0.214256	-0.0604866	0.583448	DC1L2_MOUSE	-0.0540843	0.898592	DC1L2	-0.151564	0.987962	194sp|Q6PDL0|DC1L2_MOUSE___1
Dync1li2	mmu-miR-3475-3p	0.211172	0.558312	-0.0604866	0.583448	DC1L2_MOUSE	-0.0540843	0.898592	DC1L2	-0.864883	0.987962	446sp|Q6PDL0|DC1L2_MOUSE___1
Dync1li2	mmu-miR-3475-3p	0.211172	0.558312	-0.0604866	0.583448	DC1L2_MOUSE	-0.0540843	0.898592	DC1L2	-0.151564	0.987962	194sp|Q6PDL0|DC1L2_MOUSE___1
Dync1li2	mmu-miR-361-5p	0.122886	0.531758	-0.0604866	0.583448	DC1L2_MOUSE	-0.0540843	0.898592	DC1L2	-0.864883	0.987962	446sp|Q6PDL0|DC1L2_MOUSE___1
Dync1li2	mmu-miR-361-5p	0.122886	0.531758	-0.0604866	0.583448	DC1L2_MOUSE	-0.0540843	0.898592	DC1L2	-0.151564	0.987962	194sp|Q6PDL0|DC1L2_MOUSE___1
Dync1li2	mmu-miR-425-5p	0.159835	0.173532	-0.0604866	0.583448	DC1L2_MOUSE	-0.0540843	0.898592	DC1L2	-0.864883	0.987962	446sp|Q6PDL0|DC1L2_MOUSE___1
Dync1li2	mmu-miR-425-5p	0.159835	0.173532	-0.0604866	0.583448	DC1L2_MOUSE	-0.0540843	0.898592	DC1L2	-0.151564	0.987962	194sp|Q6PDL0|DC1L2_MOUSE___1
Dync1li2	mmu-miR-544-5p	0.0423062		-0.0604866	0.583448	DC1L2_MOUSE	-0.0540843	0.898592	DC1L2	-0.864883	0.987962	446sp|Q6PDL0|DC1L2_MOUSE___1
Dync1li2	mmu-miR-544-5p	0.0423062		-0.0604866	0.583448	DC1L2_MOUSE	-0.0540843	0.898592	DC1L2	-0.151564	0.987962	194sp|Q6PDL0|DC1L2_MOUSE___1
Dctn2	mmu-miR-151-3p	0.0964377	0.582194	-0.004758	0.98289	DCTN2_MOUSE	-0.102341	0.765852	DCTN2	0.976207	0.987962	321sp|Q99KJ8|DCTN2_MOUSE___1
Dctn2	mmu-miR-540-3p	0.162779	0.5537	-0.004758	0.98289	DCTN2_MOUSE	-0.102341	0.765852	DCTN2	0.976207	0.987962	321sp|Q99KJ8|DCTN2_MOUSE___1
Dennd5b	mmu-miR-103-2-5p	0.578716		-0.0944946	0.312391	DEN5B_MOUSE	0.0176843	0.962816	DEN5B	0.161542	0.987962	822sp|A2RSQ0|DEN5B_MOUSE___1
Dennd5b	mmu-miR-1224-5p	0.340846	0.221455	-0.0944946	0.312391	DEN5B_MOUSE	0.0176843	0.962816	DEN5B	0.161542	0.987962	822sp|A2RSQ0|DEN5B_MOUSE___1
Dennd5b	mmu-miR-140-3p	0.00951055	0.972631	-0.0944946	0.312391	DEN5B_MOUSE	0.0176843	0.962816	DEN5B	0.161542	0.987962	822sp|A2RSQ0|DEN5B_MOUSE___1
Dennd5b	mmu-miR-145a-5p	0.223068	0.419951	-0.0944946	0.312391	DEN5B_MOUSE	0.0176843	0.962816	DEN5B	0.161542	0.987962	822sp|A2RSQ0|DEN5B_MOUSE___1
Dennd5b	mmu-miR-145b	0.129927		-0.0944946	0.312391	DEN5B_MOUSE	0.0176843	0.962816	DEN5B	0.161542	0.987962	822sp|A2RSQ0|DEN5B_MOUSE___1
Dennd5b	mmu-miR-221-3p	0.0565016	0.745611	-0.0944946	0.312391	DEN5B_MOUSE	0.0176843	0.962816	DEN5B	0.161542	0.987962	822sp|A2RSQ0|DEN5B_MOUSE___1
Dennd5b	mmu-miR-222-3p	0.0930412	0.577332	-0.0944946	0.312391	DEN5B_MOUSE	0.0176843	0.962816	DEN5B	0.161542	0.987962	822sp|A2RSQ0|DEN5B_MOUSE___1
Dennd5b	mmu-miR-223-3p	0.0639369		-0.0944946	0.312391	DEN5B_MOUSE	0.0176843	0.962816	DEN5B	0.161542	0.987962	822sp|A2RSQ0|DEN5B_MOUSE___1
Dennd5b	mmu-miR-320-3p	0.214921	0.379648	-0.0944946	0.312391	DEN5B_MOUSE	0.0176843	0.962816	DEN5B	0.161542	0.987962	822sp|A2RSQ0|DEN5B_MOUSE___1
Dennd5b	mmu-miR-362-5p	0.0383083	0.898849	-0.0944946	0.312391	DEN5B_MOUSE	0.0176843	0.962816	DEN5B	0.161542	0.987962	822sp|A2RSQ0|DEN5B_MOUSE___1
Dennd5b	mmu-miR-370-5p	0.307085		-0.0944946	0.312391	DEN5B_MOUSE	0.0176843	0.962816	DEN5B	0.161542	0.987962	822sp|A2RSQ0|DEN5B_MOUSE___1
Dennd5b	mmu-miR-541-5p	0.0900138	0.405118	-0.0944946	0.312391	DEN5B_MOUSE	0.0176843	0.962816	DEN5B	0.161542	0.987962	822sp|A2RSQ0|DEN5B_MOUSE___1
Dennd5b	mmu-miR-674-5p	0.14792	0.44796	-0.0944946	0.312391	DEN5B_MOUSE	0.0176843	0.962816	DEN5B	0.161542	0.987962	822sp|A2RSQ0|DEN5B_MOUSE___1
Denr	mmu-miR-329-3p	0.158778	0.434201	-0.0527686	0.838796	DENR_MOUSE	-0.0730649	0.885813	DENR	5.35051	0.00047466	73sp|Q9CQJ6|DENR_MOUSE___1
Denr	mmu-miR-873a-3p	0.242509	0.424465	-0.0527686	0.838796	DENR_MOUSE	-0.0730649	0.885813	DENR	5.35051	0.00047466	73sp|Q9CQJ6|DENR_MOUSE___1
Dgkq	mmu-miR-329-3p	0.158778	0.434201	-0.040155	0.856947	DGKQ_MOUSE	-0.168483	0.795127	DGKQ	-1.33143	0.987962	22sp|Q6P5E8|DGKQ_MOUSE___1
Dgkq	mmu-miR-329-3p	0.158778	0.434201	-0.040155	0.856947	DGKQ_MOUSE	-0.168483	0.795127	DGKQ	0.112306	0.990165	26sp|Q6P5E8|DGKQ_MOUSE___1
Dgkq	mmu-miR-329-3p	0.158778	0.434201	-0.040155	0.856947	DGKQ_MOUSE	-0.168483	0.795127	DGKQ	0.187207	0.992191	22sp|Q6P5E8|DGKQ_MOUSE___2
Dgkq	mmu-miR-329-3p	0.158778	0.434201	-0.040155	0.856947	DGKQ_MOUSE	-0.168483	0.795127	DGKQ	0.187207	0.992191	26sp|Q6P5E8|DGKQ_MOUSE___2
Dip2b	mmu-miR-1191a	0.285309		-0.0124829	0.953417	DIP2B_MOUSE	-0.251073	0.538343	DIP2B	-0.911308	0.987962	53sp|Q3UH60|DIP2B_MOUSE___1
Dip2b	mmu-miR-140-3p	0.00951055	0.972631	-0.0124829	0.953417	DIP2B_MOUSE	-0.251073	0.538343	DIP2B	-0.911308	0.987962	53sp|Q3UH60|DIP2B_MOUSE___1
Dip2b	mmu-miR-26a-5p	0.0547445	0.724214	-0.0124829	0.953417	DIP2B_MOUSE	-0.251073	0.538343	DIP2B	-0.911308	0.987962	53sp|Q3UH60|DIP2B_MOUSE___1
Dip2b	mmu-miR-324-5p	0.116155	0.389547	-0.0124829	0.953417	DIP2B_MOUSE	-0.251073	0.538343	DIP2B	-0.911308	0.987962	53sp|Q3UH60|DIP2B_MOUSE___1
Dip2b	mmu-miR-540-3p	0.162779	0.5537	-0.0124829	0.953417	DIP2B_MOUSE	-0.251073	0.538343	DIP2B	-0.911308	0.987962	53sp|Q3UH60|DIP2B_MOUSE___1
Dip2b	mmu-miR-877-5p	0.267665		-0.0124829	0.953417	DIP2B_MOUSE	-0.251073	0.538343	DIP2B	-0.911308	0.987962	53sp|Q3UH60|DIP2B_MOUSE___1
Dlg1	mmu-miR-543-5p	0.346664	0.316099	-0.00382209	0.986754	DLG1_MOUSE	-0.0092704	0.989728	DLG1
Dlg1	mmu-miR-671-5p	0.272607	0.299181	-0.00382209	0.986754	DLG1_MOUSE	-0.0092704	0.989728	DLG1
Dlgap1	mmu-miR-129-1-3p	0.270781	0.389547	-0.018941	0.94021	DLGP1_MOUSE	-0.0514179	0.915662	DLGP1	-1.51662	0.987962	425sp|Q9D415|DLGP1_MOUSE___2
Dlgap1	mmu-miR-129-1-3p	0.270781	0.389547	-0.018941	0.94021	DLGP1_MOUSE	-0.0514179	0.915662	DLGP1	-1.90686	0.987962	425sp|Q9D415|DLGP1_MOUSE___1
Dlgap1	mmu-miR-129-1-3p	0.270781	0.389547	-0.018941	0.94021	DLGP1_MOUSE	-0.0514179	0.915662	DLGP1	2.21933	0.987962	169sp|Q9D415|DLGP1_MOUSE___1
Dlgap1	mmu-miR-129-1-3p	0.270781	0.389547	-0.018941	0.94021	DLGP1_MOUSE	-0.0514179	0.915662	DLGP1	1.52825	0.987962	403sp|Q9D415|DLGP1_MOUSE___1
Dlgap1	mmu-miR-129-1-3p	0.270781	0.389547	-0.018941	0.94021	DLGP1_MOUSE	-0.0514179	0.915662	DLGP1	-0.250154	0.987962	509sp|Q9D415|DLGP1_MOUSE___1
Dlgap1	mmu-miR-129-1-3p	0.270781	0.389547	-0.018941	0.94021	DLGP1_MOUSE	-0.0514179	0.915662	DLGP1	0.64657	0.987962	605sp|Q9D415|DLGP1_MOUSE___1
Dlgap1	mmu-miR-129-1-3p	0.270781	0.389547	-0.018941	0.94021	DLGP1_MOUSE	-0.0514179	0.915662	DLGP1	0.892333	0.990247	436sp|Q9D415|DLGP1_MOUSE___1
Dlgap1	mmu-miR-129-1-3p	0.270781	0.389547	-0.018941	0.94021	DLGP1_MOUSE	-0.0514179	0.915662	DLGP1	-0.367609	0.992191	437sp|Q9D415|DLGP1_MOUSE___1
Dlgap1	mmu-miR-129-1-3p	0.270781	0.389547	-0.018941	0.94021	DLGP1_MOUSE	-0.0514179	0.915662	DLGP1	-0.0136048	0.998374	368sp|Q9D415|DLGP1_MOUSE___1
Dlgap1	mmu-miR-129-1-3p	0.270781	0.389547	-0.018941	0.94021	DLGP1_MOUSE	-0.0514179	0.915662	DLGP1	0.00395039	0.998374	436sp|Q9D415|DLGP1_MOUSE___2
Dlgap1	mmu-miR-129-2-3p	0.376589	0.198194	-0.018941	0.94021	DLGP1_MOUSE	-0.0514179	0.915662	DLGP1	-1.51662	0.987962	425sp|Q9D415|DLGP1_MOUSE___2
Dlgap1	mmu-miR-129-2-3p	0.376589	0.198194	-0.018941	0.94021	DLGP1_MOUSE	-0.0514179	0.915662	DLGP1	-1.90686	0.987962	425sp|Q9D415|DLGP1_MOUSE___1
Dlgap1	mmu-miR-129-2-3p	0.376589	0.198194	-0.018941	0.94021	DLGP1_MOUSE	-0.0514179	0.915662	DLGP1	2.21933	0.987962	169sp|Q9D415|DLGP1_MOUSE___1
Dlgap1	mmu-miR-129-2-3p	0.376589	0.198194	-0.018941	0.94021	DLGP1_MOUSE	-0.0514179	0.915662	DLGP1	1.52825	0.987962	403sp|Q9D415|DLGP1_MOUSE___1
Dlgap1	mmu-miR-129-2-3p	0.376589	0.198194	-0.018941	0.94021	DLGP1_MOUSE	-0.0514179	0.915662	DLGP1	-0.250154	0.987962	509sp|Q9D415|DLGP1_MOUSE___1
Dlgap1	mmu-miR-129-2-3p	0.376589	0.198194	-0.018941	0.94021	DLGP1_MOUSE	-0.0514179	0.915662	DLGP1	0.64657	0.987962	605sp|Q9D415|DLGP1_MOUSE___1
Dlgap1	mmu-miR-129-2-3p	0.376589	0.198194	-0.018941	0.94021	DLGP1_MOUSE	-0.0514179	0.915662	DLGP1	0.892333	0.990247	436sp|Q9D415|DLGP1_MOUSE___1
Dlgap1	mmu-miR-129-2-3p	0.376589	0.198194	-0.018941	0.94021	DLGP1_MOUSE	-0.0514179	0.915662	DLGP1	-0.367609	0.992191	437sp|Q9D415|DLGP1_MOUSE___1
Dlgap1	mmu-miR-129-2-3p	0.376589	0.198194	-0.018941	0.94021	DLGP1_MOUSE	-0.0514179	0.915662	DLGP1	-0.0136048	0.998374	368sp|Q9D415|DLGP1_MOUSE___1
Dlgap1	mmu-miR-129-2-3p	0.376589	0.198194	-0.018941	0.94021	DLGP1_MOUSE	-0.0514179	0.915662	DLGP1	0.00395039	0.998374	436sp|Q9D415|DLGP1_MOUSE___2
Dlgap1	mmu-miR-145a-5p	0.223068	0.419951	-0.018941	0.94021	DLGP1_MOUSE	-0.0514179	0.915662	DLGP1	-1.51662	0.987962	425sp|Q9D415|DLGP1_MOUSE___2
Dlgap1	mmu-miR-145a-5p	0.223068	0.419951	-0.018941	0.94021	DLGP1_MOUSE	-0.0514179	0.915662	DLGP1	-1.90686	0.987962	425sp|Q9D415|DLGP1_MOUSE___1
Dlgap1	mmu-miR-145a-5p	0.223068	0.419951	-0.018941	0.94021	DLGP1_MOUSE	-0.0514179	0.915662	DLGP1	2.21933	0.987962	169sp|Q9D415|DLGP1_MOUSE___1
Dlgap1	mmu-miR-145a-5p	0.223068	0.419951	-0.018941	0.94021	DLGP1_MOUSE	-0.0514179	0.915662	DLGP1	1.52825	0.987962	403sp|Q9D415|DLGP1_MOUSE___1
Dlgap1	mmu-miR-145a-5p	0.223068	0.419951	-0.018941	0.94021	DLGP1_MOUSE	-0.0514179	0.915662	DLGP1	-0.250154	0.987962	509sp|Q9D415|DLGP1_MOUSE___1
Dlgap1	mmu-miR-145a-5p	0.223068	0.419951	-0.018941	0.94021	DLGP1_MOUSE	-0.0514179	0.915662	DLGP1	0.64657	0.987962	605sp|Q9D415|DLGP1_MOUSE___1
Dlgap1	mmu-miR-145a-5p	0.223068	0.419951	-0.018941	0.94021	DLGP1_MOUSE	-0.0514179	0.915662	DLGP1	0.892333	0.990247	436sp|Q9D415|DLGP1_MOUSE___1
Dlgap1	mmu-miR-145a-5p	0.223068	0.419951	-0.018941	0.94021	DLGP1_MOUSE	-0.0514179	0.915662	DLGP1	-0.367609	0.992191	437sp|Q9D415|DLGP1_MOUSE___1
Dlgap1	mmu-miR-145a-5p	0.223068	0.419951	-0.018941	0.94021	DLGP1_MOUSE	-0.0514179	0.915662	DLGP1	-0.0136048	0.998374	368sp|Q9D415|DLGP1_MOUSE___1
Dlgap1	mmu-miR-145a-5p	0.223068	0.419951	-0.018941	0.94021	DLGP1_MOUSE	-0.0514179	0.915662	DLGP1	0.00395039	0.998374	436sp|Q9D415|DLGP1_MOUSE___2
Dlgap1	mmu-miR-145b	0.129927		-0.018941	0.94021	DLGP1_MOUSE	-0.0514179	0.915662	DLGP1	-1.51662	0.987962	425sp|Q9D415|DLGP1_MOUSE___2
Dlgap1	mmu-miR-145b	0.129927		-0.018941	0.94021	DLGP1_MOUSE	-0.0514179	0.915662	DLGP1	-1.90686	0.987962	425sp|Q9D415|DLGP1_MOUSE___1
Dlgap1	mmu-miR-145b	0.129927		-0.018941	0.94021	DLGP1_MOUSE	-0.0514179	0.915662	DLGP1	2.21933	0.987962	169sp|Q9D415|DLGP1_MOUSE___1
Dlgap1	mmu-miR-145b	0.129927		-0.018941	0.94021	DLGP1_MOUSE	-0.0514179	0.915662	DLGP1	1.52825	0.987962	403sp|Q9D415|DLGP1_MOUSE___1
Dlgap1	mmu-miR-145b	0.129927		-0.018941	0.94021	DLGP1_MOUSE	-0.0514179	0.915662	DLGP1	-0.250154	0.987962	509sp|Q9D415|DLGP1_MOUSE___1
Dlgap1	mmu-miR-145b	0.129927		-0.018941	0.94021	DLGP1_MOUSE	-0.0514179	0.915662	DLGP1	0.64657	0.987962	605sp|Q9D415|DLGP1_MOUSE___1
Dlgap1	mmu-miR-145b	0.129927		-0.018941	0.94021	DLGP1_MOUSE	-0.0514179	0.915662	DLGP1	0.892333	0.990247	436sp|Q9D415|DLGP1_MOUSE___1
Dlgap1	mmu-miR-145b	0.129927		-0.018941	0.94021	DLGP1_MOUSE	-0.0514179	0.915662	DLGP1	-0.367609	0.992191	437sp|Q9D415|DLGP1_MOUSE___1
Dlgap1	mmu-miR-145b	0.129927		-0.018941	0.94021	DLGP1_MOUSE	-0.0514179	0.915662	DLGP1	-0.0136048	0.998374	368sp|Q9D415|DLGP1_MOUSE___1
Dlgap1	mmu-miR-145b	0.129927		-0.018941	0.94021	DLGP1_MOUSE	-0.0514179	0.915662	DLGP1	0.00395039	0.998374	436sp|Q9D415|DLGP1_MOUSE___2
Dlgap1	mmu-miR-223-3p	0.0639369		-0.018941	0.94021	DLGP1_MOUSE	-0.0514179	0.915662	DLGP1	-1.51662	0.987962	425sp|Q9D415|DLGP1_MOUSE___2
Dlgap1	mmu-miR-223-3p	0.0639369		-0.018941	0.94021	DLGP1_MOUSE	-0.0514179	0.915662	DLGP1	-1.90686	0.987962	425sp|Q9D415|DLGP1_MOUSE___1
Dlgap1	mmu-miR-223-3p	0.0639369		-0.018941	0.94021	DLGP1_MOUSE	-0.0514179	0.915662	DLGP1	2.21933	0.987962	169sp|Q9D415|DLGP1_MOUSE___1
Dlgap1	mmu-miR-223-3p	0.0639369		-0.018941	0.94021	DLGP1_MOUSE	-0.0514179	0.915662	DLGP1	1.52825	0.987962	403sp|Q9D415|DLGP1_MOUSE___1
Dlgap1	mmu-miR-223-3p	0.0639369		-0.018941	0.94021	DLGP1_MOUSE	-0.0514179	0.915662	DLGP1	-0.250154	0.987962	509sp|Q9D415|DLGP1_MOUSE___1
Dlgap1	mmu-miR-223-3p	0.0639369		-0.018941	0.94021	DLGP1_MOUSE	-0.0514179	0.915662	DLGP1	0.64657	0.987962	605sp|Q9D415|DLGP1_MOUSE___1
Dlgap1	mmu-miR-223-3p	0.0639369		-0.018941	0.94021	DLGP1_MOUSE	-0.0514179	0.915662	DLGP1	0.892333	0.990247	436sp|Q9D415|DLGP1_MOUSE___1
Dlgap1	mmu-miR-223-3p	0.0639369		-0.018941	0.94021	DLGP1_MOUSE	-0.0514179	0.915662	DLGP1	-0.367609	0.992191	437sp|Q9D415|DLGP1_MOUSE___1
Dlgap1	mmu-miR-223-3p	0.0639369		-0.018941	0.94021	DLGP1_MOUSE	-0.0514179	0.915662	DLGP1	-0.0136048	0.998374	368sp|Q9D415|DLGP1_MOUSE___1
Dlgap1	mmu-miR-223-3p	0.0639369		-0.018941	0.94021	DLGP1_MOUSE	-0.0514179	0.915662	DLGP1	0.00395039	0.998374	436sp|Q9D415|DLGP1_MOUSE___2
Dlgap1	mmu-miR-27a-5p	0.072487		-0.018941	0.94021	DLGP1_MOUSE	-0.0514179	0.915662	DLGP1	-1.51662	0.987962	425sp|Q9D415|DLGP1_MOUSE___2
Dlgap1	mmu-miR-27a-5p	0.072487		-0.018941	0.94021	DLGP1_MOUSE	-0.0514179	0.915662	DLGP1	-1.90686	0.987962	425sp|Q9D415|DLGP1_MOUSE___1
Dlgap1	mmu-miR-27a-5p	0.072487		-0.018941	0.94021	DLGP1_MOUSE	-0.0514179	0.915662	DLGP1	2.21933	0.987962	169sp|Q9D415|DLGP1_MOUSE___1
Dlgap1	mmu-miR-27a-5p	0.072487		-0.018941	0.94021	DLGP1_MOUSE	-0.0514179	0.915662	DLGP1	1.52825	0.987962	403sp|Q9D415|DLGP1_MOUSE___1
Dlgap1	mmu-miR-27a-5p	0.072487		-0.018941	0.94021	DLGP1_MOUSE	-0.0514179	0.915662	DLGP1	-0.250154	0.987962	509sp|Q9D415|DLGP1_MOUSE___1
Dlgap1	mmu-miR-27a-5p	0.072487		-0.018941	0.94021	DLGP1_MOUSE	-0.0514179	0.915662	DLGP1	0.64657	0.987962	605sp|Q9D415|DLGP1_MOUSE___1
Dlgap1	mmu-miR-27a-5p	0.072487		-0.018941	0.94021	DLGP1_MOUSE	-0.0514179	0.915662	DLGP1	0.892333	0.990247	436sp|Q9D415|DLGP1_MOUSE___1
Dlgap1	mmu-miR-27a-5p	0.072487		-0.018941	0.94021	DLGP1_MOUSE	-0.0514179	0.915662	DLGP1	-0.367609	0.992191	437sp|Q9D415|DLGP1_MOUSE___1
Dlgap1	mmu-miR-27a-5p	0.072487		-0.018941	0.94021	DLGP1_MOUSE	-0.0514179	0.915662	DLGP1	-0.0136048	0.998374	368sp|Q9D415|DLGP1_MOUSE___1
Dlgap1	mmu-miR-27a-5p	0.072487		-0.018941	0.94021	DLGP1_MOUSE	-0.0514179	0.915662	DLGP1	0.00395039	0.998374	436sp|Q9D415|DLGP1_MOUSE___2
Dlgap1	mmu-miR-425-5p	0.159835	0.173532	-0.018941	0.94021	DLGP1_MOUSE	-0.0514179	0.915662	DLGP1	-1.51662	0.987962	425sp|Q9D415|DLGP1_MOUSE___2
Dlgap1	mmu-miR-425-5p	0.159835	0.173532	-0.018941	0.94021	DLGP1_MOUSE	-0.0514179	0.915662	DLGP1	-1.90686	0.987962	425sp|Q9D415|DLGP1_MOUSE___1
Dlgap1	mmu-miR-425-5p	0.159835	0.173532	-0.018941	0.94021	DLGP1_MOUSE	-0.0514179	0.915662	DLGP1	2.21933	0.987962	169sp|Q9D415|DLGP1_MOUSE___1
Dlgap1	mmu-miR-425-5p	0.159835	0.173532	-0.018941	0.94021	DLGP1_MOUSE	-0.0514179	0.915662	DLGP1	1.52825	0.987962	403sp|Q9D415|DLGP1_MOUSE___1
Dlgap1	mmu-miR-425-5p	0.159835	0.173532	-0.018941	0.94021	DLGP1_MOUSE	-0.0514179	0.915662	DLGP1	-0.250154	0.987962	509sp|Q9D415|DLGP1_MOUSE___1
Dlgap1	mmu-miR-425-5p	0.159835	0.173532	-0.018941	0.94021	DLGP1_MOUSE	-0.0514179	0.915662	DLGP1	0.64657	0.987962	605sp|Q9D415|DLGP1_MOUSE___1
Dlgap1	mmu-miR-425-5p	0.159835	0.173532	-0.018941	0.94021	DLGP1_MOUSE	-0.0514179	0.915662	DLGP1	0.892333	0.990247	436sp|Q9D415|DLGP1_MOUSE___1
Dlgap1	mmu-miR-425-5p	0.159835	0.173532	-0.018941	0.94021	DLGP1_MOUSE	-0.0514179	0.915662	DLGP1	-0.367609	0.992191	437sp|Q9D415|DLGP1_MOUSE___1
Dlgap1	mmu-miR-425-5p	0.159835	0.173532	-0.018941	0.94021	DLGP1_MOUSE	-0.0514179	0.915662	DLGP1	-0.0136048	0.998374	368sp|Q9D415|DLGP1_MOUSE___1
Dlgap1	mmu-miR-425-5p	0.159835	0.173532	-0.018941	0.94021	DLGP1_MOUSE	-0.0514179	0.915662	DLGP1	0.00395039	0.998374	436sp|Q9D415|DLGP1_MOUSE___2
Dlgap1	mmu-miR-674-5p	0.14792	0.44796	-0.018941	0.94021	DLGP1_MOUSE	-0.0514179	0.915662	DLGP1	-1.51662	0.987962	425sp|Q9D415|DLGP1_MOUSE___2
Dlgap1	mmu-miR-674-5p	0.14792	0.44796	-0.018941	0.94021	DLGP1_MOUSE	-0.0514179	0.915662	DLGP1	-1.90686	0.987962	425sp|Q9D415|DLGP1_MOUSE___1
Dlgap1	mmu-miR-674-5p	0.14792	0.44796	-0.018941	0.94021	DLGP1_MOUSE	-0.0514179	0.915662	DLGP1	2.21933	0.987962	169sp|Q9D415|DLGP1_MOUSE___1
Dlgap1	mmu-miR-674-5p	0.14792	0.44796	-0.018941	0.94021	DLGP1_MOUSE	-0.0514179	0.915662	DLGP1	1.52825	0.987962	403sp|Q9D415|DLGP1_MOUSE___1
Dlgap1	mmu-miR-674-5p	0.14792	0.44796	-0.018941	0.94021	DLGP1_MOUSE	-0.0514179	0.915662	DLGP1	-0.250154	0.987962	509sp|Q9D415|DLGP1_MOUSE___1
Dlgap1	mmu-miR-674-5p	0.14792	0.44796	-0.018941	0.94021	DLGP1_MOUSE	-0.0514179	0.915662	DLGP1	0.64657	0.987962	605sp|Q9D415|DLGP1_MOUSE___1
Dlgap1	mmu-miR-674-5p	0.14792	0.44796	-0.018941	0.94021	DLGP1_MOUSE	-0.0514179	0.915662	DLGP1	0.892333	0.990247	436sp|Q9D415|DLGP1_MOUSE___1
Dlgap1	mmu-miR-674-5p	0.14792	0.44796	-0.018941	0.94021	DLGP1_MOUSE	-0.0514179	0.915662	DLGP1	-0.367609	0.992191	437sp|Q9D415|DLGP1_MOUSE___1
Dlgap1	mmu-miR-674-5p	0.14792	0.44796	-0.018941	0.94021	DLGP1_MOUSE	-0.0514179	0.915662	DLGP1	-0.0136048	0.998374	368sp|Q9D415|DLGP1_MOUSE___1
Dlgap1	mmu-miR-674-5p	0.14792	0.44796	-0.018941	0.94021	DLGP1_MOUSE	-0.0514179	0.915662	DLGP1	0.00395039	0.998374	436sp|Q9D415|DLGP1_MOUSE___2
Dlgap1	mmu-miR-760-3p	0.114066		-0.018941	0.94021	DLGP1_MOUSE	-0.0514179	0.915662	DLGP1	-1.51662	0.987962	425sp|Q9D415|DLGP1_MOUSE___2
Dlgap1	mmu-miR-760-3p	0.114066		-0.018941	0.94021	DLGP1_MOUSE	-0.0514179	0.915662	DLGP1	-1.90686	0.987962	425sp|Q9D415|DLGP1_MOUSE___1
Dlgap1	mmu-miR-760-3p	0.114066		-0.018941	0.94021	DLGP1_MOUSE	-0.0514179	0.915662	DLGP1	2.21933	0.987962	169sp|Q9D415|DLGP1_MOUSE___1
Dlgap1	mmu-miR-760-3p	0.114066		-0.018941	0.94021	DLGP1_MOUSE	-0.0514179	0.915662	DLGP1	1.52825	0.987962	403sp|Q9D415|DLGP1_MOUSE___1
Dlgap1	mmu-miR-760-3p	0.114066		-0.018941	0.94021	DLGP1_MOUSE	-0.0514179	0.915662	DLGP1	-0.250154	0.987962	509sp|Q9D415|DLGP1_MOUSE___1
Dlgap1	mmu-miR-760-3p	0.114066		-0.018941	0.94021	DLGP1_MOUSE	-0.0514179	0.915662	DLGP1	0.64657	0.987962	605sp|Q9D415|DLGP1_MOUSE___1
Dlgap1	mmu-miR-760-3p	0.114066		-0.018941	0.94021	DLGP1_MOUSE	-0.0514179	0.915662	DLGP1	0.892333	0.990247	436sp|Q9D415|DLGP1_MOUSE___1
Dlgap1	mmu-miR-760-3p	0.114066		-0.018941	0.94021	DLGP1_MOUSE	-0.0514179	0.915662	DLGP1	-0.367609	0.992191	437sp|Q9D415|DLGP1_MOUSE___1
Dlgap1	mmu-miR-760-3p	0.114066		-0.018941	0.94021	DLGP1_MOUSE	-0.0514179	0.915662	DLGP1	-0.0136048	0.998374	368sp|Q9D415|DLGP1_MOUSE___1
Dlgap1	mmu-miR-760-3p	0.114066		-0.018941	0.94021	DLGP1_MOUSE	-0.0514179	0.915662	DLGP1	0.00395039	0.998374	436sp|Q9D415|DLGP1_MOUSE___2
Dlgap1	mmu-miR-93-3p	0.267554		-0.018941	0.94021	DLGP1_MOUSE	-0.0514179	0.915662	DLGP1	-1.51662	0.987962	425sp|Q9D415|DLGP1_MOUSE___2
Dlgap1	mmu-miR-93-3p	0.267554		-0.018941	0.94021	DLGP1_MOUSE	-0.0514179	0.915662	DLGP1	-1.90686	0.987962	425sp|Q9D415|DLGP1_MOUSE___1
Dlgap1	mmu-miR-93-3p	0.267554		-0.018941	0.94021	DLGP1_MOUSE	-0.0514179	0.915662	DLGP1	2.21933	0.987962	169sp|Q9D415|DLGP1_MOUSE___1
Dlgap1	mmu-miR-93-3p	0.267554		-0.018941	0.94021	DLGP1_MOUSE	-0.0514179	0.915662	DLGP1	1.52825	0.987962	403sp|Q9D415|DLGP1_MOUSE___1
Dlgap1	mmu-miR-93-3p	0.267554		-0.018941	0.94021	DLGP1_MOUSE	-0.0514179	0.915662	DLGP1	-0.250154	0.987962	509sp|Q9D415|DLGP1_MOUSE___1
Dlgap1	mmu-miR-93-3p	0.267554		-0.018941	0.94021	DLGP1_MOUSE	-0.0514179	0.915662	DLGP1	0.64657	0.987962	605sp|Q9D415|DLGP1_MOUSE___1
Dlgap1	mmu-miR-93-3p	0.267554		-0.018941	0.94021	DLGP1_MOUSE	-0.0514179	0.915662	DLGP1	0.892333	0.990247	436sp|Q9D415|DLGP1_MOUSE___1
Dlgap1	mmu-miR-93-3p	0.267554		-0.018941	0.94021	DLGP1_MOUSE	-0.0514179	0.915662	DLGP1	-0.367609	0.992191	437sp|Q9D415|DLGP1_MOUSE___1
Dlgap1	mmu-miR-93-3p	0.267554		-0.018941	0.94021	DLGP1_MOUSE	-0.0514179	0.915662	DLGP1	-0.0136048	0.998374	368sp|Q9D415|DLGP1_MOUSE___1
Dlgap1	mmu-miR-93-3p	0.267554		-0.018941	0.94021	DLGP1_MOUSE	-0.0514179	0.915662	DLGP1	0.00395039	0.998374	436sp|Q9D415|DLGP1_MOUSE___2
Dlgap1	mmu-miR-935	0.133247	0.715509	-0.018941	0.94021	DLGP1_MOUSE	-0.0514179	0.915662	DLGP1	-1.51662	0.987962	425sp|Q9D415|DLGP1_MOUSE___2
Dlgap1	mmu-miR-935	0.133247	0.715509	-0.018941	0.94021	DLGP1_MOUSE	-0.0514179	0.915662	DLGP1	-1.90686	0.987962	425sp|Q9D415|DLGP1_MOUSE___1
Dlgap1	mmu-miR-935	0.133247	0.715509	-0.018941	0.94021	DLGP1_MOUSE	-0.0514179	0.915662	DLGP1	2.21933	0.987962	169sp|Q9D415|DLGP1_MOUSE___1
Dlgap1	mmu-miR-935	0.133247	0.715509	-0.018941	0.94021	DLGP1_MOUSE	-0.0514179	0.915662	DLGP1	1.52825	0.987962	403sp|Q9D415|DLGP1_MOUSE___1
Dlgap1	mmu-miR-935	0.133247	0.715509	-0.018941	0.94021	DLGP1_MOUSE	-0.0514179	0.915662	DLGP1	-0.250154	0.987962	509sp|Q9D415|DLGP1_MOUSE___1
Dlgap1	mmu-miR-935	0.133247	0.715509	-0.018941	0.94021	DLGP1_MOUSE	-0.0514179	0.915662	DLGP1	0.64657	0.987962	605sp|Q9D415|DLGP1_MOUSE___1
Dlgap1	mmu-miR-935	0.133247	0.715509	-0.018941	0.94021	DLGP1_MOUSE	-0.0514179	0.915662	DLGP1	0.892333	0.990247	436sp|Q9D415|DLGP1_MOUSE___1
Dlgap1	mmu-miR-935	0.133247	0.715509	-0.018941	0.94021	DLGP1_MOUSE	-0.0514179	0.915662	DLGP1	-0.367609	0.992191	437sp|Q9D415|DLGP1_MOUSE___1
Dlgap1	mmu-miR-935	0.133247	0.715509	-0.018941	0.94021	DLGP1_MOUSE	-0.0514179	0.915662	DLGP1	-0.0136048	0.998374	368sp|Q9D415|DLGP1_MOUSE___1
Dlgap1	mmu-miR-935	0.133247	0.715509	-0.018941	0.94021	DLGP1_MOUSE	-0.0514179	0.915662	DLGP1	0.00395039	0.998374	436sp|Q9D415|DLGP1_MOUSE___2
Dmxl2	mmu-miR-193b-3p	0.350488	0.220246	-0.0140153	0.951044	DMXL2_MOUSE	0.0582822	0.924995	DMXL2	1.39889	0.987962	1860sp|Q8BPN8|DMXL2_MOUSE___1
Dmxl2	mmu-miR-193b-3p	0.350488	0.220246	-0.0140153	0.951044	DMXL2_MOUSE	0.0582822	0.924995	DMXL2	1.16237	0.987962	2636sp|Q8BPN8|DMXL2_MOUSE___1
Dmxl2	mmu-miR-193b-3p	0.350488	0.220246	-0.0140153	0.951044	DMXL2_MOUSE	0.0582822	0.924995	DMXL2	-0.584333	0.987962	451sp|Q8BPN8|DMXL2_MOUSE___1
Dmxl2	mmu-miR-193b-3p	0.350488	0.220246	-0.0140153	0.951044	DMXL2_MOUSE	0.0582822	0.924995	DMXL2	0.175863	0.987962	2017sp|Q8BPN8|DMXL2_MOUSE___1
Dmxl2	mmu-miR-193b-3p	0.350488	0.220246	-0.0140153	0.951044	DMXL2_MOUSE	0.0582822	0.924995	DMXL2	0.726538	0.987962	1856sp|Q8BPN8|DMXL2_MOUSE___1
Dmxl2	mmu-miR-193b-3p	0.350488	0.220246	-0.0140153	0.951044	DMXL2_MOUSE	0.0582822	0.924995	DMXL2	0.215388	0.990355	423sp|Q8BPN8|DMXL2_MOUSE___1
Dmxl2	mmu-miR-193b-3p	0.350488	0.220246	-0.0140153	0.951044	DMXL2_MOUSE	0.0582822	0.924995	DMXL2	-0.070835	0.990355	1288sp|Q8BPN8|DMXL2_MOUSE___1
Dmxl2	mmu-miR-26a-5p	0.0547445	0.724214	-0.0140153	0.951044	DMXL2_MOUSE	0.0582822	0.924995	DMXL2	1.39889	0.987962	1860sp|Q8BPN8|DMXL2_MOUSE___1
Dmxl2	mmu-miR-26a-5p	0.0547445	0.724214	-0.0140153	0.951044	DMXL2_MOUSE	0.0582822	0.924995	DMXL2	1.16237	0.987962	2636sp|Q8BPN8|DMXL2_MOUSE___1
Dmxl2	mmu-miR-26a-5p	0.0547445	0.724214	-0.0140153	0.951044	DMXL2_MOUSE	0.0582822	0.924995	DMXL2	-0.584333	0.987962	451sp|Q8BPN8|DMXL2_MOUSE___1
Dmxl2	mmu-miR-26a-5p	0.0547445	0.724214	-0.0140153	0.951044	DMXL2_MOUSE	0.0582822	0.924995	DMXL2	0.175863	0.987962	2017sp|Q8BPN8|DMXL2_MOUSE___1
Dmxl2	mmu-miR-26a-5p	0.0547445	0.724214	-0.0140153	0.951044	DMXL2_MOUSE	0.0582822	0.924995	DMXL2	0.726538	0.987962	1856sp|Q8BPN8|DMXL2_MOUSE___1
Dmxl2	mmu-miR-26a-5p	0.0547445	0.724214	-0.0140153	0.951044	DMXL2_MOUSE	0.0582822	0.924995	DMXL2	0.215388	0.990355	423sp|Q8BPN8|DMXL2_MOUSE___1
Dmxl2	mmu-miR-26a-5p	0.0547445	0.724214	-0.0140153	0.951044	DMXL2_MOUSE	0.0582822	0.924995	DMXL2	-0.070835	0.990355	1288sp|Q8BPN8|DMXL2_MOUSE___1
Dmxl2	mmu-miR-3078-5p	0.234976		-0.0140153	0.951044	DMXL2_MOUSE	0.0582822	0.924995	DMXL2	1.39889	0.987962	1860sp|Q8BPN8|DMXL2_MOUSE___1
Dmxl2	mmu-miR-3078-5p	0.234976		-0.0140153	0.951044	DMXL2_MOUSE	0.0582822	0.924995	DMXL2	1.16237	0.987962	2636sp|Q8BPN8|DMXL2_MOUSE___1
Dmxl2	mmu-miR-3078-5p	0.234976		-0.0140153	0.951044	DMXL2_MOUSE	0.0582822	0.924995	DMXL2	-0.584333	0.987962	451sp|Q8BPN8|DMXL2_MOUSE___1
Dmxl2	mmu-miR-3078-5p	0.234976		-0.0140153	0.951044	DMXL2_MOUSE	0.0582822	0.924995	DMXL2	0.175863	0.987962	2017sp|Q8BPN8|DMXL2_MOUSE___1
Dmxl2	mmu-miR-3078-5p	0.234976		-0.0140153	0.951044	DMXL2_MOUSE	0.0582822	0.924995	DMXL2	0.726538	0.987962	1856sp|Q8BPN8|DMXL2_MOUSE___1
Dmxl2	mmu-miR-3078-5p	0.234976		-0.0140153	0.951044	DMXL2_MOUSE	0.0582822	0.924995	DMXL2	0.215388	0.990355	423sp|Q8BPN8|DMXL2_MOUSE___1
Dmxl2	mmu-miR-3078-5p	0.234976		-0.0140153	0.951044	DMXL2_MOUSE	0.0582822	0.924995	DMXL2	-0.070835	0.990355	1288sp|Q8BPN8|DMXL2_MOUSE___1
Dmxl2	mmu-miR-378a-5p	0.438357	0.0944077	-0.0140153	0.951044	DMXL2_MOUSE	0.0582822	0.924995	DMXL2	1.39889	0.987962	1860sp|Q8BPN8|DMXL2_MOUSE___1
Dmxl2	mmu-miR-378a-5p	0.438357	0.0944077	-0.0140153	0.951044	DMXL2_MOUSE	0.0582822	0.924995	DMXL2	1.16237	0.987962	2636sp|Q8BPN8|DMXL2_MOUSE___1
Dmxl2	mmu-miR-378a-5p	0.438357	0.0944077	-0.0140153	0.951044	DMXL2_MOUSE	0.0582822	0.924995	DMXL2	-0.584333	0.987962	451sp|Q8BPN8|DMXL2_MOUSE___1
Dmxl2	mmu-miR-378a-5p	0.438357	0.0944077	-0.0140153	0.951044	DMXL2_MOUSE	0.0582822	0.924995	DMXL2	0.175863	0.987962	2017sp|Q8BPN8|DMXL2_MOUSE___1
Dmxl2	mmu-miR-378a-5p	0.438357	0.0944077	-0.0140153	0.951044	DMXL2_MOUSE	0.0582822	0.924995	DMXL2	0.726538	0.987962	1856sp|Q8BPN8|DMXL2_MOUSE___1
Dmxl2	mmu-miR-378a-5p	0.438357	0.0944077	-0.0140153	0.951044	DMXL2_MOUSE	0.0582822	0.924995	DMXL2	0.215388	0.990355	423sp|Q8BPN8|DMXL2_MOUSE___1
Dmxl2	mmu-miR-378a-5p	0.438357	0.0944077	-0.0140153	0.951044	DMXL2_MOUSE	0.0582822	0.924995	DMXL2	-0.070835	0.990355	1288sp|Q8BPN8|DMXL2_MOUSE___1
Dmxl2	mmu-miR-6390	0.222894		-0.0140153	0.951044	DMXL2_MOUSE	0.0582822	0.924995	DMXL2	1.39889	0.987962	1860sp|Q8BPN8|DMXL2_MOUSE___1
Dmxl2	mmu-miR-6390	0.222894		-0.0140153	0.951044	DMXL2_MOUSE	0.0582822	0.924995	DMXL2	1.16237	0.987962	2636sp|Q8BPN8|DMXL2_MOUSE___1
Dmxl2	mmu-miR-6390	0.222894		-0.0140153	0.951044	DMXL2_MOUSE	0.0582822	0.924995	DMXL2	-0.584333	0.987962	451sp|Q8BPN8|DMXL2_MOUSE___1
Dmxl2	mmu-miR-6390	0.222894		-0.0140153	0.951044	DMXL2_MOUSE	0.0582822	0.924995	DMXL2	0.175863	0.987962	2017sp|Q8BPN8|DMXL2_MOUSE___1
Dmxl2	mmu-miR-6390	0.222894		-0.0140153	0.951044	DMXL2_MOUSE	0.0582822	0.924995	DMXL2	0.726538	0.987962	1856sp|Q8BPN8|DMXL2_MOUSE___1
Dmxl2	mmu-miR-6390	0.222894		-0.0140153	0.951044	DMXL2_MOUSE	0.0582822	0.924995	DMXL2	0.215388	0.990355	423sp|Q8BPN8|DMXL2_MOUSE___1
Dmxl2	mmu-miR-6390	0.222894		-0.0140153	0.951044	DMXL2_MOUSE	0.0582822	0.924995	DMXL2	-0.070835	0.990355	1288sp|Q8BPN8|DMXL2_MOUSE___1
Dmxl2	mmu-miR-6944-3p	0.124563		-0.0140153	0.951044	DMXL2_MOUSE	0.0582822	0.924995	DMXL2	1.39889	0.987962	1860sp|Q8BPN8|DMXL2_MOUSE___1
Dmxl2	mmu-miR-6944-3p	0.124563		-0.0140153	0.951044	DMXL2_MOUSE	0.0582822	0.924995	DMXL2	1.16237	0.987962	2636sp|Q8BPN8|DMXL2_MOUSE___1
Dmxl2	mmu-miR-6944-3p	0.124563		-0.0140153	0.951044	DMXL2_MOUSE	0.0582822	0.924995	DMXL2	-0.584333	0.987962	451sp|Q8BPN8|DMXL2_MOUSE___1
Dmxl2	mmu-miR-6944-3p	0.124563		-0.0140153	0.951044	DMXL2_MOUSE	0.0582822	0.924995	DMXL2	0.175863	0.987962	2017sp|Q8BPN8|DMXL2_MOUSE___1
Dmxl2	mmu-miR-6944-3p	0.124563		-0.0140153	0.951044	DMXL2_MOUSE	0.0582822	0.924995	DMXL2	0.726538	0.987962	1856sp|Q8BPN8|DMXL2_MOUSE___1
Dmxl2	mmu-miR-6944-3p	0.124563		-0.0140153	0.951044	DMXL2_MOUSE	0.0582822	0.924995	DMXL2	0.215388	0.990355	423sp|Q8BPN8|DMXL2_MOUSE___1
Dmxl2	mmu-miR-6944-3p	0.124563		-0.0140153	0.951044	DMXL2_MOUSE	0.0582822	0.924995	DMXL2	-0.070835	0.990355	1288sp|Q8BPN8|DMXL2_MOUSE___1
Dnaja1	mmu-miR-27b-5p	0.131271	0.747152	-0.0248039	0.924872	DNJA1_MOUSE	0.00114193	0.998799	DNJA1	-0.0927192	0.987962	335sp|P63037|DNJA1_MOUSE___1
Dnaja1	mmu-miR-3102-3p	0.0569596	0.807677	-0.0248039	0.924872	DNJA1_MOUSE	0.00114193	0.998799	DNJA1	-0.0927192	0.987962	335sp|P63037|DNJA1_MOUSE___1
Dnaja1	mmu-miR-34c-3p	0.094754		-0.0248039	0.924872	DNJA1_MOUSE	0.00114193	0.998799	DNJA1	-0.0927192	0.987962	335sp|P63037|DNJA1_MOUSE___1
Dnaja1	mmu-miR-935	0.133247	0.715509	-0.0248039	0.924872	DNJA1_MOUSE	0.00114193	0.998799	DNJA1	-0.0927192	0.987962	335sp|P63037|DNJA1_MOUSE___1
Dnajc5	mmu-miR-324-3p	0.191255		-0.0219855	0.845311	DNJC5_MOUSE	-0.0572487	0.911783	DNJC5	1.12375	0.987962	12sp|P60904|DNJC5_MOUSE___1
Dnajc5	mmu-miR-324-3p	0.191255		-0.0219855	0.845311	DNJC5_MOUSE	-0.0572487	0.911783	DNJC5	-1.125	0.987962	10sp|P60904|DNJC5_MOUSE___1
Dnajc5	mmu-miR-324-3p	0.191255		-0.0219855	0.845311	DNJC5_MOUSE	-0.0572487	0.911783	DNJC5	-0.0753236	0.992191	10sp|P60904|DNJC5_MOUSE___2
Dnajc5	mmu-miR-324-3p	0.191255		-0.0219855	0.845311	DNJC5_MOUSE	-0.0572487	0.911783	DNJC5	-0.0753236	0.992191	12sp|P60904|DNJC5_MOUSE___2
Dnajc5	mmu-miR-873a-5p	0.112902	0.649984	-0.0219855	0.845311	DNJC5_MOUSE	-0.0572487	0.911783	DNJC5	1.12375	0.987962	12sp|P60904|DNJC5_MOUSE___1
Dnajc5	mmu-miR-873a-5p	0.112902	0.649984	-0.0219855	0.845311	DNJC5_MOUSE	-0.0572487	0.911783	DNJC5	-1.125	0.987962	10sp|P60904|DNJC5_MOUSE___1
Dnajc5	mmu-miR-873a-5p	0.112902	0.649984	-0.0219855	0.845311	DNJC5_MOUSE	-0.0572487	0.911783	DNJC5	-0.0753236	0.992191	10sp|P60904|DNJC5_MOUSE___2
Dnajc5	mmu-miR-873a-5p	0.112902	0.649984	-0.0219855	0.845311	DNJC5_MOUSE	-0.0572487	0.911783	DNJC5	-0.0753236	0.992191	12sp|P60904|DNJC5_MOUSE___2
Dnm1l	mmu-miR-17-5p	0.155014	0.569382	-0.0115601	0.93225	DNM1L_MOUSE	-0.0252445	0.954665	DNM1L	0.606277	0.987962	622sp|Q8K1M6|DNM1L_MOUSE___1
Dnm1l	mmu-miR-26a-5p	0.0547445	0.724214	-0.0115601	0.93225	DNM1L_MOUSE	-0.0252445	0.954665	DNM1L	0.606277	0.987962	622sp|Q8K1M6|DNM1L_MOUSE___1
Dnm1l	mmu-miR-3102-3p.2-3p	0.423962		-0.0115601	0.93225	DNM1L_MOUSE	-0.0252445	0.954665	DNM1L	0.606277	0.987962	622sp|Q8K1M6|DNM1L_MOUSE___1
Dpysl2	mmu-miR-124-5p	0.187045	0.233596	-0.158399	0.2246	DPYL2_MOUSE	-0.0415828	0.924995	DPYL2	0.68251	0.987962	514sp|O08553|DPYL2_MOUSE___1
Dpysl2	mmu-miR-124-5p	0.187045	0.233596	-0.158399	0.2246	DPYL2_MOUSE	-0.0415828	0.924995	DPYL2	-0.187761	0.990355	14sp|O08553|DPYL2_MOUSE___1
Dpysl2	mmu-miR-124-5p	0.187045	0.233596	-0.158399	0.2246	DPYL2_MOUSE	-0.0415828	0.924995	DPYL2	-0.0230663	0.998374	509sp|O08553|DPYL2_MOUSE___1
Dpysl2	mmu-miR-130a-3p	0.194558	0.322699	-0.158399	0.2246	DPYL2_MOUSE	-0.0415828	0.924995	DPYL2	0.68251	0.987962	514sp|O08553|DPYL2_MOUSE___1
Dpysl2	mmu-miR-130a-3p	0.194558	0.322699	-0.158399	0.2246	DPYL2_MOUSE	-0.0415828	0.924995	DPYL2	-0.187761	0.990355	14sp|O08553|DPYL2_MOUSE___1
Dpysl2	mmu-miR-130a-3p	0.194558	0.322699	-0.158399	0.2246	DPYL2_MOUSE	-0.0415828	0.924995	DPYL2	-0.0230663	0.998374	509sp|O08553|DPYL2_MOUSE___1
Dpysl2	mmu-miR-130b-3p	0.374755		-0.158399	0.2246	DPYL2_MOUSE	-0.0415828	0.924995	DPYL2	0.68251	0.987962	514sp|O08553|DPYL2_MOUSE___1
Dpysl2	mmu-miR-130b-3p	0.374755		-0.158399	0.2246	DPYL2_MOUSE	-0.0415828	0.924995	DPYL2	-0.187761	0.990355	14sp|O08553|DPYL2_MOUSE___1
Dpysl2	mmu-miR-130b-3p	0.374755		-0.158399	0.2246	DPYL2_MOUSE	-0.0415828	0.924995	DPYL2	-0.0230663	0.998374	509sp|O08553|DPYL2_MOUSE___1
Dpysl2	mmu-miR-135a-2-3p	0.316808		-0.158399	0.2246	DPYL2_MOUSE	-0.0415828	0.924995	DPYL2	0.68251	0.987962	514sp|O08553|DPYL2_MOUSE___1
Dpysl2	mmu-miR-135a-2-3p	0.316808		-0.158399	0.2246	DPYL2_MOUSE	-0.0415828	0.924995	DPYL2	-0.187761	0.990355	14sp|O08553|DPYL2_MOUSE___1
Dpysl2	mmu-miR-135a-2-3p	0.316808		-0.158399	0.2246	DPYL2_MOUSE	-0.0415828	0.924995	DPYL2	-0.0230663	0.998374	509sp|O08553|DPYL2_MOUSE___1
Dpysl2	mmu-miR-17-5p	0.155014	0.569382	-0.158399	0.2246	DPYL2_MOUSE	-0.0415828	0.924995	DPYL2	0.68251	0.987962	514sp|O08553|DPYL2_MOUSE___1
Dpysl2	mmu-miR-17-5p	0.155014	0.569382	-0.158399	0.2246	DPYL2_MOUSE	-0.0415828	0.924995	DPYL2	-0.187761	0.990355	14sp|O08553|DPYL2_MOUSE___1
Dpysl2	mmu-miR-17-5p	0.155014	0.569382	-0.158399	0.2246	DPYL2_MOUSE	-0.0415828	0.924995	DPYL2	-0.0230663	0.998374	509sp|O08553|DPYL2_MOUSE___1
Dpysl2	mmu-miR-187-5p	0.934709		-0.158399	0.2246	DPYL2_MOUSE	-0.0415828	0.924995	DPYL2	0.68251	0.987962	514sp|O08553|DPYL2_MOUSE___1
Dpysl2	mmu-miR-187-5p	0.934709		-0.158399	0.2246	DPYL2_MOUSE	-0.0415828	0.924995	DPYL2	-0.187761	0.990355	14sp|O08553|DPYL2_MOUSE___1
Dpysl2	mmu-miR-187-5p	0.934709		-0.158399	0.2246	DPYL2_MOUSE	-0.0415828	0.924995	DPYL2	-0.0230663	0.998374	509sp|O08553|DPYL2_MOUSE___1
Dpysl2	mmu-miR-3078-5p	0.234976		-0.158399	0.2246	DPYL2_MOUSE	-0.0415828	0.924995	DPYL2	0.68251	0.987962	514sp|O08553|DPYL2_MOUSE___1
Dpysl2	mmu-miR-3078-5p	0.234976		-0.158399	0.2246	DPYL2_MOUSE	-0.0415828	0.924995	DPYL2	-0.187761	0.990355	14sp|O08553|DPYL2_MOUSE___1
Dpysl2	mmu-miR-3078-5p	0.234976		-0.158399	0.2246	DPYL2_MOUSE	-0.0415828	0.924995	DPYL2	-0.0230663	0.998374	509sp|O08553|DPYL2_MOUSE___1
Dpysl2	mmu-miR-3102-3p	0.0569596	0.807677	-0.158399	0.2246	DPYL2_MOUSE	-0.0415828	0.924995	DPYL2	0.68251	0.987962	514sp|O08553|DPYL2_MOUSE___1
Dpysl2	mmu-miR-3102-3p	0.0569596	0.807677	-0.158399	0.2246	DPYL2_MOUSE	-0.0415828	0.924995	DPYL2	-0.187761	0.990355	14sp|O08553|DPYL2_MOUSE___1
Dpysl2	mmu-miR-3102-3p	0.0569596	0.807677	-0.158399	0.2246	DPYL2_MOUSE	-0.0415828	0.924995	DPYL2	-0.0230663	0.998374	509sp|O08553|DPYL2_MOUSE___1
Dpysl2	mmu-miR-324-3p	0.191255		-0.158399	0.2246	DPYL2_MOUSE	-0.0415828	0.924995	DPYL2	0.68251	0.987962	514sp|O08553|DPYL2_MOUSE___1
Dpysl2	mmu-miR-324-3p	0.191255		-0.158399	0.2246	DPYL2_MOUSE	-0.0415828	0.924995	DPYL2	-0.187761	0.990355	14sp|O08553|DPYL2_MOUSE___1
Dpysl2	mmu-miR-324-3p	0.191255		-0.158399	0.2246	DPYL2_MOUSE	-0.0415828	0.924995	DPYL2	-0.0230663	0.998374	509sp|O08553|DPYL2_MOUSE___1
Dpysl2	mmu-miR-378a-5p	0.438357	0.0944077	-0.158399	0.2246	DPYL2_MOUSE	-0.0415828	0.924995	DPYL2	0.68251	0.987962	514sp|O08553|DPYL2_MOUSE___1
Dpysl2	mmu-miR-378a-5p	0.438357	0.0944077	-0.158399	0.2246	DPYL2_MOUSE	-0.0415828	0.924995	DPYL2	-0.187761	0.990355	14sp|O08553|DPYL2_MOUSE___1
Dpysl2	mmu-miR-378a-5p	0.438357	0.0944077	-0.158399	0.2246	DPYL2_MOUSE	-0.0415828	0.924995	DPYL2	-0.0230663	0.998374	509sp|O08553|DPYL2_MOUSE___1
Dpysl2	mmu-miR-409-5p	0.141641	0.396892	-0.158399	0.2246	DPYL2_MOUSE	-0.0415828	0.924995	DPYL2	0.68251	0.987962	514sp|O08553|DPYL2_MOUSE___1
Dpysl2	mmu-miR-409-5p	0.141641	0.396892	-0.158399	0.2246	DPYL2_MOUSE	-0.0415828	0.924995	DPYL2	-0.187761	0.990355	14sp|O08553|DPYL2_MOUSE___1
Dpysl2	mmu-miR-409-5p	0.141641	0.396892	-0.158399	0.2246	DPYL2_MOUSE	-0.0415828	0.924995	DPYL2	-0.0230663	0.998374	509sp|O08553|DPYL2_MOUSE___1
Dpysl2	mmu-miR-425-5p	0.159835	0.173532	-0.158399	0.2246	DPYL2_MOUSE	-0.0415828	0.924995	DPYL2	0.68251	0.987962	514sp|O08553|DPYL2_MOUSE___1
Dpysl2	mmu-miR-425-5p	0.159835	0.173532	-0.158399	0.2246	DPYL2_MOUSE	-0.0415828	0.924995	DPYL2	-0.187761	0.990355	14sp|O08553|DPYL2_MOUSE___1
Dpysl2	mmu-miR-425-5p	0.159835	0.173532	-0.158399	0.2246	DPYL2_MOUSE	-0.0415828	0.924995	DPYL2	-0.0230663	0.998374	509sp|O08553|DPYL2_MOUSE___1
Dpysl2	mmu-miR-484	0.191006	0.108523	-0.158399	0.2246	DPYL2_MOUSE	-0.0415828	0.924995	DPYL2	0.68251	0.987962	514sp|O08553|DPYL2_MOUSE___1
Dpysl2	mmu-miR-484	0.191006	0.108523	-0.158399	0.2246	DPYL2_MOUSE	-0.0415828	0.924995	DPYL2	-0.187761	0.990355	14sp|O08553|DPYL2_MOUSE___1
Dpysl2	mmu-miR-484	0.191006	0.108523	-0.158399	0.2246	DPYL2_MOUSE	-0.0415828	0.924995	DPYL2	-0.0230663	0.998374	509sp|O08553|DPYL2_MOUSE___1
Dpysl2	mmu-miR-542-3p	0.231574		-0.158399	0.2246	DPYL2_MOUSE	-0.0415828	0.924995	DPYL2	0.68251	0.987962	514sp|O08553|DPYL2_MOUSE___1
Dpysl2	mmu-miR-542-3p	0.231574		-0.158399	0.2246	DPYL2_MOUSE	-0.0415828	0.924995	DPYL2	-0.187761	0.990355	14sp|O08553|DPYL2_MOUSE___1
Dpysl2	mmu-miR-542-3p	0.231574		-0.158399	0.2246	DPYL2_MOUSE	-0.0415828	0.924995	DPYL2	-0.0230663	0.998374	509sp|O08553|DPYL2_MOUSE___1
Dpysl2	mmu-miR-669a-5p	0.124494	0.717841	-0.158399	0.2246	DPYL2_MOUSE	-0.0415828	0.924995	DPYL2	0.68251	0.987962	514sp|O08553|DPYL2_MOUSE___1
Dpysl2	mmu-miR-669a-5p	0.124494	0.717841	-0.158399	0.2246	DPYL2_MOUSE	-0.0415828	0.924995	DPYL2	-0.187761	0.990355	14sp|O08553|DPYL2_MOUSE___1
Dpysl2	mmu-miR-669a-5p	0.124494	0.717841	-0.158399	0.2246	DPYL2_MOUSE	-0.0415828	0.924995	DPYL2	-0.0230663	0.998374	509sp|O08553|DPYL2_MOUSE___1
Dpysl2	mmu-miR-669f-5p	0.12061		-0.158399	0.2246	DPYL2_MOUSE	-0.0415828	0.924995	DPYL2	0.68251	0.987962	514sp|O08553|DPYL2_MOUSE___1
Dpysl2	mmu-miR-669f-5p	0.12061		-0.158399	0.2246	DPYL2_MOUSE	-0.0415828	0.924995	DPYL2	-0.187761	0.990355	14sp|O08553|DPYL2_MOUSE___1
Dpysl2	mmu-miR-669f-5p	0.12061		-0.158399	0.2246	DPYL2_MOUSE	-0.0415828	0.924995	DPYL2	-0.0230663	0.998374	509sp|O08553|DPYL2_MOUSE___1
Dpysl2	mmu-miR-669p-5p	0.124494	0.717841	-0.158399	0.2246	DPYL2_MOUSE	-0.0415828	0.924995	DPYL2	0.68251	0.987962	514sp|O08553|DPYL2_MOUSE___1
Dpysl2	mmu-miR-669p-5p	0.124494	0.717841	-0.158399	0.2246	DPYL2_MOUSE	-0.0415828	0.924995	DPYL2	-0.187761	0.990355	14sp|O08553|DPYL2_MOUSE___1
Dpysl2	mmu-miR-669p-5p	0.124494	0.717841	-0.158399	0.2246	DPYL2_MOUSE	-0.0415828	0.924995	DPYL2	-0.0230663	0.998374	509sp|O08553|DPYL2_MOUSE___1
Dpysl3	mmu-miR-132-3p	0.201544	0.322699	-0.0554176	0.808	DPYL3_MOUSE	-0.0683734	0.85382	DPYL3	0.769081	0.987962	509sp|Q62188|DPYL3_MOUSE___1
Dpysl3	mmu-miR-132-3p	0.201544	0.322699	-0.0554176	0.808	DPYL3_MOUSE	-0.0683734	0.85382	DPYL3	-0.135271	0.987962	522sp|Q62188|DPYL3_MOUSE___1
Dpysl3	mmu-miR-150-5p	0.237181	0.214256	-0.0554176	0.808	DPYL3_MOUSE	-0.0683734	0.85382	DPYL3	0.769081	0.987962	509sp|Q62188|DPYL3_MOUSE___1
Dpysl3	mmu-miR-150-5p	0.237181	0.214256	-0.0554176	0.808	DPYL3_MOUSE	-0.0683734	0.85382	DPYL3	-0.135271	0.987962	522sp|Q62188|DPYL3_MOUSE___1
Dpysl3	mmu-miR-212-3p	0.204378	0.104194	-0.0554176	0.808	DPYL3_MOUSE	-0.0683734	0.85382	DPYL3	0.769081	0.987962	509sp|Q62188|DPYL3_MOUSE___1
Dpysl3	mmu-miR-212-3p	0.204378	0.104194	-0.0554176	0.808	DPYL3_MOUSE	-0.0683734	0.85382	DPYL3	-0.135271	0.987962	522sp|Q62188|DPYL3_MOUSE___1
Dpysl3	mmu-miR-30c-1-3p	0.000660119	0.997161	-0.0554176	0.808	DPYL3_MOUSE	-0.0683734	0.85382	DPYL3	0.769081	0.987962	509sp|Q62188|DPYL3_MOUSE___1
Dpysl3	mmu-miR-30c-1-3p	0.000660119	0.997161	-0.0554176	0.808	DPYL3_MOUSE	-0.0683734	0.85382	DPYL3	-0.135271	0.987962	522sp|Q62188|DPYL3_MOUSE___1
Dpysl3	mmu-miR-375-3p	0.324653	0.357582	-0.0554176	0.808	DPYL3_MOUSE	-0.0683734	0.85382	DPYL3	0.769081	0.987962	509sp|Q62188|DPYL3_MOUSE___1
Dpysl3	mmu-miR-375-3p	0.324653	0.357582	-0.0554176	0.808	DPYL3_MOUSE	-0.0683734	0.85382	DPYL3	-0.135271	0.987962	522sp|Q62188|DPYL3_MOUSE___1
Dpysl3	mmu-miR-425-5p	0.159835	0.173532	-0.0554176	0.808	DPYL3_MOUSE	-0.0683734	0.85382	DPYL3	0.769081	0.987962	509sp|Q62188|DPYL3_MOUSE___1
Dpysl3	mmu-miR-425-5p	0.159835	0.173532	-0.0554176	0.808	DPYL3_MOUSE	-0.0683734	0.85382	DPYL3	-0.135271	0.987962	522sp|Q62188|DPYL3_MOUSE___1
Dpysl3	mmu-miR-690	0.300269		-0.0554176	0.808	DPYL3_MOUSE	-0.0683734	0.85382	DPYL3	0.769081	0.987962	509sp|Q62188|DPYL3_MOUSE___1
Dpysl3	mmu-miR-690	0.300269		-0.0554176	0.808	DPYL3_MOUSE	-0.0683734	0.85382	DPYL3	-0.135271	0.987962	522sp|Q62188|DPYL3_MOUSE___1
Dpysl3	mmu-miR-700-5p	0.357498		-0.0554176	0.808	DPYL3_MOUSE	-0.0683734	0.85382	DPYL3	0.769081	0.987962	509sp|Q62188|DPYL3_MOUSE___1
Dpysl3	mmu-miR-700-5p	0.357498		-0.0554176	0.808	DPYL3_MOUSE	-0.0683734	0.85382	DPYL3	-0.135271	0.987962	522sp|Q62188|DPYL3_MOUSE___1
Epb41l3	mmu-miR-345-3p	0.217574		-0.0515978	0.576625	E41L3_MOUSE	-0.110861	0.801195	E41L3	-1.40456	0.987962	547sp|Q9WV92|E41L3_MOUSE___2
Epb41l3	mmu-miR-345-3p	0.217574		-0.0515978	0.576625	E41L3_MOUSE	-0.110861	0.801195	E41L3	0.895738	0.987962	451sp|Q9WV92|E41L3_MOUSE___1
Epb41l3	mmu-miR-345-3p	0.217574		-0.0515978	0.576625	E41L3_MOUSE	-0.110861	0.801195	E41L3	-0.656242	0.987962	542sp|Q9WV92|E41L3_MOUSE___1
Epb41l3	mmu-miR-345-3p	0.217574		-0.0515978	0.576625	E41L3_MOUSE	-0.110861	0.801195	E41L3	0.191583	0.987962	804sp|Q9WV92|E41L3_MOUSE___1
Epb41l3	mmu-miR-345-3p	0.217574		-0.0515978	0.576625	E41L3_MOUSE	-0.110861	0.801195	E41L3	-1.06718	0.987962	64sp|Q9WV92|E41L3_MOUSE___1
Epb41l3	mmu-miR-345-3p	0.217574		-0.0515978	0.576625	E41L3_MOUSE	-0.110861	0.801195	E41L3	0.563301	0.989816	799sp|Q9WV92|E41L3_MOUSE___1
Epb41l3	mmu-miR-345-3p	0.217574		-0.0515978	0.576625	E41L3_MOUSE	-0.110861	0.801195	E41L3	-0.103905	0.990165	495sp|Q9WV92|E41L3_MOUSE___1
Epb41l3	mmu-miR-345-3p	0.217574		-0.0515978	0.576625	E41L3_MOUSE	-0.110861	0.801195	E41L3	-0.331693	0.990899	547sp|Q9WV92|E41L3_MOUSE___1
Epb41l3	mmu-miR-345-3p	0.217574		-0.0515978	0.576625	E41L3_MOUSE	-0.110861	0.801195	E41L3	-0.0177052	0.992191	923sp|Q9WV92|E41L3_MOUSE___1
Epb41l3	mmu-miR-345-3p	0.217574		-0.0515978	0.576625	E41L3_MOUSE	-0.110861	0.801195	E41L3	-0.00920965	0.998374	486sp|Q9WV92|E41L3_MOUSE___1
Epb41l3	mmu-miR-3475-3p	0.211172	0.558312	-0.0515978	0.576625	E41L3_MOUSE	-0.110861	0.801195	E41L3	-1.40456	0.987962	547sp|Q9WV92|E41L3_MOUSE___2
Epb41l3	mmu-miR-3475-3p	0.211172	0.558312	-0.0515978	0.576625	E41L3_MOUSE	-0.110861	0.801195	E41L3	0.895738	0.987962	451sp|Q9WV92|E41L3_MOUSE___1
Epb41l3	mmu-miR-3475-3p	0.211172	0.558312	-0.0515978	0.576625	E41L3_MOUSE	-0.110861	0.801195	E41L3	-0.656242	0.987962	542sp|Q9WV92|E41L3_MOUSE___1
Epb41l3	mmu-miR-3475-3p	0.211172	0.558312	-0.0515978	0.576625	E41L3_MOUSE	-0.110861	0.801195	E41L3	0.191583	0.987962	804sp|Q9WV92|E41L3_MOUSE___1
Epb41l3	mmu-miR-3475-3p	0.211172	0.558312	-0.0515978	0.576625	E41L3_MOUSE	-0.110861	0.801195	E41L3	-1.06718	0.987962	64sp|Q9WV92|E41L3_MOUSE___1
Epb41l3	mmu-miR-3475-3p	0.211172	0.558312	-0.0515978	0.576625	E41L3_MOUSE	-0.110861	0.801195	E41L3	0.563301	0.989816	799sp|Q9WV92|E41L3_MOUSE___1
Epb41l3	mmu-miR-3475-3p	0.211172	0.558312	-0.0515978	0.576625	E41L3_MOUSE	-0.110861	0.801195	E41L3	-0.103905	0.990165	495sp|Q9WV92|E41L3_MOUSE___1
Epb41l3	mmu-miR-3475-3p	0.211172	0.558312	-0.0515978	0.576625	E41L3_MOUSE	-0.110861	0.801195	E41L3	-0.331693	0.990899	547sp|Q9WV92|E41L3_MOUSE___1
Epb41l3	mmu-miR-3475-3p	0.211172	0.558312	-0.0515978	0.576625	E41L3_MOUSE	-0.110861	0.801195	E41L3	-0.0177052	0.992191	923sp|Q9WV92|E41L3_MOUSE___1
Epb41l3	mmu-miR-3475-3p	0.211172	0.558312	-0.0515978	0.576625	E41L3_MOUSE	-0.110861	0.801195	E41L3	-0.00920965	0.998374	486sp|Q9WV92|E41L3_MOUSE___1
Epb41l3	mmu-miR-375-3p	0.324653	0.357582	-0.0515978	0.576625	E41L3_MOUSE	-0.110861	0.801195	E41L3	-1.40456	0.987962	547sp|Q9WV92|E41L3_MOUSE___2
Epb41l3	mmu-miR-375-3p	0.324653	0.357582	-0.0515978	0.576625	E41L3_MOUSE	-0.110861	0.801195	E41L3	0.895738	0.987962	451sp|Q9WV92|E41L3_MOUSE___1
Epb41l3	mmu-miR-375-3p	0.324653	0.357582	-0.0515978	0.576625	E41L3_MOUSE	-0.110861	0.801195	E41L3	-0.656242	0.987962	542sp|Q9WV92|E41L3_MOUSE___1
Epb41l3	mmu-miR-375-3p	0.324653	0.357582	-0.0515978	0.576625	E41L3_MOUSE	-0.110861	0.801195	E41L3	0.191583	0.987962	804sp|Q9WV92|E41L3_MOUSE___1
Epb41l3	mmu-miR-375-3p	0.324653	0.357582	-0.0515978	0.576625	E41L3_MOUSE	-0.110861	0.801195	E41L3	-1.06718	0.987962	64sp|Q9WV92|E41L3_MOUSE___1
Epb41l3	mmu-miR-375-3p	0.324653	0.357582	-0.0515978	0.576625	E41L3_MOUSE	-0.110861	0.801195	E41L3	0.563301	0.989816	799sp|Q9WV92|E41L3_MOUSE___1
Epb41l3	mmu-miR-375-3p	0.324653	0.357582	-0.0515978	0.576625	E41L3_MOUSE	-0.110861	0.801195	E41L3	-0.103905	0.990165	495sp|Q9WV92|E41L3_MOUSE___1
Epb41l3	mmu-miR-375-3p	0.324653	0.357582	-0.0515978	0.576625	E41L3_MOUSE	-0.110861	0.801195	E41L3	-0.331693	0.990899	547sp|Q9WV92|E41L3_MOUSE___1
Epb41l3	mmu-miR-375-3p	0.324653	0.357582	-0.0515978	0.576625	E41L3_MOUSE	-0.110861	0.801195	E41L3	-0.0177052	0.992191	923sp|Q9WV92|E41L3_MOUSE___1
Epb41l3	mmu-miR-375-3p	0.324653	0.357582	-0.0515978	0.576625	E41L3_MOUSE	-0.110861	0.801195	E41L3	-0.00920965	0.998374	486sp|Q9WV92|E41L3_MOUSE___1
Eef1b2	mmu-miR-145a-5p	0.223068	0.419951	-0.0449906	0.724004	EF1B_MOUSE	0.119203	0.765852	EF1B	-0.222757	0.991571	106sp|O70251|EF1B_MOUSE___1
Eef1b2	mmu-miR-145b	0.129927		-0.0449906	0.724004	EF1B_MOUSE	0.119203	0.765852	EF1B	-0.222757	0.991571	106sp|O70251|EF1B_MOUSE___1
Ehd3	mmu-miR-185-3p	0.374552		-0.00287357	0.988124	EHD3_MOUSE	0.0355168	0.915574	EHD3	-0.485429	0.987962	456sp|Q9QXY6|EHD3_MOUSE___1
Ehd3	mmu-miR-542-3p	0.231574		-0.00287357	0.988124	EHD3_MOUSE	0.0355168	0.915574	EHD3	-0.485429	0.987962	456sp|Q9QXY6|EHD3_MOUSE___1
Ehd3	mmu-miR-669a-5p	0.124494	0.717841	-0.00287357	0.988124	EHD3_MOUSE	0.0355168	0.915574	EHD3	-0.485429	0.987962	456sp|Q9QXY6|EHD3_MOUSE___1
Ehd3	mmu-miR-669f-5p	0.12061		-0.00287357	0.988124	EHD3_MOUSE	0.0355168	0.915574	EHD3	-0.485429	0.987962	456sp|Q9QXY6|EHD3_MOUSE___1
Ehd3	mmu-miR-669p-5p	0.124494	0.717841	-0.00287357	0.988124	EHD3_MOUSE	0.0355168	0.915574	EHD3	-0.485429	0.987962	456sp|Q9QXY6|EHD3_MOUSE___1
Eif3j1	mmu-miR-10b-5p	0.0495176		-0.188926	0.115587	EI3JA_MOUSE	0.118401	0.836172	EI3JA	1.42643	0.987962	112sp|Q3UGC7|EI3JA_MOUSE___1
Eif3j1	mmu-miR-134-3p	0.0847344		-0.188926	0.115587	EI3JA_MOUSE	0.118401	0.836172	EI3JA	1.42643	0.987962	112sp|Q3UGC7|EI3JA_MOUSE___1
Eif3j1	mmu-miR-145a-5p	0.223068	0.419951	-0.188926	0.115587	EI3JA_MOUSE	0.118401	0.836172	EI3JA	1.42643	0.987962	112sp|Q3UGC7|EI3JA_MOUSE___1
Eif3j1	mmu-miR-145b	0.129927		-0.188926	0.115587	EI3JA_MOUSE	0.118401	0.836172	EI3JA	1.42643	0.987962	112sp|Q3UGC7|EI3JA_MOUSE___1
Eif3j1	mmu-miR-221-3p	0.0565016	0.745611	-0.188926	0.115587	EI3JA_MOUSE	0.118401	0.836172	EI3JA	1.42643	0.987962	112sp|Q3UGC7|EI3JA_MOUSE___1
Eif3j1	mmu-miR-222-3p	0.0930412	0.577332	-0.188926	0.115587	EI3JA_MOUSE	0.118401	0.836172	EI3JA	1.42643	0.987962	112sp|Q3UGC7|EI3JA_MOUSE___1
Eif3j1	mmu-miR-346-5p	0.27914	0.213154	-0.188926	0.115587	EI3JA_MOUSE	0.118401	0.836172	EI3JA	1.42643	0.987962	112sp|Q3UGC7|EI3JA_MOUSE___1
Elavl4	mmu-miR-181a-5p	0.0606591	0.767445	-0.0263559	0.919442	ELAV4_MOUSE	0.112071	0.820818	ELAV4	0.276453	0.987962	38sp|Q61701|ELAV4_MOUSE___1
Elavl4	mmu-miR-181a-5p	0.0606591	0.767445	-0.0263559	0.919442	ELAV4_MOUSE	0.112071	0.820818	ELAV4	0.24863	0.987962	233sp|Q61701|ELAV4_MOUSE___1
Elavl4	mmu-miR-187-5p	0.934709		-0.0263559	0.919442	ELAV4_MOUSE	0.112071	0.820818	ELAV4	0.276453	0.987962	38sp|Q61701|ELAV4_MOUSE___1
Elavl4	mmu-miR-187-5p	0.934709		-0.0263559	0.919442	ELAV4_MOUSE	0.112071	0.820818	ELAV4	0.24863	0.987962	233sp|Q61701|ELAV4_MOUSE___1
Elavl4	mmu-miR-329-3p	0.158778	0.434201	-0.0263559	0.919442	ELAV4_MOUSE	0.112071	0.820818	ELAV4	0.276453	0.987962	38sp|Q61701|ELAV4_MOUSE___1
Elavl4	mmu-miR-329-3p	0.158778	0.434201	-0.0263559	0.919442	ELAV4_MOUSE	0.112071	0.820818	ELAV4	0.24863	0.987962	233sp|Q61701|ELAV4_MOUSE___1
Elavl4	mmu-miR-344d-3p	0.0821464	0.693655	-0.0263559	0.919442	ELAV4_MOUSE	0.112071	0.820818	ELAV4	0.276453	0.987962	38sp|Q61701|ELAV4_MOUSE___1
Elavl4	mmu-miR-344d-3p	0.0821464	0.693655	-0.0263559	0.919442	ELAV4_MOUSE	0.112071	0.820818	ELAV4	0.24863	0.987962	233sp|Q61701|ELAV4_MOUSE___1
Elavl4	mmu-miR-345-3p	0.217574		-0.0263559	0.919442	ELAV4_MOUSE	0.112071	0.820818	ELAV4	0.276453	0.987962	38sp|Q61701|ELAV4_MOUSE___1
Elavl4	mmu-miR-345-3p	0.217574		-0.0263559	0.919442	ELAV4_MOUSE	0.112071	0.820818	ELAV4	0.24863	0.987962	233sp|Q61701|ELAV4_MOUSE___1
Elavl4	mmu-miR-375-3p	0.324653	0.357582	-0.0263559	0.919442	ELAV4_MOUSE	0.112071	0.820818	ELAV4	0.276453	0.987962	38sp|Q61701|ELAV4_MOUSE___1
Elavl4	mmu-miR-375-3p	0.324653	0.357582	-0.0263559	0.919442	ELAV4_MOUSE	0.112071	0.820818	ELAV4	0.24863	0.987962	233sp|Q61701|ELAV4_MOUSE___1
Elavl4	mmu-miR-409-3p	0.350606	0.0303172	-0.0263559	0.919442	ELAV4_MOUSE	0.112071	0.820818	ELAV4	0.276453	0.987962	38sp|Q61701|ELAV4_MOUSE___1
Elavl4	mmu-miR-409-3p	0.350606	0.0303172	-0.0263559	0.919442	ELAV4_MOUSE	0.112071	0.820818	ELAV4	0.24863	0.987962	233sp|Q61701|ELAV4_MOUSE___1
Elavl4	mmu-miR-410-3p	0.0613246	0.634631	-0.0263559	0.919442	ELAV4_MOUSE	0.112071	0.820818	ELAV4	0.276453	0.987962	38sp|Q61701|ELAV4_MOUSE___1
Elavl4	mmu-miR-410-3p	0.0613246	0.634631	-0.0263559	0.919442	ELAV4_MOUSE	0.112071	0.820818	ELAV4	0.24863	0.987962	233sp|Q61701|ELAV4_MOUSE___1
Elavl4	mmu-miR-491-5p	0.220485		-0.0263559	0.919442	ELAV4_MOUSE	0.112071	0.820818	ELAV4	0.276453	0.987962	38sp|Q61701|ELAV4_MOUSE___1
Elavl4	mmu-miR-491-5p	0.220485		-0.0263559	0.919442	ELAV4_MOUSE	0.112071	0.820818	ELAV4	0.24863	0.987962	233sp|Q61701|ELAV4_MOUSE___1
Elavl4	mmu-miR-5129-5p	0.709077		-0.0263559	0.919442	ELAV4_MOUSE	0.112071	0.820818	ELAV4	0.276453	0.987962	38sp|Q61701|ELAV4_MOUSE___1
Elavl4	mmu-miR-5129-5p	0.709077		-0.0263559	0.919442	ELAV4_MOUSE	0.112071	0.820818	ELAV4	0.24863	0.987962	233sp|Q61701|ELAV4_MOUSE___1
Eno2	mmu-miR-10b-5p	0.0495176		-0.0150006	0.898384	ENOG_MOUSE	-0.0716056	0.864242	ENOG	-0.103999	0.987962	263sp|P17183|ENOG_MOUSE___1
Eno2	mmu-miR-323-5p	0.0854317	0.784245	-0.0150006	0.898384	ENOG_MOUSE	-0.0716056	0.864242	ENOG	-0.103999	0.987962	263sp|P17183|ENOG_MOUSE___1
Eno2	mmu-miR-329-3p	0.158778	0.434201	-0.0150006	0.898384	ENOG_MOUSE	-0.0716056	0.864242	ENOG	-0.103999	0.987962	263sp|P17183|ENOG_MOUSE___1
Eno2	mmu-miR-339-5p	0.131245	0.446784	-0.0150006	0.898384	ENOG_MOUSE	-0.0716056	0.864242	ENOG	-0.103999	0.987962	263sp|P17183|ENOG_MOUSE___1
Eno2	mmu-miR-370-5p	0.307085		-0.0150006	0.898384	ENOG_MOUSE	-0.0716056	0.864242	ENOG	-0.103999	0.987962	263sp|P17183|ENOG_MOUSE___1
Eno2	mmu-miR-431-5p	0.290378	0.0856119	-0.0150006	0.898384	ENOG_MOUSE	-0.0716056	0.864242	ENOG	-0.103999	0.987962	263sp|P17183|ENOG_MOUSE___1
Eno2	mmu-miR-671-5p	0.272607	0.299181	-0.0150006	0.898384	ENOG_MOUSE	-0.0716056	0.864242	ENOG	-0.103999	0.987962	263sp|P17183|ENOG_MOUSE___1
Eps15l1	mmu-miR-139-5p	0.239781	0.204454	-0.0449432	0.900708	EP15R_MOUSE	-0.0244872	0.98194	EP15R	-1.82195	0.987962	253sp|Q60902|EP15R_MOUSE___2
Eps15l1	mmu-miR-139-5p	0.239781	0.204454	-0.0449432	0.900708	EP15R_MOUSE	-0.0244872	0.98194	EP15R	-1.82195	0.987962	255sp|Q60902|EP15R_MOUSE___2
Eps15l1	mmu-miR-139-5p	0.239781	0.204454	-0.0449432	0.900708	EP15R_MOUSE	-0.0244872	0.98194	EP15R	1.15778	0.987962	255sp|Q60902|EP15R_MOUSE___1
Eps15l1	mmu-miR-139-5p	0.239781	0.204454	-0.0449432	0.900708	EP15R_MOUSE	-0.0244872	0.98194	EP15R	0.0280605	0.992191	353sp|Q60902|EP15R_MOUSE___1
Eps15l1	mmu-miR-139-5p	0.239781	0.204454	-0.0449432	0.900708	EP15R_MOUSE	-0.0244872	0.98194	EP15R	-0.01635	0.992191	229sp|Q60902|EP15R_MOUSE___1
Eps15l1	mmu-miR-3102-5p.2-5p	0.148536		-0.0449432	0.900708	EP15R_MOUSE	-0.0244872	0.98194	EP15R	-1.82195	0.987962	253sp|Q60902|EP15R_MOUSE___2
Eps15l1	mmu-miR-3102-5p.2-5p	0.148536		-0.0449432	0.900708	EP15R_MOUSE	-0.0244872	0.98194	EP15R	-1.82195	0.987962	255sp|Q60902|EP15R_MOUSE___2
Eps15l1	mmu-miR-3102-5p.2-5p	0.148536		-0.0449432	0.900708	EP15R_MOUSE	-0.0244872	0.98194	EP15R	1.15778	0.987962	255sp|Q60902|EP15R_MOUSE___1
Eps15l1	mmu-miR-3102-5p.2-5p	0.148536		-0.0449432	0.900708	EP15R_MOUSE	-0.0244872	0.98194	EP15R	0.0280605	0.992191	353sp|Q60902|EP15R_MOUSE___1
Eps15l1	mmu-miR-3102-5p.2-5p	0.148536		-0.0449432	0.900708	EP15R_MOUSE	-0.0244872	0.98194	EP15R	-0.01635	0.992191	229sp|Q60902|EP15R_MOUSE___1
Eps15	mmu-miR-130a-3p	0.194558	0.322699	-0.0441215	0.836435	EPS15_MOUSE	-0.0366325	0.934837	EPS15	-1.35174	0.987962	324sp|P42567|EPS15_MOUSE___1
Eps15	mmu-miR-130a-3p	0.194558	0.322699	-0.0441215	0.836435	EPS15_MOUSE	-0.0366325	0.934837	EPS15	0.0339158	0.998374	816sp|P42567|EPS15_MOUSE___1
Eps15	mmu-miR-130b-3p	0.374755		-0.0441215	0.836435	EPS15_MOUSE	-0.0366325	0.934837	EPS15	-1.35174	0.987962	324sp|P42567|EPS15_MOUSE___1
Eps15	mmu-miR-130b-3p	0.374755		-0.0441215	0.836435	EPS15_MOUSE	-0.0366325	0.934837	EPS15	0.0339158	0.998374	816sp|P42567|EPS15_MOUSE___1
Eps15	mmu-miR-154-5p	0.0228026	0.896005	-0.0441215	0.836435	EPS15_MOUSE	-0.0366325	0.934837	EPS15	-1.35174	0.987962	324sp|P42567|EPS15_MOUSE___1
Eps15	mmu-miR-154-5p	0.0228026	0.896005	-0.0441215	0.836435	EPS15_MOUSE	-0.0366325	0.934837	EPS15	0.0339158	0.998374	816sp|P42567|EPS15_MOUSE___1
Eps15	mmu-miR-17-5p	0.155014	0.569382	-0.0441215	0.836435	EPS15_MOUSE	-0.0366325	0.934837	EPS15	-1.35174	0.987962	324sp|P42567|EPS15_MOUSE___1
Eps15	mmu-miR-17-5p	0.155014	0.569382	-0.0441215	0.836435	EPS15_MOUSE	-0.0366325	0.934837	EPS15	0.0339158	0.998374	816sp|P42567|EPS15_MOUSE___1
Eps15	mmu-miR-223-3p	0.0639369		-0.0441215	0.836435	EPS15_MOUSE	-0.0366325	0.934837	EPS15	-1.35174	0.987962	324sp|P42567|EPS15_MOUSE___1
Eps15	mmu-miR-223-3p	0.0639369		-0.0441215	0.836435	EPS15_MOUSE	-0.0366325	0.934837	EPS15	0.0339158	0.998374	816sp|P42567|EPS15_MOUSE___1
Eps15	mmu-miR-26a-5p	0.0547445	0.724214	-0.0441215	0.836435	EPS15_MOUSE	-0.0366325	0.934837	EPS15	-1.35174	0.987962	324sp|P42567|EPS15_MOUSE___1
Eps15	mmu-miR-26a-5p	0.0547445	0.724214	-0.0441215	0.836435	EPS15_MOUSE	-0.0366325	0.934837	EPS15	0.0339158	0.998374	816sp|P42567|EPS15_MOUSE___1
Eps15	mmu-miR-3093-5p	1.08638		-0.0441215	0.836435	EPS15_MOUSE	-0.0366325	0.934837	EPS15	-1.35174	0.987962	324sp|P42567|EPS15_MOUSE___1
Eps15	mmu-miR-3093-5p	1.08638		-0.0441215	0.836435	EPS15_MOUSE	-0.0366325	0.934837	EPS15	0.0339158	0.998374	816sp|P42567|EPS15_MOUSE___1
Eps15	mmu-miR-3102-3p	0.0569596	0.807677	-0.0441215	0.836435	EPS15_MOUSE	-0.0366325	0.934837	EPS15	-1.35174	0.987962	324sp|P42567|EPS15_MOUSE___1
Eps15	mmu-miR-3102-3p	0.0569596	0.807677	-0.0441215	0.836435	EPS15_MOUSE	-0.0366325	0.934837	EPS15	0.0339158	0.998374	816sp|P42567|EPS15_MOUSE___1
Eps15	mmu-miR-320-3p	0.214921	0.379648	-0.0441215	0.836435	EPS15_MOUSE	-0.0366325	0.934837	EPS15	-1.35174	0.987962	324sp|P42567|EPS15_MOUSE___1
Eps15	mmu-miR-320-3p	0.214921	0.379648	-0.0441215	0.836435	EPS15_MOUSE	-0.0366325	0.934837	EPS15	0.0339158	0.998374	816sp|P42567|EPS15_MOUSE___1
Eps15	mmu-miR-324-3p	0.191255		-0.0441215	0.836435	EPS15_MOUSE	-0.0366325	0.934837	EPS15	-1.35174	0.987962	324sp|P42567|EPS15_MOUSE___1
Eps15	mmu-miR-324-3p	0.191255		-0.0441215	0.836435	EPS15_MOUSE	-0.0366325	0.934837	EPS15	0.0339158	0.998374	816sp|P42567|EPS15_MOUSE___1
Eps15	mmu-miR-6944-3p	0.124563		-0.0441215	0.836435	EPS15_MOUSE	-0.0366325	0.934837	EPS15	-1.35174	0.987962	324sp|P42567|EPS15_MOUSE___1
Eps15	mmu-miR-6944-3p	0.124563		-0.0441215	0.836435	EPS15_MOUSE	-0.0366325	0.934837	EPS15	0.0339158	0.998374	816sp|P42567|EPS15_MOUSE___1
Erc2	mmu-miR-139-3p	0.229494	0.199462	-0.0269528	0.896366	ERC2_MOUSE	-0.0570534	0.898592	ERC2	-2.14446	0.987962	14sp|Q6PH08|ERC2_MOUSE___1
Erc2	mmu-miR-139-3p	0.229494	0.199462	-0.0269528	0.896366	ERC2_MOUSE	-0.0570534	0.898592	ERC2	0.96948	0.987962	946sp|Q6PH08|ERC2_MOUSE___1
Erc2	mmu-miR-150-5p	0.237181	0.214256	-0.0269528	0.896366	ERC2_MOUSE	-0.0570534	0.898592	ERC2	-2.14446	0.987962	14sp|Q6PH08|ERC2_MOUSE___1
Erc2	mmu-miR-150-5p	0.237181	0.214256	-0.0269528	0.896366	ERC2_MOUSE	-0.0570534	0.898592	ERC2	0.96948	0.987962	946sp|Q6PH08|ERC2_MOUSE___1
Erc2	mmu-miR-154-5p	0.0228026	0.896005	-0.0269528	0.896366	ERC2_MOUSE	-0.0570534	0.898592	ERC2	-2.14446	0.987962	14sp|Q6PH08|ERC2_MOUSE___1
Erc2	mmu-miR-154-5p	0.0228026	0.896005	-0.0269528	0.896366	ERC2_MOUSE	-0.0570534	0.898592	ERC2	0.96948	0.987962	946sp|Q6PH08|ERC2_MOUSE___1
Erc2	mmu-miR-200a-3p	1.83041	0.126474	-0.0269528	0.896366	ERC2_MOUSE	-0.0570534	0.898592	ERC2	-2.14446	0.987962	14sp|Q6PH08|ERC2_MOUSE___1
Erc2	mmu-miR-200a-3p	1.83041	0.126474	-0.0269528	0.896366	ERC2_MOUSE	-0.0570534	0.898592	ERC2	0.96948	0.987962	946sp|Q6PH08|ERC2_MOUSE___1
Erc2	mmu-miR-29b-2-5p	0.0253231	0.950192	-0.0269528	0.896366	ERC2_MOUSE	-0.0570534	0.898592	ERC2	-2.14446	0.987962	14sp|Q6PH08|ERC2_MOUSE___1
Erc2	mmu-miR-29b-2-5p	0.0253231	0.950192	-0.0269528	0.896366	ERC2_MOUSE	-0.0570534	0.898592	ERC2	0.96948	0.987962	946sp|Q6PH08|ERC2_MOUSE___1
Erc2	mmu-miR-329-3p	0.158778	0.434201	-0.0269528	0.896366	ERC2_MOUSE	-0.0570534	0.898592	ERC2	-2.14446	0.987962	14sp|Q6PH08|ERC2_MOUSE___1
Erc2	mmu-miR-329-3p	0.158778	0.434201	-0.0269528	0.896366	ERC2_MOUSE	-0.0570534	0.898592	ERC2	0.96948	0.987962	946sp|Q6PH08|ERC2_MOUSE___1
Erc2	mmu-miR-362-5p	0.0383083	0.898849	-0.0269528	0.896366	ERC2_MOUSE	-0.0570534	0.898592	ERC2	-2.14446	0.987962	14sp|Q6PH08|ERC2_MOUSE___1
Erc2	mmu-miR-362-5p	0.0383083	0.898849	-0.0269528	0.896366	ERC2_MOUSE	-0.0570534	0.898592	ERC2	0.96948	0.987962	946sp|Q6PH08|ERC2_MOUSE___1
Erc2	mmu-miR-541-5p	0.0900138	0.405118	-0.0269528	0.896366	ERC2_MOUSE	-0.0570534	0.898592	ERC2	-2.14446	0.987962	14sp|Q6PH08|ERC2_MOUSE___1
Erc2	mmu-miR-541-5p	0.0900138	0.405118	-0.0269528	0.896366	ERC2_MOUSE	-0.0570534	0.898592	ERC2	0.96948	0.987962	946sp|Q6PH08|ERC2_MOUSE___1
Erc2	mmu-miR-770-5p	0.264844	0.453823	-0.0269528	0.896366	ERC2_MOUSE	-0.0570534	0.898592	ERC2	-2.14446	0.987962	14sp|Q6PH08|ERC2_MOUSE___1
Erc2	mmu-miR-770-5p	0.264844	0.453823	-0.0269528	0.896366	ERC2_MOUSE	-0.0570534	0.898592	ERC2	0.96948	0.987962	946sp|Q6PH08|ERC2_MOUSE___1
Ermn	mmu-miR-1839-5p	0.0191057	0.91224	-0.342837	0.213742	ERMIN_MOUSE	-0.206877	0.671503	ERMIN	-0.66352	0.987962	211sp|Q5EBJ4|ERMIN_MOUSE___1
Ermn	mmu-miR-1839-5p	0.0191057	0.91224	-0.342837	0.213742	ERMIN_MOUSE	-0.206877	0.671503	ERMIN	1.5196	0.987962	223sp|Q5EBJ4|ERMIN_MOUSE___1
Ermn	mmu-miR-1839-5p	0.0191057	0.91224	-0.342837	0.213742	ERMIN_MOUSE	-0.206877	0.671503	ERMIN	-1.5286	0.987962	234sp|Q5EBJ4|ERMIN_MOUSE___1
Ermn	mmu-miR-320-3p	0.214921	0.379648	-0.342837	0.213742	ERMIN_MOUSE	-0.206877	0.671503	ERMIN	-0.66352	0.987962	211sp|Q5EBJ4|ERMIN_MOUSE___1
Ermn	mmu-miR-320-3p	0.214921	0.379648	-0.342837	0.213742	ERMIN_MOUSE	-0.206877	0.671503	ERMIN	1.5196	0.987962	223sp|Q5EBJ4|ERMIN_MOUSE___1
Ermn	mmu-miR-320-3p	0.214921	0.379648	-0.342837	0.213742	ERMIN_MOUSE	-0.206877	0.671503	ERMIN	-1.5286	0.987962	234sp|Q5EBJ4|ERMIN_MOUSE___1
Ermn	mmu-miR-345-3p	0.217574		-0.342837	0.213742	ERMIN_MOUSE	-0.206877	0.671503	ERMIN	-0.66352	0.987962	211sp|Q5EBJ4|ERMIN_MOUSE___1
Ermn	mmu-miR-345-3p	0.217574		-0.342837	0.213742	ERMIN_MOUSE	-0.206877	0.671503	ERMIN	1.5196	0.987962	223sp|Q5EBJ4|ERMIN_MOUSE___1
Ermn	mmu-miR-345-3p	0.217574		-0.342837	0.213742	ERMIN_MOUSE	-0.206877	0.671503	ERMIN	-1.5286	0.987962	234sp|Q5EBJ4|ERMIN_MOUSE___1
Ermn	mmu-miR-505-3p	0.189539		-0.342837	0.213742	ERMIN_MOUSE	-0.206877	0.671503	ERMIN	-0.66352	0.987962	211sp|Q5EBJ4|ERMIN_MOUSE___1
Ermn	mmu-miR-505-3p	0.189539		-0.342837	0.213742	ERMIN_MOUSE	-0.206877	0.671503	ERMIN	1.5196	0.987962	223sp|Q5EBJ4|ERMIN_MOUSE___1
Ermn	mmu-miR-505-3p	0.189539		-0.342837	0.213742	ERMIN_MOUSE	-0.206877	0.671503	ERMIN	-1.5286	0.987962	234sp|Q5EBJ4|ERMIN_MOUSE___1
Ermn	mmu-miR-532-5p	0.115371	0.51362	-0.342837	0.213742	ERMIN_MOUSE	-0.206877	0.671503	ERMIN	-0.66352	0.987962	211sp|Q5EBJ4|ERMIN_MOUSE___1
Ermn	mmu-miR-532-5p	0.115371	0.51362	-0.342837	0.213742	ERMIN_MOUSE	-0.206877	0.671503	ERMIN	1.5196	0.987962	223sp|Q5EBJ4|ERMIN_MOUSE___1
Ermn	mmu-miR-532-5p	0.115371	0.51362	-0.342837	0.213742	ERMIN_MOUSE	-0.206877	0.671503	ERMIN	-1.5286	0.987962	234sp|Q5EBJ4|ERMIN_MOUSE___1
Ermn	mmu-miR-93-3p	0.267554		-0.342837	0.213742	ERMIN_MOUSE	-0.206877	0.671503	ERMIN	-0.66352	0.987962	211sp|Q5EBJ4|ERMIN_MOUSE___1
Ermn	mmu-miR-93-3p	0.267554		-0.342837	0.213742	ERMIN_MOUSE	-0.206877	0.671503	ERMIN	1.5196	0.987962	223sp|Q5EBJ4|ERMIN_MOUSE___1
Ermn	mmu-miR-93-3p	0.267554		-0.342837	0.213742	ERMIN_MOUSE	-0.206877	0.671503	ERMIN	-1.5286	0.987962	234sp|Q5EBJ4|ERMIN_MOUSE___1
Fam126b	mmu-miR-103-3p	0.180218	0.167195	-0.087622	0.538684	F126B_MOUSE	-0.0726192	0.806292	F126B	-1.62791	0.987962	306sp|Q8C729|F126B_MOUSE___1
Fam126b	mmu-miR-103-3p	0.180218	0.167195	-0.087622	0.538684	F126B_MOUSE	-0.0726192	0.806292	F126B	-0.58807	0.987962	321sp|Q8C729|F126B_MOUSE___1
Fam126b	mmu-miR-107-3p	0.141756	0.250736	-0.087622	0.538684	F126B_MOUSE	-0.0726192	0.806292	F126B	-1.62791	0.987962	306sp|Q8C729|F126B_MOUSE___1
Fam126b	mmu-miR-107-3p	0.141756	0.250736	-0.087622	0.538684	F126B_MOUSE	-0.0726192	0.806292	F126B	-0.58807	0.987962	321sp|Q8C729|F126B_MOUSE___1
Fam126b	mmu-miR-129-5p	0.403045	0.0437164	-0.087622	0.538684	F126B_MOUSE	-0.0726192	0.806292	F126B	-1.62791	0.987962	306sp|Q8C729|F126B_MOUSE___1
Fam126b	mmu-miR-129-5p	0.403045	0.0437164	-0.087622	0.538684	F126B_MOUSE	-0.0726192	0.806292	F126B	-0.58807	0.987962	321sp|Q8C729|F126B_MOUSE___1
Fam126b	mmu-miR-135a-2-3p	0.316808		-0.087622	0.538684	F126B_MOUSE	-0.0726192	0.806292	F126B	-1.62791	0.987962	306sp|Q8C729|F126B_MOUSE___1
Fam126b	mmu-miR-135a-2-3p	0.316808		-0.087622	0.538684	F126B_MOUSE	-0.0726192	0.806292	F126B	-0.58807	0.987962	321sp|Q8C729|F126B_MOUSE___1
Fam126b	mmu-miR-1839-5p	0.0191057	0.91224	-0.087622	0.538684	F126B_MOUSE	-0.0726192	0.806292	F126B	-1.62791	0.987962	306sp|Q8C729|F126B_MOUSE___1
Fam126b	mmu-miR-1839-5p	0.0191057	0.91224	-0.087622	0.538684	F126B_MOUSE	-0.0726192	0.806292	F126B	-0.58807	0.987962	321sp|Q8C729|F126B_MOUSE___1
Fam126b	mmu-miR-1981-5p	0.223198	0.357582	-0.087622	0.538684	F126B_MOUSE	-0.0726192	0.806292	F126B	-1.62791	0.987962	306sp|Q8C729|F126B_MOUSE___1
Fam126b	mmu-miR-1981-5p	0.223198	0.357582	-0.087622	0.538684	F126B_MOUSE	-0.0726192	0.806292	F126B	-0.58807	0.987962	321sp|Q8C729|F126B_MOUSE___1
Fam126b	mmu-miR-23a-3p	0.0642745	0.768427	-0.087622	0.538684	F126B_MOUSE	-0.0726192	0.806292	F126B	-1.62791	0.987962	306sp|Q8C729|F126B_MOUSE___1
Fam126b	mmu-miR-23a-3p	0.0642745	0.768427	-0.087622	0.538684	F126B_MOUSE	-0.0726192	0.806292	F126B	-0.58807	0.987962	321sp|Q8C729|F126B_MOUSE___1
Fam126b	mmu-miR-23b-3p	0.0559442	0.768427	-0.087622	0.538684	F126B_MOUSE	-0.0726192	0.806292	F126B	-1.62791	0.987962	306sp|Q8C729|F126B_MOUSE___1
Fam126b	mmu-miR-23b-3p	0.0559442	0.768427	-0.087622	0.538684	F126B_MOUSE	-0.0726192	0.806292	F126B	-0.58807	0.987962	321sp|Q8C729|F126B_MOUSE___1
Fam126b	mmu-miR-25-3p	0.0748736	0.51362	-0.087622	0.538684	F126B_MOUSE	-0.0726192	0.806292	F126B	-1.62791	0.987962	306sp|Q8C729|F126B_MOUSE___1
Fam126b	mmu-miR-25-3p	0.0748736	0.51362	-0.087622	0.538684	F126B_MOUSE	-0.0726192	0.806292	F126B	-0.58807	0.987962	321sp|Q8C729|F126B_MOUSE___1
Fam126b	mmu-miR-3078-5p	0.234976		-0.087622	0.538684	F126B_MOUSE	-0.0726192	0.806292	F126B	-1.62791	0.987962	306sp|Q8C729|F126B_MOUSE___1
Fam126b	mmu-miR-3078-5p	0.234976		-0.087622	0.538684	F126B_MOUSE	-0.0726192	0.806292	F126B	-0.58807	0.987962	321sp|Q8C729|F126B_MOUSE___1
Fam126b	mmu-miR-3085-3p	0.329918		-0.087622	0.538684	F126B_MOUSE	-0.0726192	0.806292	F126B	-1.62791	0.987962	306sp|Q8C729|F126B_MOUSE___1
Fam126b	mmu-miR-3085-3p	0.329918		-0.087622	0.538684	F126B_MOUSE	-0.0726192	0.806292	F126B	-0.58807	0.987962	321sp|Q8C729|F126B_MOUSE___1
Fam126b	mmu-miR-30b-3p	0.332217		-0.087622	0.538684	F126B_MOUSE	-0.0726192	0.806292	F126B	-1.62791	0.987962	306sp|Q8C729|F126B_MOUSE___1
Fam126b	mmu-miR-30b-3p	0.332217		-0.087622	0.538684	F126B_MOUSE	-0.0726192	0.806292	F126B	-0.58807	0.987962	321sp|Q8C729|F126B_MOUSE___1
Fam126b	mmu-miR-320-3p	0.214921	0.379648	-0.087622	0.538684	F126B_MOUSE	-0.0726192	0.806292	F126B	-1.62791	0.987962	306sp|Q8C729|F126B_MOUSE___1
Fam126b	mmu-miR-320-3p	0.214921	0.379648	-0.087622	0.538684	F126B_MOUSE	-0.0726192	0.806292	F126B	-0.58807	0.987962	321sp|Q8C729|F126B_MOUSE___1
Fam126b	mmu-miR-342-3p	0.188244	0.214256	-0.087622	0.538684	F126B_MOUSE	-0.0726192	0.806292	F126B	-1.62791	0.987962	306sp|Q8C729|F126B_MOUSE___1
Fam126b	mmu-miR-342-3p	0.188244	0.214256	-0.087622	0.538684	F126B_MOUSE	-0.0726192	0.806292	F126B	-0.58807	0.987962	321sp|Q8C729|F126B_MOUSE___1
Fam126b	mmu-miR-3475-3p	0.211172	0.558312	-0.087622	0.538684	F126B_MOUSE	-0.0726192	0.806292	F126B	-1.62791	0.987962	306sp|Q8C729|F126B_MOUSE___1
Fam126b	mmu-miR-3475-3p	0.211172	0.558312	-0.087622	0.538684	F126B_MOUSE	-0.0726192	0.806292	F126B	-0.58807	0.987962	321sp|Q8C729|F126B_MOUSE___1
Fam126b	mmu-miR-409-3p	0.350606	0.0303172	-0.087622	0.538684	F126B_MOUSE	-0.0726192	0.806292	F126B	-1.62791	0.987962	306sp|Q8C729|F126B_MOUSE___1
Fam126b	mmu-miR-409-3p	0.350606	0.0303172	-0.087622	0.538684	F126B_MOUSE	-0.0726192	0.806292	F126B	-0.58807	0.987962	321sp|Q8C729|F126B_MOUSE___1
Fam126b	mmu-miR-431-5p	0.290378	0.0856119	-0.087622	0.538684	F126B_MOUSE	-0.0726192	0.806292	F126B	-1.62791	0.987962	306sp|Q8C729|F126B_MOUSE___1
Fam126b	mmu-miR-431-5p	0.290378	0.0856119	-0.087622	0.538684	F126B_MOUSE	-0.0726192	0.806292	F126B	-0.58807	0.987962	321sp|Q8C729|F126B_MOUSE___1
Fam126b	mmu-miR-486a-3p	0.252404		-0.087622	0.538684	F126B_MOUSE	-0.0726192	0.806292	F126B	-1.62791	0.987962	306sp|Q8C729|F126B_MOUSE___1
Fam126b	mmu-miR-486a-3p	0.252404		-0.087622	0.538684	F126B_MOUSE	-0.0726192	0.806292	F126B	-0.58807	0.987962	321sp|Q8C729|F126B_MOUSE___1
Fam126b	mmu-miR-486b-3p	0.27666		-0.087622	0.538684	F126B_MOUSE	-0.0726192	0.806292	F126B	-1.62791	0.987962	306sp|Q8C729|F126B_MOUSE___1
Fam126b	mmu-miR-486b-3p	0.27666		-0.087622	0.538684	F126B_MOUSE	-0.0726192	0.806292	F126B	-0.58807	0.987962	321sp|Q8C729|F126B_MOUSE___1
Fam126b	mmu-miR-501-3p	0.374059	0.168479	-0.087622	0.538684	F126B_MOUSE	-0.0726192	0.806292	F126B	-1.62791	0.987962	306sp|Q8C729|F126B_MOUSE___1
Fam126b	mmu-miR-501-3p	0.374059	0.168479	-0.087622	0.538684	F126B_MOUSE	-0.0726192	0.806292	F126B	-0.58807	0.987962	321sp|Q8C729|F126B_MOUSE___1
Fam126b	mmu-miR-505-3p	0.189539		-0.087622	0.538684	F126B_MOUSE	-0.0726192	0.806292	F126B	-1.62791	0.987962	306sp|Q8C729|F126B_MOUSE___1
Fam126b	mmu-miR-505-3p	0.189539		-0.087622	0.538684	F126B_MOUSE	-0.0726192	0.806292	F126B	-0.58807	0.987962	321sp|Q8C729|F126B_MOUSE___1
Fam126b	mmu-miR-532-5p	0.115371	0.51362	-0.087622	0.538684	F126B_MOUSE	-0.0726192	0.806292	F126B	-1.62791	0.987962	306sp|Q8C729|F126B_MOUSE___1
Fam126b	mmu-miR-532-5p	0.115371	0.51362	-0.087622	0.538684	F126B_MOUSE	-0.0726192	0.806292	F126B	-0.58807	0.987962	321sp|Q8C729|F126B_MOUSE___1
Fam126b	mmu-miR-541-5p	0.0900138	0.405118	-0.087622	0.538684	F126B_MOUSE	-0.0726192	0.806292	F126B	-1.62791	0.987962	306sp|Q8C729|F126B_MOUSE___1
Fam126b	mmu-miR-541-5p	0.0900138	0.405118	-0.087622	0.538684	F126B_MOUSE	-0.0726192	0.806292	F126B	-0.58807	0.987962	321sp|Q8C729|F126B_MOUSE___1
Fam126b	mmu-miR-544-3p	0.240047		-0.087622	0.538684	F126B_MOUSE	-0.0726192	0.806292	F126B	-1.62791	0.987962	306sp|Q8C729|F126B_MOUSE___1
Fam126b	mmu-miR-544-3p	0.240047		-0.087622	0.538684	F126B_MOUSE	-0.0726192	0.806292	F126B	-0.58807	0.987962	321sp|Q8C729|F126B_MOUSE___1
Fam126b	mmu-miR-770-5p	0.264844	0.453823	-0.087622	0.538684	F126B_MOUSE	-0.0726192	0.806292	F126B	-1.62791	0.987962	306sp|Q8C729|F126B_MOUSE___1
Fam126b	mmu-miR-770-5p	0.264844	0.453823	-0.087622	0.538684	F126B_MOUSE	-0.0726192	0.806292	F126B	-0.58807	0.987962	321sp|Q8C729|F126B_MOUSE___1
Fam126b	mmu-miR-92b-3p	0.234876	0.184211	-0.087622	0.538684	F126B_MOUSE	-0.0726192	0.806292	F126B	-1.62791	0.987962	306sp|Q8C729|F126B_MOUSE___1
Fam126b	mmu-miR-92b-3p	0.234876	0.184211	-0.087622	0.538684	F126B_MOUSE	-0.0726192	0.806292	F126B	-0.58807	0.987962	321sp|Q8C729|F126B_MOUSE___1
Fasn	mmu-miR-5129-5p	0.709077		-0.0718869	0.606436	FAS_MOUSE	-0.0227018	0.992889	FAS	-0.393291	0.990355	1577sp|P19096|FAS_MOUSE___1
Fasn	mmu-miR-544-3p	0.240047		-0.0718869	0.606436	FAS_MOUSE	-0.0227018	0.992889	FAS	-0.393291	0.990355	1577sp|P19096|FAS_MOUSE___1
Fasn	mmu-miR-666-3p	0.0075089	0.982963	-0.0718869	0.606436	FAS_MOUSE	-0.0227018	0.992889	FAS	-0.393291	0.990355	1577sp|P19096|FAS_MOUSE___1
Fgf12	mmu-miR-1188-5p	0.0860242		-0.186527	0.0811747	FGF12_MOUSE	0.0884954	0.800903	FGF12	1.45848	0.987962	212sp|P61329|FGF12_MOUSE___1
Fgf12	mmu-miR-155-5p	0.0800031		-0.186527	0.0811747	FGF12_MOUSE	0.0884954	0.800903	FGF12	1.45848	0.987962	212sp|P61329|FGF12_MOUSE___1
Fgf12	mmu-miR-1839-5p	0.0191057	0.91224	-0.186527	0.0811747	FGF12_MOUSE	0.0884954	0.800903	FGF12	1.45848	0.987962	212sp|P61329|FGF12_MOUSE___1
Fgf12	mmu-miR-1943-5p	0.398969		-0.186527	0.0811747	FGF12_MOUSE	0.0884954	0.800903	FGF12	1.45848	0.987962	212sp|P61329|FGF12_MOUSE___1
Fgf12	mmu-miR-320-3p	0.214921	0.379648	-0.186527	0.0811747	FGF12_MOUSE	0.0884954	0.800903	FGF12	1.45848	0.987962	212sp|P61329|FGF12_MOUSE___1
Fgf12	mmu-miR-544-3p	0.240047		-0.186527	0.0811747	FGF12_MOUSE	0.0884954	0.800903	FGF12	1.45848	0.987962	212sp|P61329|FGF12_MOUSE___1
Fgf12	mmu-miR-700-5p	0.357498		-0.186527	0.0811747	FGF12_MOUSE	0.0884954	0.800903	FGF12	1.45848	0.987962	212sp|P61329|FGF12_MOUSE___1
Fkbp1a	mmu-miR-181a-5p	0.0606591	0.767445	-0.010302	0.940343	FKB1A_MOUSE	0.204735	0.915662	FKB1A	-0.439856	0.987962	9sp|P26883|FKB1A_MOUSE___1
Fkbp1a	mmu-miR-183-5p	2.23844		-0.010302	0.940343	FKB1A_MOUSE	0.204735	0.915662	FKB1A	-0.439856	0.987962	9sp|P26883|FKB1A_MOUSE___1
Fkbp1a	mmu-miR-25-3p	0.0748736	0.51362	-0.010302	0.940343	FKB1A_MOUSE	0.204735	0.915662	FKB1A	-0.439856	0.987962	9sp|P26883|FKB1A_MOUSE___1
Fkbp1a	mmu-miR-26a-5p	0.0547445	0.724214	-0.010302	0.940343	FKB1A_MOUSE	0.204735	0.915662	FKB1A	-0.439856	0.987962	9sp|P26883|FKB1A_MOUSE___1
Fkbp1a	mmu-miR-298-5p	0.13187	0.67521	-0.010302	0.940343	FKB1A_MOUSE	0.204735	0.915662	FKB1A	-0.439856	0.987962	9sp|P26883|FKB1A_MOUSE___1
Fkbp1a	mmu-miR-329-5p	0.237135	0.222662	-0.010302	0.940343	FKB1A_MOUSE	0.204735	0.915662	FKB1A	-0.439856	0.987962	9sp|P26883|FKB1A_MOUSE___1
Fkbp1a	mmu-miR-3475-3p	0.211172	0.558312	-0.010302	0.940343	FKB1A_MOUSE	0.204735	0.915662	FKB1A	-0.439856	0.987962	9sp|P26883|FKB1A_MOUSE___1
Fkbp1a	mmu-miR-370-5p	0.307085		-0.010302	0.940343	FKB1A_MOUSE	0.204735	0.915662	FKB1A	-0.439856	0.987962	9sp|P26883|FKB1A_MOUSE___1
Fkbp1a	mmu-miR-377-5p	0.0676284	0.886874	-0.010302	0.940343	FKB1A_MOUSE	0.204735	0.915662	FKB1A	-0.439856	0.987962	9sp|P26883|FKB1A_MOUSE___1
Fkbp1a	mmu-miR-672-5p	0.0837242	0.693655	-0.010302	0.940343	FKB1A_MOUSE	0.204735	0.915662	FKB1A	-0.439856	0.987962	9sp|P26883|FKB1A_MOUSE___1
Fkbp1a	mmu-miR-92b-3p	0.234876	0.184211	-0.010302	0.940343	FKB1A_MOUSE	0.204735	0.915662	FKB1A	-0.439856	0.987962	9sp|P26883|FKB1A_MOUSE___1
Fkbp3	mmu-miR-145a-5p	0.223068	0.419951	-0.0375992	0.849636	FKBP3_MOUSE	-0.121057	0.84822	FKBP3	-2.71148	0.987962	34sp|Q62446|FKBP3_MOUSE___1
Fkbp3	mmu-miR-145a-5p	0.223068	0.419951	-0.0375992	0.849636	FKBP3_MOUSE	-0.121057	0.84822	FKBP3	1.75153	0.987962	36sp|Q62446|FKBP3_MOUSE___1
Fkbp3	mmu-miR-145b	0.129927		-0.0375992	0.849636	FKBP3_MOUSE	-0.121057	0.84822	FKBP3	-2.71148	0.987962	34sp|Q62446|FKBP3_MOUSE___1
Fkbp3	mmu-miR-145b	0.129927		-0.0375992	0.849636	FKBP3_MOUSE	-0.121057	0.84822	FKBP3	1.75153	0.987962	36sp|Q62446|FKBP3_MOUSE___1
Fkbp3	mmu-miR-425-5p	0.159835	0.173532	-0.0375992	0.849636	FKBP3_MOUSE	-0.121057	0.84822	FKBP3	-2.71148	0.987962	34sp|Q62446|FKBP3_MOUSE___1
Fkbp3	mmu-miR-425-5p	0.159835	0.173532	-0.0375992	0.849636	FKBP3_MOUSE	-0.121057	0.84822	FKBP3	1.75153	0.987962	36sp|Q62446|FKBP3_MOUSE___1
Fkbp3	mmu-miR-935	0.133247	0.715509	-0.0375992	0.849636	FKBP3_MOUSE	-0.121057	0.84822	FKBP3	-2.71148	0.987962	34sp|Q62446|FKBP3_MOUSE___1
Fkbp3	mmu-miR-935	0.133247	0.715509	-0.0375992	0.849636	FKBP3_MOUSE	-0.121057	0.84822	FKBP3	1.75153	0.987962	36sp|Q62446|FKBP3_MOUSE___1
Fth1	mmu-miR-150-3p	0.531586		-0.102103	0.657921	FRIH_MOUSE	-0.231238	0.530111	FRIH	-0.143237	0.987962	5sp|P09528|FRIH_MOUSE___1
G3bp2	mmu-miR-103-3p	0.180218	0.167195	-0.0268615	0.798845	G3BP2_MOUSE	0.0710969	0.839326	G3BP2	-0.787634	0.987962	149sp|P97379|G3BP2_MOUSE___1
G3bp2	mmu-miR-103-3p	0.180218	0.167195	-0.0268615	0.798845	G3BP2_MOUSE	0.0710969	0.839326	G3BP2	-0.0405258	0.992191	227sp|P97379|G3BP2_MOUSE___1
G3bp2	mmu-miR-107-3p	0.141756	0.250736	-0.0268615	0.798845	G3BP2_MOUSE	0.0710969	0.839326	G3BP2	-0.787634	0.987962	149sp|P97379|G3BP2_MOUSE___1
G3bp2	mmu-miR-107-3p	0.141756	0.250736	-0.0268615	0.798845	G3BP2_MOUSE	0.0710969	0.839326	G3BP2	-0.0405258	0.992191	227sp|P97379|G3BP2_MOUSE___1
G3bp2	mmu-miR-129-5p	0.403045	0.0437164	-0.0268615	0.798845	G3BP2_MOUSE	0.0710969	0.839326	G3BP2	-0.787634	0.987962	149sp|P97379|G3BP2_MOUSE___1
G3bp2	mmu-miR-129-5p	0.403045	0.0437164	-0.0268615	0.798845	G3BP2_MOUSE	0.0710969	0.839326	G3BP2	-0.0405258	0.992191	227sp|P97379|G3BP2_MOUSE___1
G3bp2	mmu-miR-130a-3p	0.194558	0.322699	-0.0268615	0.798845	G3BP2_MOUSE	0.0710969	0.839326	G3BP2	-0.787634	0.987962	149sp|P97379|G3BP2_MOUSE___1
G3bp2	mmu-miR-130a-3p	0.194558	0.322699	-0.0268615	0.798845	G3BP2_MOUSE	0.0710969	0.839326	G3BP2	-0.0405258	0.992191	227sp|P97379|G3BP2_MOUSE___1
G3bp2	mmu-miR-130b-3p	0.374755		-0.0268615	0.798845	G3BP2_MOUSE	0.0710969	0.839326	G3BP2	-0.787634	0.987962	149sp|P97379|G3BP2_MOUSE___1
G3bp2	mmu-miR-130b-3p	0.374755		-0.0268615	0.798845	G3BP2_MOUSE	0.0710969	0.839326	G3BP2	-0.0405258	0.992191	227sp|P97379|G3BP2_MOUSE___1
G3bp2	mmu-miR-132-3p	0.201544	0.322699	-0.0268615	0.798845	G3BP2_MOUSE	0.0710969	0.839326	G3BP2	-0.787634	0.987962	149sp|P97379|G3BP2_MOUSE___1
G3bp2	mmu-miR-132-3p	0.201544	0.322699	-0.0268615	0.798845	G3BP2_MOUSE	0.0710969	0.839326	G3BP2	-0.0405258	0.992191	227sp|P97379|G3BP2_MOUSE___1
G3bp2	mmu-miR-155-5p	0.0800031		-0.0268615	0.798845	G3BP2_MOUSE	0.0710969	0.839326	G3BP2	-0.787634	0.987962	149sp|P97379|G3BP2_MOUSE___1
G3bp2	mmu-miR-155-5p	0.0800031		-0.0268615	0.798845	G3BP2_MOUSE	0.0710969	0.839326	G3BP2	-0.0405258	0.992191	227sp|P97379|G3BP2_MOUSE___1
G3bp2	mmu-miR-212-3p	0.204378	0.104194	-0.0268615	0.798845	G3BP2_MOUSE	0.0710969	0.839326	G3BP2	-0.787634	0.987962	149sp|P97379|G3BP2_MOUSE___1
G3bp2	mmu-miR-212-3p	0.204378	0.104194	-0.0268615	0.798845	G3BP2_MOUSE	0.0710969	0.839326	G3BP2	-0.0405258	0.992191	227sp|P97379|G3BP2_MOUSE___1
G3bp2	mmu-miR-222-5p	0.650236		-0.0268615	0.798845	G3BP2_MOUSE	0.0710969	0.839326	G3BP2	-0.787634	0.987962	149sp|P97379|G3BP2_MOUSE___1
G3bp2	mmu-miR-222-5p	0.650236		-0.0268615	0.798845	G3BP2_MOUSE	0.0710969	0.839326	G3BP2	-0.0405258	0.992191	227sp|P97379|G3BP2_MOUSE___1
G3bp2	mmu-miR-25-3p	0.0748736	0.51362	-0.0268615	0.798845	G3BP2_MOUSE	0.0710969	0.839326	G3BP2	-0.787634	0.987962	149sp|P97379|G3BP2_MOUSE___1
G3bp2	mmu-miR-25-3p	0.0748736	0.51362	-0.0268615	0.798845	G3BP2_MOUSE	0.0710969	0.839326	G3BP2	-0.0405258	0.992191	227sp|P97379|G3BP2_MOUSE___1
G3bp2	mmu-miR-3078-5p	0.234976		-0.0268615	0.798845	G3BP2_MOUSE	0.0710969	0.839326	G3BP2	-0.787634	0.987962	149sp|P97379|G3BP2_MOUSE___1
G3bp2	mmu-miR-3078-5p	0.234976		-0.0268615	0.798845	G3BP2_MOUSE	0.0710969	0.839326	G3BP2	-0.0405258	0.992191	227sp|P97379|G3BP2_MOUSE___1
G3bp2	mmu-miR-31-5p	0.0833397	0.595562	-0.0268615	0.798845	G3BP2_MOUSE	0.0710969	0.839326	G3BP2	-0.787634	0.987962	149sp|P97379|G3BP2_MOUSE___1
G3bp2	mmu-miR-31-5p	0.0833397	0.595562	-0.0268615	0.798845	G3BP2_MOUSE	0.0710969	0.839326	G3BP2	-0.0405258	0.992191	227sp|P97379|G3BP2_MOUSE___1
G3bp2	mmu-miR-323-3p	0.233884	0.0997652	-0.0268615	0.798845	G3BP2_MOUSE	0.0710969	0.839326	G3BP2	-0.787634	0.987962	149sp|P97379|G3BP2_MOUSE___1
G3bp2	mmu-miR-323-3p	0.233884	0.0997652	-0.0268615	0.798845	G3BP2_MOUSE	0.0710969	0.839326	G3BP2	-0.0405258	0.992191	227sp|P97379|G3BP2_MOUSE___1
G3bp2	mmu-miR-324-3p	0.191255		-0.0268615	0.798845	G3BP2_MOUSE	0.0710969	0.839326	G3BP2	-0.787634	0.987962	149sp|P97379|G3BP2_MOUSE___1
G3bp2	mmu-miR-324-3p	0.191255		-0.0268615	0.798845	G3BP2_MOUSE	0.0710969	0.839326	G3BP2	-0.0405258	0.992191	227sp|P97379|G3BP2_MOUSE___1
G3bp2	mmu-miR-3475-3p	0.211172	0.558312	-0.0268615	0.798845	G3BP2_MOUSE	0.0710969	0.839326	G3BP2	-0.787634	0.987962	149sp|P97379|G3BP2_MOUSE___1
G3bp2	mmu-miR-3475-3p	0.211172	0.558312	-0.0268615	0.798845	G3BP2_MOUSE	0.0710969	0.839326	G3BP2	-0.0405258	0.992191	227sp|P97379|G3BP2_MOUSE___1
G3bp2	mmu-miR-496a-5p	0.126213		-0.0268615	0.798845	G3BP2_MOUSE	0.0710969	0.839326	G3BP2	-0.787634	0.987962	149sp|P97379|G3BP2_MOUSE___1
G3bp2	mmu-miR-496a-5p	0.126213		-0.0268615	0.798845	G3BP2_MOUSE	0.0710969	0.839326	G3BP2	-0.0405258	0.992191	227sp|P97379|G3BP2_MOUSE___1
G3bp2	mmu-miR-544-5p	0.0423062		-0.0268615	0.798845	G3BP2_MOUSE	0.0710969	0.839326	G3BP2	-0.787634	0.987962	149sp|P97379|G3BP2_MOUSE___1
G3bp2	mmu-miR-544-5p	0.0423062		-0.0268615	0.798845	G3BP2_MOUSE	0.0710969	0.839326	G3BP2	-0.0405258	0.992191	227sp|P97379|G3BP2_MOUSE___1
G3bp2	mmu-miR-666-3p	0.0075089	0.982963	-0.0268615	0.798845	G3BP2_MOUSE	0.0710969	0.839326	G3BP2	-0.787634	0.987962	149sp|P97379|G3BP2_MOUSE___1
G3bp2	mmu-miR-666-3p	0.0075089	0.982963	-0.0268615	0.798845	G3BP2_MOUSE	0.0710969	0.839326	G3BP2	-0.0405258	0.992191	227sp|P97379|G3BP2_MOUSE___1
G3bp2	mmu-miR-669a-5p	0.124494	0.717841	-0.0268615	0.798845	G3BP2_MOUSE	0.0710969	0.839326	G3BP2	-0.787634	0.987962	149sp|P97379|G3BP2_MOUSE___1
G3bp2	mmu-miR-669a-5p	0.124494	0.717841	-0.0268615	0.798845	G3BP2_MOUSE	0.0710969	0.839326	G3BP2	-0.0405258	0.992191	227sp|P97379|G3BP2_MOUSE___1
G3bp2	mmu-miR-669f-5p	0.12061		-0.0268615	0.798845	G3BP2_MOUSE	0.0710969	0.839326	G3BP2	-0.787634	0.987962	149sp|P97379|G3BP2_MOUSE___1
G3bp2	mmu-miR-669f-5p	0.12061		-0.0268615	0.798845	G3BP2_MOUSE	0.0710969	0.839326	G3BP2	-0.0405258	0.992191	227sp|P97379|G3BP2_MOUSE___1
G3bp2	mmu-miR-669p-5p	0.124494	0.717841	-0.0268615	0.798845	G3BP2_MOUSE	0.0710969	0.839326	G3BP2	-0.787634	0.987962	149sp|P97379|G3BP2_MOUSE___1
G3bp2	mmu-miR-669p-5p	0.124494	0.717841	-0.0268615	0.798845	G3BP2_MOUSE	0.0710969	0.839326	G3BP2	-0.0405258	0.992191	227sp|P97379|G3BP2_MOUSE___1
G3bp2	mmu-miR-92b-3p	0.234876	0.184211	-0.0268615	0.798845	G3BP2_MOUSE	0.0710969	0.839326	G3BP2	-0.787634	0.987962	149sp|P97379|G3BP2_MOUSE___1
G3bp2	mmu-miR-92b-3p	0.234876	0.184211	-0.0268615	0.798845	G3BP2_MOUSE	0.0710969	0.839326	G3BP2	-0.0405258	0.992191	227sp|P97379|G3BP2_MOUSE___1
Gabra3	mmu-miR-185-3p	0.374552		-0.0832241	0.654833	GBRA3_MOUSE	-0.180117	0.794712	GBRA3	1.22683	0.987962	433sp|P26049|GBRA3_MOUSE___1
Gabra3	mmu-miR-193b-5p	0.367747		-0.0832241	0.654833	GBRA3_MOUSE	-0.180117	0.794712	GBRA3	1.22683	0.987962	433sp|P26049|GBRA3_MOUSE___1
Gabra3	mmu-miR-3102-5p.2-5p	0.148536		-0.0832241	0.654833	GBRA3_MOUSE	-0.180117	0.794712	GBRA3	1.22683	0.987962	433sp|P26049|GBRA3_MOUSE___1
Gabra3	mmu-miR-433-3p	0.0918292	0.691297	-0.0832241	0.654833	GBRA3_MOUSE	-0.180117	0.794712	GBRA3	1.22683	0.987962	433sp|P26049|GBRA3_MOUSE___1
Gabra3	mmu-miR-485-5p	0.182711	0.382845	-0.0832241	0.654833	GBRA3_MOUSE	-0.180117	0.794712	GBRA3	1.22683	0.987962	433sp|P26049|GBRA3_MOUSE___1
Gabrb2	mmu-miR-103-2-5p	0.578716		-0.0589218	0.811599	GBRB2_MOUSE	-0.134858	0.674469	GBRB2	0.751127	0.987962	383sp|P63137|GBRB2_MOUSE___1
Gabrb2	mmu-miR-10b-5p	0.0495176		-0.0589218	0.811599	GBRB2_MOUSE	-0.134858	0.674469	GBRB2	0.751127	0.987962	383sp|P63137|GBRB2_MOUSE___1
Gabrb2	mmu-miR-1188-5p	0.0860242		-0.0589218	0.811599	GBRB2_MOUSE	-0.134858	0.674469	GBRB2	0.751127	0.987962	383sp|P63137|GBRB2_MOUSE___1
Gabrb2	mmu-miR-124-5p	0.187045	0.233596	-0.0589218	0.811599	GBRB2_MOUSE	-0.134858	0.674469	GBRB2	0.751127	0.987962	383sp|P63137|GBRB2_MOUSE___1
Gabrb2	mmu-miR-149-5p	0.177503	0.418492	-0.0589218	0.811599	GBRB2_MOUSE	-0.134858	0.674469	GBRB2	0.751127	0.987962	383sp|P63137|GBRB2_MOUSE___1
Gabrb2	mmu-miR-187-5p	0.934709		-0.0589218	0.811599	GBRB2_MOUSE	-0.134858	0.674469	GBRB2	0.751127	0.987962	383sp|P63137|GBRB2_MOUSE___1
Gabrb2	mmu-miR-300-5p	0.0104004		-0.0589218	0.811599	GBRB2_MOUSE	-0.134858	0.674469	GBRB2	0.751127	0.987962	383sp|P63137|GBRB2_MOUSE___1
Gabrb2	mmu-miR-3085-3p	0.329918		-0.0589218	0.811599	GBRB2_MOUSE	-0.134858	0.674469	GBRB2	0.751127	0.987962	383sp|P63137|GBRB2_MOUSE___1
Gabrb2	mmu-miR-324-3p	0.191255		-0.0589218	0.811599	GBRB2_MOUSE	-0.134858	0.674469	GBRB2	0.751127	0.987962	383sp|P63137|GBRB2_MOUSE___1
Gabrb2	mmu-miR-329-3p	0.158778	0.434201	-0.0589218	0.811599	GBRB2_MOUSE	-0.134858	0.674469	GBRB2	0.751127	0.987962	383sp|P63137|GBRB2_MOUSE___1
Gabrb2	mmu-miR-378a-3p	0.295224	0.0181058	-0.0589218	0.811599	GBRB2_MOUSE	-0.134858	0.674469	GBRB2	0.751127	0.987962	383sp|P63137|GBRB2_MOUSE___1
Gabrb2	mmu-miR-378c	0.235844	0.16743	-0.0589218	0.811599	GBRB2_MOUSE	-0.134858	0.674469	GBRB2	0.751127	0.987962	383sp|P63137|GBRB2_MOUSE___1
Gabrb2	mmu-miR-425-5p	0.159835	0.173532	-0.0589218	0.811599	GBRB2_MOUSE	-0.134858	0.674469	GBRB2	0.751127	0.987962	383sp|P63137|GBRB2_MOUSE___1
Gabrb2	mmu-miR-543-5p	0.346664	0.316099	-0.0589218	0.811599	GBRB2_MOUSE	-0.134858	0.674469	GBRB2	0.751127	0.987962	383sp|P63137|GBRB2_MOUSE___1
Gabrb2	mmu-miR-669c-5p	0.0269948	0.950192	-0.0589218	0.811599	GBRB2_MOUSE	-0.134858	0.674469	GBRB2	0.751127	0.987962	383sp|P63137|GBRB2_MOUSE___1
Gabrb2	mmu-miR-690	0.300269		-0.0589218	0.811599	GBRB2_MOUSE	-0.134858	0.674469	GBRB2	0.751127	0.987962	383sp|P63137|GBRB2_MOUSE___1
Gphn	mmu-miR-138-5p	0.204491	0.168479	-0.0223912	0.911282	GEPH_MOUSE	0.00266201	0.998799	GEPH	0.414599	0.987962	270sp|Q8BUV3|GEPH_MOUSE___1
Gphn	mmu-miR-138-5p	0.204491	0.168479	-0.0223912	0.911282	GEPH_MOUSE	0.00266201	0.998799	GEPH	-1.50217	0.987962	188sp|Q8BUV3|GEPH_MOUSE___2
Gphn	mmu-miR-138-5p	0.204491	0.168479	-0.0223912	0.911282	GEPH_MOUSE	0.00266201	0.998799	GEPH	-1.50217	0.987962	194sp|Q8BUV3|GEPH_MOUSE___2
Gphn	mmu-miR-138-5p	0.204491	0.168479	-0.0223912	0.911282	GEPH_MOUSE	0.00266201	0.998799	GEPH	1.46676	0.987962	270sp|Q8BUV3|GEPH_MOUSE___2
Gphn	mmu-miR-138-5p	0.204491	0.168479	-0.0223912	0.911282	GEPH_MOUSE	0.00266201	0.998799	GEPH	0.776173	0.987962	266sp|Q8BUV3|GEPH_MOUSE___2
Gphn	mmu-miR-138-5p	0.204491	0.168479	-0.0223912	0.911282	GEPH_MOUSE	0.00266201	0.998799	GEPH	0.063306	0.992191	188sp|Q8BUV3|GEPH_MOUSE___3
Gphn	mmu-miR-138-5p	0.204491	0.168479	-0.0223912	0.911282	GEPH_MOUSE	0.00266201	0.998799	GEPH	0.063306	0.992191	194sp|Q8BUV3|GEPH_MOUSE___3
Gphn	mmu-miR-150-3p	0.531586		-0.0223912	0.911282	GEPH_MOUSE	0.00266201	0.998799	GEPH	0.414599	0.987962	270sp|Q8BUV3|GEPH_MOUSE___1
Gphn	mmu-miR-150-3p	0.531586		-0.0223912	0.911282	GEPH_MOUSE	0.00266201	0.998799	GEPH	-1.50217	0.987962	188sp|Q8BUV3|GEPH_MOUSE___2
Gphn	mmu-miR-150-3p	0.531586		-0.0223912	0.911282	GEPH_MOUSE	0.00266201	0.998799	GEPH	-1.50217	0.987962	194sp|Q8BUV3|GEPH_MOUSE___2
Gphn	mmu-miR-150-3p	0.531586		-0.0223912	0.911282	GEPH_MOUSE	0.00266201	0.998799	GEPH	1.46676	0.987962	270sp|Q8BUV3|GEPH_MOUSE___2
Gphn	mmu-miR-150-3p	0.531586		-0.0223912	0.911282	GEPH_MOUSE	0.00266201	0.998799	GEPH	0.776173	0.987962	266sp|Q8BUV3|GEPH_MOUSE___2
Gphn	mmu-miR-150-3p	0.531586		-0.0223912	0.911282	GEPH_MOUSE	0.00266201	0.998799	GEPH	0.063306	0.992191	188sp|Q8BUV3|GEPH_MOUSE___3
Gphn	mmu-miR-150-3p	0.531586		-0.0223912	0.911282	GEPH_MOUSE	0.00266201	0.998799	GEPH	0.063306	0.992191	194sp|Q8BUV3|GEPH_MOUSE___3
Gphn	mmu-miR-361-3p	0.0787103	0.679551	-0.0223912	0.911282	GEPH_MOUSE	0.00266201	0.998799	GEPH	0.414599	0.987962	270sp|Q8BUV3|GEPH_MOUSE___1
Gphn	mmu-miR-361-3p	0.0787103	0.679551	-0.0223912	0.911282	GEPH_MOUSE	0.00266201	0.998799	GEPH	-1.50217	0.987962	188sp|Q8BUV3|GEPH_MOUSE___2
Gphn	mmu-miR-361-3p	0.0787103	0.679551	-0.0223912	0.911282	GEPH_MOUSE	0.00266201	0.998799	GEPH	-1.50217	0.987962	194sp|Q8BUV3|GEPH_MOUSE___2
Gphn	mmu-miR-361-3p	0.0787103	0.679551	-0.0223912	0.911282	GEPH_MOUSE	0.00266201	0.998799	GEPH	1.46676	0.987962	270sp|Q8BUV3|GEPH_MOUSE___2
Gphn	mmu-miR-361-3p	0.0787103	0.679551	-0.0223912	0.911282	GEPH_MOUSE	0.00266201	0.998799	GEPH	0.776173	0.987962	266sp|Q8BUV3|GEPH_MOUSE___2
Gphn	mmu-miR-361-3p	0.0787103	0.679551	-0.0223912	0.911282	GEPH_MOUSE	0.00266201	0.998799	GEPH	0.063306	0.992191	188sp|Q8BUV3|GEPH_MOUSE___3
Gphn	mmu-miR-361-3p	0.0787103	0.679551	-0.0223912	0.911282	GEPH_MOUSE	0.00266201	0.998799	GEPH	0.063306	0.992191	194sp|Q8BUV3|GEPH_MOUSE___3
Gphn	mmu-miR-375-3p	0.324653	0.357582	-0.0223912	0.911282	GEPH_MOUSE	0.00266201	0.998799	GEPH	0.414599	0.987962	270sp|Q8BUV3|GEPH_MOUSE___1
Gphn	mmu-miR-375-3p	0.324653	0.357582	-0.0223912	0.911282	GEPH_MOUSE	0.00266201	0.998799	GEPH	-1.50217	0.987962	188sp|Q8BUV3|GEPH_MOUSE___2
Gphn	mmu-miR-375-3p	0.324653	0.357582	-0.0223912	0.911282	GEPH_MOUSE	0.00266201	0.998799	GEPH	-1.50217	0.987962	194sp|Q8BUV3|GEPH_MOUSE___2
Gphn	mmu-miR-375-3p	0.324653	0.357582	-0.0223912	0.911282	GEPH_MOUSE	0.00266201	0.998799	GEPH	1.46676	0.987962	270sp|Q8BUV3|GEPH_MOUSE___2
Gphn	mmu-miR-375-3p	0.324653	0.357582	-0.0223912	0.911282	GEPH_MOUSE	0.00266201	0.998799	GEPH	0.776173	0.987962	266sp|Q8BUV3|GEPH_MOUSE___2
Gphn	mmu-miR-375-3p	0.324653	0.357582	-0.0223912	0.911282	GEPH_MOUSE	0.00266201	0.998799	GEPH	0.063306	0.992191	188sp|Q8BUV3|GEPH_MOUSE___3
Gphn	mmu-miR-375-3p	0.324653	0.357582	-0.0223912	0.911282	GEPH_MOUSE	0.00266201	0.998799	GEPH	0.063306	0.992191	194sp|Q8BUV3|GEPH_MOUSE___3
Gphn	mmu-miR-383-5p	0.255594	0.0760779	-0.0223912	0.911282	GEPH_MOUSE	0.00266201	0.998799	GEPH	0.414599	0.987962	270sp|Q8BUV3|GEPH_MOUSE___1
Gphn	mmu-miR-383-5p	0.255594	0.0760779	-0.0223912	0.911282	GEPH_MOUSE	0.00266201	0.998799	GEPH	-1.50217	0.987962	188sp|Q8BUV3|GEPH_MOUSE___2
Gphn	mmu-miR-383-5p	0.255594	0.0760779	-0.0223912	0.911282	GEPH_MOUSE	0.00266201	0.998799	GEPH	-1.50217	0.987962	194sp|Q8BUV3|GEPH_MOUSE___2
Gphn	mmu-miR-383-5p	0.255594	0.0760779	-0.0223912	0.911282	GEPH_MOUSE	0.00266201	0.998799	GEPH	1.46676	0.987962	270sp|Q8BUV3|GEPH_MOUSE___2
Gphn	mmu-miR-383-5p	0.255594	0.0760779	-0.0223912	0.911282	GEPH_MOUSE	0.00266201	0.998799	GEPH	0.776173	0.987962	266sp|Q8BUV3|GEPH_MOUSE___2
Gphn	mmu-miR-383-5p	0.255594	0.0760779	-0.0223912	0.911282	GEPH_MOUSE	0.00266201	0.998799	GEPH	0.063306	0.992191	188sp|Q8BUV3|GEPH_MOUSE___3
Gphn	mmu-miR-383-5p	0.255594	0.0760779	-0.0223912	0.911282	GEPH_MOUSE	0.00266201	0.998799	GEPH	0.063306	0.992191	194sp|Q8BUV3|GEPH_MOUSE___3
Gphn	mmu-miR-485-5p	0.182711	0.382845	-0.0223912	0.911282	GEPH_MOUSE	0.00266201	0.998799	GEPH	0.414599	0.987962	270sp|Q8BUV3|GEPH_MOUSE___1
Gphn	mmu-miR-485-5p	0.182711	0.382845	-0.0223912	0.911282	GEPH_MOUSE	0.00266201	0.998799	GEPH	-1.50217	0.987962	188sp|Q8BUV3|GEPH_MOUSE___2
Gphn	mmu-miR-485-5p	0.182711	0.382845	-0.0223912	0.911282	GEPH_MOUSE	0.00266201	0.998799	GEPH	-1.50217	0.987962	194sp|Q8BUV3|GEPH_MOUSE___2
Gphn	mmu-miR-485-5p	0.182711	0.382845	-0.0223912	0.911282	GEPH_MOUSE	0.00266201	0.998799	GEPH	1.46676	0.987962	270sp|Q8BUV3|GEPH_MOUSE___2
Gphn	mmu-miR-485-5p	0.182711	0.382845	-0.0223912	0.911282	GEPH_MOUSE	0.00266201	0.998799	GEPH	0.776173	0.987962	266sp|Q8BUV3|GEPH_MOUSE___2
Gphn	mmu-miR-485-5p	0.182711	0.382845	-0.0223912	0.911282	GEPH_MOUSE	0.00266201	0.998799	GEPH	0.063306	0.992191	188sp|Q8BUV3|GEPH_MOUSE___3
Gphn	mmu-miR-485-5p	0.182711	0.382845	-0.0223912	0.911282	GEPH_MOUSE	0.00266201	0.998799	GEPH	0.063306	0.992191	194sp|Q8BUV3|GEPH_MOUSE___3
Gphn	mmu-miR-669c-5p	0.0269948	0.950192	-0.0223912	0.911282	GEPH_MOUSE	0.00266201	0.998799	GEPH	0.414599	0.987962	270sp|Q8BUV3|GEPH_MOUSE___1
Gphn	mmu-miR-669c-5p	0.0269948	0.950192	-0.0223912	0.911282	GEPH_MOUSE	0.00266201	0.998799	GEPH	-1.50217	0.987962	188sp|Q8BUV3|GEPH_MOUSE___2
Gphn	mmu-miR-669c-5p	0.0269948	0.950192	-0.0223912	0.911282	GEPH_MOUSE	0.00266201	0.998799	GEPH	-1.50217	0.987962	194sp|Q8BUV3|GEPH_MOUSE___2
Gphn	mmu-miR-669c-5p	0.0269948	0.950192	-0.0223912	0.911282	GEPH_MOUSE	0.00266201	0.998799	GEPH	1.46676	0.987962	270sp|Q8BUV3|GEPH_MOUSE___2
Gphn	mmu-miR-669c-5p	0.0269948	0.950192	-0.0223912	0.911282	GEPH_MOUSE	0.00266201	0.998799	GEPH	0.776173	0.987962	266sp|Q8BUV3|GEPH_MOUSE___2
Gphn	mmu-miR-669c-5p	0.0269948	0.950192	-0.0223912	0.911282	GEPH_MOUSE	0.00266201	0.998799	GEPH	0.063306	0.992191	188sp|Q8BUV3|GEPH_MOUSE___3
Gphn	mmu-miR-669c-5p	0.0269948	0.950192	-0.0223912	0.911282	GEPH_MOUSE	0.00266201	0.998799	GEPH	0.063306	0.992191	194sp|Q8BUV3|GEPH_MOUSE___3
Gigyf2	mmu-miR-181a-5p	0.0606591	0.767445	-0.0387435	0.781091	GGYF2_MOUSE	0.00764035	0.992353	GGYF2	0.257118	0.987962	237sp|Q6Y7W8|GGYF2_MOUSE___1
Gigyf2	mmu-miR-181a-5p	0.0606591	0.767445	-0.0387435	0.781091	GGYF2_MOUSE	0.00764035	0.992353	GGYF2	2.30931	0.987962	26sp|Q6Y7W8|GGYF2_MOUSE___1
Gigyf2	mmu-miR-1943-5p	0.398969		-0.0387435	0.781091	GGYF2_MOUSE	0.00764035	0.992353	GGYF2	0.257118	0.987962	237sp|Q6Y7W8|GGYF2_MOUSE___1
Gigyf2	mmu-miR-1943-5p	0.398969		-0.0387435	0.781091	GGYF2_MOUSE	0.00764035	0.992353	GGYF2	2.30931	0.987962	26sp|Q6Y7W8|GGYF2_MOUSE___1
Gigyf2	mmu-miR-3078-5p	0.234976		-0.0387435	0.781091	GGYF2_MOUSE	0.00764035	0.992353	GGYF2	0.257118	0.987962	237sp|Q6Y7W8|GGYF2_MOUSE___1
Gigyf2	mmu-miR-3078-5p	0.234976		-0.0387435	0.781091	GGYF2_MOUSE	0.00764035	0.992353	GGYF2	2.30931	0.987962	26sp|Q6Y7W8|GGYF2_MOUSE___1
Gigyf2	mmu-miR-31-5p	0.0833397	0.595562	-0.0387435	0.781091	GGYF2_MOUSE	0.00764035	0.992353	GGYF2	0.257118	0.987962	237sp|Q6Y7W8|GGYF2_MOUSE___1
Gigyf2	mmu-miR-31-5p	0.0833397	0.595562	-0.0387435	0.781091	GGYF2_MOUSE	0.00764035	0.992353	GGYF2	2.30931	0.987962	26sp|Q6Y7W8|GGYF2_MOUSE___1
Gigyf2	mmu-miR-324-3p	0.191255		-0.0387435	0.781091	GGYF2_MOUSE	0.00764035	0.992353	GGYF2	0.257118	0.987962	237sp|Q6Y7W8|GGYF2_MOUSE___1
Gigyf2	mmu-miR-324-3p	0.191255		-0.0387435	0.781091	GGYF2_MOUSE	0.00764035	0.992353	GGYF2	2.30931	0.987962	26sp|Q6Y7W8|GGYF2_MOUSE___1
Gigyf2	mmu-miR-361-5p	0.122886	0.531758	-0.0387435	0.781091	GGYF2_MOUSE	0.00764035	0.992353	GGYF2	0.257118	0.987962	237sp|Q6Y7W8|GGYF2_MOUSE___1
Gigyf2	mmu-miR-361-5p	0.122886	0.531758	-0.0387435	0.781091	GGYF2_MOUSE	0.00764035	0.992353	GGYF2	2.30931	0.987962	26sp|Q6Y7W8|GGYF2_MOUSE___1
Gigyf2	mmu-miR-3971	0.439421		-0.0387435	0.781091	GGYF2_MOUSE	0.00764035	0.992353	GGYF2	0.257118	0.987962	237sp|Q6Y7W8|GGYF2_MOUSE___1
Gigyf2	mmu-miR-3971	0.439421		-0.0387435	0.781091	GGYF2_MOUSE	0.00764035	0.992353	GGYF2	2.30931	0.987962	26sp|Q6Y7W8|GGYF2_MOUSE___1
Gigyf2	mmu-miR-669a-5p	0.124494	0.717841	-0.0387435	0.781091	GGYF2_MOUSE	0.00764035	0.992353	GGYF2	0.257118	0.987962	237sp|Q6Y7W8|GGYF2_MOUSE___1
Gigyf2	mmu-miR-669a-5p	0.124494	0.717841	-0.0387435	0.781091	GGYF2_MOUSE	0.00764035	0.992353	GGYF2	2.30931	0.987962	26sp|Q6Y7W8|GGYF2_MOUSE___1
Gigyf2	mmu-miR-669f-5p	0.12061		-0.0387435	0.781091	GGYF2_MOUSE	0.00764035	0.992353	GGYF2	0.257118	0.987962	237sp|Q6Y7W8|GGYF2_MOUSE___1
Gigyf2	mmu-miR-669f-5p	0.12061		-0.0387435	0.781091	GGYF2_MOUSE	0.00764035	0.992353	GGYF2	2.30931	0.987962	26sp|Q6Y7W8|GGYF2_MOUSE___1
Gigyf2	mmu-miR-669p-5p	0.124494	0.717841	-0.0387435	0.781091	GGYF2_MOUSE	0.00764035	0.992353	GGYF2	0.257118	0.987962	237sp|Q6Y7W8|GGYF2_MOUSE___1
Gigyf2	mmu-miR-669p-5p	0.124494	0.717841	-0.0387435	0.781091	GGYF2_MOUSE	0.00764035	0.992353	GGYF2	2.30931	0.987962	26sp|Q6Y7W8|GGYF2_MOUSE___1
Gpcpd1	mmu-miR-103-3p	0.180218	0.167195	-0.135698	0.613209	GPCP1_MOUSE	-0.311343	0.795127	GPCP1	-0.0498991	0.992191	178sp|Q8C0L9|GPCP1_MOUSE___1
Gpcpd1	mmu-miR-107-3p	0.141756	0.250736	-0.135698	0.613209	GPCP1_MOUSE	-0.311343	0.795127	GPCP1	-0.0498991	0.992191	178sp|Q8C0L9|GPCP1_MOUSE___1
Gpcpd1	mmu-miR-1298-5p	0.995281	0.533449	-0.135698	0.613209	GPCP1_MOUSE	-0.311343	0.795127	GPCP1	-0.0498991	0.992191	178sp|Q8C0L9|GPCP1_MOUSE___1
Gpcpd1	mmu-miR-130a-3p	0.194558	0.322699	-0.135698	0.613209	GPCP1_MOUSE	-0.311343	0.795127	GPCP1	-0.0498991	0.992191	178sp|Q8C0L9|GPCP1_MOUSE___1
Gpcpd1	mmu-miR-130b-3p	0.374755		-0.135698	0.613209	GPCP1_MOUSE	-0.311343	0.795127	GPCP1	-0.0498991	0.992191	178sp|Q8C0L9|GPCP1_MOUSE___1
Gpcpd1	mmu-miR-138-2-3p	0.146334	0.679551	-0.135698	0.613209	GPCP1_MOUSE	-0.311343	0.795127	GPCP1	-0.0498991	0.992191	178sp|Q8C0L9|GPCP1_MOUSE___1
Gpcpd1	mmu-miR-329-5p	0.237135	0.222662	-0.135698	0.613209	GPCP1_MOUSE	-0.311343	0.795127	GPCP1	-0.0498991	0.992191	178sp|Q8C0L9|GPCP1_MOUSE___1
Gpcpd1	mmu-miR-540-3p	0.162779	0.5537	-0.135698	0.613209	GPCP1_MOUSE	-0.311343	0.795127	GPCP1	-0.0498991	0.992191	178sp|Q8C0L9|GPCP1_MOUSE___1
Gpcpd1	mmu-miR-544-3p	0.240047		-0.135698	0.613209	GPCP1_MOUSE	-0.311343	0.795127	GPCP1	-0.0498991	0.992191	178sp|Q8C0L9|GPCP1_MOUSE___1
Gpcpd1	mmu-miR-674-5p	0.14792	0.44796	-0.135698	0.613209	GPCP1_MOUSE	-0.311343	0.795127	GPCP1	-0.0498991	0.992191	178sp|Q8C0L9|GPCP1_MOUSE___1
Gpcpd1	mmu-miR-690	0.300269		-0.135698	0.613209	GPCP1_MOUSE	-0.311343	0.795127	GPCP1	-0.0498991	0.992191	178sp|Q8C0L9|GPCP1_MOUSE___1
Gpcpd1	mmu-miR-873a-3p	0.242509	0.424465	-0.135698	0.613209	GPCP1_MOUSE	-0.311343	0.795127	GPCP1	-0.0498991	0.992191	178sp|Q8C0L9|GPCP1_MOUSE___1
Gpm6b	mmu-miR-129b-3p	0.535152	0.0122979	-0.030258	0.825863	GPM6B_MOUSE	-0.0549703	0.871731	GPM6B	0.243842	0.990355	320sp|P35803|GPM6B_MOUSE___1
Gpm6b	mmu-miR-150-5p	0.237181	0.214256	-0.030258	0.825863	GPM6B_MOUSE	-0.0549703	0.871731	GPM6B	0.243842	0.990355	320sp|P35803|GPM6B_MOUSE___1
Gpm6b	mmu-miR-155-5p	0.0800031		-0.030258	0.825863	GPM6B_MOUSE	-0.0549703	0.871731	GPM6B	0.243842	0.990355	320sp|P35803|GPM6B_MOUSE___1
Gpm6b	mmu-miR-17-5p	0.155014	0.569382	-0.030258	0.825863	GPM6B_MOUSE	-0.0549703	0.871731	GPM6B	0.243842	0.990355	320sp|P35803|GPM6B_MOUSE___1
Gpm6b	mmu-miR-181a-5p	0.0606591	0.767445	-0.030258	0.825863	GPM6B_MOUSE	-0.0549703	0.871731	GPM6B	0.243842	0.990355	320sp|P35803|GPM6B_MOUSE___1
Gpm6b	mmu-miR-3093-5p	1.08638		-0.030258	0.825863	GPM6B_MOUSE	-0.0549703	0.871731	GPM6B	0.243842	0.990355	320sp|P35803|GPM6B_MOUSE___1
Gpm6b	mmu-miR-324-3p	0.191255		-0.030258	0.825863	GPM6B_MOUSE	-0.0549703	0.871731	GPM6B	0.243842	0.990355	320sp|P35803|GPM6B_MOUSE___1
Gpm6b	mmu-miR-362-5p	0.0383083	0.898849	-0.030258	0.825863	GPM6B_MOUSE	-0.0549703	0.871731	GPM6B	0.243842	0.990355	320sp|P35803|GPM6B_MOUSE___1
Gpm6b	mmu-miR-467e-5p	0.240527		-0.030258	0.825863	GPM6B_MOUSE	-0.0549703	0.871731	GPM6B	0.243842	0.990355	320sp|P35803|GPM6B_MOUSE___1
Gpm6b	mmu-miR-467h	0.599714		-0.030258	0.825863	GPM6B_MOUSE	-0.0549703	0.871731	GPM6B	0.243842	0.990355	320sp|P35803|GPM6B_MOUSE___1
Gpm6b	mmu-miR-6944-3p	0.124563		-0.030258	0.825863	GPM6B_MOUSE	-0.0549703	0.871731	GPM6B	0.243842	0.990355	320sp|P35803|GPM6B_MOUSE___1
Gclm	mmu-miR-103-2-5p	0.578716		-0.140217	0.282339	GSH0_MOUSE	-0.128002	0.674469	GSH0	-0.0566015	0.991571	59sp|O09172|GSH0_MOUSE___1
Gclm	mmu-miR-323-3p	0.233884	0.0997652	-0.140217	0.282339	GSH0_MOUSE	-0.128002	0.674469	GSH0	-0.0566015	0.991571	59sp|O09172|GSH0_MOUSE___1
Gclc	mmu-miR-139-5p	0.239781	0.204454	-0.0811176	0.537708	GSH1_MOUSE	-0.0786266	0.862679	GSH1
Gclc	mmu-miR-1955-5p	0.434058		-0.0811176	0.537708	GSH1_MOUSE	-0.0786266	0.862679	GSH1
Gclc	mmu-miR-433-3p	0.0918292	0.691297	-0.0811176	0.537708	GSH1_MOUSE	-0.0786266	0.862679	GSH1
Gmps	mmu-miR-150-5p	0.237181	0.214256	-0.102862	0.517458	GUAA_MOUSE	-0.0054334	0.998799	GUAA	-0.148839	0.987962	332sp|Q3THK7|GUAA_MOUSE___1
Gmps	mmu-miR-186-3p	0.153988		-0.102862	0.517458	GUAA_MOUSE	-0.0054334	0.998799	GUAA	-0.148839	0.987962	332sp|Q3THK7|GUAA_MOUSE___1
Gmps	mmu-miR-29b-2-5p	0.0253231	0.950192	-0.102862	0.517458	GUAA_MOUSE	-0.0054334	0.998799	GUAA	-0.148839	0.987962	332sp|Q3THK7|GUAA_MOUSE___1
Gmps	mmu-miR-30c-1-3p	0.000660119	0.997161	-0.102862	0.517458	GUAA_MOUSE	-0.0054334	0.998799	GUAA	-0.148839	0.987962	332sp|Q3THK7|GUAA_MOUSE___1
Gmps	mmu-miR-346-5p	0.27914	0.213154	-0.102862	0.517458	GUAA_MOUSE	-0.0054334	0.998799	GUAA	-0.148839	0.987962	332sp|Q3THK7|GUAA_MOUSE___1
Gmps	mmu-miR-377-5p	0.0676284	0.886874	-0.102862	0.517458	GUAA_MOUSE	-0.0054334	0.998799	GUAA	-0.148839	0.987962	332sp|Q3THK7|GUAA_MOUSE___1
Gmps	mmu-miR-672-5p	0.0837242	0.693655	-0.102862	0.517458	GUAA_MOUSE	-0.0054334	0.998799	GUAA	-0.148839	0.987962	332sp|Q3THK7|GUAA_MOUSE___1
Hacd3	mmu-miR-135a-2-3p	0.316808		-0.0491479	0.716806	HACD3_MOUSE	0.0805491	0.825434	HACD3	-0.172535	0.987962	138sp|Q8K2C9|HACD3_MOUSE___1
Hacd3	mmu-miR-139-5p	0.239781	0.204454	-0.0491479	0.716806	HACD3_MOUSE	0.0805491	0.825434	HACD3	-0.172535	0.987962	138sp|Q8K2C9|HACD3_MOUSE___1
Hacd3	mmu-miR-1981-3p	0.26401		-0.0491479	0.716806	HACD3_MOUSE	0.0805491	0.825434	HACD3	-0.172535	0.987962	138sp|Q8K2C9|HACD3_MOUSE___1
Hacd3	mmu-miR-204-3p	0.3564	0.168479	-0.0491479	0.716806	HACD3_MOUSE	0.0805491	0.825434	HACD3	-0.172535	0.987962	138sp|Q8K2C9|HACD3_MOUSE___1
Hacd3	mmu-miR-298-5p	0.13187	0.67521	-0.0491479	0.716806	HACD3_MOUSE	0.0805491	0.825434	HACD3	-0.172535	0.987962	138sp|Q8K2C9|HACD3_MOUSE___1
Hcn1	mmu-miR-10b-5p	0.0495176		-0.0271543	0.890537	HCN1_MOUSE	-0.116701	0.839326	HCN1	0.0666362	0.991571	39sp|O88704|HCN1_MOUSE___1
Hcn1	mmu-miR-1264-5p	0.0232581		-0.0271543	0.890537	HCN1_MOUSE	-0.116701	0.839326	HCN1	0.0666362	0.991571	39sp|O88704|HCN1_MOUSE___1
Hcn1	mmu-miR-129-5p	0.403045	0.0437164	-0.0271543	0.890537	HCN1_MOUSE	-0.116701	0.839326	HCN1	0.0666362	0.991571	39sp|O88704|HCN1_MOUSE___1
Hcn1	mmu-miR-199a-5p	0.0136395	0.972631	-0.0271543	0.890537	HCN1_MOUSE	-0.116701	0.839326	HCN1	0.0666362	0.991571	39sp|O88704|HCN1_MOUSE___1
Hcn1	mmu-miR-29b-2-5p	0.0253231	0.950192	-0.0271543	0.890537	HCN1_MOUSE	-0.116701	0.839326	HCN1	0.0666362	0.991571	39sp|O88704|HCN1_MOUSE___1
Hcn1	mmu-miR-362-5p	0.0383083	0.898849	-0.0271543	0.890537	HCN1_MOUSE	-0.116701	0.839326	HCN1	0.0666362	0.991571	39sp|O88704|HCN1_MOUSE___1
Hcn1	mmu-miR-485-3p	0.382632		-0.0271543	0.890537	HCN1_MOUSE	-0.116701	0.839326	HCN1	0.0666362	0.991571	39sp|O88704|HCN1_MOUSE___1
Hcn1	mmu-miR-541-5p	0.0900138	0.405118	-0.0271543	0.890537	HCN1_MOUSE	-0.116701	0.839326	HCN1	0.0666362	0.991571	39sp|O88704|HCN1_MOUSE___1
Hcn1	mmu-miR-6390	0.222894		-0.0271543	0.890537	HCN1_MOUSE	-0.116701	0.839326	HCN1	0.0666362	0.991571	39sp|O88704|HCN1_MOUSE___1
Hdac6	mmu-miR-324-3p	0.191255		-0.0103372	0.971027	HDAC6_MOUSE	0.0300024	0.974468	HDAC6	-0.250862	0.991571	21sp|Q9Z2V5|HDAC6_MOUSE___1
Hdac6	mmu-miR-362-5p	0.0383083	0.898849	-0.0103372	0.971027	HDAC6_MOUSE	0.0300024	0.974468	HDAC6	-0.250862	0.991571	21sp|Q9Z2V5|HDAC6_MOUSE___1
Hepacam	mmu-miR-132-3p	0.201544	0.322699	-0.0668625	0.690789	HECAM_MOUSE	-0.0571017	0.924995	HECAM	3.28823	0.987962	345sp|Q640R3|HECAM_MOUSE___1
Hepacam	mmu-miR-132-3p	0.201544	0.322699	-0.0668625	0.690789	HECAM_MOUSE	-0.0571017	0.924995	HECAM	-2.56782	0.987962	379sp|Q640R3|HECAM_MOUSE___1
Hepacam	mmu-miR-132-3p	0.201544	0.322699	-0.0668625	0.690789	HECAM_MOUSE	-0.0571017	0.924995	HECAM	-1.04075	0.987962	352sp|Q640R3|HECAM_MOUSE___2
Hepacam	mmu-miR-132-3p	0.201544	0.322699	-0.0668625	0.690789	HECAM_MOUSE	-0.0571017	0.924995	HECAM	0.368087	0.987962	379sp|Q640R3|HECAM_MOUSE___2
Hepacam	mmu-miR-132-3p	0.201544	0.322699	-0.0668625	0.690789	HECAM_MOUSE	-0.0571017	0.924995	HECAM	0.0843061	0.991571	352sp|Q640R3|HECAM_MOUSE___1
Hepacam	mmu-miR-132-3p	0.201544	0.322699	-0.0668625	0.690789	HECAM_MOUSE	-0.0571017	0.924995	HECAM	0.2334	0.992191	280sp|Q640R3|HECAM_MOUSE___1
Hepacam	mmu-miR-212-3p	0.204378	0.104194	-0.0668625	0.690789	HECAM_MOUSE	-0.0571017	0.924995	HECAM	3.28823	0.987962	345sp|Q640R3|HECAM_MOUSE___1
Hepacam	mmu-miR-212-3p	0.204378	0.104194	-0.0668625	0.690789	HECAM_MOUSE	-0.0571017	0.924995	HECAM	-2.56782	0.987962	379sp|Q640R3|HECAM_MOUSE___1
Hepacam	mmu-miR-212-3p	0.204378	0.104194	-0.0668625	0.690789	HECAM_MOUSE	-0.0571017	0.924995	HECAM	-1.04075	0.987962	352sp|Q640R3|HECAM_MOUSE___2
Hepacam	mmu-miR-212-3p	0.204378	0.104194	-0.0668625	0.690789	HECAM_MOUSE	-0.0571017	0.924995	HECAM	0.368087	0.987962	379sp|Q640R3|HECAM_MOUSE___2
Hepacam	mmu-miR-212-3p	0.204378	0.104194	-0.0668625	0.690789	HECAM_MOUSE	-0.0571017	0.924995	HECAM	0.0843061	0.991571	352sp|Q640R3|HECAM_MOUSE___1
Hepacam	mmu-miR-212-3p	0.204378	0.104194	-0.0668625	0.690789	HECAM_MOUSE	-0.0571017	0.924995	HECAM	0.2334	0.992191	280sp|Q640R3|HECAM_MOUSE___1
Hepacam	mmu-miR-425-5p	0.159835	0.173532	-0.0668625	0.690789	HECAM_MOUSE	-0.0571017	0.924995	HECAM	3.28823	0.987962	345sp|Q640R3|HECAM_MOUSE___1
Hepacam	mmu-miR-425-5p	0.159835	0.173532	-0.0668625	0.690789	HECAM_MOUSE	-0.0571017	0.924995	HECAM	-2.56782	0.987962	379sp|Q640R3|HECAM_MOUSE___1
Hepacam	mmu-miR-425-5p	0.159835	0.173532	-0.0668625	0.690789	HECAM_MOUSE	-0.0571017	0.924995	HECAM	-1.04075	0.987962	352sp|Q640R3|HECAM_MOUSE___2
Hepacam	mmu-miR-425-5p	0.159835	0.173532	-0.0668625	0.690789	HECAM_MOUSE	-0.0571017	0.924995	HECAM	0.368087	0.987962	379sp|Q640R3|HECAM_MOUSE___2
Hepacam	mmu-miR-425-5p	0.159835	0.173532	-0.0668625	0.690789	HECAM_MOUSE	-0.0571017	0.924995	HECAM	0.0843061	0.991571	352sp|Q640R3|HECAM_MOUSE___1
Hepacam	mmu-miR-425-5p	0.159835	0.173532	-0.0668625	0.690789	HECAM_MOUSE	-0.0571017	0.924995	HECAM	0.2334	0.992191	280sp|Q640R3|HECAM_MOUSE___1
Hnrnpll	mmu-miR-139-5p	0.239781	0.204454	-0.0816875	0.648525	HNRLL_MOUSE	0.0259018	0.93985	HNRLL	1.17866	0.987962	37sp|Q921F4|HNRLL_MOUSE___1
Hnrnpll	mmu-miR-187-3p	0.455585	0.58651	-0.0816875	0.648525	HNRLL_MOUSE	0.0259018	0.93985	HNRLL	1.17866	0.987962	37sp|Q921F4|HNRLL_MOUSE___1
Hnrnpll	mmu-miR-370-5p	0.307085		-0.0816875	0.648525	HNRLL_MOUSE	0.0259018	0.93985	HNRLL	1.17866	0.987962	37sp|Q921F4|HNRLL_MOUSE___1
Hnrnpll	mmu-miR-6944-3p	0.124563		-0.0816875	0.648525	HNRLL_MOUSE	0.0259018	0.93985	HNRLL	1.17866	0.987962	37sp|Q921F4|HNRLL_MOUSE___1
Hnrnpk	mmu-miR-10b-5p	0.0495176		-0.0429031	0.788419	HNRPK_MOUSE	0.0235222	0.961886	HNRPK	0.780221	0.987962	216sp|P61979|HNRPK_MOUSE___1
Hnrnpk	mmu-miR-10b-5p	0.0495176		-0.0429031	0.788419	HNRPK_MOUSE	0.0235222	0.961886	HNRPK	0.146833	0.987962	284sp|P61979|HNRPK_MOUSE___1
Hnrnpk	mmu-miR-1191a	0.285309		-0.0429031	0.788419	HNRPK_MOUSE	0.0235222	0.961886	HNRPK	0.780221	0.987962	216sp|P61979|HNRPK_MOUSE___1
Hnrnpk	mmu-miR-1191a	0.285309		-0.0429031	0.788419	HNRPK_MOUSE	0.0235222	0.961886	HNRPK	0.146833	0.987962	284sp|P61979|HNRPK_MOUSE___1
Hnrnpk	mmu-miR-1981-3p	0.26401		-0.0429031	0.788419	HNRPK_MOUSE	0.0235222	0.961886	HNRPK	0.780221	0.987962	216sp|P61979|HNRPK_MOUSE___1
Hnrnpk	mmu-miR-1981-3p	0.26401		-0.0429031	0.788419	HNRPK_MOUSE	0.0235222	0.961886	HNRPK	0.146833	0.987962	284sp|P61979|HNRPK_MOUSE___1
Hnrnpk	mmu-miR-298-5p	0.13187	0.67521	-0.0429031	0.788419	HNRPK_MOUSE	0.0235222	0.961886	HNRPK	0.780221	0.987962	216sp|P61979|HNRPK_MOUSE___1
Hnrnpk	mmu-miR-298-5p	0.13187	0.67521	-0.0429031	0.788419	HNRPK_MOUSE	0.0235222	0.961886	HNRPK	0.146833	0.987962	284sp|P61979|HNRPK_MOUSE___1
Hnrnpk	mmu-miR-323-3p	0.233884	0.0997652	-0.0429031	0.788419	HNRPK_MOUSE	0.0235222	0.961886	HNRPK	0.780221	0.987962	216sp|P61979|HNRPK_MOUSE___1
Hnrnpk	mmu-miR-323-3p	0.233884	0.0997652	-0.0429031	0.788419	HNRPK_MOUSE	0.0235222	0.961886	HNRPK	0.146833	0.987962	284sp|P61979|HNRPK_MOUSE___1
Hnrnpk	mmu-miR-6944-3p	0.124563		-0.0429031	0.788419	HNRPK_MOUSE	0.0235222	0.961886	HNRPK	0.780221	0.987962	216sp|P61979|HNRPK_MOUSE___1
Hnrnpk	mmu-miR-6944-3p	0.124563		-0.0429031	0.788419	HNRPK_MOUSE	0.0235222	0.961886	HNRPK	0.146833	0.987962	284sp|P61979|HNRPK_MOUSE___1
Hnrnpk	mmu-miR-873a-5p	0.112902	0.649984	-0.0429031	0.788419	HNRPK_MOUSE	0.0235222	0.961886	HNRPK	0.780221	0.987962	216sp|P61979|HNRPK_MOUSE___1
Hnrnpk	mmu-miR-873a-5p	0.112902	0.649984	-0.0429031	0.788419	HNRPK_MOUSE	0.0235222	0.961886	HNRPK	0.146833	0.987962	284sp|P61979|HNRPK_MOUSE___1
Hnrnpk	mmu-miR-93-3p	0.267554		-0.0429031	0.788419	HNRPK_MOUSE	0.0235222	0.961886	HNRPK	0.780221	0.987962	216sp|P61979|HNRPK_MOUSE___1
Hnrnpk	mmu-miR-93-3p	0.267554		-0.0429031	0.788419	HNRPK_MOUSE	0.0235222	0.961886	HNRPK	0.146833	0.987962	284sp|P61979|HNRPK_MOUSE___1
Hnrnpu	mmu-miR-1224-5p	0.340846	0.221455	-0.0508441	0.623379	HNRPU_MOUSE	0.0425849	0.899986	HNRPU	0.219037	0.987962	4sp|Q8VEK3|HNRPU_MOUSE___1
Hnrnpu	mmu-miR-1964-3p	0.502112		-0.0508441	0.623379	HNRPU_MOUSE	0.0425849	0.899986	HNRPU	0.219037	0.987962	4sp|Q8VEK3|HNRPU_MOUSE___1
Hnrnpu	mmu-miR-25-3p	0.0748736	0.51362	-0.0508441	0.623379	HNRPU_MOUSE	0.0425849	0.899986	HNRPU	0.219037	0.987962	4sp|Q8VEK3|HNRPU_MOUSE___1
Hnrnpu	mmu-miR-3057-5p	0.366067		-0.0508441	0.623379	HNRPU_MOUSE	0.0425849	0.899986	HNRPU	0.219037	0.987962	4sp|Q8VEK3|HNRPU_MOUSE___1
Hnrnpu	mmu-miR-3085-3p	0.329918		-0.0508441	0.623379	HNRPU_MOUSE	0.0425849	0.899986	HNRPU	0.219037	0.987962	4sp|Q8VEK3|HNRPU_MOUSE___1
Hnrnpu	mmu-miR-669a-5p	0.124494	0.717841	-0.0508441	0.623379	HNRPU_MOUSE	0.0425849	0.899986	HNRPU	0.219037	0.987962	4sp|Q8VEK3|HNRPU_MOUSE___1
Hnrnpu	mmu-miR-669f-5p	0.12061		-0.0508441	0.623379	HNRPU_MOUSE	0.0425849	0.899986	HNRPU	0.219037	0.987962	4sp|Q8VEK3|HNRPU_MOUSE___1
Hnrnpu	mmu-miR-669p-5p	0.124494	0.717841	-0.0508441	0.623379	HNRPU_MOUSE	0.0425849	0.899986	HNRPU	0.219037	0.987962	4sp|Q8VEK3|HNRPU_MOUSE___1
Hnrnpu	mmu-miR-92b-3p	0.234876	0.184211	-0.0508441	0.623379	HNRPU_MOUSE	0.0425849	0.899986	HNRPU	0.219037	0.987962	4sp|Q8VEK3|HNRPU_MOUSE___1
Hp1bp3	mmu-miR-17-3p	0.0354542	0.937585	-0.00601473	0.979116	HP1B3_MOUSE	0.106752	0.84822	HP1B3	2.14578	0.987962	51sp|Q3TEA8|HP1B3_MOUSE___1
Hp1bp3	mmu-miR-26a-5p	0.0547445	0.724214	-0.00601473	0.979116	HP1B3_MOUSE	0.106752	0.84822	HP1B3	2.14578	0.987962	51sp|Q3TEA8|HP1B3_MOUSE___1
Hp1bp3	mmu-miR-344h-3p	0.338576		-0.00601473	0.979116	HP1B3_MOUSE	0.106752	0.84822	HP1B3	2.14578	0.987962	51sp|Q3TEA8|HP1B3_MOUSE___1
Hspa12a	mmu-miR-1224-5p	0.340846	0.221455	-0.0733436	0.569507	HS12A_MOUSE	-0.0785907	0.765852	HS12A	-3.56518	0.987962	24sp|Q8K0U4|HS12A_MOUSE___1
Hspa12a	mmu-miR-1224-5p	0.340846	0.221455	-0.0733436	0.569507	HS12A_MOUSE	-0.0785907	0.765852	HS12A	-0.273939	0.987962	631sp|Q8K0U4|HS12A_MOUSE___1
Hspa12a	mmu-miR-199a-5p	0.0136395	0.972631	-0.0733436	0.569507	HS12A_MOUSE	-0.0785907	0.765852	HS12A	-3.56518	0.987962	24sp|Q8K0U4|HS12A_MOUSE___1
Hspa12a	mmu-miR-199a-5p	0.0136395	0.972631	-0.0733436	0.569507	HS12A_MOUSE	-0.0785907	0.765852	HS12A	-0.273939	0.987962	631sp|Q8K0U4|HS12A_MOUSE___1
Hspa12a	mmu-miR-23a-3p	0.0642745	0.768427	-0.0733436	0.569507	HS12A_MOUSE	-0.0785907	0.765852	HS12A	-3.56518	0.987962	24sp|Q8K0U4|HS12A_MOUSE___1
Hspa12a	mmu-miR-23a-3p	0.0642745	0.768427	-0.0733436	0.569507	HS12A_MOUSE	-0.0785907	0.765852	HS12A	-0.273939	0.987962	631sp|Q8K0U4|HS12A_MOUSE___1
Hspa12a	mmu-miR-23b-3p	0.0559442	0.768427	-0.0733436	0.569507	HS12A_MOUSE	-0.0785907	0.765852	HS12A	-3.56518	0.987962	24sp|Q8K0U4|HS12A_MOUSE___1
Hspa12a	mmu-miR-23b-3p	0.0559442	0.768427	-0.0733436	0.569507	HS12A_MOUSE	-0.0785907	0.765852	HS12A	-0.273939	0.987962	631sp|Q8K0U4|HS12A_MOUSE___1
Hspa12a	mmu-miR-23b-5p	0.513493		-0.0733436	0.569507	HS12A_MOUSE	-0.0785907	0.765852	HS12A	-3.56518	0.987962	24sp|Q8K0U4|HS12A_MOUSE___1
Hspa12a	mmu-miR-23b-5p	0.513493		-0.0733436	0.569507	HS12A_MOUSE	-0.0785907	0.765852	HS12A	-0.273939	0.987962	631sp|Q8K0U4|HS12A_MOUSE___1
Hspa12a	mmu-miR-6238	0.536178		-0.0733436	0.569507	HS12A_MOUSE	-0.0785907	0.765852	HS12A	-3.56518	0.987962	24sp|Q8K0U4|HS12A_MOUSE___1
Hspa12a	mmu-miR-6238	0.536178		-0.0733436	0.569507	HS12A_MOUSE	-0.0785907	0.765852	HS12A	-0.273939	0.987962	631sp|Q8K0U4|HS12A_MOUSE___1
Hspa12a	mmu-miR-666-3p	0.0075089	0.982963	-0.0733436	0.569507	HS12A_MOUSE	-0.0785907	0.765852	HS12A	-3.56518	0.987962	24sp|Q8K0U4|HS12A_MOUSE___1
Hspa12a	mmu-miR-666-3p	0.0075089	0.982963	-0.0733436	0.569507	HS12A_MOUSE	-0.0785907	0.765852	HS12A	-0.273939	0.987962	631sp|Q8K0U4|HS12A_MOUSE___1
Hspa4l	mmu-miR-138-5p	0.204491	0.168479	-0.00600335	0.98465	HS74L_MOUSE	-0.0760172	0.814119	HS74L	-0.292838	0.987962	545sp|P48722|HS74L_MOUSE___1
Hspa4l	mmu-miR-138-5p	0.204491	0.168479	-0.00600335	0.98465	HS74L_MOUSE	-0.0760172	0.814119	HS74L	-1.22448	0.987962	74sp|P48722|HS74L_MOUSE___1
Hspa4l	mmu-miR-331-5p	0.353401		-0.00600335	0.98465	HS74L_MOUSE	-0.0760172	0.814119	HS74L	-0.292838	0.987962	545sp|P48722|HS74L_MOUSE___1
Hspa4l	mmu-miR-331-5p	0.353401		-0.00600335	0.98465	HS74L_MOUSE	-0.0760172	0.814119	HS74L	-1.22448	0.987962	74sp|P48722|HS74L_MOUSE___1
Hspa4l	mmu-miR-425-5p	0.159835	0.173532	-0.00600335	0.98465	HS74L_MOUSE	-0.0760172	0.814119	HS74L	-0.292838	0.987962	545sp|P48722|HS74L_MOUSE___1
Hspa4l	mmu-miR-425-5p	0.159835	0.173532	-0.00600335	0.98465	HS74L_MOUSE	-0.0760172	0.814119	HS74L	-1.22448	0.987962	74sp|P48722|HS74L_MOUSE___1
Hspa4l	mmu-miR-669a-5p	0.124494	0.717841	-0.00600335	0.98465	HS74L_MOUSE	-0.0760172	0.814119	HS74L	-0.292838	0.987962	545sp|P48722|HS74L_MOUSE___1
Hspa4l	mmu-miR-669a-5p	0.124494	0.717841	-0.00600335	0.98465	HS74L_MOUSE	-0.0760172	0.814119	HS74L	-1.22448	0.987962	74sp|P48722|HS74L_MOUSE___1
Hspa4l	mmu-miR-669f-5p	0.12061		-0.00600335	0.98465	HS74L_MOUSE	-0.0760172	0.814119	HS74L	-0.292838	0.987962	545sp|P48722|HS74L_MOUSE___1
Hspa4l	mmu-miR-669f-5p	0.12061		-0.00600335	0.98465	HS74L_MOUSE	-0.0760172	0.814119	HS74L	-1.22448	0.987962	74sp|P48722|HS74L_MOUSE___1
Hspa4l	mmu-miR-669p-5p	0.124494	0.717841	-0.00600335	0.98465	HS74L_MOUSE	-0.0760172	0.814119	HS74L	-0.292838	0.987962	545sp|P48722|HS74L_MOUSE___1
Hspa4l	mmu-miR-669p-5p	0.124494	0.717841	-0.00600335	0.98465	HS74L_MOUSE	-0.0760172	0.814119	HS74L	-1.22448	0.987962	74sp|P48722|HS74L_MOUSE___1
Hsp90aa1	mmu-miR-361-5p	0.122886	0.531758	-0.0687973	0.706854	HS90A_MOUSE	0.0201815	0.965756	HS90A	2.00479	0.987962	231sp|P07900|HS90A_HUMAN___1
Hsp90aa1	mmu-miR-361-5p	0.122886	0.531758	-0.0687973	0.706854	HS90A_MOUSE	0.0201815	0.965756	HS90A	2.00479	0.987962	231sp|P07901|HS90A_MOUSE___1
Hsp90aa1	mmu-miR-361-5p	0.122886	0.531758	-0.0687973	0.706854	HS90A_MOUSE	0.0201815	0.965756	HS90A	-0.0549177	0.992191	263sp|P07901|HS90A_MOUSE___1
Eif4b	mmu-miR-103-3p	0.180218	0.167195	-0.0194825	0.89772	IF4B_MOUSE	-0.10945	0.898592	IF4B	2.26645	0.987962	504sp|Q8BGD9|IF4B_MOUSE___1
Eif4b	mmu-miR-103-3p	0.180218	0.167195	-0.0194825	0.89772	IF4B_MOUSE	-0.10945	0.898592	IF4B	1.02206	0.987962	445sp|Q8BGD9|IF4B_MOUSE___1
Eif4b	mmu-miR-107-3p	0.141756	0.250736	-0.0194825	0.89772	IF4B_MOUSE	-0.10945	0.898592	IF4B	2.26645	0.987962	504sp|Q8BGD9|IF4B_MOUSE___1
Eif4b	mmu-miR-107-3p	0.141756	0.250736	-0.0194825	0.89772	IF4B_MOUSE	-0.10945	0.898592	IF4B	1.02206	0.987962	445sp|Q8BGD9|IF4B_MOUSE___1
Eif4b	mmu-miR-139-5p	0.239781	0.204454	-0.0194825	0.89772	IF4B_MOUSE	-0.10945	0.898592	IF4B	2.26645	0.987962	504sp|Q8BGD9|IF4B_MOUSE___1
Eif4b	mmu-miR-139-5p	0.239781	0.204454	-0.0194825	0.89772	IF4B_MOUSE	-0.10945	0.898592	IF4B	1.02206	0.987962	445sp|Q8BGD9|IF4B_MOUSE___1
Eif4b	mmu-miR-149-5p	0.177503	0.418492	-0.0194825	0.89772	IF4B_MOUSE	-0.10945	0.898592	IF4B	2.26645	0.987962	504sp|Q8BGD9|IF4B_MOUSE___1
Eif4b	mmu-miR-149-5p	0.177503	0.418492	-0.0194825	0.89772	IF4B_MOUSE	-0.10945	0.898592	IF4B	1.02206	0.987962	445sp|Q8BGD9|IF4B_MOUSE___1
Eif4b	mmu-miR-150-5p	0.237181	0.214256	-0.0194825	0.89772	IF4B_MOUSE	-0.10945	0.898592	IF4B	2.26645	0.987962	504sp|Q8BGD9|IF4B_MOUSE___1
Eif4b	mmu-miR-150-5p	0.237181	0.214256	-0.0194825	0.89772	IF4B_MOUSE	-0.10945	0.898592	IF4B	1.02206	0.987962	445sp|Q8BGD9|IF4B_MOUSE___1
Eif4b	mmu-miR-187-5p	0.934709		-0.0194825	0.89772	IF4B_MOUSE	-0.10945	0.898592	IF4B	2.26645	0.987962	504sp|Q8BGD9|IF4B_MOUSE___1
Eif4b	mmu-miR-187-5p	0.934709		-0.0194825	0.89772	IF4B_MOUSE	-0.10945	0.898592	IF4B	1.02206	0.987962	445sp|Q8BGD9|IF4B_MOUSE___1
Eif4b	mmu-miR-3057-5p	0.366067		-0.0194825	0.89772	IF4B_MOUSE	-0.10945	0.898592	IF4B	2.26645	0.987962	504sp|Q8BGD9|IF4B_MOUSE___1
Eif4b	mmu-miR-3057-5p	0.366067		-0.0194825	0.89772	IF4B_MOUSE	-0.10945	0.898592	IF4B	1.02206	0.987962	445sp|Q8BGD9|IF4B_MOUSE___1
Eif4b	mmu-miR-3085-3p	0.329918		-0.0194825	0.89772	IF4B_MOUSE	-0.10945	0.898592	IF4B	2.26645	0.987962	504sp|Q8BGD9|IF4B_MOUSE___1
Eif4b	mmu-miR-3085-3p	0.329918		-0.0194825	0.89772	IF4B_MOUSE	-0.10945	0.898592	IF4B	1.02206	0.987962	445sp|Q8BGD9|IF4B_MOUSE___1
Eif4b	mmu-miR-431-5p	0.290378	0.0856119	-0.0194825	0.89772	IF4B_MOUSE	-0.10945	0.898592	IF4B	2.26645	0.987962	504sp|Q8BGD9|IF4B_MOUSE___1
Eif4b	mmu-miR-431-5p	0.290378	0.0856119	-0.0194825	0.89772	IF4B_MOUSE	-0.10945	0.898592	IF4B	1.02206	0.987962	445sp|Q8BGD9|IF4B_MOUSE___1
Eif4b	mmu-miR-666-3p	0.0075089	0.982963	-0.0194825	0.89772	IF4B_MOUSE	-0.10945	0.898592	IF4B	2.26645	0.987962	504sp|Q8BGD9|IF4B_MOUSE___1
Eif4b	mmu-miR-666-3p	0.0075089	0.982963	-0.0194825	0.89772	IF4B_MOUSE	-0.10945	0.898592	IF4B	1.02206	0.987962	445sp|Q8BGD9|IF4B_MOUSE___1
Eif4b	mmu-miR-874-5p	0.0815069	0.784245	-0.0194825	0.89772	IF4B_MOUSE	-0.10945	0.898592	IF4B	2.26645	0.987962	504sp|Q8BGD9|IF4B_MOUSE___1
Eif4b	mmu-miR-874-5p	0.0815069	0.784245	-0.0194825	0.89772	IF4B_MOUSE	-0.10945	0.898592	IF4B	1.02206	0.987962	445sp|Q8BGD9|IF4B_MOUSE___1
Eif4b	mmu-miR-935	0.133247	0.715509	-0.0194825	0.89772	IF4B_MOUSE	-0.10945	0.898592	IF4B	2.26645	0.987962	504sp|Q8BGD9|IF4B_MOUSE___1
Eif4b	mmu-miR-935	0.133247	0.715509	-0.0194825	0.89772	IF4B_MOUSE	-0.10945	0.898592	IF4B	1.02206	0.987962	445sp|Q8BGD9|IF4B_MOUSE___1
Impact	mmu-miR-103-3p	0.180218	0.167195	-0.0761165	0.48893	IMPCT_MOUSE	0.0709436	0.896252	IMPCT	0.337528	0.992191	137sp|O55091|IMPCT_MOUSE___1
Impact	mmu-miR-107-3p	0.141756	0.250736	-0.0761165	0.48893	IMPCT_MOUSE	0.0709436	0.896252	IMPCT	0.337528	0.992191	137sp|O55091|IMPCT_MOUSE___1
Impact	mmu-miR-138-5p	0.204491	0.168479	-0.0761165	0.48893	IMPCT_MOUSE	0.0709436	0.896252	IMPCT	0.337528	0.992191	137sp|O55091|IMPCT_MOUSE___1
Impact	mmu-miR-30c-1-3p	0.000660119	0.997161	-0.0761165	0.48893	IMPCT_MOUSE	0.0709436	0.896252	IMPCT	0.337528	0.992191	137sp|O55091|IMPCT_MOUSE___1
Impact	mmu-miR-409-3p	0.350606	0.0303172	-0.0761165	0.48893	IMPCT_MOUSE	0.0709436	0.896252	IMPCT	0.337528	0.992191	137sp|O55091|IMPCT_MOUSE___1
Impact	mmu-miR-544-3p	0.240047		-0.0761165	0.48893	IMPCT_MOUSE	0.0709436	0.896252	IMPCT	0.337528	0.992191	137sp|O55091|IMPCT_MOUSE___1
Impact	mmu-miR-7033-5p	0.259266	0.5537	-0.0761165	0.48893	IMPCT_MOUSE	0.0709436	0.896252	IMPCT	0.337528	0.992191	137sp|O55091|IMPCT_MOUSE___1
Irgq	mmu-miR-103-3p	0.180218	0.167195	-0.00451489	0.986464	IRGQ_MOUSE	-0.0592962	0.929214	IRGQ	0.727435	0.987962	319sp|Q8VIM9|IRGQ_MOUSE___1
Irgq	mmu-miR-107-3p	0.141756	0.250736	-0.00451489	0.986464	IRGQ_MOUSE	-0.0592962	0.929214	IRGQ	0.727435	0.987962	319sp|Q8VIM9|IRGQ_MOUSE___1
Irgq	mmu-miR-187-5p	0.934709		-0.00451489	0.986464	IRGQ_MOUSE	-0.0592962	0.929214	IRGQ	0.727435	0.987962	319sp|Q8VIM9|IRGQ_MOUSE___1
Irgq	mmu-miR-299a-3p	0.154029	0.584771	-0.00451489	0.986464	IRGQ_MOUSE	-0.0592962	0.929214	IRGQ	0.727435	0.987962	319sp|Q8VIM9|IRGQ_MOUSE___1
Irgq	mmu-miR-30c-1-3p	0.000660119	0.997161	-0.00451489	0.986464	IRGQ_MOUSE	-0.0592962	0.929214	IRGQ	0.727435	0.987962	319sp|Q8VIM9|IRGQ_MOUSE___1
Irgq	mmu-miR-329-3p	0.158778	0.434201	-0.00451489	0.986464	IRGQ_MOUSE	-0.0592962	0.929214	IRGQ	0.727435	0.987962	319sp|Q8VIM9|IRGQ_MOUSE___1
Irgq	mmu-miR-337-3p	0.0545931		-0.00451489	0.986464	IRGQ_MOUSE	-0.0592962	0.929214	IRGQ	0.727435	0.987962	319sp|Q8VIM9|IRGQ_MOUSE___1
Irgq	mmu-miR-361-3p	0.0787103	0.679551	-0.00451489	0.986464	IRGQ_MOUSE	-0.0592962	0.929214	IRGQ	0.727435	0.987962	319sp|Q8VIM9|IRGQ_MOUSE___1
Irgq	mmu-miR-423-5p	0.0860043	0.790438	-0.00451489	0.986464	IRGQ_MOUSE	-0.0592962	0.929214	IRGQ	0.727435	0.987962	319sp|Q8VIM9|IRGQ_MOUSE___1
Irgq	mmu-miR-484	0.191006	0.108523	-0.00451489	0.986464	IRGQ_MOUSE	-0.0592962	0.929214	IRGQ	0.727435	0.987962	319sp|Q8VIM9|IRGQ_MOUSE___1
Spag9	mmu-miR-10b-5p	0.0495176		-0.0120379	0.949999	JIP4_MOUSE	0.0030737	0.998799	JIP4	1.89574	0.987962	1238sp|Q58A65|JIP4_MOUSE___1
Spag9	mmu-miR-124-3p	0.120083	0.342261	-0.0120379	0.949999	JIP4_MOUSE	0.0030737	0.998799	JIP4	1.89574	0.987962	1238sp|Q58A65|JIP4_MOUSE___1
Spag9	mmu-miR-150-3p	0.531586		-0.0120379	0.949999	JIP4_MOUSE	0.0030737	0.998799	JIP4	1.89574	0.987962	1238sp|Q58A65|JIP4_MOUSE___1
Spag9	mmu-miR-151-3p	0.0964377	0.582194	-0.0120379	0.949999	JIP4_MOUSE	0.0030737	0.998799	JIP4	1.89574	0.987962	1238sp|Q58A65|JIP4_MOUSE___1
Spag9	mmu-miR-17-5p	0.155014	0.569382	-0.0120379	0.949999	JIP4_MOUSE	0.0030737	0.998799	JIP4	1.89574	0.987962	1238sp|Q58A65|JIP4_MOUSE___1
Spag9	mmu-miR-181a-5p	0.0606591	0.767445	-0.0120379	0.949999	JIP4_MOUSE	0.0030737	0.998799	JIP4	1.89574	0.987962	1238sp|Q58A65|JIP4_MOUSE___1
Spag9	mmu-miR-223-3p	0.0639369		-0.0120379	0.949999	JIP4_MOUSE	0.0030737	0.998799	JIP4	1.89574	0.987962	1238sp|Q58A65|JIP4_MOUSE___1
Spag9	mmu-miR-3102-5p.2-5p	0.148536		-0.0120379	0.949999	JIP4_MOUSE	0.0030737	0.998799	JIP4	1.89574	0.987962	1238sp|Q58A65|JIP4_MOUSE___1
Spag9	mmu-miR-361-5p	0.122886	0.531758	-0.0120379	0.949999	JIP4_MOUSE	0.0030737	0.998799	JIP4	1.89574	0.987962	1238sp|Q58A65|JIP4_MOUSE___1
Spag9	mmu-miR-362-5p	0.0383083	0.898849	-0.0120379	0.949999	JIP4_MOUSE	0.0030737	0.998799	JIP4	1.89574	0.987962	1238sp|Q58A65|JIP4_MOUSE___1
Spag9	mmu-miR-375-3p	0.324653	0.357582	-0.0120379	0.949999	JIP4_MOUSE	0.0030737	0.998799	JIP4	1.89574	0.987962	1238sp|Q58A65|JIP4_MOUSE___1
Spag9	mmu-miR-425-5p	0.159835	0.173532	-0.0120379	0.949999	JIP4_MOUSE	0.0030737	0.998799	JIP4	1.89574	0.987962	1238sp|Q58A65|JIP4_MOUSE___1
Spag9	mmu-miR-433-3p	0.0918292	0.691297	-0.0120379	0.949999	JIP4_MOUSE	0.0030737	0.998799	JIP4	1.89574	0.987962	1238sp|Q58A65|JIP4_MOUSE___1
Spag9	mmu-miR-541-5p	0.0900138	0.405118	-0.0120379	0.949999	JIP4_MOUSE	0.0030737	0.998799	JIP4	1.89574	0.987962	1238sp|Q58A65|JIP4_MOUSE___1
Spag9	mmu-miR-6238	0.536178		-0.0120379	0.949999	JIP4_MOUSE	0.0030737	0.998799	JIP4	1.89574	0.987962	1238sp|Q58A65|JIP4_MOUSE___1
6430548M08Rik	mmu-miR-138-5p	0.204491	0.168479	-0.0490777	0.754411	K0513_MOUSE	0.0463562	0.91488	K0513	-0.220839	0.987962	275sp|Q8R0A7|K0513_MOUSE___1
6430548M08Rik	mmu-miR-17-3p	0.0354542	0.937585	-0.0490777	0.754411	K0513_MOUSE	0.0463562	0.91488	K0513	-0.220839	0.987962	275sp|Q8R0A7|K0513_MOUSE___1
6430548M08Rik	mmu-miR-31-5p	0.0833397	0.595562	-0.0490777	0.754411	K0513_MOUSE	0.0463562	0.91488	K0513	-0.220839	0.987962	275sp|Q8R0A7|K0513_MOUSE___1
6430548M08Rik	mmu-miR-485-5p	0.182711	0.382845	-0.0490777	0.754411	K0513_MOUSE	0.0463562	0.91488	K0513	-0.220839	0.987962	275sp|Q8R0A7|K0513_MOUSE___1
6430548M08Rik	mmu-miR-7047-3p	0.155452		-0.0490777	0.754411	K0513_MOUSE	0.0463562	0.91488	K0513	-0.220839	0.987962	275sp|Q8R0A7|K0513_MOUSE___1
6430548M08Rik	mmu-miR-760-3p	0.114066		-0.0490777	0.754411	K0513_MOUSE	0.0463562	0.91488	K0513	-0.220839	0.987962	275sp|Q8R0A7|K0513_MOUSE___1
Btbd8	mmu-miR-124-5p	0.187045	0.233596	-0.0696169	0.706422	K1107_MOUSE	0.00331492	0.998799	K1107	1.11902	0.987962	785sp|Q80TK0|K1107_MOUSE___1
Btbd8	mmu-miR-183-5p	2.23844		-0.0696169	0.706422	K1107_MOUSE	0.00331492	0.998799	K1107	1.11902	0.987962	785sp|Q80TK0|K1107_MOUSE___1
Btbd8	mmu-miR-25-3p	0.0748736	0.51362	-0.0696169	0.706422	K1107_MOUSE	0.00331492	0.998799	K1107	1.11902	0.987962	785sp|Q80TK0|K1107_MOUSE___1
Btbd8	mmu-miR-29b-1-5p	0.197139		-0.0696169	0.706422	K1107_MOUSE	0.00331492	0.998799	K1107	1.11902	0.987962	785sp|Q80TK0|K1107_MOUSE___1
Btbd8	mmu-miR-29b-2-5p	0.0253231	0.950192	-0.0696169	0.706422	K1107_MOUSE	0.00331492	0.998799	K1107	1.11902	0.987962	785sp|Q80TK0|K1107_MOUSE___1
Btbd8	mmu-miR-300-5p	0.0104004		-0.0696169	0.706422	K1107_MOUSE	0.00331492	0.998799	K1107	1.11902	0.987962	785sp|Q80TK0|K1107_MOUSE___1
Btbd8	mmu-miR-337-3p	0.0545931		-0.0696169	0.706422	K1107_MOUSE	0.00331492	0.998799	K1107	1.11902	0.987962	785sp|Q80TK0|K1107_MOUSE___1
Btbd8	mmu-miR-342-3p	0.188244	0.214256	-0.0696169	0.706422	K1107_MOUSE	0.00331492	0.998799	K1107	1.11902	0.987962	785sp|Q80TK0|K1107_MOUSE___1
Btbd8	mmu-miR-92b-3p	0.234876	0.184211	-0.0696169	0.706422	K1107_MOUSE	0.00331492	0.998799	K1107	1.11902	0.987962	785sp|Q80TK0|K1107_MOUSE___1
Prkar1a	mmu-miR-150-5p	0.237181	0.214256	-0.0134666	0.910386	KAP0_MOUSE	-0.0159533	0.980934	KAP0	0.399969	0.992191	83sp|Q9DBC7|KAP0_MOUSE___1
Prkar1a	mmu-miR-183-5p	2.23844		-0.0134666	0.910386	KAP0_MOUSE	-0.0159533	0.980934	KAP0	0.399969	0.992191	83sp|Q9DBC7|KAP0_MOUSE___1
Prkar1a	mmu-miR-1943-5p	0.398969		-0.0134666	0.910386	KAP0_MOUSE	-0.0159533	0.980934	KAP0	0.399969	0.992191	83sp|Q9DBC7|KAP0_MOUSE___1
Prkar1a	mmu-miR-25-3p	0.0748736	0.51362	-0.0134666	0.910386	KAP0_MOUSE	-0.0159533	0.980934	KAP0	0.399969	0.992191	83sp|Q9DBC7|KAP0_MOUSE___1
Prkar1a	mmu-miR-320-3p	0.214921	0.379648	-0.0134666	0.910386	KAP0_MOUSE	-0.0159533	0.980934	KAP0	0.399969	0.992191	83sp|Q9DBC7|KAP0_MOUSE___1
Prkar1a	mmu-miR-361-5p	0.122886	0.531758	-0.0134666	0.910386	KAP0_MOUSE	-0.0159533	0.980934	KAP0	0.399969	0.992191	83sp|Q9DBC7|KAP0_MOUSE___1
Prkar1a	mmu-miR-362-5p	0.0383083	0.898849	-0.0134666	0.910386	KAP0_MOUSE	-0.0159533	0.980934	KAP0	0.399969	0.992191	83sp|Q9DBC7|KAP0_MOUSE___1
Prkar1a	mmu-miR-92b-3p	0.234876	0.184211	-0.0134666	0.910386	KAP0_MOUSE	-0.0159533	0.980934	KAP0	0.399969	0.992191	83sp|Q9DBC7|KAP0_MOUSE___1
Kbtbd11	mmu-miR-181a-5p	0.0606591	0.767445	-0.0765402	0.533211	KBTBB_MOUSE	-0.0444535	0.913535	KBTBB	2.50405	0.987962	320sp|Q8BNW9|KBTBB_MOUSE___1
Kbtbd11	mmu-miR-181a-5p	0.0606591	0.767445	-0.0765402	0.533211	KBTBB_MOUSE	-0.0444535	0.913535	KBTBB	1.23207	0.987962	70sp|Q8BNW9|KBTBB_MOUSE___1
Kbtbd11	mmu-miR-181a-5p	0.0606591	0.767445	-0.0765402	0.533211	KBTBB_MOUSE	-0.0444535	0.913535	KBTBB	0.430703	0.990355	67sp|Q8BNW9|KBTBB_MOUSE___2
Kbtbd11	mmu-miR-181a-5p	0.0606591	0.767445	-0.0765402	0.533211	KBTBB_MOUSE	-0.0444535	0.913535	KBTBB	0.430703	0.990355	73sp|Q8BNW9|KBTBB_MOUSE___2
Kbtbd11	mmu-miR-362-5p	0.0383083	0.898849	-0.0765402	0.533211	KBTBB_MOUSE	-0.0444535	0.913535	KBTBB	2.50405	0.987962	320sp|Q8BNW9|KBTBB_MOUSE___1
Kbtbd11	mmu-miR-362-5p	0.0383083	0.898849	-0.0765402	0.533211	KBTBB_MOUSE	-0.0444535	0.913535	KBTBB	1.23207	0.987962	70sp|Q8BNW9|KBTBB_MOUSE___1
Kbtbd11	mmu-miR-362-5p	0.0383083	0.898849	-0.0765402	0.533211	KBTBB_MOUSE	-0.0444535	0.913535	KBTBB	0.430703	0.990355	67sp|Q8BNW9|KBTBB_MOUSE___2
Kbtbd11	mmu-miR-362-5p	0.0383083	0.898849	-0.0765402	0.533211	KBTBB_MOUSE	-0.0444535	0.913535	KBTBB	0.430703	0.990355	73sp|Q8BNW9|KBTBB_MOUSE___2
Kbtbd11	mmu-miR-378a-5p	0.438357	0.0944077	-0.0765402	0.533211	KBTBB_MOUSE	-0.0444535	0.913535	KBTBB	2.50405	0.987962	320sp|Q8BNW9|KBTBB_MOUSE___1
Kbtbd11	mmu-miR-378a-5p	0.438357	0.0944077	-0.0765402	0.533211	KBTBB_MOUSE	-0.0444535	0.913535	KBTBB	1.23207	0.987962	70sp|Q8BNW9|KBTBB_MOUSE___1
Kbtbd11	mmu-miR-378a-5p	0.438357	0.0944077	-0.0765402	0.533211	KBTBB_MOUSE	-0.0444535	0.913535	KBTBB	0.430703	0.990355	67sp|Q8BNW9|KBTBB_MOUSE___2
Kbtbd11	mmu-miR-378a-5p	0.438357	0.0944077	-0.0765402	0.533211	KBTBB_MOUSE	-0.0444535	0.913535	KBTBB	0.430703	0.990355	73sp|Q8BNW9|KBTBB_MOUSE___2
Kcnab2	mmu-miR-124-3p	0.120083	0.342261	-0.0272886	0.900708	KCAB2_MOUSE	0.0258908	0.957373	KCAB2	-1.88684	0.987962	7sp|P62482|KCAB2_MOUSE___1
Kcnab2	mmu-miR-124-3p	0.120083	0.342261	-0.0272886	0.900708	KCAB2_MOUSE	0.0258908	0.957373	KCAB2	1.24591	0.987962	9sp|P62482|KCAB2_MOUSE___1
Kcnab2	mmu-miR-124-3p	0.120083	0.342261	-0.0272886	0.900708	KCAB2_MOUSE	0.0258908	0.957373	KCAB2	-0.140633	0.987962	20sp|P62482|KCAB2_MOUSE___1
Kcnab2	mmu-miR-298-5p	0.13187	0.67521	-0.0272886	0.900708	KCAB2_MOUSE	0.0258908	0.957373	KCAB2	-1.88684	0.987962	7sp|P62482|KCAB2_MOUSE___1
Kcnab2	mmu-miR-298-5p	0.13187	0.67521	-0.0272886	0.900708	KCAB2_MOUSE	0.0258908	0.957373	KCAB2	1.24591	0.987962	9sp|P62482|KCAB2_MOUSE___1
Kcnab2	mmu-miR-298-5p	0.13187	0.67521	-0.0272886	0.900708	KCAB2_MOUSE	0.0258908	0.957373	KCAB2	-0.140633	0.987962	20sp|P62482|KCAB2_MOUSE___1
Kcnab2	mmu-miR-339-5p	0.131245	0.446784	-0.0272886	0.900708	KCAB2_MOUSE	0.0258908	0.957373	KCAB2	-1.88684	0.987962	7sp|P62482|KCAB2_MOUSE___1
Kcnab2	mmu-miR-339-5p	0.131245	0.446784	-0.0272886	0.900708	KCAB2_MOUSE	0.0258908	0.957373	KCAB2	1.24591	0.987962	9sp|P62482|KCAB2_MOUSE___1
Kcnab2	mmu-miR-339-5p	0.131245	0.446784	-0.0272886	0.900708	KCAB2_MOUSE	0.0258908	0.957373	KCAB2	-0.140633	0.987962	20sp|P62482|KCAB2_MOUSE___1
Kcnab2	mmu-miR-342-5p	0.245334	0.311712	-0.0272886	0.900708	KCAB2_MOUSE	0.0258908	0.957373	KCAB2	-1.88684	0.987962	7sp|P62482|KCAB2_MOUSE___1
Kcnab2	mmu-miR-342-5p	0.245334	0.311712	-0.0272886	0.900708	KCAB2_MOUSE	0.0258908	0.957373	KCAB2	1.24591	0.987962	9sp|P62482|KCAB2_MOUSE___1
Kcnab2	mmu-miR-342-5p	0.245334	0.311712	-0.0272886	0.900708	KCAB2_MOUSE	0.0258908	0.957373	KCAB2	-0.140633	0.987962	20sp|P62482|KCAB2_MOUSE___1
Kcnab2	mmu-miR-486a-3p	0.252404		-0.0272886	0.900708	KCAB2_MOUSE	0.0258908	0.957373	KCAB2	-1.88684	0.987962	7sp|P62482|KCAB2_MOUSE___1
Kcnab2	mmu-miR-486a-3p	0.252404		-0.0272886	0.900708	KCAB2_MOUSE	0.0258908	0.957373	KCAB2	1.24591	0.987962	9sp|P62482|KCAB2_MOUSE___1
Kcnab2	mmu-miR-486a-3p	0.252404		-0.0272886	0.900708	KCAB2_MOUSE	0.0258908	0.957373	KCAB2	-0.140633	0.987962	20sp|P62482|KCAB2_MOUSE___1
Kcnab2	mmu-miR-486b-3p	0.27666		-0.0272886	0.900708	KCAB2_MOUSE	0.0258908	0.957373	KCAB2	-1.88684	0.987962	7sp|P62482|KCAB2_MOUSE___1
Kcnab2	mmu-miR-486b-3p	0.27666		-0.0272886	0.900708	KCAB2_MOUSE	0.0258908	0.957373	KCAB2	1.24591	0.987962	9sp|P62482|KCAB2_MOUSE___1
Kcnab2	mmu-miR-486b-3p	0.27666		-0.0272886	0.900708	KCAB2_MOUSE	0.0258908	0.957373	KCAB2	-0.140633	0.987962	20sp|P62482|KCAB2_MOUSE___1
Kcnab2	mmu-miR-491-5p	0.220485		-0.0272886	0.900708	KCAB2_MOUSE	0.0258908	0.957373	KCAB2	-1.88684	0.987962	7sp|P62482|KCAB2_MOUSE___1
Kcnab2	mmu-miR-491-5p	0.220485		-0.0272886	0.900708	KCAB2_MOUSE	0.0258908	0.957373	KCAB2	1.24591	0.987962	9sp|P62482|KCAB2_MOUSE___1
Kcnab2	mmu-miR-491-5p	0.220485		-0.0272886	0.900708	KCAB2_MOUSE	0.0258908	0.957373	KCAB2	-0.140633	0.987962	20sp|P62482|KCAB2_MOUSE___1
Kcnab2	mmu-miR-5129-5p	0.709077		-0.0272886	0.900708	KCAB2_MOUSE	0.0258908	0.957373	KCAB2	-1.88684	0.987962	7sp|P62482|KCAB2_MOUSE___1
Kcnab2	mmu-miR-5129-5p	0.709077		-0.0272886	0.900708	KCAB2_MOUSE	0.0258908	0.957373	KCAB2	1.24591	0.987962	9sp|P62482|KCAB2_MOUSE___1
Kcnab2	mmu-miR-5129-5p	0.709077		-0.0272886	0.900708	KCAB2_MOUSE	0.0258908	0.957373	KCAB2	-0.140633	0.987962	20sp|P62482|KCAB2_MOUSE___1
Kcnc3	mmu-miR-125b-5p	0.055203	0.792149	-0.0217674	0.95264	KCNC3_MOUSE	0.00876272	0.998799	KCNC3	-0.124837	0.990355	754sp|Q63959|KCNC3_MOUSE___1
Kcnc3	mmu-miR-129-5p	0.403045	0.0437164	-0.0217674	0.95264	KCNC3_MOUSE	0.00876272	0.998799	KCNC3	-0.124837	0.990355	754sp|Q63959|KCNC3_MOUSE___1
Kcnc3	mmu-miR-135a-2-3p	0.316808		-0.0217674	0.95264	KCNC3_MOUSE	0.00876272	0.998799	KCNC3	-0.124837	0.990355	754sp|Q63959|KCNC3_MOUSE___1
Kcnc3	mmu-miR-3061-5p	0.273111		-0.0217674	0.95264	KCNC3_MOUSE	0.00876272	0.998799	KCNC3	-0.124837	0.990355	754sp|Q63959|KCNC3_MOUSE___1
Kcnc3	mmu-miR-361-3p	0.0787103	0.679551	-0.0217674	0.95264	KCNC3_MOUSE	0.00876272	0.998799	KCNC3	-0.124837	0.990355	754sp|Q63959|KCNC3_MOUSE___1
Kcnc3	mmu-miR-425-5p	0.159835	0.173532	-0.0217674	0.95264	KCNC3_MOUSE	0.00876272	0.998799	KCNC3	-0.124837	0.990355	754sp|Q63959|KCNC3_MOUSE___1
Kcnc3	mmu-miR-491-5p	0.220485		-0.0217674	0.95264	KCNC3_MOUSE	0.00876272	0.998799	KCNC3	-0.124837	0.990355	754sp|Q63959|KCNC3_MOUSE___1
Kcnc3	mmu-miR-541-5p	0.0900138	0.405118	-0.0217674	0.95264	KCNC3_MOUSE	0.00876272	0.998799	KCNC3	-0.124837	0.990355	754sp|Q63959|KCNC3_MOUSE___1
Kif5c	mmu-miR-124-3p	0.120083	0.342261	-0.00418159	0.982755	KIF5C_MOUSE	-0.023098	0.961886	KIF5C	4.0196	0.987962	933sp|P28738|KIF5C_MOUSE___1
Kif5c	mmu-miR-124-3p	0.120083	0.342261	-0.00418159	0.982755	KIF5C_MOUSE	-0.023098	0.961886	KIF5C	-0.894526	0.987962	934sp|P28738|KIF5C_MOUSE___1
Kif5c	mmu-miR-140-3p	0.00951055	0.972631	-0.00418159	0.982755	KIF5C_MOUSE	-0.023098	0.961886	KIF5C	4.0196	0.987962	933sp|P28738|KIF5C_MOUSE___1
Kif5c	mmu-miR-140-3p	0.00951055	0.972631	-0.00418159	0.982755	KIF5C_MOUSE	-0.023098	0.961886	KIF5C	-0.894526	0.987962	934sp|P28738|KIF5C_MOUSE___1
Kif5c	mmu-miR-145a-5p	0.223068	0.419951	-0.00418159	0.982755	KIF5C_MOUSE	-0.023098	0.961886	KIF5C	4.0196	0.987962	933sp|P28738|KIF5C_MOUSE___1
Kif5c	mmu-miR-145a-5p	0.223068	0.419951	-0.00418159	0.982755	KIF5C_MOUSE	-0.023098	0.961886	KIF5C	-0.894526	0.987962	934sp|P28738|KIF5C_MOUSE___1
Kif5c	mmu-miR-145b	0.129927		-0.00418159	0.982755	KIF5C_MOUSE	-0.023098	0.961886	KIF5C	4.0196	0.987962	933sp|P28738|KIF5C_MOUSE___1
Kif5c	mmu-miR-145b	0.129927		-0.00418159	0.982755	KIF5C_MOUSE	-0.023098	0.961886	KIF5C	-0.894526	0.987962	934sp|P28738|KIF5C_MOUSE___1
Kif5c	mmu-miR-17-3p	0.0354542	0.937585	-0.00418159	0.982755	KIF5C_MOUSE	-0.023098	0.961886	KIF5C	4.0196	0.987962	933sp|P28738|KIF5C_MOUSE___1
Kif5c	mmu-miR-17-3p	0.0354542	0.937585	-0.00418159	0.982755	KIF5C_MOUSE	-0.023098	0.961886	KIF5C	-0.894526	0.987962	934sp|P28738|KIF5C_MOUSE___1
Kif5c	mmu-miR-17-5p	0.155014	0.569382	-0.00418159	0.982755	KIF5C_MOUSE	-0.023098	0.961886	KIF5C	4.0196	0.987962	933sp|P28738|KIF5C_MOUSE___1
Kif5c	mmu-miR-17-5p	0.155014	0.569382	-0.00418159	0.982755	KIF5C_MOUSE	-0.023098	0.961886	KIF5C	-0.894526	0.987962	934sp|P28738|KIF5C_MOUSE___1
Kif5c	mmu-miR-181a-5p	0.0606591	0.767445	-0.00418159	0.982755	KIF5C_MOUSE	-0.023098	0.961886	KIF5C	4.0196	0.987962	933sp|P28738|KIF5C_MOUSE___1
Kif5c	mmu-miR-181a-5p	0.0606591	0.767445	-0.00418159	0.982755	KIF5C_MOUSE	-0.023098	0.961886	KIF5C	-0.894526	0.987962	934sp|P28738|KIF5C_MOUSE___1
Kif5c	mmu-miR-186-3p	0.153988		-0.00418159	0.982755	KIF5C_MOUSE	-0.023098	0.961886	KIF5C	4.0196	0.987962	933sp|P28738|KIF5C_MOUSE___1
Kif5c	mmu-miR-186-3p	0.153988		-0.00418159	0.982755	KIF5C_MOUSE	-0.023098	0.961886	KIF5C	-0.894526	0.987962	934sp|P28738|KIF5C_MOUSE___1
Kif5c	mmu-miR-300-5p	0.0104004		-0.00418159	0.982755	KIF5C_MOUSE	-0.023098	0.961886	KIF5C	4.0196	0.987962	933sp|P28738|KIF5C_MOUSE___1
Kif5c	mmu-miR-300-5p	0.0104004		-0.00418159	0.982755	KIF5C_MOUSE	-0.023098	0.961886	KIF5C	-0.894526	0.987962	934sp|P28738|KIF5C_MOUSE___1
Kif5c	mmu-miR-324-3p	0.191255		-0.00418159	0.982755	KIF5C_MOUSE	-0.023098	0.961886	KIF5C	4.0196	0.987962	933sp|P28738|KIF5C_MOUSE___1
Kif5c	mmu-miR-324-3p	0.191255		-0.00418159	0.982755	KIF5C_MOUSE	-0.023098	0.961886	KIF5C	-0.894526	0.987962	934sp|P28738|KIF5C_MOUSE___1
Kif5c	mmu-miR-425-5p	0.159835	0.173532	-0.00418159	0.982755	KIF5C_MOUSE	-0.023098	0.961886	KIF5C	4.0196	0.987962	933sp|P28738|KIF5C_MOUSE___1
Kif5c	mmu-miR-425-5p	0.159835	0.173532	-0.00418159	0.982755	KIF5C_MOUSE	-0.023098	0.961886	KIF5C	-0.894526	0.987962	934sp|P28738|KIF5C_MOUSE___1
Kif5b	mmu-miR-150-5p	0.237181	0.214256	-0.171893	0.0491752	KINH_MOUSE	-0.0461061	0.926937	KINH	1.20561	0.987962	933sp|Q61768|KINH_MOUSE___1
Kif5b	mmu-miR-1981-5p	0.223198	0.357582	-0.171893	0.0491752	KINH_MOUSE	-0.0461061	0.926937	KINH	1.20561	0.987962	933sp|Q61768|KINH_MOUSE___1
Kif5b	mmu-miR-27b-5p	0.131271	0.747152	-0.171893	0.0491752	KINH_MOUSE	-0.0461061	0.926937	KINH	1.20561	0.987962	933sp|Q61768|KINH_MOUSE___1
Kif5b	mmu-miR-425-5p	0.159835	0.173532	-0.171893	0.0491752	KINH_MOUSE	-0.0461061	0.926937	KINH	1.20561	0.987962	933sp|Q61768|KINH_MOUSE___1
Kif5b	mmu-miR-467e-5p	0.240527		-0.171893	0.0491752	KINH_MOUSE	-0.0461061	0.926937	KINH	1.20561	0.987962	933sp|Q61768|KINH_MOUSE___1
Kif5b	mmu-miR-467h	0.599714		-0.171893	0.0491752	KINH_MOUSE	-0.0461061	0.926937	KINH	1.20561	0.987962	933sp|Q61768|KINH_MOUSE___1
Kif5b	mmu-miR-6390	0.222894		-0.171893	0.0491752	KINH_MOUSE	-0.0461061	0.926937	KINH	1.20561	0.987962	933sp|Q61768|KINH_MOUSE___1
Kif5b	mmu-miR-873a-3p	0.242509	0.424465	-0.171893	0.0491752	KINH_MOUSE	-0.0461061	0.926937	KINH	1.20561	0.987962	933sp|Q61768|KINH_MOUSE___1
Camkk1	mmu-miR-103-3p	0.180218	0.167195	-0.0809146	0.668647	KKCC1_MOUSE	0.0885326	0.84822	KKCC1	0.882414	0.987962	100sp|Q8VBY2|KKCC1_MOUSE___1
Camkk1	mmu-miR-103-3p	0.180218	0.167195	-0.0809146	0.668647	KKCC1_MOUSE	0.0885326	0.84822	KKCC1	-0.0874492	0.992191	458sp|Q8VBY2|KKCC1_MOUSE___1
Camkk1	mmu-miR-107-3p	0.141756	0.250736	-0.0809146	0.668647	KKCC1_MOUSE	0.0885326	0.84822	KKCC1	0.882414	0.987962	100sp|Q8VBY2|KKCC1_MOUSE___1
Camkk1	mmu-miR-107-3p	0.141756	0.250736	-0.0809146	0.668647	KKCC1_MOUSE	0.0885326	0.84822	KKCC1	-0.0874492	0.992191	458sp|Q8VBY2|KKCC1_MOUSE___1
Camkk1	mmu-miR-298-5p	0.13187	0.67521	-0.0809146	0.668647	KKCC1_MOUSE	0.0885326	0.84822	KKCC1	0.882414	0.987962	100sp|Q8VBY2|KKCC1_MOUSE___1
Camkk1	mmu-miR-298-5p	0.13187	0.67521	-0.0809146	0.668647	KKCC1_MOUSE	0.0885326	0.84822	KKCC1	-0.0874492	0.992191	458sp|Q8VBY2|KKCC1_MOUSE___1
Camkk1	mmu-miR-3475-3p	0.211172	0.558312	-0.0809146	0.668647	KKCC1_MOUSE	0.0885326	0.84822	KKCC1	0.882414	0.987962	100sp|Q8VBY2|KKCC1_MOUSE___1
Camkk1	mmu-miR-3475-3p	0.211172	0.558312	-0.0809146	0.668647	KKCC1_MOUSE	0.0885326	0.84822	KKCC1	-0.0874492	0.992191	458sp|Q8VBY2|KKCC1_MOUSE___1
Camkk1	mmu-miR-770-3p	0.0226846	0.950192	-0.0809146	0.668647	KKCC1_MOUSE	0.0885326	0.84822	KKCC1	0.882414	0.987962	100sp|Q8VBY2|KKCC1_MOUSE___1
Camkk1	mmu-miR-770-3p	0.0226846	0.950192	-0.0809146	0.668647	KKCC1_MOUSE	0.0885326	0.84822	KKCC1	-0.0874492	0.992191	458sp|Q8VBY2|KKCC1_MOUSE___1
Camkk2	mmu-miR-129-1-3p	0.270781	0.389547	-0.00361302	0.988695	KKCC2_MOUSE	-0.0522191	0.915662	KKCC2	0.0759146	0.990355	572sp|Q8C078|KKCC2_MOUSE___1
Camkk2	mmu-miR-129-1-3p	0.270781	0.389547	-0.00361302	0.988695	KKCC2_MOUSE	-0.0522191	0.915662	KKCC2	0.0776335	0.992191	495sp|Q8C078|KKCC2_MOUSE___1
Camkk2	mmu-miR-129-1-3p	0.270781	0.389547	-0.00361302	0.988695	KKCC2_MOUSE	-0.0522191	0.915662	KKCC2	-0.199076	0.992191	518sp|Q8C078|KKCC2_MOUSE___1
Camkk2	mmu-miR-129-2-3p	0.376589	0.198194	-0.00361302	0.988695	KKCC2_MOUSE	-0.0522191	0.915662	KKCC2	0.0759146	0.990355	572sp|Q8C078|KKCC2_MOUSE___1
Camkk2	mmu-miR-129-2-3p	0.376589	0.198194	-0.00361302	0.988695	KKCC2_MOUSE	-0.0522191	0.915662	KKCC2	0.0776335	0.992191	495sp|Q8C078|KKCC2_MOUSE___1
Camkk2	mmu-miR-129-2-3p	0.376589	0.198194	-0.00361302	0.988695	KKCC2_MOUSE	-0.0522191	0.915662	KKCC2	-0.199076	0.992191	518sp|Q8C078|KKCC2_MOUSE___1
Camkk2	mmu-miR-129-5p	0.403045	0.0437164	-0.00361302	0.988695	KKCC2_MOUSE	-0.0522191	0.915662	KKCC2	0.0759146	0.990355	572sp|Q8C078|KKCC2_MOUSE___1
Camkk2	mmu-miR-129-5p	0.403045	0.0437164	-0.00361302	0.988695	KKCC2_MOUSE	-0.0522191	0.915662	KKCC2	0.0776335	0.992191	495sp|Q8C078|KKCC2_MOUSE___1
Camkk2	mmu-miR-129-5p	0.403045	0.0437164	-0.00361302	0.988695	KKCC2_MOUSE	-0.0522191	0.915662	KKCC2	-0.199076	0.992191	518sp|Q8C078|KKCC2_MOUSE___1
Camkk2	mmu-miR-331-3p	0.158618	0.471778	-0.00361302	0.988695	KKCC2_MOUSE	-0.0522191	0.915662	KKCC2	0.0759146	0.990355	572sp|Q8C078|KKCC2_MOUSE___1
Camkk2	mmu-miR-331-3p	0.158618	0.471778	-0.00361302	0.988695	KKCC2_MOUSE	-0.0522191	0.915662	KKCC2	0.0776335	0.992191	495sp|Q8C078|KKCC2_MOUSE___1
Camkk2	mmu-miR-331-3p	0.158618	0.471778	-0.00361302	0.988695	KKCC2_MOUSE	-0.0522191	0.915662	KKCC2	-0.199076	0.992191	518sp|Q8C078|KKCC2_MOUSE___1
Camkk2	mmu-miR-378a-5p	0.438357	0.0944077	-0.00361302	0.988695	KKCC2_MOUSE	-0.0522191	0.915662	KKCC2	0.0759146	0.990355	572sp|Q8C078|KKCC2_MOUSE___1
Camkk2	mmu-miR-378a-5p	0.438357	0.0944077	-0.00361302	0.988695	KKCC2_MOUSE	-0.0522191	0.915662	KKCC2	0.0776335	0.992191	495sp|Q8C078|KKCC2_MOUSE___1
Camkk2	mmu-miR-378a-5p	0.438357	0.0944077	-0.00361302	0.988695	KKCC2_MOUSE	-0.0522191	0.915662	KKCC2	-0.199076	0.992191	518sp|Q8C078|KKCC2_MOUSE___1
Camkk2	mmu-miR-381-5p	0.0958189	0.791643	-0.00361302	0.988695	KKCC2_MOUSE	-0.0522191	0.915662	KKCC2	0.0759146	0.990355	572sp|Q8C078|KKCC2_MOUSE___1
Camkk2	mmu-miR-381-5p	0.0958189	0.791643	-0.00361302	0.988695	KKCC2_MOUSE	-0.0522191	0.915662	KKCC2	0.0776335	0.992191	495sp|Q8C078|KKCC2_MOUSE___1
Camkk2	mmu-miR-381-5p	0.0958189	0.791643	-0.00361302	0.988695	KKCC2_MOUSE	-0.0522191	0.915662	KKCC2	-0.199076	0.992191	518sp|Q8C078|KKCC2_MOUSE___1
Camkk2	mmu-miR-671-5p	0.272607	0.299181	-0.00361302	0.988695	KKCC2_MOUSE	-0.0522191	0.915662	KKCC2	0.0759146	0.990355	572sp|Q8C078|KKCC2_MOUSE___1
Camkk2	mmu-miR-671-5p	0.272607	0.299181	-0.00361302	0.988695	KKCC2_MOUSE	-0.0522191	0.915662	KKCC2	0.0776335	0.992191	495sp|Q8C078|KKCC2_MOUSE___1
Camkk2	mmu-miR-671-5p	0.272607	0.299181	-0.00361302	0.988695	KKCC2_MOUSE	-0.0522191	0.915662	KKCC2	-0.199076	0.992191	518sp|Q8C078|KKCC2_MOUSE___1
Phkb	mmu-miR-103-2-5p	0.578716		-0.0501008	0.794679	KPBB_MOUSE	-0.107075	0.873092	KPBB	-0.0638004	0.990899	4sp|Q7TSH2|KPBB_MOUSE___1
Phkb	mmu-miR-218-2-3p	0.362069		-0.0501008	0.794679	KPBB_MOUSE	-0.107075	0.873092	KPBB	-0.0638004	0.990899	4sp|Q7TSH2|KPBB_MOUSE___1
Tmpo	mmu-miR-129-5p	0.403045	0.0437164	-0.126571	0.446488	LAP2B_MOUSE	-0.0469151	0.967898	LAP2B	1.27706	0.987962	74sp|Q61029|LAP2B_MOUSE___1
Tmpo	mmu-miR-139-5p	0.239781	0.204454	-0.126571	0.446488	LAP2B_MOUSE	-0.0469151	0.967898	LAP2B	1.27706	0.987962	74sp|Q61029|LAP2B_MOUSE___1
Tmpo	mmu-miR-183-5p	2.23844		-0.126571	0.446488	LAP2B_MOUSE	-0.0469151	0.967898	LAP2B	1.27706	0.987962	74sp|Q61029|LAP2B_MOUSE___1
Tmpo	mmu-miR-1981-3p	0.26401		-0.126571	0.446488	LAP2B_MOUSE	-0.0469151	0.967898	LAP2B	1.27706	0.987962	74sp|Q61029|LAP2B_MOUSE___1
Tmpo	mmu-miR-3078-5p	0.234976		-0.126571	0.446488	LAP2B_MOUSE	-0.0469151	0.967898	LAP2B	1.27706	0.987962	74sp|Q61029|LAP2B_MOUSE___1
Tmpo	mmu-miR-344h-3p	0.338576		-0.126571	0.446488	LAP2B_MOUSE	-0.0469151	0.967898	LAP2B	1.27706	0.987962	74sp|Q61029|LAP2B_MOUSE___1
Tmpo	mmu-miR-365-3p	0.273408	0.375888	-0.126571	0.446488	LAP2B_MOUSE	-0.0469151	0.967898	LAP2B	1.27706	0.987962	74sp|Q61029|LAP2B_MOUSE___1
Slc7a8	mmu-miR-145a-5p	0.223068	0.419951	-0.0231761	0.934193	LAT2_MOUSE	0.204871	0.717251	LAT2	-4.14197	0.987962	21sp|Q9QXW9|LAT2_MOUSE___1
Slc7a8	mmu-miR-145a-5p	0.223068	0.419951	-0.0231761	0.934193	LAT2_MOUSE	0.204871	0.717251	LAT2	-1.56771	0.987962	21sp|Q9QXW9|LAT2_MOUSE___2
Slc7a8	mmu-miR-145a-5p	0.223068	0.419951	-0.0231761	0.934193	LAT2_MOUSE	0.204871	0.717251	LAT2	-1.56771	0.987962	20sp|Q9QXW9|LAT2_MOUSE___2
Slc7a8	mmu-miR-145a-5p	0.223068	0.419951	-0.0231761	0.934193	LAT2_MOUSE	0.204871	0.717251	LAT2	0.0973944	0.99288	28sp|Q9QXW9|LAT2_MOUSE___2
Slc7a8	mmu-miR-145b	0.129927		-0.0231761	0.934193	LAT2_MOUSE	0.204871	0.717251	LAT2	-4.14197	0.987962	21sp|Q9QXW9|LAT2_MOUSE___1
Slc7a8	mmu-miR-145b	0.129927		-0.0231761	0.934193	LAT2_MOUSE	0.204871	0.717251	LAT2	-1.56771	0.987962	21sp|Q9QXW9|LAT2_MOUSE___2
Slc7a8	mmu-miR-145b	0.129927		-0.0231761	0.934193	LAT2_MOUSE	0.204871	0.717251	LAT2	-1.56771	0.987962	20sp|Q9QXW9|LAT2_MOUSE___2
Slc7a8	mmu-miR-145b	0.129927		-0.0231761	0.934193	LAT2_MOUSE	0.204871	0.717251	LAT2	0.0973944	0.99288	28sp|Q9QXW9|LAT2_MOUSE___2
Slc7a8	mmu-miR-1943-5p	0.398969		-0.0231761	0.934193	LAT2_MOUSE	0.204871	0.717251	LAT2	-4.14197	0.987962	21sp|Q9QXW9|LAT2_MOUSE___1
Slc7a8	mmu-miR-1943-5p	0.398969		-0.0231761	0.934193	LAT2_MOUSE	0.204871	0.717251	LAT2	-1.56771	0.987962	21sp|Q9QXW9|LAT2_MOUSE___2
Slc7a8	mmu-miR-1943-5p	0.398969		-0.0231761	0.934193	LAT2_MOUSE	0.204871	0.717251	LAT2	-1.56771	0.987962	20sp|Q9QXW9|LAT2_MOUSE___2
Slc7a8	mmu-miR-1943-5p	0.398969		-0.0231761	0.934193	LAT2_MOUSE	0.204871	0.717251	LAT2	0.0973944	0.99288	28sp|Q9QXW9|LAT2_MOUSE___2
Slc7a8	mmu-miR-296-3p	0.323246	0.389547	-0.0231761	0.934193	LAT2_MOUSE	0.204871	0.717251	LAT2	-4.14197	0.987962	21sp|Q9QXW9|LAT2_MOUSE___1
Slc7a8	mmu-miR-296-3p	0.323246	0.389547	-0.0231761	0.934193	LAT2_MOUSE	0.204871	0.717251	LAT2	-1.56771	0.987962	21sp|Q9QXW9|LAT2_MOUSE___2
Slc7a8	mmu-miR-296-3p	0.323246	0.389547	-0.0231761	0.934193	LAT2_MOUSE	0.204871	0.717251	LAT2	-1.56771	0.987962	20sp|Q9QXW9|LAT2_MOUSE___2
Slc7a8	mmu-miR-296-3p	0.323246	0.389547	-0.0231761	0.934193	LAT2_MOUSE	0.204871	0.717251	LAT2	0.0973944	0.99288	28sp|Q9QXW9|LAT2_MOUSE___2
Slc7a8	mmu-miR-423-5p	0.0860043	0.790438	-0.0231761	0.934193	LAT2_MOUSE	0.204871	0.717251	LAT2	-4.14197	0.987962	21sp|Q9QXW9|LAT2_MOUSE___1
Slc7a8	mmu-miR-423-5p	0.0860043	0.790438	-0.0231761	0.934193	LAT2_MOUSE	0.204871	0.717251	LAT2	-1.56771	0.987962	21sp|Q9QXW9|LAT2_MOUSE___2
Slc7a8	mmu-miR-423-5p	0.0860043	0.790438	-0.0231761	0.934193	LAT2_MOUSE	0.204871	0.717251	LAT2	-1.56771	0.987962	20sp|Q9QXW9|LAT2_MOUSE___2
Slc7a8	mmu-miR-423-5p	0.0860043	0.790438	-0.0231761	0.934193	LAT2_MOUSE	0.204871	0.717251	LAT2	0.0973944	0.99288	28sp|Q9QXW9|LAT2_MOUSE___2
Slc7a8	mmu-miR-486a-3p	0.252404		-0.0231761	0.934193	LAT2_MOUSE	0.204871	0.717251	LAT2	-4.14197	0.987962	21sp|Q9QXW9|LAT2_MOUSE___1
Slc7a8	mmu-miR-486a-3p	0.252404		-0.0231761	0.934193	LAT2_MOUSE	0.204871	0.717251	LAT2	-1.56771	0.987962	21sp|Q9QXW9|LAT2_MOUSE___2
Slc7a8	mmu-miR-486a-3p	0.252404		-0.0231761	0.934193	LAT2_MOUSE	0.204871	0.717251	LAT2	-1.56771	0.987962	20sp|Q9QXW9|LAT2_MOUSE___2
Slc7a8	mmu-miR-486a-3p	0.252404		-0.0231761	0.934193	LAT2_MOUSE	0.204871	0.717251	LAT2	0.0973944	0.99288	28sp|Q9QXW9|LAT2_MOUSE___2
Slc7a8	mmu-miR-486b-3p	0.27666		-0.0231761	0.934193	LAT2_MOUSE	0.204871	0.717251	LAT2	-4.14197	0.987962	21sp|Q9QXW9|LAT2_MOUSE___1
Slc7a8	mmu-miR-486b-3p	0.27666		-0.0231761	0.934193	LAT2_MOUSE	0.204871	0.717251	LAT2	-1.56771	0.987962	21sp|Q9QXW9|LAT2_MOUSE___2
Slc7a8	mmu-miR-486b-3p	0.27666		-0.0231761	0.934193	LAT2_MOUSE	0.204871	0.717251	LAT2	-1.56771	0.987962	20sp|Q9QXW9|LAT2_MOUSE___2
Slc7a8	mmu-miR-486b-3p	0.27666		-0.0231761	0.934193	LAT2_MOUSE	0.204871	0.717251	LAT2	0.0973944	0.99288	28sp|Q9QXW9|LAT2_MOUSE___2
Slc7a8	mmu-miR-542-3p	0.231574		-0.0231761	0.934193	LAT2_MOUSE	0.204871	0.717251	LAT2	-4.14197	0.987962	21sp|Q9QXW9|LAT2_MOUSE___1
Slc7a8	mmu-miR-542-3p	0.231574		-0.0231761	0.934193	LAT2_MOUSE	0.204871	0.717251	LAT2	-1.56771	0.987962	21sp|Q9QXW9|LAT2_MOUSE___2
Slc7a8	mmu-miR-542-3p	0.231574		-0.0231761	0.934193	LAT2_MOUSE	0.204871	0.717251	LAT2	-1.56771	0.987962	20sp|Q9QXW9|LAT2_MOUSE___2
Slc7a8	mmu-miR-542-3p	0.231574		-0.0231761	0.934193	LAT2_MOUSE	0.204871	0.717251	LAT2	0.0973944	0.99288	28sp|Q9QXW9|LAT2_MOUSE___2
Slc7a8	mmu-miR-935	0.133247	0.715509	-0.0231761	0.934193	LAT2_MOUSE	0.204871	0.717251	LAT2	-4.14197	0.987962	21sp|Q9QXW9|LAT2_MOUSE___1
Slc7a8	mmu-miR-935	0.133247	0.715509	-0.0231761	0.934193	LAT2_MOUSE	0.204871	0.717251	LAT2	-1.56771	0.987962	21sp|Q9QXW9|LAT2_MOUSE___2
Slc7a8	mmu-miR-935	0.133247	0.715509	-0.0231761	0.934193	LAT2_MOUSE	0.204871	0.717251	LAT2	-1.56771	0.987962	20sp|Q9QXW9|LAT2_MOUSE___2
Slc7a8	mmu-miR-935	0.133247	0.715509	-0.0231761	0.934193	LAT2_MOUSE	0.204871	0.717251	LAT2	0.0973944	0.99288	28sp|Q9QXW9|LAT2_MOUSE___2
Lgalsl	mmu-miR-103-3p	0.180218	0.167195	-0.112459	0.455206	LEGL_MOUSE	0.0644359	0.8867	LEGL	-0.319922	0.991571	22sp|Q8VED9|LEGL_MOUSE___2
Lgalsl	mmu-miR-103-3p	0.180218	0.167195	-0.112459	0.455206	LEGL_MOUSE	0.0644359	0.8867	LEGL	-0.319922	0.991571	25sp|Q8VED9|LEGL_MOUSE___2
Lgalsl	mmu-miR-103-3p	0.180218	0.167195	-0.112459	0.455206	LEGL_MOUSE	0.0644359	0.8867	LEGL	0.433613	0.992191	25sp|Q8VED9|LEGL_MOUSE___1
Lgalsl	mmu-miR-107-3p	0.141756	0.250736	-0.112459	0.455206	LEGL_MOUSE	0.0644359	0.8867	LEGL	-0.319922	0.991571	22sp|Q8VED9|LEGL_MOUSE___2
Lgalsl	mmu-miR-107-3p	0.141756	0.250736	-0.112459	0.455206	LEGL_MOUSE	0.0644359	0.8867	LEGL	-0.319922	0.991571	25sp|Q8VED9|LEGL_MOUSE___2
Lgalsl	mmu-miR-107-3p	0.141756	0.250736	-0.112459	0.455206	LEGL_MOUSE	0.0644359	0.8867	LEGL	0.433613	0.992191	25sp|Q8VED9|LEGL_MOUSE___1
Lgalsl	mmu-miR-10b-5p	0.0495176		-0.112459	0.455206	LEGL_MOUSE	0.0644359	0.8867	LEGL	-0.319922	0.991571	22sp|Q8VED9|LEGL_MOUSE___2
Lgalsl	mmu-miR-10b-5p	0.0495176		-0.112459	0.455206	LEGL_MOUSE	0.0644359	0.8867	LEGL	-0.319922	0.991571	25sp|Q8VED9|LEGL_MOUSE___2
Lgalsl	mmu-miR-10b-5p	0.0495176		-0.112459	0.455206	LEGL_MOUSE	0.0644359	0.8867	LEGL	0.433613	0.992191	25sp|Q8VED9|LEGL_MOUSE___1
Lgalsl	mmu-miR-130a-3p	0.194558	0.322699	-0.112459	0.455206	LEGL_MOUSE	0.0644359	0.8867	LEGL	-0.319922	0.991571	22sp|Q8VED9|LEGL_MOUSE___2
Lgalsl	mmu-miR-130a-3p	0.194558	0.322699	-0.112459	0.455206	LEGL_MOUSE	0.0644359	0.8867	LEGL	-0.319922	0.991571	25sp|Q8VED9|LEGL_MOUSE___2
Lgalsl	mmu-miR-130a-3p	0.194558	0.322699	-0.112459	0.455206	LEGL_MOUSE	0.0644359	0.8867	LEGL	0.433613	0.992191	25sp|Q8VED9|LEGL_MOUSE___1
Lgalsl	mmu-miR-130b-3p	0.374755		-0.112459	0.455206	LEGL_MOUSE	0.0644359	0.8867	LEGL	-0.319922	0.991571	22sp|Q8VED9|LEGL_MOUSE___2
Lgalsl	mmu-miR-130b-3p	0.374755		-0.112459	0.455206	LEGL_MOUSE	0.0644359	0.8867	LEGL	-0.319922	0.991571	25sp|Q8VED9|LEGL_MOUSE___2
Lgalsl	mmu-miR-130b-3p	0.374755		-0.112459	0.455206	LEGL_MOUSE	0.0644359	0.8867	LEGL	0.433613	0.992191	25sp|Q8VED9|LEGL_MOUSE___1
Lgalsl	mmu-miR-140-3p	0.00951055	0.972631	-0.112459	0.455206	LEGL_MOUSE	0.0644359	0.8867	LEGL	-0.319922	0.991571	22sp|Q8VED9|LEGL_MOUSE___2
Lgalsl	mmu-miR-140-3p	0.00951055	0.972631	-0.112459	0.455206	LEGL_MOUSE	0.0644359	0.8867	LEGL	-0.319922	0.991571	25sp|Q8VED9|LEGL_MOUSE___2
Lgalsl	mmu-miR-140-3p	0.00951055	0.972631	-0.112459	0.455206	LEGL_MOUSE	0.0644359	0.8867	LEGL	0.433613	0.992191	25sp|Q8VED9|LEGL_MOUSE___1
Lgalsl	mmu-miR-155-5p	0.0800031		-0.112459	0.455206	LEGL_MOUSE	0.0644359	0.8867	LEGL	-0.319922	0.991571	22sp|Q8VED9|LEGL_MOUSE___2
Lgalsl	mmu-miR-155-5p	0.0800031		-0.112459	0.455206	LEGL_MOUSE	0.0644359	0.8867	LEGL	-0.319922	0.991571	25sp|Q8VED9|LEGL_MOUSE___2
Lgalsl	mmu-miR-155-5p	0.0800031		-0.112459	0.455206	LEGL_MOUSE	0.0644359	0.8867	LEGL	0.433613	0.992191	25sp|Q8VED9|LEGL_MOUSE___1
Lgalsl	mmu-miR-25-3p	0.0748736	0.51362	-0.112459	0.455206	LEGL_MOUSE	0.0644359	0.8867	LEGL	-0.319922	0.991571	22sp|Q8VED9|LEGL_MOUSE___2
Lgalsl	mmu-miR-25-3p	0.0748736	0.51362	-0.112459	0.455206	LEGL_MOUSE	0.0644359	0.8867	LEGL	-0.319922	0.991571	25sp|Q8VED9|LEGL_MOUSE___2
Lgalsl	mmu-miR-25-3p	0.0748736	0.51362	-0.112459	0.455206	LEGL_MOUSE	0.0644359	0.8867	LEGL	0.433613	0.992191	25sp|Q8VED9|LEGL_MOUSE___1
Lgalsl	mmu-miR-31-5p	0.0833397	0.595562	-0.112459	0.455206	LEGL_MOUSE	0.0644359	0.8867	LEGL	-0.319922	0.991571	22sp|Q8VED9|LEGL_MOUSE___2
Lgalsl	mmu-miR-31-5p	0.0833397	0.595562	-0.112459	0.455206	LEGL_MOUSE	0.0644359	0.8867	LEGL	-0.319922	0.991571	25sp|Q8VED9|LEGL_MOUSE___2
Lgalsl	mmu-miR-31-5p	0.0833397	0.595562	-0.112459	0.455206	LEGL_MOUSE	0.0644359	0.8867	LEGL	0.433613	0.992191	25sp|Q8VED9|LEGL_MOUSE___1
Lgalsl	mmu-miR-362-5p	0.0383083	0.898849	-0.112459	0.455206	LEGL_MOUSE	0.0644359	0.8867	LEGL	-0.319922	0.991571	22sp|Q8VED9|LEGL_MOUSE___2
Lgalsl	mmu-miR-362-5p	0.0383083	0.898849	-0.112459	0.455206	LEGL_MOUSE	0.0644359	0.8867	LEGL	-0.319922	0.991571	25sp|Q8VED9|LEGL_MOUSE___2
Lgalsl	mmu-miR-362-5p	0.0383083	0.898849	-0.112459	0.455206	LEGL_MOUSE	0.0644359	0.8867	LEGL	0.433613	0.992191	25sp|Q8VED9|LEGL_MOUSE___1
Lgalsl	mmu-miR-3971	0.439421		-0.112459	0.455206	LEGL_MOUSE	0.0644359	0.8867	LEGL	-0.319922	0.991571	22sp|Q8VED9|LEGL_MOUSE___2
Lgalsl	mmu-miR-3971	0.439421		-0.112459	0.455206	LEGL_MOUSE	0.0644359	0.8867	LEGL	-0.319922	0.991571	25sp|Q8VED9|LEGL_MOUSE___2
Lgalsl	mmu-miR-3971	0.439421		-0.112459	0.455206	LEGL_MOUSE	0.0644359	0.8867	LEGL	0.433613	0.992191	25sp|Q8VED9|LEGL_MOUSE___1
Lgalsl	mmu-miR-541-5p	0.0900138	0.405118	-0.112459	0.455206	LEGL_MOUSE	0.0644359	0.8867	LEGL	-0.319922	0.991571	22sp|Q8VED9|LEGL_MOUSE___2
Lgalsl	mmu-miR-541-5p	0.0900138	0.405118	-0.112459	0.455206	LEGL_MOUSE	0.0644359	0.8867	LEGL	-0.319922	0.991571	25sp|Q8VED9|LEGL_MOUSE___2
Lgalsl	mmu-miR-541-5p	0.0900138	0.405118	-0.112459	0.455206	LEGL_MOUSE	0.0644359	0.8867	LEGL	0.433613	0.992191	25sp|Q8VED9|LEGL_MOUSE___1
Lgalsl	mmu-miR-666-3p	0.0075089	0.982963	-0.112459	0.455206	LEGL_MOUSE	0.0644359	0.8867	LEGL	-0.319922	0.991571	22sp|Q8VED9|LEGL_MOUSE___2
Lgalsl	mmu-miR-666-3p	0.0075089	0.982963	-0.112459	0.455206	LEGL_MOUSE	0.0644359	0.8867	LEGL	-0.319922	0.991571	25sp|Q8VED9|LEGL_MOUSE___2
Lgalsl	mmu-miR-666-3p	0.0075089	0.982963	-0.112459	0.455206	LEGL_MOUSE	0.0644359	0.8867	LEGL	0.433613	0.992191	25sp|Q8VED9|LEGL_MOUSE___1
Lgalsl	mmu-miR-669a-5p	0.124494	0.717841	-0.112459	0.455206	LEGL_MOUSE	0.0644359	0.8867	LEGL	-0.319922	0.991571	22sp|Q8VED9|LEGL_MOUSE___2
Lgalsl	mmu-miR-669a-5p	0.124494	0.717841	-0.112459	0.455206	LEGL_MOUSE	0.0644359	0.8867	LEGL	-0.319922	0.991571	25sp|Q8VED9|LEGL_MOUSE___2
Lgalsl	mmu-miR-669a-5p	0.124494	0.717841	-0.112459	0.455206	LEGL_MOUSE	0.0644359	0.8867	LEGL	0.433613	0.992191	25sp|Q8VED9|LEGL_MOUSE___1
Lgalsl	mmu-miR-669f-5p	0.12061		-0.112459	0.455206	LEGL_MOUSE	0.0644359	0.8867	LEGL	-0.319922	0.991571	22sp|Q8VED9|LEGL_MOUSE___2
Lgalsl	mmu-miR-669f-5p	0.12061		-0.112459	0.455206	LEGL_MOUSE	0.0644359	0.8867	LEGL	-0.319922	0.991571	25sp|Q8VED9|LEGL_MOUSE___2
Lgalsl	mmu-miR-669f-5p	0.12061		-0.112459	0.455206	LEGL_MOUSE	0.0644359	0.8867	LEGL	0.433613	0.992191	25sp|Q8VED9|LEGL_MOUSE___1
Lgalsl	mmu-miR-669p-5p	0.124494	0.717841	-0.112459	0.455206	LEGL_MOUSE	0.0644359	0.8867	LEGL	-0.319922	0.991571	22sp|Q8VED9|LEGL_MOUSE___2
Lgalsl	mmu-miR-669p-5p	0.124494	0.717841	-0.112459	0.455206	LEGL_MOUSE	0.0644359	0.8867	LEGL	-0.319922	0.991571	25sp|Q8VED9|LEGL_MOUSE___2
Lgalsl	mmu-miR-669p-5p	0.124494	0.717841	-0.112459	0.455206	LEGL_MOUSE	0.0644359	0.8867	LEGL	0.433613	0.992191	25sp|Q8VED9|LEGL_MOUSE___1
Lgalsl	mmu-miR-7033-5p	0.259266	0.5537	-0.112459	0.455206	LEGL_MOUSE	0.0644359	0.8867	LEGL	-0.319922	0.991571	22sp|Q8VED9|LEGL_MOUSE___2
Lgalsl	mmu-miR-7033-5p	0.259266	0.5537	-0.112459	0.455206	LEGL_MOUSE	0.0644359	0.8867	LEGL	-0.319922	0.991571	25sp|Q8VED9|LEGL_MOUSE___2
Lgalsl	mmu-miR-7033-5p	0.259266	0.5537	-0.112459	0.455206	LEGL_MOUSE	0.0644359	0.8867	LEGL	0.433613	0.992191	25sp|Q8VED9|LEGL_MOUSE___1
Lgalsl	mmu-miR-92b-3p	0.234876	0.184211	-0.112459	0.455206	LEGL_MOUSE	0.0644359	0.8867	LEGL	-0.319922	0.991571	22sp|Q8VED9|LEGL_MOUSE___2
Lgalsl	mmu-miR-92b-3p	0.234876	0.184211	-0.112459	0.455206	LEGL_MOUSE	0.0644359	0.8867	LEGL	-0.319922	0.991571	25sp|Q8VED9|LEGL_MOUSE___2
Lgalsl	mmu-miR-92b-3p	0.234876	0.184211	-0.112459	0.455206	LEGL_MOUSE	0.0644359	0.8867	LEGL	0.433613	0.992191	25sp|Q8VED9|LEGL_MOUSE___1
Pafah1b1	mmu-miR-125b-5p	0.055203	0.792149	-0.0463608	0.690005	LIS1_MOUSE	-0.0298255	0.961886	LIS1	0.0540945	0.99837	109sp|P63005|LIS1_MOUSE___1
Pafah1b1	mmu-miR-130a-3p	0.194558	0.322699	-0.0463608	0.690005	LIS1_MOUSE	-0.0298255	0.961886	LIS1	0.0540945	0.99837	109sp|P63005|LIS1_MOUSE___1
Pafah1b1	mmu-miR-130b-3p	0.374755		-0.0463608	0.690005	LIS1_MOUSE	-0.0298255	0.961886	LIS1	0.0540945	0.99837	109sp|P63005|LIS1_MOUSE___1
Pafah1b1	mmu-miR-150-3p	0.531586		-0.0463608	0.690005	LIS1_MOUSE	-0.0298255	0.961886	LIS1	0.0540945	0.99837	109sp|P63005|LIS1_MOUSE___1
Pafah1b1	mmu-miR-150-5p	0.237181	0.214256	-0.0463608	0.690005	LIS1_MOUSE	-0.0298255	0.961886	LIS1	0.0540945	0.99837	109sp|P63005|LIS1_MOUSE___1
Pafah1b1	mmu-miR-151-3p	0.0964377	0.582194	-0.0463608	0.690005	LIS1_MOUSE	-0.0298255	0.961886	LIS1	0.0540945	0.99837	109sp|P63005|LIS1_MOUSE___1
Pafah1b1	mmu-miR-181a-5p	0.0606591	0.767445	-0.0463608	0.690005	LIS1_MOUSE	-0.0298255	0.961886	LIS1	0.0540945	0.99837	109sp|P63005|LIS1_MOUSE___1
Pafah1b1	mmu-miR-1982-3p	0.0678334		-0.0463608	0.690005	LIS1_MOUSE	-0.0298255	0.961886	LIS1	0.0540945	0.99837	109sp|P63005|LIS1_MOUSE___1
Pafah1b1	mmu-miR-200a-3p	1.83041	0.126474	-0.0463608	0.690005	LIS1_MOUSE	-0.0298255	0.961886	LIS1	0.0540945	0.99837	109sp|P63005|LIS1_MOUSE___1
Pafah1b1	mmu-miR-200b-3p	1.42259		-0.0463608	0.690005	LIS1_MOUSE	-0.0298255	0.961886	LIS1	0.0540945	0.99837	109sp|P63005|LIS1_MOUSE___1
Pafah1b1	mmu-miR-324-5p	0.116155	0.389547	-0.0463608	0.690005	LIS1_MOUSE	-0.0298255	0.961886	LIS1	0.0540945	0.99837	109sp|P63005|LIS1_MOUSE___1
Pafah1b1	mmu-miR-339-5p	0.131245	0.446784	-0.0463608	0.690005	LIS1_MOUSE	-0.0298255	0.961886	LIS1	0.0540945	0.99837	109sp|P63005|LIS1_MOUSE___1
Pafah1b1	mmu-miR-3971	0.439421		-0.0463608	0.690005	LIS1_MOUSE	-0.0298255	0.961886	LIS1	0.0540945	0.99837	109sp|P63005|LIS1_MOUSE___1
Pafah1b1	mmu-miR-425-5p	0.159835	0.173532	-0.0463608	0.690005	LIS1_MOUSE	-0.0298255	0.961886	LIS1	0.0540945	0.99837	109sp|P63005|LIS1_MOUSE___1
Pafah1b1	mmu-miR-501-3p	0.374059	0.168479	-0.0463608	0.690005	LIS1_MOUSE	-0.0298255	0.961886	LIS1	0.0540945	0.99837	109sp|P63005|LIS1_MOUSE___1
Pafah1b1	mmu-miR-505-3p	0.189539		-0.0463608	0.690005	LIS1_MOUSE	-0.0298255	0.961886	LIS1	0.0540945	0.99837	109sp|P63005|LIS1_MOUSE___1
Pafah1b1	mmu-miR-541-5p	0.0900138	0.405118	-0.0463608	0.690005	LIS1_MOUSE	-0.0298255	0.961886	LIS1	0.0540945	0.99837	109sp|P63005|LIS1_MOUSE___1
Pafah1b1	mmu-miR-5627-3p	0.229351		-0.0463608	0.690005	LIS1_MOUSE	-0.0298255	0.961886	LIS1	0.0540945	0.99837	109sp|P63005|LIS1_MOUSE___1
Pafah1b1	mmu-miR-770-5p	0.264844	0.453823	-0.0463608	0.690005	LIS1_MOUSE	-0.0298255	0.961886	LIS1	0.0540945	0.99837	109sp|P63005|LIS1_MOUSE___1
Luzp1	mmu-miR-223-3p	0.0639369		-0.0230937	0.952814	LUZP1_MOUSE	-0.0684246	0.873092	LUZP1	1.46455	0.987962	660sp|Q8R4U7|LUZP1_MOUSE___1
Luzp1	mmu-miR-223-3p	0.0639369		-0.0230937	0.952814	LUZP1_MOUSE	-0.0684246	0.873092	LUZP1	1.63551	0.987962	612sp|Q8R4U7|LUZP1_MOUSE___1
Luzp1	mmu-miR-223-3p	0.0639369		-0.0230937	0.952814	LUZP1_MOUSE	-0.0684246	0.873092	LUZP1	0.719839	0.987962	982sp|Q8R4U7|LUZP1_MOUSE___1
Luzp1	mmu-miR-25-3p	0.0748736	0.51362	-0.0230937	0.952814	LUZP1_MOUSE	-0.0684246	0.873092	LUZP1	1.46455	0.987962	660sp|Q8R4U7|LUZP1_MOUSE___1
Luzp1	mmu-miR-25-3p	0.0748736	0.51362	-0.0230937	0.952814	LUZP1_MOUSE	-0.0684246	0.873092	LUZP1	1.63551	0.987962	612sp|Q8R4U7|LUZP1_MOUSE___1
Luzp1	mmu-miR-25-3p	0.0748736	0.51362	-0.0230937	0.952814	LUZP1_MOUSE	-0.0684246	0.873092	LUZP1	0.719839	0.987962	982sp|Q8R4U7|LUZP1_MOUSE___1
Luzp1	mmu-miR-26a-5p	0.0547445	0.724214	-0.0230937	0.952814	LUZP1_MOUSE	-0.0684246	0.873092	LUZP1	1.46455	0.987962	660sp|Q8R4U7|LUZP1_MOUSE___1
[truncated: 7,221 more rows]

## Sheet: SOD1_only_females_up
gene	mirnaid	log2FoldChange	padj	target_log2FoldChange	target_padj	target_protein_UniProtName	target_protein_log2FoldChange	target_protein_padj	Protein	target_phosphoprotein_log2FoldChange	target_phosphoprotein_padj	target_phosphoprotein_UniProtName
Acsbg1	mmu-miR-134-5p	0.134167	0.470556	-0.105162	0.420288	ACBG1_MOUSE	-0.0678014	0.739446	ACBG1	-4.27507	0.824173	53sp|Q99PU5|ACBG1_MOUSE___1
Aco2	mmu-miR-3071-3p	0.413019	0.00832688	-0.0217615	0.8746	ACON_MOUSE	0.0452167	0.823266	ACON	-0.0973106	0.986354	559sp|Q99KI0|ACON_MOUSE___1
Acss2	mmu-miR-26a-2-3p	0.0869352		-0.0588461	0.74143	ACSA_MOUSE	-0.0870588	0.747546	ACSA	-0.0685103	0.945538	30sp|Q9QXG4|ACSA_MOUSE___1
Acss2	mmu-miR-26a-2-3p	0.0869352		-0.0588461	0.74143	ACSA_MOUSE	-0.0870588	0.747546	ACSA	-0.166831	0.975854	263sp|Q9QXG4|ACSA_MOUSE___1
Acss2	mmu-miR-26b-3p	0.0578546	0.938994	-0.0588461	0.74143	ACSA_MOUSE	-0.0870588	0.747546	ACSA	-0.0685103	0.945538	30sp|Q9QXG4|ACSA_MOUSE___1
Acss2	mmu-miR-26b-3p	0.0578546	0.938994	-0.0588461	0.74143	ACSA_MOUSE	-0.0870588	0.747546	ACSA	-0.166831	0.975854	263sp|Q9QXG4|ACSA_MOUSE___1
Adcy5	mmu-miR-324-3p	0.537343	0.324683	-0.0739912	0.959812	ADCY5_MOUSE	-0.0256858	0.980657	ADCY5	1.24127	0.824173	8sp|P84309|ADCY5_MOUSE___1
Adcy5	mmu-miR-324-3p	0.537343	0.324683	-0.0739912	0.959812	ADCY5_MOUSE	-0.0256858	0.980657	ADCY5	-0.660199	0.892678	156sp|P84309|ADCY5_MOUSE___1
Adcy5	mmu-miR-369-3p	0.491563	0.0145506	-0.0739912	0.959812	ADCY5_MOUSE	-0.0256858	0.980657	ADCY5	1.24127	0.824173	8sp|P84309|ADCY5_MOUSE___1
Adcy5	mmu-miR-369-3p	0.491563	0.0145506	-0.0739912	0.959812	ADCY5_MOUSE	-0.0256858	0.980657	ADCY5	-0.660199	0.892678	156sp|P84309|ADCY5_MOUSE___1
Add1	mmu-miR-185-3p	0.245003	0.616477	-0.0312553	0.765719	ADDA_MOUSE	-0.0983604	0.573238	ADDA	-0.494791	0.824173	586sp|Q9QYC0|ADDA_MOUSE___1
Add1	mmu-miR-185-3p	0.245003	0.616477	-0.0312553	0.765719	ADDA_MOUSE	-0.0983604	0.573238	ADDA	-1.00729	0.824173	610sp|Q9QYC0|ADDA_MOUSE___1
Add1	mmu-miR-185-3p	0.245003	0.616477	-0.0312553	0.765719	ADDA_MOUSE	-0.0983604	0.573238	ADDA	-0.471244	0.824173	724sp|Q9QYC0|ADDA_MOUSE___1
Add1	mmu-miR-185-3p	0.245003	0.616477	-0.0312553	0.765719	ADDA_MOUSE	-0.0983604	0.573238	ADDA	-2.22168	0.824173	355sp|Q9QYC0|ADDA_MOUSE___1
Add1	mmu-miR-185-3p	0.245003	0.616477	-0.0312553	0.765719	ADDA_MOUSE	-0.0983604	0.573238	ADDA	-2.30493	0.824173	465sp|Q9QYC0|ADDA_MOUSE___1
Add1	mmu-miR-185-3p	0.245003	0.616477	-0.0312553	0.765719	ADDA_MOUSE	-0.0983604	0.573238	ADDA	-0.263357	0.824173	12sp|Q9QYC0|ADDA_MOUSE___1
Add1	mmu-miR-185-3p	0.245003	0.616477	-0.0312553	0.765719	ADDA_MOUSE	-0.0983604	0.573238	ADDA	1.46729	0.833391	423sp|Q9QYC0|ADDA_MOUSE___2
Add1	mmu-miR-185-3p	0.245003	0.616477	-0.0312553	0.765719	ADDA_MOUSE	-0.0983604	0.573238	ADDA	1.3837	0.843456	600sp|Q9QYC0|ADDA_MOUSE___3
Add1	mmu-miR-185-3p	0.245003	0.616477	-0.0312553	0.765719	ADDA_MOUSE	-0.0983604	0.573238	ADDA	1.3837	0.843456	610sp|Q9QYC0|ADDA_MOUSE___3
Add1	mmu-miR-185-3p	0.245003	0.616477	-0.0312553	0.765719	ADDA_MOUSE	-0.0983604	0.573238	ADDA	1.11882	0.855643	614sp|Q9QYC0|ADDA_MOUSE___2
Add1	mmu-miR-185-3p	0.245003	0.616477	-0.0312553	0.765719	ADDA_MOUSE	-0.0983604	0.573238	ADDA	-1.8458	0.860536	366sp|Q9QYC0|ADDA_MOUSE___1
Add1	mmu-miR-185-3p	0.245003	0.616477	-0.0312553	0.765719	ADDA_MOUSE	-0.0983604	0.573238	ADDA	1.63952	0.871775	628sp|Q9QYC0|ADDA_MOUSE___1
Add1	mmu-miR-185-3p	0.245003	0.616477	-0.0312553	0.765719	ADDA_MOUSE	-0.0983604	0.573238	ADDA	0.797709	0.873103	431sp|Q9QYC0|ADDA_MOUSE___1
Add1	mmu-miR-185-3p	0.245003	0.616477	-0.0312553	0.765719	ADDA_MOUSE	-0.0983604	0.573238	ADDA	-0.254941	0.935569	610sp|Q9QYC0|ADDA_MOUSE___2
Add1	mmu-miR-185-3p	0.245003	0.616477	-0.0312553	0.765719	ADDA_MOUSE	-0.0983604	0.573238	ADDA	0.959811	0.936948	358sp|Q9QYC0|ADDA_MOUSE___1
Add1	mmu-miR-185-3p	0.245003	0.616477	-0.0312553	0.765719	ADDA_MOUSE	-0.0983604	0.573238	ADDA	0.414623	0.942534	600sp|Q9QYC0|ADDA_MOUSE___1
Add1	mmu-miR-185-3p	0.245003	0.616477	-0.0312553	0.765719	ADDA_MOUSE	-0.0983604	0.573238	ADDA	0.134546	0.978224	600sp|Q9QYC0|ADDA_MOUSE___2
Add1	mmu-miR-185-3p	0.245003	0.616477	-0.0312553	0.765719	ADDA_MOUSE	-0.0983604	0.573238	ADDA	-0.14848	0.992908	614sp|Q9QYC0|ADDA_MOUSE___3
Add1	mmu-miR-186-3p	0.49938	0.403478	-0.0312553	0.765719	ADDA_MOUSE	-0.0983604	0.573238	ADDA	-0.494791	0.824173	586sp|Q9QYC0|ADDA_MOUSE___1
Add1	mmu-miR-186-3p	0.49938	0.403478	-0.0312553	0.765719	ADDA_MOUSE	-0.0983604	0.573238	ADDA	-1.00729	0.824173	610sp|Q9QYC0|ADDA_MOUSE___1
Add1	mmu-miR-186-3p	0.49938	0.403478	-0.0312553	0.765719	ADDA_MOUSE	-0.0983604	0.573238	ADDA	-0.471244	0.824173	724sp|Q9QYC0|ADDA_MOUSE___1
Add1	mmu-miR-186-3p	0.49938	0.403478	-0.0312553	0.765719	ADDA_MOUSE	-0.0983604	0.573238	ADDA	-2.22168	0.824173	355sp|Q9QYC0|ADDA_MOUSE___1
Add1	mmu-miR-186-3p	0.49938	0.403478	-0.0312553	0.765719	ADDA_MOUSE	-0.0983604	0.573238	ADDA	-2.30493	0.824173	465sp|Q9QYC0|ADDA_MOUSE___1
Add1	mmu-miR-186-3p	0.49938	0.403478	-0.0312553	0.765719	ADDA_MOUSE	-0.0983604	0.573238	ADDA	-0.263357	0.824173	12sp|Q9QYC0|ADDA_MOUSE___1
Add1	mmu-miR-186-3p	0.49938	0.403478	-0.0312553	0.765719	ADDA_MOUSE	-0.0983604	0.573238	ADDA	1.46729	0.833391	423sp|Q9QYC0|ADDA_MOUSE___2
Add1	mmu-miR-186-3p	0.49938	0.403478	-0.0312553	0.765719	ADDA_MOUSE	-0.0983604	0.573238	ADDA	1.3837	0.843456	600sp|Q9QYC0|ADDA_MOUSE___3
Add1	mmu-miR-186-3p	0.49938	0.403478	-0.0312553	0.765719	ADDA_MOUSE	-0.0983604	0.573238	ADDA	1.3837	0.843456	610sp|Q9QYC0|ADDA_MOUSE___3
Add1	mmu-miR-186-3p	0.49938	0.403478	-0.0312553	0.765719	ADDA_MOUSE	-0.0983604	0.573238	ADDA	1.11882	0.855643	614sp|Q9QYC0|ADDA_MOUSE___2
Add1	mmu-miR-186-3p	0.49938	0.403478	-0.0312553	0.765719	ADDA_MOUSE	-0.0983604	0.573238	ADDA	-1.8458	0.860536	366sp|Q9QYC0|ADDA_MOUSE___1
Add1	mmu-miR-186-3p	0.49938	0.403478	-0.0312553	0.765719	ADDA_MOUSE	-0.0983604	0.573238	ADDA	1.63952	0.871775	628sp|Q9QYC0|ADDA_MOUSE___1
Add1	mmu-miR-186-3p	0.49938	0.403478	-0.0312553	0.765719	ADDA_MOUSE	-0.0983604	0.573238	ADDA	0.797709	0.873103	431sp|Q9QYC0|ADDA_MOUSE___1
Add1	mmu-miR-186-3p	0.49938	0.403478	-0.0312553	0.765719	ADDA_MOUSE	-0.0983604	0.573238	ADDA	-0.254941	0.935569	610sp|Q9QYC0|ADDA_MOUSE___2
Add1	mmu-miR-186-3p	0.49938	0.403478	-0.0312553	0.765719	ADDA_MOUSE	-0.0983604	0.573238	ADDA	0.959811	0.936948	358sp|Q9QYC0|ADDA_MOUSE___1
Add1	mmu-miR-186-3p	0.49938	0.403478	-0.0312553	0.765719	ADDA_MOUSE	-0.0983604	0.573238	ADDA	0.414623	0.942534	600sp|Q9QYC0|ADDA_MOUSE___1
Add1	mmu-miR-186-3p	0.49938	0.403478	-0.0312553	0.765719	ADDA_MOUSE	-0.0983604	0.573238	ADDA	0.134546	0.978224	600sp|Q9QYC0|ADDA_MOUSE___2
Add1	mmu-miR-186-3p	0.49938	0.403478	-0.0312553	0.765719	ADDA_MOUSE	-0.0983604	0.573238	ADDA	-0.14848	0.992908	614sp|Q9QYC0|ADDA_MOUSE___3
Add1	mmu-miR-299a-3p	0.346077	0.238733	-0.0312553	0.765719	ADDA_MOUSE	-0.0983604	0.573238	ADDA	-0.494791	0.824173	586sp|Q9QYC0|ADDA_MOUSE___1
Add1	mmu-miR-299a-3p	0.346077	0.238733	-0.0312553	0.765719	ADDA_MOUSE	-0.0983604	0.573238	ADDA	-1.00729	0.824173	610sp|Q9QYC0|ADDA_MOUSE___1
Add1	mmu-miR-299a-3p	0.346077	0.238733	-0.0312553	0.765719	ADDA_MOUSE	-0.0983604	0.573238	ADDA	-0.471244	0.824173	724sp|Q9QYC0|ADDA_MOUSE___1
Add1	mmu-miR-299a-3p	0.346077	0.238733	-0.0312553	0.765719	ADDA_MOUSE	-0.0983604	0.573238	ADDA	-2.22168	0.824173	355sp|Q9QYC0|ADDA_MOUSE___1
Add1	mmu-miR-299a-3p	0.346077	0.238733	-0.0312553	0.765719	ADDA_MOUSE	-0.0983604	0.573238	ADDA	-2.30493	0.824173	465sp|Q9QYC0|ADDA_MOUSE___1
Add1	mmu-miR-299a-3p	0.346077	0.238733	-0.0312553	0.765719	ADDA_MOUSE	-0.0983604	0.573238	ADDA	-0.263357	0.824173	12sp|Q9QYC0|ADDA_MOUSE___1
Add1	mmu-miR-299a-3p	0.346077	0.238733	-0.0312553	0.765719	ADDA_MOUSE	-0.0983604	0.573238	ADDA	1.46729	0.833391	423sp|Q9QYC0|ADDA_MOUSE___2
Add1	mmu-miR-299a-3p	0.346077	0.238733	-0.0312553	0.765719	ADDA_MOUSE	-0.0983604	0.573238	ADDA	1.3837	0.843456	600sp|Q9QYC0|ADDA_MOUSE___3
Add1	mmu-miR-299a-3p	0.346077	0.238733	-0.0312553	0.765719	ADDA_MOUSE	-0.0983604	0.573238	ADDA	1.3837	0.843456	610sp|Q9QYC0|ADDA_MOUSE___3
Add1	mmu-miR-299a-3p	0.346077	0.238733	-0.0312553	0.765719	ADDA_MOUSE	-0.0983604	0.573238	ADDA	1.11882	0.855643	614sp|Q9QYC0|ADDA_MOUSE___2
Add1	mmu-miR-299a-3p	0.346077	0.238733	-0.0312553	0.765719	ADDA_MOUSE	-0.0983604	0.573238	ADDA	-1.8458	0.860536	366sp|Q9QYC0|ADDA_MOUSE___1
Add1	mmu-miR-299a-3p	0.346077	0.238733	-0.0312553	0.765719	ADDA_MOUSE	-0.0983604	0.573238	ADDA	1.63952	0.871775	628sp|Q9QYC0|ADDA_MOUSE___1
Add1	mmu-miR-299a-3p	0.346077	0.238733	-0.0312553	0.765719	ADDA_MOUSE	-0.0983604	0.573238	ADDA	0.797709	0.873103	431sp|Q9QYC0|ADDA_MOUSE___1
Add1	mmu-miR-299a-3p	0.346077	0.238733	-0.0312553	0.765719	ADDA_MOUSE	-0.0983604	0.573238	ADDA	-0.254941	0.935569	610sp|Q9QYC0|ADDA_MOUSE___2
Add1	mmu-miR-299a-3p	0.346077	0.238733	-0.0312553	0.765719	ADDA_MOUSE	-0.0983604	0.573238	ADDA	0.959811	0.936948	358sp|Q9QYC0|ADDA_MOUSE___1
Add1	mmu-miR-299a-3p	0.346077	0.238733	-0.0312553	0.765719	ADDA_MOUSE	-0.0983604	0.573238	ADDA	0.414623	0.942534	600sp|Q9QYC0|ADDA_MOUSE___1
Add1	mmu-miR-299a-3p	0.346077	0.238733	-0.0312553	0.765719	ADDA_MOUSE	-0.0983604	0.573238	ADDA	0.134546	0.978224	600sp|Q9QYC0|ADDA_MOUSE___2
Add1	mmu-miR-299a-3p	0.346077	0.238733	-0.0312553	0.765719	ADDA_MOUSE	-0.0983604	0.573238	ADDA	-0.14848	0.992908	614sp|Q9QYC0|ADDA_MOUSE___3
Add1	mmu-miR-337-3p	0.0873061	0.858211	-0.0312553	0.765719	ADDA_MOUSE	-0.0983604	0.573238	ADDA	-0.494791	0.824173	586sp|Q9QYC0|ADDA_MOUSE___1
Add1	mmu-miR-337-3p	0.0873061	0.858211	-0.0312553	0.765719	ADDA_MOUSE	-0.0983604	0.573238	ADDA	-1.00729	0.824173	610sp|Q9QYC0|ADDA_MOUSE___1
Add1	mmu-miR-337-3p	0.0873061	0.858211	-0.0312553	0.765719	ADDA_MOUSE	-0.0983604	0.573238	ADDA	-0.471244	0.824173	724sp|Q9QYC0|ADDA_MOUSE___1
Add1	mmu-miR-337-3p	0.0873061	0.858211	-0.0312553	0.765719	ADDA_MOUSE	-0.0983604	0.573238	ADDA	-2.22168	0.824173	355sp|Q9QYC0|ADDA_MOUSE___1
Add1	mmu-miR-337-3p	0.0873061	0.858211	-0.0312553	0.765719	ADDA_MOUSE	-0.0983604	0.573238	ADDA	-2.30493	0.824173	465sp|Q9QYC0|ADDA_MOUSE___1
Add1	mmu-miR-337-3p	0.0873061	0.858211	-0.0312553	0.765719	ADDA_MOUSE	-0.0983604	0.573238	ADDA	-0.263357	0.824173	12sp|Q9QYC0|ADDA_MOUSE___1
Add1	mmu-miR-337-3p	0.0873061	0.858211	-0.0312553	0.765719	ADDA_MOUSE	-0.0983604	0.573238	ADDA	1.46729	0.833391	423sp|Q9QYC0|ADDA_MOUSE___2
Add1	mmu-miR-337-3p	0.0873061	0.858211	-0.0312553	0.765719	ADDA_MOUSE	-0.0983604	0.573238	ADDA	1.3837	0.843456	600sp|Q9QYC0|ADDA_MOUSE___3
Add1	mmu-miR-337-3p	0.0873061	0.858211	-0.0312553	0.765719	ADDA_MOUSE	-0.0983604	0.573238	ADDA	1.3837	0.843456	610sp|Q9QYC0|ADDA_MOUSE___3
Add1	mmu-miR-337-3p	0.0873061	0.858211	-0.0312553	0.765719	ADDA_MOUSE	-0.0983604	0.573238	ADDA	1.11882	0.855643	614sp|Q9QYC0|ADDA_MOUSE___2
Add1	mmu-miR-337-3p	0.0873061	0.858211	-0.0312553	0.765719	ADDA_MOUSE	-0.0983604	0.573238	ADDA	-1.8458	0.860536	366sp|Q9QYC0|ADDA_MOUSE___1
Add1	mmu-miR-337-3p	0.0873061	0.858211	-0.0312553	0.765719	ADDA_MOUSE	-0.0983604	0.573238	ADDA	1.63952	0.871775	628sp|Q9QYC0|ADDA_MOUSE___1
Add1	mmu-miR-337-3p	0.0873061	0.858211	-0.0312553	0.765719	ADDA_MOUSE	-0.0983604	0.573238	ADDA	0.797709	0.873103	431sp|Q9QYC0|ADDA_MOUSE___1
Add1	mmu-miR-337-3p	0.0873061	0.858211	-0.0312553	0.765719	ADDA_MOUSE	-0.0983604	0.573238	ADDA	-0.254941	0.935569	610sp|Q9QYC0|ADDA_MOUSE___2
Add1	mmu-miR-337-3p	0.0873061	0.858211	-0.0312553	0.765719	ADDA_MOUSE	-0.0983604	0.573238	ADDA	0.959811	0.936948	358sp|Q9QYC0|ADDA_MOUSE___1
Add1	mmu-miR-337-3p	0.0873061	0.858211	-0.0312553	0.765719	ADDA_MOUSE	-0.0983604	0.573238	ADDA	0.414623	0.942534	600sp|Q9QYC0|ADDA_MOUSE___1
Add1	mmu-miR-337-3p	0.0873061	0.858211	-0.0312553	0.765719	ADDA_MOUSE	-0.0983604	0.573238	ADDA	0.134546	0.978224	600sp|Q9QYC0|ADDA_MOUSE___2
Add1	mmu-miR-337-3p	0.0873061	0.858211	-0.0312553	0.765719	ADDA_MOUSE	-0.0983604	0.573238	ADDA	-0.14848	0.992908	614sp|Q9QYC0|ADDA_MOUSE___3
Add1	mmu-miR-339-3p	0.283094	0.493417	-0.0312553	0.765719	ADDA_MOUSE	-0.0983604	0.573238	ADDA	-0.494791	0.824173	586sp|Q9QYC0|ADDA_MOUSE___1
Add1	mmu-miR-339-3p	0.283094	0.493417	-0.0312553	0.765719	ADDA_MOUSE	-0.0983604	0.573238	ADDA	-1.00729	0.824173	610sp|Q9QYC0|ADDA_MOUSE___1
Add1	mmu-miR-339-3p	0.283094	0.493417	-0.0312553	0.765719	ADDA_MOUSE	-0.0983604	0.573238	ADDA	-0.471244	0.824173	724sp|Q9QYC0|ADDA_MOUSE___1
Add1	mmu-miR-339-3p	0.283094	0.493417	-0.0312553	0.765719	ADDA_MOUSE	-0.0983604	0.573238	ADDA	-2.22168	0.824173	355sp|Q9QYC0|ADDA_MOUSE___1
Add1	mmu-miR-339-3p	0.283094	0.493417	-0.0312553	0.765719	ADDA_MOUSE	-0.0983604	0.573238	ADDA	-2.30493	0.824173	465sp|Q9QYC0|ADDA_MOUSE___1
Add1	mmu-miR-339-3p	0.283094	0.493417	-0.0312553	0.765719	ADDA_MOUSE	-0.0983604	0.573238	ADDA	-0.263357	0.824173	12sp|Q9QYC0|ADDA_MOUSE___1
Add1	mmu-miR-339-3p	0.283094	0.493417	-0.0312553	0.765719	ADDA_MOUSE	-0.0983604	0.573238	ADDA	1.46729	0.833391	423sp|Q9QYC0|ADDA_MOUSE___2
Add1	mmu-miR-339-3p	0.283094	0.493417	-0.0312553	0.765719	ADDA_MOUSE	-0.0983604	0.573238	ADDA	1.3837	0.843456	600sp|Q9QYC0|ADDA_MOUSE___3
Add1	mmu-miR-339-3p	0.283094	0.493417	-0.0312553	0.765719	ADDA_MOUSE	-0.0983604	0.573238	ADDA	1.3837	0.843456	610sp|Q9QYC0|ADDA_MOUSE___3
Add1	mmu-miR-339-3p	0.283094	0.493417	-0.0312553	0.765719	ADDA_MOUSE	-0.0983604	0.573238	ADDA	1.11882	0.855643	614sp|Q9QYC0|ADDA_MOUSE___2
Add1	mmu-miR-339-3p	0.283094	0.493417	-0.0312553	0.765719	ADDA_MOUSE	-0.0983604	0.573238	ADDA	-1.8458	0.860536	366sp|Q9QYC0|ADDA_MOUSE___1
Add1	mmu-miR-339-3p	0.283094	0.493417	-0.0312553	0.765719	ADDA_MOUSE	-0.0983604	0.573238	ADDA	1.63952	0.871775	628sp|Q9QYC0|ADDA_MOUSE___1
Add1	mmu-miR-339-3p	0.283094	0.493417	-0.0312553	0.765719	ADDA_MOUSE	-0.0983604	0.573238	ADDA	0.797709	0.873103	431sp|Q9QYC0|ADDA_MOUSE___1
Add1	mmu-miR-339-3p	0.283094	0.493417	-0.0312553	0.765719	ADDA_MOUSE	-0.0983604	0.573238	ADDA	-0.254941	0.935569	610sp|Q9QYC0|ADDA_MOUSE___2
Add1	mmu-miR-339-3p	0.283094	0.493417	-0.0312553	0.765719	ADDA_MOUSE	-0.0983604	0.573238	ADDA	0.959811	0.936948	358sp|Q9QYC0|ADDA_MOUSE___1
Add1	mmu-miR-339-3p	0.283094	0.493417	-0.0312553	0.765719	ADDA_MOUSE	-0.0983604	0.573238	ADDA	0.414623	0.942534	600sp|Q9QYC0|ADDA_MOUSE___1
Add1	mmu-miR-339-3p	0.283094	0.493417	-0.0312553	0.765719	ADDA_MOUSE	-0.0983604	0.573238	ADDA	0.134546	0.978224	600sp|Q9QYC0|ADDA_MOUSE___2
Add1	mmu-miR-339-3p	0.283094	0.493417	-0.0312553	0.765719	ADDA_MOUSE	-0.0983604	0.573238	ADDA	-0.14848	0.992908	614sp|Q9QYC0|ADDA_MOUSE___3
Add1	mmu-miR-370-3p	0.0704798	0.648112	-0.0312553	0.765719	ADDA_MOUSE	-0.0983604	0.573238	ADDA	-0.494791	0.824173	586sp|Q9QYC0|ADDA_MOUSE___1
Add1	mmu-miR-370-3p	0.0704798	0.648112	-0.0312553	0.765719	ADDA_MOUSE	-0.0983604	0.573238	ADDA	-1.00729	0.824173	610sp|Q9QYC0|ADDA_MOUSE___1
Add1	mmu-miR-370-3p	0.0704798	0.648112	-0.0312553	0.765719	ADDA_MOUSE	-0.0983604	0.573238	ADDA	-0.471244	0.824173	724sp|Q9QYC0|ADDA_MOUSE___1
Add1	mmu-miR-370-3p	0.0704798	0.648112	-0.0312553	0.765719	ADDA_MOUSE	-0.0983604	0.573238	ADDA	-2.22168	0.824173	355sp|Q9QYC0|ADDA_MOUSE___1
Add1	mmu-miR-370-3p	0.0704798	0.648112	-0.0312553	0.765719	ADDA_MOUSE	-0.0983604	0.573238	ADDA	-2.30493	0.824173	465sp|Q9QYC0|ADDA_MOUSE___1
Add1	mmu-miR-370-3p	0.0704798	0.648112	-0.0312553	0.765719	ADDA_MOUSE	-0.0983604	0.573238	ADDA	-0.263357	0.824173	12sp|Q9QYC0|ADDA_MOUSE___1
Add1	mmu-miR-370-3p	0.0704798	0.648112	-0.0312553	0.765719	ADDA_MOUSE	-0.0983604	0.573238	ADDA	1.46729	0.833391	423sp|Q9QYC0|ADDA_MOUSE___2
Add1	mmu-miR-370-3p	0.0704798	0.648112	-0.0312553	0.765719	ADDA_MOUSE	-0.0983604	0.573238	ADDA	1.3837	0.843456	600sp|Q9QYC0|ADDA_MOUSE___3
Add1	mmu-miR-370-3p	0.0704798	0.648112	-0.0312553	0.765719	ADDA_MOUSE	-0.0983604	0.573238	ADDA	1.3837	0.843456	610sp|Q9QYC0|ADDA_MOUSE___3
Add1	mmu-miR-370-3p	0.0704798	0.648112	-0.0312553	0.765719	ADDA_MOUSE	-0.0983604	0.573238	ADDA	1.11882	0.855643	614sp|Q9QYC0|ADDA_MOUSE___2
Add1	mmu-miR-370-3p	0.0704798	0.648112	-0.0312553	0.765719	ADDA_MOUSE	-0.0983604	0.573238	ADDA	-1.8458	0.860536	366sp|Q9QYC0|ADDA_MOUSE___1
Add1	mmu-miR-370-3p	0.0704798	0.648112	-0.0312553	0.765719	ADDA_MOUSE	-0.0983604	0.573238	ADDA	1.63952	0.871775	628sp|Q9QYC0|ADDA_MOUSE___1
Add1	mmu-miR-370-3p	0.0704798	0.648112	-0.0312553	0.765719	ADDA_MOUSE	-0.0983604	0.573238	ADDA	0.797709	0.873103	431sp|Q9QYC0|ADDA_MOUSE___1
Add1	mmu-miR-370-3p	0.0704798	0.648112	-0.0312553	0.765719	ADDA_MOUSE	-0.0983604	0.573238	ADDA	-0.254941	0.935569	610sp|Q9QYC0|ADDA_MOUSE___2
Add1	mmu-miR-370-3p	0.0704798	0.648112	-0.0312553	0.765719	ADDA_MOUSE	-0.0983604	0.573238	ADDA	0.959811	0.936948	358sp|Q9QYC0|ADDA_MOUSE___1
Add1	mmu-miR-370-3p	0.0704798	0.648112	-0.0312553	0.765719	ADDA_MOUSE	-0.0983604	0.573238	ADDA	0.414623	0.942534	600sp|Q9QYC0|ADDA_MOUSE___1
Add1	mmu-miR-370-3p	0.0704798	0.648112	-0.0312553	0.765719	ADDA_MOUSE	-0.0983604	0.573238	ADDA	0.134546	0.978224	600sp|Q9QYC0|ADDA_MOUSE___2
Add1	mmu-miR-370-3p	0.0704798	0.648112	-0.0312553	0.765719	ADDA_MOUSE	-0.0983604	0.573238	ADDA	-0.14848	0.992908	614sp|Q9QYC0|ADDA_MOUSE___3
Add1	mmu-miR-666-3p	0.499377	0.020248	-0.0312553	0.765719	ADDA_MOUSE	-0.0983604	0.573238	ADDA	-0.494791	0.824173	586sp|Q9QYC0|ADDA_MOUSE___1
Add1	mmu-miR-666-3p	0.499377	0.020248	-0.0312553	0.765719	ADDA_MOUSE	-0.0983604	0.573238	ADDA	-1.00729	0.824173	610sp|Q9QYC0|ADDA_MOUSE___1
Add1	mmu-miR-666-3p	0.499377	0.020248	-0.0312553	0.765719	ADDA_MOUSE	-0.0983604	0.573238	ADDA	-0.471244	0.824173	724sp|Q9QYC0|ADDA_MOUSE___1
Add1	mmu-miR-666-3p	0.499377	0.020248	-0.0312553	0.765719	ADDA_MOUSE	-0.0983604	0.573238	ADDA	-2.22168	0.824173	355sp|Q9QYC0|ADDA_MOUSE___1
Add1	mmu-miR-666-3p	0.499377	0.020248	-0.0312553	0.765719	ADDA_MOUSE	-0.0983604	0.573238	ADDA	-2.30493	0.824173	465sp|Q9QYC0|ADDA_MOUSE___1
Add1	mmu-miR-666-3p	0.499377	0.020248	-0.0312553	0.765719	ADDA_MOUSE	-0.0983604	0.573238	ADDA	-0.263357	0.824173	12sp|Q9QYC0|ADDA_MOUSE___1
Add1	mmu-miR-666-3p	0.499377	0.020248	-0.0312553	0.765719	ADDA_MOUSE	-0.0983604	0.573238	ADDA	1.46729	0.833391	423sp|Q9QYC0|ADDA_MOUSE___2
Add1	mmu-miR-666-3p	0.499377	0.020248	-0.0312553	0.765719	ADDA_MOUSE	-0.0983604	0.573238	ADDA	1.3837	0.843456	600sp|Q9QYC0|ADDA_MOUSE___3
Add1	mmu-miR-666-3p	0.499377	0.020248	-0.0312553	0.765719	ADDA_MOUSE	-0.0983604	0.573238	ADDA	1.3837	0.843456	610sp|Q9QYC0|ADDA_MOUSE___3
Add1	mmu-miR-666-3p	0.499377	0.020248	-0.0312553	0.765719	ADDA_MOUSE	-0.0983604	0.573238	ADDA	1.11882	0.855643	614sp|Q9QYC0|ADDA_MOUSE___2
Add1	mmu-miR-666-3p	0.499377	0.020248	-0.0312553	0.765719	ADDA_MOUSE	-0.0983604	0.573238	ADDA	-1.8458	0.860536	366sp|Q9QYC0|ADDA_MOUSE___1
Add1	mmu-miR-666-3p	0.499377	0.020248	-0.0312553	0.765719	ADDA_MOUSE	-0.0983604	0.573238	ADDA	1.63952	0.871775	628sp|Q9QYC0|ADDA_MOUSE___1
Add1	mmu-miR-666-3p	0.499377	0.020248	-0.0312553	0.765719	ADDA_MOUSE	-0.0983604	0.573238	ADDA	0.797709	0.873103	431sp|Q9QYC0|ADDA_MOUSE___1
Add1	mmu-miR-666-3p	0.499377	0.020248	-0.0312553	0.765719	ADDA_MOUSE	-0.0983604	0.573238	ADDA	-0.254941	0.935569	610sp|Q9QYC0|ADDA_MOUSE___2
Add1	mmu-miR-666-3p	0.499377	0.020248	-0.0312553	0.765719	ADDA_MOUSE	-0.0983604	0.573238	ADDA	0.959811	0.936948	358sp|Q9QYC0|ADDA_MOUSE___1
Add1	mmu-miR-666-3p	0.499377	0.020248	-0.0312553	0.765719	ADDA_MOUSE	-0.0983604	0.573238	ADDA	0.414623	0.942534	600sp|Q9QYC0|ADDA_MOUSE___1
Add1	mmu-miR-666-3p	0.499377	0.020248	-0.0312553	0.765719	ADDA_MOUSE	-0.0983604	0.573238	ADDA	0.134546	0.978224	600sp|Q9QYC0|ADDA_MOUSE___2
Add1	mmu-miR-666-3p	0.499377	0.020248	-0.0312553	0.765719	ADDA_MOUSE	-0.0983604	0.573238	ADDA	-0.14848	0.992908	614sp|Q9QYC0|ADDA_MOUSE___3
Add3	mmu-miR-140-3p	0.084878	0.730573	-0.000706135	0.99844	ADDG_MOUSE	-0.10812	0.512758	ADDG	-0.438018	0.824173	681sp|Q9QYB5|ADDG_MOUSE___1
Add3	mmu-miR-140-3p	0.084878	0.730573	-0.000706135	0.99844	ADDG_MOUSE	-0.10812	0.512758	ADDG	-1.69463	0.824173	677sp|Q9QYB5|ADDG_MOUSE___1
Add3	mmu-miR-140-3p	0.084878	0.730573	-0.000706135	0.99844	ADDG_MOUSE	-0.10812	0.512758	ADDG	-0.234628	0.824173	673sp|Q9QYB5|ADDG_MOUSE___1
Add3	mmu-miR-140-3p	0.084878	0.730573	-0.000706135	0.99844	ADDG_MOUSE	-0.10812	0.512758	ADDG	-0.284305	0.824173	681sp|Q9QYB5|ADDG_MOUSE___2
Add3	mmu-miR-140-3p	0.084878	0.730573	-0.000706135	0.99844	ADDG_MOUSE	-0.10812	0.512758	ADDG	-0.172761	0.922501	673sp|Q9QYB5|ADDG_MOUSE___2
Add3	mmu-miR-140-3p	0.084878	0.730573	-0.000706135	0.99844	ADDG_MOUSE	-0.10812	0.512758	ADDG	-0.172761	0.922501	677sp|Q9QYB5|ADDG_MOUSE___2
Add3	mmu-miR-140-3p	0.084878	0.730573	-0.000706135	0.99844	ADDG_MOUSE	-0.10812	0.512758	ADDG	0.451865	0.926503	12sp|Q9QYB5|ADDG_MOUSE___1
Add3	mmu-miR-140-3p	0.084878	0.730573	-0.000706135	0.99844	ADDG_MOUSE	-0.10812	0.512758	ADDG	0.130386	0.986354	423sp|Q9QYB5|ADDG_MOUSE___1
Add3	mmu-miR-143-3p	0.3728	0.00506636	-0.000706135	0.99844	ADDG_MOUSE	-0.10812	0.512758	ADDG	-0.438018	0.824173	681sp|Q9QYB5|ADDG_MOUSE___1
Add3	mmu-miR-143-3p	0.3728	0.00506636	-0.000706135	0.99844	ADDG_MOUSE	-0.10812	0.512758	ADDG	-1.69463	0.824173	677sp|Q9QYB5|ADDG_MOUSE___1
Add3	mmu-miR-143-3p	0.3728	0.00506636	-0.000706135	0.99844	ADDG_MOUSE	-0.10812	0.512758	ADDG	-0.234628	0.824173	673sp|Q9QYB5|ADDG_MOUSE___1
Add3	mmu-miR-143-3p	0.3728	0.00506636	-0.000706135	0.99844	ADDG_MOUSE	-0.10812	0.512758	ADDG	-0.284305	0.824173	681sp|Q9QYB5|ADDG_MOUSE___2
Add3	mmu-miR-143-3p	0.3728	0.00506636	-0.000706135	0.99844	ADDG_MOUSE	-0.10812	0.512758	ADDG	-0.172761	0.922501	673sp|Q9QYB5|ADDG_MOUSE___2
Add3	mmu-miR-143-3p	0.3728	0.00506636	-0.000706135	0.99844	ADDG_MOUSE	-0.10812	0.512758	ADDG	-0.172761	0.922501	677sp|Q9QYB5|ADDG_MOUSE___2
Add3	mmu-miR-143-3p	0.3728	0.00506636	-0.000706135	0.99844	ADDG_MOUSE	-0.10812	0.512758	ADDG	0.451865	0.926503	12sp|Q9QYB5|ADDG_MOUSE___1
Add3	mmu-miR-143-3p	0.3728	0.00506636	-0.000706135	0.99844	ADDG_MOUSE	-0.10812	0.512758	ADDG	0.130386	0.986354	423sp|Q9QYB5|ADDG_MOUSE___1
Add3	mmu-miR-145b	0.152038		-0.000706135	0.99844	ADDG_MOUSE	-0.10812	0.512758	ADDG	-0.438018	0.824173	681sp|Q9QYB5|ADDG_MOUSE___1
Add3	mmu-miR-145b	0.152038		-0.000706135	0.99844	ADDG_MOUSE	-0.10812	0.512758	ADDG	-1.69463	0.824173	677sp|Q9QYB5|ADDG_MOUSE___1
Add3	mmu-miR-145b	0.152038		-0.000706135	0.99844	ADDG_MOUSE	-0.10812	0.512758	ADDG	-0.234628	0.824173	673sp|Q9QYB5|ADDG_MOUSE___1
Add3	mmu-miR-145b	0.152038		-0.000706135	0.99844	ADDG_MOUSE	-0.10812	0.512758	ADDG	-0.284305	0.824173	681sp|Q9QYB5|ADDG_MOUSE___2
Add3	mmu-miR-145b	0.152038		-0.000706135	0.99844	ADDG_MOUSE	-0.10812	0.512758	ADDG	-0.172761	0.922501	673sp|Q9QYB5|ADDG_MOUSE___2
Add3	mmu-miR-145b	0.152038		-0.000706135	0.99844	ADDG_MOUSE	-0.10812	0.512758	ADDG	-0.172761	0.922501	677sp|Q9QYB5|ADDG_MOUSE___2
Add3	mmu-miR-145b	0.152038		-0.000706135	0.99844	ADDG_MOUSE	-0.10812	0.512758	ADDG	0.451865	0.926503	12sp|Q9QYB5|ADDG_MOUSE___1
Add3	mmu-miR-145b	0.152038		-0.000706135	0.99844	ADDG_MOUSE	-0.10812	0.512758	ADDG	0.130386	0.986354	423sp|Q9QYB5|ADDG_MOUSE___1
Add3	mmu-miR-155-5p	0.245289	0.71652	-0.000706135	0.99844	ADDG_MOUSE	-0.10812	0.512758	ADDG	-0.438018	0.824173	681sp|Q9QYB5|ADDG_MOUSE___1
Add3	mmu-miR-155-5p	0.245289	0.71652	-0.000706135	0.99844	ADDG_MOUSE	-0.10812	0.512758	ADDG	-1.69463	0.824173	677sp|Q9QYB5|ADDG_MOUSE___1
Add3	mmu-miR-155-5p	0.245289	0.71652	-0.000706135	0.99844	ADDG_MOUSE	-0.10812	0.512758	ADDG	-0.234628	0.824173	673sp|Q9QYB5|ADDG_MOUSE___1
Add3	mmu-miR-155-5p	0.245289	0.71652	-0.000706135	0.99844	ADDG_MOUSE	-0.10812	0.512758	ADDG	-0.284305	0.824173	681sp|Q9QYB5|ADDG_MOUSE___2
Add3	mmu-miR-155-5p	0.245289	0.71652	-0.000706135	0.99844	ADDG_MOUSE	-0.10812	0.512758	ADDG	-0.172761	0.922501	673sp|Q9QYB5|ADDG_MOUSE___2
Add3	mmu-miR-155-5p	0.245289	0.71652	-0.000706135	0.99844	ADDG_MOUSE	-0.10812	0.512758	ADDG	-0.172761	0.922501	677sp|Q9QYB5|ADDG_MOUSE___2
Add3	mmu-miR-155-5p	0.245289	0.71652	-0.000706135	0.99844	ADDG_MOUSE	-0.10812	0.512758	ADDG	0.451865	0.926503	12sp|Q9QYB5|ADDG_MOUSE___1
Add3	mmu-miR-155-5p	0.245289	0.71652	-0.000706135	0.99844	ADDG_MOUSE	-0.10812	0.512758	ADDG	0.130386	0.986354	423sp|Q9QYB5|ADDG_MOUSE___1
Add3	mmu-miR-19b-3p	0.137023	0.350733	-0.000706135	0.99844	ADDG_MOUSE	-0.10812	0.512758	ADDG	-0.438018	0.824173	681sp|Q9QYB5|ADDG_MOUSE___1
Add3	mmu-miR-19b-3p	0.137023	0.350733	-0.000706135	0.99844	ADDG_MOUSE	-0.10812	0.512758	ADDG	-1.69463	0.824173	677sp|Q9QYB5|ADDG_MOUSE___1
Add3	mmu-miR-19b-3p	0.137023	0.350733	-0.000706135	0.99844	ADDG_MOUSE	-0.10812	0.512758	ADDG	-0.234628	0.824173	673sp|Q9QYB5|ADDG_MOUSE___1
Add3	mmu-miR-19b-3p	0.137023	0.350733	-0.000706135	0.99844	ADDG_MOUSE	-0.10812	0.512758	ADDG	-0.284305	0.824173	681sp|Q9QYB5|ADDG_MOUSE___2
Add3	mmu-miR-19b-3p	0.137023	0.350733	-0.000706135	0.99844	ADDG_MOUSE	-0.10812	0.512758	ADDG	-0.172761	0.922501	673sp|Q9QYB5|ADDG_MOUSE___2
Add3	mmu-miR-19b-3p	0.137023	0.350733	-0.000706135	0.99844	ADDG_MOUSE	-0.10812	0.512758	ADDG	-0.172761	0.922501	677sp|Q9QYB5|ADDG_MOUSE___2
Add3	mmu-miR-19b-3p	0.137023	0.350733	-0.000706135	0.99844	ADDG_MOUSE	-0.10812	0.512758	ADDG	0.451865	0.926503	12sp|Q9QYB5|ADDG_MOUSE___1
Add3	mmu-miR-19b-3p	0.137023	0.350733	-0.000706135	0.99844	ADDG_MOUSE	-0.10812	0.512758	ADDG	0.130386	0.986354	423sp|Q9QYB5|ADDG_MOUSE___1
Add3	mmu-miR-221-3p	0.052911	0.730573	-0.000706135	0.99844	ADDG_MOUSE	-0.10812	0.512758	ADDG	-0.438018	0.824173	681sp|Q9QYB5|ADDG_MOUSE___1
Add3	mmu-miR-221-3p	0.052911	0.730573	-0.000706135	0.99844	ADDG_MOUSE	-0.10812	0.512758	ADDG	-1.69463	0.824173	677sp|Q9QYB5|ADDG_MOUSE___1
Add3	mmu-miR-221-3p	0.052911	0.730573	-0.000706135	0.99844	ADDG_MOUSE	-0.10812	0.512758	ADDG	-0.234628	0.824173	673sp|Q9QYB5|ADDG_MOUSE___1
Add3	mmu-miR-221-3p	0.052911	0.730573	-0.000706135	0.99844	ADDG_MOUSE	-0.10812	0.512758	ADDG	-0.284305	0.824173	681sp|Q9QYB5|ADDG_MOUSE___2
Add3	mmu-miR-221-3p	0.052911	0.730573	-0.000706135	0.99844	ADDG_MOUSE	-0.10812	0.512758	ADDG	-0.172761	0.922501	673sp|Q9QYB5|ADDG_MOUSE___2
Add3	mmu-miR-221-3p	0.052911	0.730573	-0.000706135	0.99844	ADDG_MOUSE	-0.10812	0.512758	ADDG	-0.172761	0.922501	677sp|Q9QYB5|ADDG_MOUSE___2
Add3	mmu-miR-221-3p	0.052911	0.730573	-0.000706135	0.99844	ADDG_MOUSE	-0.10812	0.512758	ADDG	0.451865	0.926503	12sp|Q9QYB5|ADDG_MOUSE___1
Add3	mmu-miR-221-3p	0.052911	0.730573	-0.000706135	0.99844	ADDG_MOUSE	-0.10812	0.512758	ADDG	0.130386	0.986354	423sp|Q9QYB5|ADDG_MOUSE___1
Add3	mmu-miR-222-3p	0.0148745	0.903763	-0.000706135	0.99844	ADDG_MOUSE	-0.10812	0.512758	ADDG	-0.438018	0.824173	681sp|Q9QYB5|ADDG_MOUSE___1
Add3	mmu-miR-222-3p	0.0148745	0.903763	-0.000706135	0.99844	ADDG_MOUSE	-0.10812	0.512758	ADDG	-1.69463	0.824173	677sp|Q9QYB5|ADDG_MOUSE___1
Add3	mmu-miR-222-3p	0.0148745	0.903763	-0.000706135	0.99844	ADDG_MOUSE	-0.10812	0.512758	ADDG	-0.234628	0.824173	673sp|Q9QYB5|ADDG_MOUSE___1
Add3	mmu-miR-222-3p	0.0148745	0.903763	-0.000706135	0.99844	ADDG_MOUSE	-0.10812	0.512758	ADDG	-0.284305	0.824173	681sp|Q9QYB5|ADDG_MOUSE___2
Add3	mmu-miR-222-3p	0.0148745	0.903763	-0.000706135	0.99844	ADDG_MOUSE	-0.10812	0.512758	ADDG	-0.172761	0.922501	673sp|Q9QYB5|ADDG_MOUSE___2
Add3	mmu-miR-222-3p	0.0148745	0.903763	-0.000706135	0.99844	ADDG_MOUSE	-0.10812	0.512758	ADDG	-0.172761	0.922501	677sp|Q9QYB5|ADDG_MOUSE___2
Add3	mmu-miR-222-3p	0.0148745	0.903763	-0.000706135	0.99844	ADDG_MOUSE	-0.10812	0.512758	ADDG	0.451865	0.926503	12sp|Q9QYB5|ADDG_MOUSE___1
Add3	mmu-miR-222-3p	0.0148745	0.903763	-0.000706135	0.99844	ADDG_MOUSE	-0.10812	0.512758	ADDG	0.130386	0.986354	423sp|Q9QYB5|ADDG_MOUSE___1
Add3	mmu-miR-455-5p	0.107522	0.875307	-0.000706135	0.99844	ADDG_MOUSE	-0.10812	0.512758	ADDG	-0.438018	0.824173	681sp|Q9QYB5|ADDG_MOUSE___1
Add3	mmu-miR-455-5p	0.107522	0.875307	-0.000706135	0.99844	ADDG_MOUSE	-0.10812	0.512758	ADDG	-1.69463	0.824173	677sp|Q9QYB5|ADDG_MOUSE___1
Add3	mmu-miR-455-5p	0.107522	0.875307	-0.000706135	0.99844	ADDG_MOUSE	-0.10812	0.512758	ADDG	-0.234628	0.824173	673sp|Q9QYB5|ADDG_MOUSE___1
Add3	mmu-miR-455-5p	0.107522	0.875307	-0.000706135	0.99844	ADDG_MOUSE	-0.10812	0.512758	ADDG	-0.284305	0.824173	681sp|Q9QYB5|ADDG_MOUSE___2
Add3	mmu-miR-455-5p	0.107522	0.875307	-0.000706135	0.99844	ADDG_MOUSE	-0.10812	0.512758	ADDG	-0.172761	0.922501	673sp|Q9QYB5|ADDG_MOUSE___2
Add3	mmu-miR-455-5p	0.107522	0.875307	-0.000706135	0.99844	ADDG_MOUSE	-0.10812	0.512758	ADDG	-0.172761	0.922501	677sp|Q9QYB5|ADDG_MOUSE___2
Add3	mmu-miR-455-5p	0.107522	0.875307	-0.000706135	0.99844	ADDG_MOUSE	-0.10812	0.512758	ADDG	0.451865	0.926503	12sp|Q9QYB5|ADDG_MOUSE___1
Add3	mmu-miR-455-5p	0.107522	0.875307	-0.000706135	0.99844	ADDG_MOUSE	-0.10812	0.512758	ADDG	0.130386	0.986354	423sp|Q9QYB5|ADDG_MOUSE___1
Slc25a5	mmu-miR-134-5p	0.134167	0.470556	-0.0622613	0.787192	ADT2_MOUSE	0.0813668	0.714239	ADT2	-0.285837	0.953138	191sp|P51881|ADT2_MOUSE___1
Slc25a5	mmu-miR-135a-5p	0.177282	0.379974	-0.0622613	0.787192	ADT2_MOUSE	0.0813668	0.714239	ADT2	-0.285837	0.953138	191sp|P51881|ADT2_MOUSE___1
Slc25a5	mmu-miR-135b-5p	0.224272	0.336194	-0.0622613	0.787192	ADT2_MOUSE	0.0813668	0.714239	ADT2	-0.285837	0.953138	191sp|P51881|ADT2_MOUSE___1
Slc25a5	mmu-miR-540-3p	0.161436	0.625333	-0.0622613	0.787192	ADT2_MOUSE	0.0813668	0.714239	ADT2	-0.285837	0.953138	191sp|P51881|ADT2_MOUSE___1
Agap2	mmu-miR-34b-5p	0.286604	0.432746	-0.0954553	0.460998	AGAP2_MOUSE	0.0584366	0.739241	AGAP2	-0.496104	0.824173	856sp|Q3UHD9|AGAP2_MOUSE___1
Agap2	mmu-miR-34b-5p	0.286604	0.432746	-0.0954553	0.460998	AGAP2_MOUSE	0.0584366	0.739241	AGAP2	-1.377	0.824173	979sp|Q3UHD9|AGAP2_MOUSE___1
Agap2	mmu-miR-34b-5p	0.286604	0.432746	-0.0954553	0.460998	AGAP2_MOUSE	0.0584366	0.739241	AGAP2	-0.489707	0.824173	856sp|Q3UHD9|AGAP2_MOUSE___2
Agap2	mmu-miR-34b-5p	0.286604	0.432746	-0.0954553	0.460998	AGAP2_MOUSE	0.0584366	0.739241	AGAP2	1.09464	0.851629	382sp|Q3UHD9|AGAP2_MOUSE___1
Agap2	mmu-miR-34b-5p	0.286604	0.432746	-0.0954553	0.460998	AGAP2_MOUSE	0.0584366	0.739241	AGAP2	-0.384507	0.942534	211sp|Q3UHD9|AGAP2_MOUSE___1
Agap2	mmu-miR-34c-5p	0.19275	0.730573	-0.0954553	0.460998	AGAP2_MOUSE	0.0584366	0.739241	AGAP2	-0.496104	0.824173	856sp|Q3UHD9|AGAP2_MOUSE___1
Agap2	mmu-miR-34c-5p	0.19275	0.730573	-0.0954553	0.460998	AGAP2_MOUSE	0.0584366	0.739241	AGAP2	-1.377	0.824173	979sp|Q3UHD9|AGAP2_MOUSE___1
Agap2	mmu-miR-34c-5p	0.19275	0.730573	-0.0954553	0.460998	AGAP2_MOUSE	0.0584366	0.739241	AGAP2	-0.489707	0.824173	856sp|Q3UHD9|AGAP2_MOUSE___2
Agap2	mmu-miR-34c-5p	0.19275	0.730573	-0.0954553	0.460998	AGAP2_MOUSE	0.0584366	0.739241	AGAP2	1.09464	0.851629	382sp|Q3UHD9|AGAP2_MOUSE___1
Agap2	mmu-miR-34c-5p	0.19275	0.730573	-0.0954553	0.460998	AGAP2_MOUSE	0.0584366	0.739241	AGAP2	-0.384507	0.942534	211sp|Q3UHD9|AGAP2_MOUSE___1
Adgrb1	mmu-miR-300-5p	0.404319	0.329932	-0.0642311	0.753309	AGRB1_MOUSE	0.0309492	0.960178	AGRB1	-0.132827	0.993478	1467sp|Q3UHD1|AGRB1_MOUSE___1
Adgrb1	mmu-miR-339-3p	0.283094	0.493417	-0.0642311	0.753309	AGRB1_MOUSE	0.0309492	0.960178	AGRB1	-0.132827	0.993478	1467sp|Q3UHD1|AGRB1_MOUSE___1
Adgrl1	mmu-miR-486a-3p	0.0105505		-0.0618448	0.640374	AGRL1_MOUSE	-0.192512	0.438633	AGRL1	-2.44672	0.824173	1369sp|Q80TR1|AGRL1_MOUSE___1
Adgrl1	mmu-miR-486a-3p	0.0105505		-0.0618448	0.640374	AGRL1_MOUSE	-0.192512	0.438633	AGRL1	-2.46255	0.824173	1368sp|Q80TR1|AGRL1_MOUSE___1
Adgrl1	mmu-miR-486b-3p	0.28934		-0.0618448	0.640374	AGRL1_MOUSE	-0.192512	0.438633	AGRL1	-2.44672	0.824173	1369sp|Q80TR1|AGRL1_MOUSE___1
Adgrl1	mmu-miR-486b-3p	0.28934		-0.0618448	0.640374	AGRL1_MOUSE	-0.192512	0.438633	AGRL1	-2.46255	0.824173	1368sp|Q80TR1|AGRL1_MOUSE___1
Adgrl1	mmu-miR-551b-3p	0.303466	0.496123	-0.0618448	0.640374	AGRL1_MOUSE	-0.192512	0.438633	AGRL1	-2.44672	0.824173	1369sp|Q80TR1|AGRL1_MOUSE___1
Adgrl1	mmu-miR-551b-3p	0.303466	0.496123	-0.0618448	0.640374	AGRL1_MOUSE	-0.192512	0.438633	AGRL1	-2.46255	0.824173	1368sp|Q80TR1|AGRL1_MOUSE___1
Adgrl1	mmu-miR-7033-5p	0.681686	0.336234	-0.0618448	0.640374	AGRL1_MOUSE	-0.192512	0.438633	AGRL1	-2.44672	0.824173	1369sp|Q80TR1|AGRL1_MOUSE___1
Adgrl1	mmu-miR-7033-5p	0.681686	0.336234	-0.0618448	0.640374	AGRL1_MOUSE	-0.192512	0.438633	AGRL1	-2.46255	0.824173	1368sp|Q80TR1|AGRL1_MOUSE___1
Ina	mmu-miR-17-3p	0.0761217	0.873581	-0.029339	0.892503	AINX_MOUSE	0.057685	0.813042	AINX	0.463992	0.944949	37sp|P46660|AINX_MOUSE___1
Ina	mmu-miR-17-3p	0.0761217	0.873581	-0.029339	0.892503	AINX_MOUSE	0.057685	0.813042	AINX	0.168874	0.978224	2sp|P46660|AINX_MOUSE___1
Ina	mmu-miR-17-3p	0.0761217	0.873581	-0.029339	0.892503	AINX_MOUSE	0.057685	0.813042	AINX	0.0209929	0.988091	437sp|P46660|AINX_MOUSE___1
Ina	mmu-miR-344b-3p	0.178852	0.536105	-0.029339	0.892503	AINX_MOUSE	0.057685	0.813042	AINX	0.463992	0.944949	37sp|P46660|AINX_MOUSE___1
Ina	mmu-miR-344b-3p	0.178852	0.536105	-0.029339	0.892503	AINX_MOUSE	0.057685	0.813042	AINX	0.168874	0.978224	2sp|P46660|AINX_MOUSE___1
Ina	mmu-miR-344b-3p	0.178852	0.536105	-0.029339	0.892503	AINX_MOUSE	0.057685	0.813042	AINX	0.0209929	0.988091	437sp|P46660|AINX_MOUSE___1
Ina	mmu-miR-488-3p	0.220007	0.335229	-0.029339	0.892503	AINX_MOUSE	0.057685	0.813042	AINX	0.463992	0.944949	37sp|P46660|AINX_MOUSE___1
Ina	mmu-miR-488-3p	0.220007	0.335229	-0.029339	0.892503	AINX_MOUSE	0.057685	0.813042	AINX	0.168874	0.978224	2sp|P46660|AINX_MOUSE___1
Ina	mmu-miR-488-3p	0.220007	0.335229	-0.029339	0.892503	AINX_MOUSE	0.057685	0.813042	AINX	0.0209929	0.988091	437sp|P46660|AINX_MOUSE___1
Ina	mmu-miR-6540-3p	0.135589		-0.029339	0.892503	AINX_MOUSE	0.057685	0.813042	AINX	0.463992	0.944949	37sp|P46660|AINX_MOUSE___1
Ina	mmu-miR-6540-3p	0.135589		-0.029339	0.892503	AINX_MOUSE	0.057685	0.813042	AINX	0.168874	0.978224	2sp|P46660|AINX_MOUSE___1
Ina	mmu-miR-6540-3p	0.135589		-0.029339	0.892503	AINX_MOUSE	0.057685	0.813042	AINX	0.0209929	0.988091	437sp|P46660|AINX_MOUSE___1
Ajm1	mmu-miR-499-5p	0.118799	0.859076	-0.0967215	0.558872	AJM1_MOUSE	-0.0443149	0.914639	AJM1	1.60444	0.824173	319sp|A2AJA9|AJM1_MOUSE___1
Ajm1	mmu-miR-499-5p	0.118799	0.859076	-0.0967215	0.558872	AJM1_MOUSE	-0.0443149	0.914639	AJM1	-0.256371	0.824173	854sp|A2AJA9|AJM1_MOUSE___1
Ajm1	mmu-miR-499-5p	0.118799	0.859076	-0.0967215	0.558872	AJM1_MOUSE	-0.0443149	0.914639	AJM1	-0.238291	0.824173	109sp|A2AJA9|AJM1_MOUSE___1
Ajm1	mmu-miR-499-5p	0.118799	0.859076	-0.0967215	0.558872	AJM1_MOUSE	-0.0443149	0.914639	AJM1	-1.19834	0.860342	448sp|A2AJA9|AJM1_MOUSE___1
Akt1	mmu-miR-101a-3p	0.509432	0.0153743	-0.0126439	0.960101	AKT1_MOUSE	-0.10258	0.746311	AKT1	1.56639	0.824173	124sp|P31750|AKT1_MOUSE___1
Akt1	mmu-miR-155-5p	0.245289	0.71652	-0.0126439	0.960101	AKT1_MOUSE	-0.10258	0.746311	AKT1	1.56639	0.824173	124sp|P31750|AKT1_MOUSE___1
Aktip	mmu-miR-26a-2-3p	0.0869352		-0.00659329	0.973913	AKTIP_MOUSE	-0.119293	0.725453	AKTIP	0.104291	0.975854	30sp|Q64362|AKTIP_MOUSE___1
Aktip	mmu-miR-26b-3p	0.0578546	0.938994	-0.00659329	0.973913	AKTIP_MOUSE	-0.119293	0.725453	AKTIP	0.104291	0.975854	30sp|Q64362|AKTIP_MOUSE___1
Aktip	mmu-miR-329-5p	0.344541	0.0772348	-0.00659329	0.973913	AKTIP_MOUSE	-0.119293	0.725453	AKTIP	0.104291	0.975854	30sp|Q64362|AKTIP_MOUSE___1
Aktip	mmu-miR-370-3p	0.0704798	0.648112	-0.00659329	0.973913	AKTIP_MOUSE	-0.119293	0.725453	AKTIP	0.104291	0.975854	30sp|Q64362|AKTIP_MOUSE___1
Aktip	mmu-miR-6238	1.24202	0.0515677	-0.00659329	0.973913	AKTIP_MOUSE	-0.119293	0.725453	AKTIP	0.104291	0.975854	30sp|Q64362|AKTIP_MOUSE___1
Aldoa	mmu-miR-15a-5p	0.153549	0.221459	-0.142521	0.204778	ALDOA_MOUSE	-0.0809289	0.580602	ALDOA	-1.40856	0.824173	36sp|P05064|ALDOA_MOUSE___1
Aldoa	mmu-miR-15a-5p	0.153549	0.221459	-0.142521	0.204778	ALDOA_MOUSE	-0.0809289	0.580602	ALDOA	-0.93984	0.884092	39sp|P05064|ALDOA_MOUSE___1
Aldoa	mmu-miR-34b-5p	0.286604	0.432746	-0.142521	0.204778	ALDOA_MOUSE	-0.0809289	0.580602	ALDOA	-1.40856	0.824173	36sp|P05064|ALDOA_MOUSE___1
Aldoa	mmu-miR-34b-5p	0.286604	0.432746	-0.142521	0.204778	ALDOA_MOUSE	-0.0809289	0.580602	ALDOA	-0.93984	0.884092	39sp|P05064|ALDOA_MOUSE___1
Aldoa	mmu-miR-34c-5p	0.19275	0.730573	-0.142521	0.204778	ALDOA_MOUSE	-0.0809289	0.580602	ALDOA	-1.40856	0.824173	36sp|P05064|ALDOA_MOUSE___1
Aldoa	mmu-miR-34c-5p	0.19275	0.730573	-0.142521	0.204778	ALDOA_MOUSE	-0.0809289	0.580602	ALDOA	-0.93984	0.884092	39sp|P05064|ALDOA_MOUSE___1
Aldoa	mmu-miR-382-3p	0.406043		-0.142521	0.204778	ALDOA_MOUSE	-0.0809289	0.580602	ALDOA	-1.40856	0.824173	36sp|P05064|ALDOA_MOUSE___1
Aldoa	mmu-miR-382-3p	0.406043		-0.142521	0.204778	ALDOA_MOUSE	-0.0809289	0.580602	ALDOA	-0.93984	0.884092	39sp|P05064|ALDOA_MOUSE___1
Aldoc	mmu-miR-143-3p	0.3728	0.00506636	-0.0710549	0.57406	ALDOC_MOUSE	-0.100951	0.557485	ALDOC	-0.129561	0.93756	36sp|P05063|ALDOC_MOUSE___1
Aldoc	mmu-miR-143-3p	0.3728	0.00506636	-0.0710549	0.57406	ALDOC_MOUSE	-0.100951	0.557485	ALDOC	-0.327729	0.963652	39sp|P05063|ALDOC_MOUSE___1
Aldoc	mmu-miR-3071-5p	0.403462	0.236349	-0.0710549	0.57406	ALDOC_MOUSE	-0.100951	0.557485	ALDOC	-0.129561	0.93756	36sp|P05063|ALDOC_MOUSE___1
Aldoc	mmu-miR-3071-5p	0.403462	0.236349	-0.0710549	0.57406	ALDOC_MOUSE	-0.100951	0.557485	ALDOC	-0.327729	0.963652	39sp|P05063|ALDOC_MOUSE___1
Amph	mmu-miR-153-3p	0.3198	0.107994	-0.0283327	0.839444	AMPH_MOUSE	-0.0614503	0.840296	AMPH	-2.84696	0.824173	250sp|Q7TQF7|AMPH_MOUSE___1
Amph	mmu-miR-153-3p	0.3198	0.107994	-0.0283327	0.839444	AMPH_MOUSE	-0.0614503	0.840296	AMPH	-4.85361	0.824173	262sp|Q7TQF7|AMPH_MOUSE___1
Amph	mmu-miR-153-3p	0.3198	0.107994	-0.0283327	0.839444	AMPH_MOUSE	-0.0614503	0.840296	AMPH	-3.21292	0.824173	262sp|Q7TQF7|AMPH_MOUSE___3
Amph	mmu-miR-153-3p	0.3198	0.107994	-0.0283327	0.839444	AMPH_MOUSE	-0.0614503	0.840296	AMPH	-3.21292	0.824173	272sp|Q7TQF7|AMPH_MOUSE___3
Amph	mmu-miR-153-3p	0.3198	0.107994	-0.0283327	0.839444	AMPH_MOUSE	-0.0614503	0.840296	AMPH	-3.21292	0.824173	276sp|Q7TQF7|AMPH_MOUSE___3
Amph	mmu-miR-153-3p	0.3198	0.107994	-0.0283327	0.839444	AMPH_MOUSE	-0.0614503	0.840296	AMPH	-0.310883	0.824173	500sp|Q7TQF7|AMPH_MOUSE___1
Amph	mmu-miR-153-3p	0.3198	0.107994	-0.0283327	0.839444	AMPH_MOUSE	-0.0614503	0.840296	AMPH	-2.2442	0.851161	272sp|Q7TQF7|AMPH_MOUSE___2
Amph	mmu-miR-153-3p	0.3198	0.107994	-0.0283327	0.839444	AMPH_MOUSE	-0.0614503	0.840296	AMPH	1.56735	0.85277	272sp|Q7TQF7|AMPH_MOUSE___1
Amph	mmu-miR-153-3p	0.3198	0.107994	-0.0283327	0.839444	AMPH_MOUSE	-0.0614503	0.840296	AMPH	-0.504793	0.971675	262sp|Q7TQF7|AMPH_MOUSE___2
Amph	mmu-miR-30b-3p	0.236458	0.640546	-0.0283327	0.839444	AMPH_MOUSE	-0.0614503	0.840296	AMPH	-2.84696	0.824173	250sp|Q7TQF7|AMPH_MOUSE___1
Amph	mmu-miR-30b-3p	0.236458	0.640546	-0.0283327	0.839444	AMPH_MOUSE	-0.0614503	0.840296	AMPH	-4.85361	0.824173	262sp|Q7TQF7|AMPH_MOUSE___1
Amph	mmu-miR-30b-3p	0.236458	0.640546	-0.0283327	0.839444	AMPH_MOUSE	-0.0614503	0.840296	AMPH	-3.21292	0.824173	262sp|Q7TQF7|AMPH_MOUSE___3
Amph	mmu-miR-30b-3p	0.236458	0.640546	-0.0283327	0.839444	AMPH_MOUSE	-0.0614503	0.840296	AMPH	-3.21292	0.824173	272sp|Q7TQF7|AMPH_MOUSE___3
Amph	mmu-miR-30b-3p	0.236458	0.640546	-0.0283327	0.839444	AMPH_MOUSE	-0.0614503	0.840296	AMPH	-3.21292	0.824173	276sp|Q7TQF7|AMPH_MOUSE___3
Amph	mmu-miR-30b-3p	0.236458	0.640546	-0.0283327	0.839444	AMPH_MOUSE	-0.0614503	0.840296	AMPH	-0.310883	0.824173	500sp|Q7TQF7|AMPH_MOUSE___1
Amph	mmu-miR-30b-3p	0.236458	0.640546	-0.0283327	0.839444	AMPH_MOUSE	-0.0614503	0.840296	AMPH	-2.2442	0.851161	272sp|Q7TQF7|AMPH_MOUSE___2
Amph	mmu-miR-30b-3p	0.236458	0.640546	-0.0283327	0.839444	AMPH_MOUSE	-0.0614503	0.840296	AMPH	1.56735	0.85277	272sp|Q7TQF7|AMPH_MOUSE___1
Amph	mmu-miR-30b-3p	0.236458	0.640546	-0.0283327	0.839444	AMPH_MOUSE	-0.0614503	0.840296	AMPH	-0.504793	0.971675	262sp|Q7TQF7|AMPH_MOUSE___2
Amph	mmu-miR-708-5p	0.251587	0.00624243	-0.0283327	0.839444	AMPH_MOUSE	-0.0614503	0.840296	AMPH	-2.84696	0.824173	250sp|Q7TQF7|AMPH_MOUSE___1
Amph	mmu-miR-708-5p	0.251587	0.00624243	-0.0283327	0.839444	AMPH_MOUSE	-0.0614503	0.840296	AMPH	-4.85361	0.824173	262sp|Q7TQF7|AMPH_MOUSE___1
Amph	mmu-miR-708-5p	0.251587	0.00624243	-0.0283327	0.839444	AMPH_MOUSE	-0.0614503	0.840296	AMPH	-3.21292	0.824173	262sp|Q7TQF7|AMPH_MOUSE___3
Amph	mmu-miR-708-5p	0.251587	0.00624243	-0.0283327	0.839444	AMPH_MOUSE	-0.0614503	0.840296	AMPH	-3.21292	0.824173	272sp|Q7TQF7|AMPH_MOUSE___3
Amph	mmu-miR-708-5p	0.251587	0.00624243	-0.0283327	0.839444	AMPH_MOUSE	-0.0614503	0.840296	AMPH	-3.21292	0.824173	276sp|Q7TQF7|AMPH_MOUSE___3
Amph	mmu-miR-708-5p	0.251587	0.00624243	-0.0283327	0.839444	AMPH_MOUSE	-0.0614503	0.840296	AMPH	-0.310883	0.824173	500sp|Q7TQF7|AMPH_MOUSE___1
Amph	mmu-miR-708-5p	0.251587	0.00624243	-0.0283327	0.839444	AMPH_MOUSE	-0.0614503	0.840296	AMPH	-2.2442	0.851161	272sp|Q7TQF7|AMPH_MOUSE___2
Amph	mmu-miR-708-5p	0.251587	0.00624243	-0.0283327	0.839444	AMPH_MOUSE	-0.0614503	0.840296	AMPH	1.56735	0.85277	272sp|Q7TQF7|AMPH_MOUSE___1
Amph	mmu-miR-708-5p	0.251587	0.00624243	-0.0283327	0.839444	AMPH_MOUSE	-0.0614503	0.840296	AMPH	-0.504793	0.971675	262sp|Q7TQF7|AMPH_MOUSE___2
Ank2	mmu-miR-146b-5p	0.00898808	0.964178	-0.0170587	0.967498	ANK2_MOUSE	-0.0136314	0.975174	ANK2	-5.40392	0.824173	2431sp|Q8C8R3|ANK2_MOUSE___1
Ank2	mmu-miR-146b-5p	0.00898808	0.964178	-0.0170587	0.967498	ANK2_MOUSE	-0.0136314	0.975174	ANK2	-3.2597	0.824173	2493sp|Q8C8R3|ANK2_MOUSE___1
Ank2	mmu-miR-146b-5p	0.00898808	0.964178	-0.0170587	0.967498	ANK2_MOUSE	-0.0136314	0.975174	ANK2	-0.668883	0.824173	2232sp|Q8C8R3|ANK2_MOUSE___1
Ank2	mmu-miR-146b-5p	0.00898808	0.964178	-0.0170587	0.967498	ANK2_MOUSE	-0.0136314	0.975174	ANK2	-2.95829	0.824173	3718sp|Q8C8R3|ANK2_MOUSE___1
Ank2	mmu-miR-146b-5p	0.00898808	0.964178	-0.0170587	0.967498	ANK2_MOUSE	-0.0136314	0.975174	ANK2	-3.98236	0.824173	2205sp|Q8C8R3|ANK2_MOUSE___1
Ank2	mmu-miR-146b-5p	0.00898808	0.964178	-0.0170587	0.967498	ANK2_MOUSE	-0.0136314	0.975174	ANK2	0.679544	0.824173	2090sp|Q8C8R3|ANK2_MOUSE___1
Ank2	mmu-miR-146b-5p	0.00898808	0.964178	-0.0170587	0.967498	ANK2_MOUSE	-0.0136314	0.975174	ANK2	1.70808	0.824173	2364sp|Q8C8R3|ANK2_MOUSE___1
Ank2	mmu-miR-146b-5p	0.00898808	0.964178	-0.0170587	0.967498	ANK2_MOUSE	-0.0136314	0.975174	ANK2	-2.34014	0.824173	1816sp|Q8C8R3|ANK2_MOUSE___1
Ank2	mmu-miR-146b-5p	0.00898808	0.964178	-0.0170587	0.967498	ANK2_MOUSE	-0.0136314	0.975174	ANK2	-1.65905	0.824173	1925sp|Q8C8R3|ANK2_MOUSE___1
Ank2	mmu-miR-146b-5p	0.00898808	0.964178	-0.0170587	0.967498	ANK2_MOUSE	-0.0136314	0.975174	ANK2	-0.364327	0.824173	2542sp|Q8C8R3|ANK2_MOUSE___1
Ank2	mmu-miR-146b-5p	0.00898808	0.964178	-0.0170587	0.967498	ANK2_MOUSE	-0.0136314	0.975174	ANK2	-0.308458	0.824173	2824sp|Q8C8R3|ANK2_MOUSE___2
Ank2	mmu-miR-146b-5p	0.00898808	0.964178	-0.0170587	0.967498	ANK2_MOUSE	-0.0136314	0.975174	ANK2	-0.308458	0.824173	2827sp|Q8C8R3|ANK2_MOUSE___2
Ank2	mmu-miR-146b-5p	0.00898808	0.964178	-0.0170587	0.967498	ANK2_MOUSE	-0.0136314	0.975174	ANK2	-1.75141	0.824173	2496sp|Q8C8R3|ANK2_MOUSE___2
Ank2	mmu-miR-146b-5p	0.00898808	0.964178	-0.0170587	0.967498	ANK2_MOUSE	-0.0136314	0.975174	ANK2	-1.75141	0.824173	2499sp|Q8C8R3|ANK2_MOUSE___2
Ank2	mmu-miR-146b-5p	0.00898808	0.964178	-0.0170587	0.967498	ANK2_MOUSE	-0.0136314	0.975174	ANK2	-0.405349	0.824173	2422sp|Q8C8R3|ANK2_MOUSE___1
Ank2	mmu-miR-146b-5p	0.00898808	0.964178	-0.0170587	0.967498	ANK2_MOUSE	-0.0136314	0.975174	ANK2	1.90996	0.824173	2205sp|Q8C8R3|ANK2_MOUSE___2
Ank2	mmu-miR-146b-5p	0.00898808	0.964178	-0.0170587	0.967498	ANK2_MOUSE	-0.0136314	0.975174	ANK2	0.853686	0.824173	914sp|Q8C8R3|ANK2_MOUSE___1
Ank2	mmu-miR-146b-5p	0.00898808	0.964178	-0.0170587	0.967498	ANK2_MOUSE	-0.0136314	0.975174	ANK2	-0.32807	0.824173	2496sp|Q8C8R3|ANK2_MOUSE___1
Ank2	mmu-miR-146b-5p	0.00898808	0.964178	-0.0170587	0.967498	ANK2_MOUSE	-0.0136314	0.975174	ANK2	1.10056	0.842324	2202sp|Q8C8R3|ANK2_MOUSE___2
Ank2	mmu-miR-146b-5p	0.00898808	0.964178	-0.0170587	0.967498	ANK2_MOUSE	-0.0136314	0.975174	ANK2	1.40211	0.842324	2718sp|Q8C8R3|ANK2_MOUSE___1
Ank2	mmu-miR-146b-5p	0.00898808	0.964178	-0.0170587	0.967498	ANK2_MOUSE	-0.0136314	0.975174	ANK2	-1.3846	0.847835	1722sp|Q8C8R3|ANK2_MOUSE___1
Ank2	mmu-miR-146b-5p	0.00898808	0.964178	-0.0170587	0.967498	ANK2_MOUSE	-0.0136314	0.975174	ANK2	-0.937868	0.851629	3050sp|Q8C8R3|ANK2_MOUSE___1
Ank2	mmu-miR-146b-5p	0.00898808	0.964178	-0.0170587	0.967498	ANK2_MOUSE	-0.0136314	0.975174	ANK2	0.937872	0.851629	2777sp|Q8C8R3|ANK2_MOUSE___1
Ank2	mmu-miR-146b-5p	0.00898808	0.964178	-0.0170587	0.967498	ANK2_MOUSE	-0.0136314	0.975174	ANK2	-0.238711	0.858928	1936sp|Q8C8R3|ANK2_MOUSE___1
Ank2	mmu-miR-146b-5p	0.00898808	0.964178	-0.0170587	0.967498	ANK2_MOUSE	-0.0136314	0.975174	ANK2	1.48752	0.858928	3315sp|Q8C8R3|ANK2_MOUSE___1
Ank2	mmu-miR-146b-5p	0.00898808	0.964178	-0.0170587	0.967498	ANK2_MOUSE	-0.0136314	0.975174	ANK2	-1.21069	0.864043	3692sp|Q8C8R3|ANK2_MOUSE___1
Ank2	mmu-miR-146b-5p	0.00898808	0.964178	-0.0170587	0.967498	ANK2_MOUSE	-0.0136314	0.975174	ANK2	1.31981	0.867998	3739sp|Q8C8R3|ANK2_MOUSE___2
Ank2	mmu-miR-146b-5p	0.00898808	0.964178	-0.0170587	0.967498	ANK2_MOUSE	-0.0136314	0.975174	ANK2	1.31981	0.867998	3745sp|Q8C8R3|ANK2_MOUSE___2
Ank2	mmu-miR-146b-5p	0.00898808	0.964178	-0.0170587	0.967498	ANK2_MOUSE	-0.0136314	0.975174	ANK2	-0.892201	0.884808	2755sp|Q8C8R3|ANK2_MOUSE___1
Ank2	mmu-miR-146b-5p	0.00898808	0.964178	-0.0170587	0.967498	ANK2_MOUSE	-0.0136314	0.975174	ANK2	-0.694305	0.891975	2395sp|Q8C8R3|ANK2_MOUSE___1
Ank2	mmu-miR-146b-5p	0.00898808	0.964178	-0.0170587	0.967498	ANK2_MOUSE	-0.0136314	0.975174	ANK2	0.827508	0.901604	2475sp|Q8C8R3|ANK2_MOUSE___1
Ank2	mmu-miR-146b-5p	0.00898808	0.964178	-0.0170587	0.967498	ANK2_MOUSE	-0.0136314	0.975174	ANK2	-0.599057	0.929483	2413sp|Q8C8R3|ANK2_MOUSE___1
Ank2	mmu-miR-146b-5p	0.00898808	0.964178	-0.0170587	0.967498	ANK2_MOUSE	-0.0136314	0.975174	ANK2	0.160808	0.930031	3764sp|Q8C8R3|ANK2_MOUSE___1
Ank2	mmu-miR-146b-5p	0.00898808	0.964178	-0.0170587	0.967498	ANK2_MOUSE	-0.0136314	0.975174	ANK2	-0.541308	0.930356	1428sp|Q8C8R3|ANK2_MOUSE___1
Ank2	mmu-miR-146b-5p	0.00898808	0.964178	-0.0170587	0.967498	ANK2_MOUSE	-0.0136314	0.975174	ANK2	0.897182	0.935569	2333sp|Q8C8R3|ANK2_MOUSE___1
Ank2	mmu-miR-146b-5p	0.00898808	0.964178	-0.0170587	0.967498	ANK2_MOUSE	-0.0136314	0.975174	ANK2	-0.706442	0.936948	1819sp|Q8C8R3|ANK2_MOUSE___1
Ank2	mmu-miR-146b-5p	0.00898808	0.964178	-0.0170587	0.967498	ANK2_MOUSE	-0.0136314	0.975174	ANK2	0.379477	0.936948	1562sp|Q8C8R3|ANK2_MOUSE___1
Ank2	mmu-miR-146b-5p	0.00898808	0.964178	-0.0170587	0.967498	ANK2_MOUSE	-0.0136314	0.975174	ANK2	-0.145244	0.942534	2395sp|Q8C8R3|ANK2_MOUSE___2
Ank2	mmu-miR-146b-5p	0.00898808	0.964178	-0.0170587	0.967498	ANK2_MOUSE	-0.0136314	0.975174	ANK2	-0.145244	0.942534	2399sp|Q8C8R3|ANK2_MOUSE___2
Ank2	mmu-miR-146b-5p	0.00898808	0.964178	-0.0170587	0.967498	ANK2_MOUSE	-0.0136314	0.975174	ANK2	0.387821	0.945538	1426sp|Q8C8R3|ANK2_MOUSE___1
Ank2	mmu-miR-146b-5p	0.00898808	0.964178	-0.0170587	0.967498	ANK2_MOUSE	-0.0136314	0.975174	ANK2	0.0874744	0.945538	3686sp|Q8C8R3|ANK2_MOUSE___1
Ank2	mmu-miR-146b-5p	0.00898808	0.964178	-0.0170587	0.967498	ANK2_MOUSE	-0.0136314	0.975174	ANK2	0.1257	0.950967	2399sp|Q8C8R3|ANK2_MOUSE___1
Ank2	mmu-miR-146b-5p	0.00898808	0.964178	-0.0170587	0.967498	ANK2_MOUSE	-0.0136314	0.975174	ANK2	0.312871	0.961815	3744sp|Q8C8R3|ANK2_MOUSE___3
Ank2	mmu-miR-146b-5p	0.00898808	0.964178	-0.0170587	0.967498	ANK2_MOUSE	-0.0136314	0.975174	ANK2	0.312871	0.961815	3739sp|Q8C8R3|ANK2_MOUSE___3
Ank2	mmu-miR-146b-5p	0.00898808	0.964178	-0.0170587	0.967498	ANK2_MOUSE	-0.0136314	0.975174	ANK2	0.312871	0.961815	3745sp|Q8C8R3|ANK2_MOUSE___3
Ank2	mmu-miR-146b-5p	0.00898808	0.964178	-0.0170587	0.967498	ANK2_MOUSE	-0.0136314	0.975174	ANK2	-0.350989	0.968199	3686sp|Q8C8R3|ANK2_MOUSE___2
Ank2	mmu-miR-146b-5p	0.00898808	0.964178	-0.0170587	0.967498	ANK2_MOUSE	-0.0136314	0.975174	ANK2	-0.350989	0.968199	3692sp|Q8C8R3|ANK2_MOUSE___2
Ank2	mmu-miR-146b-5p	0.00898808	0.964178	-0.0170587	0.967498	ANK2_MOUSE	-0.0136314	0.975174	ANK2	-0.0984174	0.974112	1699sp|Q8C8R3|ANK2_MOUSE___2
Ank2	mmu-miR-146b-5p	0.00898808	0.964178	-0.0170587	0.967498	ANK2_MOUSE	-0.0136314	0.975174	ANK2	-0.0984174	0.974112	1700sp|Q8C8R3|ANK2_MOUSE___2
Ank2	mmu-miR-146b-5p	0.00898808	0.964178	-0.0170587	0.967498	ANK2_MOUSE	-0.0136314	0.975174	ANK2	-0.129111	0.984291	1467sp|Q8C8R3|ANK2_MOUSE___1
Ank2	mmu-miR-15a-5p	0.153549	0.221459	-0.0170587	0.967498	ANK2_MOUSE	-0.0136314	0.975174	ANK2	-5.40392	0.824173	2431sp|Q8C8R3|ANK2_MOUSE___1
Ank2	mmu-miR-15a-5p	0.153549	0.221459	-0.0170587	0.967498	ANK2_MOUSE	-0.0136314	0.975174	ANK2	-3.2597	0.824173	2493sp|Q8C8R3|ANK2_MOUSE___1
Ank2	mmu-miR-15a-5p	0.153549	0.221459	-0.0170587	0.967498	ANK2_MOUSE	-0.0136314	0.975174	ANK2	-0.668883	0.824173	2232sp|Q8C8R3|ANK2_MOUSE___1
Ank2	mmu-miR-15a-5p	0.153549	0.221459	-0.0170587	0.967498	ANK2_MOUSE	-0.0136314	0.975174	ANK2	-2.95829	0.824173	3718sp|Q8C8R3|ANK2_MOUSE___1
Ank2	mmu-miR-15a-5p	0.153549	0.221459	-0.0170587	0.967498	ANK2_MOUSE	-0.0136314	0.975174	ANK2	-3.98236	0.824173	2205sp|Q8C8R3|ANK2_MOUSE___1
Ank2	mmu-miR-15a-5p	0.153549	0.221459	-0.0170587	0.967498	ANK2_MOUSE	-0.0136314	0.975174	ANK2	0.679544	0.824173	2090sp|Q8C8R3|ANK2_MOUSE___1
Ank2	mmu-miR-15a-5p	0.153549	0.221459	-0.0170587	0.967498	ANK2_MOUSE	-0.0136314	0.975174	ANK2	1.70808	0.824173	2364sp|Q8C8R3|ANK2_MOUSE___1
Ank2	mmu-miR-15a-5p	0.153549	0.221459	-0.0170587	0.967498	ANK2_MOUSE	-0.0136314	0.975174	ANK2	-2.34014	0.824173	1816sp|Q8C8R3|ANK2_MOUSE___1
Ank2	mmu-miR-15a-5p	0.153549	0.221459	-0.0170587	0.967498	ANK2_MOUSE	-0.0136314	0.975174	ANK2	-1.65905	0.824173	1925sp|Q8C8R3|ANK2_MOUSE___1
Ank2	mmu-miR-15a-5p	0.153549	0.221459	-0.0170587	0.967498	ANK2_MOUSE	-0.0136314	0.975174	ANK2	-0.364327	0.824173	2542sp|Q8C8R3|ANK2_MOUSE___1
Ank2	mmu-miR-15a-5p	0.153549	0.221459	-0.0170587	0.967498	ANK2_MOUSE	-0.0136314	0.975174	ANK2	-0.308458	0.824173	2824sp|Q8C8R3|ANK2_MOUSE___2
Ank2	mmu-miR-15a-5p	0.153549	0.221459	-0.0170587	0.967498	ANK2_MOUSE	-0.0136314	0.975174	ANK2	-0.308458	0.824173	2827sp|Q8C8R3|ANK2_MOUSE___2
Ank2	mmu-miR-15a-5p	0.153549	0.221459	-0.0170587	0.967498	ANK2_MOUSE	-0.0136314	0.975174	ANK2	-1.75141	0.824173	2496sp|Q8C8R3|ANK2_MOUSE___2
Ank2	mmu-miR-15a-5p	0.153549	0.221459	-0.0170587	0.967498	ANK2_MOUSE	-0.0136314	0.975174	ANK2	-1.75141	0.824173	2499sp|Q8C8R3|ANK2_MOUSE___2
Ank2	mmu-miR-15a-5p	0.153549	0.221459	-0.0170587	0.967498	ANK2_MOUSE	-0.0136314	0.975174	ANK2	-0.405349	0.824173	2422sp|Q8C8R3|ANK2_MOUSE___1
Ank2	mmu-miR-15a-5p	0.153549	0.221459	-0.0170587	0.967498	ANK2_MOUSE	-0.0136314	0.975174	ANK2	1.90996	0.824173	2205sp|Q8C8R3|ANK2_MOUSE___2
Ank2	mmu-miR-15a-5p	0.153549	0.221459	-0.0170587	0.967498	ANK2_MOUSE	-0.0136314	0.975174	ANK2	0.853686	0.824173	914sp|Q8C8R3|ANK2_MOUSE___1
Ank2	mmu-miR-15a-5p	0.153549	0.221459	-0.0170587	0.967498	ANK2_MOUSE	-0.0136314	0.975174	ANK2	-0.32807	0.824173	2496sp|Q8C8R3|ANK2_MOUSE___1
Ank2	mmu-miR-15a-5p	0.153549	0.221459	-0.0170587	0.967498	ANK2_MOUSE	-0.0136314	0.975174	ANK2	1.10056	0.842324	2202sp|Q8C8R3|ANK2_MOUSE___2
Ank2	mmu-miR-15a-5p	0.153549	0.221459	-0.0170587	0.967498	ANK2_MOUSE	-0.0136314	0.975174	ANK2	1.40211	0.842324	2718sp|Q8C8R3|ANK2_MOUSE___1
Ank2	mmu-miR-15a-5p	0.153549	0.221459	-0.0170587	0.967498	ANK2_MOUSE	-0.0136314	0.975174	ANK2	-1.3846	0.847835	1722sp|Q8C8R3|ANK2_MOUSE___1
Ank2	mmu-miR-15a-5p	0.153549	0.221459	-0.0170587	0.967498	ANK2_MOUSE	-0.0136314	0.975174	ANK2	-0.937868	0.851629	3050sp|Q8C8R3|ANK2_MOUSE___1
Ank2	mmu-miR-15a-5p	0.153549	0.221459	-0.0170587	0.967498	ANK2_MOUSE	-0.0136314	0.975174	ANK2	0.937872	0.851629	2777sp|Q8C8R3|ANK2_MOUSE___1
Ank2	mmu-miR-15a-5p	0.153549	0.221459	-0.0170587	0.967498	ANK2_MOUSE	-0.0136314	0.975174	ANK2	-0.238711	0.858928	1936sp|Q8C8R3|ANK2_MOUSE___1
Ank2	mmu-miR-15a-5p	0.153549	0.221459	-0.0170587	0.967498	ANK2_MOUSE	-0.0136314	0.975174	ANK2	1.48752	0.858928	3315sp|Q8C8R3|ANK2_MOUSE___1
Ank2	mmu-miR-15a-5p	0.153549	0.221459	-0.0170587	0.967498	ANK2_MOUSE	-0.0136314	0.975174	ANK2	-1.21069	0.864043	3692sp|Q8C8R3|ANK2_MOUSE___1
Ank2	mmu-miR-15a-5p	0.153549	0.221459	-0.0170587	0.967498	ANK2_MOUSE	-0.0136314	0.975174	ANK2	1.31981	0.867998	3739sp|Q8C8R3|ANK2_MOUSE___2
Ank2	mmu-miR-15a-5p	0.153549	0.221459	-0.0170587	0.967498	ANK2_MOUSE	-0.0136314	0.975174	ANK2	1.31981	0.867998	3745sp|Q8C8R3|ANK2_MOUSE___2
Ank2	mmu-miR-15a-5p	0.153549	0.221459	-0.0170587	0.967498	ANK2_MOUSE	-0.0136314	0.975174	ANK2	-0.892201	0.884808	2755sp|Q8C8R3|ANK2_MOUSE___1
Ank2	mmu-miR-15a-5p	0.153549	0.221459	-0.0170587	0.967498	ANK2_MOUSE	-0.0136314	0.975174	ANK2	-0.694305	0.891975	2395sp|Q8C8R3|ANK2_MOUSE___1
Ank2	mmu-miR-15a-5p	0.153549	0.221459	-0.0170587	0.967498	ANK2_MOUSE	-0.0136314	0.975174	ANK2	0.827508	0.901604	2475sp|Q8C8R3|ANK2_MOUSE___1
Ank2	mmu-miR-15a-5p	0.153549	0.221459	-0.0170587	0.967498	ANK2_MOUSE	-0.0136314	0.975174	ANK2	-0.599057	0.929483	2413sp|Q8C8R3|ANK2_MOUSE___1
Ank2	mmu-miR-15a-5p	0.153549	0.221459	-0.0170587	0.967498	ANK2_MOUSE	-0.0136314	0.975174	ANK2	0.160808	0.930031	3764sp|Q8C8R3|ANK2_MOUSE___1
Ank2	mmu-miR-15a-5p	0.153549	0.221459	-0.0170587	0.967498	ANK2_MOUSE	-0.0136314	0.975174	ANK2	-0.541308	0.930356	1428sp|Q8C8R3|ANK2_MOUSE___1
Ank2	mmu-miR-15a-5p	0.153549	0.221459	-0.0170587	0.967498	ANK2_MOUSE	-0.0136314	0.975174	ANK2	0.897182	0.935569	2333sp|Q8C8R3|ANK2_MOUSE___1
Ank2	mmu-miR-15a-5p	0.153549	0.221459	-0.0170587	0.967498	ANK2_MOUSE	-0.0136314	0.975174	ANK2	-0.706442	0.936948	1819sp|Q8C8R3|ANK2_MOUSE___1
Ank2	mmu-miR-15a-5p	0.153549	0.221459	-0.0170587	0.967498	ANK2_MOUSE	-0.0136314	0.975174	ANK2	0.379477	0.936948	1562sp|Q8C8R3|ANK2_MOUSE___1
Ank2	mmu-miR-15a-5p	0.153549	0.221459	-0.0170587	0.967498	ANK2_MOUSE	-0.0136314	0.975174	ANK2	-0.145244	0.942534	2395sp|Q8C8R3|ANK2_MOUSE___2
Ank2	mmu-miR-15a-5p	0.153549	0.221459	-0.0170587	0.967498	ANK2_MOUSE	-0.0136314	0.975174	ANK2	-0.145244	0.942534	2399sp|Q8C8R3|ANK2_MOUSE___2
Ank2	mmu-miR-15a-5p	0.153549	0.221459	-0.0170587	0.967498	ANK2_MOUSE	-0.0136314	0.975174	ANK2	0.387821	0.945538	1426sp|Q8C8R3|ANK2_MOUSE___1
Ank2	mmu-miR-15a-5p	0.153549	0.221459	-0.0170587	0.967498	ANK2_MOUSE	-0.0136314	0.975174	ANK2	0.0874744	0.945538	3686sp|Q8C8R3|ANK2_MOUSE___1
Ank2	mmu-miR-15a-5p	0.153549	0.221459	-0.0170587	0.967498	ANK2_MOUSE	-0.0136314	0.975174	ANK2	0.1257	0.950967	2399sp|Q8C8R3|ANK2_MOUSE___1
Ank2	mmu-miR-15a-5p	0.153549	0.221459	-0.0170587	0.967498	ANK2_MOUSE	-0.0136314	0.975174	ANK2	0.312871	0.961815	3744sp|Q8C8R3|ANK2_MOUSE___3
Ank2	mmu-miR-15a-5p	0.153549	0.221459	-0.0170587	0.967498	ANK2_MOUSE	-0.0136314	0.975174	ANK2	0.312871	0.961815	3739sp|Q8C8R3|ANK2_MOUSE___3
Ank2	mmu-miR-15a-5p	0.153549	0.221459	-0.0170587	0.967498	ANK2_MOUSE	-0.0136314	0.975174	ANK2	0.312871	0.961815	3745sp|Q8C8R3|ANK2_MOUSE___3
Ank2	mmu-miR-15a-5p	0.153549	0.221459	-0.0170587	0.967498	ANK2_MOUSE	-0.0136314	0.975174	ANK2	-0.350989	0.968199	3686sp|Q8C8R3|ANK2_MOUSE___2
Ank2	mmu-miR-15a-5p	0.153549	0.221459	-0.0170587	0.967498	ANK2_MOUSE	-0.0136314	0.975174	ANK2	-0.350989	0.968199	3692sp|Q8C8R3|ANK2_MOUSE___2
Ank2	mmu-miR-15a-5p	0.153549	0.221459	-0.0170587	0.967498	ANK2_MOUSE	-0.0136314	0.975174	ANK2	-0.0984174	0.974112	1699sp|Q8C8R3|ANK2_MOUSE___2
Ank2	mmu-miR-15a-5p	0.153549	0.221459	-0.0170587	0.967498	ANK2_MOUSE	-0.0136314	0.975174	ANK2	-0.0984174	0.974112	1700sp|Q8C8R3|ANK2_MOUSE___2
Ank2	mmu-miR-15a-5p	0.153549	0.221459	-0.0170587	0.967498	ANK2_MOUSE	-0.0136314	0.975174	ANK2	-0.129111	0.984291	1467sp|Q8C8R3|ANK2_MOUSE___1
Ank2	mmu-miR-21a-5p	0.176337	0.337949	-0.0170587	0.967498	ANK2_MOUSE	-0.0136314	0.975174	ANK2	-5.40392	0.824173	2431sp|Q8C8R3|ANK2_MOUSE___1
Ank2	mmu-miR-21a-5p	0.176337	0.337949	-0.0170587	0.967498	ANK2_MOUSE	-0.0136314	0.975174	ANK2	-3.2597	0.824173	2493sp|Q8C8R3|ANK2_MOUSE___1
Ank2	mmu-miR-21a-5p	0.176337	0.337949	-0.0170587	0.967498	ANK2_MOUSE	-0.0136314	0.975174	ANK2	-0.668883	0.824173	2232sp|Q8C8R3|ANK2_MOUSE___1
Ank2	mmu-miR-21a-5p	0.176337	0.337949	-0.0170587	0.967498	ANK2_MOUSE	-0.0136314	0.975174	ANK2	-2.95829	0.824173	3718sp|Q8C8R3|ANK2_MOUSE___1
Ank2	mmu-miR-21a-5p	0.176337	0.337949	-0.0170587	0.967498	ANK2_MOUSE	-0.0136314	0.975174	ANK2	-3.98236	0.824173	2205sp|Q8C8R3|ANK2_MOUSE___1
Ank2	mmu-miR-21a-5p	0.176337	0.337949	-0.0170587	0.967498	ANK2_MOUSE	-0.0136314	0.975174	ANK2	0.679544	0.824173	2090sp|Q8C8R3|ANK2_MOUSE___1
Ank2	mmu-miR-21a-5p	0.176337	0.337949	-0.0170587	0.967498	ANK2_MOUSE	-0.0136314	0.975174	ANK2	1.70808	0.824173	2364sp|Q8C8R3|ANK2_MOUSE___1
Ank2	mmu-miR-21a-5p	0.176337	0.337949	-0.0170587	0.967498	ANK2_MOUSE	-0.0136314	0.975174	ANK2	-2.34014	0.824173	1816sp|Q8C8R3|ANK2_MOUSE___1
Ank2	mmu-miR-21a-5p	0.176337	0.337949	-0.0170587	0.967498	ANK2_MOUSE	-0.0136314	0.975174	ANK2	-1.65905	0.824173	1925sp|Q8C8R3|ANK2_MOUSE___1
Ank2	mmu-miR-21a-5p	0.176337	0.337949	-0.0170587	0.967498	ANK2_MOUSE	-0.0136314	0.975174	ANK2	-0.364327	0.824173	2542sp|Q8C8R3|ANK2_MOUSE___1
Ank2	mmu-miR-21a-5p	0.176337	0.337949	-0.0170587	0.967498	ANK2_MOUSE	-0.0136314	0.975174	ANK2	-0.308458	0.824173	2824sp|Q8C8R3|ANK2_MOUSE___2
Ank2	mmu-miR-21a-5p	0.176337	0.337949	-0.0170587	0.967498	ANK2_MOUSE	-0.0136314	0.975174	ANK2	-0.308458	0.824173	2827sp|Q8C8R3|ANK2_MOUSE___2
Ank2	mmu-miR-21a-5p	0.176337	0.337949	-0.0170587	0.967498	ANK2_MOUSE	-0.0136314	0.975174	ANK2	-1.75141	0.824173	2496sp|Q8C8R3|ANK2_MOUSE___2
Ank2	mmu-miR-21a-5p	0.176337	0.337949	-0.0170587	0.967498	ANK2_MOUSE	-0.0136314	0.975174	ANK2	-1.75141	0.824173	2499sp|Q8C8R3|ANK2_MOUSE___2
Ank2	mmu-miR-21a-5p	0.176337	0.337949	-0.0170587	0.967498	ANK2_MOUSE	-0.0136314	0.975174	ANK2	-0.405349	0.824173	2422sp|Q8C8R3|ANK2_MOUSE___1
Ank2	mmu-miR-21a-5p	0.176337	0.337949	-0.0170587	0.967498	ANK2_MOUSE	-0.0136314	0.975174	ANK2	1.90996	0.824173	2205sp|Q8C8R3|ANK2_MOUSE___2
Ank2	mmu-miR-21a-5p	0.176337	0.337949	-0.0170587	0.967498	ANK2_MOUSE	-0.0136314	0.975174	ANK2	0.853686	0.824173	914sp|Q8C8R3|ANK2_MOUSE___1
Ank2	mmu-miR-21a-5p	0.176337	0.337949	-0.0170587	0.967498	ANK2_MOUSE	-0.0136314	0.975174	ANK2	-0.32807	0.824173	2496sp|Q8C8R3|ANK2_MOUSE___1
Ank2	mmu-miR-21a-5p	0.176337	0.337949	-0.0170587	0.967498	ANK2_MOUSE	-0.0136314	0.975174	ANK2	1.10056	0.842324	2202sp|Q8C8R3|ANK2_MOUSE___2
Ank2	mmu-miR-21a-5p	0.176337	0.337949	-0.0170587	0.967498	ANK2_MOUSE	-0.0136314	0.975174	ANK2	1.40211	0.842324	2718sp|Q8C8R3|ANK2_MOUSE___1
Ank2	mmu-miR-21a-5p	0.176337	0.337949	-0.0170587	0.967498	ANK2_MOUSE	-0.0136314	0.975174	ANK2	-1.3846	0.847835	1722sp|Q8C8R3|ANK2_MOUSE___1
Ank2	mmu-miR-21a-5p	0.176337	0.337949	-0.0170587	0.967498	ANK2_MOUSE	-0.0136314	0.975174	ANK2	-0.937868	0.851629	3050sp|Q8C8R3|ANK2_MOUSE___1
Ank2	mmu-miR-21a-5p	0.176337	0.337949	-0.0170587	0.967498	ANK2_MOUSE	-0.0136314	0.975174	ANK2	0.937872	0.851629	2777sp|Q8C8R3|ANK2_MOUSE___1
Ank2	mmu-miR-21a-5p	0.176337	0.337949	-0.0170587	0.967498	ANK2_MOUSE	-0.0136314	0.975174	ANK2	-0.238711	0.858928	1936sp|Q8C8R3|ANK2_MOUSE___1
Ank2	mmu-miR-21a-5p	0.176337	0.337949	-0.0170587	0.967498	ANK2_MOUSE	-0.0136314	0.975174	ANK2	1.48752	0.858928	3315sp|Q8C8R3|ANK2_MOUSE___1
Ank2	mmu-miR-21a-5p	0.176337	0.337949	-0.0170587	0.967498	ANK2_MOUSE	-0.0136314	0.975174	ANK2	-1.21069	0.864043	3692sp|Q8C8R3|ANK2_MOUSE___1
Ank2	mmu-miR-21a-5p	0.176337	0.337949	-0.0170587	0.967498	ANK2_MOUSE	-0.0136314	0.975174	ANK2	1.31981	0.867998	3739sp|Q8C8R3|ANK2_MOUSE___2
Ank2	mmu-miR-21a-5p	0.176337	0.337949	-0.0170587	0.967498	ANK2_MOUSE	-0.0136314	0.975174	ANK2	1.31981	0.867998	3745sp|Q8C8R3|ANK2_MOUSE___2
Ank2	mmu-miR-21a-5p	0.176337	0.337949	-0.0170587	0.967498	ANK2_MOUSE	-0.0136314	0.975174	ANK2	-0.892201	0.884808	2755sp|Q8C8R3|ANK2_MOUSE___1
Ank2	mmu-miR-21a-5p	0.176337	0.337949	-0.0170587	0.967498	ANK2_MOUSE	-0.0136314	0.975174	ANK2	-0.694305	0.891975	2395sp|Q8C8R3|ANK2_MOUSE___1
Ank2	mmu-miR-21a-5p	0.176337	0.337949	-0.0170587	0.967498	ANK2_MOUSE	-0.0136314	0.975174	ANK2	0.827508	0.901604	2475sp|Q8C8R3|ANK2_MOUSE___1
Ank2	mmu-miR-21a-5p	0.176337	0.337949	-0.0170587	0.967498	ANK2_MOUSE	-0.0136314	0.975174	ANK2	-0.599057	0.929483	2413sp|Q8C8R3|ANK2_MOUSE___1
Ank2	mmu-miR-21a-5p	0.176337	0.337949	-0.0170587	0.967498	ANK2_MOUSE	-0.0136314	0.975174	ANK2	0.160808	0.930031	3764sp|Q8C8R3|ANK2_MOUSE___1
Ank2	mmu-miR-21a-5p	0.176337	0.337949	-0.0170587	0.967498	ANK2_MOUSE	-0.0136314	0.975174	ANK2	-0.541308	0.930356	1428sp|Q8C8R3|ANK2_MOUSE___1
Ank2	mmu-miR-21a-5p	0.176337	0.337949	-0.0170587	0.967498	ANK2_MOUSE	-0.0136314	0.975174	ANK2	0.897182	0.935569	2333sp|Q8C8R3|ANK2_MOUSE___1
Ank2	mmu-miR-21a-5p	0.176337	0.337949	-0.0170587	0.967498	ANK2_MOUSE	-0.0136314	0.975174	ANK2	-0.706442	0.936948	1819sp|Q8C8R3|ANK2_MOUSE___1
Ank2	mmu-miR-21a-5p	0.176337	0.337949	-0.0170587	0.967498	ANK2_MOUSE	-0.0136314	0.975174	ANK2	0.379477	0.936948	1562sp|Q8C8R3|ANK2_MOUSE___1
Ank2	mmu-miR-21a-5p	0.176337	0.337949	-0.0170587	0.967498	ANK2_MOUSE	-0.0136314	0.975174	ANK2	-0.145244	0.942534	2395sp|Q8C8R3|ANK2_MOUSE___2
Ank2	mmu-miR-21a-5p	0.176337	0.337949	-0.0170587	0.967498	ANK2_MOUSE	-0.0136314	0.975174	ANK2	-0.145244	0.942534	2399sp|Q8C8R3|ANK2_MOUSE___2
Ank2	mmu-miR-21a-5p	0.176337	0.337949	-0.0170587	0.967498	ANK2_MOUSE	-0.0136314	0.975174	ANK2	0.387821	0.945538	1426sp|Q8C8R3|ANK2_MOUSE___1
Ank2	mmu-miR-21a-5p	0.176337	0.337949	-0.0170587	0.967498	ANK2_MOUSE	-0.0136314	0.975174	ANK2	0.0874744	0.945538	3686sp|Q8C8R3|ANK2_MOUSE___1
Ank2	mmu-miR-21a-5p	0.176337	0.337949	-0.0170587	0.967498	ANK2_MOUSE	-0.0136314	0.975174	ANK2	0.1257	0.950967	2399sp|Q8C8R3|ANK2_MOUSE___1
Ank2	mmu-miR-21a-5p	0.176337	0.337949	-0.0170587	0.967498	ANK2_MOUSE	-0.0136314	0.975174	ANK2	0.312871	0.961815	3744sp|Q8C8R3|ANK2_MOUSE___3
Ank2	mmu-miR-21a-5p	0.176337	0.337949	-0.0170587	0.967498	ANK2_MOUSE	-0.0136314	0.975174	ANK2	0.312871	0.961815	3739sp|Q8C8R3|ANK2_MOUSE___3
Ank2	mmu-miR-21a-5p	0.176337	0.337949	-0.0170587	0.967498	ANK2_MOUSE	-0.0136314	0.975174	ANK2	0.312871	0.961815	3745sp|Q8C8R3|ANK2_MOUSE___3
Ank2	mmu-miR-21a-5p	0.176337	0.337949	-0.0170587	0.967498	ANK2_MOUSE	-0.0136314	0.975174	ANK2	-0.350989	0.968199	3686sp|Q8C8R3|ANK2_MOUSE___2
Ank2	mmu-miR-21a-5p	0.176337	0.337949	-0.0170587	0.967498	ANK2_MOUSE	-0.0136314	0.975174	ANK2	-0.350989	0.968199	3692sp|Q8C8R3|ANK2_MOUSE___2
Ank2	mmu-miR-21a-5p	0.176337	0.337949	-0.0170587	0.967498	ANK2_MOUSE	-0.0136314	0.975174	ANK2	-0.0984174	0.974112	1699sp|Q8C8R3|ANK2_MOUSE___2
Ank2	mmu-miR-21a-5p	0.176337	0.337949	-0.0170587	0.967498	ANK2_MOUSE	-0.0136314	0.975174	ANK2	-0.0984174	0.974112	1700sp|Q8C8R3|ANK2_MOUSE___2
Ank2	mmu-miR-21a-5p	0.176337	0.337949	-0.0170587	0.967498	ANK2_MOUSE	-0.0136314	0.975174	ANK2	-0.129111	0.984291	1467sp|Q8C8R3|ANK2_MOUSE___1
Ank2	mmu-miR-221-3p	0.052911	0.730573	-0.0170587	0.967498	ANK2_MOUSE	-0.0136314	0.975174	ANK2	-5.40392	0.824173	2431sp|Q8C8R3|ANK2_MOUSE___1
Ank2	mmu-miR-221-3p	0.052911	0.730573	-0.0170587	0.967498	ANK2_MOUSE	-0.0136314	0.975174	ANK2	-3.2597	0.824173	2493sp|Q8C8R3|ANK2_MOUSE___1
Ank2	mmu-miR-221-3p	0.052911	0.730573	-0.0170587	0.967498	ANK2_MOUSE	-0.0136314	0.975174	ANK2	-0.668883	0.824173	2232sp|Q8C8R3|ANK2_MOUSE___1
Ank2	mmu-miR-221-3p	0.052911	0.730573	-0.0170587	0.967498	ANK2_MOUSE	-0.0136314	0.975174	ANK2	-2.95829	0.824173	3718sp|Q8C8R3|ANK2_MOUSE___1
Ank2	mmu-miR-221-3p	0.052911	0.730573	-0.0170587	0.967498	ANK2_MOUSE	-0.0136314	0.975174	ANK2	-3.98236	0.824173	2205sp|Q8C8R3|ANK2_MOUSE___1
Ank2	mmu-miR-221-3p	0.052911	0.730573	-0.0170587	0.967498	ANK2_MOUSE	-0.0136314	0.975174	ANK2	0.679544	0.824173	2090sp|Q8C8R3|ANK2_MOUSE___1
Ank2	mmu-miR-221-3p	0.052911	0.730573	-0.0170587	0.967498	ANK2_MOUSE	-0.0136314	0.975174	ANK2	1.70808	0.824173	2364sp|Q8C8R3|ANK2_MOUSE___1
Ank2	mmu-miR-221-3p	0.052911	0.730573	-0.0170587	0.967498	ANK2_MOUSE	-0.0136314	0.975174	ANK2	-2.34014	0.824173	1816sp|Q8C8R3|ANK2_MOUSE___1
Ank2	mmu-miR-221-3p	0.052911	0.730573	-0.0170587	0.967498	ANK2_MOUSE	-0.0136314	0.975174	ANK2	-1.65905	0.824173	1925sp|Q8C8R3|ANK2_MOUSE___1
Ank2	mmu-miR-221-3p	0.052911	0.730573	-0.0170587	0.967498	ANK2_MOUSE	-0.0136314	0.975174	ANK2	-0.364327	0.824173	2542sp|Q8C8R3|ANK2_MOUSE___1
Ank2	mmu-miR-221-3p	0.052911	0.730573	-0.0170587	0.967498	ANK2_MOUSE	-0.0136314	0.975174	ANK2	-0.308458	0.824173	2824sp|Q8C8R3|ANK2_MOUSE___2
Ank2	mmu-miR-221-3p	0.052911	0.730573	-0.0170587	0.967498	ANK2_MOUSE	-0.0136314	0.975174	ANK2	-0.308458	0.824173	2827sp|Q8C8R3|ANK2_MOUSE___2
Ank2	mmu-miR-221-3p	0.052911	0.730573	-0.0170587	0.967498	ANK2_MOUSE	-0.0136314	0.975174	ANK2	-1.75141	0.824173	2496sp|Q8C8R3|ANK2_MOUSE___2
Ank2	mmu-miR-221-3p	0.052911	0.730573	-0.0170587	0.967498	ANK2_MOUSE	-0.0136314	0.975174	ANK2	-1.75141	0.824173	2499sp|Q8C8R3|ANK2_MOUSE___2
Ank2	mmu-miR-221-3p	0.052911	0.730573	-0.0170587	0.967498	ANK2_MOUSE	-0.0136314	0.975174	ANK2	-0.405349	0.824173	2422sp|Q8C8R3|ANK2_MOUSE___1
Ank2	mmu-miR-221-3p	0.052911	0.730573	-0.0170587	0.967498	ANK2_MOUSE	-0.0136314	0.975174	ANK2	1.90996	0.824173	2205sp|Q8C8R3|ANK2_MOUSE___2
Ank2	mmu-miR-221-3p	0.052911	0.730573	-0.0170587	0.967498	ANK2_MOUSE	-0.0136314	0.975174	ANK2	0.853686	0.824173	914sp|Q8C8R3|ANK2_MOUSE___1
Ank2	mmu-miR-221-3p	0.052911	0.730573	-0.0170587	0.967498	ANK2_MOUSE	-0.0136314	0.975174	ANK2	-0.32807	0.824173	2496sp|Q8C8R3|ANK2_MOUSE___1
Ank2	mmu-miR-221-3p	0.052911	0.730573	-0.0170587	0.967498	ANK2_MOUSE	-0.0136314	0.975174	ANK2	1.10056	0.842324	2202sp|Q8C8R3|ANK2_MOUSE___2
Ank2	mmu-miR-221-3p	0.052911	0.730573	-0.0170587	0.967498	ANK2_MOUSE	-0.0136314	0.975174	ANK2	1.40211	0.842324	2718sp|Q8C8R3|ANK2_MOUSE___1
Ank2	mmu-miR-221-3p	0.052911	0.730573	-0.0170587	0.967498	ANK2_MOUSE	-0.0136314	0.975174	ANK2	-1.3846	0.847835	1722sp|Q8C8R3|ANK2_MOUSE___1
Ank2	mmu-miR-221-3p	0.052911	0.730573	-0.0170587	0.967498	ANK2_MOUSE	-0.0136314	0.975174	ANK2	-0.937868	0.851629	3050sp|Q8C8R3|ANK2_MOUSE___1
Ank2	mmu-miR-221-3p	0.052911	0.730573	-0.0170587	0.967498	ANK2_MOUSE	-0.0136314	0.975174	ANK2	0.937872	0.851629	2777sp|Q8C8R3|ANK2_MOUSE___1
Ank2	mmu-miR-221-3p	0.052911	0.730573	-0.0170587	0.967498	ANK2_MOUSE	-0.0136314	0.975174	ANK2	-0.238711	0.858928	1936sp|Q8C8R3|ANK2_MOUSE___1
Ank2	mmu-miR-221-3p	0.052911	0.730573	-0.0170587	0.967498	ANK2_MOUSE	-0.0136314	0.975174	ANK2	1.48752	0.858928	3315sp|Q8C8R3|ANK2_MOUSE___1
Ank2	mmu-miR-221-3p	0.052911	0.730573	-0.0170587	0.967498	ANK2_MOUSE	-0.0136314	0.975174	ANK2	-1.21069	0.864043	3692sp|Q8C8R3|ANK2_MOUSE___1
Ank2	mmu-miR-221-3p	0.052911	0.730573	-0.0170587	0.967498	ANK2_MOUSE	-0.0136314	0.975174	ANK2	1.31981	0.867998	3739sp|Q8C8R3|ANK2_MOUSE___2
Ank2	mmu-miR-221-3p	0.052911	0.730573	-0.0170587	0.967498	ANK2_MOUSE	-0.0136314	0.975174	ANK2	1.31981	0.867998	3745sp|Q8C8R3|ANK2_MOUSE___2
Ank2	mmu-miR-221-3p	0.052911	0.730573	-0.0170587	0.967498	ANK2_MOUSE	-0.0136314	0.975174	ANK2	-0.892201	0.884808	2755sp|Q8C8R3|ANK2_MOUSE___1
Ank2	mmu-miR-221-3p	0.052911	0.730573	-0.0170587	0.967498	ANK2_MOUSE	-0.0136314	0.975174	ANK2	-0.694305	0.891975	2395sp|Q8C8R3|ANK2_MOUSE___1
Ank2	mmu-miR-221-3p	0.052911	0.730573	-0.0170587	0.967498	ANK2_MOUSE	-0.0136314	0.975174	ANK2	0.827508	0.901604	2475sp|Q8C8R3|ANK2_MOUSE___1
Ank2	mmu-miR-221-3p	0.052911	0.730573	-0.0170587	0.967498	ANK2_MOUSE	-0.0136314	0.975174	ANK2	-0.599057	0.929483	2413sp|Q8C8R3|ANK2_MOUSE___1
Ank2	mmu-miR-221-3p	0.052911	0.730573	-0.0170587	0.967498	ANK2_MOUSE	-0.0136314	0.975174	ANK2	0.160808	0.930031	3764sp|Q8C8R3|ANK2_MOUSE___1
Ank2	mmu-miR-221-3p	0.052911	0.730573	-0.0170587	0.967498	ANK2_MOUSE	-0.0136314	0.975174	ANK2	-0.541308	0.930356	1428sp|Q8C8R3|ANK2_MOUSE___1
Ank2	mmu-miR-221-3p	0.052911	0.730573	-0.0170587	0.967498	ANK2_MOUSE	-0.0136314	0.975174	ANK2	0.897182	0.935569	2333sp|Q8C8R3|ANK2_MOUSE___1
Ank2	mmu-miR-221-3p	0.052911	0.730573	-0.0170587	0.967498	ANK2_MOUSE	-0.0136314	0.975174	ANK2	-0.706442	0.936948	1819sp|Q8C8R3|ANK2_MOUSE___1
Ank2	mmu-miR-221-3p	0.052911	0.730573	-0.0170587	0.967498	ANK2_MOUSE	-0.0136314	0.975174	ANK2	0.379477	0.936948	1562sp|Q8C8R3|ANK2_MOUSE___1
Ank2	mmu-miR-221-3p	0.052911	0.730573	-0.0170587	0.967498	ANK2_MOUSE	-0.0136314	0.975174	ANK2	-0.145244	0.942534	2395sp|Q8C8R3|ANK2_MOUSE___2
Ank2	mmu-miR-221-3p	0.052911	0.730573	-0.0170587	0.967498	ANK2_MOUSE	-0.0136314	0.975174	ANK2	-0.145244	0.942534	2399sp|Q8C8R3|ANK2_MOUSE___2
Ank2	mmu-miR-221-3p	0.052911	0.730573	-0.0170587	0.967498	ANK2_MOUSE	-0.0136314	0.975174	ANK2	0.387821	0.945538	1426sp|Q8C8R3|ANK2_MOUSE___1
Ank2	mmu-miR-221-3p	0.052911	0.730573	-0.0170587	0.967498	ANK2_MOUSE	-0.0136314	0.975174	ANK2	0.0874744	0.945538	3686sp|Q8C8R3|ANK2_MOUSE___1
Ank2	mmu-miR-221-3p	0.052911	0.730573	-0.0170587	0.967498	ANK2_MOUSE	-0.0136314	0.975174	ANK2	0.1257	0.950967	2399sp|Q8C8R3|ANK2_MOUSE___1
Ank2	mmu-miR-221-3p	0.052911	0.730573	-0.0170587	0.967498	ANK2_MOUSE	-0.0136314	0.975174	ANK2	0.312871	0.961815	3744sp|Q8C8R3|ANK2_MOUSE___3
Ank2	mmu-miR-221-3p	0.052911	0.730573	-0.0170587	0.967498	ANK2_MOUSE	-0.0136314	0.975174	ANK2	0.312871	0.961815	3739sp|Q8C8R3|ANK2_MOUSE___3
Ank2	mmu-miR-221-3p	0.052911	0.730573	-0.0170587	0.967498	ANK2_MOUSE	-0.0136314	0.975174	ANK2	0.312871	0.961815	3745sp|Q8C8R3|ANK2_MOUSE___3
Ank2	mmu-miR-221-3p	0.052911	0.730573	-0.0170587	0.967498	ANK2_MOUSE	-0.0136314	0.975174	ANK2	-0.350989	0.968199	3686sp|Q8C8R3|ANK2_MOUSE___2
Ank2	mmu-miR-221-3p	0.052911	0.730573	-0.0170587	0.967498	ANK2_MOUSE	-0.0136314	0.975174	ANK2	-0.350989	0.968199	3692sp|Q8C8R3|ANK2_MOUSE___2
Ank2	mmu-miR-221-3p	0.052911	0.730573	-0.0170587	0.967498	ANK2_MOUSE	-0.0136314	0.975174	ANK2	-0.0984174	0.974112	1699sp|Q8C8R3|ANK2_MOUSE___2
Ank2	mmu-miR-221-3p	0.052911	0.730573	-0.0170587	0.967498	ANK2_MOUSE	-0.0136314	0.975174	ANK2	-0.0984174	0.974112	1700sp|Q8C8R3|ANK2_MOUSE___2
Ank2	mmu-miR-221-3p	0.052911	0.730573	-0.0170587	0.967498	ANK2_MOUSE	-0.0136314	0.975174	ANK2	-0.129111	0.984291	1467sp|Q8C8R3|ANK2_MOUSE___1
Ank2	mmu-miR-222-3p	0.0148745	0.903763	-0.0170587	0.967498	ANK2_MOUSE	-0.0136314	0.975174	ANK2	-5.40392	0.824173	2431sp|Q8C8R3|ANK2_MOUSE___1
Ank2	mmu-miR-222-3p	0.0148745	0.903763	-0.0170587	0.967498	ANK2_MOUSE	-0.0136314	0.975174	ANK2	-3.2597	0.824173	2493sp|Q8C8R3|ANK2_MOUSE___1
Ank2	mmu-miR-222-3p	0.0148745	0.903763	-0.0170587	0.967498	ANK2_MOUSE	-0.0136314	0.975174	ANK2	-0.668883	0.824173	2232sp|Q8C8R3|ANK2_MOUSE___1
Ank2	mmu-miR-222-3p	0.0148745	0.903763	-0.0170587	0.967498	ANK2_MOUSE	-0.0136314	0.975174	ANK2	-2.95829	0.824173	3718sp|Q8C8R3|ANK2_MOUSE___1
Ank2	mmu-miR-222-3p	0.0148745	0.903763	-0.0170587	0.967498	ANK2_MOUSE	-0.0136314	0.975174	ANK2	-3.98236	0.824173	2205sp|Q8C8R3|ANK2_MOUSE___1
Ank2	mmu-miR-222-3p	0.0148745	0.903763	-0.0170587	0.967498	ANK2_MOUSE	-0.0136314	0.975174	ANK2	0.679544	0.824173	2090sp|Q8C8R3|ANK2_MOUSE___1
Ank2	mmu-miR-222-3p	0.0148745	0.903763	-0.0170587	0.967498	ANK2_MOUSE	-0.0136314	0.975174	ANK2	1.70808	0.824173	2364sp|Q8C8R3|ANK2_MOUSE___1
Ank2	mmu-miR-222-3p	0.0148745	0.903763	-0.0170587	0.967498	ANK2_MOUSE	-0.0136314	0.975174	ANK2	-2.34014	0.824173	1816sp|Q8C8R3|ANK2_MOUSE___1
Ank2	mmu-miR-222-3p	0.0148745	0.903763	-0.0170587	0.967498	ANK2_MOUSE	-0.0136314	0.975174	ANK2	-1.65905	0.824173	1925sp|Q8C8R3|ANK2_MOUSE___1
Ank2	mmu-miR-222-3p	0.0148745	0.903763	-0.0170587	0.967498	ANK2_MOUSE	-0.0136314	0.975174	ANK2	-0.364327	0.824173	2542sp|Q8C8R3|ANK2_MOUSE___1
Ank2	mmu-miR-222-3p	0.0148745	0.903763	-0.0170587	0.967498	ANK2_MOUSE	-0.0136314	0.975174	ANK2	-0.308458	0.824173	2824sp|Q8C8R3|ANK2_MOUSE___2
Ank2	mmu-miR-222-3p	0.0148745	0.903763	-0.0170587	0.967498	ANK2_MOUSE	-0.0136314	0.975174	ANK2	-0.308458	0.824173	2827sp|Q8C8R3|ANK2_MOUSE___2
Ank2	mmu-miR-222-3p	0.0148745	0.903763	-0.0170587	0.967498	ANK2_MOUSE	-0.0136314	0.975174	ANK2	-1.75141	0.824173	2496sp|Q8C8R3|ANK2_MOUSE___2
Ank2	mmu-miR-222-3p	0.0148745	0.903763	-0.0170587	0.967498	ANK2_MOUSE	-0.0136314	0.975174	ANK2	-1.75141	0.824173	2499sp|Q8C8R3|ANK2_MOUSE___2
Ank2	mmu-miR-222-3p	0.0148745	0.903763	-0.0170587	0.967498	ANK2_MOUSE	-0.0136314	0.975174	ANK2	-0.405349	0.824173	2422sp|Q8C8R3|ANK2_MOUSE___1
Ank2	mmu-miR-222-3p	0.0148745	0.903763	-0.0170587	0.967498	ANK2_MOUSE	-0.0136314	0.975174	ANK2	1.90996	0.824173	2205sp|Q8C8R3|ANK2_MOUSE___2
Ank2	mmu-miR-222-3p	0.0148745	0.903763	-0.0170587	0.967498	ANK2_MOUSE	-0.0136314	0.975174	ANK2	0.853686	0.824173	914sp|Q8C8R3|ANK2_MOUSE___1
Ank2	mmu-miR-222-3p	0.0148745	0.903763	-0.0170587	0.967498	ANK2_MOUSE	-0.0136314	0.975174	ANK2	-0.32807	0.824173	2496sp|Q8C8R3|ANK2_MOUSE___1
Ank2	mmu-miR-222-3p	0.0148745	0.903763	-0.0170587	0.967498	ANK2_MOUSE	-0.0136314	0.975174	ANK2	1.10056	0.842324	2202sp|Q8C8R3|ANK2_MOUSE___2
Ank2	mmu-miR-222-3p	0.0148745	0.903763	-0.0170587	0.967498	ANK2_MOUSE	-0.0136314	0.975174	ANK2	1.40211	0.842324	2718sp|Q8C8R3|ANK2_MOUSE___1
Ank2	mmu-miR-222-3p	0.0148745	0.903763	-0.0170587	0.967498	ANK2_MOUSE	-0.0136314	0.975174	ANK2	-1.3846	0.847835	1722sp|Q8C8R3|ANK2_MOUSE___1
Ank2	mmu-miR-222-3p	0.0148745	0.903763	-0.0170587	0.967498	ANK2_MOUSE	-0.0136314	0.975174	ANK2	-0.937868	0.851629	3050sp|Q8C8R3|ANK2_MOUSE___1
Ank2	mmu-miR-222-3p	0.0148745	0.903763	-0.0170587	0.967498	ANK2_MOUSE	-0.0136314	0.975174	ANK2	0.937872	0.851629	2777sp|Q8C8R3|ANK2_MOUSE___1
Ank2	mmu-miR-222-3p	0.0148745	0.903763	-0.0170587	0.967498	ANK2_MOUSE	-0.0136314	0.975174	ANK2	-0.238711	0.858928	1936sp|Q8C8R3|ANK2_MOUSE___1
Ank2	mmu-miR-222-3p	0.0148745	0.903763	-0.0170587	0.967498	ANK2_MOUSE	-0.0136314	0.975174	ANK2	1.48752	0.858928	3315sp|Q8C8R3|ANK2_MOUSE___1
Ank2	mmu-miR-222-3p	0.0148745	0.903763	-0.0170587	0.967498	ANK2_MOUSE	-0.0136314	0.975174	ANK2	-1.21069	0.864043	3692sp|Q8C8R3|ANK2_MOUSE___1
Ank2	mmu-miR-222-3p	0.0148745	0.903763	-0.0170587	0.967498	ANK2_MOUSE	-0.0136314	0.975174	ANK2	1.31981	0.867998	3739sp|Q8C8R3|ANK2_MOUSE___2
Ank2	mmu-miR-222-3p	0.0148745	0.903763	-0.0170587	0.967498	ANK2_MOUSE	-0.0136314	0.975174	ANK2	1.31981	0.867998	3745sp|Q8C8R3|ANK2_MOUSE___2
Ank2	mmu-miR-222-3p	0.0148745	0.903763	-0.0170587	0.967498	ANK2_MOUSE	-0.0136314	0.975174	ANK2	-0.892201	0.884808	2755sp|Q8C8R3|ANK2_MOUSE___1
Ank2	mmu-miR-222-3p	0.0148745	0.903763	-0.0170587	0.967498	ANK2_MOUSE	-0.0136314	0.975174	ANK2	-0.694305	0.891975	2395sp|Q8C8R3|ANK2_MOUSE___1
Ank2	mmu-miR-222-3p	0.0148745	0.903763	-0.0170587	0.967498	ANK2_MOUSE	-0.0136314	0.975174	ANK2	0.827508	0.901604	2475sp|Q8C8R3|ANK2_MOUSE___1
Ank2	mmu-miR-222-3p	0.0148745	0.903763	-0.0170587	0.967498	ANK2_MOUSE	-0.0136314	0.975174	ANK2	-0.599057	0.929483	2413sp|Q8C8R3|ANK2_MOUSE___1
Ank2	mmu-miR-222-3p	0.0148745	0.903763	-0.0170587	0.967498	ANK2_MOUSE	-0.0136314	0.975174	ANK2	0.160808	0.930031	3764sp|Q8C8R3|ANK2_MOUSE___1
Ank2	mmu-miR-222-3p	0.0148745	0.903763	-0.0170587	0.967498	ANK2_MOUSE	-0.0136314	0.975174	ANK2	-0.541308	0.930356	1428sp|Q8C8R3|ANK2_MOUSE___1
Ank2	mmu-miR-222-3p	0.0148745	0.903763	-0.0170587	0.967498	ANK2_MOUSE	-0.0136314	0.975174	ANK2	0.897182	0.935569	2333sp|Q8C8R3|ANK2_MOUSE___1
Ank2	mmu-miR-222-3p	0.0148745	0.903763	-0.0170587	0.967498	ANK2_MOUSE	-0.0136314	0.975174	ANK2	-0.706442	0.936948	1819sp|Q8C8R3|ANK2_MOUSE___1
Ank2	mmu-miR-222-3p	0.0148745	0.903763	-0.0170587	0.967498	ANK2_MOUSE	-0.0136314	0.975174	ANK2	0.379477	0.936948	1562sp|Q8C8R3|ANK2_MOUSE___1
Ank2	mmu-miR-222-3p	0.0148745	0.903763	-0.0170587	0.967498	ANK2_MOUSE	-0.0136314	0.975174	ANK2	-0.145244	0.942534	2395sp|Q8C8R3|ANK2_MOUSE___2
Ank2	mmu-miR-222-3p	0.0148745	0.903763	-0.0170587	0.967498	ANK2_MOUSE	-0.0136314	0.975174	ANK2	-0.145244	0.942534	2399sp|Q8C8R3|ANK2_MOUSE___2
Ank2	mmu-miR-222-3p	0.0148745	0.903763	-0.0170587	0.967498	ANK2_MOUSE	-0.0136314	0.975174	ANK2	0.387821	0.945538	1426sp|Q8C8R3|ANK2_MOUSE___1
Ank2	mmu-miR-222-3p	0.0148745	0.903763	-0.0170587	0.967498	ANK2_MOUSE	-0.0136314	0.975174	ANK2	0.0874744	0.945538	3686sp|Q8C8R3|ANK2_MOUSE___1
Ank2	mmu-miR-222-3p	0.0148745	0.903763	-0.0170587	0.967498	ANK2_MOUSE	-0.0136314	0.975174	ANK2	0.1257	0.950967	2399sp|Q8C8R3|ANK2_MOUSE___1
Ank2	mmu-miR-222-3p	0.0148745	0.903763	-0.0170587	0.967498	ANK2_MOUSE	-0.0136314	0.975174	ANK2	0.312871	0.961815	3744sp|Q8C8R3|ANK2_MOUSE___3
Ank2	mmu-miR-222-3p	0.0148745	0.903763	-0.0170587	0.967498	ANK2_MOUSE	-0.0136314	0.975174	ANK2	0.312871	0.961815	3739sp|Q8C8R3|ANK2_MOUSE___3
Ank2	mmu-miR-222-3p	0.0148745	0.903763	-0.0170587	0.967498	ANK2_MOUSE	-0.0136314	0.975174	ANK2	0.312871	0.961815	3745sp|Q8C8R3|ANK2_MOUSE___3
Ank2	mmu-miR-222-3p	0.0148745	0.903763	-0.0170587	0.967498	ANK2_MOUSE	-0.0136314	0.975174	ANK2	-0.350989	0.968199	3686sp|Q8C8R3|ANK2_MOUSE___2
Ank2	mmu-miR-222-3p	0.0148745	0.903763	-0.0170587	0.967498	ANK2_MOUSE	-0.0136314	0.975174	ANK2	-0.350989	0.968199	3692sp|Q8C8R3|ANK2_MOUSE___2
Ank2	mmu-miR-222-3p	0.0148745	0.903763	-0.0170587	0.967498	ANK2_MOUSE	-0.0136314	0.975174	ANK2	-0.0984174	0.974112	1699sp|Q8C8R3|ANK2_MOUSE___2
Ank2	mmu-miR-222-3p	0.0148745	0.903763	-0.0170587	0.967498	ANK2_MOUSE	-0.0136314	0.975174	ANK2	-0.0984174	0.974112	1700sp|Q8C8R3|ANK2_MOUSE___2
Ank2	mmu-miR-222-3p	0.0148745	0.903763	-0.0170587	0.967498	ANK2_MOUSE	-0.0136314	0.975174	ANK2	-0.129111	0.984291	1467sp|Q8C8R3|ANK2_MOUSE___1
Ank2	mmu-miR-223-3p	0.218951	0.635175	-0.0170587	0.967498	ANK2_MOUSE	-0.0136314	0.975174	ANK2	-5.40392	0.824173	2431sp|Q8C8R3|ANK2_MOUSE___1
Ank2	mmu-miR-223-3p	0.218951	0.635175	-0.0170587	0.967498	ANK2_MOUSE	-0.0136314	0.975174	ANK2	-3.2597	0.824173	2493sp|Q8C8R3|ANK2_MOUSE___1
Ank2	mmu-miR-223-3p	0.218951	0.635175	-0.0170587	0.967498	ANK2_MOUSE	-0.0136314	0.975174	ANK2	-0.668883	0.824173	2232sp|Q8C8R3|ANK2_MOUSE___1
Ank2	mmu-miR-223-3p	0.218951	0.635175	-0.0170587	0.967498	ANK2_MOUSE	-0.0136314	0.975174	ANK2	-2.95829	0.824173	3718sp|Q8C8R3|ANK2_MOUSE___1
Ank2	mmu-miR-223-3p	0.218951	0.635175	-0.0170587	0.967498	ANK2_MOUSE	-0.0136314	0.975174	ANK2	-3.98236	0.824173	2205sp|Q8C8R3|ANK2_MOUSE___1
Ank2	mmu-miR-223-3p	0.218951	0.635175	-0.0170587	0.967498	ANK2_MOUSE	-0.0136314	0.975174	ANK2	0.679544	0.824173	2090sp|Q8C8R3|ANK2_MOUSE___1
Ank2	mmu-miR-223-3p	0.218951	0.635175	-0.0170587	0.967498	ANK2_MOUSE	-0.0136314	0.975174	ANK2	1.70808	0.824173	2364sp|Q8C8R3|ANK2_MOUSE___1
Ank2	mmu-miR-223-3p	0.218951	0.635175	-0.0170587	0.967498	ANK2_MOUSE	-0.0136314	0.975174	ANK2	-2.34014	0.824173	1816sp|Q8C8R3|ANK2_MOUSE___1
Ank2	mmu-miR-223-3p	0.218951	0.635175	-0.0170587	0.967498	ANK2_MOUSE	-0.0136314	0.975174	ANK2	-1.65905	0.824173	1925sp|Q8C8R3|ANK2_MOUSE___1
Ank2	mmu-miR-223-3p	0.218951	0.635175	-0.0170587	0.967498	ANK2_MOUSE	-0.0136314	0.975174	ANK2	-0.364327	0.824173	2542sp|Q8C8R3|ANK2_MOUSE___1
Ank2	mmu-miR-223-3p	0.218951	0.635175	-0.0170587	0.967498	ANK2_MOUSE	-0.0136314	0.975174	ANK2	-0.308458	0.824173	2824sp|Q8C8R3|ANK2_MOUSE___2
Ank2	mmu-miR-223-3p	0.218951	0.635175	-0.0170587	0.967498	ANK2_MOUSE	-0.0136314	0.975174	ANK2	-0.308458	0.824173	2827sp|Q8C8R3|ANK2_MOUSE___2
Ank2	mmu-miR-223-3p	0.218951	0.635175	-0.0170587	0.967498	ANK2_MOUSE	-0.0136314	0.975174	ANK2	-1.75141	0.824173	2496sp|Q8C8R3|ANK2_MOUSE___2
Ank2	mmu-miR-223-3p	0.218951	0.635175	-0.0170587	0.967498	ANK2_MOUSE	-0.0136314	0.975174	ANK2	-1.75141	0.824173	2499sp|Q8C8R3|ANK2_MOUSE___2
Ank2	mmu-miR-223-3p	0.218951	0.635175	-0.0170587	0.967498	ANK2_MOUSE	-0.0136314	0.975174	ANK2	-0.405349	0.824173	2422sp|Q8C8R3|ANK2_MOUSE___1
Ank2	mmu-miR-223-3p	0.218951	0.635175	-0.0170587	0.967498	ANK2_MOUSE	-0.0136314	0.975174	ANK2	1.90996	0.824173	2205sp|Q8C8R3|ANK2_MOUSE___2
Ank2	mmu-miR-223-3p	0.218951	0.635175	-0.0170587	0.967498	ANK2_MOUSE	-0.0136314	0.975174	ANK2	0.853686	0.824173	914sp|Q8C8R3|ANK2_MOUSE___1
Ank2	mmu-miR-223-3p	0.218951	0.635175	-0.0170587	0.967498	ANK2_MOUSE	-0.0136314	0.975174	ANK2	-0.32807	0.824173	2496sp|Q8C8R3|ANK2_MOUSE___1
Ank2	mmu-miR-223-3p	0.218951	0.635175	-0.0170587	0.967498	ANK2_MOUSE	-0.0136314	0.975174	ANK2	1.10056	0.842324	2202sp|Q8C8R3|ANK2_MOUSE___2
Ank2	mmu-miR-223-3p	0.218951	0.635175	-0.0170587	0.967498	ANK2_MOUSE	-0.0136314	0.975174	ANK2	1.40211	0.842324	2718sp|Q8C8R3|ANK2_MOUSE___1
Ank2	mmu-miR-223-3p	0.218951	0.635175	-0.0170587	0.967498	ANK2_MOUSE	-0.0136314	0.975174	ANK2	-1.3846	0.847835	1722sp|Q8C8R3|ANK2_MOUSE___1
Ank2	mmu-miR-223-3p	0.218951	0.635175	-0.0170587	0.967498	ANK2_MOUSE	-0.0136314	0.975174	ANK2	-0.937868	0.851629	3050sp|Q8C8R3|ANK2_MOUSE___1
Ank2	mmu-miR-223-3p	0.218951	0.635175	-0.0170587	0.967498	ANK2_MOUSE	-0.0136314	0.975174	ANK2	0.937872	0.851629	2777sp|Q8C8R3|ANK2_MOUSE___1
Ank2	mmu-miR-223-3p	0.218951	0.635175	-0.0170587	0.967498	ANK2_MOUSE	-0.0136314	0.975174	ANK2	-0.238711	0.858928	1936sp|Q8C8R3|ANK2_MOUSE___1
Ank2	mmu-miR-223-3p	0.218951	0.635175	-0.0170587	0.967498	ANK2_MOUSE	-0.0136314	0.975174	ANK2	1.48752	0.858928	3315sp|Q8C8R3|ANK2_MOUSE___1
Ank2	mmu-miR-223-3p	0.218951	0.635175	-0.0170587	0.967498	ANK2_MOUSE	-0.0136314	0.975174	ANK2	-1.21069	0.864043	3692sp|Q8C8R3|ANK2_MOUSE___1
Ank2	mmu-miR-223-3p	0.218951	0.635175	-0.0170587	0.967498	ANK2_MOUSE	-0.0136314	0.975174	ANK2	1.31981	0.867998	3739sp|Q8C8R3|ANK2_MOUSE___2
Ank2	mmu-miR-223-3p	0.218951	0.635175	-0.0170587	0.967498	ANK2_MOUSE	-0.0136314	0.975174	ANK2	1.31981	0.867998	3745sp|Q8C8R3|ANK2_MOUSE___2
Ank2	mmu-miR-223-3p	0.218951	0.635175	-0.0170587	0.967498	ANK2_MOUSE	-0.0136314	0.975174	ANK2	-0.892201	0.884808	2755sp|Q8C8R3|ANK2_MOUSE___1
Ank2	mmu-miR-223-3p	0.218951	0.635175	-0.0170587	0.967498	ANK2_MOUSE	-0.0136314	0.975174	ANK2	-0.694305	0.891975	2395sp|Q8C8R3|ANK2_MOUSE___1
Ank2	mmu-miR-223-3p	0.218951	0.635175	-0.0170587	0.967498	ANK2_MOUSE	-0.0136314	0.975174	ANK2	0.827508	0.901604	2475sp|Q8C8R3|ANK2_MOUSE___1
Ank2	mmu-miR-223-3p	0.218951	0.635175	-0.0170587	0.967498	ANK2_MOUSE	-0.0136314	0.975174	ANK2	-0.599057	0.929483	2413sp|Q8C8R3|ANK2_MOUSE___1
Ank2	mmu-miR-223-3p	0.218951	0.635175	-0.0170587	0.967498	ANK2_MOUSE	-0.0136314	0.975174	ANK2	0.160808	0.930031	3764sp|Q8C8R3|ANK2_MOUSE___1
Ank2	mmu-miR-223-3p	0.218951	0.635175	-0.0170587	0.967498	ANK2_MOUSE	-0.0136314	0.975174	ANK2	-0.541308	0.930356	1428sp|Q8C8R3|ANK2_MOUSE___1
Ank2	mmu-miR-223-3p	0.218951	0.635175	-0.0170587	0.967498	ANK2_MOUSE	-0.0136314	0.975174	ANK2	0.897182	0.935569	2333sp|Q8C8R3|ANK2_MOUSE___1
Ank2	mmu-miR-223-3p	0.218951	0.635175	-0.0170587	0.967498	ANK2_MOUSE	-0.0136314	0.975174	ANK2	-0.706442	0.936948	1819sp|Q8C8R3|ANK2_MOUSE___1
Ank2	mmu-miR-223-3p	0.218951	0.635175	-0.0170587	0.967498	ANK2_MOUSE	-0.0136314	0.975174	ANK2	0.379477	0.936948	1562sp|Q8C8R3|ANK2_MOUSE___1
Ank2	mmu-miR-223-3p	0.218951	0.635175	-0.0170587	0.967498	ANK2_MOUSE	-0.0136314	0.975174	ANK2	-0.145244	0.942534	2395sp|Q8C8R3|ANK2_MOUSE___2
Ank2	mmu-miR-223-3p	0.218951	0.635175	-0.0170587	0.967498	ANK2_MOUSE	-0.0136314	0.975174	ANK2	-0.145244	0.942534	2399sp|Q8C8R3|ANK2_MOUSE___2
Ank2	mmu-miR-223-3p	0.218951	0.635175	-0.0170587	0.967498	ANK2_MOUSE	-0.0136314	0.975174	ANK2	0.387821	0.945538	1426sp|Q8C8R3|ANK2_MOUSE___1
Ank2	mmu-miR-223-3p	0.218951	0.635175	-0.0170587	0.967498	ANK2_MOUSE	-0.0136314	0.975174	ANK2	0.0874744	0.945538	3686sp|Q8C8R3|ANK2_MOUSE___1
Ank2	mmu-miR-223-3p	0.218951	0.635175	-0.0170587	0.967498	ANK2_MOUSE	-0.0136314	0.975174	ANK2	0.1257	0.950967	2399sp|Q8C8R3|ANK2_MOUSE___1
Ank2	mmu-miR-223-3p	0.218951	0.635175	-0.0170587	0.967498	ANK2_MOUSE	-0.0136314	0.975174	ANK2	0.312871	0.961815	3744sp|Q8C8R3|ANK2_MOUSE___3
Ank2	mmu-miR-223-3p	0.218951	0.635175	-0.0170587	0.967498	ANK2_MOUSE	-0.0136314	0.975174	ANK2	0.312871	0.961815	3739sp|Q8C8R3|ANK2_MOUSE___3
Ank2	mmu-miR-223-3p	0.218951	0.635175	-0.0170587	0.967498	ANK2_MOUSE	-0.0136314	0.975174	ANK2	0.312871	0.961815	3745sp|Q8C8R3|ANK2_MOUSE___3
Ank2	mmu-miR-223-3p	0.218951	0.635175	-0.0170587	0.967498	ANK2_MOUSE	-0.0136314	0.975174	ANK2	-0.350989	0.968199	3686sp|Q8C8R3|ANK2_MOUSE___2
Ank2	mmu-miR-223-3p	0.218951	0.635175	-0.0170587	0.967498	ANK2_MOUSE	-0.0136314	0.975174	ANK2	-0.350989	0.968199	3692sp|Q8C8R3|ANK2_MOUSE___2
Ank2	mmu-miR-223-3p	0.218951	0.635175	-0.0170587	0.967498	ANK2_MOUSE	-0.0136314	0.975174	ANK2	-0.0984174	0.974112	1699sp|Q8C8R3|ANK2_MOUSE___2
Ank2	mmu-miR-223-3p	0.218951	0.635175	-0.0170587	0.967498	ANK2_MOUSE	-0.0136314	0.975174	ANK2	-0.0984174	0.974112	1700sp|Q8C8R3|ANK2_MOUSE___2
Ank2	mmu-miR-223-3p	0.218951	0.635175	-0.0170587	0.967498	ANK2_MOUSE	-0.0136314	0.975174	ANK2	-0.129111	0.984291	1467sp|Q8C8R3|ANK2_MOUSE___1
Ank2	mmu-miR-26a-5p	0.00219196	0.989203	-0.0170587	0.967498	ANK2_MOUSE	-0.0136314	0.975174	ANK2	-5.40392	0.824173	2431sp|Q8C8R3|ANK2_MOUSE___1
Ank2	mmu-miR-26a-5p	0.00219196	0.989203	-0.0170587	0.967498	ANK2_MOUSE	-0.0136314	0.975174	ANK2	-3.2597	0.824173	2493sp|Q8C8R3|ANK2_MOUSE___1
Ank2	mmu-miR-26a-5p	0.00219196	0.989203	-0.0170587	0.967498	ANK2_MOUSE	-0.0136314	0.975174	ANK2	-0.668883	0.824173	2232sp|Q8C8R3|ANK2_MOUSE___1
Ank2	mmu-miR-26a-5p	0.00219196	0.989203	-0.0170587	0.967498	ANK2_MOUSE	-0.0136314	0.975174	ANK2	-2.95829	0.824173	3718sp|Q8C8R3|ANK2_MOUSE___1
Ank2	mmu-miR-26a-5p	0.00219196	0.989203	-0.0170587	0.967498	ANK2_MOUSE	-0.0136314	0.975174	ANK2	-3.98236	0.824173	2205sp|Q8C8R3|ANK2_MOUSE___1
Ank2	mmu-miR-26a-5p	0.00219196	0.989203	-0.0170587	0.967498	ANK2_MOUSE	-0.0136314	0.975174	ANK2	0.679544	0.824173	2090sp|Q8C8R3|ANK2_MOUSE___1
Ank2	mmu-miR-26a-5p	0.00219196	0.989203	-0.0170587	0.967498	ANK2_MOUSE	-0.0136314	0.975174	ANK2	1.70808	0.824173	2364sp|Q8C8R3|ANK2_MOUSE___1
Ank2	mmu-miR-26a-5p	0.00219196	0.989203	-0.0170587	0.967498	ANK2_MOUSE	-0.0136314	0.975174	ANK2	-2.34014	0.824173	1816sp|Q8C8R3|ANK2_MOUSE___1
Ank2	mmu-miR-26a-5p	0.00219196	0.989203	-0.0170587	0.967498	ANK2_MOUSE	-0.0136314	0.975174	ANK2	-1.65905	0.824173	1925sp|Q8C8R3|ANK2_MOUSE___1
Ank2	mmu-miR-26a-5p	0.00219196	0.989203	-0.0170587	0.967498	ANK2_MOUSE	-0.0136314	0.975174	ANK2	-0.364327	0.824173	2542sp|Q8C8R3|ANK2_MOUSE___1
Ank2	mmu-miR-26a-5p	0.00219196	0.989203	-0.0170587	0.967498	ANK2_MOUSE	-0.0136314	0.975174	ANK2	-0.308458	0.824173	2824sp|Q8C8R3|ANK2_MOUSE___2
Ank2	mmu-miR-26a-5p	0.00219196	0.989203	-0.0170587	0.967498	ANK2_MOUSE	-0.0136314	0.975174	ANK2	-0.308458	0.824173	2827sp|Q8C8R3|ANK2_MOUSE___2
Ank2	mmu-miR-26a-5p	0.00219196	0.989203	-0.0170587	0.967498	ANK2_MOUSE	-0.0136314	0.975174	ANK2	-1.75141	0.824173	2496sp|Q8C8R3|ANK2_MOUSE___2
Ank2	mmu-miR-26a-5p	0.00219196	0.989203	-0.0170587	0.967498	ANK2_MOUSE	-0.0136314	0.975174	ANK2	-1.75141	0.824173	2499sp|Q8C8R3|ANK2_MOUSE___2
Ank2	mmu-miR-26a-5p	0.00219196	0.989203	-0.0170587	0.967498	ANK2_MOUSE	-0.0136314	0.975174	ANK2	-0.405349	0.824173	2422sp|Q8C8R3|ANK2_MOUSE___1
Ank2	mmu-miR-26a-5p	0.00219196	0.989203	-0.0170587	0.967498	ANK2_MOUSE	-0.0136314	0.975174	ANK2	1.90996	0.824173	2205sp|Q8C8R3|ANK2_MOUSE___2
Ank2	mmu-miR-26a-5p	0.00219196	0.989203	-0.0170587	0.967498	ANK2_MOUSE	-0.0136314	0.975174	ANK2	0.853686	0.824173	914sp|Q8C8R3|ANK2_MOUSE___1
Ank2	mmu-miR-26a-5p	0.00219196	0.989203	-0.0170587	0.967498	ANK2_MOUSE	-0.0136314	0.975174	ANK2	-0.32807	0.824173	2496sp|Q8C8R3|ANK2_MOUSE___1
Ank2	mmu-miR-26a-5p	0.00219196	0.989203	-0.0170587	0.967498	ANK2_MOUSE	-0.0136314	0.975174	ANK2	1.10056	0.842324	2202sp|Q8C8R3|ANK2_MOUSE___2
Ank2	mmu-miR-26a-5p	0.00219196	0.989203	-0.0170587	0.967498	ANK2_MOUSE	-0.0136314	0.975174	ANK2	1.40211	0.842324	2718sp|Q8C8R3|ANK2_MOUSE___1
Ank2	mmu-miR-26a-5p	0.00219196	0.989203	-0.0170587	0.967498	ANK2_MOUSE	-0.0136314	0.975174	ANK2	-1.3846	0.847835	1722sp|Q8C8R3|ANK2_MOUSE___1
Ank2	mmu-miR-26a-5p	0.00219196	0.989203	-0.0170587	0.967498	ANK2_MOUSE	-0.0136314	0.975174	ANK2	-0.937868	0.851629	3050sp|Q8C8R3|ANK2_MOUSE___1
Ank2	mmu-miR-26a-5p	0.00219196	0.989203	-0.0170587	0.967498	ANK2_MOUSE	-0.0136314	0.975174	ANK2	0.937872	0.851629	2777sp|Q8C8R3|ANK2_MOUSE___1
Ank2	mmu-miR-26a-5p	0.00219196	0.989203	-0.0170587	0.967498	ANK2_MOUSE	-0.0136314	0.975174	ANK2	-0.238711	0.858928	1936sp|Q8C8R3|ANK2_MOUSE___1
Ank2	mmu-miR-26a-5p	0.00219196	0.989203	-0.0170587	0.967498	ANK2_MOUSE	-0.0136314	0.975174	ANK2	1.48752	0.858928	3315sp|Q8C8R3|ANK2_MOUSE___1
Ank2	mmu-miR-26a-5p	0.00219196	0.989203	-0.0170587	0.967498	ANK2_MOUSE	-0.0136314	0.975174	ANK2	-1.21069	0.864043	3692sp|Q8C8R3|ANK2_MOUSE___1
Ank2	mmu-miR-26a-5p	0.00219196	0.989203	-0.0170587	0.967498	ANK2_MOUSE	-0.0136314	0.975174	ANK2	1.31981	0.867998	3739sp|Q8C8R3|ANK2_MOUSE___2
Ank2	mmu-miR-26a-5p	0.00219196	0.989203	-0.0170587	0.967498	ANK2_MOUSE	-0.0136314	0.975174	ANK2	1.31981	0.867998	3745sp|Q8C8R3|ANK2_MOUSE___2
Ank2	mmu-miR-26a-5p	0.00219196	0.989203	-0.0170587	0.967498	ANK2_MOUSE	-0.0136314	0.975174	ANK2	-0.892201	0.884808	2755sp|Q8C8R3|ANK2_MOUSE___1
Ank2	mmu-miR-26a-5p	0.00219196	0.989203	-0.0170587	0.967498	ANK2_MOUSE	-0.0136314	0.975174	ANK2	-0.694305	0.891975	2395sp|Q8C8R3|ANK2_MOUSE___1
Ank2	mmu-miR-26a-5p	0.00219196	0.989203	-0.0170587	0.967498	ANK2_MOUSE	-0.0136314	0.975174	ANK2	0.827508	0.901604	2475sp|Q8C8R3|ANK2_MOUSE___1
Ank2	mmu-miR-26a-5p	0.00219196	0.989203	-0.0170587	0.967498	ANK2_MOUSE	-0.0136314	0.975174	ANK2	-0.599057	0.929483	2413sp|Q8C8R3|ANK2_MOUSE___1
Ank2	mmu-miR-26a-5p	0.00219196	0.989203	-0.0170587	0.967498	ANK2_MOUSE	-0.0136314	0.975174	ANK2	0.160808	0.930031	3764sp|Q8C8R3|ANK2_MOUSE___1
Ank2	mmu-miR-26a-5p	0.00219196	0.989203	-0.0170587	0.967498	ANK2_MOUSE	-0.0136314	0.975174	ANK2	-0.541308	0.930356	1428sp|Q8C8R3|ANK2_MOUSE___1
Ank2	mmu-miR-26a-5p	0.00219196	0.989203	-0.0170587	0.967498	ANK2_MOUSE	-0.0136314	0.975174	ANK2	0.897182	0.935569	2333sp|Q8C8R3|ANK2_MOUSE___1
Ank2	mmu-miR-26a-5p	0.00219196	0.989203	-0.0170587	0.967498	ANK2_MOUSE	-0.0136314	0.975174	ANK2	-0.706442	0.936948	1819sp|Q8C8R3|ANK2_MOUSE___1
Ank2	mmu-miR-26a-5p	0.00219196	0.989203	-0.0170587	0.967498	ANK2_MOUSE	-0.0136314	0.975174	ANK2	0.379477	0.936948	1562sp|Q8C8R3|ANK2_MOUSE___1
Ank2	mmu-miR-26a-5p	0.00219196	0.989203	-0.0170587	0.967498	ANK2_MOUSE	-0.0136314	0.975174	ANK2	-0.145244	0.942534	2395sp|Q8C8R3|ANK2_MOUSE___2
Ank2	mmu-miR-26a-5p	0.00219196	0.989203	-0.0170587	0.967498	ANK2_MOUSE	-0.0136314	0.975174	ANK2	-0.145244	0.942534	2399sp|Q8C8R3|ANK2_MOUSE___2
Ank2	mmu-miR-26a-5p	0.00219196	0.989203	-0.0170587	0.967498	ANK2_MOUSE	-0.0136314	0.975174	ANK2	0.387821	0.945538	1426sp|Q8C8R3|ANK2_MOUSE___1
Ank2	mmu-miR-26a-5p	0.00219196	0.989203	-0.0170587	0.967498	ANK2_MOUSE	-0.0136314	0.975174	ANK2	0.0874744	0.945538	3686sp|Q8C8R3|ANK2_MOUSE___1
Ank2	mmu-miR-26a-5p	0.00219196	0.989203	-0.0170587	0.967498	ANK2_MOUSE	-0.0136314	0.975174	ANK2	0.1257	0.950967	2399sp|Q8C8R3|ANK2_MOUSE___1
Ank2	mmu-miR-26a-5p	0.00219196	0.989203	-0.0170587	0.967498	ANK2_MOUSE	-0.0136314	0.975174	ANK2	0.312871	0.961815	3744sp|Q8C8R3|ANK2_MOUSE___3
Ank2	mmu-miR-26a-5p	0.00219196	0.989203	-0.0170587	0.967498	ANK2_MOUSE	-0.0136314	0.975174	ANK2	0.312871	0.961815	3739sp|Q8C8R3|ANK2_MOUSE___3
Ank2	mmu-miR-26a-5p	0.00219196	0.989203	-0.0170587	0.967498	ANK2_MOUSE	-0.0136314	0.975174	ANK2	0.312871	0.961815	3745sp|Q8C8R3|ANK2_MOUSE___3
Ank2	mmu-miR-26a-5p	0.00219196	0.989203	-0.0170587	0.967498	ANK2_MOUSE	-0.0136314	0.975174	ANK2	-0.350989	0.968199	3686sp|Q8C8R3|ANK2_MOUSE___2
Ank2	mmu-miR-26a-5p	0.00219196	0.989203	-0.0170587	0.967498	ANK2_MOUSE	-0.0136314	0.975174	ANK2	-0.350989	0.968199	3692sp|Q8C8R3|ANK2_MOUSE___2
Ank2	mmu-miR-26a-5p	0.00219196	0.989203	-0.0170587	0.967498	ANK2_MOUSE	-0.0136314	0.975174	ANK2	-0.0984174	0.974112	1699sp|Q8C8R3|ANK2_MOUSE___2
Ank2	mmu-miR-26a-5p	0.00219196	0.989203	-0.0170587	0.967498	ANK2_MOUSE	-0.0136314	0.975174	ANK2	-0.0984174	0.974112	1700sp|Q8C8R3|ANK2_MOUSE___2
Ank2	mmu-miR-26a-5p	0.00219196	0.989203	-0.0170587	0.967498	ANK2_MOUSE	-0.0136314	0.975174	ANK2	-0.129111	0.984291	1467sp|Q8C8R3|ANK2_MOUSE___1
Ank2	mmu-miR-324-3p	0.537343	0.324683	-0.0170587	0.967498	ANK2_MOUSE	-0.0136314	0.975174	ANK2	-5.40392	0.824173	2431sp|Q8C8R3|ANK2_MOUSE___1
Ank2	mmu-miR-324-3p	0.537343	0.324683	-0.0170587	0.967498	ANK2_MOUSE	-0.0136314	0.975174	ANK2	-3.2597	0.824173	2493sp|Q8C8R3|ANK2_MOUSE___1
Ank2	mmu-miR-324-3p	0.537343	0.324683	-0.0170587	0.967498	ANK2_MOUSE	-0.0136314	0.975174	ANK2	-0.668883	0.824173	2232sp|Q8C8R3|ANK2_MOUSE___1
Ank2	mmu-miR-324-3p	0.537343	0.324683	-0.0170587	0.967498	ANK2_MOUSE	-0.0136314	0.975174	ANK2	-2.95829	0.824173	3718sp|Q8C8R3|ANK2_MOUSE___1
Ank2	mmu-miR-324-3p	0.537343	0.324683	-0.0170587	0.967498	ANK2_MOUSE	-0.0136314	0.975174	ANK2	-3.98236	0.824173	2205sp|Q8C8R3|ANK2_MOUSE___1
Ank2	mmu-miR-324-3p	0.537343	0.324683	-0.0170587	0.967498	ANK2_MOUSE	-0.0136314	0.975174	ANK2	0.679544	0.824173	2090sp|Q8C8R3|ANK2_MOUSE___1
Ank2	mmu-miR-324-3p	0.537343	0.324683	-0.0170587	0.967498	ANK2_MOUSE	-0.0136314	0.975174	ANK2	1.70808	0.824173	2364sp|Q8C8R3|ANK2_MOUSE___1
Ank2	mmu-miR-324-3p	0.537343	0.324683	-0.0170587	0.967498	ANK2_MOUSE	-0.0136314	0.975174	ANK2	-2.34014	0.824173	1816sp|Q8C8R3|ANK2_MOUSE___1
Ank2	mmu-miR-324-3p	0.537343	0.324683	-0.0170587	0.967498	ANK2_MOUSE	-0.0136314	0.975174	ANK2	-1.65905	0.824173	1925sp|Q8C8R3|ANK2_MOUSE___1
Ank2	mmu-miR-324-3p	0.537343	0.324683	-0.0170587	0.967498	ANK2_MOUSE	-0.0136314	0.975174	ANK2	-0.364327	0.824173	2542sp|Q8C8R3|ANK2_MOUSE___1
Ank2	mmu-miR-324-3p	0.537343	0.324683	-0.0170587	0.967498	ANK2_MOUSE	-0.0136314	0.975174	ANK2	-0.308458	0.824173	2824sp|Q8C8R3|ANK2_MOUSE___2
Ank2	mmu-miR-324-3p	0.537343	0.324683	-0.0170587	0.967498	ANK2_MOUSE	-0.0136314	0.975174	ANK2	-0.308458	0.824173	2827sp|Q8C8R3|ANK2_MOUSE___2
Ank2	mmu-miR-324-3p	0.537343	0.324683	-0.0170587	0.967498	ANK2_MOUSE	-0.0136314	0.975174	ANK2	-1.75141	0.824173	2496sp|Q8C8R3|ANK2_MOUSE___2
Ank2	mmu-miR-324-3p	0.537343	0.324683	-0.0170587	0.967498	ANK2_MOUSE	-0.0136314	0.975174	ANK2	-1.75141	0.824173	2499sp|Q8C8R3|ANK2_MOUSE___2
Ank2	mmu-miR-324-3p	0.537343	0.324683	-0.0170587	0.967498	ANK2_MOUSE	-0.0136314	0.975174	ANK2	-0.405349	0.824173	2422sp|Q8C8R3|ANK2_MOUSE___1
Ank2	mmu-miR-324-3p	0.537343	0.324683	-0.0170587	0.967498	ANK2_MOUSE	-0.0136314	0.975174	ANK2	1.90996	0.824173	2205sp|Q8C8R3|ANK2_MOUSE___2
Ank2	mmu-miR-324-3p	0.537343	0.324683	-0.0170587	0.967498	ANK2_MOUSE	-0.0136314	0.975174	ANK2	0.853686	0.824173	914sp|Q8C8R3|ANK2_MOUSE___1
Ank2	mmu-miR-324-3p	0.537343	0.324683	-0.0170587	0.967498	ANK2_MOUSE	-0.0136314	0.975174	ANK2	-0.32807	0.824173	2496sp|Q8C8R3|ANK2_MOUSE___1
Ank2	mmu-miR-324-3p	0.537343	0.324683	-0.0170587	0.967498	ANK2_MOUSE	-0.0136314	0.975174	ANK2	1.10056	0.842324	2202sp|Q8C8R3|ANK2_MOUSE___2
Ank2	mmu-miR-324-3p	0.537343	0.324683	-0.0170587	0.967498	ANK2_MOUSE	-0.0136314	0.975174	ANK2	1.40211	0.842324	2718sp|Q8C8R3|ANK2_MOUSE___1
Ank2	mmu-miR-324-3p	0.537343	0.324683	-0.0170587	0.967498	ANK2_MOUSE	-0.0136314	0.975174	ANK2	-1.3846	0.847835	1722sp|Q8C8R3|ANK2_MOUSE___1
Ank2	mmu-miR-324-3p	0.537343	0.324683	-0.0170587	0.967498	ANK2_MOUSE	-0.0136314	0.975174	ANK2	-0.937868	0.851629	3050sp|Q8C8R3|ANK2_MOUSE___1
Ank2	mmu-miR-324-3p	0.537343	0.324683	-0.0170587	0.967498	ANK2_MOUSE	-0.0136314	0.975174	ANK2	0.937872	0.851629	2777sp|Q8C8R3|ANK2_MOUSE___1
Ank2	mmu-miR-324-3p	0.537343	0.324683	-0.0170587	0.967498	ANK2_MOUSE	-0.0136314	0.975174	ANK2	-0.238711	0.858928	1936sp|Q8C8R3|ANK2_MOUSE___1
Ank2	mmu-miR-324-3p	0.537343	0.324683	-0.0170587	0.967498	ANK2_MOUSE	-0.0136314	0.975174	ANK2	1.48752	0.858928	3315sp|Q8C8R3|ANK2_MOUSE___1
Ank2	mmu-miR-324-3p	0.537343	0.324683	-0.0170587	0.967498	ANK2_MOUSE	-0.0136314	0.975174	ANK2	-1.21069	0.864043	3692sp|Q8C8R3|ANK2_MOUSE___1
Ank2	mmu-miR-324-3p	0.537343	0.324683	-0.0170587	0.967498	ANK2_MOUSE	-0.0136314	0.975174	ANK2	1.31981	0.867998	3739sp|Q8C8R3|ANK2_MOUSE___2
Ank2	mmu-miR-324-3p	0.537343	0.324683	-0.0170587	0.967498	ANK2_MOUSE	-0.0136314	0.975174	ANK2	1.31981	0.867998	3745sp|Q8C8R3|ANK2_MOUSE___2
Ank2	mmu-miR-324-3p	0.537343	0.324683	-0.0170587	0.967498	ANK2_MOUSE	-0.0136314	0.975174	ANK2	-0.892201	0.884808	2755sp|Q8C8R3|ANK2_MOUSE___1
Ank2	mmu-miR-324-3p	0.537343	0.324683	-0.0170587	0.967498	ANK2_MOUSE	-0.0136314	0.975174	ANK2	-0.694305	0.891975	2395sp|Q8C8R3|ANK2_MOUSE___1
Ank2	mmu-miR-324-3p	0.537343	0.324683	-0.0170587	0.967498	ANK2_MOUSE	-0.0136314	0.975174	ANK2	0.827508	0.901604	2475sp|Q8C8R3|ANK2_MOUSE___1
Ank2	mmu-miR-324-3p	0.537343	0.324683	-0.0170587	0.967498	ANK2_MOUSE	-0.0136314	0.975174	ANK2	-0.599057	0.929483	2413sp|Q8C8R3|ANK2_MOUSE___1
Ank2	mmu-miR-324-3p	0.537343	0.324683	-0.0170587	0.967498	ANK2_MOUSE	-0.0136314	0.975174	ANK2	0.160808	0.930031	3764sp|Q8C8R3|ANK2_MOUSE___1
Ank2	mmu-miR-324-3p	0.537343	0.324683	-0.0170587	0.967498	ANK2_MOUSE	-0.0136314	0.975174	ANK2	-0.541308	0.930356	1428sp|Q8C8R3|ANK2_MOUSE___1
Ank2	mmu-miR-324-3p	0.537343	0.324683	-0.0170587	0.967498	ANK2_MOUSE	-0.0136314	0.975174	ANK2	0.897182	0.935569	2333sp|Q8C8R3|ANK2_MOUSE___1
Ank2	mmu-miR-324-3p	0.537343	0.324683	-0.0170587	0.967498	ANK2_MOUSE	-0.0136314	0.975174	ANK2	-0.706442	0.936948	1819sp|Q8C8R3|ANK2_MOUSE___1
Ank2	mmu-miR-324-3p	0.537343	0.324683	-0.0170587	0.967498	ANK2_MOUSE	-0.0136314	0.975174	ANK2	0.379477	0.936948	1562sp|Q8C8R3|ANK2_MOUSE___1
Ank2	mmu-miR-324-3p	0.537343	0.324683	-0.0170587	0.967498	ANK2_MOUSE	-0.0136314	0.975174	ANK2	-0.145244	0.942534	2395sp|Q8C8R3|ANK2_MOUSE___2
Ank2	mmu-miR-324-3p	0.537343	0.324683	-0.0170587	0.967498	ANK2_MOUSE	-0.0136314	0.975174	ANK2	-0.145244	0.942534	2399sp|Q8C8R3|ANK2_MOUSE___2
Ank2	mmu-miR-324-3p	0.537343	0.324683	-0.0170587	0.967498	ANK2_MOUSE	-0.0136314	0.975174	ANK2	0.387821	0.945538	1426sp|Q8C8R3|ANK2_MOUSE___1
Ank2	mmu-miR-324-3p	0.537343	0.324683	-0.0170587	0.967498	ANK2_MOUSE	-0.0136314	0.975174	ANK2	0.0874744	0.945538	3686sp|Q8C8R3|ANK2_MOUSE___1
Ank2	mmu-miR-324-3p	0.537343	0.324683	-0.0170587	0.967498	ANK2_MOUSE	-0.0136314	0.975174	ANK2	0.1257	0.950967	2399sp|Q8C8R3|ANK2_MOUSE___1
Ank2	mmu-miR-324-3p	0.537343	0.324683	-0.0170587	0.967498	ANK2_MOUSE	-0.0136314	0.975174	ANK2	0.312871	0.961815	3744sp|Q8C8R3|ANK2_MOUSE___3
Ank2	mmu-miR-324-3p	0.537343	0.324683	-0.0170587	0.967498	ANK2_MOUSE	-0.0136314	0.975174	ANK2	0.312871	0.961815	3739sp|Q8C8R3|ANK2_MOUSE___3
Ank2	mmu-miR-324-3p	0.537343	0.324683	-0.0170587	0.967498	ANK2_MOUSE	-0.0136314	0.975174	ANK2	0.312871	0.961815	3745sp|Q8C8R3|ANK2_MOUSE___3
Ank2	mmu-miR-324-3p	0.537343	0.324683	-0.0170587	0.967498	ANK2_MOUSE	-0.0136314	0.975174	ANK2	-0.350989	0.968199	3686sp|Q8C8R3|ANK2_MOUSE___2
Ank2	mmu-miR-324-3p	0.537343	0.324683	-0.0170587	0.967498	ANK2_MOUSE	-0.0136314	0.975174	ANK2	-0.350989	0.968199	3692sp|Q8C8R3|ANK2_MOUSE___2
Ank2	mmu-miR-324-3p	0.537343	0.324683	-0.0170587	0.967498	ANK2_MOUSE	-0.0136314	0.975174	ANK2	-0.0984174	0.974112	1699sp|Q8C8R3|ANK2_MOUSE___2
Ank2	mmu-miR-324-3p	0.537343	0.324683	-0.0170587	0.967498	ANK2_MOUSE	-0.0136314	0.975174	ANK2	-0.0984174	0.974112	1700sp|Q8C8R3|ANK2_MOUSE___2
Ank2	mmu-miR-324-3p	0.537343	0.324683	-0.0170587	0.967498	ANK2_MOUSE	-0.0136314	0.975174	ANK2	-0.129111	0.984291	1467sp|Q8C8R3|ANK2_MOUSE___1
Ank2	mmu-miR-34b-5p	0.286604	0.432746	-0.0170587	0.967498	ANK2_MOUSE	-0.0136314	0.975174	ANK2	-5.40392	0.824173	2431sp|Q8C8R3|ANK2_MOUSE___1
Ank2	mmu-miR-34b-5p	0.286604	0.432746	-0.0170587	0.967498	ANK2_MOUSE	-0.0136314	0.975174	ANK2	-3.2597	0.824173	2493sp|Q8C8R3|ANK2_MOUSE___1
Ank2	mmu-miR-34b-5p	0.286604	0.432746	-0.0170587	0.967498	ANK2_MOUSE	-0.0136314	0.975174	ANK2	-0.668883	0.824173	2232sp|Q8C8R3|ANK2_MOUSE___1
Ank2	mmu-miR-34b-5p	0.286604	0.432746	-0.0170587	0.967498	ANK2_MOUSE	-0.0136314	0.975174	ANK2	-2.95829	0.824173	3718sp|Q8C8R3|ANK2_MOUSE___1
Ank2	mmu-miR-34b-5p	0.286604	0.432746	-0.0170587	0.967498	ANK2_MOUSE	-0.0136314	0.975174	ANK2	-3.98236	0.824173	2205sp|Q8C8R3|ANK2_MOUSE___1
Ank2	mmu-miR-34b-5p	0.286604	0.432746	-0.0170587	0.967498	ANK2_MOUSE	-0.0136314	0.975174	ANK2	0.679544	0.824173	2090sp|Q8C8R3|ANK2_MOUSE___1
Ank2	mmu-miR-34b-5p	0.286604	0.432746	-0.0170587	0.967498	ANK2_MOUSE	-0.0136314	0.975174	ANK2	1.70808	0.824173	2364sp|Q8C8R3|ANK2_MOUSE___1
Ank2	mmu-miR-34b-5p	0.286604	0.432746	-0.0170587	0.967498	ANK2_MOUSE	-0.0136314	0.975174	ANK2	-2.34014	0.824173	1816sp|Q8C8R3|ANK2_MOUSE___1
Ank2	mmu-miR-34b-5p	0.286604	0.432746	-0.0170587	0.967498	ANK2_MOUSE	-0.0136314	0.975174	ANK2	-1.65905	0.824173	1925sp|Q8C8R3|ANK2_MOUSE___1
Ank2	mmu-miR-34b-5p	0.286604	0.432746	-0.0170587	0.967498	ANK2_MOUSE	-0.0136314	0.975174	ANK2	-0.364327	0.824173	2542sp|Q8C8R3|ANK2_MOUSE___1
Ank2	mmu-miR-34b-5p	0.286604	0.432746	-0.0170587	0.967498	ANK2_MOUSE	-0.0136314	0.975174	ANK2	-0.308458	0.824173	2824sp|Q8C8R3|ANK2_MOUSE___2
Ank2	mmu-miR-34b-5p	0.286604	0.432746	-0.0170587	0.967498	ANK2_MOUSE	-0.0136314	0.975174	ANK2	-0.308458	0.824173	2827sp|Q8C8R3|ANK2_MOUSE___2
Ank2	mmu-miR-34b-5p	0.286604	0.432746	-0.0170587	0.967498	ANK2_MOUSE	-0.0136314	0.975174	ANK2	-1.75141	0.824173	2496sp|Q8C8R3|ANK2_MOUSE___2
Ank2	mmu-miR-34b-5p	0.286604	0.432746	-0.0170587	0.967498	ANK2_MOUSE	-0.0136314	0.975174	ANK2	-1.75141	0.824173	2499sp|Q8C8R3|ANK2_MOUSE___2
Ank2	mmu-miR-34b-5p	0.286604	0.432746	-0.0170587	0.967498	ANK2_MOUSE	-0.0136314	0.975174	ANK2	-0.405349	0.824173	2422sp|Q8C8R3|ANK2_MOUSE___1
Ank2	mmu-miR-34b-5p	0.286604	0.432746	-0.0170587	0.967498	ANK2_MOUSE	-0.0136314	0.975174	ANK2	1.90996	0.824173	2205sp|Q8C8R3|ANK2_MOUSE___2
Ank2	mmu-miR-34b-5p	0.286604	0.432746	-0.0170587	0.967498	ANK2_MOUSE	-0.0136314	0.975174	ANK2	0.853686	0.824173	914sp|Q8C8R3|ANK2_MOUSE___1
Ank2	mmu-miR-34b-5p	0.286604	0.432746	-0.0170587	0.967498	ANK2_MOUSE	-0.0136314	0.975174	ANK2	-0.32807	0.824173	2496sp|Q8C8R3|ANK2_MOUSE___1
Ank2	mmu-miR-34b-5p	0.286604	0.432746	-0.0170587	0.967498	ANK2_MOUSE	-0.0136314	0.975174	ANK2	1.10056	0.842324	2202sp|Q8C8R3|ANK2_MOUSE___2
Ank2	mmu-miR-34b-5p	0.286604	0.432746	-0.0170587	0.967498	ANK2_MOUSE	-0.0136314	0.975174	ANK2	1.40211	0.842324	2718sp|Q8C8R3|ANK2_MOUSE___1
Ank2	mmu-miR-34b-5p	0.286604	0.432746	-0.0170587	0.967498	ANK2_MOUSE	-0.0136314	0.975174	ANK2	-1.3846	0.847835	1722sp|Q8C8R3|ANK2_MOUSE___1
Ank2	mmu-miR-34b-5p	0.286604	0.432746	-0.0170587	0.967498	ANK2_MOUSE	-0.0136314	0.975174	ANK2	-0.937868	0.851629	3050sp|Q8C8R3|ANK2_MOUSE___1
Ank2	mmu-miR-34b-5p	0.286604	0.432746	-0.0170587	0.967498	ANK2_MOUSE	-0.0136314	0.975174	ANK2	0.937872	0.851629	2777sp|Q8C8R3|ANK2_MOUSE___1
Ank2	mmu-miR-34b-5p	0.286604	0.432746	-0.0170587	0.967498	ANK2_MOUSE	-0.0136314	0.975174	ANK2	-0.238711	0.858928	1936sp|Q8C8R3|ANK2_MOUSE___1
Ank2	mmu-miR-34b-5p	0.286604	0.432746	-0.0170587	0.967498	ANK2_MOUSE	-0.0136314	0.975174	ANK2	1.48752	0.858928	3315sp|Q8C8R3|ANK2_MOUSE___1
Ank2	mmu-miR-34b-5p	0.286604	0.432746	-0.0170587	0.967498	ANK2_MOUSE	-0.0136314	0.975174	ANK2	-1.21069	0.864043	3692sp|Q8C8R3|ANK2_MOUSE___1
Ank2	mmu-miR-34b-5p	0.286604	0.432746	-0.0170587	0.967498	ANK2_MOUSE	-0.0136314	0.975174	ANK2	1.31981	0.867998	3739sp|Q8C8R3|ANK2_MOUSE___2
Ank2	mmu-miR-34b-5p	0.286604	0.432746	-0.0170587	0.967498	ANK2_MOUSE	-0.0136314	0.975174	ANK2	1.31981	0.867998	3745sp|Q8C8R3|ANK2_MOUSE___2
Ank2	mmu-miR-34b-5p	0.286604	0.432746	-0.0170587	0.967498	ANK2_MOUSE	-0.0136314	0.975174	ANK2	-0.892201	0.884808	2755sp|Q8C8R3|ANK2_MOUSE___1
Ank2	mmu-miR-34b-5p	0.286604	0.432746	-0.0170587	0.967498	ANK2_MOUSE	-0.0136314	0.975174	ANK2	-0.694305	0.891975	2395sp|Q8C8R3|ANK2_MOUSE___1
Ank2	mmu-miR-34b-5p	0.286604	0.432746	-0.0170587	0.967498	ANK2_MOUSE	-0.0136314	0.975174	ANK2	0.827508	0.901604	2475sp|Q8C8R3|ANK2_MOUSE___1
Ank2	mmu-miR-34b-5p	0.286604	0.432746	-0.0170587	0.967498	ANK2_MOUSE	-0.0136314	0.975174	ANK2	-0.599057	0.929483	2413sp|Q8C8R3|ANK2_MOUSE___1
Ank2	mmu-miR-34b-5p	0.286604	0.432746	-0.0170587	0.967498	ANK2_MOUSE	-0.0136314	0.975174	ANK2	0.160808	0.930031	3764sp|Q8C8R3|ANK2_MOUSE___1
Ank2	mmu-miR-34b-5p	0.286604	0.432746	-0.0170587	0.967498	ANK2_MOUSE	-0.0136314	0.975174	ANK2	-0.541308	0.930356	1428sp|Q8C8R3|ANK2_MOUSE___1
Ank2	mmu-miR-34b-5p	0.286604	0.432746	-0.0170587	0.967498	ANK2_MOUSE	-0.0136314	0.975174	ANK2	0.897182	0.935569	2333sp|Q8C8R3|ANK2_MOUSE___1
Ank2	mmu-miR-34b-5p	0.286604	0.432746	-0.0170587	0.967498	ANK2_MOUSE	-0.0136314	0.975174	ANK2	-0.706442	0.936948	1819sp|Q8C8R3|ANK2_MOUSE___1
Ank2	mmu-miR-34b-5p	0.286604	0.432746	-0.0170587	0.967498	ANK2_MOUSE	-0.0136314	0.975174	ANK2	0.379477	0.936948	1562sp|Q8C8R3|ANK2_MOUSE___1
Ank2	mmu-miR-34b-5p	0.286604	0.432746	-0.0170587	0.967498	ANK2_MOUSE	-0.0136314	0.975174	ANK2	-0.145244	0.942534	2395sp|Q8C8R3|ANK2_MOUSE___2
Ank2	mmu-miR-34b-5p	0.286604	0.432746	-0.0170587	0.967498	ANK2_MOUSE	-0.0136314	0.975174	ANK2	-0.145244	0.942534	2399sp|Q8C8R3|ANK2_MOUSE___2
Ank2	mmu-miR-34b-5p	0.286604	0.432746	-0.0170587	0.967498	ANK2_MOUSE	-0.0136314	0.975174	ANK2	0.387821	0.945538	1426sp|Q8C8R3|ANK2_MOUSE___1
Ank2	mmu-miR-34b-5p	0.286604	0.432746	-0.0170587	0.967498	ANK2_MOUSE	-0.0136314	0.975174	ANK2	0.0874744	0.945538	3686sp|Q8C8R3|ANK2_MOUSE___1
Ank2	mmu-miR-34b-5p	0.286604	0.432746	-0.0170587	0.967498	ANK2_MOUSE	-0.0136314	0.975174	ANK2	0.1257	0.950967	2399sp|Q8C8R3|ANK2_MOUSE___1
Ank2	mmu-miR-34b-5p	0.286604	0.432746	-0.0170587	0.967498	ANK2_MOUSE	-0.0136314	0.975174	ANK2	0.312871	0.961815	3744sp|Q8C8R3|ANK2_MOUSE___3
Ank2	mmu-miR-34b-5p	0.286604	0.432746	-0.0170587	0.967498	ANK2_MOUSE	-0.0136314	0.975174	ANK2	0.312871	0.961815	3739sp|Q8C8R3|ANK2_MOUSE___3
Ank2	mmu-miR-34b-5p	0.286604	0.432746	-0.0170587	0.967498	ANK2_MOUSE	-0.0136314	0.975174	ANK2	0.312871	0.961815	3745sp|Q8C8R3|ANK2_MOUSE___3
Ank2	mmu-miR-34b-5p	0.286604	0.432746	-0.0170587	0.967498	ANK2_MOUSE	-0.0136314	0.975174	ANK2	-0.350989	0.968199	3686sp|Q8C8R3|ANK2_MOUSE___2
Ank2	mmu-miR-34b-5p	0.286604	0.432746	-0.0170587	0.967498	ANK2_MOUSE	-0.0136314	0.975174	ANK2	-0.350989	0.968199	3692sp|Q8C8R3|ANK2_MOUSE___2
Ank2	mmu-miR-34b-5p	0.286604	0.432746	-0.0170587	0.967498	ANK2_MOUSE	-0.0136314	0.975174	ANK2	-0.0984174	0.974112	1699sp|Q8C8R3|ANK2_MOUSE___2
Ank2	mmu-miR-34b-5p	0.286604	0.432746	-0.0170587	0.967498	ANK2_MOUSE	-0.0136314	0.975174	ANK2	-0.0984174	0.974112	1700sp|Q8C8R3|ANK2_MOUSE___2
Ank2	mmu-miR-34b-5p	0.286604	0.432746	-0.0170587	0.967498	ANK2_MOUSE	-0.0136314	0.975174	ANK2	-0.129111	0.984291	1467sp|Q8C8R3|ANK2_MOUSE___1
Ank2	mmu-miR-877-5p	0.0485523	0.93551	-0.0170587	0.967498	ANK2_MOUSE	-0.0136314	0.975174	ANK2	-5.40392	0.824173	2431sp|Q8C8R3|ANK2_MOUSE___1
Ank2	mmu-miR-877-5p	0.0485523	0.93551	-0.0170587	0.967498	ANK2_MOUSE	-0.0136314	0.975174	ANK2	-3.2597	0.824173	2493sp|Q8C8R3|ANK2_MOUSE___1
Ank2	mmu-miR-877-5p	0.0485523	0.93551	-0.0170587	0.967498	ANK2_MOUSE	-0.0136314	0.975174	ANK2	-0.668883	0.824173	2232sp|Q8C8R3|ANK2_MOUSE___1
Ank2	mmu-miR-877-5p	0.0485523	0.93551	-0.0170587	0.967498	ANK2_MOUSE	-0.0136314	0.975174	ANK2	-2.95829	0.824173	3718sp|Q8C8R3|ANK2_MOUSE___1
Ank2	mmu-miR-877-5p	0.0485523	0.93551	-0.0170587	0.967498	ANK2_MOUSE	-0.0136314	0.975174	ANK2	-3.98236	0.824173	2205sp|Q8C8R3|ANK2_MOUSE___1
Ank2	mmu-miR-877-5p	0.0485523	0.93551	-0.0170587	0.967498	ANK2_MOUSE	-0.0136314	0.975174	ANK2	0.679544	0.824173	2090sp|Q8C8R3|ANK2_MOUSE___1
Ank2	mmu-miR-877-5p	0.0485523	0.93551	-0.0170587	0.967498	ANK2_MOUSE	-0.0136314	0.975174	ANK2	1.70808	0.824173	2364sp|Q8C8R3|ANK2_MOUSE___1
Ank2	mmu-miR-877-5p	0.0485523	0.93551	-0.0170587	0.967498	ANK2_MOUSE	-0.0136314	0.975174	ANK2	-2.34014	0.824173	1816sp|Q8C8R3|ANK2_MOUSE___1
Ank2	mmu-miR-877-5p	0.0485523	0.93551	-0.0170587	0.967498	ANK2_MOUSE	-0.0136314	0.975174	ANK2	-1.65905	0.824173	1925sp|Q8C8R3|ANK2_MOUSE___1
Ank2	mmu-miR-877-5p	0.0485523	0.93551	-0.0170587	0.967498	ANK2_MOUSE	-0.0136314	0.975174	ANK2	-0.364327	0.824173	2542sp|Q8C8R3|ANK2_MOUSE___1
Ank2	mmu-miR-877-5p	0.0485523	0.93551	-0.0170587	0.967498	ANK2_MOUSE	-0.0136314	0.975174	ANK2	-0.308458	0.824173	2824sp|Q8C8R3|ANK2_MOUSE___2
Ank2	mmu-miR-877-5p	0.0485523	0.93551	-0.0170587	0.967498	ANK2_MOUSE	-0.0136314	0.975174	ANK2	-0.308458	0.824173	2827sp|Q8C8R3|ANK2_MOUSE___2
Ank2	mmu-miR-877-5p	0.0485523	0.93551	-0.0170587	0.967498	ANK2_MOUSE	-0.0136314	0.975174	ANK2	-1.75141	0.824173	2496sp|Q8C8R3|ANK2_MOUSE___2
Ank2	mmu-miR-877-5p	0.0485523	0.93551	-0.0170587	0.967498	ANK2_MOUSE	-0.0136314	0.975174	ANK2	-1.75141	0.824173	2499sp|Q8C8R3|ANK2_MOUSE___2
Ank2	mmu-miR-877-5p	0.0485523	0.93551	-0.0170587	0.967498	ANK2_MOUSE	-0.0136314	0.975174	ANK2	-0.405349	0.824173	2422sp|Q8C8R3|ANK2_MOUSE___1
Ank2	mmu-miR-877-5p	0.0485523	0.93551	-0.0170587	0.967498	ANK2_MOUSE	-0.0136314	0.975174	ANK2	1.90996	0.824173	2205sp|Q8C8R3|ANK2_MOUSE___2
Ank2	mmu-miR-877-5p	0.0485523	0.93551	-0.0170587	0.967498	ANK2_MOUSE	-0.0136314	0.975174	ANK2	0.853686	0.824173	914sp|Q8C8R3|ANK2_MOUSE___1
Ank2	mmu-miR-877-5p	0.0485523	0.93551	-0.0170587	0.967498	ANK2_MOUSE	-0.0136314	0.975174	ANK2	-0.32807	0.824173	2496sp|Q8C8R3|ANK2_MOUSE___1
Ank2	mmu-miR-877-5p	0.0485523	0.93551	-0.0170587	0.967498	ANK2_MOUSE	-0.0136314	0.975174	ANK2	1.10056	0.842324	2202sp|Q8C8R3|ANK2_MOUSE___2
Ank2	mmu-miR-877-5p	0.0485523	0.93551	-0.0170587	0.967498	ANK2_MOUSE	-0.0136314	0.975174	ANK2	1.40211	0.842324	2718sp|Q8C8R3|ANK2_MOUSE___1
Ank2	mmu-miR-877-5p	0.0485523	0.93551	-0.0170587	0.967498	ANK2_MOUSE	-0.0136314	0.975174	ANK2	-1.3846	0.847835	1722sp|Q8C8R3|ANK2_MOUSE___1
Ank2	mmu-miR-877-5p	0.0485523	0.93551	-0.0170587	0.967498	ANK2_MOUSE	-0.0136314	0.975174	ANK2	-0.937868	0.851629	3050sp|Q8C8R3|ANK2_MOUSE___1
Ank2	mmu-miR-877-5p	0.0485523	0.93551	-0.0170587	0.967498	ANK2_MOUSE	-0.0136314	0.975174	ANK2	0.937872	0.851629	2777sp|Q8C8R3|ANK2_MOUSE___1
Ank2	mmu-miR-877-5p	0.0485523	0.93551	-0.0170587	0.967498	ANK2_MOUSE	-0.0136314	0.975174	ANK2	-0.238711	0.858928	1936sp|Q8C8R3|ANK2_MOUSE___1
Ank2	mmu-miR-877-5p	0.0485523	0.93551	-0.0170587	0.967498	ANK2_MOUSE	-0.0136314	0.975174	ANK2	1.48752	0.858928	3315sp|Q8C8R3|ANK2_MOUSE___1
Ank2	mmu-miR-877-5p	0.0485523	0.93551	-0.0170587	0.967498	ANK2_MOUSE	-0.0136314	0.975174	ANK2	-1.21069	0.864043	3692sp|Q8C8R3|ANK2_MOUSE___1
Ank2	mmu-miR-877-5p	0.0485523	0.93551	-0.0170587	0.967498	ANK2_MOUSE	-0.0136314	0.975174	ANK2	1.31981	0.867998	3739sp|Q8C8R3|ANK2_MOUSE___2
Ank2	mmu-miR-877-5p	0.0485523	0.93551	-0.0170587	0.967498	ANK2_MOUSE	-0.0136314	0.975174	ANK2	1.31981	0.867998	3745sp|Q8C8R3|ANK2_MOUSE___2
Ank2	mmu-miR-877-5p	0.0485523	0.93551	-0.0170587	0.967498	ANK2_MOUSE	-0.0136314	0.975174	ANK2	-0.892201	0.884808	2755sp|Q8C8R3|ANK2_MOUSE___1
Ank2	mmu-miR-877-5p	0.0485523	0.93551	-0.0170587	0.967498	ANK2_MOUSE	-0.0136314	0.975174	ANK2	-0.694305	0.891975	2395sp|Q8C8R3|ANK2_MOUSE___1
Ank2	mmu-miR-877-5p	0.0485523	0.93551	-0.0170587	0.967498	ANK2_MOUSE	-0.0136314	0.975174	ANK2	0.827508	0.901604	2475sp|Q8C8R3|ANK2_MOUSE___1
Ank2	mmu-miR-877-5p	0.0485523	0.93551	-0.0170587	0.967498	ANK2_MOUSE	-0.0136314	0.975174	ANK2	-0.599057	0.929483	2413sp|Q8C8R3|ANK2_MOUSE___1
Ank2	mmu-miR-877-5p	0.0485523	0.93551	-0.0170587	0.967498	ANK2_MOUSE	-0.0136314	0.975174	ANK2	0.160808	0.930031	3764sp|Q8C8R3|ANK2_MOUSE___1
Ank2	mmu-miR-877-5p	0.0485523	0.93551	-0.0170587	0.967498	ANK2_MOUSE	-0.0136314	0.975174	ANK2	-0.541308	0.930356	1428sp|Q8C8R3|ANK2_MOUSE___1
Ank2	mmu-miR-877-5p	0.0485523	0.93551	-0.0170587	0.967498	ANK2_MOUSE	-0.0136314	0.975174	ANK2	0.897182	0.935569	2333sp|Q8C8R3|ANK2_MOUSE___1
Ank2	mmu-miR-877-5p	0.0485523	0.93551	-0.0170587	0.967498	ANK2_MOUSE	-0.0136314	0.975174	ANK2	-0.706442	0.936948	1819sp|Q8C8R3|ANK2_MOUSE___1
Ank2	mmu-miR-877-5p	0.0485523	0.93551	-0.0170587	0.967498	ANK2_MOUSE	-0.0136314	0.975174	ANK2	0.379477	0.936948	1562sp|Q8C8R3|ANK2_MOUSE___1
Ank2	mmu-miR-877-5p	0.0485523	0.93551	-0.0170587	0.967498	ANK2_MOUSE	-0.0136314	0.975174	ANK2	-0.145244	0.942534	2395sp|Q8C8R3|ANK2_MOUSE___2
Ank2	mmu-miR-877-5p	0.0485523	0.93551	-0.0170587	0.967498	ANK2_MOUSE	-0.0136314	0.975174	ANK2	-0.145244	0.942534	2399sp|Q8C8R3|ANK2_MOUSE___2
Ank2	mmu-miR-877-5p	0.0485523	0.93551	-0.0170587	0.967498	ANK2_MOUSE	-0.0136314	0.975174	ANK2	0.387821	0.945538	1426sp|Q8C8R3|ANK2_MOUSE___1
Ank2	mmu-miR-877-5p	0.0485523	0.93551	-0.0170587	0.967498	ANK2_MOUSE	-0.0136314	0.975174	ANK2	0.0874744	0.945538	3686sp|Q8C8R3|ANK2_MOUSE___1
Ank2	mmu-miR-877-5p	0.0485523	0.93551	-0.0170587	0.967498	ANK2_MOUSE	-0.0136314	0.975174	ANK2	0.1257	0.950967	2399sp|Q8C8R3|ANK2_MOUSE___1
Ank2	mmu-miR-877-5p	0.0485523	0.93551	-0.0170587	0.967498	ANK2_MOUSE	-0.0136314	0.975174	ANK2	0.312871	0.961815	3744sp|Q8C8R3|ANK2_MOUSE___3
Ank2	mmu-miR-877-5p	0.0485523	0.93551	-0.0170587	0.967498	ANK2_MOUSE	-0.0136314	0.975174	ANK2	0.312871	0.961815	3739sp|Q8C8R3|ANK2_MOUSE___3
Ank2	mmu-miR-877-5p	0.0485523	0.93551	-0.0170587	0.967498	ANK2_MOUSE	-0.0136314	0.975174	ANK2	0.312871	0.961815	3745sp|Q8C8R3|ANK2_MOUSE___3
Ank2	mmu-miR-877-5p	0.0485523	0.93551	-0.0170587	0.967498	ANK2_MOUSE	-0.0136314	0.975174	ANK2	-0.350989	0.968199	3686sp|Q8C8R3|ANK2_MOUSE___2
Ank2	mmu-miR-877-5p	0.0485523	0.93551	-0.0170587	0.967498	ANK2_MOUSE	-0.0136314	0.975174	ANK2	-0.350989	0.968199	3692sp|Q8C8R3|ANK2_MOUSE___2
Ank2	mmu-miR-877-5p	0.0485523	0.93551	-0.0170587	0.967498	ANK2_MOUSE	-0.0136314	0.975174	ANK2	-0.0984174	0.974112	1699sp|Q8C8R3|ANK2_MOUSE___2
Ank2	mmu-miR-877-5p	0.0485523	0.93551	-0.0170587	0.967498	ANK2_MOUSE	-0.0136314	0.975174	ANK2	-0.0984174	0.974112	1700sp|Q8C8R3|ANK2_MOUSE___2
Ank2	mmu-miR-877-5p	0.0485523	0.93551	-0.0170587	0.967498	ANK2_MOUSE	-0.0136314	0.975174	ANK2	-0.129111	0.984291	1467sp|Q8C8R3|ANK2_MOUSE___1
Ank2	mmu-miR-9-5p	0.382528	0.0251389	-0.0170587	0.967498	ANK2_MOUSE	-0.0136314	0.975174	ANK2	-5.40392	0.824173	2431sp|Q8C8R3|ANK2_MOUSE___1
Ank2	mmu-miR-9-5p	0.382528	0.0251389	-0.0170587	0.967498	ANK2_MOUSE	-0.0136314	0.975174	ANK2	-3.2597	0.824173	2493sp|Q8C8R3|ANK2_MOUSE___1
Ank2	mmu-miR-9-5p	0.382528	0.0251389	-0.0170587	0.967498	ANK2_MOUSE	-0.0136314	0.975174	ANK2	-0.668883	0.824173	2232sp|Q8C8R3|ANK2_MOUSE___1
Ank2	mmu-miR-9-5p	0.382528	0.0251389	-0.0170587	0.967498	ANK2_MOUSE	-0.0136314	0.975174	ANK2	-2.95829	0.824173	3718sp|Q8C8R3|ANK2_MOUSE___1
Ank2	mmu-miR-9-5p	0.382528	0.0251389	-0.0170587	0.967498	ANK2_MOUSE	-0.0136314	0.975174	ANK2	-3.98236	0.824173	2205sp|Q8C8R3|ANK2_MOUSE___1
Ank2	mmu-miR-9-5p	0.382528	0.0251389	-0.0170587	0.967498	ANK2_MOUSE	-0.0136314	0.975174	ANK2	0.679544	0.824173	2090sp|Q8C8R3|ANK2_MOUSE___1
Ank2	mmu-miR-9-5p	0.382528	0.0251389	-0.0170587	0.967498	ANK2_MOUSE	-0.0136314	0.975174	ANK2	1.70808	0.824173	2364sp|Q8C8R3|ANK2_MOUSE___1
Ank2	mmu-miR-9-5p	0.382528	0.0251389	-0.0170587	0.967498	ANK2_MOUSE	-0.0136314	0.975174	ANK2	-2.34014	0.824173	1816sp|Q8C8R3|ANK2_MOUSE___1
Ank2	mmu-miR-9-5p	0.382528	0.0251389	-0.0170587	0.967498	ANK2_MOUSE	-0.0136314	0.975174	ANK2	-1.65905	0.824173	1925sp|Q8C8R3|ANK2_MOUSE___1
Ank2	mmu-miR-9-5p	0.382528	0.0251389	-0.0170587	0.967498	ANK2_MOUSE	-0.0136314	0.975174	ANK2	-0.364327	0.824173	2542sp|Q8C8R3|ANK2_MOUSE___1
Ank2	mmu-miR-9-5p	0.382528	0.0251389	-0.0170587	0.967498	ANK2_MOUSE	-0.0136314	0.975174	ANK2	-0.308458	0.824173	2824sp|Q8C8R3|ANK2_MOUSE___2
Ank2	mmu-miR-9-5p	0.382528	0.0251389	-0.0170587	0.967498	ANK2_MOUSE	-0.0136314	0.975174	ANK2	-0.308458	0.824173	2827sp|Q8C8R3|ANK2_MOUSE___2
Ank2	mmu-miR-9-5p	0.382528	0.0251389	-0.0170587	0.967498	ANK2_MOUSE	-0.0136314	0.975174	ANK2	-1.75141	0.824173	2496sp|Q8C8R3|ANK2_MOUSE___2
Ank2	mmu-miR-9-5p	0.382528	0.0251389	-0.0170587	0.967498	ANK2_MOUSE	-0.0136314	0.975174	ANK2	-1.75141	0.824173	2499sp|Q8C8R3|ANK2_MOUSE___2
Ank2	mmu-miR-9-5p	0.382528	0.0251389	-0.0170587	0.967498	ANK2_MOUSE	-0.0136314	0.975174	ANK2	-0.405349	0.824173	2422sp|Q8C8R3|ANK2_MOUSE___1
Ank2	mmu-miR-9-5p	0.382528	0.0251389	-0.0170587	0.967498	ANK2_MOUSE	-0.0136314	0.975174	ANK2	1.90996	0.824173	2205sp|Q8C8R3|ANK2_MOUSE___2
Ank2	mmu-miR-9-5p	0.382528	0.0251389	-0.0170587	0.967498	ANK2_MOUSE	-0.0136314	0.975174	ANK2	0.853686	0.824173	914sp|Q8C8R3|ANK2_MOUSE___1
Ank2	mmu-miR-9-5p	0.382528	0.0251389	-0.0170587	0.967498	ANK2_MOUSE	-0.0136314	0.975174	ANK2	-0.32807	0.824173	2496sp|Q8C8R3|ANK2_MOUSE___1
Ank2	mmu-miR-9-5p	0.382528	0.0251389	-0.0170587	0.967498	ANK2_MOUSE	-0.0136314	0.975174	ANK2	1.10056	0.842324	2202sp|Q8C8R3|ANK2_MOUSE___2
Ank2	mmu-miR-9-5p	0.382528	0.0251389	-0.0170587	0.967498	ANK2_MOUSE	-0.0136314	0.975174	ANK2	1.40211	0.842324	2718sp|Q8C8R3|ANK2_MOUSE___1
Ank2	mmu-miR-9-5p	0.382528	0.0251389	-0.0170587	0.967498	ANK2_MOUSE	-0.0136314	0.975174	ANK2	-1.3846	0.847835	1722sp|Q8C8R3|ANK2_MOUSE___1
Ank2	mmu-miR-9-5p	0.382528	0.0251389	-0.0170587	0.967498	ANK2_MOUSE	-0.0136314	0.975174	ANK2	-0.937868	0.851629	3050sp|Q8C8R3|ANK2_MOUSE___1
Ank2	mmu-miR-9-5p	0.382528	0.0251389	-0.0170587	0.967498	ANK2_MOUSE	-0.0136314	0.975174	ANK2	0.937872	0.851629	2777sp|Q8C8R3|ANK2_MOUSE___1
Ank2	mmu-miR-9-5p	0.382528	0.0251389	-0.0170587	0.967498	ANK2_MOUSE	-0.0136314	0.975174	ANK2	-0.238711	0.858928	1936sp|Q8C8R3|ANK2_MOUSE___1
Ank2	mmu-miR-9-5p	0.382528	0.0251389	-0.0170587	0.967498	ANK2_MOUSE	-0.0136314	0.975174	ANK2	1.48752	0.858928	3315sp|Q8C8R3|ANK2_MOUSE___1
Ank2	mmu-miR-9-5p	0.382528	0.0251389	-0.0170587	0.967498	ANK2_MOUSE	-0.0136314	0.975174	ANK2	-1.21069	0.864043	3692sp|Q8C8R3|ANK2_MOUSE___1
Ank2	mmu-miR-9-5p	0.382528	0.0251389	-0.0170587	0.967498	ANK2_MOUSE	-0.0136314	0.975174	ANK2	1.31981	0.867998	3739sp|Q8C8R3|ANK2_MOUSE___2
Ank2	mmu-miR-9-5p	0.382528	0.0251389	-0.0170587	0.967498	ANK2_MOUSE	-0.0136314	0.975174	ANK2	1.31981	0.867998	3745sp|Q8C8R3|ANK2_MOUSE___2
Ank2	mmu-miR-9-5p	0.382528	0.0251389	-0.0170587	0.967498	ANK2_MOUSE	-0.0136314	0.975174	ANK2	-0.892201	0.884808	2755sp|Q8C8R3|ANK2_MOUSE___1
Ank2	mmu-miR-9-5p	0.382528	0.0251389	-0.0170587	0.967498	ANK2_MOUSE	-0.0136314	0.975174	ANK2	-0.694305	0.891975	2395sp|Q8C8R3|ANK2_MOUSE___1
Ank2	mmu-miR-9-5p	0.382528	0.0251389	-0.0170587	0.967498	ANK2_MOUSE	-0.0136314	0.975174	ANK2	0.827508	0.901604	2475sp|Q8C8R3|ANK2_MOUSE___1
Ank2	mmu-miR-9-5p	0.382528	0.0251389	-0.0170587	0.967498	ANK2_MOUSE	-0.0136314	0.975174	ANK2	-0.599057	0.929483	2413sp|Q8C8R3|ANK2_MOUSE___1
Ank2	mmu-miR-9-5p	0.382528	0.0251389	-0.0170587	0.967498	ANK2_MOUSE	-0.0136314	0.975174	ANK2	0.160808	0.930031	3764sp|Q8C8R3|ANK2_MOUSE___1
Ank2	mmu-miR-9-5p	0.382528	0.0251389	-0.0170587	0.967498	ANK2_MOUSE	-0.0136314	0.975174	ANK2	-0.541308	0.930356	1428sp|Q8C8R3|ANK2_MOUSE___1
[truncated: 5,786 more rows]

## Sheet: FUS_only_males_up
gene	mirnaid	log2FoldChange	padj	target_log2FoldChange	target_padj	target_protein_UniProtName	target_protein_log2FoldChange	target_protein_padj	Protein	target_phosphoprotein_log2FoldChange	target_phosphoprotein_padj	target_phosphoprotein_UniProtName
[truncated: 11,171 more rows]

[truncated: 17 more sheets: FUS_only_females_up, TDP43_only_males_up, TDP43_only_females_up, C9orf72_only_males_up, C9orf72_only_females_up, SOD1_only_males_down, SOD1_only_females_down, FUS_only_males_down, FUS_only_females_down, TDP43_only_males_down, TDP43_only_females_down, C9orf72_only_males_down, C9orf72_only_females_down, human_only_females_down, human_only_females_up, human_only_males_down, human_only_males_up]
