# Supplementary material for: Multiomic ALS signatures highlight subclusters and sex differences suggesting the MAPK pathway as therapeutic target
Source: Nat Commun. 2024 Jun 7;15:4893. doi: 10.1038/s41467-024-49196-y (PMC11161513; doi:10.1038/s41467-024-49196-y)
Supplement: Supplementary file 4 — Supplementary Data 1-16 [file 41467_2024_49196_MOESM4_ESM.zip › Supplementary Data 1-16/Supplemental Data 14 - MOFA Features.xlsx]

## Sheet: Overview
Sex	Omic	Factor	Entity	Rank	Factor value
male	srna_hairpin	Factor1	hsa-mir-7851	1.0	-2.70120020163782
male	srna_hairpin	Factor1	hsa-mir-1285-1	5.0	-2.53667867935561
male	srna_hairpin	Factor1	hsa-mir-5096	4.0	-2.55590422000277
male	srna_hairpin	Factor1	hsa-mir-1273a	2.0	-2.62081272306718
male	srna_hairpin	Factor1	hsa-mir-1273e	7.0	-2.5016803058424
male	srna_hairpin	Factor1	hsa-mir-1273f	6.0	-2.51634316095123
male	srna_hairpin	Factor1	hsa-mir-1273g	3.0	-2.56438116582458
male	transcriptomics	Factor3	RAB3C	1.0	-0.652062715478148
male	transcriptomics	Factor3	NSF	18.0	-0.475223056909792
male	transcriptomics	Factor3	ND1	15.0	0.482632618650446
male	transcriptomics	Factor3	ND2	12.0	0.490804905885437
male	transcriptomics	Factor3	BCL2L2-PABPN1	7.0	-0.531333934808162
male	transcriptomics	Factor3	BHLHB9	3.0	-0.566500199736925
male	transcriptomics	Factor3	SNORA73B	5.0	0.561774892832278
male	transcriptomics	Factor3	RN7SL2	6.0	0.543128977995673
male	proteomics	Factor4	ZO2_HUMAN	4.0	1.60404014795317
male	proteomics	Factor4	CD44_HUMAN	8.0	1.47452337526422
male	proteomics	Factor7	NFH_HUMAN	1.0	-1.34981365003045
male	proteomics	Factor7	NFM_HUMAN	5.0	-1.0670201182173
male	proteomics	Factor7	NFL_HUMAN	11.0	-0.941574860013623
male	proteomics	Factor7	HPCL4_HUMAN	2.0	1.2772019478555
male	proteomics	Factor7	PGCA_HUMAN	3.0	-1.14098376571009
female	transcriptomics	Factor1	RAB3C	1.0	-0.91785068825619
female	transcriptomics	Factor1	NAPB	4.0	-0.808541068562464
female	transcriptomics	Factor1	SNAP25	5.0	-0.797500959221313
female	srna_hairpin	Factor2	hsa-mir-1285-1	1.0	6.48894706609408
female	srna_hairpin	Factor2	hsa-mir-5096	2.0	6.39803951786267
female	srna_hairpin	Factor2	hsa-mir-1273a	4.0	5.88296581582263
female	srna_hairpin	Factor2	hsa-mir-1273e	3.0	6.00862815893194
female	srna_hairpin	Factor2	hsa-mir-1273f	5.0	5.65398056750579
female	proteomics	Factor3	CD44_HUMAN	8.0	-2.51398064301367
female	proteomics	Factor3	ZO2_HUMAN	1.0	-2.86727677555379
female	transcriptomics	Factor10	SERPINA1	8.0	2.10213012704667
female	transcriptomics	Factor10	SERPINA3	1.0	3.27413930919214
female	transcriptomics	Factor10	CHI3L1	2.0	2.59600819907617
female	transcriptomics	Factor10	CHI3L2	9.0	2.06455163802316
female	proteomics	Factor12	NFH_HUMAN	1.0	0.558893063367162
female	proteomics	Factor12	PEA15_HUMAN	4.0	-0.497837046220825

## Sheet: male_transcriptomics
	Factor1	Factor2	Factor3	Factor4	Factor5	Factor6	Factor7	Factor8	Factor9	Factor10	Factor11	Factor12	Factor13	Factor14	Factor15
XIST	0.000475614	0.202509	-0.0170571	0.000842635	0.0507939	0.0010077	-0.0152522	0.016491	0.431425	-5.88158e-05	-0.353421	-0.447117	0.0770646	-0.00249081	0.000296823
USP9Y	-9.55296e-05	0.00215951	-0.107148	-0.00090779	0.106843	-0.000442294	-0.0441289	0.00240963	-0.0197456	0.000915182	-0.308956	-0.00130531	-0.195158	-0.0021121	0.000843118
KDM5D	-3.67414e-05	0.438862	0.0340655	-0.00090593	-0.0458564	-0.000717773	0.0344356	-0.239013	0.458062	0.00113234	-0.270395	0.000157034	0.247746	0.000531443	-0.000752013
DDX3Y	-8.90816e-06	-0.0135639	-0.178212	0.000419983	-0.0710907	0.000880406	-0.0383199	0.310292	-0.44205	-0.000722883	-0.353055	-0.000288926	-0.186045	0.000709887	-0.000259644
TTTY14	-0.000191953	0.0172253	-0.137185	-0.000458994	-0.0552446	-0.0432906	0.0492497	0.0363914	-0.752089	0.000957937	-0.0927233	-0.000331905	-0.0673625	-0.00205506	-0.00158778
NLGN4Y	-3.94604e-06	0.0144637	-0.137011	0.00240329	0.10404	-0.000592203	-0.0202817	0.00474035	-0.166646	-0.00136814	0.0434077	0.000245182	0.0207112	0.000485632	-0.000874031
RPL13AP5	-0.00140442	-0.0691188	0.0504955	-7.56231e-05	0.0908911	0.00417166	0.00906239	-0.0352398	0.251504	3.36808e-05	-0.136745	-1.20719	-0.121799	-6.07203e-05	-1.31313e-06
UTY	-2.72975e-05	0.0213679	-0.0801717	-0.000904192	-0.194988	0.183085	0.114195	-0.00169235	-0.429102	0.000108756	-0.206444	-0.00321616	-0.0379751	-0.00081162	-0.000295668
TXLNGY	9.41294e-07	0.0066554	0.0186699	-4.85727e-05	-0.0212205	0.0656616	-0.0663339	-0.000896257	0.234091	0.0045196	-0.246442	-0.00395454	0.0344372	-0.00500839	-0.000576819
RN7SK	-0.000585572	0.149853	0.151492	0.000111337	-0.110976	0.0993527	0.00700832	0.0163899	0.0635709	7.5533e-05	-0.0368377	-2.2494	0.200057	0.000106583	0.000177156
PCDH11Y	-0.000205337	0.237443	-0.103993	-0.000196567	0.226391	0.00135846	0.294203	-0.0039678	0.097695	0.000610217	-0.325591	0.0006235	-0.293879	0.00112613	-0.000252591
RPS4Y1	-4.60549e-05	0.00118838	-0.114469	2.74836e-05	-0.0166044	-0.000929451	0.00106665	0.021055	0.000675241	0.0024239	0.208457	-0.000213144	-0.31184	-0.000748884	0.000809927
SERPINA3	0.000205162	1.23178	-0.0989301	-0.000141058	-0.594005	-0.030071	-0.0134265	4.75491	0.441036	-0.000157609	-0.144769	-0.00215875	0.0779903	0.000228327	-0.000416929
GSTM1	0.000209548	0.295864	0.289167	0.000186418	0.0776931	0.0158727	0.0170879	0.121636	0.00135087	6.18226e-05	-0.280859	9.48298e-05	0.0185874	-2.34137e-05	4.17199e-05
ZFY	-0.000163934	-0.00401786	-0.0265392	0.0015773	-0.00647583	0.0854184	-0.0192441	-0.00817096	-0.0471481	0.00269666	-0.0862058	-0.00179044	-0.2529	-0.0015782	0.00045169
RNA5SP149	-0.000150526	-0.00656525	0.107809	0.000424738	0.00701548	-0.000976521	-0.0304718	0.0181651	0.270656	0.000886677	-0.000194003	-4.06705	-0.117284	0.000101605	0.000836452
RNA5SP429	-6.90695e-05	0.00861198	0.030618	0.00067267	-0.0154251	-0.000191757	-0.0257505	0.00274979	0.295302	0.000103739	-0.00325555	-3.98757	-0.126107	-0.000661035	0.000743614
CHI3L1	0.00048744	-0.027074	0.0222025	1.10989e-05	-0.264206	-0.0343035	-0.0840906	3.43576	0.0986868	-0.00015242	0.317793	0.00272845	0.43511	0.00040547	-5.61426e-05
CBSL	-0.00332641	0.344433	0.251715	8.57945e-05	-0.159281	-0.0799369	-0.0309958	0.342992	-0.106694	-7.06699e-05	-0.179236	-0.00124137	0.0110899	-0.000476916	-0.000188502
AQP1	0.000847258	3.72185	0.0472263	0.000560193	-0.53864	0.0454971	0.156126	1.8475	-0.172926	-0.000946337	0.109128	0.00421896	-0.62428	0.000776546	-0.000869122
RNY4	-8.26119e-06	1.63263	-0.29971	0.000956761	-0.194296	0.010061	-0.0411329	-0.229791	0.122106	0.000964447	0.0620075	-3.13304	-0.76045	0.00182144	0.000612499
C4A	-0.000287144	1.19838	-0.155888	0.000220689	-0.647596	0.00170282	-0.0415183	0.78414	-0.325344	0.000128967	0.0633016	-0.0161331	-0.261247	0.000390422	-5.58271e-05
RNU5B-1	1.0176e-05	0.0203005	-0.0543079	5.44907e-05	-0.13708	0.00141124	0.0399664	-0.00655004	0.395911	-0.000231102	-0.408432	-3.40075	-0.161522	-0.000262993	-0.00045894
PKD1P2	-0.000173411	0.247137	0.125142	7.26241e-05	-0.0387638	-0.0207512	0.0546934	-0.0111408	-0.584459	-0.000290534	0.144857	-0.015139	0.0146923	0.000468059	0.000250125
CP	-0.000146598	0.960773	-0.249283	0.000118985	-0.85334	-0.0136234	-0.188067	1.71924	-0.0665888	4.0568e-05	-1.16687	-0.000845368	-0.047793	0.000211709	-0.00101817
SOCS3	-3.58335e-05	0.188075	0.00410776	0.000173624	-0.215539	0.0401238	-0.0296229	3.32786	-0.166563	4.65396e-05	-0.23591	-0.00834846	0.221479	-0.000120187	-0.000108352
LOC100507336	0.00192847	0.0771202	-0.0181177	0.000242565	-0.17165	0.578921	-0.128633	-0.0449781	0.286942	4.28161e-05	-0.029692	0.034148	0.26336	-0.000626398	-0.000311863
CD44	0.000376091	1.1537	-0.0246226	0.000260805	-0.604558	0.276974	0.0801728	2.37401	-0.223372	0.000114443	0.124371	0.00134707	-0.492887	0.00111941	-0.00153004
RPL9P8	-9.51382e-05	-0.178231	-0.194336	0.000197021	0.0142421	-0.0334322	-0.0313697	0.24276	-0.496165	0.000200325	0.0261271	0.00681022	-0.144823	-0.000308563	-0.000249944
LOC101929141	-0.000205893	-0.116191	-0.225198	-0.000250969	-0.269021	-0.0180006	-0.0504247	-0.95102	-0.115316	4.7322e-05	-0.459406	0.00583389	-0.135241	-2.60947e-05	0.000177062
HBB	-0.00193919	0.103589	0.172481	4.70019e-06	-0.162482	-0.0213107	-0.234645	0.141218	-0.507544	0.000208786	0.191427	-0.00295622	0.196687	0.000319489	-0.000347283
LRP2	0.000140805	1.42535	-0.169	0.000326387	-0.463286	0.996985	-0.0409519	0.0919723	-0.612491	-0.000476528	-0.669304	0.00216251	0.293512	0.00268137	-0.000190077
RNU5A-1	-1.14448e-05	0.000556983	-0.147078	0.000641925	-0.0787721	0.123846	0.126891	-0.0040536	0.431763	0.00203662	0.0296545	-3.26099	-0.1172	0.000210305	0.0017505
CARNS1	0.000132712	0.850097	0.143175	0.000260596	0.118053	1.20249	-0.00361511	-0.0081016	0.0310147	0.000754874	0.89889	0.00749231	0.205752	-0.00369622	-0.000584716
MTRNR2L1	-0.000879492	-0.123938	0.0742622	-0.000184485	0.200013	-0.0447617	0.07429	0.0453715	-0.29279	-0.000400026	-0.124429	-0.941397	-0.0500746	-0.000121612	0.000142413
RNA5S12	-0.000244556	-0.038642	0.322186	-0.00057066	0.0843516	-0.00257962	-0.0708352	0.188036	0.337849	0.000498411	-0.0581753	-3.11219	-0.0395388	5.50122e-05	0.000673984
RNY3	4.31868e-05	1.04755	-0.281063	0.00102562	-0.222299	0.00311654	-0.0649916	-0.233699	0.129313	0.00174186	-0.0115593	-2.80896	-0.66196	0.00166832	0.000441044
FCGBP	0.000234766	-0.00812794	0.0351777	-1.95509e-05	-0.531995	-0.0605922	0.00834563	1.57384	0.252066	-0.000478006	-0.410602	0.00101686	-0.138522	0.000752543	-0.000214399
RNA5SP145	-0.000250159	-0.000538556	0.246272	0.000587957	0.0312997	-0.0329527	-0.0809929	0.0107159	0.238607	0.000915176	-0.0985381	-3.05195	-0.0823035	0.000429915	0.000265449
DEPP1	-0.000432571	-0.00378599	0.0173036	3.02084e-05	-0.155391	-0.000184523	-0.196654	3.00061	-0.352112	-0.000590394	-0.9244	-0.00087273	0.168069	-0.00029117	0.000441713
RNY1	-0.000394362	0.0356659	-0.145866	0.00145131	-0.111284	0.190223	-0.0905275	-0.0249398	0.0561422	0.000988256	0.134708	-3.10216	-0.426109	0.00111671	0.000632312
RNA5S9	-3.78493e-05	-0.0308872	0.179419	-0.000709504	0.0436483	-0.0124706	-0.0629388	0.0178029	0.414921	0.000871107	-0.0181139	-3.16535	-0.113554	0.00122271	-0.000987802
EIF1AY	-0.0001112	0.0811872	-0.114503	0.000560734	-0.168236	0.000918973	-0.0290663	0.0174591	0.181898	0.00233755	0.247446	-0.00230592	-0.0456727	-0.00109605	-0.00018876
MOBP	-0.000270449	3.90157	0.381609	-0.000448973	0.114632	0.386698	-0.110725	-0.0137914	0.0932123	0.000328223	0.0034078	-0.136132	-0.498727	-0.00118492	0.000487943
MAG	0.000109481	0.00471685	-0.0180057	0.000449292	-0.0819748	1.21081	-0.0755879	0.0784296	0.240112	-0.00056106	0.813654	0.000375386	0.123018	-0.00672309	0.00019996
APLNR	0.000428812	1.74635	0.00459776	-1.3589e-05	-0.485878	0.019589	0.155104	1.43861	0.450667	-7.15385e-05	0.744114	1.47009e-05	-0.52895	0.000538933	-0.000712235
TBC1D3D	-0.000671644	0.248066	0.046121	0.000166186	0.0808276	0.00680979	0.0328284	-0.133495	-0.579698	-6.99332e-06	-0.2795	0.0146219	0.130317	-0.000142705	-8.0501e-05
VGF	0.00108997	-0.075922	0.127097	9.79637e-05	0.643725	0.000355744	0.0418819	-0.065205	-0.0973256	-0.000374226	1.60873	0.00384313	0.124826	0.000317973	0.000383555
HSPA1A	-0.00180043	0.149306	0.19921	-7.47526e-05	-0.363235	-0.0338015	-0.0139219	1.52663	-0.160041	4.12634e-05	-0.89032	-0.0538404	-0.133784	0.000489601	-0.000126392
IL1RL1	3.98477e-05	-0.0888456	0.0132746	-4.49419e-05	-0.12919	-0.0581208	-0.0739808	1.96035	-0.100954	-0.000197218	-0.519723	-0.00740938	-0.0867213	-0.000413376	0.000228378
ZFP36	-0.000145023	0.664004	0.109864	9.45172e-05	-0.153391	0.00414876	0.0488211	2.75947	-0.178896	0.000339191	-0.035981	-0.00374654	0.0990417	-0.000181385	0.000174858
TNC	0.000330176	1.53222	-0.0427731	9.32278e-05	-0.469823	0.438639	0.0414152	0.807763	-0.124443	0.000353952	0.857265	0.00172189	0.0073395	8.07714e-06	-0.000308665
ADAMTS18	2.28244e-05	0.330591	0.228166	8.96324e-05	0.0425826	0.0403931	-0.137603	0.0202183	0.0377952	0.000195929	0.25176	0.00953618	0.230413	-0.00095954	2.63702e-05
CD163	-0.00478321	-0.0722236	-0.204437	-7.71742e-05	-0.730206	-0.115138	-0.157142	2.24519	0.201021	0.00013281	0.0093556	0.00574805	-0.327261	0.00149425	-0.000491291
MTND4P12	-0.000568057	0.058671	0.201441	6.49782e-05	0.226963	-0.244802	0.0190206	-0.0754143	-0.811171	0.000121115	-0.10593	-0.720858	-0.363073	0.000800668	0.000279647
HBA1	-0.000514148	-0.0235839	0.208297	0.000114712	-0.143695	-0.00720438	-0.237306	0.126244	-0.434573	0.000209861	0.264622	0.0343342	0.295062	0.000162236	-0.000513435
SPP1	-9.81012e-05	0.000342392	-0.329445	-0.000355255	-0.435715	0.743858	-0.219631	1.41253	0.505786	0.000544954	0.0568826	0.000631588	-0.152229	0.00218271	-0.000883864
MBP	-5.16663e-05	4.4426	0.455199	0.000225423	0.140797	0.227377	-0.190074	0.0286863	0.176082	0.000718069	-0.233688	-0.000629327	-0.343558	-0.000278673	0.000635973
PRKY	-0.000130494	0.0157952	-0.00754203	-0.00019591	-0.0780755	-0.00131685	0.0631934	0.000691461	-0.773846	0.00162465	-0.446682	-0.00113897	-0.107129	-0.00131421	0.000231017
MOG	0.00030713	0.622618	0.0470963	-0.000291524	-0.116299	1.09053	-0.101696	0.0728442	0.437707	-1.17531e-05	0.348068	0.00085401	0.290935	-0.00169828	0.000185709
SNORD116-18	-8.85481e-05	0.222583	-0.0056207	-0.00023808	0.148736	-0.0106859	0.0531492	-0.0361076	-0.0915491	0.000164369	-0.000674209	-0.0614734	0.0131082	-0.000713329	-0.00020773
MYRF	0.000144938	0.490991	0.0876019	1.13195e-05	-0.130841	1.08556	0.0155029	0.0990246	-0.252949	7.33634e-06	0.238348	0.00458021	0.405623	-0.0032709	-0.000266617
NPIPA5	-0.0105538	-0.00241198	0.338078	-8.74107e-05	-0.0260803	-0.00294052	0.0462929	-0.366779	0.086247	-3.01281e-05	0.16407	-0.0898516	0.120789	0.000540522	-2.93373e-05
RNA5SP202	-2.21637e-05	0.000921388	0.101404	0.00054879	-0.00837946	-0.000427577	-0.0493084	0.000384416	0.262828	-0.00157823	-0.154286	-2.83195	-0.103271	-0.000272129	0.00061938
UPK3BL1	-2.41211e-05	0.344874	0.2771	0.000432576	0.106028	0.0278302	-0.0718468	0.116831	-0.0752531	0.000194876	0.172784	0.105744	0.126857	-0.000196287	0.00023697
NPIPA8	-0.000210524	-0.201581	0.432604	-4.72537e-05	0.108537	-0.00849646	0.130543	-0.0288801	-0.173297	-0.000450582	-0.0705234	0.00441524	0.116372	-0.0012078	-0.000303387
SYT2	-0.000568032	-0.0681847	-0.22185	-0.000111035	0.233365	-0.0156327	-0.649251	0.0349335	-0.61247	0.000210814	-0.184055	-0.00299797	0.284754	-0.000192035	-0.000193867
CLDN11	8.38874e-06	-0.0321089	-0.177692	-0.00144931	-0.307531	1.0279	-0.0112181	0.463458	-0.0134972	-0.000601266	0.302606	-0.000116165	0.399469	-0.000908359	0.000686411
HBA2	-0.000754218	-0.0580018	0.266406	-4.19315e-05	-0.103209	-0.00992737	-0.238199	0.0910257	-0.422453	0.000138666	0.187365	0.000268551	0.135642	8.84612e-05	-0.000408955
TF	0.000103846	-0.0171871	-0.053804	0.000787815	-0.0821028	1.18799	-0.144662	-0.00177038	0.125268	0.00048282	-0.035274	0.000420872	0.0275074	-0.0013076	-8.29484e-05
BIVM-ERCC5	-0.000768645	0.347007	0.0232954	0.000221946	-0.0663972	0.0214993	0.0312153	-0.217269	0.261491	-0.00013909	-0.114191	-0.0101017	0.276518	-0.00077002	-0.000124667
PEDS1-UBE2V1	0.00044359	-0.00226449	-0.11781	8.01851e-05	-0.311408	0.0326472	0.100807	-0.0670237	-0.102718	-1.68697e-05	0.23094	-0.00589367	0.178734	0.000161338	0.000386416
CERCAM	0.000214783	0.976028	0.257487	-0.000188526	0.0269387	0.844443	0.297785	-0.00663562	-0.0562378	-0.000245817	-0.0350942	0.00692929	0.221244	-0.00109264	-0.000347267
PLP1	-5.24592e-05	0.604142	-0.112836	0.000506593	-0.0647014	1.10333	-0.165588	-0.0328298	0.179579	-0.000628667	0.337819	-0.000404505	-0.447227	-0.000546701	0.00233379
MYH11	-0.000168517	-1.22556	0.212716	0.000134198	-0.232377	-0.00383181	-0.0997186	-0.0330785	-0.0466593	-3.94694e-05	-0.138983	0.0460893	-0.0244709	0.000150218	-0.000492926
ENPP2	2.69265e-05	-0.028852	-0.18524	0.000745528	-0.207496	1.1266	-0.212102	-0.336164	0.00817974	8.26134e-05	0.159878	2.17152e-05	-0.148224	-0.00105232	-0.000119458
CHI3L2	-0.000110762	0.146132	0.143532	0.000311697	-0.40068	0.0021747	0.0105399	2.00444	0.547691	-5.06482e-05	0.67151	-0.000261708	0.126656	-0.000180653	-0.000880791
ADAMTS4	4.25075e-05	0.762568	0.155694	0.000679917	0.0249891	1.01243	-0.0501348	0.837874	0.0780082	-0.00131046	0.188604	-0.00261715	0.127565	-0.001979	4.87521e-05
C4B	-0.000303223	0.588457	0.0163991	0.000126215	-0.532008	0.00323291	0.00316809	1.1687	0.567865	-0.000360143	-0.46806	0.0109036	-0.448784	0.000738352	-0.000944898
MTRNR2L2	-5.17502e-05	-0.824029	0.215194	-0.00059215	0.165988	-0.00107355	-0.172027	0.0436181	0.0225411	-0.000892691	0.321974	-2.8216	0.233351	0.000381686	0.000148116
PLEKHH1	3.56453e-05	1.37843	0.200482	-6.30841e-05	-0.0930066	0.85887	0.0732254	-0.0137171	0.0976064	0.000790982	0.217871	0.00196967	0.310676	-0.00164416	7.1542e-05
PAX8-AS1	0.00291836	0.161034	-0.150739	0.000101902	-0.315339	0.0176424	0.0797109	0.296557	0.272221	9.97298e-05	0.0812863	0.014955	0.320016	-0.00123018	6.02352e-06
NKX6-2	4.29934e-05	1.21059	0.234555	0.00150874	-0.0996062	0.881121	-0.0332593	0.445769	-0.142036	-0.000860302	-0.646207	0.000324482	0.33051	0.000159437	3.63e-05
TMEM144	-2.09299e-05	0.0325266	-0.263	-0.000400243	-0.370243	1.03717	-0.156934	-0.000601468	0.284736	-0.000769486	0.0655167	-0.000565285	0.0454521	-0.00432099	-0.000136316
TP53INP2	5.21097e-05	4.28271	0.562078	2.96142e-05	0.222171	0.00451564	0.0202326	0.0154619	0.026468	-0.00016631	0.228748	-0.000154431	-0.166775	0.000120482	0.000922683
HSPA6	-0.000570281	-0.123045	0.0874767	-6.51692e-05	-0.119797	0.000531483	0.0301296	1.70884	-0.355633	0.000224973	-0.044109	-0.0128725	-0.0992523	-8.1422e-05	-9.75823e-05
BCAS1	-0.000352442	3.87937	0.460028	-8.84409e-05	0.0823344	0.16517	-0.189231	-0.0116497	0.0363643	0.00106291	-0.427175	-0.0612489	-0.20724	-0.000654877	0.000209212
TMEM63A	0.00019625	1.43336	0.0610853	0.000150336	-0.138868	0.889028	0.180888	-0.00717689	-0.11761	-0.000181597	-0.236149	0.00224363	0.230405	-0.000831649	-0.000218186
UGT8	-4.70308e-06	-0.0323955	-0.261843	0.000110142	-0.257584	1.08903	-0.23349	-0.390459	-0.133223	-0.000619012	-0.0366114	-0.000437417	-0.15298	0.00129718	0.00124193
RAB3C	0.000203743	0.0806378	-0.652063	0.00028571	0.335908	0.000131796	0.0609691	-0.000335217	0.101175	0.000157841	0.0443172	0.000871267	-0.152954	-2.88076e-05	0.000104924
SLC14A1	-0.000454259	0.333714	-0.163774	9.40043e-05	-0.681886	-0.0237256	-0.0333013	-0.429427	0.150455	-0.000469992	-0.405002	-0.0066681	-0.405857	-0.00165487	-0.00042526
URGCP-MRPS24	-0.000777872	0.0418241	0.0185427	0.000116355	0.10072	-0.0214226	0.00642478	-0.620065	0.261462	1.21937e-05	-0.19735	-0.0132697	-0.0166672	-0.000607518	-0.000154084
EIF3CL	-0.0015819	0.0400167	-0.116576	-4.88092e-05	-0.0615656	-0.0311005	-0.0561872	-0.0761019	0.0249272	-0.000149192	-0.204741	0.00424873	-0.0421646	0.000251656	-1.3766e-05
C1QB	0.000324101	0.0136635	-0.239073	-0.000126299	-0.592568	-0.00137047	-8.91987e-05	1.67074	0.120578	0.000255329	0.215504	0.0049078	-0.419303	0.00199113	0.000378152
LINC01783	0.000393187	1.07464	-0.0116703	0.000715878	-0.127416	0.00742141	-0.0296494	0.0305909	-0.172804	0.000375189	-0.129513	-2.19464	-0.24783	0.000164039	-0.000505766
CD22	0.000118674	2.12985	0.137203	-8.96769e-05	-0.193884	0.643261	0.355941	0.452888	-0.553695	0.00251968	-0.656412	0.00145335	0.292281	0.000105569	-0.000531377
ADAMTS9	0.000195862	1.38983	0.0717872	0.000725054	-0.149612	0.00641803	-0.271139	2.50219	-0.173217	-0.000304767	-0.610276	-0.0012855	0.514271	-0.000851678	-0.000518572
ERMN	-2.35776e-05	1.53172	0.0743651	0.000602665	-0.0110847	0.847223	-0.29642	-0.335763	0.135662	3.08102e-05	-0.0219949	-0.00443265	-0.654219	-0.000736745	0.00159709
USP32P2	0.000132488	0.700246	-0.157837	0.000220033	0.00502028	0.010943	0.102344	0.478389	-0.255759	-0.000160361	0.0939702	-0.217748	-0.0308715	0.000355306	-0.000107604
PPP1R14A	-1.66908e-06	0.00636757	0.151929	0.000477774	0.109312	1.04569	-0.156262	0.000124971	0.0752738	-0.00143816	0.90056	0.000193299	-0.352537	-0.000887357	0.000635315
LOC102723360	0.00131697	0.248617	-0.108343	-9.35249e-06	0.00109475	0.0608112	0.00663452	-0.0459615	0.0347573	-0.000128826	0.0522049	0.0453107	0.105123	-0.000761684	0.000291964
TNFRSF6B	-0.000518523	-0.326549	-0.1817	7.04875e-05	-0.245616	0.0184481	-0.345034	1.52001	0.133921	-0.00034548	-0.276132	-0.00098279	-0.1587	4.6928e-05	-0.000136525
LDB3	0.00012595	1.42645	-0.0150925	-0.000471963	-0.0941771	0.82114	0.0645978	0.0739175	-0.429831	0.00112877	0.84715	0.00757572	0.0352931	-0.00333186	-0.000689286
FMC1-LUC7L2	0.00135348	0.106794	-0.316002	-6.43758e-07	0.183611	0.0767068	0.0139037	-0.0354206	-0.35669	0.000358947	0.00839674	-0.0199663	-0.438112	3.85584e-05	0.000487938
NBPF26	-0.000631274	0.319677	0.0446314	-9.28969e-05	-0.135882	-0.0851098	-0.0256256	0.257922	-0.149161	0.00027402	0.354253	-0.0148948	0.0139601	-0.000969752	0.000245946
GPR37	-2.25419e-05	-0.54015	0.0119797	0.00159816	-0.130329	1.09466	-0.113523	-0.328738	0.191432	-0.000328028	0.464163	0.000128475	0.154785	-0.00137922	-1.14989e-06
PIEZO2	0.00012487	1.50762	0.0399105	0.000445611	-0.166605	0.854438	0.239828	0.0189488	-0.0495981	-0.000517461	-0.837741	-0.0039732	-0.0425699	0.000340056	-0.000431685
ST18	3.69255e-05	1.60095	0.0334602	0.000229599	-0.164292	0.828493	-0.00101435	-0.0155244	-0.267889	0.000565973	-0.494418	-7.26712e-06	0.0402777	-0.000775963	-0.000397387
ABCA8	-0.000173078	0.218328	-0.134691	-0.000661662	-0.397576	0.903489	0.155346	-0.0109723	-0.629053	0.00215089	-0.410639	-0.00346515	-0.083542	0.00101945	0.0012519
KLK6	4.68518e-05	-0.544623	0.0681442	0.00114896	0.0250294	1.1445	-0.165798	-0.0120575	0.547091	-0.00102647	0.0244396	0.000800663	-0.00627642	2.66271e-05	0.000133299
RPS2P5	-0.000236325	-0.480034	0.242244	-1.16773e-05	0.0396524	-0.0251156	0.03638	0.169029	-0.164701	-3.0202e-05	-0.0617204	0.00496102	0.179341	0.000699991	0.000276734
HSPA2	5.27066e-05	0.00357079	-0.0943009	0.0014793	-0.338539	0.957682	-0.363443	-0.380896	0.296086	-0.00516793	0.0634447	0.000159684	-0.0879054	0.000376019	0.000913023
SMG1P4	0.000166222	0.162899	0.109596	9.37109e-05	0.112844	0.0457739	0.0552821	-0.112926	-0.282896	-0.000441874	0.0120988	0.0188932	-0.163123	-0.000200967	-0.000336394
OPALIN	-8.80067e-05	0.220919	0.135314	-7.18974e-05	0.109427	0.947818	0.021427	-0.0288837	0.0436247	-0.000170119	0.475739	-0.00701956	-0.424207	-0.00157471	8.65341e-05
SIRPB1	0.000996041	-0.0797051	-0.209315	-0.000266187	-0.0742525	-0.00800485	-0.0302626	0.064128	-0.102273	-6.10941e-05	0.288591	0.00322592	0.00938483	0.000918275	-3.29195e-05
CNDP1	-2.15648e-05	-0.810512	0.0101997	-0.000196088	0.0386813	1.09155	-0.15155	-0.00446119	0.188045	0.0014325	0.641302	0.000742434	0.0360576	-0.00121076	0.000134255
ANGPTL4	0.000274382	0.150737	0.00939696	-0.000239804	-0.269266	0.00652512	-0.116054	1.81451	-0.0906238	-3.71645e-06	-0.620686	0.000341563	-0.317808	-0.000374044	-0.000384963
SNORD3D	0.00031998	-0.0383667	-0.192042	0.000181988	0.129083	-0.00719728	-0.0973738	-0.256284	-0.0899259	-0.00028557	-0.180033	-2.06015	-0.164097	0.000417981	-7.71463e-05
FA2H	0.0004807	-0.0337276	-0.0123329	0.000555558	-0.0928131	0.999289	-0.0370977	-0.373973	0.0380048	-0.00153132	0.0563965	0.00155691	0.376755	0.000296425	0.0003598
TNFSF12-TNFSF13	4.96691e-06	-0.262683	0.0411137	-0.000122013	-0.0457565	-0.0779773	0.0792018	-0.00227871	0.488721	-0.000493992	-0.284863	-0.867279	-0.271903	-0.000275169	0.000385212
CTNNA3	1.11264e-05	3.60221	0.224247	-0.000551189	-0.0176249	0.320476	-0.0903785	0.00253441	0.0409957	-0.000257589	-0.454444	-0.00379372	-0.473129	-0.00226696	-9.68312e-05
RNU6-36P	-1.24146e-05	0.14944	-0.103523	0.00141001	-0.127074	0.00237489	0.0582673	-0.200903	-0.11218	0.00095725	0.100267	-2.62436	-0.0261651	-0.00158215	-0.000211373
SH3TC2	-3.1799e-05	1.48273	0.133918	-0.000357525	-0.0169332	0.81026	0.0107318	-0.00997403	0.00528978	0.0015603	-0.800326	-2.42618e-05	-0.229035	-0.00110117	0.00124698
AIDAP2	-7.1973e-05	1.48754	-0.136444	-0.000154828	-0.396827	0.599876	0.187632	-0.00964606	-0.553453	-0.000130534	-0.270204	0.000491923	0.0341824	0.000235793	-0.00123131
CDKN1A	-0.000298431	0.103337	0.0726077	0.000771883	-0.265519	-0.00413637	0.0103331	2.46474	-0.559491	0.000764885	0.38388	-0.00112359	0.689055	-0.000736229	-0.000391067
CDC42EP1	3.41895e-05	-0.678634	0.210309	0.00162482	-0.00362607	1.04774	-0.0150295	0.602668	-0.199102	-0.00064458	0.122172	0.00192955	0.250559	-0.000116692	-0.00175452
HSPA1B	-0.00112126	0.0675841	0.0756389	-0.000110951	-0.349511	-0.0723125	-0.00711557	1.55487	-0.320533	0.000142697	-0.655526	-0.0299159	-0.0851732	6.00424e-05	0.000133325
SEMA3B	-4.73927e-05	1.09956	0.240967	-0.00060867	-0.0372892	0.75803	0.092369	0.459833	0.371875	-0.000600009	0.46872	0.00043511	-0.0347464	-0.0117435	-0.00120598
EVI2A	8.45276e-05	-0.0212681	-0.270328	-0.00106334	-0.325768	0.924672	-0.244466	-0.454001	0.119574	-4.98441e-05	-0.060131	-0.000274618	-0.451742	0.000353962	0.00173021
CPAMD8	4.0771e-05	1.48074	-0.0691497	0.000282766	-0.544639	0.0156472	0.0699398	-0.0350916	0.451034	0.000441437	0.233623	0.00181917	-0.254825	5.92141e-06	-0.000381152
TXNIP	0.000245874	-0.0285795	0.219805	-7.68752e-05	-0.738133	0.187656	0.000666717	-0.225966	0.0381231	0.000369856	0.093217	0.0102164	-0.275793	0.000111496	-0.000462737
VWF	0.000351627	0.0185458	0.309987	0.000786135	-0.268966	0.00548344	-0.0948002	0.973342	-0.147953	-0.000366528	-0.272864	0.0149509	0.1619	-0.000563476	-0.000615272
FOS	0.000368273	0.182258	0.098407	-0.000118829	-0.180416	0.00260965	-0.0355964	1.55811	-0.164971	0.000399107	0.0686264	-0.115216	-0.059675	0.00107478	-0.00036249
AGKP1	-0.000127609	0.00409315	0.162321	-0.000573237	0.0780083	-0.0003623	0.0500244	-0.113438	0.155887	0.000179541	-0.542888	-0.0012958	-0.0973766	-0.000835583	-0.00129618
MTATP6P1	-0.00126387	0.104012	0.355709	1.55878e-05	0.0951365	-0.399791	0.176432	-0.165827	-0.468565	-0.000303213	0.119315	-0.00139865	-0.0827098	0.000780241	0.000191643
PCSK6	2.91591e-07	1.04291	-0.00928579	0.00166028	-0.185195	0.8398	0.00853682	0.294151	0.0032846	-0.000414999	-0.27068	4.98888e-05	0.117466	0.000753355	-0.00191186
ICOSLG	-0.000113381	0.929187	0.0678638	-2.87144e-05	-0.0659566	0.795917	0.247588	0.494544	-0.715611	4.47457e-05	0.57548	-0.00221343	0.437247	0.000239277	-7.86415e-05
ANLN	-1.70152e-05	0.707694	-0.0786249	0.000147154	-0.139984	0.881091	-0.214961	-0.304093	0.369931	0.00017699	-1.04072	-0.00313025	-0.375121	0.00682747	0.000652001
DNAH17	0.000320562	1.4776	0.118281	0.000481839	-0.0440716	0.68036	-0.149886	0.0145998	0.776537	-0.000439254	-0.0435713	0.00226879	0.290211	-0.00109761	0.000387793
HHIP	-0.000186414	-0.766536	-0.0491887	0.000169067	-0.170034	1.08159	-0.0319505	-0.0586131	-0.059173	0.000538241	0.246288	-0.000118888	0.098088	8.27753e-05	-0.000235466
KCNH8	8.57457e-06	1.75114	0.0292833	0.000243652	-0.122626	0.665267	0.0140205	-0.00127906	0.341449	0.00188875	0.295315	-0.000696887	0.243842	-0.00201147	-1.49876e-05
C3	0.00325435	0.20584	-0.00621146	8.60195e-05	-0.518906	0.024107	0.068866	1.151	0.486503	-7.02325e-05	0.16242	0.000510792	-0.459092	0.000971972	0.000154894
BAG3	-8.74942e-05	-0.34195	0.038038	-0.000413898	-0.389044	-0.0299172	0.0619115	2.52919	0.115245	-0.000315407	-0.642767	-0.0016469	-0.0124652	-0.00195597	-0.000199804
TMC6	0.000172056	0.993493	0.0447794	8.54902e-05	-0.225702	0.758233	0.10043	0.192951	0.0310511	-0.000804416	-0.508578	0.00502594	0.383289	1.02905e-05	-0.00057648
PRR18	-8.54529e-05	0.0450967	0.0752531	0.000281301	-0.138023	0.939515	-0.100812	0.136168	-0.625758	-0.000401019	0.58452	0.000202627	0.226868	-0.00211714	-0.000133682
LRRC37A	-0.000249446	-0.0666631	-0.132761	-0.000103098	-0.274163	-0.0422803	0.026892	-0.178386	-0.156635	0.000102971	0.173551	-0.00268341	0.168403	-0.000755879	0.000104566
MTND2P28	-0.000372335	0.317137	0.310977	8.17348e-05	-0.0929449	-0.355016	-0.0272262	0.0311208	-0.862546	0.000158036	0.327273	0.00267531	-0.240971	0.000390493	-0.000160109
SNORD116-9	0.00095186	-0.826033	-0.264555	0.000127614	-0.113591	0.0032065	0.0147588	0.00336098	-0.403581	0.000416085	0.0633208	-2.47382	0.221407	0.000256308	0.000794083
SPECC1L-ADORA2A	-0.000499129	0.531611	0.042815	-5.95141e-05	0.259216	0.0150764	0.0875686	-0.188671	0.00264242	0.000249668	0.276187	-0.00777719	-0.106777	-0.000144849	-0.000561908
GLDN	-7.32088e-05	0.0286031	0.0802219	0.00114291	-0.0422888	1.009	-0.0385113	0.00304792	0.295987	-0.00185861	0.516608	-0.000176829	-0.337637	-0.000728589	-0.000214612
ERBB3	-1.85786e-05	0.602216	-0.050374	-0.000985843	-0.240583	0.887945	0.0198786	-0.121613	-0.190209	0.000778656	0.152539	0.0010413	0.255777	0.000296457	0.00101701
PAIP2B	-0.000111142	4.03688	0.369654	-2.33056e-05	0.0228001	0.000156068	-0.078309	0.0019513	0.182041	0.000762592	-0.72981	-0.000444083	-0.576518	0.000320595	0.00110546
LPAR1	-0.000213326	3.18644	0.318732	6.01774e-05	-0.0260411	0.298833	-0.0283139	-0.00264208	-0.0502278	0.0015132	-0.534619	-0.000441635	-0.360574	0.00010822	0.000166811
TGFB3	-0.00346808	3.38168	0.299759	0.00069485	-0.209859	-0.00233866	-0.0785121	0.454384	0.262524	-1.82739e-05	-0.507251	-0.00057826	0.0359179	0.000245779	-0.000394025
SLC5A11	-4.18044e-05	0.919391	-0.0314327	0.000170008	-0.0515683	0.866358	0.0135128	0.0329612	0.0084527	-0.000153691	-0.604297	-0.000919915	0.0917996	0.000618787	0.000576804
TTTY10	-0.000225291	0.0788773	0.0129569	-0.00049263	-0.0328274	0.000117191	0.0895597	-0.0118961	0.063357	0.00182509	-0.693671	-0.00422819	0.154358	-0.00365715	-0.00128331
F8A3	0.000469694	0.11084	-0.153314	-0.000138007	0.0153723	-0.00286177	0.00316493	0.0776862	0.0345834	0.000349182	-0.0362332	-0.0342949	-0.0220705	0.000190543	-0.000111471
SNORA73B	-0.000106123	0.909019	0.561775	-0.000222722	-0.231961	-0.46656	0.0188563	0.0558072	0.212561	0.00141663	-0.0035079	-0.700439	-0.0635927	-0.000928258	0.00102072
LOC105369147	-3.06568e-05	0.00615388	0.0086379	-0.000613754	-0.000529347	-0.00938713	0.042499	2.41722	0.0939636	-7.01469e-05	-0.4877	-0.0257311	-0.0901075	-0.00133695	5.96829e-05
ASPA	-4.57287e-05	2.06256	0.0810591	-0.00150298	-0.138124	0.639676	0.0187053	-0.238059	0.274973	0.000396689	-0.608793	-0.00418361	-0.315033	0.00115187	0.000620298
KIF19	-0.00195588	1.76516	0.0584536	-6.05317e-05	-0.0767933	0.460686	0.0268327	0.883061	0.043059	0.000128187	-0.205908	-0.00141712	-0.0380503	-0.000432294	-6.17931e-05
COL4A5	-2.649e-05	0.0106823	0.00555435	-0.000119213	-0.170558	0.920708	-0.0353383	-0.0090021	-0.11111	-0.00112437	0.0487106	-0.000623078	-0.385792	-0.0063215	-0.000343374
CHRM5	0.000702871	0.782218	-0.0826461	0.000209239	0.0170894	0.0221687	-0.068478	0.430533	-0.152226	0.000737663	0.374749	0.00268693	0.0649895	-0.000209213	0.000451447
IGF2	0.000716025	-1.27038	0.36948	7.00928e-05	-0.323038	0.00394197	0.0843124	-0.519799	-0.226379	0.000465255	0.295069	0.00225572	-0.458944	0.000132303	1.92803e-05
PLEKHG3	0.000169743	0.892489	0.180571	0.00114998	-0.126372	0.752981	0.262758	-0.0155393	-0.0142964	-0.0007358	0.0996308	0.00138707	0.213293	-0.00280203	-0.000123881
CNP	1.50589e-05	0.429043	0.0782425	0.000292092	-0.0558489	0.904273	-0.0510461	-0.000933012	0.220645	-0.0031268	0.540326	-0.00138514	-0.108734	-0.00461447	0.00164668
SNORA13	5.03987e-05	0.162856	-0.180859	-3.62072e-05	-0.255986	0.013459	0.0490782	-0.124699	0.0468206	9.38886e-05	0.127958	-0.0215154	0.103702	-0.00095167	-0.00051681
FCGR3A	0.00134372	0.063099	-0.255593	-0.000251017	-0.401186	0.00493424	-0.0275523	1.52574	0.61717	6.32026e-06	-0.159364	-0.000362585	-0.392884	0.00134109	0.000346474
NPIPA3	-0.00177981	0.269423	-0.038904	0.000403072	0.0820934	0.00741168	-0.0131858	-0.0476048	-0.511456	-0.00016786	-0.220483	-0.107084	-0.208909	0.00034316	-0.000124196
GAD2	-9.2725e-05	-0.0268443	-0.388165	-0.000869486	0.475792	-0.00373466	0.0740099	-0.0477812	0.115017	0.000875019	0.746547	-0.00177785	-0.495947	0.00122935	0.000675579
FOLH1	2.47965e-06	0.0175001	0.0855203	0.000307201	-0.0377677	0.990194	0.011881	-0.0053055	0.358786	-0.00118208	0.213036	-0.000151597	-0.252547	-0.00207497	0.000196489
PHLDB1	3.9422e-05	1.07745	0.226669	-0.000704009	-0.0513077	0.70898	0.179535	0.636116	0.055551	-0.00102118	0.168296	0.00114335	0.22374	-0.000651825	0.000267978
PWAR5	0.00013577	1.17494	-0.401912	0.000929065	0.328614	-0.000991904	-0.228119	0.0108237	0.255009	0.000624966	0.115171	0.00109794	0.331016	-0.000176702	-0.000574015
SLCO1A2	-9.60517e-05	2.32382	0.207419	-0.000203296	-0.0302986	0.548255	0.0231336	-0.00498936	0.0651425	0.000395078	-0.0712506	-0.00473749	-0.697411	-0.00105912	0.00124128
HAPLN2	1.61896e-05	-0.00647773	0.126256	-0.000437933	-0.0968757	0.877872	-0.305579	0.338398	-0.0431369	-0.000206919	0.306462	0.0572921	0.378846	-0.000687815	-0.000354428
SLC45A3	4.02768e-05	0.00956807	-0.149427	-0.000808456	-0.250654	0.89791	0.0240325	0.00931033	-0.100982	0.000596037	-0.0370379	0.000415684	0.643005	0.000696111	-0.000246794
ITGA2	-2.90912e-05	0.608615	-0.136066	0.000972783	-0.255019	0.826226	-0.0119586	0.000726614	-0.0820115	0.000165083	-0.0340025	-0.000401568	0.201017	-0.00774357	-0.000328609
SNORD116-8	0.000213281	-0.730594	-0.203327	0.00115216	-0.0640307	0.00247139	-0.00630194	-0.00108267	-0.47142	-0.00237885	0.0256681	-2.40831	0.0343089	-0.0423642	-0.0001812
NEAT1	0.000356173	0.919213	0.0247749	0.000179811	-0.40388	0.01301	0.177289	1.68036	-0.431079	-0.000208377	-1.12711	-0.00344899	-0.034322	0.000825119	-0.000672734
ENOSF1	-4.83285e-05	0.626263	0.218624	-0.000669793	-0.103751	0.701817	0.218637	-0.00202353	0.236301	0.000728349	0.692385	-0.000529749	0.156542	-0.00260563	-4.76857e-05
LOC102724951	0.000826876	0.0124413	-0.127756	0.000156884	-0.0457023	-0.00276455	-0.0109348	-0.108802	-0.0998777	0.000200544	0.000161139	0.00632399	0.259164	-0.000512371	0.000328522
SLC11A1	-0.000873107	1.28671	-0.0537583	-0.000124783	-0.326597	-0.0189858	0.0109758	1.99954	-0.123339	0.000563319	0.133948	-0.00285567	-0.154776	5.36051e-05	0.000340757
NPAS4	0.00107612	-0.212777	0.290453	3.65327e-05	0.0794048	-0.00488353	-0.0629132	0.234912	-0.0443528	0.00021461	0.896987	-0.000648251	0.217229	0.000542037	-7.73457e-05
TGM2	-0.000271609	-0.0876918	0.113027	0.000207404	-0.346171	-0.00476263	-0.122168	1.12596	-0.0917586	9.14704e-06	-0.661258	0.0180266	0.227516	-0.000726424	-0.00050454
SELENOP	4.6251e-05	-0.632074	-0.229394	0.00078082	-0.444198	0.91335	-0.37997	-0.408821	0.130095	-0.000856209	-0.625419	0.00064635	-0.531029	0.00130928	0.00214728
PWP2	0.000365792	0.22396	0.0169195	-0.000105298	0.0351987	0.0144693	-1.74531e-05	0.0436833	0.365596	0.000299595	0.432442	0.00691312	0.383424	0.000727505	0.000555549
FAM107B	-0.000103154	0.779469	0.123027	0.000504679	-0.0588678	0.857764	-0.219453	-0.000391779	0.419769	0.00020121	-0.486043	-0.00211156	-0.408646	-0.00157604	0.000184349
LOC112267871	6.24405e-05	0.309361	0.0373847	1.62647e-05	-0.148256	0.00115869	-0.143784	0.115814	0.407089	0.000582687	0.118259	-1.63242	0.0750918	0.000357173	-2.61842e-05
IFI44L	4.12695e-05	1.56614	0.290923	0.000560126	-0.172427	0.0104225	0.0469007	-0.0474252	0.309842	0.000397996	0.355986	0.000301977	-0.466646	-0.00107086	0.000666558
DOCK5	-6.30513e-05	0.881917	0.0436857	-1.9963e-05	-0.336971	0.699611	-0.00698512	-0.0803986	-0.127087	7.632e-05	-0.31551	-0.000191519	0.341579	7.11165e-06	0.000181591
FRMD4B	2.58394e-05	0.928635	0.173904	-8.88665e-05	-0.148591	0.759756	0.0109143	-0.0280917	0.0124966	0.00181339	-0.310596	1.61056e-06	-0.0968305	-0.000114825	0.0015762
YBX3	-0.000281379	-0.149875	0.032584	-0.000327618	-0.216035	-0.00452707	-0.118664	2.42492	-0.502054	0.00155964	-0.529206	0.000122371	-0.174664	-0.000329895	-0.000720504
SGK2	6.891e-05	0.595666	-0.155626	-0.000625559	-0.235042	0.771442	-0.00616697	0.0356242	-0.673338	0.000341487	0.841141	-0.00147708	-0.0981638	-0.00195187	-0.000525135
SLC7A14-AS1	1.88027e-05	1.14825	-0.178811	8.49946e-05	-0.365849	0.618696	0.0200146	0.0274994	-0.551325	0.000742674	-0.0579922	-0.000855913	0.0421366	-0.000441452	-0.000199815
BMS1P7	-0.00111827	0.355533	0.0520165	-7.94504e-05	-0.130952	-0.316893	0.0805304	-0.210985	-0.348281	6.40868e-05	0.145232	-0.00151159	-0.123027	0.00032442	0.000229555
RGS1	-8.00726e-05	0.497969	0.0465109	0.000323593	-0.3088	0.00239237	-0.0996089	0.292339	-0.130713	0.000551307	0.217694	-0.00633707	-0.355662	0.000140184	9.24655e-05
ANGPT2	0.00029914	-0.025429	0.107563	0.000241873	-0.217208	-0.0016332	-0.339612	1.3498	-0.742738	-0.000459302	-1.13178	0.00243846	0.0909626	0.00108231	-0.00102619
GFAP	-0.000410417	0.930443	0.224117	-0.000227151	-0.324631	-0.00183053	0.0595564	1.22203	0.396827	-0.000221807	-0.488248	-0.000458971	-0.839665	0.00146263	-0.000858818
CEBPD	-0.000147676	0.0390807	-0.0567364	0.000196307	-0.589394	-0.153506	-0.191685	1.687	-0.635712	0.00101045	0.0183636	-0.000709302	0.121274	-0.00180965	0.000410005
PLLP	4.66147e-05	-0.0137345	0.0710981	-0.000229104	-0.0732993	0.915847	-0.0387332	0.00166116	0.0922548	-0.0001553	0.752681	0.00189228	0.116583	-0.00107424	0.000198732
RGS4	0.000100933	0.102376	-0.395682	0.00177943	0.500714	0.00226393	-0.0729957	0.000142166	0.167675	-0.000568647	0.277578	-0.00032424	-0.144885	0.000512698	0.00113411
ADM	-0.000347511	0.608222	0.174025	0.000323691	-0.31889	0.0023158	-0.271979	0.400195	-0.216723	0.000342895	-0.324424	-0.00351845	-0.0325678	-0.00024873	5.13291e-05
HSPB1	0.000196606	-0.0837466	0.113785	0.000159834	-0.371919	-0.400538	0.0265882	1.74727	-0.228992	0.000190164	-0.542351	0.00553838	0.0927669	0.000160861	-0.000371064
ATP1A3	-2.18239e-05	-0.010984	-0.38688	-0.000266078	0.448837	-0.000985589	-0.287691	0.00200853	-0.688883	0.000744557	0.142254	0.404885	-0.227404	0.000222521	-0.00163692
MAL	7.51877e-05	0.00155835	-0.0860394	-0.000327013	-0.231524	0.84823	-0.0233652	-0.000649216	0.557398	-0.00287509	0.657059	-0.00662129	0.0411143	-0.00204983	0.00176296
C1QC	0.000355759	-0.058284	-0.15777	-0.000300018	-0.434566	-0.00816899	0.0131648	1.42789	-0.0142573	0.000172336	0.104416	0.00432255	-0.524541	0.00193508	0.000476701
PAQR6	-1.08561e-05	3.22406	0.522762	-0.00061795	0.177833	0.00230192	-0.115832	-0.00527431	0.326462	-0.000121392	0.240704	-0.000881225	-0.404508	-0.00107123	0.0005149
CAPN3	2.49191e-05	0.0474937	0.00731922	-9.07328e-05	-0.233968	0.899078	0.195062	-0.00199789	0.147368	0.000357842	-0.164721	0.000195474	0.116993	-0.000711434	-0.00583769
CD74	0.00355909	0.0322991	-0.0707366	2.95098e-05	-0.399605	0.0241766	0.084294	0.879516	0.0263895	0.000377539	0.443382	0.00956227	-0.681937	0.000709812	0.00041714
SNORD116-24	-1.66923e-05	-0.832103	-0.261194	0.000293322	-0.156161	0.000189232	-0.0481732	0.000128281	-0.406609	-0.00103913	0.00620533	-2.32275	0.191209	0.000104967	-0.00161737
TTYH2	3.97316e-05	-0.0137289	-0.008792	-0.00137432	-0.17001	0.929073	0.0857386	0.0101689	-0.0598397	-0.000997937	0.0875743	0.00219308	0.242529	0.00140459	0.000323455
ICAM1	-0.000467596	-0.055724	0.125536	8.73664e-05	-0.338994	-0.00981119	-0.0138769	1.90758	-0.829035	0.000520399	0.907951	-0.000880194	0.539219	-0.000653087	-8.77407e-05
CRYAB	3.68097e-06	0.128731	0.00658713	0.000619975	-0.361486	0.70967	-0.0461552	0.650244	0.0929822	8.94744e-05	-0.642979	-9.34154e-05	-0.293628	0.000216908	0.000106967
CARTPT	0.000671841	-0.798543	-0.194851	-0.000187075	0.160519	-0.0119907	0.280364	0.138105	0.432349	0.000326565	-0.584277	-0.00214971	0.0977457	0.000282509	0.000293795
RNA5SP141	-4.47775e-05	-0.0297353	0.151682	-0.00207739	0.0246975	-0.00448008	-0.0380306	0.00238503	0.0980303	0.00157234	-0.281329	-1.27835	-0.248738	-0.000521052	-0.00106075
PLXNB3	-7.10142e-05	1.01916	0.249007	-0.000229237	-0.07694	0.622343	0.208684	-0.105661	-0.0329132	0.00017027	0.230615	0.00471603	0.149877	-0.000126174	0.000176029
GPIHBP1	-4.13965e-05	1.25094	0.0839762	0.000132019	-0.0333897	0.6897	-0.394397	0.0229755	0.113746	-0.000664174	-0.0217468	-1.97808e-06	-0.0210058	-0.000821947	2.17305e-05
KBTBD11-OT1	0.000497367	0.1547	0.397661	9.85099e-05	0.222621	0.0173546	0.0189714	0.128626	0.306177	0.000388748	0.46947	0.00835553	-0.00745374	0.000769393	0.000463508
LRRC37A2	-0.00102336	-0.0434942	0.0530306	-0.000235208	-0.121384	-0.0536976	0.00450353	-0.0763766	0.160815	-6.89361e-05	-0.267873	-0.0133463	-0.0482444	-0.000453416	0.000183102
SHROOM4	3.86456e-05	0.556763	0.201563	0.00173853	-0.14173	0.757812	0.00784686	0.00299503	0.00953986	0.00139687	0.020517	0.00018614	0.140454	-0.0056901	0.00074309
SCIN	-0.000325374	-0.0251283	-0.0669163	-0.00025584	-0.63822	-0.00239504	-0.0045354	1.08437	-0.18311	0.000739622	-0.112014	0.00211721	-0.479813	0.000975584	0.000231358
ITGB4	-0.000412209	1.04998	0.0360557	-0.000113	-0.556938	-0.0148493	0.00753642	0.921801	-0.0442347	-0.000814656	0.228601	-0.000367108	-0.142932	0.000231085	-0.000846329
SERPINH1	-0.000351494	-0.285975	0.132818	-6.56293e-05	-0.256227	-0.0371987	0.0200054	1.77335	-0.709374	0.000272898	-0.307975	-0.00503652	0.0761731	-0.00037629	-0.000268598
SYTL4	-0.000244867	0.802761	0.231952	-0.000143961	-0.476773	-0.024076	-0.0148708	0.0317425	0.121378	-0.000555426	-0.579553	-0.00403954	-0.328719	-3.38104e-05	-9.84467e-05
MIR3648-2	-0.000261361	0.118729	0.635709	0.000160756	0.161392	-0.156468	-0.0321732	0.0319127	0.692729	0.000359884	-0.2981	-0.00374671	0.11272	0.00128082	-6.1291e-05
NEFH	-0.000813656	-0.128055	-0.290872	-0.000654777	0.218831	-0.0120117	-0.885426	-0.0140478	-0.255153	0.00027702	-0.655576	-0.00168366	0.618023	3.51636e-05	-0.000294162
BOK	0.290939	0.909842	0.244631	-0.000397667	-0.154479	0.583601	0.0231032	0.0205559	-0.0854542	-0.00285598	-0.77414	-0.00161519	0.0889707	6.96867e-05	0.001606
DSP	-0.000225707	-2.26631	0.227333	-6.607e-05	-0.495564	-0.0103834	0.0383322	-0.0806931	0.026006	0.000444734	-0.238784	-0.000960718	-0.420565	-0.000161485	-0.000124972
RNA5-8SN3	-0.183233	-0.00489619	0.378028	-0.00116019	0.0532566	-0.00674055	-0.0383295	0.295219	-0.0152303	0.000299256	-0.0166501	-1.65498	-0.0373254	-0.000511235	0.000427034
COL9A3	-4.86335e-05	0.588072	0.455998	3.66674e-05	-0.0204797	0.526819	0.0824626	-0.0015816	-0.00638403	0.00162357	0.788373	0.00116845	-0.180127	-0.00150779	0.000639443
IFITM3	-0.000315495	0.010808	0.119588	0.00049072	-0.313329	-0.0453203	-0.24747	1.93517	0.496075	0.000224103	-0.610998	0.663028	-0.514574	-0.000810557	-8.7601e-05
LOC102723996	0.000119937	-1.08722	0.145058	-4.44581e-05	-0.0323591	0.983648	0.0153392	0.519291	-0.0404936	-0.000471456	0.210333	0.00183195	0.283326	-0.00120257	1.51763e-05
PCSK1	4.02175e-05	0.26704	-0.276868	0.000214991	0.519574	0.00258577	-0.026189	0.013116	0.561908	-0.000460009	0.182443	0.000236374	-0.0893495	-5.21136e-05	-0.000313838
C21orf91	2.37967e-05	-0.0185814	-0.161709	6.75331e-05	-0.260403	0.887352	-0.161537	-0.0831741	-0.408238	-0.000786536	0.0573214	0.000185027	-0.144907	-0.00034551	0.000184858
SEMA3E	-1.74057e-05	1.3471	-0.4103	0.000405035	0.0712943	0.279327	0.0488038	0.04101	0.0205879	-0.000229708	-0.26997	0.00490791	-0.299698	0.000649923	-0.000367622
GABRA1	2.04359e-05	0.0207107	-0.439514	0.000383953	0.481044	0.000785075	-0.0760116	-0.00429637	-0.216829	-0.000193981	-0.00955618	-0.000324979	-0.419737	0.000402735	0.00387416
EMP1	0.000127	-0.075628	0.0291856	0.000284829	-0.322602	-0.000234444	-0.0460013	2.27972	-0.389648	-0.000100661	-0.131075	-0.000364653	-0.348131	-0.00192932	-0.000951706
RASGRP3	1.90418e-06	0.982872	0.137601	4.69742e-05	-0.0401837	0.740227	0.00386467	-0.0152694	-0.0890334	0.000758047	-0.301281	-0.00760588	-0.381572	0.00119255	0.00159639
CCL2	-7.52355e-05	0.557935	-0.0278138	1.52004e-05	-0.145867	0.00950679	0.0357308	2.34071	-0.01705	0.000196629	0.747267	-0.0140863	0.590983	-0.000269859	-4.59251e-05
MTRNR2L8	0.000482098	0.0472119	0.059979	-0.000194643	0.20757	-0.0147586	0.0336341	0.201291	0.186942	0.000396184	0.0774836	-1.81702	-0.0136164	-0.000395448	-0.000374054
HILPDA	-6.69117e-05	0.279141	-0.0356259	-0.000244197	-0.131611	-0.00020445	-0.148631	1.58041	-0.0218061	0.000232699	-0.803083	-0.00284652	-0.0134782	-0.000177274	0.000228316
SNORD116-16	-1.68866e-05	-0.818315	-0.242636	0.0021297	-0.144769	0.000255547	0.0128601	-0.00143857	-0.63118	0.00014197	-0.00231283	-2.25465	0.0179118	-0.00029336	-0.00100531
NPIPA2	-0.000382144	-0.0685041	0.231743	-0.000408594	-0.257978	-0.0762983	0.0287629	-0.0386645	0.316471	-9.59379e-05	-0.00442587	2.08444e-05	0.0509833	-0.000313784	0.000148533
GADD45B	-5.46279e-06	-0.0274967	-0.117985	-0.000316514	-0.0669822	-0.000357354	-0.0259644	2.47425	0.180372	0.00117744	0.0297196	-0.20253	0.180921	-0.00128857	-0.00050919
CUX2	4.80166e-06	-2.98549	0.114441	-0.00032162	0.349476	-0.0070162	0.00757106	0.00265984	-0.47948	-9.88564e-05	-0.21593	-0.00242563	0.205768	0.000306661	0.00132937
SERPINA1	0.00019688	-0.0192098	-0.13452	-0.000269874	-0.274864	0.00116269	-0.00536578	2.00125	0.302973	-0.000133496	-0.195533	0.00224572	-0.504445	0.00365426	-0.000198223
FREM3	0.00197581	-1.88224	-0.0578861	0.000147742	0.488995	-0.00736243	0.0569196	-0.0600253	0.172598	-0.000813086	0.298379	0.000500614	0.28944	9.42872e-05	0.000934936
DAAM2	-7.37774e-06	2.4805	0.365494	0.000834452	-0.0084591	0.303534	0.0695039	-0.388201	0.0538528	-0.000925353	-0.0155969	9.41266e-05	-0.391492	0.000224279	0.00123648
ADAMTS14	0.000272021	0.163072	0.137798	-0.000106845	-0.196935	0.6158	0.0696216	0.0466558	0.169442	0.0002445	0.440186	0.000805507	0.526522	-0.000725704	0.000372232
PGM2L1	8.51429e-06	0.00436958	-0.449808	0.000648338	0.460349	0.0917653	0.253096	0.252475	-0.222012	-0.000387535	-0.17663	7.1567e-05	-0.667175	0.00012481	0.000579312
CNTN2	0.000174342	0.34091	0.000244157	0.00128879	-0.127908	0.838628	0.00903578	0.00304943	-0.1821	-0.00104683	0.00961771	3.53853e-05	0.236581	-0.00036542	-0.000307979
RGPD2	-0.00037763	0.159271	-0.0688872	0.000464101	-0.123892	-0.0183839	-0.0267163	0.137353	0.065454	-0.000103715	0.0478322	0.0015583	0.10364	-0.000871543	-0.000430306
ANKRD20A11P	-0.00511807	-0.108478	0.252664	0.000129445	-0.0929283	-0.424972	-0.033405	-0.328092	0.0819179	0.000543313	-0.202725	-0.00355975	-0.0415017	0.000613246	0.00013941
NEUROD6	0.000181242	-0.12166	-0.0927821	-0.000289021	0.538025	-0.00423616	0.100679	-0.721138	0.294982	-0.00118982	0.568255	0.00158717	-0.236575	0.00062648	-0.000870496
LINC00639	0.000177687	0.448872	0.11096	-0.000416449	-0.126415	0.736241	0.17797	0.00720194	-0.0608065	-6.85278e-05	-0.013166	-0.00132994	0.0882101	-0.00138135	0.000210873
SNAP25	-4.26279e-05	0.0204734	-0.375397	-0.000435896	0.39841	0.00260069	-0.20519	-0.00175108	0.430236	4.16223e-05	-0.211442	0.000140205	-0.237117	0.000157362	-0.00118041
NCALD	0.000158124	0.416612	-0.391994	-0.000228779	0.472843	0.00116095	0.45998	-0.00855118	0.411696	0.000925913	0.0305237	-0.00108624	-0.0596062	-0.00016194	0.00140677
SOX10	-3.74031e-05	0.00803161	0.140656	0.00104947	-0.145641	0.820942	-0.0298365	0.0306771	-0.190548	-0.00125526	0.110297	0.0192685	0.171448	0.00278461	0.000615869
PRIMA1	-3.11383e-05	-0.00154196	0.126376	-0.000402539	-0.0521621	0.778966	-0.00950885	0.728478	0.203393	0.000637252	-0.117151	0.00040431	0.370511	-0.000123579	0.000204012
GALNT15	0.000177265	1.44545	0.0966812	0.000908922	-0.228353	0.285962	-0.0362289	0.743761	0.461639	-0.00157991	-0.0928501	0.00272191	-0.322227	-0.00034166	-0.00156183
NAPB	9.05188e-05	0.338776	-0.434403	0.000733297	0.394733	0.000225597	-0.13292	0.0154335	0.483926	-0.00111766	-0.0998957	0.0108527	-0.0701546	-0.00125201	-0.00952105
SNORD116-2	-3.2193e-05	-0.627654	-0.208432	-0.000219729	-0.0851135	-0.00116757	-0.00336066	0.00332992	-0.580503	0.000327903	-0.0644804	-2.15068	0.236735	-0.0130839	0.0015223
POLR2J2	0.00043699	0.552178	0.118855	0.000358194	-0.112516	0.0249382	0.213346	-0.197894	-0.682581	-2.77028e-05	0.574271	0.0166944	-0.0414798	-0.00030761	-8.4803e-05
USH1C	7.37364e-05	1.33206	0.102712	0.000537085	-0.328971	0.316587	-0.0137389	-0.0219442	0.403626	-0.000912999	0.562211	0.000115818	-0.0410227	-0.00083086	0.00141736
LOC100130370	2.30145e-05	1.15763	0.14563	-0.000194245	-0.0649355	0.620293	0.374331	0.00199656	-0.598299	0.000620099	0.243771	0.00159659	0.216086	-0.000352719	-0.00100071
SV2C	-4.59463e-05	-0.0416657	-0.172492	-6.43176e-05	0.296783	-0.00932	-0.936333	0.0992741	-0.468942	1.37817e-05	-0.0919124	-0.00227659	0.267515	-0.00042579	0.0001094
CHADL	0.000319273	0.952946	0.282499	-0.000326001	0.0792003	0.666753	0.0682692	-0.00982699	0.291585	-0.000680007	-0.0142353	-0.000112883	-0.0244359	-0.000720951	0.000994003
GSTM5	9.16625e-05	-0.15462	0.176727	-0.000114892	-0.160542	-0.00196514	0.164093	-0.0156486	0.0846491	-0.000137621	0.0409292	0.00337844	-0.397173	-2.70376e-05	0.000233239
HAMP	-0.000677557	0.270571	-0.0702369	-3.78633e-05	-0.100765	-0.00148444	-0.0136796	1.28041	0.58953	-0.000423797	-0.354886	-0.0846675	-0.184323	0.000509397	0.000268656
F3	-1.81204e-05	-0.858356	-0.0240633	-0.000489797	-0.12668	-0.00215959	0.020738	2.13615	0.0152091	8.57117e-05	1.16522	-0.00767866	-0.277718	-0.00324912	0.000169484
VWA1	0.000133285	-0.0294209	0.101234	-0.000267428	-0.167659	0.626336	0.0335474	0.699835	-0.671424	-0.00122474	0.889228	0.00220608	0.271387	0.000341164	-0.000322564
RNASE1	1.24928e-06	-0.491264	0.0217951	-0.000187263	-0.0688298	0.874291	-0.00466183	-0.00146185	0.103642	0.000399297	0.620761	0.00522902	-0.399139	-0.000458045	0.00010827
KIF1C	-1.68566e-05	3.23488	0.479984	0.000389452	0.0154001	-0.109864	0.0286016	0.00115715	0.0200953	0.00067738	-0.82633	3.07611e-05	-0.310104	0.00357741	0.000188281
CHST3	-0.000287422	1.5414	-0.00483522	-0.000368481	-0.444203	0.249504	-0.0333215	0.895782	-0.568784	0.000247666	-0.212334	-0.000517522	0.230913	0.000227184	0.000617159
CREB5	-5.57469e-05	0.0226348	0.133485	0.000625153	-0.176481	0.777866	0.0552707	0.0229125	0.42053	0.00289048	0.0178689	-0.000104015	0.0273736	-0.000622423	-0.000867663
NPIPB9	-0.000310067	-0.150097	-0.11764	-0.000305786	-0.180795	-0.0174469	0.0231617	0.0012446	0.0228235	-0.000530861	-0.181941	-0.00663429	-0.199298	-0.000534326	0.000224199
ADORA2A	0.000114882	-0.115291	0.0261328	-4.07287e-05	-0.260021	-0.108689	-0.040963	0.176688	-0.601637	-0.000242497	-0.781094	0.00487551	0.0431775	0.000278105	0.000490365
RNU1-28P	-0.000351309	0.00142814	0.163389	9.56341e-05	0.1006	0.00402398	0.0108566	0.00260899	1.21934	8.23856e-05	-0.0715626	-1.70947	0.3854	0.00153359	0.000513458
HIPK2	-7.73297e-05	3.36337	0.413833	0.000278207	0.0157293	0.00107613	0.252673	-0.0319138	-0.0783354	-8.31665e-05	-0.455799	-0.000331395	-0.525095	0.000190225	9.6545e-05
TSIX	1.49601e-05	-0.0151435	-0.0517822	-0.000252914	-0.062023	-8.781e-05	0.0621251	0.00707291	-0.104597	0.000879984	-0.0406871	0.00139275	0.187817	-6.89111e-05	-0.00157831
SOX2-OT	-1.73681e-05	-0.00682503	-0.0447745	6.47842e-05	-0.232335	0.839255	-0.0826562	-0.287041	0.0100126	0.0031691	0.35674	-0.000648527	-0.188767	-0.000473121	-0.000275624
IL4R	-0.000156497	0.322138	0.130423	0.000716609	-0.287299	0.00306986	-0.0590972	1.61589	-0.0782609	-2.59659e-05	-0.149885	0.000615271	0.146405	0.000607707	0.000101864
SLC31A2	5.34064e-05	0.00333137	-0.145906	0.00045787	-0.347974	0.742327	-0.010264	0.00106337	0.0966204	-0.000205697	0.0720687	-0.00023763	0.314166	-0.00115161	-0.000959289
CLDND1	1.70546e-05	0.629251	-0.142414	0.00123504	-0.231235	0.705864	-0.37736	0.113817	0.0164538	-0.00206718	0.195925	0.000271789	-0.30549	0.000404047	-0.000294354
APOL4	-5.23578e-05	-0.0225797	0.0694569	-0.000196622	-0.226965	0.00211751	0.0375588	1.9894	-0.503347	-0.000109702	0.114033	0.00213788	0.446234	-0.000876213	0.000608882
C10orf105	-2.21974e-05	1.247	0.143775	0.000397329	-0.453456	-0.0117691	-0.0184162	-0.000222986	0.218624	-0.000746755	-0.367826	0.00137093	-0.0711371	-0.00145309	-0.000375186
C10orf90	9.92739e-06	1.47816	0.167711	0.000300308	-0.0917316	0.613271	0.141251	-0.0031715	0.11645	0.000109911	-0.304029	0.0285644	0.207591	0.000390389	1.02751e-05
GREM1	0.000521734	0.120324	-0.0548766	9.68248e-05	-0.127729	0.792927	0.025196	0.067842	-0.130957	-7.88571e-05	0.0200369	-0.000785139	0.00581869	0.000673371	5.44708e-05
COL9A2	5.345e-05	1.15739	0.285446	0.000381315	0.102885	0.617957	0.0802061	-0.0187589	-0.0614401	-0.000821332	0.607928	0.000215601	-0.186419	-0.00319799	-4.69203e-05
GBP1	2.032e-05	-0.0572468	0.0542826	0.000260536	-0.262564	-0.0102585	0.0152497	2.04101	0.283918	-8.91389e-05	0.335752	0.00134154	0.0172165	-8.58396e-05	-0.000165872
CYP4F3	0.000474106	1.4975	-0.0321613	0.000778776	-0.351051	0.0694536	0.100252	-0.0620422	0.340296	0.000243661	0.617006	0.00220836	-0.159956	-0.000869158	-5.14005e-05
GADD45A	-5.28096e-05	0.106592	0.00562583	-0.000718464	-0.0422348	-0.0015675	0.0411525	2.39347	0.884206	0.000486945	0.19181	-0.00663294	0.499315	-0.00150507	0.000581337
TSPAN15	9.40561e-05	0.0294854	-0.0356566	4.00078e-05	-0.224163	0.825462	-0.0540212	0.0257477	-0.298326	9.41532e-05	0.257868	0.000195062	0.0810701	-0.000649076	-0.000329667
STC1	0.000245498	-0.0988889	-0.114929	-0.000172138	-0.170185	0.000720976	-0.164036	1.27849	0.0492255	-0.00107527	-0.828855	0.000596545	0.247574	-0.000891917	0.000105436
C1QTNF3-AMACR	0.000487056	0.0481189	-0.0660523	-0.000114368	-0.0280438	0.360557	0.0362977	-0.0526511	-0.110047	-0.000173425	0.0337768	-0.669392	0.276918	-0.000483227	-7.92643e-05
SNX10	6.75838e-05	0.000207283	-0.469496	0.00217645	0.282537	-0.000273183	-0.232832	0.0152049	0.273636	-0.00178804	0.320929	0.00011754	0.339285	-0.000300978	3.27785e-05
CYP2U1-AS1	-4.0973e-06	2.92557	0.239992	-0.000360967	-0.00957295	0.251754	-0.123949	0.0179517	0.308593	0.000146607	-0.961107	-0.00574369	-0.460391	0.00047062	0.000881537
NDE1	-3.04714e-05	1.10103	0.109788	0.00120996	-0.168925	0.64444	-0.0129979	-0.00226641	0.0337049	0.000943064	-0.49263	-8.25842e-05	0.0875244	3.2045e-05	0.000481725
SNORD87	2.84331e-05	-0.00674011	-0.178684	-0.00100305	-0.322504	0.0490341	-0.0422246	-0.262616	-0.088764	0.000719519	0.0501704	-1.86405	0.0297201	0.000534675	6.04783e-05
SIK1	0.000312926	-0.100198	0.0112315	0.00018569	0.189704	-0.0527538	-0.119871	0.0555039	0.0286777	1.20948e-05	-0.106359	0.00279395	0.0863063	-0.000694802	-0.00031763
OSMR	3.97046e-05	0.0400199	0.00643871	0.000390684	-0.258969	0.00341188	-0.0954499	2.10697	-0.448114	-0.000236336	-0.323502	0.000590323	-0.151342	-0.00022133	4.80949e-05
STMN2	1.79405e-05	-0.00791526	-0.403137	-0.00163235	0.388539	-0.000482897	-0.274789	0.00121481	0.541432	-0.0047691	-0.511114	0.00288378	-0.152403	0.000196163	-0.000307389
FGF7P6	6.40319e-05	0.173388	-0.170575	0.00012268	-0.100967	-0.0155166	0.058409	-0.133953	-0.282678	-0.000242466	0.138537	0.00724791	-0.187057	-7.04857e-05	-4.4258e-06
TMEM98	9.70535e-05	-0.00870571	0.00857397	-0.000373106	-0.197789	0.749345	0.0196211	0.0151645	0.0425766	0.00206919	-0.409039	0.000339094	-0.00764349	0.000622649	0.000151194
CHGB	-0.00015433	0.0181936	-0.315901	0.000552532	0.352806	-0.000371012	-0.013798	-0.00320964	0.0640719	-0.00131902	0.417568	0.000134673	-0.380634	0.00132665	-0.000607872
VEGFA	-0.000316154	-0.0422923	0.152017	4.57867e-05	-0.0810242	-0.0405539	-0.217437	0.061959	-0.413178	0.000311377	-0.353769	-0.00339192	0.0385637	0.000351411	6.29177e-05
CLMN	-5.82011e-05	0.615606	0.0517658	-7.70525e-05	-0.138708	0.73303	0.226557	0.577311	-0.291741	4.60987e-05	-0.737777	2.64576e-05	0.485087	-0.000632545	-5.67352e-05
S1PR5	4.0939e-05	0.947797	0.107782	0.00118107	0.0206306	0.720613	-0.0584732	0.0456586	0.0603629	0.000849967	0.0528449	6.84317e-05	-0.153536	0.00626858	0.000335536
PDK4	0.000178936	0.0270979	-0.0189447	-0.000307376	-0.535926	0.365315	-0.335428	0.00379571	-0.00221932	-0.000913415	-0.81421	-0.000172618	-0.259423	0.000511748	-0.000623256
SNORA72	-1.63485e-05	0.864923	0.0690359	0.000387871	-0.28716	-0.272677	0.0905977	-0.022919	-0.162219	-0.000437795	-0.234465	-1.47002	-0.234834	-0.0014976	0.000324756
LOC107985323	8.71792e-06	1.14383	0.10857	0.000799089	-0.291892	-0.301697	-0.0811314	0.820562	-0.91908	5.26918e-05	-0.992404	0.00961793	0.32496	-0.000531713	0.000454064
HERC2P3	0.000574681	-0.0426215	0.34707	0.000400582	-0.155697	-0.00251509	0.0880686	0.0279904	-0.285103	-0.00118304	-0.988535	0.00367339	0.266159	4.56166e-05	-0.000387079
TRIM59	6.25645e-05	-0.015833	-0.034174	0.000406762	-0.105177	0.841945	-0.0350708	-0.305659	-0.366376	0.000561404	-0.120711	0.000648111	-0.03401	0.00140817	-0.000558963
MET	0.000329737	-0.39056	-0.27254	-0.000290018	-0.168848	0.00316244	0.381635	-0.0141825	0.170013	0.000305363	0.189246	0.0025233	0.246862	0.000314863	0.000458194
SYT4	-2.03891e-05	-0.00207723	-0.423256	-7.37158e-06	0.383137	0.0779394	0.0180513	-0.01164	-0.111394	-0.000576257	-0.076445	-0.000129407	-0.399085	-0.000135539	-0.0014138
ANKRD26P3	-0.000966932	-0.148326	0.124145	-0.000174059	0.10235	-0.00573923	-0.222917	-0.0850374	0.57175	-0.000297637	-0.0790608	-0.00278273	0.332544	0.00096903	-0.000877049
HERC2P2	-0.000100283	0.0302041	0.213041	2.86122e-05	0.00522527	-0.0150391	0.0567339	-0.0153195	-0.119554	-0.000506814	-1.00933	-0.00870337	0.0191311	-0.000664804	-0.000587558
RTKN	-7.05428e-05	0.603291	0.0478119	-0.000167902	-0.194666	0.735415	-0.0934848	0.0107957	0.143267	-0.000203361	0.0005788	0.000144076	0.129561	7.86675e-05	0.00114199
CD93	-0.000278412	-0.01094	-0.0232576	0.000253589	-0.219894	0.00888774	-0.0636129	2.06093	-0.278152	4.28855e-05	-0.0519207	0.00115651	-0.148167	0.00194678	-4.71679e-06
AIF1L	-6.5362e-05	1.96048	0.333061	0.000334106	0.171354	0.420954	-0.115099	0.0363594	0.147515	0.000193128	-0.00401679	-3.45881e-05	-0.437083	0.0011062	0.00042443
CD9	-7.26779e-05	-0.729237	-0.145931	1.18125e-05	-0.287639	0.839399	0.00825873	0.375516	-0.119061	0.000544028	0.695684	0.000381642	-0.206328	-0.000249963	-0.000570483
SIK1B	0.000170186	-0.133145	0.188898	6.75106e-05	0.0126439	0.00878272	-0.0645202	0.786899	-0.79117	0.000347709	0.436843	-0.00132435	0.189089	0.000557659	-2.29878e-05
VIM	5.48048e-05	-0.732948	0.289399	9.41086e-05	-0.615665	-0.259054	-0.0563643	0.817439	0.0697131	-0.000265156	0.564	-0.00374286	-0.172862	-0.0023057	-0.000573265
WHRN	4.17927e-05	0.998487	0.0487003	-0.000231746	-0.19583	0.547734	0.306358	0.489698	0.279473	-0.000700536	-0.646679	0.00103409	0.404698	-0.00392577	-0.00043059
IP6K3	-0.000104235	0.921825	-0.112936	-0.00014383	-0.172766	0.675413	0.00248978	0.254787	0.0337288	-0.000333652	-0.518667	-0.00192342	0.152382	-3.94741e-05	-0.000851381
RASSF2	-2.46384e-05	1.45592	0.230736	0.000246991	-0.0527223	0.529983	-0.271171	0.00353315	0.178054	0.00064768	0.220871	-0.000168055	-0.499337	-0.000412967	0.00191436
NOTCH3	-0.00017627	-0.0206051	0.43445	0.000612644	-0.0501138	0.000225633	-0.156944	-0.025118	-0.253019	-0.000422092	-0.334233	0.0641522	0.12679	0.00114834	-0.000673884
SNORA20	-7.64893e-05	-0.55892	-0.0565627	-0.00109425	-0.171817	0.111529	0.0990935	-0.0333319	0.405709	0.00069555	-0.361459	-1.96804	-0.172838	0.000536423	-0.0011452
TJP2	6.75643e-05	0.683957	0.0789629	0.00131706	-0.390613	0.446151	0.043158	0.0419116	-0.109592	-0.000647242	0.119852	0.000622599	-0.385169	-8.74495e-05	0.000192678
CDK18	8.17801e-05	1.22717	0.126727	-0.000268296	-0.0556485	0.599592	0.189707	0.0187835	-0.357724	0.00131861	-0.338818	0.0011142	0.260868	0.000419297	-0.000624143
NSF	-2.50005e-05	0.0122259	-0.475223	-0.00153345	0.325877	-0.000453217	-0.327449	-0.000797238	0.116422	-0.00068566	-0.12365	0.000199574	-0.12511	-0.00081685	0.000252518
HAGLR	3.95326e-05	0.967187	-0.0720962	-0.000160878	-0.225718	0.565678	-0.193814	-0.289419	-0.180342	-0.000335529	0.376638	-0.000357182	0.294674	0.00341875	0.000542726
GYG2P1	-6.46161e-06	0.342824	-0.0950982	-0.000302307	-0.0738528	-0.231751	0.117773	-0.00819649	0.263781	-0.000179083	0.176594	-8.72855e-05	0.337569	-0.00114537	-0.000226181
HLA-DRB5	0.000458696	-0.0170066	-0.0178207	-0.000177433	-0.247288	0.00203991	0.0268355	0.735314	-0.0126719	-0.00015931	0.0412336	-0.00593112	-0.566665	0.000891124	0.000399574
IGFBP5	-0.000178598	0.205568	0.100801	0.000475602	-0.683562	-0.0121411	0.0137653	-0.721281	-0.0200387	0.000139465	-0.151119	-0.00145346	-0.261895	-0.000468814	4.13911e-05
GJB1	4.54213e-05	-0.0722184	0.0218009	0.000367602	-0.044764	0.801532	-0.117338	-0.00726253	0.26148	-0.000564307	0.552284	0.000994799	0.299436	-0.000238993	-0.000424163
C1R	-3.3241e-05	-0.0699439	-0.0802492	-0.00036771	-0.395903	-0.250505	0.165141	1.73626	-0.29847	0.000834355	0.103945	0.00692397	-0.584215	0.000737298	-0.000718305
TYMP	-0.000620514	0.305454	0.128418	0.000180005	-0.145036	-0.00279334	-0.0554074	1.81443	0.341873	0.000258084	-0.0289903	-0.00193116	-0.37329	0.00211035	0.000774927
SCG2	6.03533e-06	-0.0344208	-0.162821	0.000630303	0.325887	-3.92948e-05	0.00683835	0.621147	0.0233749	-0.000177799	1.69881	0.00020409	0.337098	0.00159462	-0.000366102
AEBP1	-6.52855e-05	-0.54468	0.155989	-0.000190694	-0.145779	-0.00179117	0.172264	1.03357	0.0824064	-0.000314235	-0.423511	0.00166552	-0.633872	0.000491927	-0.0010832
PI4KAP1	-0.000187335	0.0726302	0.292348	-5.04666e-05	0.206871	0.0274689	0.124301	-0.0392989	0.0209686	0.000245527	-0.00128998	0.099057	0.0233829	0.00157754	-0.000429148
SFRP2	-8.60327e-05	-0.0955801	0.140074	0.000362868	-0.505489	-0.00475746	0.177113	-0.832984	0.684299	0.000415998	0.118251	0.00271653	-0.238709	-0.00028424	-0.000354211
ATP10B	-5.86681e-05	0.875141	0.119211	-8.26354e-05	-0.127371	0.576415	0.00952309	-0.0247091	-0.0248557	6.96303e-05	0.461256	-0.0015692	0.113966	-0.00184557	8.17084e-05
CDH19	-2.92759e-05	0.681549	-0.0394288	0.000332305	-0.213908	0.67429	-0.0141141	0.588178	0.0807479	0.00112169	-0.011593	-0.00115846	-0.0331641	0.00098624	8.91162e-06
GALNT6	-0.0016299	0.0408204	-0.0694064	4.39157e-06	-0.0167088	0.836466	0.00829743	0.0126635	0.0165187	0.0004723	0.108908	-0.0024577	-0.154741	0.00115519	-0.000562528
ND2	-0.000337478	0.0479925	0.490805	0.000307035	0.205321	-0.275335	-0.138768	-0.00515682	-0.937139	-0.000348487	-0.105737	0.00877755	0.00843873	0.000802479	5.09035e-05
ENC1	-1.77359e-05	0.00351217	-0.406957	0.00134788	0.354503	-0.0583928	0.0188152	-0.0229847	-0.619854	-0.000767145	0.046681	-0.000125817	-0.225272	0.00126154	0.00461678
RN7SL2	-6.53841e-05	1.54365	0.543129	-0.00123833	-0.0284957	-0.313121	-0.0463904	0.0277376	0.475071	-0.000741641	-0.677468	-0.00282065	0.0413293	-0.000987543	0.000365296
S100A9	-0.00148322	0.0109037	-0.155987	4.28775e-05	-0.242413	-0.000345061	-0.262301	1.64914	0.104573	5.70666e-05	-0.457064	0.000215863	-0.017751	0.00170146	-0.000654258
EGR1	0.00186113	-0.635197	0.157289	0.000234956	0.367844	0.00935957	0.0396753	-0.0451438	-0.337086	0.000266988	1.14974	0.0339356	0.354717	0.000383857	-0.000265199
DBNDD2	-6.34692e-06	0.00218085	-0.00505099	0.00220449	-0.0674366	0.813947	-0.171184	-0.000306151	0.269439	-0.00129468	0.254908	5.88102e-05	-0.145409	0.00118484	0.000310126
FAM225B	0.000534916	0.38544	0.226695	0.000256854	-0.118355	0.00296099	-0.0715437	0.0494946	0.408838	-0.000283415	0.22458	-0.00270866	-0.0938549	-0.00108879	0.000142544
ANKRD18A	-7.20252e-05	1.0527	0.162316	0.000186547	-0.0379634	0.311771	-0.0455521	-0.00870548	0.130206	-2.08611e-05	-0.72937	-0.00564653	0.282147	-0.000891743	-0.000680848
GOLGA8Q	0.000213315	0.300831	0.076815	9.16957e-05	-0.0528685	-0.0172546	0.0599727	-0.0160901	-0.552193	0.000142569	-0.2055	0.000353094	-0.182513	0.00015884	0.000196901
SNORD99	8.19621e-05	0.0136029	-0.154897	-0.00045883	-0.17542	0.00115824	0.00822086	-0.0096196	-0.292949	-0.000839413	-0.208823	-1.87927	-0.0565152	0.000333614	-8.41373e-06
GDA	8.48752e-05	0.0417598	-0.418113	0.00194907	0.399688	0.00254939	0.192446	0.00778062	0.0245617	-0.00342396	-0.0929039	0.000628217	-0.592027	9.5093e-05	-0.000864311
HLA-DQB1	0.00475483	-0.317945	-0.0809665	0.000104344	-0.241709	0.0113012	0.00119097	-0.0747904	0.226053	0.000161621	0.193763	0.00168537	0.14604	0.00059142	0.000348531
NR4A1	0.000136426	-0.176632	0.330685	9.85232e-05	0.331134	0.00362358	-0.0196985	-0.0527371	-0.206911	0.000402255	0.874469	0.00245572	-0.0569816	0.000588111	-0.000387011
MIR663AHG	4.08861e-05	1.25081	0.109734	-0.000742709	-0.114892	-0.212387	0.01375	0.012456	0.240531	-0.000287541	-0.274601	-1.50666	-0.21108	0.00277676	-0.000188569
SH3TC2-DT	-9.60636e-06	0.0703994	-0.103317	-0.000338738	-0.262333	0.680372	0.0231385	-0.00179971	0.177766	-0.000176814	0.0904938	-0.00196204	0.60306	-0.000109012	0.000410527
SEPTIN4	1.67928e-05	2.35115	0.282228	-0.000916395	0.0477656	0.328273	-0.0379504	0.00105277	0.25678	0.00101689	0.214116	-0.00120641	-0.272656	-0.000677188	0.00273242
RAB3B	0.000364964	1.48213	-0.347489	0.000105354	0.362001	0.00275306	0.332236	-0.0010058	-0.0424953	-0.000481194	0.361791	0.00509687	-0.521088	0.000392483	-0.000121214
PACRG-AS3	-2.26586e-05	0.17341	-0.00834853	0.00049149	-0.24158	0.567416	0.104845	-0.0400516	-0.565083	-0.000274206	-0.796881	0.00987621	0.308822	0.000891551	-0.000658376
FGF1	-1.5344e-05	2.28574	0.259813	0.000323313	-0.053831	0.259044	-0.0935056	0.291194	0.470846	0.000985799	-0.311668	-0.000391904	-0.713765	-6.0643e-05	0.00092083
GDF1	-0.00022424	-0.000528342	0.339292	-5.30307e-05	0.0145106	-0.00303299	-0.0272108	-0.00583858	0.166332	1.09828e-05	0.102794	-0.00857686	0.0701623	0.00130765	0.000158362
RNU12	2.4463e-05	-0.532507	-0.168164	-0.000209228	-0.204622	0.001985	0.00876735	-0.0276399	-0.241472	-0.00333337	-0.243226	-1.86739	-0.0297957	0.00177517	-0.000321314
FLNC	6.09048e-05	-0.0554273	0.12047	0.000156924	-0.199304	0.700741	0.128605	0.264345	-0.00723855	-0.000304292	0.175177	0.000382664	-0.390037	-0.000665876	-0.000190552
LINC01115	0.000935557	-0.344416	-0.0106079	-0.000129774	-0.135606	0.00160037	0.0227982	-0.0167912	0.342639	-0.00105961	-0.480043	-0.00193601	-0.0582715	0.000111385	0.000307651
FAM225A	-0.000710469	0.192456	0.0809868	0.000120515	-0.305725	0.382767	0.0719789	0.0863656	-0.62546	0.000264978	0.0613862	-0.000892072	0.0635629	-0.000384717	-0.000263629
CECR2	0.000439034	1.73452	0.325992	-0.00016447	-0.190099	0.238469	0.123385	0.0120147	0.239004	-0.000205796	0.0445009	-8.65467e-05	0.150801	-0.00175316	0.000548977
SH3GL2	-0.000166035	0.0285659	-0.452017	0.000949037	0.289198	0.00020441	-0.0678031	0.214377	-0.0555517	-0.000348194	-0.490428	0.000495477	-0.419293	0.000783389	-0.00074732
PCDH8	7.03999e-05	-2.57665	0.0229855	-0.000242317	0.335519	-0.0138338	-0.139177	-0.00160715	-0.600317	-0.00108254	0.392558	-0.000413835	0.146429	0.000631719	0.000619187
APOLD1	-0.00146801	0.0985664	0.142226	0.000316528	0.0305467	-0.0140673	-0.376208	0.186245	-0.475016	0.000215862	-0.457981	-0.0253996	0.117366	-0.00187783	-2.1104e-05
SNORA66	7.20508e-05	0.184891	-0.00548939	-0.000189168	-0.0902521	0.0102202	0.05707	-0.0257582	0.753724	-0.00258502	-0.466511	-1.63386	-0.00299159	-0.00124538	-0.000815332
CRYM	6.27434e-06	0.000128676	-0.225749	0.00020844	0.521952	-0.000479934	0.259412	-0.0068185	-0.0708442	-0.000388394	0.268716	0.00034112	-0.26522	-0.000817718	0.000325888
BEX5	-0.000105374	0.00249718	-0.398774	-0.00111155	0.333266	-0.00224435	-0.135534	-0.0606951	0.385619	9.89389e-05	0.31182	-0.00114009	-0.1641	-0.000990126	-0.000778996
NOTCH2NLB	-0.000306794	-0.0542939	0.198484	5.86652e-05	0.00923008	-0.0682197	-0.0269361	-0.000815377	0.210441	-0.00018842	-0.0673286	-0.0157061	0.198838	7.14996e-05	-0.000116904
DNAJB1	-0.000485817	-0.242256	0.0184659	-0.000119114	-0.228061	-0.0429616	0.0389819	1.50873	-0.336986	0.000141297	-0.39415	-0.00905653	0.111679	-0.000155929	-0.000136563
SYNE3	0.000113049	0.848401	0.261212	-0.000605763	-0.234155	0.394086	0.116655	0.0368483	0.113732	0.000244554	-0.155207	0.00196793	0.0140987	-0.00196489	-8.32386e-06
PIRT	0.000213519	1.04548	-0.0475825	-0.000477188	-0.193147	-0.00141129	0.105735	1.24741	-0.32737	4.23584e-05	-0.0649926	-0.00173481	-0.474503	-0.000473273	0.000726167
RAB3A	-1.89947e-05	-0.0783017	-0.315638	-0.000834144	0.490787	9.75247e-05	0.0122748	-0.00330123	0.208916	-0.000305571	-0.128261	0.00963712	-0.474181	0.000401122	-0.00186144
TVP23C-CDRT4	0.000776181	0.0136685	-0.049689	-7.64349e-05	0.206428	0.0049126	-0.0180787	0.0238883	0.580127	0.000637528	0.197531	-0.0127537	-0.0782403	0.000735742	0.000300137
TRIM59-IFT80	0.000581056	0.0215343	-0.0922849	-0.000449635	-0.237302	0.674947	0.0555186	0.000926864	0.746496	-0.000724708	-0.463413	-5.06067e-05	0.238642	-0.000816898	0.000740053
SULT1A4	-0.000813094	0.178184	0.111161	-0.000404195	-0.00678795	-0.00517384	-0.0720988	-0.12401	-0.73769	0.000218814	-0.0522309	-0.00584593	0.114078	-0.000767979	-0.000227253
MYO15B	0.0002217	1.84908	0.313079	-0.000186319	-0.101185	0.22195	0.192038	-0.113033	-0.0922095	-0.000570452	0.0776546	0.00184001	0.0402197	0.000297276	0.000804935
HIF3A	3.05119e-05	1.69421	0.0614907	0.000429739	-0.481914	-0.459775	-0.0829573	-0.655399	-0.67635	-0.0010214	-0.132867	0.000449236	0.0709844	-0.000908963	-0.000129967
MT1X	-0.000163905	0.298778	0.0262438	-0.000251691	-0.19143	-0.00673326	-0.17832	1.27941	0.651334	0.000106071	-0.345007	-0.0141758	-0.246798	-0.000373637	0.000235335
CMTM5	0.000115831	0.0106517	0.153627	0.000343544	-0.0546752	0.687779	-0.0880083	-0.00246585	0.366172	-0.000181604	0.707057	0.0168223	0.0835793	-0.000958604	-0.00124035
ANP32B	1.57395e-05	2.50947	0.40038	-0.000457639	-0.017759	0.000191023	0.0109174	0.00183971	0.423048	0.000970477	-0.249585	-0.405498	-0.173836	-0.000267531	0.00126941
MTCO1P12	-0.000213969	0.122818	0.416995	-0.000511858	0.28331	-0.256862	-0.0404603	-0.00205484	-0.525943	-0.000936831	0.0496231	-0.453152	-0.100293	0.000186598	0.000454963
ELOVL1	-3.59426e-05	-0.0446157	0.0348335	0.000113946	-0.0858455	0.772669	-0.187838	-0.0139119	-0.0523587	-0.00130425	0.5744	-0.000116027	-0.142811	-0.000102934	-0.000678623
RAB27B	0.000837797	0.0342206	-0.428281	0.000867876	0.295243	2.33548e-05	0.317282	0.00230854	0.739479	-0.00210444	-0.120313	-9.73554e-05	0.0188505	0.000119456	-0.000675396
CX3CR1	0.00467041	-0.0401672	-0.0543158	0.00011351	-0.167766	0.167669	0.091658	-0.83287	-0.229042	0.000258135	0.741469	0.00462281	-0.659276	0.00132657	0.00107654
COL5A3	-0.0002323	-1.42456	0.489409	0.000248735	0.118916	-0.000896316	-0.240216	-0.803185	-0.485485	-0.000198076	-0.476776	0.0189702	0.0851332	0.00553546	-0.00162882
CAP2	5.53939e-05	-0.00140143	-0.339759	-0.000181947	0.421856	-0.00028432	0.156147	-0.00107265	0.260995	-0.00148425	0.144554	0.000383536	-0.202103	0.00106535	-9.68116e-05
STAB1	9.83793e-05	-0.140315	-0.0188073	-0.000648438	-0.432256	-0.0288588	0.042517	1.29101	0.192282	-0.000309254	0.0560638	0.00268136	0.137147	0.0021862	0.000259684
FKBP5	-0.00306575	0.153025	-0.064961	-5.3469e-05	-0.44447	-0.00618376	-0.401833	0.59249	0.13489	0.000386336	-0.82264	-0.00440907	0.132837	-0.00013102	-4.24056e-05
WIPF1	1.00985e-05	0.393221	0.10906	-0.000682137	-0.141411	0.665156	-0.0665102	0.339069	0.193382	0.00250079	0.192157	3.33477e-05	-0.298034	-0.000504267	-0.00115194
SST	0.000468422	0.41893	-0.00237161	6.95026e-05	0.270002	0.0045088	0.201905	-0.0346404	0.637329	-0.00125807	1.49678	0.00196084	-0.0583652	0.00147683	0.000604745
FLJ16779	-5.0336e-05	2.14492	0.281481	-5.46936e-05	-0.111612	-0.263824	0.170718	-0.000574359	0.812545	-0.00152362	0.335698	-0.0045753	-0.363811	-0.000402432	-9.87159e-05
USP32P1	-0.000135173	-0.354612	-0.223298	-0.000468507	-0.202533	-0.0135266	0.024605	-0.253512	-0.214083	0.000406245	-0.0681923	0.0128207	0.0235218	-0.00068202	0.000427038
LDLRAP1	0.000344188	0.0689727	0.135464	0.000787988	-0.229893	0.6761	0.0540045	-0.00458037	-0.0205568	-0.000734704	-0.723647	-0.000451573	0.179551	-0.000512486	0.00123425
S100B	7.68667e-05	0.989709	0.166991	-0.000575994	-0.287368	0.309118	-0.240423	-0.0225901	0.402366	-0.00046214	0.49904	-0.00199028	-0.81584	-0.00110259	-0.000887271
CSF1R	0.00414236	-0.0462198	-0.0556029	-4.09521e-05	-0.388387	0.0087196	0.0928634	0.0302804	-0.0340535	0.000549805	0.641215	0.00563134	-0.471619	0.00166031	0.00116292
RNVU1-19	-0.506206	0.0241119	0.00107298	0.000260989	-0.193635	-0.00485323	-0.0368684	-0.0257267	0.290619	-0.000581934	-0.053578	-1.16457	-0.286307	0.000544432	-0.00173799
OLFM3	3.4692e-05	-0.0513857	-0.467404	-0.000663077	0.311816	0.00106097	0.104575	-0.0137419	0.0102183	0.000338501	-0.13479	-0.000109467	-0.529445	-0.000543077	0.000219633
CLDN5	0.000939499	-0.148215	0.302026	0.000446646	-0.0198663	0.00239236	-0.0772692	0.59509	0.152317	-0.000752004	-0.539078	0.0156126	0.0597458	-0.000489307	-0.000639788
RGPD1	0.000177266	-0.106124	0.0266177	9.36149e-05	-0.040787	-0.0326063	0.0578671	0.0371342	-0.688658	-1.58418e-05	0.463005	0.00583624	0.177971	-0.000268043	1.32073e-05
IL1R1	-0.000138496	-0.163972	0.195839	0.000478114	-0.205108	-0.000809987	-0.0125228	1.665	-0.489992	0.000218659	-0.0719792	0.000257262	-0.0286748	-0.000576599	0.000650655
VSIG4	-0.000118982	-0.417207	-0.178887	-0.000412133	-0.383457	-0.00646171	0.0248175	1.06244	0.424533	-0.000309385	-0.385947	0.000604426	-0.527134	0.0022574	-0.00038516
NPIPB6	0.000333385	0.752107	-0.0750071	0.000254843	-0.0549182	0.0303113	0.0203562	0.160572	-0.511315	0.000447817	-0.0412817	-0.000898881	0.211129	0.00028616	-0.000578164
ND3	-0.000257497	0.0945035	0.434174	0.000191362	0.156984	-0.294297	-0.0935228	-0.0086589	-0.926361	-0.000422584	-0.149002	0.000793704	0.0183775	0.00131726	2.51155e-06
GNG3	6.3564e-05	-0.0418638	-0.350085	-0.000789975	0.439039	-8.94152e-05	0.0607685	0.00106313	0.512953	0.00145247	0.0515288	0.0203832	-0.307716	-0.000193709	-0.000234819
RHOU	-0.000199762	-0.000228488	0.0384741	1.54559e-05	-0.142309	0.763608	-0.0224255	0.0209016	-0.0683905	0.00192255	0.46445	-0.000631661	-0.287288	-0.00187309	0.000731668
HSFX2	0.000121708	0.0791038	-0.0964654	0.000499656	0.00819042	-0.000735475	-0.0460171	-0.0239612	-0.0844568	0.000471211	-0.481054	-0.000329776	0.0995253	0.000514892	-0.000485998
PXK	-0.000134131	0.0466624	-0.031975	-0.000573681	-0.146817	0.754573	0.0743702	-0.033621	0.190599	0.00413334	-0.440342	-0.000872106	0.178689	0.000859317	-0.000789805
DNAAF4-CCPG1	-0.0015973	-0.262076	0.0867848	-0.000180205	0.067954	-0.015019	0.0269725	0.0029767	0.382278	-1.07701e-05	-0.27357	-0.00143556	-0.389685	-0.000463738	0.000360624
NPTX2	0.000266151	0.14385	0.0557223	0.000564136	0.196802	0.0124921	-0.0782371	0.10862	-0.00500219	-0.00019992	0.938003	0.000183287	0.040833	0.000327074	0.000220521
NGFR	3.59531e-05	-0.11081	0.0167306	-7.7863e-05	-0.21813	0.44002	-0.155843	0.776625	0.62106	-8.31584e-05	0.0483501	0.00480459	0.549073	0.000799362	-0.000445623
FYB1	0.000611364	0.118812	-0.0113361	-0.000187184	-0.348513	0.000535603	0.0318306	0.553108	0.645987	4.86015e-05	-0.285685	-0.00243692	-0.528922	0.00106261	0.000514166
GBP2	-6.84854e-05	-0.173604	0.14511	-0.000146592	-0.241117	8.30906e-07	-0.0548881	1.79044	-0.150202	0.000512335	-0.306543	-0.000122724	-0.197296	0.000726871	-0.00056995
KIF25	0.00157774	0.973173	-0.102159	0.000483202	-0.313246	0.0196453	0.0743867	-0.219078	0.0440694	-0.000104909	0.31489	0.00163663	-0.00634903	0.000325244	7.20242e-05
BEST1	3.20708e-05	0.541876	-0.0245137	-0.000190057	-0.151852	0.621305	0.149161	0.421854	-0.180186	-4.48932e-05	0.142971	0.00249354	-0.0975584	-0.00069832	0.000288374
ND1	-0.000192309	0.0145582	0.482633	0.000435544	0.24829	-0.296868	-0.103497	-0.00269668	-0.809565	3.96482e-05	-0.00699084	0.00805072	-0.000127306	0.00122962	-0.000166399
RELN	0.00127546	-2.17366	-0.0748293	0.000279404	0.24522	-1.08174e-05	0.141203	-0.0175191	-0.414296	-0.000971269	0.798282	0.000215139	-0.296674	0.00123905	0.0016716
NIPAL4	1.22169e-06	0.27269	0.00966392	0.000389788	-0.0280886	0.733635	-0.0181981	-0.00515326	0.377264	-0.000988079	0.170536	-0.00464508	0.400105	-0.00164591	0.000775414
DOCK10	1.22551e-05	0.539694	0.0798355	-0.000529842	-0.217564	0.600907	0.0967676	-0.069374	0.127571	-0.00135409	-0.00687704	-0.00324047	0.15472	-9.23479e-05	0.000853926
EFS	6.79522e-05	0.589051	0.0838109	0.000406988	-0.19092	0.563256	0.0269282	-0.327204	-0.46252	0.000188393	0.674001	0.000685768	-0.0237018	-0.0012472	-0.000616941
ST8SIA3	1.51487e-05	-0.00917855	-0.487167	-0.000921561	0.243345	-0.000602919	0.17085	-0.00326153	-0.177103	-6.81657e-05	-0.247099	-2.67338e-05	-0.347006	-0.00218699	-0.00113157
NPY	-7.17347e-05	1.82701	-0.256597	0.000386038	-0.0635144	0.0951008	0.00724029	-0.0183196	-0.282485	0.000203851	0.580796	0.0135434	-0.663835	0.0015366	-7.90391e-05
CDC42EP2	7.00167e-05	0.00806233	-0.105564	-9.29266e-05	-0.270509	0.537818	0.172186	0.00154655	0.213054	0.000524902	0.349504	0.00210716	0.630203	0.00200967	0.000296293
PIP4K2A	-7.48902e-05	1.13446	-0.0654333	0.000687904	-0.203694	0.564313	-0.271837	0.00794249	0.212549	0.000483207	-0.0465869	-0.000203473	-0.150674	0.000617197	0.000549656
LACC1	0.000306859	3.18552	0.019191	9.48924e-05	-0.153631	0.0149933	-0.178352	0.0302158	0.366371	0.000152245	0.239441	-0.00168269	-0.248831	0.000265285	-7.0264e-05
SGK1	-0.00053987	0.822331	-0.132003	-0.000523104	-0.415448	0.419886	-0.0429038	-0.044494	-0.0247777	0.000555611	0.0148278	-0.00100096	0.185861	0.000195259	0.000773146
HLA-DRA	0.00102161	-0.0839416	0.00823202	-0.000106876	-0.302482	0.00957175	0.0486336	0.674297	0.417586	0.000242577	0.0607934	0.00429275	-0.840116	0.00103216	0.000164745
PTCH2	-0.000353991	1.35858	0.151966	-0.000930911	-0.0171746	-0.245719	0.236056	-0.0103398	-0.390339	0.000116448	-0.350653	-1.02997	-0.192319	-0.000386767	-0.000573345
ANXA2	-4.05064e-05	-0.259207	0.0584268	0.000207958	-0.572636	-0.00387592	-0.136385	0.9646	-0.519443	0.000335636	0.406997	0.000713286	-0.0935443	-0.00166179	4.66918e-06
SLC7A2	-0.000209771	-1.28135	-0.0272603	-0.000122544	-0.559327	-0.00504472	-0.055914	1.15798	-0.330004	0.000234122	0.0736825	-0.0042696	-0.250376	0.000218172	-0.000468791
LMOD1	4.70582e-05	-0.0674615	0.164059	-0.000495982	-0.141313	-0.0172256	-0.100766	1.30363	0.33064	-0.000408135	-0.73715	-0.00656829	-0.329465	0.000536069	3.24768e-05
GSN	7.76768e-05	-0.0203748	0.166107	-0.000732722	-0.373546	0.496889	0.0887713	-0.0054171	0.0741654	-0.00111894	0.476768	0.000184438	-0.183052	-0.000333345	0.00164344
CHST6	8.78144e-05	1.57348	0.169027	-0.00028605	0.0532996	0.337183	0.1625	0.904778	0.191492	-0.0011776	-0.512079	-0.000852162	-0.367789	0.000798861	-0.000483703
NELL2	-1.59998e-06	0.338962	-0.416848	0.00189433	0.389196	1.13184e-05	0.151062	0.00678096	0.174348	-0.00173789	-0.429324	0.00163951	-0.365669	-1.13455e-05	-0.000900258
SNORD116-22	2.80238e-05	-0.751634	-0.224433	0.00094598	-0.0987682	0.000955092	-0.00609743	-0.00239888	-0.322822	-0.000970185	0.00747774	-1.8292	-0.0178577	-0.00014313	0.000180121
LINC01608	3.95229e-05	0.011662	-0.0820217	7.26867e-05	-0.230031	0.708369	0.32205	-0.226562	0.628537	0.00209653	-0.50596	0.000215443	0.246767	-0.000755637	-0.00128709
LOC101927741	-0.000248664	1.43676	0.103233	-0.000179203	-0.101515	0.451321	-0.00689104	0.00350238	0.23563	-0.000501866	-0.00838308	-0.000960821	0.0688648	-0.00135874	-0.00417252
HPN-AS1	-9.79324e-05	1.05964	-0.170113	-0.000910444	-0.281815	0.488488	0.120128	0.41019	-0.213892	0.00104137	-0.564874	7.21171e-05	0.425073	0.000666504	-0.000665238
RNU4-2	0.000215367	-0.0065513	0.0616297	0.00031479	-0.018826	0.00889421	0.0252579	-0.000384253	0.443266	0.0017209	0.200074	-1.97371	0.00487605	0.0046431	0.000968096
TMTC4	-0.000264749	0.651865	-0.207908	-0.000675784	-0.0743966	0.664928	-0.0435772	0.0380877	-0.910308	0.00222108	0.722083	-0.00642462	-0.278599	0.000544813	-3.51838e-05
CNGB1	6.0045e-05	-2.13806	-0.111561	-0.000151346	0.0551523	-0.0605616	0.470285	-0.0124127	-0.489179	7.73579e-05	0.157214	-0.000696272	-0.140743	-0.000147999	0.000805791
PDE6B	-0.000211279	1.43627	0.17795	-0.00035003	0.213791	0.46242	0.322772	-0.0224709	0.304349	-0.00012913	-0.28188	-0.000913004	-0.1389	0.000764613	-0.000362267
ABCA2	6.16008e-05	1.19142	0.101926	-4.78261e-05	-0.0738009	0.575845	0.159661	0.00997876	-0.118027	-0.00125753	0.0542455	0.000699004	0.346568	0.000638319	0.000123748
SCG5	-9.93728e-05	0.0595206	-0.46335	-0.000422978	0.172827	0.00589883	-0.0451979	-0.131345	-0.0365993	0.000947645	-0.0335871	0.0003059	-0.676442	0.00190778	-0.000837583
NEK3	0.000288463	1.18554	0.159646	-0.00116249	-0.210117	0.408039	-0.0163611	-0.00867433	0.126519	-0.000882986	0.188902	-0.00190024	0.211682	-0.000958584	2.8544e-05
SYT1	-6.68932e-05	0.293494	-0.39227	-0.000950157	0.369661	-4.23589e-05	0.0785818	-0.00906221	0.17852	-0.00116396	-0.410972	-9.71645e-05	-0.48709	4.54613e-05	-0.00072439
TIMP1	0.000159087	-0.0383698	0.0449885	0.000997934	-0.420869	-0.180212	0.0550079	1.64871	-0.118648	-0.000561487	0.664557	0.00585617	0.113596	-0.000327148	-0.000229638
WASH8P	-0.000449993	0.250083	0.177851	-0.000469853	0.129955	0.00770869	-0.105117	-0.0426252	0.00424904	-0.000181333	0.132252	-0.00018673	0.154826	7.62496e-05	0.000151868
CFH	-3.34162e-05	-0.0998633	0.0546103	0.000466237	-0.53153	-0.229314	-0.103021	0.0459751	-0.105093	0.000676984	-0.303367	0.00105609	-0.688773	0.000782996	-0.000423973
LRRC63	0.000227992	0.335853	0.0651352	-0.000235243	-0.150289	0.578215	-0.0797449	0.0351015	0.260564	-0.000145446	-0.2568	-0.00433413	0.136733	-0.000772239	0.000596158
TAGLN3	-1.17221e-05	0.0047959	-0.332464	0.000825926	0.378495	5.5878e-05	-0.0235	-0.000820545	0.122191	-0.000820392	0.126674	0.187428	-0.282615	0.000376175	-9.01442e-05
MCAM	-6.94547e-06	-0.984795	0.172189	0.000601534	-0.0107967	0.781019	0.0090145	0.00128249	0.0110325	-0.000237546	0.607461	0.00348904	0.0320057	-4.85512e-05	-0.00167899
VRK2	-0.000374188	2.43757	0.204135	0.000191478	-0.00328222	0.280279	-0.0184933	0.000964541	0.493886	0.00106741	-0.375202	-0.00153105	-0.432338	0.000709213	0.000703278
FN1	0.000516297	-0.498135	0.303951	0.000413658	-0.254811	0.00314941	-0.0298276	0.770207	-0.330295	0.000224628	0.0245928	0.00308186	-0.426907	-0.00033808	0.000356849
SLC44A1	-9.42809e-06	-0.00297426	-0.148486	0.00173044	-0.239213	0.766318	-0.101968	-0.26172	-0.285237	-0.0015757	-0.038863	-7.44684e-05	-0.0339119	0.000788561	0.000118607
DIO2	-0.000282115	-1.36301	0.278388	-0.000338352	0.260278	-0.00390043	-0.18548	-0.0211764	-0.0861754	0.000669999	0.173926	-0.00259088	-0.305802	-0.00057463	0.000334467
SERPINI1	3.05111e-06	0.0173402	-0.423459	0.000804281	0.238101	0.00635392	0.0204184	-0.209285	0.0702357	0.000398287	0.0404522	0.00023406	-0.146014	0.00496601	0.00061602
CREG2	0.000130263	0.0286967	-0.42878	0.00151655	0.291518	-0.000352744	-0.0829097	0.00871457	-0.500576	-0.00148461	0.0670871	-1.17742e-05	-0.0282176	-0.00164185	1.09698e-05
GABRB2	3.37736e-05	-0.0419981	-0.450969	-0.00313396	0.320058	-0.000312466	0.00172232	0.000670393	-0.243192	0.00103882	-0.379954	-0.000129872	-0.288547	-0.00110422	0.000591695
AQP4	0.000979478	-0.0362329	-0.161589	0.00022222	-0.526217	-0.00628078	-0.0329316	0.632311	0.1571	-0.000640335	0.438441	0.00158527	-0.789371	-0.00115005	-0.00135106
TMBIM1	0.000116359	0.00532656	0.191448	-0.000111322	-0.17996	0.16042	-0.0176068	1.54553	0.00925027	-0.000198593	0.316513	-9.1592e-05	-0.0785279	0.000857626	-0.000166556
SERTM1	0.000170342	-0.0551733	-0.263612	-0.000419931	0.368631	-0.00520831	0.320981	0.11256	0.166118	-0.000755078	0.74543	-0.00231761	-0.109764	0.00139361	-0.000121938
FAM222A	7.35604e-05	-0.512687	0.15242	0.0011868	0.00477568	0.822792	0.0951528	0.00709502	-0.412345	-0.000844513	-0.094878	0.00232871	0.298582	0.000378413	-0.00226133
PCP4	0.00038671	-0.0659454	-0.250737	-2.9343e-05	0.384365	-0.00129784	-0.482614	0.0771852	0.380266	0.000350867	0.116676	0.00682226	0.0970265	0.00107972	-0.000890997
APOL6	0.000128867	-0.00844958	0.0630891	-0.000462626	-0.276049	-0.0250131	0.00734006	1.67616	0.262048	0.000623574	0.00827124	-0.00133599	-0.11839	-0.00214588	0.000990588
COL4A1	-0.000187759	0.0251894	0.089929	0.000447459	-0.0600275	-0.00167713	-0.0785188	1.75794	-0.286408	-0.00112122	-0.112396	0.000598411	0.202611	-0.000473949	-0.000725616
SNORD116-1	-2.46536e-05	-0.613956	-0.218932	-0.000546673	-0.100061	-0.000609005	0.00274415	-2.88105e-05	-0.441676	-0.00143252	-0.0145681	-1.90439	0.0308584	-0.00119932	-0.00143805
LRRC32	-1.78564e-05	0.0156128	0.219796	0.000524842	-0.108986	0.00147057	-0.125325	1.05264	-0.330178	-0.00024981	-0.382685	0.0011458	0.214185	-0.000347599	-0.000428629
PLIN1	-0.000224177	1.08724	0.0521348	0.000576707	-0.489075	-0.000663649	0.0408281	-0.0241492	-0.751085	0.000243328	0.339483	-2.3021e-05	-0.404354	-0.00252332	-0.000514728
COL18A1	0.000347074	0.120618	0.257885	-2.75549e-05	-0.166459	0.284993	0.00525951	0.0639756	-0.13588	-0.000154472	-0.00580423	0.00329146	0.0703582	0.00116414	0.000125969
LIPE	2.4634e-05	0.0891905	-0.0366255	0.000524462	-0.115349	0.728735	-0.182009	0.0347467	-0.438013	8.15343e-05	0.416363	0.000338013	0.193391	0.00127814	-0.000758172
LINC00324	0.00120038	0.0102207	0.024319	0.00114194	-0.0772162	0.00313864	0.0204413	0.0209881	-0.433244	0.000323065	-0.00988523	-1.80071	-0.15146	-0.000956781	-2.36597e-05
LOC101927745	0.000903264	-0.229651	-0.354358	0.000106194	0.217271	-0.255064	-0.0284656	0.0251836	-0.556531	-0.00142557	-0.143694	-0.00146596	0.125695	-3.68545e-05	0.000437355
NEGR1	1.65694e-05	0.00417751	-0.455443	-0.000584605	0.261638	0.000895212	0.110292	-0.00387484	0.10642	0.00134358	-0.504109	4.47049e-05	-0.211687	-0.00011175	-0.000120392
LINC00499	0.000157828	-1.40387	-0.00819447	7.46915e-05	-0.306968	-0.0160122	-0.0280224	-0.638722	-0.671912	0.000194219	-0.0560641	-0.00475449	-0.353955	-0.00269077	-0.000307676
MDK	0.000117905	0.046823	0.295192	0.00023961	-0.482861	-0.258556	-0.0267138	0.00146184	0.0684138	0.00119925	1.18057	-0.000157605	0.43958	-0.00468052	-0.000141113
LTF	5.81175e-05	0.188313	0.049394	1.37253e-05	-0.172107	0.0170547	-0.0994427	0.765207	-0.306372	-0.000449944	-0.145331	-0.000384957	-0.180095	-0.00045444	-0.00119095
FAM107A	-5.98219e-05	0.563483	0.379719	0.00108925	-0.28883	-0.379908	-0.0871415	0.371706	0.154176	0.000186122	-0.178347	0.000680756	-0.318068	-0.000197711	-0.000800034
PLD1	-6.9268e-05	0.100161	-0.0861928	-0.000699057	-0.296491	0.687447	-0.0544387	-0.222313	0.029788	0.00715366	-0.323077	-0.00693504	-0.15462	5.1488e-05	0.000132595
MTCO2P12	-0.00130667	0.0458702	0.286382	-0.000237729	0.198086	-0.00907431	-0.035322	-0.0134829	-0.215804	-0.000112734	-0.108795	-0.00183325	-0.0399784	-0.00107946	-0.0005478
SCD	-6.68894e-05	0.766688	0.15971	0.000115416	0.0799526	0.582652	-0.0730867	-0.0204803	0.0121118	5.92678e-06	0.687296	-0.000322822	-0.572293	0.00192596	0.000296384
PLIN3	-1.9449e-06	0.84449	-0.115585	-0.000872697	-0.346646	0.413171	-0.103127	0.546585	-0.318622	-0.00100517	0.107195	-0.00111871	0.179704	9.88455e-05	0.00028607
ARC	0.000827101	-0.773664	0.427938	0.00010819	0.278423	-0.000409037	-0.0285824	0.0596103	-0.32034	0.000314989	0.970556	0.00397237	0.441153	0.00121879	-0.000171141
FLT1	-0.000199795	-0.368435	0.127648	-0.000164967	-0.0920001	-0.014905	-0.264077	0.310804	-0.290355	-4.20129e-05	-1.30895	-0.00323862	-0.296245	-0.00013345	-0.000219211
LGR5	8.36727e-05	0.455721	-0.215642	-0.000266441	-0.277659	0.524611	-0.039499	0.0127317	-0.00413814	-0.000231404	0.271556	-0.000330159	0.13803	0.00196631	-0.000602649
LOC102724219	0.000180821	-0.252341	0.131014	0.000298195	0.0655282	-0.0249112	-0.0285725	0.0483678	0.192953	-0.000485199	-0.284171	0.285826	0.0178628	-0.000317529	0.000416831
EFHD1	1.21142e-05	-0.0148959	0.0360012	0.00052123	-0.200568	0.70234	-0.166056	-0.00197743	0.0578123	-0.000651705	-0.466871	0.000449099	-0.279476	0.00169021	-6.54407e-06
CYTB	-0.000382762	0.147483	0.393292	-0.000364859	0.13571	-0.296164	-0.129506	-0.27906	-0.960606	-0.00106527	-0.00278971	-0.000750607	-0.122077	0.00118969	0.000437282
WIF1	0.000481258	-1.84636	0.260178	-8.35634e-05	0.186658	0.00187795	-0.177406	-0.0582182	-0.196145	-0.000188778	0.6436	0.00183344	-0.0511076	-0.00191009	0.000182011
CLIC4	2.07294e-05	-0.0362099	0.000618832	2.74181e-05	-0.229746	0.579558	0.00828136	0.954827	0.162627	0.001041	0.321113	0.000133651	-0.286181	0.00100158	-0.000474185
MAL2	0.000138012	-0.0232204	-0.324102	-0.000682955	0.398034	0.000527461	0.121041	0.00323073	-0.390089	0.000461348	0.341363	-0.000182579	-0.311632	-0.00101811	0.000493383
MAP4K4	-2.21283e-05	2.39809	0.354988	-1.70233e-05	-0.010621	0.113063	0.082123	0.0021036	0.0167065	0.00365586	-0.338154	-0.00711888	-0.191676	0.000129662	0.000414958
TRPV6	-5.53125e-06	0.714828	-0.0416678	-0.000182924	-0.155495	0.515597	0.0365715	0.0476922	-0.345099	0.00134054	0.5348	0.000863817	0.318309	-0.000750999	-0.0018461
EFEMP1	6.40686e-05	-0.0343421	-0.0319932	0.000229146	-0.581793	-0.0396666	0.0730525	0.05861	-0.3311	8.42118e-05	0.610341	-0.000410011	-0.328449	-0.00125557	-0.000719622
NEFM	-7.69465e-05	-0.460118	-0.257072	-0.00135014	0.317901	-0.000849233	-0.748674	-0.00104412	0.255966	0.000335566	-0.680812	-0.000340913	0.322592	-0.00172859	-0.000469224
CD14	-0.000214648	-0.158022	-0.166252	-0.000756188	-0.28548	-0.00292883	-0.00988819	1.44205	0.536255	-0.000231386	-0.114858	0.000479083	-0.274393	0.00288242	0.000297768
MKI67	-0.000940051	0.0767672	0.209118	8.84592e-05	-0.105448	-0.0178225	-0.0506634	0.890593	0.338095	-0.000161365	0.00981129	-0.00071586	0.170009	-0.000526411	0.000201841
GABRG2	9.80987e-06	-0.300785	-0.344475	0.00158252	0.330742	6.71883e-06	-0.0918294	0.0100177	0.0673585	-0.000120589	-0.294094	-5.84845e-05	-0.100621	-0.00337765	5.24227e-05
ZNF536	-7.76502e-05	0.419633	0.0344716	-0.00110732	-0.105023	0.629941	0.0925576	-0.0132917	-0.0214672	0.00142848	0.529714	-9.46035e-05	0.0939215	-0.000733176	0.000625695
HSPG2	0.000190581	-0.0562982	0.119629	0.000703245	-0.214134	0.260742	-0.0281744	0.744226	-0.648532	-0.000123195	0.179577	0.0599274	0.0241133	-0.000270033	-0.000349543
ND4	-0.000121881	0.670399	0.402251	-3.33072e-05	0.147971	-0.369679	-0.0655177	-0.0128279	-0.966073	-0.000401295	-0.00490773	-0.00017843	-0.142347	0.00109424	0.000119589
RNU6-37P	0.00145901	-0.397121	-0.173188	-0.000276103	-0.0545169	0.0046158	0.0270027	0.020155	0.268324	0.000704747	0.166338	-1.31802	0.0527304	0.0030052	0.000900037
COL16A1	3.16673e-05	0.886315	0.287868	-0.000259242	-0.221503	0.254238	0.0139138	-0.642354	-0.0919922	-0.000514494	0.210223	0.0039377	0.183955	0.000480814	-0.000662007
TESPA1	0.000165466	-0.505655	-0.275648	-0.000235778	0.456943	-0.000622971	-0.22963	0.0211803	-0.0785999	-0.0018109	-0.608619	-0.000217598	-0.366935	-4.97068e-05	0.000603917
ANO3	4.3782e-05	-0.0692436	-0.398745	0.00016347	0.324626	-0.00101065	-0.065745	0.0195279	-0.729389	-0.00161604	-0.110861	1.57673e-05	-0.284824	-0.000108267	-5.27636e-05
IRAG1	-7.69046e-05	0.0104126	0.335878	-0.00020097	-0.179408	-0.0502359	-0.129853	0.946785	-0.197732	-0.00127962	-0.28842	-7.69918e-05	-0.521987	-0.00154792	-0.000255328
GAD1	-0.00012545	-0.466194	-0.158181	-0.000451962	0.479792	-0.001081	-0.0158604	0.00416699	0.146222	0.00087123	0.57807	-0.000756686	-0.401834	0.00111875	0.000894046
GPR26	0.000775292	-2.02502	-0.0123726	-0.000321193	0.334679	-0.00619189	-0.0426932	0.0222173	-0.315998	-0.000835636	-0.216802	-0.000629786	0.303959	-1.55609e-05	0.00115953
SLC26A2	-0.000406505	-0.879918	-0.0714463	-0.000176211	-0.601744	-0.0127687	0.00611673	0.046176	-0.454209	0.000680823	0.0760544	-0.00241354	-0.55148	-0.000170563	0.000301418
ITPR3	0.000112519	-0.00337289	0.321153	0.000489254	-0.143968	0.00729374	-0.0542242	0.697137	-0.404269	0.000261882	-0.343498	0.00356101	-0.104053	-0.00216707	-0.000243276
UACA	9.53539e-05	0.5785	0.28661	-0.000281495	-0.268679	0.255927	0.016057	-0.149306	-0.0398055	9.25372e-05	-0.0133465	-0.0121006	-0.298429	-0.0013779	0.000221498
PI16	-8.14801e-06	0.504486	-0.0477299	2.35608e-05	-0.258804	0.380109	0.200015	-0.18028	0.105194	-0.000520181	-0.0431427	-0.0030969	-0.396527	-0.000865068	2.07152e-05
H4C11	1.18691e-05	-0.0168313	-0.463968	-0.000208244	-0.154178	-0.149179	0.0286714	-0.566039	0.0700481	0.000117372	-0.550573	0.000483636	-0.282976	0.000106112	0.00101051
MYO1E	6.19923e-06	0.590771	0.038028	-0.000344114	-0.231802	0.601897	-0.148191	0.0128292	-0.334302	0.00270212	-0.0475506	1.04635e-05	-0.0892751	0.000161331	4.51128e-05
CAVIN1	0.000100379	0.0108604	0.361579	0.000692325	-0.0968664	0.391217	-0.0837596	0.0149086	0.272319	0.000400502	-0.246447	0.000805211	-0.36608	-0.000627094	-0.000279042
LCP1	0.000427642	-0.0919652	-0.197805	-0.00046989	-0.444538	0.00720737	0.0614787	1.26263	-0.13661	0.000672006	0.253872	0.00894928	-0.389686	0.00646556	0.000231467
PLGLB2	-0.000882692	0.041538	-0.013276	5.0543e-05	0.0959663	0.00034715	0.268074	-0.12876	-0.0856834	-0.000108476	-0.00520921	-0.603225	-0.252445	-0.000311063	-0.000136069
CALB1	0.000274645	-1.28142	-0.250723	-0.000108825	0.232175	-0.0168372	0.187107	0.0253582	0.168635	-5.27111e-05	0.0896308	4.53635e-05	0.162068	0.000756383	0.00106853
SVEP1	-0.000454673	-0.112221	0.122502	-0.000523186	-0.176119	0.476489	0.0416394	-0.00015917	0.341397	0.000546309	0.578026	-0.00103176	0.22531	-0.00427546	-9.66946e-05
NSG2	-4.01956e-05	-0.354234	-0.328457	-0.00132867	0.359623	-0.00175695	0.339543	-0.0171551	-0.0904144	-0.000251793	0.00248039	-0.00611436	-0.694717	-0.000695678	0.000249345
TBC1D3	-0.000205079	-0.122252	0.00372576	-0.000573814	-0.197812	-0.127734	0.00707635	-0.0458715	0.950467	-7.47592e-05	0.0237577	-0.000566606	0.286346	1.80943e-05	-0.000640872
TMEM235	0.000115747	0.0442501	0.0437368	-0.000770522	-0.0404915	0.689919	0.126679	0.00340019	-0.114458	-0.000146933	-0.219777	8.96748e-05	0.316351	-0.000574693	-0.00039123
ZBED6	0.00457883	-0.017644	-0.413326	-0.000430945	-0.582403	0.00619019	0.126424	0.0555749	0.943536	-0.000588189	-0.577363	0.00397845	0.677741	0.000253419	-6.2903e-05
LOC728488	-0.00062394	-0.0410371	-0.0368896	-0.0004264	-0.137028	-0.00598882	-0.0124195	0.913497	0.798022	0.000220836	0.13401	-0.0821647	0.00929929	0.00123607	0.00038649
CHN1	-1.95224e-06	0.00188424	-0.374449	0.00260522	0.385716	0.000453013	-0.00154307	0.00587279	0.188755	0.00111061	-0.328453	1.01127e-05	-0.38004	-9.42844e-05	-0.000264138
TMCC3	5.63117e-05	1.01201	0.132231	-5.13095e-05	-0.0743503	0.561943	0.00628175	-0.000780188	-0.017556	0.00105571	0.0998309	-0.000248671	-0.145706	0.00167086	0.00193271
MROH7-TTC4	-0.00113788	0.0193391	-0.209652	-0.000120613	-0.155842	-0.0255122	0.0916235	-0.00606753	-0.253377	0.0003414	-0.0936376	0.00284174	-0.232223	-0.000620118	-0.000456117
CRH	0.000277344	0.0912364	0.0752536	0.000117456	0.299355	0.00266663	0.0710637	-0.0498098	-0.90459	-0.000368759	1.54901	-0.00343424	0.175572	0.000852575	0.00116225
CYP4F12	0.000125285	0.845321	0.0668472	0.000368075	-0.257049	0.0115393	-0.0182165	-0.673835	0.677901	0.000176724	-0.111892	-0.000203593	-0.329051	0.000440111	-0.000377157
CTXN3	0.000898081	-0.930679	-0.352882	9.25137e-05	0.0379682	-0.194329	-0.364344	-0.00473199	-0.12757	-0.000459869	-0.100328	-0.00388038	0.0581086	-0.000927901	0.00188898
IFITM2	-0.000392757	-0.405791	-0.111024	7.99889e-05	-0.376005	-0.00370411	-0.0771541	1.28529	-0.0914772	-0.000190412	-0.342518	0.00649859	-0.342958	0.000484124	-0.00194486
AATK	-4.25797e-05	0.750724	0.247183	-0.000160089	0.0552224	0.519005	0.188308	0.00385756	-0.245936	0.00125722	0.444116	0.00310881	0.3298	0.000615405	-0.000578028
ITGB2	0.00224378	-0.107257	-0.108388	-0.000348336	-0.413385	-0.000957969	0.120234	1.02532	0.708498	5.48359e-05	0.326233	0.00467022	-0.295599	0.00262499	0.000418544
IPCEF1	7.77885e-05	0.0697593	-0.350682	0.000371769	0.365808	0.00197414	0.0248657	0.0126558	0.284078	-0.00121214	-0.510507	8.49262e-06	-0.0280469	0.000910736	-0.000261506
SNORD115-19	4.45349e-05	-0.69203	-0.115767	-0.00111573	-0.0757863	-0.0975757	0.0602669	0.000920818	-0.132538	-0.00140702	-0.0459681	-1.78739	0.0719732	-0.00361471	-0.0013192
SDC4	-0.00012543	0.0454033	0.171639	2.84025e-05	-0.325136	-0.0136844	-0.0899428	0.00328265	-0.565016	-0.000227333	0.57334	-0.00686874	-0.0523213	-0.003399	-0.000506598
HAPLN4	3.09139e-05	-1.17293	-0.172862	-0.000531485	0.312561	-0.00358214	-0.464133	0.00139884	-1.06015	0.000184276	-0.207753	0.00301986	0.264344	-0.000409625	-0.000170603
ITIH5	0.000144728	-0.311851	0.357077	0.000162605	-0.125101	-0.00337622	-0.0778641	-1.18893	-0.50011	0.00042068	-0.371266	0.00239893	-0.297798	-0.000184672	-0.0011577
TUBA4A	-2.21605e-05	0.0100275	-0.342577	8.40866e-05	0.296665	0.000549688	-0.0188968	-0.0102396	0.0413098	-5.15222e-05	0.134343	0.0252457	0.0377408	0.000204196	-0.0010586
FAM189A2	0.000932967	0.832502	0.0547613	-0.000274287	-0.328884	-0.0028548	0.0333938	0.948468	0.177446	-0.000698123	-0.214706	-0.00104011	-0.114281	-0.00432544	-0.000122256
HIP1	0.000135347	0.735545	0.216837	0.00106986	-0.175419	0.485448	0.0120813	-0.281726	-0.0759839	-0.000489518	-0.451256	0.00240214	-0.169442	0.00240975	0.00190113
VSTM2A	1.3168e-05	-1.48975	-0.252599	-0.000777406	0.331645	-0.00076084	0.0388631	-0.000927839	0.186702	0.000957698	-0.685264	-0.000452442	-0.0421152	4.15089e-05	0.00281732
NUPR1	4.06422e-05	0.0286077	0.16168	0.000487597	-0.344711	-0.00539075	0.054957	0.709035	0.485502	-0.000547719	-0.860554	-0.000150116	-0.190461	0.000270831	-0.000607512
LIMK2	-6.82699e-07	0.591419	0.106552	-0.00101752	-0.169739	-0.00160885	-0.0242281	1.65107	0.394822	-0.00213857	-0.313453	-0.000667881	-0.16896	0.000517429	-0.00181273
SNORD89	3.60774e-05	0.0534244	-0.142484	0.000285618	-0.169164	0.00311762	0.030522	-0.0197438	-0.304755	-0.00110451	0.277011	-1.77164	-0.141921	0.00230964	0.000732146
ZCCHC24	-2.42655e-05	1.91604	0.388668	-0.00105538	0.0241109	0.139741	-0.00535286	0.0194246	0.0302625	0.00126695	-0.302883	-0.000412632	-0.387838	-4.20063e-05	0.00278967
HELZ2	0.000113611	0.283048	0.265326	0.0009902	-0.114015	0.0143179	-0.0746118	0.953689	-0.123208	0.000601681	0.0252842	0.0145851	0.040588	-0.00187996	-2.36042e-06
PLPP2	8.16732e-05	-0.848494	-0.00338254	0.000198349	-0.0984242	0.844002	0.0812953	-0.00100553	0.13522	0.00101369	-0.463491	0.00492933	0.0415053	0.000183538	-0.000399829
RASL12	3.24347e-05	2.03687	-0.00620573	0.000350847	-0.245448	0.000899495	0.165695	0.687781	-0.482718	-0.000459294	-0.034861	0.00119159	-0.739008	0.00217772	-0.00106927
FLNA	2.05743e-05	0.013665	0.28408	0.00121374	-0.326616	-0.143071	-0.0229425	0.836841	-0.333959	-0.00145835	0.127538	0.00194003	0.241042	-5.75921e-05	-0.00245337
SMG1P5	-7.93186e-05	-0.0592348	-0.128448	-0.000353283	-0.215826	0.0014336	0.0378787	0.0279711	-0.491211	-0.000119255	-0.0107292	-0.00133842	0.0631489	0.000578016	-0.000894855
SULT4A1	6.7224e-05	-0.0204436	-0.273223	-0.00126196	0.44786	-0.00133199	-0.107251	0.0527223	0.285657	-0.00163193	-0.29401	0.228991	-0.0117664	-0.000304819	-0.000139973
CDH5	0.000110361	0.00897331	0.294326	0.000510534	0.0166512	0.030901	-0.0455662	0.814076	-0.258257	-7.66206e-05	0.00941511	0.00177046	0.0389504	-0.00113723	0.00014509
BCORP1	-0.000177415	0.580229	-0.0891852	-0.000159672	0.027511	-0.00081041	0.061414	-0.0292871	-0.532231	0.000483883	-0.344396	-0.000903073	-0.255105	-0.000146007	-0.000922047
LOC389906	-0.00180236	0.011427	0.0592769	7.29214e-06	0.156679	-0.0174508	-0.0558863	-0.00634199	-0.631831	0.000358657	-0.204473	-0.00684648	-0.273079	0.000741301	0.000819665
CDKN1C	-0.000118842	-0.0334417	-0.0957045	0.000703335	-0.158455	0.708303	-0.155975	0.00368487	-0.292198	-0.0010445	-0.0165702	4.62655e-05	-0.322031	0.00374291	-0.000330348
THBS2	-2.7955e-05	-0.049359	-0.10481	0.000222574	0.0218692	0.651136	-0.0373753	-0.0051915	0.408552	-0.000709342	-0.264313	-0.000375449	-0.382434	-0.000102182	-0.00023899
COX2	-0.000297027	0.0499896	0.399615	-0.000424284	0.203145	-0.325149	-0.269754	-0.0126248	-0.80248	-0.000749213	-0.0556209	-0.000679416	-0.0966522	0.00141426	0.000917909
CPNE2	2.75112e-05	0.0523332	0.153844	0.000322903	-0.157336	0.640845	0.276859	0.196865	0.0882771	0.000989133	0.0406582	1.2196e-05	0.0260339	-0.00347435	-5.28157e-05
LINC00507	0.000306895	-1.33703	0.0430534	0.000349395	0.426412	-5.34648e-05	0.119851	-0.0348836	-0.067933	-0.000188158	-0.0507945	-0.00409653	-0.0361437	-0.000115722	0.00174744
LINC02607	-0.000163385	0.0739285	-0.418652	0.000639386	0.035485	-0.000987984	0.137703	0.0164438	-0.267467	-0.000716179	-0.632199	0.0135815	-0.527227	0.00102671	-0.000651813
ARRDC4	-0.000352557	1.24938	0.176268	-0.000144403	-0.398183	-0.00322522	-0.133382	0.0165109	0.609095	0.00109736	0.417943	-0.00929579	-0.3246	4.26794e-05	8.43184e-05
PART1	-7.18928e-05	0.38086	-0.428064	0.000219038	0.268504	-0.00182105	-0.0730839	0.00788301	-0.745015	-0.000335224	-0.0443212	-0.000451397	-0.113199	0.00017096	0.000225717
IFI30	0.000125479	0.123138	-0.0782182	0.000190386	-0.31982	0.0140005	-0.0141015	1.25681	0.169482	0.0012973	0.303455	0.00347701	-0.128821	0.00153828	-0.000156093
HLA-E	0.000230081	0.0103287	0.275604	0.00129195	-0.158232	-6.52402e-05	0.0152699	1.13153	-0.220097	0.000222128	0.492593	0.00855964	-0.674548	4.43938e-05	-0.000344427
FREM2	0.00089575	-0.591767	0.153929	0.000177664	-0.0606535	0.00262583	0.0393036	-0.0196325	-0.186935	-0.000765563	0.277299	-0.000225045	0.0998248	-0.00055668	0.000184522
PDE8A	-0.000134012	0.577745	0.147755	-0.000167647	-0.0407883	0.605269	0.0423572	-0.022535	-0.135901	0.00272216	0.0252941	0.000414521	-0.159596	-0.000570757	-0.00145949
CA14	7.27377e-06	-0.0447951	-0.0789837	-0.00114103	-0.0361245	0.715722	0.00732725	-0.393727	0.0168096	0.000185853	0.566501	-0.000623828	-0.302815	-0.00385879	-0.00348376
COL1A2	1.80926e-05	-0.888981	0.225229	0.000137275	-0.195772	0.000243272	-0.00869938	-0.0298689	-0.509446	0.000185543	0.0496241	0.0016204	-0.679093	0.000638065	-0.000186961
TRPM6	9.45922e-05	0.604723	0.104274	9.86654e-06	-0.00350367	0.63051	0.00816183	0.0871867	0.103102	0.00243516	-0.0557096	0.000381035	-0.00614378	0.000300804	0.000182838
SYT16	0.000262714	-0.0103173	-0.356073	0.000343757	0.392085	0.000546641	0.155028	0.00180555	0.0302201	-0.000497449	-0.175858	-0.000124283	-0.376366	-0.000177812	-0.000641152
SHTN1	-2.03828e-05	2.75193	0.205308	-0.000469366	-0.0351591	0.150068	-0.0186745	-0.00750979	0.335859	0.00099167	-0.263677	-0.0387078	-0.237973	-0.000436717	0.00111208
LINC01877	0.000130573	0.228196	-0.144387	-0.000172813	-0.216575	0.556604	-0.00207847	-0.0452964	-0.00675544	-0.000162186	0.397211	-0.000711843	0.237253	-0.00101381	-9.07033e-05
MAFF	-0.000190915	0.0998545	0.100405	0.00065813	-0.0943921	0.00630553	-0.186448	1.54282	-0.916629	0.000278264	-0.154583	-0.000796652	0.268918	0.000566017	-0.000419346
PMP22	6.5987e-05	-0.82483	-0.0566175	-0.00076002	-0.226069	0.796082	-0.0304482	0.332656	0.237616	-0.000529677	-0.00979388	-0.0105592	-0.332286	-0.00595694	-9.18511e-05
ENPP6	0.000173597	-0.107698	-0.105593	-0.0002927	-0.289558	0.424818	-0.0823683	-0.316841	-0.382065	4.23149e-05	0.351845	-0.00162791	-0.58231	0.000130481	0.000589953
TAGLN	-0.000113904	0.00708653	0.142435	6.41291e-05	-0.32755	-2.67456e-05	-0.0584133	0.0127441	-0.359237	-0.000280053	0.390654	0.00682075	-0.00223103	0.000325343	-0.000620647
C2orf80	7.09829e-05	-0.251608	-0.475995	-0.00166892	0.190981	-0.00215537	0.0360069	-0.00136001	-0.279219	0.000976016	0.322768	-0.0169304	-0.284155	-0.000436585	0.00561603
ATP10A	0.00176164	0.0161132	0.347273	0.000490066	-0.114984	-0.000409456	-0.0103929	-0.00638594	-0.0534722	-0.000784343	-0.171527	0.0074912	0.312799	-0.00170972	0.000638625
PAK1	8.6388e-05	-0.00416518	-0.335302	0.000833815	0.375446	-0.000193726	0.0846233	0.0106316	0.259785	-0.00142295	0.276149	0.000370206	-0.0631999	-0.00054351	0.000251116
LINC00320	-8.64833e-05	1.0671	-0.159336	-0.000214444	-0.233438	0.503072	0.0416847	-0.100518	-0.706844	-0.000104838	0.0958134	-0.000201109	-0.300093	-0.000216357	4.69852e-05
AHNAK	-4.5777e-05	0.00630441	0.210263	0.000566572	-0.441359	-0.0112899	0.0135752	-0.0026066	0.0140892	-0.00130171	-0.37872	-0.000346757	-0.703501	-0.002064	-0.000764606
AGAP12P	-0.00283544	0.0632007	-0.0763542	-0.000243831	-0.148057	-0.0309253	0.0848313	-0.0185513	-0.331208	0.000214275	0.017908	-0.00418406	-0.0420402	-5.38094e-05	-0.000452352
PECAM1	-5.28593e-05	-0.0453731	0.0755663	0.000170639	-0.302833	0.00201278	-0.110668	1.07584	-0.156303	3.55571e-05	-0.28653	0.00446566	0.103569	-0.000233774	-0.000558164
GOLGA6L17P	-0.000357886	-0.0401348	0.526478	-0.000856388	0.194225	-0.0089046	0.0241858	-0.00261599	0.506669	0.000457153	-0.476442	-0.000244	-0.248794	-0.00273013	-0.00107058
ZIC1	0.00118496	0.0748883	0.136981	-0.000316634	-0.253887	0.0105198	0.378284	0.959702	0.226162	-1.67849e-05	-0.330508	-0.000175819	-0.208804	-0.000517459	0.000725937
RNU6-7	0.000201611	0.182456	-0.134555	0.00032799	-0.195791	0.0395319	-0.00940219	0.0357252	0.362751	-0.000902512	-0.253474	-0.371198	-0.191592	-0.00039953	-0.000269488
RNU6-1	0.000201611	0.182456	-0.134555	0.00032799	-0.195791	0.0395319	-0.00940219	0.0357252	0.362751	-0.000902512	-0.253474	-0.371198	-0.191592	-0.00039953	-0.000269488
ANKRD20A2P	-0.000152132	-0.194149	-0.124158	-0.00030576	-0.019817	-0.00749067	0.0217567	0.101934	0.0261138	0.000633903	0.20844	-0.00966506	-0.107248	-0.000665585	0.000409727
SLAIN1	-3.24856e-05	0.941898	0.11444	-0.00136821	-0.110488	0.552363	-0.0301075	0.263365	-0.0251077	-0.000203732	0.0107639	-5.41527e-06	0.0505358	-0.00111863	0.000819982
ATP6	-0.000245229	0.0638393	0.359737	2.97891e-05	0.154007	-0.28172	-0.180067	-0.0140954	-0.918721	-0.000333976	-0.0179188	-0.000300848	-0.0902827	0.000214304	-7.28951e-05
HHATL	-0.000246645	0.957819	-0.0367155	0.000494383	-0.137298	0.45584	-0.0850451	-0.502821	-0.303225	-0.000111882	-0.371375	0.000829271	-0.218508	0.00167961	-0.000975299
EDIL3	-0.000189879	-0.539854	-0.190352	0.00100841	-0.103609	0.813911	-0.199483	-0.00471433	-0.0488876	-0.0013598	0.0954508	-9.77433e-05	0.000295733	0.00121474	0.000587774
EIF3FP3	0.000397726	-0.102019	0.10412	0.000272241	0.205697	-0.00422555	0.0224535	0.016775	0.122431	1.23045e-05	0.0110065	0.000481391	0.0624164	-0.000341998	0.000711974
COX1	-0.000208813	0.169318	0.392572	-0.000249033	0.209126	-0.304042	-0.0540938	-0.0051208	-0.733726	-0.000515216	0.0362897	-0.00119311	-0.0804717	0.000655619	0.000200119
PACRG-AS1	0.00010957	0.71584	-0.0651753	-7.0481e-05	-0.205152	0.40713	0.0994501	-0.288515	0.628031	-7.4205e-05	-0.564775	8.20161e-06	0.455179	0.000296129	5.34706e-05
COX3	-0.000384745	0.0309786	0.382782	-0.000374872	0.242004	-0.282499	-0.0855618	-0.00661736	-0.810399	-0.000342351	0.310457	-6.94734e-05	-0.0952105	0.00110366	-6.56798e-05
ZDHHC11	-0.000692643	0.0547618	0.237179	-0.000431704	-0.0121498	-0.00332448	0.179106	-0.101577	-0.223232	-0.000515478	-0.45395	-0.00011278	0.217036	0.000820777	-0.00041914
MICALL1	7.8989e-05	0.506563	0.15798	0.000103106	-0.137595	0.517069	0.0647503	0.00557991	0.0054228	-0.00193457	0.284794	0.00152677	0.253253	0.00136479	0.000256301
GUSBP9	0.000585938	2.48125	0.0116132	0.000689513	-0.206708	0.00829119	0.21166	-0.018222	-0.740669	0.000110065	0.133696	0.00264107	0.351631	-0.0010552	-0.000436305
SNORA64	1.1096e-06	-0.116603	-0.237618	-0.000463858	-0.108543	0.000804661	-0.0223832	-0.363783	1.41413	0.000824388	0.0561768	-0.801286	-0.280232	0.00232628	0.000133114
KCNC2	0.000181181	-0.106124	-0.304927	-0.00208883	0.448453	-1.32798e-05	0.012732	0.00073966	-0.300442	2.93631e-05	-0.21935	0.000497377	-0.318003	0.000812444	0.00104612
BMS1P4-AGAP5	-0.00552094	-0.0429497	-0.0505893	-0.000585975	-0.0472611	0.00509444	-0.0106281	-0.159586	0.535997	0.0003166	-0.251365	-0.0129084	0.1068	0.00046477	5.39802e-05
NUTM2A	-0.00041519	0.200849	0.141635	-6.28084e-05	-0.055106	0.00484653	-0.0206558	-0.19393	0.650602	-0.000198816	0.305563	0.000774723	0.385682	-0.000537055	-8.33218e-05
CKMT1B	-8.12857e-05	0.962217	-0.403303	-0.000487397	0.168519	-0.257688	0.0230211	-0.0396274	-0.287121	-0.000862873	-0.0253721	-7.18865e-05	0.112514	4.08848e-05	-0.000460971
CYBB	0.00235516	-0.179296	-0.157053	-0.000124973	-0.398406	0.00175671	0.0426339	0.181165	0.758805	0.000183001	0.534403	0.0536688	-0.266641	0.00166878	0.000517344
EDN1	-0.000462844	0.0790128	0.113971	0.000385549	0.00281838	0.0095725	-0.0594113	0.760357	-0.292911	0.000195332	0.119184	0.000616184	0.121278	-0.000454402	0.000430059
JPT2	0.000244812	0.641246	-0.00880062	-0.000660521	-0.245429	0.526545	-0.233711	0.00382241	-0.06708	-0.00011592	0.0502199	0.00028442	-0.240635	0.00111557	0.000818663
P3R3URF-PIK3R3	-0.00122415	-0.00986828	-0.352225	-0.000682349	-0.110809	-0.0052492	-0.338021	0.0299553	0.174979	0.000473055	0.0246521	-0.035173	-0.387576	-0.000992571	2.30932e-05
ND5	-0.000337714	0.172885	0.399371	0.00019984	0.225907	-0.287954	-0.0284102	-0.0323149	-0.851387	-9.20642e-05	-0.010935	0.000152574	-0.0697959	0.000959213	-0.000213257
MVP	8.68352e-06	-0.00252571	0.221141	-0.000332838	-0.119746	0.370129	0.0934982	1.26791	0.0850151	-0.00186504	0.141453	0.000350734	-0.0898704	0.00480767	-0.000681596
CD68	0.000921163	-0.149365	0.0646251	0.00021273	-0.335166	0.00441663	0.098113	0.562766	0.421548	0.000680547	0.328832	0.153578	-0.465816	0.00193414	0.000147462
TPTEP1	2.6177e-05	0.0603006	0.0257321	0.000416462	-0.224941	0.622528	0.0326369	0.0129082	-0.126026	0.00435184	-0.0335236	9.88359e-05	0.00987275	-0.00112043	-0.000865412
SMAD6	0.000211289	-0.18301	0.169212	0.000209369	-0.120922	-0.0044964	-0.02125	0.870988	-0.57573	-0.000276819	-0.4623	0.0054135	-0.198642	-0.000483198	0.000160416
GPR17	-0.000186211	1.28882	0.0273388	0.000367698	-0.221468	-0.0211834	0.123135	-1.29281	-0.521169	-1.03854e-06	0.0616321	0.00595059	-0.265696	-0.000627411	0.000524441
LOC105379252	-0.00164336	-0.24767	0.278227	0.000126885	0.152599	-0.0505848	0.0333249	0.030422	-0.0824558	7.51259e-05	-0.738736	-0.0330132	-0.191945	-0.000116745	-0.00078476
COL6A2	0.000104763	-0.89538	0.304334	-8.41796e-05	-0.337117	-0.000670132	-0.0251714	-0.00236065	-0.295643	-1.33046e-05	-0.0978535	0.00198613	-0.308621	0.000312506	4.75848e-05
TJAP1	0.000110203	0.848362	0.118631	-0.000538297	-0.177583	0.465768	0.216869	-0.005777	-0.142794	-0.000505043	-0.361379	0.0001448	0.335228	-0.000222197	-0.000579032
TNS2	-8.56848e-05	1.66094	0.327643	0.000764318	-0.0911795	0.000560576	0.0123792	0.0290622	-0.456426	2.7343e-05	0.0306549	0.0151802	-0.250688	-0.000946105	-0.000803507
EPHA4	2.84808e-05	-0.930934	-0.305408	-0.000295129	0.35323	0.000286174	0.000794459	0.0053916	0.065631	-0.000677868	-0.35359	-0.000161873	-0.0609575	-2.49316e-05	0.00093744
MDH1	-6.75829e-05	0.0019113	-0.384443	-0.000438541	0.245716	-0.000337176	-0.341533	0.000273516	0.156514	-0.00037872	0.273751	-2.00179e-06	0.00902341	-0.000258041	0.000382096
ND4L	-0.000226104	0.8714	0.414838	-0.000336758	0.164566	-0.381165	-0.0642744	-0.0167016	-0.668931	-0.00016372	-0.00256362	-0.029537	-0.140072	0.00109308	0.000426454
PCDH20	6.68993e-06	0.00266043	-0.473218	-0.000231084	0.145944	-0.000305755	0.0276304	-0.00398614	0.0399899	-0.00206971	-0.0791342	-0.000145429	-0.457136	0.000562287	-0.000179641
MYO9B	4.2933e-05	1.39266	0.294629	-0.000536091	-0.103274	0.281336	0.279857	0.0928182	0.27626	-0.000970774	-0.348297	-0.000110485	0.147971	0.000652615	0.00144255
DUXAP10	7.12741e-05	-0.106534	-0.0641662	-0.000315664	0.0702208	-0.00266495	-0.19386	-0.00313583	-0.958323	-7.79022e-05	0.0736929	-0.0323013	-0.156183	-0.000419825	-0.000194559
MTURN	-0.000238454	2.87099	0.294065	0.000246612	0.0856399	-0.00494734	-0.142605	0.00284152	0.205018	0.00125656	-0.413852	-0.000481973	-0.280353	-0.000813973	9.97661e-05
SOX8	3.26854e-05	-0.00139197	0.134534	0.000437706	-0.0858021	0.679232	-0.00494326	-0.228075	-0.0253996	-0.000365385	0.0599174	0.000313726	0.0890867	0.00371753	0.000870398
CALB2	4.41344e-05	-1.84544	-0.221437	-0.000705209	0.172445	-0.0121276	0.121221	-0.0182836	-0.384368	-1.19614e-05	0.104304	-0.0165096	-0.404248	0.000307036	0.00150286
SMIM5	7.83391e-05	1.36657	-0.106666	0.000249983	-0.19521	0.444793	0.0121153	0.00280281	-0.584226	0.000836148	0.128702	6.88179e-05	0.396284	0.00102412	-0.000951006
CYB5R2	-0.000465458	-0.653143	-0.0139893	0.000211811	-0.00200047	0.749605	0.00377135	0.00570361	0.403813	0.000344476	0.220479	0.000483946	-0.237385	-0.000635838	-0.000623389
SLC16A9	0.000287272	-0.131924	0.0488554	0.00034702	-0.55094	-0.0041718	-0.00759384	-0.287662	-0.374488	-0.000560482	0.074452	0.00177288	-0.410038	-0.00214499	-0.000733737
VCAM1	-0.000124656	-0.961441	0.190118	0.000264084	-0.477451	0.00319589	-0.00876856	-0.0681815	-0.105029	0.000557141	0.370876	-0.00111812	-0.517524	-0.00217584	-0.000121949
CORO7-PAM16	-0.000196406	0.0773391	-0.168705	-6.77504e-05	0.10057	0.00750196	-0.00933757	0.0590834	0.09036	0.000268809	0.425816	0.00310007	-0.133966	0.00187136	0.000774439
TYMS	0.00012937	-0.0764794	-0.0862936	0.000315862	-0.170614	0.598545	0.188804	-0.0181977	0.53237	-0.000192831	0.360539	0.00076873	0.407016	0.000196918	-0.00156663
ETNPPL	-0.000156904	0.0595205	0.122485	0.000188985	-0.313287	-0.0570074	-0.125377	-0.765104	0.363703	-0.000534213	0.287797	0.000203624	-0.487463	-0.00356154	-0.000684637
TMEM125	-2.2743e-05	0.00641578	-0.0114284	0.000375285	-0.0432559	0.702236	-0.0459648	-0.350598	-0.377191	-0.000228058	0.269526	-0.000304238	-0.364832	-0.000586541	9.75057e-05
LAMP5	8.495e-06	-1.50564	-0.199735	-7.79669e-05	0.183959	-0.00943703	-0.10772	0.00971078	-0.687044	0.000342564	-0.164598	-0.00191984	-0.517104	1.07028e-06	0.000685562
GPR62	5.02293e-05	-0.0609338	-0.105475	0.00034636	-0.181974	0.611386	-0.027931	-0.0081903	0.690504	-0.000825813	0.126016	0.000148376	0.586948	3.97996e-05	-0.000663211
NRN1	0.000588759	0.052918	-0.208916	0.00148692	0.49799	0.000337891	-0.142746	0.0222362	0.297549	-0.000822741	0.488804	-9.71468e-05	-0.0865016	-0.00165317	-0.000291527
LINC01630	-0.000355091	0.0302789	0.0979585	-0.000959297	0.040633	0.746611	0.0015704	-0.0149293	-0.336383	0.0025902	-0.243769	-0.00147684	0.0510766	-0.000138635	-0.0011187
SYT15	0.000320746	0.0522735	-0.221394	-0.000336214	-0.0165749	0.271808	0.0569372	-0.00899034	0.00702546	3.24107e-05	0.121693	-0.00898843	-0.225623	-0.000656959	-6.81423e-05
HSFX1	-0.000118078	-0.254959	0.010697	-0.000536276	-0.0999908	-0.00726338	0.00112654	0.0265984	-0.142502	-0.00060459	0.09976	0.00161814	-0.0193137	-0.000254604	0.000351195
LAIR1	0.000147832	0.191972	-0.147118	-0.00025987	-0.467794	-0.00169397	0.0438977	1.02946	0.0927787	0.000353322	0.416211	4.13504e-05	-0.328845	0.00258809	0.00126491
TPM2	-0.000535933	-0.828045	0.324329	5.85947e-05	-0.146241	-0.00582464	-0.0338797	0.00119731	0.399973	-0.000556604	-0.581228	0.000589242	-0.14648	0.000626688	-0.000134816
SV2B	3.60449e-05	0.329982	-0.399356	0.0013091	0.382134	0.000253346	-0.0462411	0.000256139	-0.347297	-0.00460291	-0.163366	-8.33326e-05	-0.19016	0.000231727	-0.00153651
OLIG1	-7.6568e-05	0.661801	0.349537	0.000797461	-0.0751229	0.334828	0.0136919	-0.502162	-0.0396682	-0.000168654	0.319768	0.00224394	-0.145473	0.00107378	0.0003516
RNVU1-7	-0.000201412	-0.0219654	0.134513	-0.000532365	0.097583	0.00383497	0.0330272	0.0014048	1.44303	0.00051622	0.0340494	-1.23172	0.487065	0.00117427	-0.000174845
SLC17A6	0.000153944	-0.29534	-0.291426	-0.000479202	0.26191	-0.0015232	-0.484581	-0.0114703	-0.0123199	0.00020807	-0.519998	-0.00133467	0.410378	-0.00118012	0.000560732
NWD1	-8.80417e-05	0.00803797	0.0749553	0.000419356	-0.234888	-0.157599	-0.0929851	-0.91286	-1.40575	5.48798e-05	-0.405695	0.00018481	-0.449739	-0.000182745	4.17467e-05
NDRG1	9.40617e-06	0.962143	0.170547	0.000589623	-0.191429	0.358391	-0.241026	0.104446	0.299898	0.000595384	-0.445678	0.000466927	-0.33628	-0.000125366	0.000784502
ARHGEF37	-5.10016e-05	0.986708	0.192613	0.000350125	-0.117416	0.455463	-0.0378497	-0.231675	0.203041	0.000250725	-0.249444	-0.00048101	-0.294667	5.78664e-05	0.000984181
YWHAH	7.56871e-05	-0.357567	-0.28806	0.000407921	0.342567	0.000142324	0.0201863	-0.000610008	0.357935	0.00027301	-0.289602	0.010659	-0.0470449	-5.11108e-05	-0.000465211
RN7SL3	-3.52586e-05	0.0372173	0.153688	0.000873739	0.255025	-0.000763842	-0.398495	-0.00877408	0.521886	-0.000143651	-0.329334	-0.690817	-0.06395	0.000540828	4.87518e-05
KIF13B	5.37397e-06	0.572248	0.233829	-0.000141907	-0.0664249	0.531989	0.000154345	-0.204383	0.0411263	-0.000295284	-0.149381	0.000111763	-0.0374294	0.00107537	-0.000127388
FCGR2A	0.000106583	-0.0256802	-0.139089	-0.000128881	-0.43579	0.000990799	0.0516495	1.06333	0.142148	0.000534585	0.0458428	-0.000308685	-0.540106	0.00317872	0.000724607
SNX22	-7.91599e-05	1.80248	0.247368	0.000449925	-0.072039	0.16361	-0.0233473	-1.03335	-0.148554	0.000625494	0.504419	0.000422736	-0.3148	-0.000248294	0.00166035
LOC101929823	-0.000748951	0.00222266	-0.0756507	-0.00057595	-0.13208	-0.0152633	0.0836951	0.00180427	-0.00739228	-4.65826e-06	-0.167567	-0.0252837	-0.120624	-0.000739188	-9.6679e-05
ARRDC2	-0.000153735	2.07241	0.11846	-0.00031298	-0.063579	0.251111	-0.100437	0.0133898	0.0120337	9.31322e-05	-0.646531	-0.000724316	-0.238955	-1.56803e-05	0.000333064
KCNH5	0.000113304	-0.557901	-0.428286	-0.00159447	0.208891	-0.00279008	0.0252191	0.013562	-0.480703	0.000642863	-0.458578	-0.00202103	0.183098	-0.00046357	0.00204661
SLCO4A1	-0.000133435	-0.148493	-0.0266076	-0.000152784	-0.162355	-0.0327131	-0.251284	1.03338	-0.182937	-1.77665e-05	-0.956688	0.00127565	0.25086	-0.000855375	-3.79295e-05
SNORD116-7	-2.77487e-05	-0.119065	-0.200898	-0.000206937	-0.0316064	-0.0096529	-0.0224279	-0.00209577	-0.456813	-0.000173489	0.113274	-1.52563	0.0803768	-0.00533452	-0.00193857
WASH7P	0.00107265	0.465899	0.012036	0.000214472	-0.169799	0.011991	0.263661	-0.0235449	0.569836	-0.000327553	0.151931	0.452741	0.408895	-0.00041486	0.000270311
ADAMTS1	-5.53339e-05	0.00435839	0.200011	0.000444755	-0.0558084	0.322596	-0.0997163	0.921755	-0.0431694	0.000144216	-0.254412	-0.00022656	0.42184	0.00115487	-0.00133537
DERPC	-0.000285577	-0.700416	0.102982	0.000240533	-0.0822615	-0.00180475	-0.00671799	0.147918	0.819335	0.000106381	-0.471934	-0.00310749	0.102718	-0.00138532	4.85183e-05
PWRN1	4.25212e-05	0.0572303	0.0702797	-0.000287793	-0.0570629	0.341086	0.066358	0.105003	-0.0778317	0.000301776	0.326721	-0.0354851	0.120643	-4.44674e-06	2.0243e-05
TPPP3	1.8263e-05	0.70787	0.114171	3.15669e-05	-0.0616836	0.468324	0.181607	-0.0204307	0.414012	-0.00240892	0.765548	-0.000297099	-0.563184	-0.0127741	-0.00110861
PWWP3B	6.99482e-05	0.00581994	-0.355064	0.000397984	0.205617	0.0012745	0.15076	0.250484	-0.0673514	-0.00102951	-0.740832	-3.6938e-05	-0.285582	0.000216388	-0.000557471
FAM156B	-0.000352529	-0.000613549	-0.16639	-0.00034194	-0.197819	-0.27852	0.0736022	-0.00547509	-0.905225	-0.000225648	0.394676	0.000867157	0.244422	0.000105757	-0.000102134
ISY1-RAB43	0.000657134	-0.195431	0.0981784	-0.000407012	-0.122838	-0.0067407	0.047807	0.0162136	-0.431581	-0.00103605	0.0409448	-0.00356881	-0.0937531	-0.00039082	-0.000443456
EPHA5	6.44769e-05	0.336694	-0.403536	-0.000164867	0.309735	0.000880691	0.404197	-0.00374484	0.201242	0.00020944	-0.145083	0.000511503	-0.0539717	0.00131932	-0.000822919
GOT1	-3.65286e-05	0.0836775	-0.375243	-0.000858347	0.302939	0.000288763	-0.198502	0.00804577	-0.226569	0.000730724	0.262516	0.000432089	-0.090057	0.00499829	9.71543e-05
GOLGA8B	-0.0007381	0.0228064	0.349836	-0.00052319	0.150348	-0.225929	-0.00636653	-0.149272	0.430751	-0.000456259	0.328365	-0.00261239	-0.122274	-0.00120939	-1.97998e-05
LOC102724488	-0.000664608	0.154721	0.17862	0.000294899	0.0551306	-0.0552268	-0.0154892	-0.059556	-0.813695	0.000190555	-0.0347921	-0.000661181	-0.107415	-0.000592415	-0.000231277
HK2	0.000391232	0.855452	-0.0982805	-1.33828e-05	-0.410017	0.00802537	-0.0582278	0.375916	0.0145739	0.000548932	0.0629805	0.000247559	-0.246714	0.00217463	0.000391816
KIAA1755	4.68528e-05	0.456756	0.135688	-3.61952e-05	-0.224551	0.510789	0.0437491	-0.261298	-0.207421	-0.000659656	-0.135295	0.00226485	0.115387	0.000219121	-0.000294843
TUBB2B	0.000762797	-0.0622099	0.251484	-0.000369716	-0.0804737	-0.215505	-0.0371609	1.20038	0.330593	-3.79445e-05	1.14182	-0.000689221	-0.0630397	-0.000680936	0.000604451
FAXC	8.89011e-05	-0.168102	-0.39355	-0.000561716	0.243844	5.40895e-05	0.0289066	-0.00115164	0.513225	0.000164014	-0.594484	1.58195e-05	-0.0653342	-0.000479621	-0.000296818
TRIM39-RPP21	-0.000204903	-0.0539899	-0.0175046	-0.000741536	-0.196411	0.00567109	0.0842185	-0.0283555	0.115002	0.000230596	0.263573	0.00209526	-0.180651	0.000598456	0.000207654
PADI2	-4.06866e-05	0.611294	0.194754	-0.000337328	-0.117565	0.43561	0.0479808	-0.0182067	0.525991	-5.72061e-05	0.570022	-0.000562801	-0.380266	-0.00073451	-0.000464935
RNA5SP242	-3.63353e-06	-0.0189668	0.00220372	-0.000546627	0.0289463	-0.00233928	0.0018744	-0.00439548	0.177506	-0.00194157	-0.0604782	-1.66682	-0.0717565	0.000213276	-0.000477286
SYT13	7.28882e-06	-0.0601968	-0.269059	-0.000165518	0.467758	-0.00232793	0.217989	-0.00415417	-0.569671	-0.00213561	-0.17537	-2.69658e-05	-0.147116	-0.00047591	0.000320371
CDH23	5.37294e-05	0.192878	0.224794	-0.000348	-0.296034	0.00399826	0.058199	0.0696612	0.588708	0.000293235	-0.104	0.00063541	-0.182605	-0.000228035	-0.000202387
PWWP4	-0.000122145	-0.0498166	-0.132053	-0.000365345	0.0201461	0.00215957	0.1935	-0.110363	-0.0436983	-0.000170177	-0.111907	-0.00541716	0.00578636	0.000735885	-0.000110219
GPR22	7.33869e-05	-0.41796	-0.404932	0.00115069	0.22687	-0.000618234	-0.107918	0.391127	0.232905	-0.000617239	-0.472832	-5.3656e-05	-0.0550488	-0.0004095	-0.000154578
STON2	0.000175136	0.683781	0.326445	0.000258873	-0.313428	-0.343059	0.000728792	-0.00147249	0.303679	-0.00260456	0.0508619	-6.75428e-05	-0.388618	-0.0013277	-0.000476932
P2RY6	1.70074e-05	0.49806	-0.0247563	-0.000228271	-0.0269565	0.000121281	0.222094	1.55185	-0.212003	-0.000245212	-0.0438713	-0.00100856	0.115566	0.000274089	0.000741755
CDK3	0.0010653	-0.150636	0.194134	0.000180812	0.0321402	0.0186815	0.0075235	0.0509197	0.268353	-0.000401836	-0.109224	0.00651498	-0.0352077	0.000720473	0.000191218
MAN2A1	-6.42804e-05	1.66691	0.0690743	-0.000750333	-0.0998767	0.365654	-0.0273119	-0.00427268	-0.114892	0.00107955	-0.399056	-0.00187047	-0.37197	0.000218549	0.00142925
KCNV1	0.000253363	-0.105859	-0.291944	-1.91808e-05	0.414382	-0.0021146	-0.0202258	0.0291041	-0.540284	-0.00261349	0.207349	0.000419218	0.0399729	0.000882394	7.89916e-05
PRR5L	-2.64829e-05	0.0209106	0.089865	-2.70463e-05	-0.187217	0.56291	-0.0893397	-0.00101584	0.377487	-0.00111204	-0.016514	0.000111073	0.262958	0.00013071	-2.09707e-05
TMEM165	-8.57847e-05	0.820341	-0.139843	-0.000599114	-0.215427	0.534396	-0.0963105	0.0645082	-0.52563	0.00274326	0.0701576	0.000150812	0.0649392	0.000378237	-0.000676537
AZGP1	-0.00127421	0.117612	-0.0912415	0.000423295	-0.206196	0.265148	-0.253129	0.0105583	0.106133	-0.000212935	-0.653755	-0.00202958	-0.180559	0.000686024	0.000833818
ATP2B1	7.73216e-06	0.00686006	-0.37937	0.00279521	0.306732	0.000387368	-0.0125256	-0.165402	-0.00927486	0.00140004	-0.242407	-0.000956537	-0.362798	0.000324599	0.000134377
TP53TG5	-8.24832e-05	1.18632	-0.0562028	0.000400856	-0.0860052	0.393067	0.043807	0.0181719	0.199023	0.000971707	0.339747	-0.00129482	0.0977344	-0.000589158	-0.000625237
ADCYAP1	0.000307745	-0.778585	-0.0741136	7.45104e-05	0.292227	-0.00272776	0.0106073	0.0150327	0.262049	-0.000239033	1.24191	-0.000264061	0.098056	0.000125864	0.00108182
SNORA73A	-0.000524119	0.0314367	0.110669	-7.98599e-05	-0.41704	-0.307427	-0.0477779	-0.00157708	-0.111135	-3.10867e-06	-0.180763	-0.00125841	-0.049223	0.000138574	-5.20223e-05
HTR2A	0.000599685	-0.0645815	-0.332402	-0.000172772	0.312348	-0.0132834	0.0570675	0.00889763	-0.999417	-0.00126399	0.173666	1.3267e-05	0.176368	-0.00111757	0.00249228
NOS3	8.92211e-05	0.0292079	0.0935505	0.000139229	-0.185953	0.00492027	-0.0583018	0.760413	-0.378217	-0.000132137	0.0211592	0.0025082	0.345788	-0.000811756	-0.000240083
TNS1	4.52895e-05	1.46956	0.239157	0.000776298	-0.148727	0.175745	-0.0868358	0.0350896	-0.483924	-7.90672e-06	-0.241555	0.00165928	-0.13646	-0.000436031	-0.000548399
IFITM1	-0.000110601	0.678522	0.0319097	0.0010648	-0.423248	-0.00383204	-0.092197	0.704608	0.00880651	-0.000149971	-0.506255	-0.00184946	-0.477356	0.000573415	-0.00144016
BCL2L2-PABPN1	-2.12827e-05	1.2858	-0.531334	0.000189646	-0.152897	-0.116901	0.0340439	-0.166345	-0.724298	0.00229635	0.63818	-0.000155349	-0.0659752	9.98219e-05	0.000410255
VSNL1	-0.000152227	-0.0348399	-0.230561	-0.00162866	0.41941	-0.00111965	-0.253057	-0.0157351	-0.377137	0.000285687	-0.274076	-0.00123932	-0.457886	0.000166994	0.000446321
FGF12	-2.47488e-05	0.00112096	-0.317193	-2.97324e-05	0.368313	0.000131951	-0.0143575	-0.00205962	0.0318032	0.00259092	-0.159069	-0.0175164	-0.116575	0.000128321	0.00102514
LAPTM5	0.001344	0.0107092	-0.131041	-0.000121512	-0.34188	0.00830693	0.104729	1.05556	-0.131408	0.000701838	0.682367	0.0040964	-0.36095	0.00249977	0.000533766
RNA5SP298	-0.000200372	-0.00670007	0.152975	-0.000232518	0.018885	-0.0108474	-0.0280143	0.000808948	0.0770691	-0.00162266	-0.0542884	-1.5789	-0.23276	0.00209659	-0.000122645
ND6	-0.290458	-0.0536826	0.417977	-0.000995493	0.238411	-0.0227987	-0.0329106	-0.0384258	0.0694893	-0.000440872	-0.0510173	-0.0817978	-0.131178	-0.000562141	0.000606934
CRB2	9.53045e-06	-0.00682879	0.283466	0.00048641	-0.0351442	0.39307	0.279018	0.0512145	0.105262	-0.000777091	-0.0742457	-0.00047954	-0.320002	0.00114991	-0.000944386
GLTP	-2.95154e-06	0.00964629	0.0852448	0.000311729	-0.177731	0.596456	-0.0194678	-0.106234	0.144537	-0.00149729	-0.000688557	-0.000568728	0.114332	0.002781	0.000958339
MS4A6A	0.000278918	-0.0162271	-0.173567	-0.000257713	-0.454494	-0.0134459	0.0704922	0.549373	0.124554	-0.000305506	-0.358974	0.00174109	-0.427968	0.000900617	0.000141354
LINC01007	0.000485675	-0.9429	-0.259106	-0.000619918	0.281279	-0.00257082	0.319876	0.0550114	-0.0281907	7.61802e-05	0.2458	0.000282417	-0.179566	-0.000166103	0.000530623
CCNE2	-0.000112798	0.922548	-0.0295933	-0.000788853	-0.123065	0.505922	-0.220975	-0.344192	-0.862876	0.00101489	0.278895	-0.000740991	-0.457727	-0.000691436	-9.15671e-05
TRIM56	4.03914e-05	1.07918	0.284916	-0.000450162	-0.207374	0.155098	0.083112	0.533263	0.345629	0.00111913	-0.273179	7.55121e-05	-0.153223	-0.000923629	0.00233885
SNORD8	0.000203528	-0.00336852	-0.237465	0.000846768	-0.0334638	0.0449573	0.00921915	0.00351536	0.188306	-0.000769363	0.128872	-1.55129	0.109903	-0.00469803	0.00132861
B3GALT2	-0.000199302	0.266778	-0.327997	0.000960055	0.238981	0.208357	-0.0383593	-0.0990251	0.0356912	-0.000865966	-0.285148	0.000688277	-0.486833	0.000299068	-0.000969697
CLSTN2	1.29113e-05	1.00185	-0.347919	0.000572877	0.244185	0.000733979	-0.0552227	0.00370925	-0.1755	-0.000708871	-0.424708	0.00980165	-0.103725	-7.12265e-05	-0.00120103
ID3	-1.81664e-05	-0.0514194	0.141733	0.000661761	-0.402094	-0.00234042	-0.00281261	0.673044	-0.0204849	-0.00072307	0.0442757	0.00998961	-0.223435	0.000768484	-0.000857155
NCKAP5	8.59461e-07	0.802407	0.267794	5.87807e-05	-0.118961	0.382349	0.000994892	-0.0305827	0.12149	0.000935446	-0.468921	-3.88334e-05	-0.0575295	-0.000982791	-0.000530546
DCLK1	1.99409e-05	0.211175	-0.331156	0.000753973	0.331165	-0.000440101	-0.165583	-6.15935e-05	0.202649	-0.000740512	0.219008	0.00021401	0.102419	-0.000326209	0.000249472
ASDURF	-0.00021202	0.0126244	0.0496086	0.000172369	0.119901	0.00156836	0.014554	-0.0673903	-0.621606	1.30632e-05	-0.0912848	0.0219574	-0.367865	0.00111997	0.000283967
SLC16A1	0.000318465	-0.162675	-0.106201	-3.42877e-05	-0.469571	0.0130656	-0.0563595	-0.130111	-0.198693	8.25901e-05	-0.278035	0.00147077	-0.390431	-0.000382752	-0.000227293
PARM1	-4.52529e-05	-0.333092	-0.329242	-0.00120395	0.358363	-0.000706029	0.307885	0.375999	-0.496908	0.00100022	-0.0415572	0.00019236	-0.206652	-0.000713724	0.00129615
ERBB2	8.84601e-05	0.968244	0.193144	0.000223276	-0.498116	-0.320602	0.00841165	0.00103416	0.191393	-0.000410515	0.901492	-0.000330696	0.291761	-0.000704043	0.000150648
CA12	0.000540632	-0.0743448	0.0108314	0.000184942	-0.407542	-0.0189006	-0.124251	0.413005	-0.536993	0.000388081	0.759887	0.000510538	0.75842	-0.00147041	-0.000367276
TLR4	0.000292245	-0.021138	0.146061	0.000424893	-0.483351	-0.00975987	-0.00378107	-0.699606	-0.228188	-0.00164032	0.153811	0.000756479	-0.162558	-0.00473148	-0.000122768
RCAN2	3.85063e-05	-0.00692178	-0.379521	0.000647014	0.257913	0.00942008	-0.256821	-0.00155925	0.0312427	0.00141378	0.093205	0.00179981	-0.0663173	0.000560822	-0.000138538
PTPRH	7.11146e-05	0.681878	0.116639	-0.000316559	0.0437314	0.475	-0.0233319	0.490078	-0.0988631	0.000717421	0.559517	-0.000714302	0.376297	-0.000630965	-0.000647653
TMC7	1.69002e-05	-0.0063874	0.0937493	-0.00159344	-0.0200771	0.677821	0.00442757	-0.0140161	0.382501	-0.000570569	-0.0132844	0.000162751	0.153394	0.000664326	-0.000284144
ATP6V1B2	1.04182e-05	0.0058415	-0.373331	0.00345626	0.251076	1.11532e-05	-0.113446	0.011173	0.0881066	-0.00489409	0.24289	2.6136e-06	0.0255971	-2.06751e-05	0.000116685
PLAAT3	-6.04451e-06	1.16968	0.176927	0.00119588	-0.18052	0.371078	-0.0197676	0.000297379	0.127351	-7.47118e-05	-0.00039466	0.000351645	-0.2884	0.000354599	-2.37139e-05
HCLS1	7.89344e-05	0.0638146	-0.00690948	-0.000419016	-0.30054	0.0017711	0.00395369	0.986783	0.71678	0.000500245	0.0829251	0.00132916	-0.531698	0.00231118	0.000593935
NPIPB12	-0.00010644	-0.127258	0.303526	-0.000640644	-0.10927	-0.0294289	0.159103	0.0993026	0.497717	-0.000248761	-0.358397	0.00490755	0.475394	0.000431798	-0.00113791
CSF1	2.84814e-05	0.0195554	0.101848	0.000606693	-0.36452	0.268847	0.136267	0.791943	-0.078766	-0.00192348	-0.27932	0.00156494	0.420348	0.000838481	-0.000210617
COL27A1	-5.82958e-05	-0.170254	0.319594	0.000766873	-0.121426	-0.167902	-0.039446	0.454875	-0.74675	-8.88751e-05	-0.475225	0.00628518	-0.0282636	0.00260519	-0.000106853
GPD1	5.88943e-05	-0.0601821	0.160144	-0.00045935	0.172342	0.44629	-0.019612	0.00518659	-0.0269881	0.000403904	1.04255	0.000740902	0.227978	-0.000716127	0.000643918
PLCXD3	-3.89801e-05	0.48619	-0.394595	-0.000296696	0.225273	-9.41673e-06	0.0417511	0.0045974	-0.366981	0.000900265	-0.0104556	-1.44655e-05	-0.555976	1.53242e-05	-0.000236342
EFNA1	7.17162e-05	-4.36815e-05	-0.0798778	-0.00101036	-0.25303	0.492993	0.0151523	1.03965	0.459948	-0.00150837	-0.0490436	-0.000351587	0.0367163	0.00112924	0.000367976
GAB2	9.6252e-05	2.61625	0.328943	0.00013444	-0.000329902	0.00188136	0.207348	0.000429756	0.212671	0.000208366	0.0454319	-3.91628e-05	-0.248362	8.3291e-05	0.000828533
ATP6V1A	2.94775e-05	0.0404215	-0.399685	0.00169769	0.249453	0.000239455	-0.187439	0.00023769	0.101366	-0.00400455	0.000465481	1.27025e-05	-0.168493	-0.000467915	-8.88069e-05
LITAF	0.000169735	-0.0332789	0.0166873	-0.000410835	-0.224867	0.576366	-0.0475142	0.320088	0.29096	-0.00038446	0.220235	0.000631827	-0.0321241	0.000441338	0.000464709
PCK1	0.000284161	-0.064128	0.0656779	-0.000332276	-0.11749	-0.0134409	-0.260119	0.00877216	-0.70017	0.000123132	-0.799762	-0.0042171	-0.48674	-0.000461135	0.000200539
ZDHHC11B	0.000990783	0.106799	0.256284	-0.000202237	0.0806582	0.0190331	0.144135	-0.00425384	-0.0243673	-0.000671087	-0.397443	0.000598938	-0.00531238	0.000639316	0.00044084
TEKT4P2	-0.000484487	-0.178918	-0.0163326	-0.000450101	-0.137477	-0.022826	0.0326067	-0.00343116	-0.907285	0.000135558	0.0957352	-0.000962584	-0.0514199	0.000651545	-0.000215906
SPARC	7.37212e-05	0.486384	0.0883032	0.00119801	-0.294049	0.22368	0.0637805	0.00401014	0.12262	-0.000696405	0.15739	0.000868191	-0.68746	0.0010478	-0.000353325
SEMA4D	5.38986e-05	1.3959	0.109513	0.000540653	-0.0449195	0.453001	0.264252	-0.00121994	-0.12543	-0.00124066	-0.0212575	-0.000103059	-0.0887069	-0.010269	0.000653256
OPRM1	-4.90906e-05	0.0114288	-0.511517	0.000462224	-0.0523101	-0.0144697	0.170068	0.00754978	0.0874683	-0.00145711	-0.941616	0.0021747	0.139404	-0.000848477	-0.00203935
KCNJ2	2.88211e-05	0.0252784	-0.0641425	-0.000562902	-0.313602	0.53062	0.0879027	-0.063156	-0.40433	0.000203278	-0.580198	-0.00104266	0.00597694	0.0031428	0.000227442
CACNG3	0.000102498	-0.310282	-0.173753	0.000806798	0.503642	0.000924968	0.275541	-0.00734599	-0.0655883	0.000517025	-0.0104893	0.00692495	-0.493695	0.000431689	-0.00123009
TNS3	2.54153e-06	-0.00330136	0.473521	-0.000129917	-0.0257339	-0.222057	-0.0141453	-0.753345	0.0630087	-0.00302347	-0.0713952	-2.96932e-05	-0.469623	0.00019694	0.00152421
NLRP2	-0.000438978	-0.104554	0.00267727	-0.000313809	0.0804611	-0.0503332	0.0750313	-0.300049	-0.386917	-0.000690784	-0.0707852	-0.0079032	-0.122889	-0.000426779	7.24034e-05
CAMK4	3.1793e-05	-0.0543008	-0.282165	-0.00052596	0.396987	-0.0010153	0.394471	-0.0286385	-0.130075	0.00132519	-0.0304617	-0.000304904	-0.411751	-0.000145964	0.000657711
MYO1D	1.58052e-06	0.379446	0.0517838	-0.000314154	-0.078071	0.609553	-0.0750194	-0.00857048	-0.397244	-0.000864161	0.147433	-0.000154727	-0.00159426	0.001061	0.00234638
TMSB4Y	6.59171e-05	-0.0167531	-0.0724386	-0.00113143	-0.098971	0.131105	0.0498102	-0.0295177	0.516363	-0.00132985	0.0494997	2.79591e-06	-0.00866577	-0.00133683	0.000460209
SPATA13	-5.2768e-06	0.518044	-0.0224015	-0.00131665	-0.188601	0.553435	0.0768012	0.567066	-0.207681	0.000338691	-0.0356367	-0.000319908	-0.0297627	0.00173066	0.00193368
ANKHD1-EIF4EBP3	-0.000233379	0.062848	-0.03649	-0.000400773	0.0545242	0.00251869	0.0328358	-0.485523	-0.344398	6.27805e-05	-0.662605	0.00165229	-0.460784	-0.000591387	-0.000283164
VAT1L	-0.00015481	0.102798	-0.300183	0.000441287	0.201708	0.00309982	-0.116395	0.0545623	0.141703	-0.000357799	-0.0205205	0.00772309	-0.435267	0.000897829	-0.00155858
GNG2	1.22456e-05	-0.00617357	-0.306465	0.000620848	0.29906	4.49559e-06	0.108159	-0.00158379	0.338066	-0.000164506	-0.161109	0.000354193	-0.765825	-5.81713e-05	-0.00120845
SCN2A	5.07822e-06	-0.00225236	-0.326261	-0.000832519	0.378269	-0.000186539	0.218839	0.000187176	0.337395	-0.00229499	-0.349934	-0.00885677	-0.414619	-0.0012347	-0.000414832
ZDHHC9	7.39236e-05	-0.0360666	-0.0467595	-0.000305644	-0.0930974	0.641311	0.00544164	0.00452587	-0.0128312	-0.000300057	0.597831	0.000372896	0.229045	-0.000304267	-0.000511921
BEX1	-0.00018194	-0.0390603	-0.339725	-0.000516339	0.248117	-0.00243756	-0.00883857	-0.00655569	0.401055	-0.000364217	0.0358358	0.00433221	-0.0895878	0.000482412	-0.000903599
CPNE4	-0.000170186	0.0160881	-0.358398	-0.000764468	0.282844	-0.000198417	0.144141	-0.005323	0.120827	0.00043865	-0.20697	0.00517725	-0.113493	-0.000132529	-0.00259824
IGFN1	-0.000191993	0.107139	0.0808728	-0.000292035	0.0820347	-0.000675733	-0.0619628	-0.570397	0.733209	-5.68349e-05	0.487645	-0.00940874	0.214275	-0.000797218	-0.000510411
NELL1	-5.08131e-05	0.188311	-0.421061	-4.92244e-05	0.194885	0.000413456	0.279989	-0.022868	0.573041	0.000802682	-0.459188	-0.000714166	-0.110038	-0.000250072	0.000202668
GOLGA8A	-0.000127271	0.0429803	0.46034	-0.000465519	0.0917926	-0.247121	0.0545643	-0.385666	0.552501	-0.000703855	0.26043	9.30666e-05	0.131118	-0.000754797	0.00028961
GRIN2B	0.000162728	-0.357905	-0.272619	0.0015454	0.392216	-0.000603142	0.176372	0.00129752	0.0229167	-0.00176224	-0.0950939	-9.25847e-05	-0.238841	0.000312803	0.000231394
C1orf115	0.000442851	-0.570703	-0.200821	-0.000217514	0.460798	0.00016842	0.408727	0.0103449	0.161605	-0.000213428	-0.201942	-9.13945e-05	-0.200705	0.000203661	0.000604107
GOLGA8N	0.000298865	1.29266	0.279027	-3.75237e-05	-0.0486145	0.00411707	0.00263205	0.0120907	0.532029	-0.000204393	-0.0773068	-0.00485793	0.0565363	-0.000341981	-0.000556248
BSCL2	3.24939e-05	-0.022421	-0.399826	0.000100028	0.199491	-0.108341	-0.0135067	0.000291443	-0.308878	-0.000669404	0.298484	-0.00121396	0.117477	-0.000439706	0.000144053
ATE1-AS1	-0.000510696	0.237765	0.246228	0.000513093	-0.276709	0.000999446	-0.101309	-0.0518439	-0.0258285	-0.000797589	-0.227771	0.000638277	-0.226248	0.000354624	-0.000197028
SNUPN	-5.72433e-05	0.00584442	-0.0203668	-0.000570562	0.0270955	-0.00540107	-0.00728549	-0.00449679	0.440793	0.000906473	-0.231015	-0.00241945	0.00248233	-0.000469895	0.000544151
TBC1D2	4.21708e-05	0.995228	0.172506	-0.000535035	-0.0643931	0.290865	0.206173	0.484918	0.640711	-0.000741193	-0.172701	0.00014609	0.17751	-0.000700098	-0.000246101
NPHP3-ACAD11	-0.000480901	0.0623343	0.0376789	-0.000289257	0.0322367	0.111315	0.0848053	-0.0575883	0.245206	-0.00014306	-0.836725	0.000542476	-0.655119	0.000540835	-0.000791928
DIPK2B	0.000190505	-0.00893998	0.287154	0.00113228	-0.076695	0.306565	-0.14476	0.0472669	-0.0756513	-0.00131002	-0.624365	0.00168493	-0.0201713	-9.53558e-05	-8.37671e-05
ACTA2	-0.000158201	-0.416694	0.193745	0.000234398	-0.246699	-0.00941342	-0.0799859	0.0132858	-0.0938234	9.92653e-05	0.0776425	0.0193439	0.0104439	0.000599852	-0.000675603
TFEB	1.36301e-05	0.881811	-0.0675344	-0.00298754	-0.301148	0.387628	0.0986192	0.0545917	-0.789836	0.000479117	0.28404	4.61184e-05	0.33862	0.00481911	-0.000602982
S100A8	-0.000718803	-0.0597123	-0.104393	-4.21264e-05	-0.106989	-0.000154609	-0.203211	1.17241	0.00772121	-0.000155776	-0.312138	0.00179005	-0.177034	0.00131742	-0.000754505
CPB2-AS1	1.68939e-06	2.17734	0.0178846	-0.000103505	-0.17864	0.213355	-0.0760669	0.0116606	0.0187433	-0.00043891	-0.635527	-0.000409554	0.130755	-0.00037913	0.000478791
GLRB	-2.49436e-05	-0.00951013	-0.396128	-0.00039216	0.286197	-0.000521244	-0.0957639	-0.0066014	0.00389544	-0.00199716	-0.493446	0.000164962	-0.0725192	0.00479285	-0.000284418
C11orf87	0.188377	-0.640825	-0.200458	-0.00156058	0.401608	-0.0659237	0.00508996	0.000236714	-0.468841	0.00253817	-0.0059082	-5.85349e-06	-0.213636	0.00074076	-6.35164e-05
KCNE4	3.28455e-05	0.10248	-0.0631207	0.00153925	-0.3846	0.00196274	-0.0642956	0.713159	-0.583514	-0.00011141	-0.694181	-0.00193492	-0.38354	-0.00211234	-0.00133917
SLC35D2	-1.92204e-05	0.64906	-0.00478729	-0.000488187	-0.228899	0.45301	0.0961436	0.36822	-0.440212	-0.00017894	0.270658	-0.00110794	0.0941782	-0.00154215	-6.85037e-05
LOC105377224	2.27474e-05	0.104424	-0.0984436	-0.000246623	0.0471888	-0.000567072	0.0395045	-0.0393437	-0.438126	-0.000107771	-0.0695365	-0.000514506	-0.0992429	-0.00232513	0.00054954
DOCK6	0.000257965	0.0459127	0.285565	0.000963909	-0.146077	0.00367368	-0.00321746	0.651797	-0.415002	-0.00129082	0.0622442	0.000460014	0.250681	-0.0012347	-0.00059904
DDIT4	-0.000458923	0.103978	0.159694	0.000140208	-0.286382	-0.00288363	-0.211707	0.00353213	-0.0850853	-0.000119337	-0.861105	-0.00375727	-0.0551371	-0.000288289	-0.000158801
DUSP4	-1.90128e-05	-0.0280347	0.0898559	-0.000142535	0.267592	-0.00477492	0.0644874	-0.37005	-0.497781	-0.000131606	1.31039	-0.00347573	-0.131429	0.000205467	2.43608e-07
RPPH1	-0.000481404	-0.22041	0.309641	-0.000373643	-0.0404656	-0.00932763	0.0288831	0.0416935	0.171588	-0.000166512	-0.136711	0.485306	-0.15763	-0.000155722	-0.000185584
ARRDC3	0.000436929	0.121338	-0.159434	0.000833409	-0.572094	0.0157918	-0.127543	0.584867	0.106709	0.000499655	0.470752	0.000429169	0.50964	-0.00152059	-0.000314026
RNA5-8SP6	-0.00085728	0.111913	0.218386	-3.51817e-05	0.0565566	-0.0215809	-0.176436	0.00108397	0.127849	0.000868285	-0.127395	-1.3449	-0.153707	0.000468798	-0.000749255
NPIPB3	-1.17324e-05	0.072794	0.404682	-4.52099e-05	0.0167796	0.0166685	0.274236	-0.00304326	0.0377566	-0.000407534	-0.288057	0.014027	0.413383	-0.00052208	-0.000655335
RPH3A	-0.000160241	0.0422152	-0.100125	-0.000172225	0.548437	-0.000796583	0.0778479	-0.00212545	0.194412	0.000659402	0.220891	-0.000172472	-0.217702	0.000520928	-0.00107129
CDH8	0.000138527	-0.0236848	-0.295689	0.000136683	0.368671	0.000154126	0.409774	-0.00121806	-0.4675	-0.00140324	-0.0308493	-0.000160983	-0.33425	-0.000214641	0.00140565
ANGPTL2	5.02868e-05	0.0102405	-0.09182	6.72236e-05	-0.150738	0.581652	0.11054	0.0190245	-0.510989	0.000713947	0.569427	-0.000590702	-0.225272	0.00215635	0.00191191
C1QA	0.000170685	-0.238822	-0.097285	-0.000161148	-0.367621	-0.00555372	0.0465478	1.01136	0.580687	-1.54225e-05	0.0890938	0.00159592	-0.428438	0.00323263	0.000251548
MOAP1	-1.80975e-05	0.0290914	-0.366541	0.00721817	0.263598	8.87938e-05	-0.0257058	0.00062678	0.234495	0.00159248	0.0912538	0.000159286	-0.0465052	0.000180479	0.000140955
GLRA3	0.000121101	-0.933404	-0.31397	-0.000377253	0.225152	-0.0003884	0.336977	0.00226598	-0.98674	-0.000527694	-0.066098	-0.00182292	-0.261342	-0.000598642	0.00050339
SNORD63	0.000293178	0.00360161	-0.159609	-0.00113162	-0.159787	0.00135138	-0.00353449	-0.000496378	-0.361634	0.000925112	0.0394819	-1.41662	-0.0228673	0.0043216	0.000177476
APOD	-7.79418e-05	-0.0308829	-0.0269163	0.000338458	-0.366596	0.509172	-0.0530876	-0.183595	0.131853	0.000821974	-0.0494712	0.00481077	-0.398551	-0.000358161	-0.000226991
XAF1	0.00023174	0.00633721	0.379926	0.000260944	-0.127553	-0.00361821	-0.0994051	0.0389217	0.00786394	0.00079355	-0.378755	0.0011281	-0.446995	-0.00540282	0.00127866
SNORA14B	-0.000175827	0.0216224	-0.0197602	-0.000322198	-0.208584	-0.0120779	0.0587789	0.000276205	-0.0663425	0.00133007	0.000206874	-1.25228	-0.0566988	-0.000797621	-0.000204599
RNA5SP150	-5.63819e-05	0.00166523	0.0489821	3.47324e-05	-0.0223271	-0.00115602	-0.133789	0.000268548	0.056525	-0.000565047	-0.0910045	-1.60538	-0.1154	-0.00264954	-0.000300533
PRODH	-0.000188366	0.0615852	0.280651	6.40048e-05	-0.172094	-0.210644	-0.0104669	-0.154916	0.224382	-0.0011644	0.393164	0.00175173	-0.109452	-0.001385	-7.88313e-05
HERC2P9	-0.000102086	-0.0143703	0.321822	0.00070418	-0.175207	-0.00441838	0.0283159	0.00533922	0.0362464	-0.000576549	-0.29394	0.00199137	0.223631	0.00145626	-0.00102601
GTF2H2	-4.74814e-06	0.294845	-0.260435	-0.000518306	-0.318021	0.00739148	0.0653355	-0.00370439	-0.383562	0.000417917	-0.245744	-0.0088569	0.0806757	0.000915459	1.8867e-05
SYNPR	-0.000140369	0.0553507	-0.350881	0.00105163	0.206714	-0.000439111	0.220562	0.00192365	-0.111	0.000776459	-0.0775817	0.000644592	-0.437837	0.000302434	-0.000576098
CPM	9.21698e-05	0.135069	-0.0257496	0.000104073	-0.255174	0.579403	-0.0188581	-0.517302	-0.175953	0.000215494	-0.4884	-0.0491072	-0.180543	0.00033175	0.000785136
MRC1	0.000356831	-1.29034	-0.0654335	-7.48345e-05	-0.0449291	0.00364624	0.105116	-0.032806	-0.781172	0.000364968	0.182961	0.000442872	-0.548225	0.00111113	0.000759107
PPP3CB	1.39842e-05	0.0399841	-0.399714	0.0032064	0.258863	0.00189535	0.0260765	-0.000738631	0.390639	0.00108294	-0.0035747	-0.000422791	-0.00778701	0.000151433	0.00254235
LAMP2	-0.000112978	-0.550698	-0.257197	0.00091733	-0.290789	0.665695	-0.206965	-0.00601884	0.0368461	-0.00212382	-0.140804	-9.99281e-05	-0.052804	0.000422566	-0.00281515
THNSL2	-0.000218957	0.229733	0.1611	0.000460958	-0.0548013	0.0603461	0.01223	-0.104372	0.0675818	-6.70744e-05	0.380715	0.000122552	-0.0576916	0.000512226	-0.000242166
MYH3	-1.29538e-05	1.31707	0.425552	-0.000439671	0.0623408	0.0010775	0.100611	-0.00469678	0.395727	-0.000625208	-0.0068434	0.000480368	0.124613	-0.00137373	0.000732756
FPR1	-9.61093e-05	0.0927232	-0.0998249	0.000150592	-0.113183	0.00552457	-0.0203229	1.53093	0.0193248	-0.000135779	0.11175	-0.00413089	-0.452698	0.00237011	0.00204026
CCK	-1.2485e-07	-0.10532	-0.152456	0.00083155	0.495461	-0.000148156	0.118096	-0.0757651	-0.00390866	-0.000747994	-0.0834217	0.00241429	-0.493596	0.00131338	0.00101306
KCNQ5	0.118241	-0.392225	-0.20826	-0.000992026	0.43826	0.000342325	-0.223653	-3.91281e-06	0.00284386	-0.00173935	-0.543822	-0.000137978	-0.331082	-0.000990628	0.000159046
RHBDL2	-0.000121078	0.0550133	0.126357	0.000994167	0.0103373	0.539474	-0.0325451	-0.00900495	0.723262	0.00195912	0.0613102	0.000590697	-0.273629	0.00154868	0.000266818
C5orf64	-2.82679e-05	1.28237	0.182192	0.000849228	-0.102157	0.324958	-0.0912528	-0.419463	0.116848	-0.000440543	-0.145326	-0.000741945	0.0844724	-0.00268278	-0.000529807
SNORD116-6	5.36784e-05	-0.435234	-0.172229	-4.17312e-05	-0.0749874	0.000368483	-0.0242049	0.00255288	-0.209525	-0.000554044	0.0321163	-1.60399	0.138116	0.0003249	-0.000358299
METRN	6.32936e-05	-0.000743469	0.50741	-0.000633854	0.0277544	0.000162866	-0.00227319	-0.000911743	0.0220519	-0.00103617	0.248577	0.00205168	0.0296	-0.00072929	-0.00100764
USP6	-0.000658085	0.141075	-0.0614454	-9.53015e-05	-0.240243	0.00464559	-0.0388813	-0.136721	0.0801316	0.000430978	-0.0301471	0.000343389	-0.0978099	0.00024776	-0.000431051
NPIPB5	-0.000213373	0.423761	0.408626	-0.000297715	-0.00451983	-0.00273391	0.121087	0.0100922	0.355383	-0.000526413	-0.422469	0.000176357	0.235363	0.000624512	-0.000583113
CGNL1	0.000272803	-0.151802	0.401538	-2.16003e-05	-0.0850069	-0.204888	-0.0461526	-0.0254532	0.0786893	-0.00171819	-0.557283	5.5391e-05	-0.252107	-0.0016615	5.30207e-06
SEMA6A	2.38231e-05	0.0655708	-0.0346417	0.000981348	-0.192731	0.562699	-0.0664861	-0.000615525	0.0767077	-0.00266645	0.15612	-2.86881e-05	0.366739	-0.000299088	0.000359457
MARCKSL1	4.03345e-05	-0.00639811	0.191938	-0.000631451	-0.0538395	0.54104	-0.00541995	-0.00457955	0.326115	-0.0031959	0.6358	0.00038136	-0.350625	-4.1554e-05	-0.00104266
FAM3C	-3.87245e-05	0.00414998	-0.310512	-0.000120631	0.352663	0.000385833	-0.0168965	0.00496548	0.225605	0.00358985	0.0885801	-0.000198011	-0.306706	-8.53362e-05	-0.000528969
FCGR1A	1.53376e-05	0.0659739	-0.179024	-0.000308032	-0.330578	0.00721844	-0.0207658	0.938043	0.196466	-0.000212291	0.135736	-0.00215555	-0.184244	0.00258275	0.00120228
SCN1A	3.97982e-05	-0.537957	-0.260998	-0.00127791	0.338776	-0.000775623	-0.503714	-0.00334442	0.129668	0.000675437	-0.694583	-0.00573588	0.166044	-0.0019967	0.00203853
U2AF1	2.49333e-05	0.388879	-0.0820148	0.000310161	-0.10395	0.0161536	0.0253234	-0.0109908	-0.431956	-0.000459655	0.223491	0.00248347	0.165117	-0.00013246	-0.000148326
SLCO2B1	0.00276455	0.0567468	0.32162	0.000339316	-0.183302	0.0033857	0.0606742	0.0670706	0.0193149	-0.000632713	0.208727	0.00706098	-0.324539	0.000676801	0.000855518
ATP8	-0.00038512	0.0254473	0.275735	-8.23578e-06	0.144543	-0.250696	-0.150403	-0.0308893	-0.930329	-0.000137972	0.0257871	-0.333184	-0.0605255	0.00167879	-2.63918e-05
SLC2A5	0.00036635	0.0779547	-0.210881	-0.000548035	-0.391341	-0.00197974	0.0130692	0.783955	0.425337	5.72387e-05	0.272334	-0.00271941	-0.0670752	0.000918315	0.00108214
JAM3	1.71076e-05	-0.600588	-0.0994416	-0.000425855	-0.303821	0.64796	0.0213115	-0.00155891	-0.0316082	-0.000194398	-0.0911851	-0.00401231	-0.172515	-0.000674912	0.000764329
P2RX7	3.88693e-05	0.600316	0.0848345	0.000175481	-0.196486	0.416311	0.0786079	0.000744541	-0.0147975	-0.00157528	-1.31351	0.000188526	0.0814509	0.0138935	-0.000294277
GABRA4	0.000768704	-0.431095	-0.260204	-0.000312487	0.411709	0.00198829	0.0162719	0.00518442	-0.0161633	0.000530167	-0.454445	-0.00231139	-0.537663	-0.00157238	0.000564157
SMTN	-0.0001565	-0.0392748	0.249134	0.000175729	-0.143362	-0.000489816	-0.149366	0.576751	-0.167566	-0.000284372	-0.934447	0.020045	0.256484	0.000775595	0.000703895
RASGRP1	5.83641e-05	0.629783	-0.31508	0.000759069	0.310565	0.00361022	0.131756	0.00188512	-0.022105	-0.000474561	-0.271111	0.00294637	-0.263282	0.00126814	-0.000581433
LOC100506725	-3.30589e-05	-0.0586197	0.0890411	-0.000666301	0.012324	0.639453	0.0124361	-0.397461	-0.00816674	-0.000376209	0.0095989	-0.000911184	-0.35528	0.00405858	0.000916174
RNU4-1	4.13828e-05	-0.26777	-0.0104241	-0.000368441	-0.0257689	-0.00670968	-0.00164316	0.0129919	0.090292	0.000643432	0.0773324	-1.39619	0.0673724	-0.000377538	-0.00124541
PKP4	-8.25234e-05	2.94756	0.291624	0.000796099	0.160218	-0.000311797	-0.0110197	0.00222585	0.0808407	0.000967807	-0.463924	-0.00491117	-0.340746	0.000331398	0.00114614
CD99	0.00012674	0.591331	0.159197	0.000353322	-0.336866	-0.00128256	-0.038007	0.61858	0.607633	-0.00158538	0.187974	0.000639992	-0.5358	-0.00120087	-0.00118332
COLEC12	-0.000127892	-0.543436	0.234803	-0.000420862	-0.18117	-0.00452022	0.329912	0.726108	-0.402157	0.000294892	-0.138487	-0.00170267	-0.844162	0.000368563	-0.000573556
FAM81A	4.41636e-06	-0.0257835	-0.21586	0.000269252	0.432625	-0.017129	-0.0345122	-0.00262048	0.621174	-0.000835433	0.187796	-0.000611772	0.10317	-0.00106032	0.000614782
CCN2	0.00011302	-0.097297	0.164004	0.00028748	-0.0625264	0.285973	0.0203048	0.143005	0.187672	-9.76088e-05	0.408387	0.0241602	0.20127	-4.25875e-06	-8.44032e-05
BHLHB9	0.000130462	-0.00971968	-0.5665	-0.000566362	-0.128965	-0.0663988	0.025906	-0.0115847	0.35887	-0.000128775	0.00783423	0.000629657	0.556933	-0.000873231	-0.000423951
GJA1	0.000171331	-0.0638593	0.00519864	0.000403425	-0.494622	-0.233518	-0.02738	-0.716722	0.0927873	-0.000969547	-0.0780504	0.00445208	-0.922281	-0.00174395	-0.000636106
GALNT4	-0.000309091	0.495921	0.0708712	0.000209931	-0.0252721	0.0164403	-0.0511101	0.894046	0.0459752	-0.000244035	-0.177251	0.00806014	0.142794	0.000557573	-0.000605854
WWTR1	-9.72146e-05	0.0630237	0.248161	0.00121995	-0.301365	-0.00285436	0.0164291	0.927548	-0.638927	0.00131662	0.133329	-0.00734013	-0.150342	-0.000772576	-0.000558616
FGFRL1	0.00019948	-0.0812693	0.197656	-0.00068294	-0.191186	-0.204711	-0.217691	0.678812	-0.621307	-0.000218632	-0.135578	0.00133024	-0.108617	0.000187717	-0.00156424
MEF2C	1.84495e-05	-0.0621539	-0.273484	-0.0024205	0.339857	-0.094255	0.135171	0.00131611	0.246524	0.00130598	0.00976159	-0.000100872	-0.0850873	-0.000314528	0.00103553
TMTC2	3.32679e-05	0.610817	-0.0392441	-9.2308e-05	-0.246848	0.46549	-0.000958001	0.0126896	0.0620378	0.000684746	0.287945	-0.000405065	0.108645	-0.000418728	-0.00015565
NNAT	0.000246055	-0.124979	-0.111069	-0.000257941	0.358111	0.00048861	0.301851	-0.344614	-0.308121	-0.000216722	0.394225	0.00181075	-0.590091	7.09051e-05	-0.000376325
CD34	0.000430103	-0.0903932	0.227549	0.000475092	-0.0265958	0.00421005	-0.13324	0.0418235	-0.0422752	-0.000830997	-0.117707	0.0116778	0.227901	-0.000912383	0.000233046
TLR2	0.000110574	0.100508	-0.167833	-0.000180494	-0.446505	0.00369753	-0.0219757	1.04333	0.253086	0.000329641	0.0700963	-0.000706909	-0.209295	0.00119582	0.000590793
LIPA	-1.89976e-05	-0.0157451	-0.273726	0.000733755	-0.288756	0.502802	-0.165776	-0.275503	-0.0342338	-0.00202363	0.513094	0.000139443	-0.225408	0.00323336	-0.000892311
TUNAR	0.00102903	-1.36047	-0.150032	0.000465818	0.307294	-0.00219094	-0.158173	0.0143084	-0.217426	-0.000905609	-0.102943	0.000840612	-0.00868221	-0.000241554	0.00105339
TAGLN2	-2.9474e-05	-0.0350398	0.211888	0.000893759	-0.164461	0.00648842	-0.154314	1.29514	0.200118	0.000197381	0.0158224	0.0104497	-0.109857	0.000208433	-0.000959617
NPC1	-5.57083e-05	-0.467825	-0.0747173	0.00187196	-0.213624	0.707785	-0.0102245	0.00899267	0.0993303	0.000322464	0.0161675	4.41693e-05	0.113029	0.00205817	-0.000994953
PAPLN	-8.81528e-05	0.0536963	0.222064	0.000349144	-0.361896	-0.338143	-0.0402809	-0.654233	0.00334869	-0.00166689	0.0378229	-0.000288576	-0.00421562	-0.0010475	-7.46428e-06
GABRA3	4.17635e-05	-0.0618895	-0.350991	-0.000208415	0.2765	-0.00848406	-0.0089157	-0.0157198	-0.161204	-0.00248016	-0.174724	-3.7285e-05	-0.281319	-0.00169613	-0.00146894
FAM153B	-0.000159976	-0.00375267	0.366671	-0.000441535	0.234855	-0.263511	0.404622	-0.0068322	0.111006	0.000841092	-0.788136	-0.00376993	0.0504127	9.24364e-05	-0.000307833
TRIL	3.92432e-06	0.024766	0.21527	-0.000275029	0.0373459	-2.70757e-05	-0.13465	-0.962105	-0.330825	0.000288096	0.0689143	-0.000454571	-0.702442	-0.00132494	-0.000578084
MT1G	-0.000112353	-0.852305	0.18022	0.0001478	-0.0309673	-0.00596188	-0.088391	0.00823661	0.312783	0.000488555	-0.224653	0.0203689	-0.505585	0.00072686	-0.00050651
NAP1L2	-0.000498654	-0.0146244	-0.337367	-0.00262776	0.273825	-0.00258939	-0.174821	-0.0008094	0.28926	-0.000168085	-0.469751	-0.000331923	-0.166872	-3.27804e-05	-0.00209237
ITPKB	-1.54394e-05	0.0187412	0.277649	0.00131558	-0.206007	0.157129	0.0185899	0.757057	0.0237536	-0.0013856	-0.412027	-0.000120387	-0.2117	0.000674631	-0.00100258
SNORD45A	1.044e-05	-0.721121	-0.219204	-0.000531605	-0.162491	0.210618	-0.0121719	-0.00312274	-0.441192	-0.0021881	-0.00268199	-1.55877	-0.00273358	0.000146143	0.000498943
ATP1A1	1.22457e-06	0.000919374	-0.421784	0.000133255	0.217247	-0.000102667	-0.336773	0.000558022	-0.222593	0.00050583	0.0291037	-1.52671e-05	0.216122	-0.000111081	0.000184289
VASN	3.73603e-06	0.0184712	-0.00872706	-0.000674097	-0.176286	-0.158317	0.130193	1.38302	-0.201218	0.000388632	0.412091	-0.0028243	-0.108397	5.76666e-05	-0.000227844
SHB	-0.000144826	1.07428	-0.10988	-0.00038404	-0.155609	0.376149	0.231105	0.576669	-0.786423	0.000976458	0.0644958	0.000385023	0.0786308	-0.000682085	-0.00140312
GOLGA6D	0.000230054	1.25203	0.0883752	0.00048772	0.159504	0.00508291	-0.0697463	-0.0103279	-0.579989	0.000365254	0.119507	-0.00116739	-0.426916	-0.0016283	0.000102058
KEL	4.05959e-05	1.76216	0.110175	-0.000565067	-0.0375651	0.281955	0.0728067	0.378018	-0.252306	0.0002027	0.16431	0.00230912	0.283665	0.00123886	-0.00145444
SLC39A14	-0.000126504	-0.14139	-0.0473132	-0.000269037	0.0320765	-0.0194145	-0.119826	1.65526	-0.517075	1.74641e-05	-0.0666745	-0.000249805	0.461055	-0.00211118	0.00135003
INPP5F	1.95606e-05	0.0922199	-0.411882	0.000872462	0.223832	-1.59302e-05	-0.0355692	0.171179	0.135715	0.00145456	0.0849126	0.000261005	0.223448	-0.00082536	0.00053366
SH3BP4	0.000270739	-0.0304795	0.185369	0.000784797	-0.136306	0.525091	-0.0567502	0.101688	-0.094892	-0.00150962	-0.211322	0.0046625	0.0683272	0.000144873	-0.000150704
PTGER3	0.000123766	-0.0795711	-0.264179	-0.000226213	0.212927	-0.00617556	0.42103	-5.22583e-05	-0.310171	-0.000130127	0.059651	0.0048368	-0.0447716	0.000935069	-0.000399808
FABP3	-2.16401e-05	-0.129879	-0.352	-0.000137735	0.10967	-0.00106977	-0.0290882	-0.00116425	0.359745	0.000283627	0.148242	0.0253272	0.101836	0.0022462	-4.54266e-05
GJB6	-8.76207e-05	-2.08611	0.0380508	-0.000643901	-0.361309	-0.0168382	-0.0231241	-0.634879	0.150617	-0.000102208	0.0765905	-0.000603752	-0.399994	-0.00269219	-4.22519e-05
MLLT11	2.77534e-06	-0.0114066	-0.291874	-0.000163255	0.329751	-0.000826005	-0.126162	0.00959199	0.532514	-0.000745361	-0.213175	0.0143065	0.0652728	0.000541997	-0.00434272
TAFA2	-9.83521e-06	-0.95497	-0.204449	-0.000830313	0.332743	-0.00222637	0.323762	-0.00699581	0.193122	0.000913567	-0.161377	-0.00130124	0.0288776	-0.000465821	0.000366844
LINC02263	-4.51437e-05	-0.895477	-0.28829	-0.000544887	0.142003	-0.00735173	0.0483375	0.0150219	-0.677956	0.000400366	-0.389758	-0.00616596	-0.15701	-0.00109757	0.000327468
F13A1	-0.000518249	-1.02533	-0.245258	-8.20644e-05	-0.432243	-0.00792821	-0.0187748	0.190647	0.319552	0.000586181	-0.0597024	0.000218852	-0.418664	0.000452243	-0.0003265
NFKB2	4.14756e-05	0.00906113	-0.0655473	0.000406624	-0.49794	-0.00526691	-0.0297222	0.933287	0.000607235	0.000272696	0.108569	-0.000408288	0.873621	-0.00123971	-0.000108257
MTHFD2	2.03493e-05	0.197085	-0.216066	-0.00034303	-0.366034	0.00127958	0.00923938	1.35229	-0.00448165	0.000587232	0.177422	-0.00297566	0.180674	-0.000345729	0.000448587
PIK3AP1	0.000155183	-0.0265724	-0.217777	-0.000922474	-0.371045	-0.00191079	0.0660222	1.21132	0.165982	0.000330418	0.0324517	0.000274729	-0.434704	0.00242578	0.000889578
LINC01088	-0.000313659	1.24497	-0.105895	0.000293801	-0.486051	-0.00760916	-0.0680099	-0.0410719	0.159752	0.000314803	0.133136	-0.000482	-0.34824	-0.000118498	-0.000648029
C1orf198	-4.4978e-05	0.446014	0.168578	-3.75341e-05	-0.178389	0.419941	-0.0155352	0.435224	0.0754857	-0.0011326	0.208906	-0.000577029	-0.276201	-0.000573513	-0.000354111
USP54	4.84211e-06	0.68918	0.124199	0.00128861	-0.191487	0.459518	0.019688	-0.00222081	-0.055085	-0.00046416	-0.316456	0.00274719	0.135235	0.00285811	-0.000850156
NOTCH1	1.23095e-05	0.0416079	0.299785	0.000827025	-0.112596	0.319482	0.15532	-0.0318275	-0.351856	-0.000710828	0.479869	0.000658467	-0.00574175	0.000253419	-0.00120923
FGL2	0.000326212	-0.83762	-0.0237197	-0.000196595	-0.476033	-0.00112389	0.0509353	-0.101155	-0.0297785	0.000630333	0.130722	-0.00145977	-0.717026	0.000359101	0.000473715
LGALS3BP	6.2804e-06	-0.00324341	0.0282746	-3.2882e-05	-0.274232	0.460799	-0.0584201	0.414118	0.126175	-0.00122187	0.382097	0.000524448	-0.511549	4.46907e-05	0.00306936
PDP1	2.21734e-05	-0.0142584	-0.358014	0.000850627	0.292911	-0.0084471	-0.0103982	0.00627286	-0.0984119	-0.000762624	-0.177289	-1.02748e-05	-0.132132	-0.00389998	0.000933472
SCARA3	0.000140263	-0.0455025	0.211845	-0.000460241	-0.0610373	-0.193238	-0.0173879	1.09706	-0.204988	-0.000733137	0.523327	0.00126459	0.20674	0.000842177	0.0011951
HSPH1	-0.000187879	-0.571313	-0.284228	-0.000110671	0.0492877	0.000193389	0.039372	0.557412	-0.0984619	0.000489194	-0.57187	-0.000431056	-0.117647	-0.000319046	-9.96871e-05
GUCY1B1	1.24095e-06	0.00340538	-0.377756	0.00185364	0.300931	-0.000295986	-0.000272336	0.00205052	-0.157117	-0.00035195	-0.106716	1.92402e-05	-0.270062	-0.0053429	-0.00266764
SNORD116-17	4.89338e-05	-0.683532	-0.150365	0.000828323	-0.0973502	0.000851747	-0.0644182	-0.00324464	-0.105907	-4.37684e-05	-0.0350939	-1.43078	-0.0801846	0.000311555	0.00119652
HIP1R	-3.49849e-05	1.42274	0.298793	0.000328342	-0.10937	0.149916	0.0186404	-0.563387	0.108287	-0.000538417	0.0158546	0.000357066	0.149801	0.000189569	0.00033
NBPF14	-7.42007e-05	0.0880912	0.33981	0.000664649	-0.334246	-0.208615	-0.156021	-0.405515	0.0231624	-0.000678072	-0.456243	-0.00779777	0.0256313	-0.000226301	0.00080584
ARHGEF1	4.2281e-05	1.2075	0.287861	-0.000332915	-0.114039	0.15833	0.221201	-0.00799471	0.119676	-3.52341e-05	-0.0611336	0.00783006	0.145674	0.000856342	-0.000180007
CENPB	-6.25347e-05	1.59401	0.466244	0.000228056	0.155278	0.000126182	-0.0196591	-0.00383903	0.207522	0.00140876	-0.0990502	0.00138015	-0.410391	0.00205793	-0.000185105
PRKX	-0.000108889	0.989926	-0.0266885	-0.000905703	-0.395055	-0.00598375	-0.0542318	0.0964761	-0.0600179	-0.000681503	-0.831451	-0.000772315	-0.148257	0.000487785	0.000346184
SMIM11B	0.000662284	0.256936	-0.0686583	0.000163902	0.0315799	0.0109094	0.0272515	0.0100658	0.534956	-0.000659952	-0.415276	0.00356926	0.0400753	-0.000213004	0.000190908
ZCCHC12	-7.59076e-05	0.0170346	-0.300054	0.000160087	0.122406	-0.188717	0.513603	-0.0512925	-0.280189	0.000263144	0.683103	0.00147286	-0.364301	0.000213263	0.000144369
FRMPD4	5.78724e-05	-0.00361989	-0.316673	-0.000108735	0.368344	-0.00129379	0.0870934	0.149292	0.0141287	-0.00163207	-0.234485	-6.45446e-05	-0.13863	0.000457871	0.000479695
RBP7	-0.00048518	0.00526069	0.0058583	-0.000111352	-0.112911	0.640209	-0.110262	0.0143241	-0.444309	0.00138364	0.548678	-0.00128885	-0.277007	-0.000115801	0.000768107
GATD3A	5.89853e-05	-0.0468711	0.0954729	-0.000383319	0.0753311	-0.00211099	0.00660342	0.0412714	0.592892	0.000368177	0.340263	0.0149917	0.17301	0.000775226	0.000416145
OTUD7B	-1.77712e-05	1.00385	0.287394	-8.25455e-05	-0.0383271	0.325929	0.0103262	0.342756	0.307023	-0.000182374	-0.142863	-5.22773e-05	-0.0468876	-0.0016807	-0.000816527
RFFL	-6.9849e-06	0.291155	0.0962543	-0.000284758	-0.12603	0.546992	0.00654812	-0.00151851	0.0117669	-0.000884964	0.00869939	-0.000232302	0.270098	-2.22717e-05	0.000912841
LRP10	0.000882366	0.478611	0.241483	0.00192762	-0.294181	0.000942907	-0.0147996	0.578944	-0.108078	-0.00332077	0.22958	0.000722322	0.00808648	0.00113349	-0.00164529
NLRC5	0.000132565	0.613906	0.122207	0.000148003	-0.253707	0.00177046	-0.0205905	1.17753	0.138282	0.000743198	0.0719434	0.000928882	0.235293	0.000800376	0.000970354
ACACB	-8.66101e-05	0.433919	0.241405	-0.000364943	-0.351324	-0.000847819	0.0216989	-0.687011	-0.147675	-0.00090087	-0.0948232	0.000598941	0.0655327	0.000182315	-0.00101857
FAM27E3	-0.00181346	0.106165	0.26389	-0.000411398	-0.234339	-0.272413	0.14717	-0.0664301	-0.422776	-5.21995e-05	-0.515309	-0.0194503	-0.182417	-0.000789171	-0.000102916
PAQR9	0.271733	0.532786	-0.33187	0.000574928	0.180682	-0.211094	-0.537363	-0.00381174	0.0148686	0.000696896	-0.0452115	7.55419e-05	0.618923	8.62504e-05	0.000601402
KLF2	-7.24967e-05	-0.801599	0.197734	0.000368968	-0.162612	-0.00397167	-0.0137346	-0.241536	-0.541082	0.000609545	0.0996315	0.00176512	-0.112871	-0.00141917	0.000147166
PRELP	-0.000133811	-1.20285	0.208052	0.000999296	-0.314772	-0.00770173	-0.103356	-0.551169	-0.626026	2.8038e-05	-1.04352	0.0196453	-0.363363	5.35538e-06	-0.00150823
CYP27A1	0.000137463	0.00941614	0.0658115	0.00039228	-0.279873	0.515457	0.0120974	0.0727169	0.0205562	-0.00129107	0.0371905	-0.000586121	0.00562764	0.000312427	0.000249354
UNC5B	0.000270256	-0.022336	0.14558	8.35189e-05	-0.0840516	0.504309	0.0142136	0.0158505	-0.43366	-0.000701933	0.202468	-5.99042e-05	0.26013	0.00427632	-0.000387454
PDE1C	-3.48253e-05	0.825984	-0.0545913	0.000334134	-0.127793	0.523754	-0.0072258	0.00194228	0.055808	-0.000170288	-0.0172319	-0.00163755	0.0889181	0.00093916	-0.000187517
SYNGR2	0.000142149	-0.689687	-0.0466017	-0.000165744	-0.208864	0.626649	0.0114758	0.21997	0.140221	-0.000646085	-0.161014	0.0133686	-0.0667768	0.00272005	-0.000370088
SNORD115-41	0.000166409	-0.00281673	-0.0405379	-0.00018286	0.00647935	-0.179758	0.146528	-0.00169559	-0.225725	-6.98987e-05	0.0171099	-1.43229	0.0819942	-0.00054819	-0.00216729
SLC4A5	-0.000442553	0.171376	0.171207	-0.000447485	-0.134558	0.35253	0.265722	0.257289	0.3058	0.000780496	0.0246228	-0.000562817	0.0412675	-0.00207605	-6.5919e-05
RGR	-9.51684e-05	-0.0117312	-0.00191761	0.00019334	-0.22979	-0.384371	-0.293586	0.0423111	-0.588262	-0.000741133	0.30122	-0.000820935	0.133207	1.02148e-05	0.000248021
RPS28	-1.10325e-05	0.219265	0.0320909	0.000658817	-0.0782375	-0.00280276	-0.0701863	0.152479	-0.668162	0.000106385	0.331131	-0.000417481	-0.228394	0.00018112	-0.000136759
MIR3976HG	-0.000604886	0.0167812	-0.0794967	5.9075e-05	0.104325	-0.186658	-0.316135	-0.717509	0.371232	9.79701e-06	-0.877161	-0.00197071	-0.043618	7.75626e-05	-6.23366e-05
NIBAN1	-0.000213766	-0.0892152	0.102921	-0.000493165	-0.314998	-0.00393603	-0.051496	1.18012	-0.284424	0.000341569	0.173039	0.00230146	-0.175762	0.00226458	0.00055368
IRF1	0.000109798	-0.00493195	0.10145	0.000151446	-0.270631	0.0162555	-0.0185736	1.21905	-0.240374	0.000922793	0.262041	0.00060425	0.586438	-0.000188695	-3.71674e-05
THSD4	0.000150983	-1.44753	0.206939	0.000289293	-0.335143	-0.00324811	0.074916	0.137166	-0.253286	0.000617915	0.290518	-0.000687746	-0.410276	-0.00190766	0.00051042
MAGEE1	-0.000486263	-4.65873e-05	-0.405214	-0.000263256	0.184089	-0.000411251	-0.00208557	-0.0277796	-0.598062	0.000288331	0.0986888	0.000326306	-0.266071	0.00118317	-0.00226341
ATF3	0.000309604	-0.0200754	0.00329983	0.000273084	-0.101924	0.429867	0.0360319	1.03451	0.183968	0.000557491	0.303049	-0.00773476	0.352681	0.000954146	-0.000198975
KIF6	0.000243965	2.20963	0.131966	0.000342063	-0.183951	0.0193706	0.0586249	-0.388102	0.0805983	-7.10241e-05	-0.0911573	-9.03871e-05	-0.194947	-8.93298e-05	0.000915777
MT2A	-8.96288e-05	-0.0621597	0.225547	-0.000195024	-0.292709	-0.00447139	-0.206123	0.911855	0.173752	0.00050304	0.0527051	0.00253872	0.213271	7.64205e-05	-0.000282799
DIRAS2	7.41321e-06	0.881433	-0.36279	0.000298745	0.247953	0.000338509	0.036741	0.000549094	-0.0202341	-0.000825144	-0.413692	0.00104156	-0.260943	0.000849964	-0.00110504
ALDH1L1	-4.31581e-05	0.065978	0.140861	9.83996e-06	-0.227122	-0.220545	-0.268188	0.870537	-0.0569419	-0.000643607	0.148563	-0.00103255	-0.256424	-0.00206238	-4.18471e-07
NOTCH2NLR	-0.000261954	0.234618	0.106281	0.000113741	-0.0697774	-0.000160935	-0.0096919	0.114953	0.747502	-0.000135466	-0.0646635	-0.0258109	-0.0294451	-0.00307042	0.000260505
CERS2	1.48366e-05	-0.00100232	-0.12094	0.000388143	-0.36551	0.49796	-0.0174444	0.0165439	-0.1083	-0.000679703	0.336184	-0.000181431	-0.0460879	0.000549478	0.000175125
RHOG	-8.21778e-06	-0.471949	-0.013675	-0.00061076	-0.222609	0.561913	0.0372615	0.282868	0.0163719	0.00021023	0.581382	0.321401	-0.0329333	0.000128494	0.000673782
ATP1B1	-4.23869e-05	-0.010896	-0.358949	-0.00168773	0.244456	0.110964	-0.375394	-0.0115267	-0.119211	0.000611842	0.0670756	-0.000366738	-0.0744802	0.00105539	-0.000349498
SLC8A1	0.000198177	0.0172614	-0.315577	0.00199715	0.297717	0.00378218	-0.215351	0.00207891	0.166112	0.00154015	-0.508343	0.000161683	-0.351493	-0.000825982	-0.000818091
SLITRK4	5.65538e-05	-0.569191	-0.302436	0.00113159	0.286448	6.94535e-05	0.000438596	0.277365	0.146379	-0.000312702	-0.0967179	-0.000191033	-0.061335	0.000620649	0.000399985
DDR1	3.7953e-05	0.0837185	0.163372	0.000655108	-0.247728	0.329467	-0.0843354	0.360505	0.0623401	-0.00252646	0.291144	-0.000249465	-0.0766164	0.000511092	-0.0012775
ENG	0.00272721	-0.0712664	0.109907	0.000491673	-0.0986065	0.0512734	0.00855265	0.884347	-0.284809	-0.000702721	0.233003	0.0222967	-0.0734701	-0.000234055	0.000291191
ZNF208	0.00116116	0.107475	-0.00756693	0.000281668	-0.145784	0.0452444	-0.0111113	-0.0445488	0.00301444	-0.000672079	-0.133306	-0.00405678	0.102486	-0.00131962	-0.000571036
MRPS24	0.000637359	-0.14013	0.00133612	-0.000283779	0.116385	0.00206238	0.0373452	0.232426	-0.10259	-0.00033497	0.0812951	0.0117549	0.0247398	0.001225	0.000410579
CA2	-3.46328e-05	-0.0180865	-0.149019	0.00041065	-0.241087	0.469119	-0.084282	-0.0329357	-1.1696	0.000591893	0.258446	0.000564946	0.0911012	0.0025461	7.56163e-05
CSRNP3	3.61104e-05	-0.00177823	-0.358968	0.00217071	0.285044	6.47167e-05	0.000150893	0.248645	-0.15222	-0.00091223	-0.0986855	-9.21755e-05	-0.147919	-0.00305171	-0.000324862
PRKCG	3.30463e-05	-0.486728	-0.0945518	0.000612786	0.481795	-0.00089101	0.27731	0.0010005	-0.381563	-0.00187791	0.180116	0.00591653	-0.391205	-0.000160386	-0.00214016
HLA-DPA1	0.000474736	0.0203868	-0.0983119	-1.53744e-05	-0.298218	0.00455721	0.038361	0.108571	0.510409	0.000445509	0.141156	0.00151262	-0.695203	0.000928495	0.000425899
SNORD22	2.47551e-05	0.00607282	-0.0193874	-0.00119014	-0.283564	0.126445	0.00356076	-0.00325809	-0.0540785	0.000152755	0.0208817	-1.31756	-0.0526436	0.0110349	0.00176688
OPCML	1.76503e-05	0.00638042	-0.373399	0.00126302	0.281961	-0.000769546	-0.10984	0.0010706	-0.267549	-0.00205818	-0.21112	8.95338e-05	-0.18136	-0.0016433	-0.000168108
MUC20	-0.0036227	0.0060781	0.257457	0.000281062	-0.0730549	-0.0140548	0.183796	0.0207681	0.280175	0.000612799	-0.4353	-0.000514134	0.0834699	-0.000105349	-0.000274333
COL5A2	3.22551e-05	-1.39067	-0.0419117	-0.000747503	0.362827	-0.0043228	-0.393844	-0.00187639	-0.378353	-0.00151302	-0.493477	-0.000615403	0.274932	0.000822772	0.000144351
PCMT1	-2.72167e-05	0.00186434	-0.343546	0.00268653	0.222466	0.0519107	-0.161146	-0.00370671	0.0782685	-0.000624837	0.172314	0.000891195	-0.223271	0.00133365	0.000529682
LGALS3	0.000695534	-0.175723	0.154026	-3.01354e-05	-0.246905	-0.259098	-0.0731679	1.10525	0.0296686	-0.000948258	0.492908	0.00179899	-0.117437	-0.00135514	4.37912e-07
PLEKHB1	-9.66487e-05	1.58774	0.301718	-0.00046844	-0.0382304	0.165986	-0.0922818	-0.00466537	0.0863035	-0.000898118	-0.205576	4.88461e-05	-0.550806	0.00040493	0.000760372
ATL1	1.0109e-05	0.323409	-0.449136	0.000833592	0.0988266	-0.000116899	-0.0040302	-0.198104	0.301275	-0.00183276	0.14249	-9.23927e-05	-0.0318675	-0.000114669	0.00150265
ABI3BP	0.000501232	0.840808	-0.0912969	0.000699684	-0.48085	0.00169823	0.0787441	-0.376276	0.0642929	-3.2446e-05	0.23748	0.000926974	-0.465418	-0.000827268	-0.00115559
RAB43	-0.000415271	-0.027603	0.129599	9.82443e-05	-0.0189496	-0.0178541	0.0292006	0.036806	0.458507	0.000639995	0.00323968	0.0583676	0.797428	0.000194932	-9.8581e-05
SNORA3B	2.53066e-05	-0.0547152	0.00780581	-0.000279848	-0.117676	0.000514704	0.0273306	-0.00165324	-0.434036	6.34609e-05	-0.0733186	-1.52967	-0.0652726	0.0008243	1.17605e-05
LOC283335	9.75001e-05	2.07458	0.194013	-0.000267621	-0.0297355	0.00627802	-0.017554	0.388279	-0.068234	0.000725088	0.609961	-0.00575911	-0.152157	-0.000331151	0.0025552
LINC01962	6.90006e-05	0.0779528	0.00117057	0.000114457	-0.0793697	0.000125571	-0.00747818	0.0279664	0.180584	0.000942373	-0.138088	-1.42485	-0.124924	0.00127502	0.000552191
MEPE	-0.000134075	0.000410534	-0.354167	-0.000281297	-0.0190867	-0.00913299	-0.0694665	0.043957	0.277715	-0.000438647	-0.122868	0.000408334	0.0917064	-0.000240514	-0.000516437
HTR5A-AS1	-4.26255e-05	-0.0270543	-0.359277	4.66454e-05	0.234935	-0.00870494	0.0114142	0.386617	-0.628026	-7.58466e-05	-0.494572	-0.000585809	-0.0205478	-0.000301126	0.00110301
NKAIN4	0.000221522	1.17448	0.246343	9.85782e-05	-0.23138	-0.264216	0.259269	-0.00399655	0.0479755	-0.00152493	0.55419	0.0013555	-0.210245	0.000495137	-0.000778254
PCP4L1	-2.34249e-05	-0.0966001	-0.259452	-0.000527585	0.280833	-0.00191433	-0.0650461	0.000355912	-0.621262	0.00169318	0.319465	3.08057e-05	-0.366129	0.000356345	0.000307143
ADAM33	-0.000111339	-0.986428	0.343437	0.000161869	-0.0110402	-0.00674499	0.116667	-0.0813915	-0.50477	-0.00100532	-0.583082	-0.000249333	-0.202942	0.00033797	8.75304e-05
SNHG1	7.90967e-05	0.0245403	-0.111906	-0.000271942	-0.30129	0.000449018	-0.004756	0.0965125	-0.0779165	-0.000118906	0.392614	-1.40472	0.272051	0.000604762	-0.000837589
IGFBP7	4.85898e-05	0.0306917	0.282209	0.000426764	-0.0928211	0.000263918	-0.249704	0.994487	0.14119	-0.00108946	0.0959054	-0.000897304	-0.235716	-0.00134319	-0.00179494
REEP3	2.055e-05	-0.011437	-0.0564715	0.000527043	-0.214716	0.588663	-0.162481	0.0954139	0.0301271	-0.000392951	-0.000410304	-0.000675285	-0.331514	-0.000675173	-0.000586658
CXCL14	0.000200592	-2.01562	0.181765	-0.00029547	0.211679	-0.0159191	-0.0492434	0.306887	-0.66328	0.000306398	0.894446	-0.00114868	0.125199	-0.000805003	0.000886622
MSR1	-0.000168897	-0.0173281	-0.126637	-0.000359567	-0.402999	-0.00181793	-0.00924655	0.992441	0.136012	0.00126895	0.372052	-9.26518e-06	-0.291468	-0.000399419	-0.000327742
MIDN	0.000126056	0.00552994	0.269545	0.000411589	0.0756743	0.00181111	0.0610302	1.27188	-0.275383	0.00209292	1.13283	-0.000589389	0.347723	0.00158279	-6.39835e-05
RHBDF2	0.000664976	0.205095	0.0793803	-1.73552e-05	-0.354826	0.00149002	0.135198	0.516565	0.332203	-0.000366753	0.166537	0.000481997	-0.297538	0.00212444	0.00116534
CHD7	-0.000109676	1.06587	0.306674	-0.000510747	-0.131385	0.213366	0.00624827	-0.136041	0.274469	0.00292238	-0.0572829	-0.0003848	0.0649495	0.000508973	0.00114375
ACVRL1	0.000275381	-0.0242301	0.188317	0.00077088	-0.0917035	0.0040269	-0.131333	0.604647	-0.364147	-0.000259965	-0.198686	0.00896678	0.256945	-0.000937168	-0.000192949
DMRTC1	0.000893052	-0.0534519	-0.123361	-7.59336e-05	0.168886	0.000169979	0.0120396	-0.036552	0.418011	-0.000629894	0.600688	0.00435542	0.0449089	6.17406e-05	0.00030344
FGFR3	-3.96673e-05	-0.011831	0.391723	-0.000468352	0.0360415	-0.179684	-0.043504	-0.761685	-0.066581	-0.000596562	0.65465	-0.000666233	-0.483849	-0.000650954	-0.0017678
ARHGAP23	2.99259e-05	0.0278687	0.265895	-0.000202841	0.0129174	0.519079	0.0813835	0.0189014	-0.159242	-0.000360047	0.0428464	4.23938e-05	0.122084	0.00030379	-0.000246959
TOGARAM2	-0.000167803	0.0981006	-0.0265366	0.000323828	-0.281742	-0.0114904	0.0893264	-0.0705031	-0.661054	0.000149968	0.0260448	0.000190722	-0.3723	-0.0002761	-0.00113995
FAM124A	-8.40045e-05	0.00319918	-0.033996	-0.000712973	-0.0718091	0.632802	0.111027	-0.0154418	-0.324905	-0.000563	-0.010364	4.90808e-05	-0.253276	0.00293415	-8.99894e-05
ZNF469	5.16272e-05	-0.0845724	0.38649	0.00027472	0.130771	-0.239153	0.00684338	-0.389264	-0.0615767	-0.000301658	0.234442	0.0479534	-0.0280887	0.00631024	0.000111526
ADGRE5	-6.22317e-05	0.058637	0.0101015	0.000266158	-0.108397	0.520208	0.029443	0.0230462	0.251691	0.000237015	0.571354	0.000271873	0.20167	-0.00127412	2.1872e-05
HLA-DMB	0.00110489	0.0301	-0.14568	9.55203e-05	-0.41518	-0.00541689	0.0173477	0.019741	0.121497	-1.24932e-05	0.1377	0.00168901	-0.571175	-4.98168e-05	0.000387332
NAP1L3	-0.000330416	-0.0022345	-0.334047	-0.00155637	0.177868	-0.00122627	0.00851243	-0.00363148	0.202253	0.000159663	-0.209878	-0.000264105	-0.235187	0.00101431	-0.000407361
TRPM1	0.000272246	0.155316	0.102708	1.57475e-05	0.0304206	0.0367433	0.306548	-0.0298315	0.595526	-0.000391187	-0.0701588	0.00113687	-0.0514719	-0.000394868	-0.000326705
MINDY1	2.3091e-05	0.856127	0.138134	0.00168353	-0.156219	0.390984	-0.0655299	0.00228532	-0.0724222	-0.002898	-0.124801	-3.06751e-06	-0.0415311	0.000902067	-0.000349465
SYS1-DBNDD2	0.000125502	0.778767	-0.0255143	0.000449775	-0.144037	0.3796	-0.0164809	-0.00620236	0.000381884	6.5377e-05	0.590271	0.00701741	0.357794	-0.000144983	0.000514068
GBP3	0.000250075	-0.105375	0.127122	9.60936e-05	-0.0662934	-0.00284532	-0.123642	0.855284	-0.406132	0.000352844	-0.230437	0.00184133	-0.956725	-0.000314131	0.000218877
MYOF	0.000178803	0.00666545	0.274035	-0.000183797	-0.349844	0.00175751	-0.201825	0.463871	-0.196286	0.000648534	-0.307719	0.00181052	-0.281407	0.000628489	0.000800837
FLRT3	-0.000214536	-0.045562	-0.474976	-0.000999999	0.0386169	-0.00401806	0.0863552	-0.0304204	0.141536	0.00125709	-0.362009	1.21001e-05	0.013276	-0.000619544	0.000331066
CBLN4	0.000284968	-1.13682	-0.0735765	-0.000285014	0.457991	0.000325549	-0.0901769	0.000623078	-0.597368	-0.00157661	0.374238	-0.00921905	0.0875946	0.000180485	0.00174841
SMIM43	0.00108253	0.11381	-0.175699	0.000229547	0.476299	0.00688801	-0.00397267	0.000946992	0.0266253	-0.00107379	-0.342864	0.000299487	-0.479617	-9.80793e-05	0.00223175
NKD1	-0.000374554	-0.0235618	0.381833	-2.86191e-05	0.0431336	0.355041	0.035495	-0.0606954	0.0342358	0.000419946	-0.0744232	0.000706613	-0.674098	0.000210932	0.000634704
GAP43	0.000210344	-0.175975	-0.177179	-0.00121776	0.427528	-0.00455012	-0.0068356	0.00256729	0.211579	-0.00107069	-0.122871	4.13166e-05	-0.0134788	-0.00146563	0.000603251
MAP2	2.31193e-05	-0.24615	-0.198582	-0.000465473	0.373223	-0.00119334	-0.00297916	0.000944756	0.511197	0.000779629	-0.475384	-1.33644e-05	-0.185484	-0.000334872	-0.000995599
PLK2	-1.25785e-05	-0.836357	-0.212953	0.00228714	0.366078	0.001226	0.130529	-0.000661106	0.169066	0.000994569	0.119961	0.000237522	-0.242047	0.000206538	-0.000383079
INA	-2.995e-05	-0.641591	-0.164382	-0.000504796	0.362233	-0.000280301	-0.345054	-0.00167534	-0.0497582	0.00203773	-0.394622	0.00370135	0.219045	0.000291568	-0.000237
GUSBP3	-1.92557e-06	0.790428	0.218856	-0.000156612	-0.11399	0.193427	0.0578816	0.0580788	-0.13417	-4.50322e-05	0.131157	5.18469e-05	0.0634027	-0.000465268	0.000261587
MATN2	4.10023e-05	0.588009	0.0477229	-0.000789163	-0.212825	0.184843	0.134811	0.824972	0.251804	-0.000260153	0.165344	-0.000329019	-0.212664	1.99263e-05	7.82553e-05
ADIRF	-5.05107e-05	0.0120887	0.249592	0.00019299	-0.29027	-0.0883321	0.00427466	0.0695896	0.113204	-0.00016851	0.096399	0.00179556	-0.634125	-0.00113361	-0.00178903
GXYLT1P6	-0.00132904	-0.152619	-0.217649	-0.000265645	0.02403	-0.00166784	0.082529	-0.173813	-0.377017	0.000209794	-0.110027	-0.000207779	-0.371575	-0.00012348	-3.06045e-05
MRC2	0.000269837	0.15461	0.263846	0.000470184	-0.371386	0.005005	0.153989	-0.308229	0.133486	0.000734224	0.450868	-0.000177529	-0.402398	0.000135885	0.000951853
SFRP1	-0.000496135	-0.000482677	0.00220792	-0.000390611	0.000827128	0.580561	0.0162085	-0.0143598	-0.141545	0.000925355	0.00427277	-2.09858e-05	-0.156613	0.00023565	0.000350894
ARL17A	0.000578505	0.104521	-0.144658	-0.000208531	-0.213411	0.000414289	0.167228	0.0111198	-0.0284794	-0.0003701	-0.599616	-0.00123197	0.16799	-0.00159161	-7.42956e-05
KLF4	-0.000366318	-0.708469	0.22137	0.000408657	-0.0209378	0.000861587	-0.0410128	-0.0250688	-0.0825727	0.00127216	0.267657	-3.70606e-05	-0.0952133	-0.000715327	-0.000260446
EVC	7.54614e-06	-0.00962496	0.347134	0.000746796	-0.232742	-0.187653	0.0584027	-0.00214724	-0.0252547	-0.00189822	0.0537695	0.00430782	-0.255857	-0.000165686	-0.00386369
STX1A	7.3303e-06	0.0164415	0.0379008	-0.0012043	0.553558	0.00217491	0.529761	-0.225364	0.612414	-0.000491282	-0.0326429	-0.00431455	-0.446585	0.000175819	-0.00106623
LCNL1	-5.09024e-05	0.223276	0.194193	0.00027919	-0.133623	0.166246	0.144665	0.00236568	-0.606975	0.000512149	0.281798	-0.000390535	0.207886	0.000529991	-0.0018596
CLSTN3	-7.69515e-06	-0.0108123	-0.281388	-0.000998679	0.35111	-0.00198317	0.0732904	0.000674983	-0.536714	-0.00255411	0.126905	0.0014363	-0.153611	-4.52376e-06	-0.000620171
MECOM	-8.59935e-05	-0.123435	0.302388	-0.000219505	-0.0810784	-0.02692	-0.107492	0.479632	0.110379	0.000843625	-0.821323	0.00031466	0.0539172	0.000571798	-0.000753617
VTRNA1-1	-1.91408e-05	0.467903	-0.018016	0.00128432	-0.205069	-0.00136361	-0.0725873	0.035515	-0.130552	0.000377164	-0.381691	-1.15857	-0.0741765	-0.00070111	0.00161296
DOCK1	-3.43265e-05	1.33619	0.279958	0.000294152	-0.169906	0.121346	-0.0266597	-0.00816035	0.0969431	0.00091415	-0.352553	-0.000874865	-0.0185796	-0.00233039	0.000674709
TRIM37	0.000185926	0.00296961	-0.319724	0.00158207	0.326866	0.000191677	-0.209514	0.00502112	0.360237	0.000478484	-0.0050742	3.3712e-05	-0.0463118	-0.00136433	0.000678682
PKD1L2	-0.000242383	1.25505	0.0969808	0.000407998	-0.0927909	0.289494	0.0453962	0.00862438	0.456337	0.00130027	0.00512316	-0.00171043	0.150271	-0.000581857	-0.00258473
LOC105369201	7.26256e-05	0.0310659	-0.093519	-0.000173325	-0.174181	0.515306	0.0395534	0.0067375	0.508754	-0.000558505	-0.0290059	0.000395121	0.346677	-0.000804191	-0.00105013
PVALB	-0.000414418	0.0121342	-0.17238	-0.0013271	0.329266	-0.000444678	-0.559117	-0.0143466	-0.415155	0.0019533	-0.140365	-0.00228953	-0.090498	0.00209834	0.000332059
CABLES1	-0.000499365	-1.22243	0.35904	-0.00071529	0.106722	-0.0240749	-0.0373172	-0.437709	-0.166187	-0.000673765	-0.500881	-0.000306362	-0.444502	-0.00474243	-0.000115228
SPHKAP	0.000161162	-0.00117802	-0.0887211	4.71296e-05	0.472345	-0.000815321	-0.0926748	0.00881578	0.619653	-0.00127453	0.0474159	0.00190848	-0.242784	-3.9574e-05	-0.000707759
PACC1	-7.03246e-06	0.000448099	-0.114605	0.000585101	-0.167649	0.586791	-0.0301392	-0.00335631	0.293381	-0.0020382	0.0967903	3.87258e-05	0.0107483	-0.000287649	0.000293631
LOC101928414	-0.000224759	0.467799	-0.0786657	-0.000149344	-0.205928	-0.000647095	0.110322	0.0309533	0.0297246	0.000347388	0.741634	-0.0518696	-0.0589278	-0.00029356	0.00107781
HSD11B1	-4.26859e-05	-1.67073	-0.0848524	0.00039076	-0.0172932	0.593407	-0.420896	-0.0352341	-0.114366	0.000288847	-0.0847912	0.000838809	-0.370551	-0.00109853	-0.000885947
SHROOM1	1.73362e-05	0.0201199	0.129366	0.000277251	-0.0957585	0.520741	0.173676	-0.0495481	-0.305729	-0.000326281	-0.549398	-3.08622e-05	0.0732966	0.00088352	0.000228804
PODXL	0.000250209	-0.858346	0.217201	0.000541166	-0.0787617	0.000691505	-0.0582082	0.467189	-0.31503	-0.00038419	-0.273329	0.00307024	0.0447326	-0.00240519	-0.000555429
CEBPB	-3.56712e-05	0.0499979	-0.255583	-0.000487698	-0.365736	-0.196643	0.0665407	0.991734	-0.929943	0.000795912	0.254266	-0.000944303	0.444118	0.00419657	0.00100255
IGDCC4	4.04559e-05	1.07749	0.210208	0.000193577	-0.208443	-0.209123	0.00510523	0.465115	0.150405	-0.00130093	0.0468326	0.00023072	-0.223454	-0.000130612	-0.00307107
ZEB2	-0.000113477	1.98993	0.227863	-0.000591211	0.0208307	0.177511	0.0166669	-0.0235345	0.244561	0.00217807	0.196482	-0.00420664	-0.417625	-0.00112429	0.000310611
GGT5	-0.000367991	0.105531	0.221597	0.000777763	-0.00175423	0.000705255	-0.0999402	0.54614	-0.127143	-0.000338277	-0.307683	0.00881225	-0.0721462	0.000906994	-0.00102962
GRIN2A	9.83424e-05	-0.226122	-0.253513	-0.000114777	0.388999	-0.000101737	0.00628532	0.0161954	0.0889183	0.000279707	-0.175279	-6.50887e-05	0.0472993	-0.000133294	0.000115475
PLSCR1	-7.10505e-05	-0.0310243	-0.0172072	-0.00179295	-0.238837	-0.00802688	0.0756939	1.64882	-0.0444011	-0.000299295	-0.44625	-6.20861e-06	-0.0344914	-0.00256917	0.00201046
ABCA1	9.47833e-05	0.0516101	0.220544	0.000341249	-0.416112	0.000694085	-0.0405508	-0.163602	-0.215664	5.34466e-05	-0.000667835	6.86409e-05	0.0209745	-0.00228583	8.18099e-05
CIITA	0.000380664	0.0828028	0.0934385	-6.07945e-05	-0.325483	-0.000934608	0.0360782	0.411481	0.10259	0.000965629	0.0740912	-0.000533248	-0.338891	0.000262305	0.000982737
DOCK8	0.000965983	0.0509081	0.11498	-0.0002832	-0.318967	0.00865646	0.0461026	-0.0114508	0.424268	6.8758e-05	0.274278	0.00144417	-0.573251	0.00282924	0.00163343
CA10	7.87666e-05	-0.705941	-0.277078	0.000146949	0.29034	-0.000447547	0.0146493	-0.0751539	0.603276	-0.000488753	-0.16186	0.000344918	-0.131087	0.00027025	0.00014485
HLA-DRB1	0.00822688	-0.17971	0.00745843	-0.000103214	-0.23148	0.00258205	-0.0107557	0.168474	0.0640198	0.000345534	0.233533	0.00371004	-0.507157	0.00160365	0.000276086
EPAS1	0.00020342	-0.111247	0.329541	0.00051683	0.048793	-0.00119554	-0.0419314	0.963707	-0.311224	-0.00147323	0.0807844	0.00125921	0.0298564	-0.00191367	0.000130515
NAP1L5	-6.41353e-05	-0.0452568	-0.238682	-0.000902528	0.304288	-0.00315342	-0.115619	0.00291653	0.417592	0.000265077	0.408267	-7.71803e-05	-0.0442988	-0.00130908	-0.000446128
GLP2R	0.000321897	-1.41701	-0.0928002	0.000446425	0.0626677	-0.0208097	-0.0607613	0.114762	-0.245554	-0.000476374	0.510172	9.24418e-05	0.155139	0.000509647	4.91516e-05
EIF4A2	1.55048e-05	-0.00350518	-0.41626	5.25447e-05	0.0723717	0.000862542	-0.00245707	-0.00489135	0.386676	0.0019414	0.0435954	-0.000192741	-0.33715	0.000108346	0.00193062
TNFRSF1A	-1.11194e-05	0.0237632	0.0110951	-0.000993081	-0.328788	-0.176739	0.009587	1.30281	-0.534621	-0.00242475	-0.00151378	-0.000244077	-0.217986	-2.63239e-05	0.000461203
HAP1	-1.55413e-05	-0.0229612	0.135538	0.000864207	-0.0749094	-0.238308	-0.356432	1.00094	0.2529	-0.0007512	0.0718908	0.00217444	0.407547	0.00117213	-0.00189881
LOC101930421	1.58918e-05	1.13881	0.224255	0.000196892	-0.0377213	0.193913	-0.174948	0.60111	0.273023	-0.00129398	0.0211881	0.000201615	0.26172	-0.000369968	-0.000134459
RGS16	0.000186772	0.236651	-0.00633994	-2.37829e-05	-0.0351405	0.00957158	0.0911011	1.51955	-0.0528956	0.000948933	0.883537	-0.00236476	0.0679944	3.57349e-05	-4.41594e-05
NWD2	-1.69664e-05	-0.444975	-0.197069	0.000990809	0.288825	-0.00106789	0.371964	0.00518807	-0.0976449	-0.000750551	-0.435837	0.00166925	-0.395432	-0.000977989	-0.00183569
SREBF1	-0.000139776	-0.0184251	0.207122	-0.000386529	0.109934	0.480539	0.194675	-0.0239201	-0.139149	0.000454689	0.546705	0.000320146	-0.132486	0.00169339	-0.00184624
ACSL1	-8.42065e-05	0.746174	-0.229367	-0.000560741	-0.207205	0.454802	0.0156028	0.276587	-0.0976187	0.000921581	-0.112895	3.65029e-05	-0.317665	0.00910626	0.000402498
ACSL5	6.92154e-05	-0.114179	0.196988	0.000156858	-0.104229	-0.00153102	-0.179045	1.03413	-0.165123	-0.000390939	-0.512341	0.000753354	-0.0745414	-0.00116693	-0.000130669
ABCG2	0.000263274	-0.2823	0.340352	0.000282607	0.0603298	0.000997006	-0.0494942	-0.568933	-0.203488	-0.000791751	-0.0344454	0.00319582	-0.182577	3.10758e-05	-0.000965569
NR4A2	-0.000159455	0.38289	-0.0216442	0.000328906	0.248103	0.0983427	-0.00169641	-0.0388907	0.141318	0.000205544	-0.0587751	0.00267389	-0.319542	0.00142572	-0.00110816
CNTN5	0.000247725	-1.27007	-0.1967	-0.00116866	0.240582	-0.00240414	0.0561569	-0.0129366	-0.093456	-0.000651755	0.00554852	-0.000972882	0.0253603	-0.00135909	0.000902404
OXR1	4.89867e-06	-0.0703949	-0.282153	-0.000440188	0.344983	-0.000121564	-0.0912975	-0.00312568	0.228728	-0.000166201	-0.391574	-0.00021716	-0.231559	9.42534e-05	0.000917381
RNASEK-C17orf49	-3.01577e-05	0.0634519	0.0969181	0.000187241	0.261812	0.0469911	-0.00948962	-0.0411663	0.482226	0.000419275	0.283528	0.00970376	-0.617056	-0.000201817	0.000172204
APBB1IP	0.000658765	0.0674357	-0.0125649	-0.000172082	-0.366814	0.00925185	0.0771861	0.043176	0.215881	0.000838685	0.63965	0.00282451	-0.251175	0.00221577	0.00127963
STXBP5L	-2.39023e-05	-0.0058985	-0.277054	-0.000865254	0.307084	-0.0656161	-0.0301657	-0.00773517	0.392209	-0.00109838	-0.350164	-5.60847e-05	-0.15794	-4.41118e-05	0.0005498
VCAN	-0.000233006	1.6127	0.067805	0.00118877	-0.35324	-0.00212715	-0.102492	-0.383475	0.116459	-0.000365583	-0.0536349	-0.000293736	-0.274825	0.000637028	-0.000812009
GPR4	-9.78151e-05	-0.0110573	0.0808097	0.000783843	-0.0812959	0.00517685	-0.00905569	1.30159	-0.00879436	6.04173e-05	-0.610094	-0.000312891	0.338317	-0.00103502	-0.000394291
FAM95C	-0.000168091	0.433003	0.00818244	0.000499281	-0.000695781	0.37793	0.0284909	-0.0281597	-0.176135	7.10584e-05	-0.339609	-0.000128621	0.0629923	-0.000701975	-0.000540706
UHRF1	-3.28948e-05	1.61995	-0.105911	0.000347707	-0.230815	0.0012558	0.0268076	0.217466	-0.483689	-0.000286835	-0.141372	-0.00108292	0.223725	0.000269473	0.000504304
PPIP5K1P1	-0.000900323	-0.314043	-0.006737	-0.000729317	0.312155	-0.00244478	0.116274	-0.0299574	0.547111	0.000141081	-0.975764	-0.00127867	-0.85205	-0.00022376	-0.000195791
BGN	6.18079e-05	0.498264	0.0733033	0.00110108	-0.15062	-0.000737147	-0.0277779	0.735732	-0.154742	-0.000589911	-0.10806	0.00168763	-0.565435	0.000358803	-0.00215175
CFB	-6.02195e-05	-0.554171	-0.00748101	9.30853e-05	-0.552738	-0.00458591	-0.0125173	0.0113088	-0.056041	0.000205537	-0.300851	0.00184678	-0.21548	-0.000356807	-0.000529677
HS6ST3	0.000281033	-1.41214	-0.0655787	0.000556398	0.390597	-0.00137305	-0.0443046	0.121699	-0.369729	2.57494e-05	0.010695	-0.000493038	0.129849	-0.000531059	0.0045926
FGF2	0.000800009	-0.198891	0.119407	-0.000484373	-0.197362	-0.174584	-0.00585037	1.26188	0.140905	-0.000780271	-0.0423907	-0.000222665	-0.371889	-0.00304358	-5.78945e-05
CTXN1	3.27242e-05	-0.624397	0.281607	9.42874e-05	0.478663	-0.00137301	0.430711	-0.000644147	-0.0779483	0.00028719	0.170171	0.49521	-0.237114	0.00182284	5.24655e-05
DSTN	-8.7169e-06	-0.00255933	-0.385877	0.00133347	0.14594	-0.000452085	-0.0732896	-0.00213637	0.541569	0.00416139	0.131828	2.96162e-05	-0.269559	-0.000619371	0.00068128
MTUS1	-5.16685e-07	0.0907005	0.087409	-0.000654208	-0.17909	0.464279	0.00524703	-0.0124368	0.0234675	0.000408683	-0.42732	-0.00558381	0.00925022	-0.000853915	0.00293138
AIF1	0.00196149	-0.1001	-0.0223993	-0.000301375	-0.129891	0.00381662	0.0443454	0.657876	0.505187	-0.000167717	0.30883	0.00163217	-0.569544	0.0022238	0.000314208
LNX1	2.35018e-06	-0.413491	-0.245135	0.000324093	0.365185	0.000220597	-0.0233453	-0.00275083	-0.237275	-0.000337383	-0.201256	-8.774e-06	-0.20826	-8.28693e-06	0.00122676
HES6	7.44385e-05	0.0292801	0.439756	0.000967413	0.217574	0.00606483	-0.397742	-0.447587	-0.256559	-0.00019663	0.195039	0.000653552	0.239378	0.000980032	-0.000107677
CCDC80	0.000710904	0.218585	-0.0965159	1.71385e-06	-0.313991	0.00452913	0.0753886	0.58598	-0.101877	-3.79225e-05	0.404388	-0.00601485	-0.578765	-0.000320795	-0.000168009
EMX2OS	0.00015669	-0.036001	0.284435	0.000320799	-0.200634	-0.317027	-0.0968438	-0.0164937	-0.112897	-0.0016152	-0.0913741	0.000158849	-0.203138	-0.00338061	0.000320813
CDH13	-3.58385e-06	-0.0814975	-0.252179	0.000216841	0.377613	-0.00613309	0.0464007	0.00239179	-0.0682197	-0.000525787	0.281122	-0.000353544	-0.0988667	0.00113773	-0.000215408
NMNAT2	1.01772e-05	-0.00170842	-0.298779	-0.000335984	0.276771	-0.060213	0.0603399	0.00187152	-0.0221766	0.000280808	-0.113019	3.88274e-05	-0.294903	-0.00107222	-0.00160698
TUBB6	8.34185e-05	-0.466819	0.115434	0.000548003	-0.254412	0.00578362	-0.14996	0.878131	-0.421944	-3.86651e-05	0.0169367	0.00449467	0.063636	-0.000271584	-4.87775e-06
SPOCK3	-0.000266436	-0.0338214	-0.161272	0.000198819	0.109508	0.620138	-0.193443	-0.0399945	0.120607	0.000708365	0.00697398	-0.000440284	-0.566903	0.00254768	-7.53428e-05
DYNLT3	3.77581e-05	0.000167894	-0.374491	0.00011797	0.156264	0.000127968	-0.272927	0.00745873	-0.0880113	0.00194969	0.33127	0.000122966	-0.258692	-0.000997214	-0.00087225
FAM153A	-0.00018074	-0.0912027	0.221654	-0.000226733	0.333405	-0.0127074	0.0794748	0.0128112	0.165107	0.00033003	-0.760204	-0.00413361	-0.0131356	-0.00109564	-0.000692668
ARHGEF10	-4.12108e-06	0.682354	0.185807	0.000318806	-0.179774	0.228101	-0.0105354	0.340035	0.0895585	-0.00157668	-0.466471	1.38988e-05	-0.0140139	-0.000476011	-0.00131494
NPTN	-2.89382e-05	-0.0278366	-0.339209	-4.06104e-05	0.267087	-0.00441879	-0.0326838	-0.0098014	-0.0879857	5.28321e-05	-0.0364714	-0.00013557	-0.16434	0.000396219	-0.000572603
FAXDC2	6.44835e-05	-0.52743	0.044899	-8.24148e-05	-0.143975	0.655079	0.0116622	-0.246115	-0.254909	0.000575481	0.156464	0.000348364	-0.300502	-0.00147429	0.000153831
PLEKHA4	-0.000226945	0.0497127	0.196385	0.000589471	-0.0644855	-0.00172566	0.0380784	1.08713	-0.387306	0.000638328	0.271411	-0.00107196	-0.577316	-0.000497676	0.000125327
COL4A2	-0.000444736	-0.610005	0.228967	0.0010081	0.0238036	-0.00411454	-0.109782	1.29468	-0.0253574	-0.000685224	0.0192909	0.00985884	0.302869	-0.000238639	-0.000753152
LRRC37A15P	-0.000131472	-0.377637	0.288021	0.000347088	0.0258604	-0.0282279	-0.0379435	0.319397	-0.547678	-6.02223e-05	0.181325	-0.00229274	-0.0541672	-0.00288984	0.000279043
IRF8	0.00096154	-0.0136565	0.0128086	-0.000545277	-0.203326	0.00895075	0.0585202	0.0819803	0.60222	0.000205971	0.0575385	0.000181549	-0.50725	0.00312533	0.000831511
ZFP36L1	0.329724	-0.00231198	0.276909	0.000680722	-0.314122	-0.158635	-0.118264	0.62404	0.107725	0.000783206	0.31149	0.00173955	-0.486004	0.0136458	-0.00102243
SLC12A7	-0.000141293	-0.258965	0.308825	0.00034482	-0.0964667	-0.011201	-0.127208	0.666503	-0.163083	-0.000154949	-0.490964	0.000361526	-0.0209038	0.00326995	-0.000983918
FNDC9	-0.000115835	-1.35357	-0.155181	0.000147564	-0.0468057	-0.0046724	0.17325	0.00432522	-0.323077	0.000840322	0.691663	-0.000595118	0.587635	0.000562127	0.000123321
JUNB	-3.92916e-05	0.0250808	0.159956	0.000117763	-0.000285208	-0.000786605	-0.104605	0.755185	-0.387056	0.000710908	0.595305	-0.00628633	-0.0292107	0.000743277	-0.000378255
TRIM47	-2.67178e-05	-0.000733896	0.0469266	-7.05865e-05	-0.197671	-0.000626976	0.0318795	1.21617	-0.381761	-0.000445963	0.0830484	0.000111629	0.347694	0.0010019	0.000616973
ADAM28	0.00130422	0.0153509	-0.121585	-0.000211498	-0.363634	0.0111905	0.0376766	-0.0324496	0.813912	0.000713577	0.283212	-0.000183565	-0.256648	0.00104223	0.000979789
PPAN-P2RY11	-0.00012436	-0.276666	0.030458	-0.000129569	-0.0579304	0.00277705	0.0891423	0.0235193	0.23962	6.35722e-05	0.0442761	0.000171437	-0.0471548	0.00044223	-0.000101216
STAT4	-1.68074e-05	-0.0745207	-0.283377	-0.00111516	0.2984	-0.00150026	0.0351551	0.00107875	-0.0140595	0.00031173	-0.28557	-0.000190146	-0.25547	-0.00149776	0.000410565
TESK2	0.000145539	0.301886	-0.150227	-0.00101629	-0.229595	0.378384	0.113521	0.0235958	-0.591671	-0.000641309	0.378605	-0.000855275	-0.328479	0.000107132	-0.000268128
ID1	0.000222472	-0.902664	0.30062	0.000687952	-0.214865	0.00156406	-0.0672183	0.243975	0.0488876	0.000485849	0.753771	0.00256019	-0.287721	0.000854935	-0.000254443
NPIPB14P	-0.000183415	0.0533798	-0.0186274	0.000222348	-0.0706022	0.00787184	0.0577381	-0.00810798	0.538785	1.54879e-05	-0.146258	0.00331038	0.193598	0.0018104	0.000538537
TAFA1	6.00966e-05	-0.958852	-0.210896	-0.000748599	0.222914	-0.00297995	0.195648	6.60463e-05	0.317919	-0.00106699	-0.257774	-0.0110584	-0.124931	-0.000207573	0.00141409
LOC728307	-0.000231498	-0.0377326	0.0645109	0.000137678	0.0729012	-0.0170539	-0.143915	0.0789356	0.247707	0.000347685	0.501368	0.00229767	0.0964863	-0.00104203	0.00015659
GAREM2	-0.000389122	-0.716143	0.322563	9.00821e-05	0.0841921	0.000446154	-0.16706	-0.566973	-0.186741	-0.000371037	-0.260963	0.000943796	-0.223088	0.001469	-0.00136562
PREPL	-8.2582e-06	0.00817858	-0.351048	0.00200982	0.236581	0.00127572	-0.152307	0.000269733	0.148632	0.000563183	-0.0603062	-9.35502e-05	-0.17869	-3.83003e-05	-0.000167885
BEX2	-3.2041e-05	-0.00263923	-0.222463	-0.000529732	0.266292	-0.000100147	-0.0115298	0.000560326	0.75191	-0.000136555	0.207015	0.000445545	-0.319514	-0.00103929	-0.000220902
CCDC144NL	0.000262348	1.00981	-0.280648	0.000220406	-0.0842055	0.00408261	0.128513	-0.0790794	-0.231925	-0.000522496	0.148508	0.125959	-0.00407586	-0.000853678	0.000883309
TBX2	0.000161337	0.0148383	0.29873	0.000868505	-0.0430098	0.00486829	-0.320257	0.240804	-0.557086	-0.000474215	-0.0595828	0.0204459	0.216283	0.000335628	-0.00151321
LINC02882	-0.000111686	0.0644368	0.0548471	0.000276788	0.0382382	0.61524	0.119795	-0.0037881	-0.482225	0.000432112	0.140613	-0.00150036	-0.128309	-0.00294017	-0.000689089
KCNA2	-2.4439e-05	-0.0119969	-0.342496	-0.00198636	0.230181	-0.03016	-0.394284	-0.00650047	-1.09192	0.000453504	-0.565273	-7.61802e-05	0.0251672	-0.00103956	0.0005792
CUTALP	0.000539476	1.70801	-0.177838	4.8642e-05	-0.221838	0.00260296	-0.0759214	-0.551886	-0.441594	0.000482225	0.17597	-0.00013937	0.378728	-0.000793289	2.68694e-05
SYNE2	-1.61171e-05	-0.653447	0.358061	0.00197934	-0.17654	-0.000452811	-0.027531	-0.000411733	-0.0228248	0.00159365	-0.751659	0.00131406	-0.207612	-0.00158444	-0.00173736
PRKAR2B	-3.62682e-07	-0.0828322	-0.290116	0.000309462	0.314927	0.000186661	-0.0923225	0.00282589	0.334544	0.0016896	-0.565154	-3.55948e-05	-0.464065	-0.000291526	-0.000948552
BCL6B	7.55239e-05	-0.529359	0.29876	0.000374923	0.0407731	-0.000371178	-0.116604	0.00764136	-0.202652	0.0001593	-0.148615	0.00466197	0.0459888	-0.000863705	-0.000967866
SCRT1	-7.90069e-05	-1.25162	0.240022	-0.00138991	0.404214	-0.00331695	-0.361951	-0.00661778	-0.526302	0.00147016	-0.413965	0.000174078	0.167206	0.000632948	0.000759767
RNA5SP191	-2.60434e-05	0.0147034	-0.0473932	0.000255525	-0.0520403	-0.000450643	0.025732	-0.000455081	0.0172251	0.00120085	0.0382763	-1.52594	-0.15683	-0.000202802	-0.00178629
SLC39A10	0.000165798	-0.00342575	-0.257676	0.00153125	0.40256	6.4879e-07	0.0173912	-0.00158663	-0.0116993	-0.000344682	0.104971	-0.000109992	-0.098392	-0.000498964	0.000573186
TSPAN11	0.000521654	1.37352	0.202742	0.000810899	-0.183544	-0.16852	0.017828	-0.508363	0.00833982	-0.000277093	0.0164245	0.591385	-0.135629	-0.000105124	-0.000434431
HMGCR	0.000152337	0.0245693	-0.38252	0.00190267	0.135804	0.000746523	0.00193698	0.16212	-0.695165	0.000972406	0.672644	0.000180572	-0.0530231	-0.000196835	0.00125571
FOXJ1	-0.000125217	-1.01372	-0.039111	-1.34052e-05	-0.385899	-0.00769459	0.0710808	0.0550646	-0.217382	7.51248e-05	-0.0916355	0.00120439	-0.103009	-0.000741299	-0.00094413
LMNA	-9.36489e-05	0.0140663	0.186508	-0.000735315	-0.126464	0.40216	0.0370232	0.949135	0.0196981	0.000194442	0.193417	0.000509483	0.182122	1.56831e-05	-3.76348e-05
CCN1	-5.51967e-05	-0.145772	0.116811	-9.52235e-05	0.0194739	-0.00126971	-0.0404797	0.787419	0.0765363	0.000594206	0.24475	-0.00468903	0.0196997	-0.000107418	-0.000135506
PRDM16-DT	5.26368e-05	-0.0331333	0.32024	-1.98959e-05	0.0567697	-0.173504	-0.212149	-0.0288029	-0.312144	-0.000669862	0.123386	0.000383671	-0.313859	-0.0060322	-0.000285293
TTN	-0.000532666	0.242091	0.279993	0.000344523	-0.100743	-0.0027056	0.00455704	-0.42777	-0.0768979	-0.000867474	-0.665432	-0.00339326	-0.069155	-0.000334205	0.00045108
C11orf96	6.23367e-06	0.04569	0.017999	0.000776335	-0.031008	0.0148963	-0.359726	1.28736	-0.10394	0.000620136	0.181398	0.00154558	0.318948	-5.54741e-05	-0.000311936
KCTD16	0.00020151	-0.456517	-0.31621	0.000662507	0.257964	-0.000386946	-0.0204128	0.0560596	0.0411693	-0.000845263	-0.579753	-0.000455442	-0.251659	-0.000764563	9.73607e-05
MGP	-5.5935e-05	-1.2244	-0.0566378	7.46675e-05	-0.484413	-0.00174142	-0.0221692	0.0364972	-0.117939	0.000615079	0.272532	-0.00306047	-0.326944	-0.000382445	8.85824e-05
TRIP10	-5.52312e-05	0.0651365	0.097093	0.000286728	-0.216694	0.00412754	0.00924043	1.12245	-0.0776013	-0.000302433	-0.580523	-0.0050361	-0.27948	-0.000350473	0.000257323
SLC25A48	-0.000410637	-0.0248721	-0.121184	-0.000395418	-0.0319934	0.356327	-0.0514927	0.0752832	-0.678311	0.00037093	-0.0782816	-0.00365335	-0.380237	0.000668963	9.91688e-05
SHC4	3.37704e-05	0.0283115	-0.0792194	-0.000957769	-0.305293	0.496674	-0.126839	-0.0924213	0.161627	-0.000403201	-0.43902	-0.000648776	0.0941737	0.000287029	0.00112488
SNORD115-29	-0.000292999	-1.014	-0.186158	-0.00129146	-0.13647	-0.00108986	0.0192392	0.00432136	-0.272971	2.06825e-06	0.147328	-1.45409	0.346395	0.00128935	-4.29624e-05
THY1	5.16348e-05	-0.0130248	-0.261206	-0.000782869	0.367776	-0.000533843	0.00978628	-0.00842095	-0.507235	-0.00133317	-0.363337	0.0050943	-0.333249	0.00145754	0.000308974
CAMKV	-0.000193321	-0.495511	-0.179717	-0.000754977	0.383097	-0.000269637	0.468305	-0.000259719	0.139272	-0.000492659	-0.4527	0.000114215	-0.656172	0.000103127	-0.00138726
ITPKC	-0.00012592	0.0469113	0.0471759	-0.000614519	-0.115783	-0.00223469	0.0378213	1.39703	-0.38729	0.000127999	0.138704	-0.00153836	0.377603	-0.00108118	0.00139512
YWHAZ	-2.98367e-06	-0.0087642	-0.317992	0.000597735	0.195714	0.000124989	0.100079	-0.0162693	0.362074	0.00191032	0.56313	0.000117815	-0.146848	-0.000242896	-0.000294664
TUBA1A	5.87744e-05	-0.0024995	-0.135812	-2.23723e-05	0.0335769	0.386636	0.0465076	0.378785	0.149398	-0.000631326	1.2959	0.00181888	0.0656623	0.000728207	-0.000613134
ARPC4-TTLL3	-0.000572572	1.41674	0.212429	6.60382e-05	0.0245072	-0.00235956	-0.0449824	0.05141	0.142335	-2.42874e-05	0.023117	-0.0088299	0.192709	0.000743524	-0.00139249
BST2	0.000109896	0.0208316	0.119759	0.00080247	-0.281403	-0.0101784	0.0028993	1.00668	0.197266	-9.9831e-05	0.0414741	0.00234153	-0.343875	-0.00123267	0.000902242
MAP7D2	-3.74851e-05	-0.506399	-0.0718728	-0.00232125	0.414728	-0.000676824	-0.25078	-0.00489384	0.420104	-0.00220554	-0.485079	-2.09039e-05	-0.180053	-0.00115092	-0.00130739
SVIL	-9.03624e-06	-1.15154	0.252506	0.000344285	-0.29609	-0.00636534	-0.0174318	0.148883	-0.0485145	0.000772541	-0.163755	0.000547252	-0.0325756	-0.00114403	-0.000495863
NDRG3	9.27082e-05	0.0124058	-0.331533	0.00242813	0.237416	0.000760222	-0.202847	-0.00324681	-0.148489	0.000403924	0.0328614	0.0137997	-0.0759508	-0.000251606	0.000592336
CAVIN2	-5.32657e-05	-0.0674087	0.26616	-2.18796e-05	-0.0359026	-0.00101879	-0.110132	-0.492143	-0.298107	-0.000189788	-0.753929	0.000568213	0.0152255	-0.00188865	-0.00102974
SNORD115-10	-2.74381e-05	-0.85689	-0.11227	-0.000615152	-0.0375014	0.000510363	0.0526371	-0.0171248	-0.0304738	-2.85317e-05	-0.246242	-1.43579	0.0886645	-0.000174746	-0.0045035
IL1B	-0.000391542	0.163377	-0.10914	-0.00026444	-0.0906038	0.00743354	-0.0374557	0.491768	0.122029	-0.000185205	-0.0368791	-0.0296278	-0.0987538	0.00164362	0.000787519
HLA-B	0.000195046	0.0213413	0.153949	0.000805794	-0.27857	0.00522341	0.0277917	0.871397	0.0565221	-0.000116008	0.0854237	0.00481622	-0.735183	-0.00154271	-0.000250433
EPDR1	3.61936e-06	-0.00527362	-0.338658	-9.01609e-05	0.22704	-0.00252514	-0.396335	0.00253735	0.00322646	-1.2236e-05	-0.344282	0.00115836	0.0746305	-0.000302667	-0.000402777
ROBO4	0.000754655	0.0249609	0.193371	0.000708679	-0.0338482	0.0281415	-0.0350116	0.136863	-0.0558712	-0.000611789	0.492243	0.050767	0.193004	-0.000633901	2.95625e-05
CLCA4	-0.000153969	0.114244	-0.0163657	-0.000295929	-0.0475771	0.609416	-0.0574484	-0.143932	-0.606975	0.000954618	-0.241339	0.00017751	-0.0808207	-0.0016485	0.000508739
SOSTDC1	-0.000185934	0.183373	-0.3068	0.000717043	0.0905755	0.000301735	-0.405184	0.0120483	-0.231329	-0.000657647	-0.353209	0.00126766	-0.354725	-0.000527923	-0.00075786
SYN2	-3.06615e-05	-0.0882389	-0.255274	0.000366908	0.301835	-0.00904361	0.234855	0.083337	-0.132136	-0.00134096	-0.101554	0.00143491	0.0128713	0.000146602	-0.00132844
KCNA1	4.54479e-05	-0.0361951	-0.200475	-8.50091e-05	0.327736	-5.60546e-05	-0.757858	0.000755659	-0.306051	0.000901257	-0.505165	0.000169922	0.243719	0.00021422	-0.00079712
TMPRSS5	0.000358455	0.0733471	0.111823	0.000604267	-0.259037	0.105051	-0.0347709	0.000755696	0.237496	-0.0012992	0.283236	0.00328068	0.194735	0.000985568	-0.000876627
PARP14	0.000100654	0.13599	0.289815	0.00056274	-0.184592	0.00175335	-0.0578148	0.603079	0.0683194	0.000623346	0.109701	0.000567028	-0.473083	-0.00174491	0.000945281
TCFL5	3.30821e-05	1.96234	0.28327	0.000593092	-0.0489969	0.000759411	-0.139191	-0.00360259	0.160091	-0.000152882	-0.214963	0.000347987	-0.560565	-0.000229334	-0.00223933
CD38	0.00331661	1.25373	0.078831	0.000649526	-0.121416	0.00528844	0.0422459	0.00312121	0.792351	-0.00111845	0.710024	0.000612321	-0.321347	-0.00192917	-0.00262551
LIX1	0.000242025	0.663816	0.0675271	-8.9432e-06	-0.441084	-0.00805023	0.0330904	0.11678	0.363218	0.000160875	0.532028	0.00151049	-0.0847732	-0.00115143	-0.000831052
PLXNB1	9.14955e-06	0.015854	0.226331	-5.97906e-05	-0.158572	0.389373	0.0852374	-0.0264265	-0.127725	-0.00115842	-0.0996859	0.00126501	-0.028659	0.00122904	-0.000840613
TGFA	-1.89014e-05	0.705318	0.0263682	0.00101005	-0.134197	0.438703	-0.0154813	-0.0523519	0.245137	-0.000702545	0.509671	-0.00246075	0.082983	0.00089593	0.00321558
MAP4	-2.03302e-05	2.5401	0.323199	0.000923483	0.0155118	-0.152934	-0.037973	-0.000104522	0.010346	0.00267768	-0.0209824	-0.000200386	-0.247506	0.000161146	0.000359671
PTPN20	-0.000143926	0.007937	-0.405484	-0.0011822	-0.00465526	-0.0196427	0.0760636	0.00655071	-0.0741643	-0.000531454	-0.50187	-0.00181976	-0.143605	-0.000211749	2.37207e-05
GSTT2B	0.00118806	0.00974385	-0.0941199	0.000370693	0.0748035	-0.00188364	0.224859	-0.0660183	-0.385103	0.000630213	-0.108669	0.000252607	-0.156362	8.67407e-05	-0.000577426
HES5	-1.35083e-05	-0.948272	0.343388	-0.000176968	0.161861	-0.00330387	-0.00618067	-1.08901	-0.0619045	0.000107775	0.496254	0.000388865	-0.262093	-0.00208435	-0.000315891
ACOT1	-0.000235673	0.0258013	0.0351592	8.324e-05	0.1742	-0.00904088	0.123174	0.036703	0.733344	-0.000340799	-0.0742349	-0.00064816	0.153477	7.14603e-06	-0.000199529
RUNX1	-0.000218938	-0.0848244	-0.00323975	-0.000819269	-0.259936	-0.00381216	0.0247953	0.956247	0.52765	8.30703e-05	-0.0797905	-0.00148098	-0.12026	0.00228455	0.00128816
LLGL1	6.27422e-05	-0.00892385	0.171643	0.000355515	-0.0648743	0.521236	0.257392	0.00533701	-0.0203261	-0.00342167	0.0179304	0.000655366	-0.0921831	0.00117279	0.000105358
GOLGA6B	-0.000398968	0.0107836	0.184466	-0.000300268	0.132256	-0.00256537	0.181869	0.581193	0.054224	4.54911e-05	0.447454	-0.0123208	0.0410344	-0.000342969	4.01964e-05
ADIPOR2	-3.22575e-05	0.468274	-0.0334164	-0.000319404	-0.212123	0.489813	-0.066082	0.0116008	0.0146571	-0.00275364	-0.47407	-0.000242133	-0.0488183	-0.00078403	0.000295567
HOXD1	3.31724e-05	-0.0505524	0.130502	-0.00019436	0.112532	0.565108	0.00232638	-0.0323463	-0.00532999	-0.000709966	0.0040167	-0.00365644	-0.122681	0.000124184	0.000109769
CNTNAP3C	-0.000285414	0.0280472	-0.202893	4.85063e-05	-0.0536952	-0.0148285	0.0145823	0.265919	-0.348582	2.17621e-05	0.144287	0.00240339	-0.0149443	-0.000176784	0.000236476
DTX3L	2.72944e-05	-0.00360216	0.176456	0.000561502	-0.233962	-0.000252429	-0.0112161	1.25105	0.111035	-0.000395886	-0.217777	0.00124787	-0.356603	0.000317604	0.007873
AMER2	1.38128e-05	0.392709	-0.00360121	0.000913905	-0.140427	0.534137	0.0224556	-0.0348291	-0.0139736	-0.0018751	-0.267309	-0.00140085	-0.103389	0.000296996	0.00109958
QKI	1.2448e-05	0.0155388	0.142825	0.00089428	-0.18252	0.503162	-0.00746988	-0.000670958	0.271626	0.000410895	-0.0294743	-0.00396767	-0.363115	-0.00221471	0.00060568
NECAB1	4.89693e-05	0.0967028	-0.409656	0.00183576	0.11269	0.0034492	-0.0660745	0.00115177	0.124221	-0.000902429	-0.145724	-0.00379395	0.0274145	-0.0011938	0.000334314
PDGFRA	-0.00435016	0.936268	-0.0492197	0.000134035	-0.0771834	-0.0175302	-0.0463553	-0.638255	0.0123668	0.000427925	-0.41043	-0.00198809	-0.760548	0.000758425	0.000835267
NAMPT	-3.25953e-05	-0.172744	0.0776088	0.000778358	-0.194398	0.00102591	-0.0289453	1.34589	-0.0214245	0.00133515	0.776527	-0.000517063	0.618513	-0.000567136	-0.00160431
HCN1	9.72814e-05	-0.390405	-0.232088	0.000686977	0.379667	-3.2606e-05	-0.1755	0.0112491	-0.102592	-0.0013292	-0.0673312	-0.000207342	0.110617	-0.000448995	0.0022289
ITPKA	2.88301e-05	-1.25624	-0.0304973	0.000739411	0.362579	-0.000709353	0.0798303	-0.00340196	-0.499313	-0.00123405	-0.304804	-0.000366386	-0.0608171	0.00541614	0.00196694
LINC00877	-5.7193e-05	1.40198	0.102132	-0.000204931	-0.107528	0.224182	0.278817	0.14729	0.0654977	2.68572e-05	-0.152847	-0.00562893	0.188159	-0.00391637	-0.000373898
TNFRSF25	-0.000176898	-0.729063	0.25353	-0.00185455	0.0408753	-0.172459	0.231644	-0.00402118	-0.309613	-0.0015507	-1.18335	0.000292395	-0.0133412	0.00120907	-0.000343215
PHLDB2	-0.000236145	-1.90519	0.354774	-0.00030534	-0.101897	-0.0016731	0.0948341	0.000421192	0.359435	0.000445146	0.0708743	-0.00200687	-0.262962	-0.00040285	0.000270934
ROBO2	6.66855e-05	-0.026506	-0.237132	0.000148132	0.390702	-6.60612e-05	-0.00699265	-0.000604587	0.431833	-0.00195579	0.335756	9.2417e-05	-0.405244	0.000164867	-0.000231007
SNORD97	3.65549e-06	0.00949718	-0.0602229	-5.62965e-05	-0.247402	0.192605	-0.0294886	0.000991622	-0.0579057	0.00182976	-0.0108316	-1.24855	0.00537324	0.00912892	0.000511642
TGFBR2	0.00081989	-0.0288462	0.204266	-0.000209	-0.258647	0.00118683	0.00768243	0.498613	-0.553044	-0.000317647	-0.184745	0.000809529	-0.455079	0.00092175	0.000646657
DDX11	0.000139985	0.258559	0.205758	-1.59932e-05	0.0685177	0.00591592	0.226191	0.201094	0.240552	-0.000506107	-0.19717	0.00237659	0.579133	0.000955283	-2.4827e-05
PTPRC	0.000613833	0.0249475	0.0217981	3.9581e-05	-0.286707	0.0127667	0.0538173	0.77209	0.0285197	0.000593162	0.0779941	0.00177952	-0.424762	0.00223747	0.000506163
MPZL2	-0.000145085	-0.0626641	-0.0673286	0.000764778	-0.297363	-0.00613722	-0.301191	1.01646	-0.0241169	-0.000210514	-0.300743	-0.000146141	0.234787	-0.00208789	-0.000892805
HGF	0.000110908	-1.57433	-0.0347056	-6.82112e-07	0.0506469	0.00255142	0.00761948	1.19948	0.131289	-0.000150161	-0.471001	-0.00114747	-0.291663	-0.000491845	-0.000459083
RASA4	-0.000600554	-0.377881	0.242639	0.00011739	-0.0817169	-0.0302627	0.136338	-0.332121	0.145681	0.00011515	-0.0931882	-0.00373886	0.10107	2.91645e-05	-0.000577546
BDNF	1.20919e-05	0.00890865	-0.131371	0.000964736	0.246044	-0.000571674	0.0325591	0.0325739	-0.804206	-0.000714403	1.25159	0.000668802	-0.0163587	0.000509768	0.000495986
SAMD11	9.79192e-05	0.449113	-0.0257604	0.000396254	-0.232094	0.00460824	0.0156247	0.0728925	-0.344565	-0.00017672	-0.0882456	0.00119937	-0.4168	0.00171758	-0.00056028
BAZ1A	-6.67592e-05	1.57604	0.170942	-0.000854478	-0.223063	0.000657073	0.0333561	0.56281	-0.00500183	0.00206063	-0.582521	-0.00236632	-0.0329844	0.000220362	0.000925281
ADD2	-1.08887e-05	-0.00161087	-0.239947	-0.00186324	0.41184	-0.00376697	0.0379387	0.00245241	-0.0559248	-0.00237121	-0.289133	7.98237e-05	-0.23503	-0.00156013	-0.00910864
KRT222	-0.000218804	0.00548425	-0.366835	-0.00118682	0.190248	-0.000484417	-0.198683	-0.0128583	-0.0392661	4.66e-05	-0.372043	-0.00503842	-0.168362	-0.000875034	0.00073884
SMOC1	2.39854e-05	1.30761	-0.161495	0.00101591	-0.359856	0.0056371	-0.0968204	-0.553716	0.310123	-0.00128284	-0.0899835	0.00689071	-0.240459	0.00110735	0.000206741
CDK11A	-0.00019179	0.501469	0.301216	0.000132216	-0.0816679	-0.0041461	0.0273058	0.0166022	0.159644	0.000496875	-0.49525	0.00327798	0.237438	0.000101039	0.000580374
KIFAP3	-0.000113606	0.110594	-0.383603	0.000238621	0.193098	0.000487749	-0.169871	-0.0206813	0.141003	8.71294e-05	-0.178756	-0.00175265	-0.281334	-0.000199235	0.000732053
ZBED3	-1.05846e-05	-0.015181	0.112083	-0.000177334	-0.0306922	0.553156	0.0138436	0.309579	-0.284755	0.000398824	0.536585	0.000784936	-0.21962	-0.00161623	-0.000409357
TMEM140	0.000155889	0.0426575	-0.070654	-0.000108716	-0.34948	0.361994	-0.0292798	0.0208391	-0.131663	-0.0014479	0.0487656	-0.000188327	0.0746889	0.00138257	0.000514156
PLCXD1	-0.000659562	-0.420798	0.126833	-0.00102038	0.100451	-0.000741729	0.0831047	-0.0242962	-0.508485	4.23049e-05	-0.748546	0.000260469	0.0891414	0.00267796	-0.000814299
FAM157A	-0.000236598	0.207297	0.0609895	-0.000339048	0.0645033	-0.00186648	0.275486	0.686635	-0.184406	0.000585401	-0.160893	-0.950239	-0.318456	0.000376609	0.000337377
GPNMB	-6.95393e-05	-0.159679	0.0399196	-0.000265364	-0.0837799	-0.0494486	-0.178814	0.0218889	-0.307362	-0.000473313	-0.563492	0.000432659	-0.722448	-0.000317961	-0.00168256
LRRC1	2.73742e-05	1.14877	-0.0786316	-0.000676925	-0.288502	0.310287	0.0173729	-0.00622408	-0.498507	-0.000359041	-0.439833	0.000432854	0.389418	6.29966e-05	-0.000104614
GJC2	7.91622e-05	-0.478696	0.180285	-0.000752879	0.0404738	0.589965	0.0295034	0.0043293	0.0318949	0.000905389	-0.0194983	-5.14814e-05	0.0250324	0.000139825	1.52979e-05
PRKCB	8.62493e-05	0.00839785	-0.187507	0.000867916	0.450518	0.000180134	0.175987	-0.0189492	-0.105757	-0.00209335	-0.284919	-0.000288418	-0.152821	0.000834669	0.000973424
ATOH8	0.000117809	0.0759224	0.23697	0.00143706	-0.300259	0.000516627	0.0165255	0.0715678	-0.208536	0.000103544	-0.502174	0.000785259	0.11578	-0.00257264	-1.92172e-05
PXN	2.33932e-05	0.0181888	0.251315	-4.47212e-05	-0.260104	0.00547621	0.0651876	0.554229	-0.382029	-0.00028209	-0.0317066	0.00120289	-0.0903761	0.00230897	-4.18323e-05
SNORD115-23	7.86733e-06	-0.803166	-0.16666	-0.00035729	-0.0863461	-0.00124025	0.0591488	0.00364866	0.0278116	0.000721237	-0.0922553	-1.47874	0.28039	-0.00240495	-0.00143304
NEFL	3.41443e-05	-0.49245	-0.105757	-0.00215002	0.412811	-0.00025982	-0.471423	0.0128024	0.191847	-0.000366082	-0.44836	6.53359e-05	0.204385	-0.00479956	-0.000154522
RPL23AP25	-0.00129519	0.470681	-0.0191456	0.000592164	-0.125179	0.0103955	-0.0602702	-0.0152612	0.135803	0.000782386	0.190945	-0.346951	0.0930313	-0.000538925	-4.45543e-05
HLA-C	0.000208044	0.0812726	0.169665	0.000407535	-0.179333	0.000850107	-0.0887981	0.128936	0.207142	0.000349811	-0.00310382	0.00467809	-0.368377	-0.00100445	9.85589e-05
OLR1	0.000226339	0.317348	-0.16007	-0.000220996	-0.374799	0.00580241	0.00818987	0.0303789	0.0376471	0.00142067	0.726143	-0.00380753	-0.111703	0.0020251	0.000117731
RANBP3L	0.000444168	-0.110939	0.0683106	9.08329e-06	-0.339495	-0.245158	-0.0558673	-0.458635	-0.111207	-0.00129507	0.0139442	-0.00139926	-0.579297	-0.00402753	6.6114e-05
RSPO3	-0.000102275	0.0217714	-0.391037	0.000358105	-0.0288992	-0.00116211	0.0161413	0.00804417	0.146852	-0.000326751	-0.587763	0.000151338	-0.0054896	0.000413093	-0.00104643
GLIS3	-5.37824e-06	0.00754985	0.133376	0.000521607	-0.329273	-0.208087	0.296686	0.859529	0.286319	-0.000104817	0.0148519	0.00263671	0.345518	-0.00211815	-0.000857681
SNCG	0.000103072	-0.0754804	-0.15674	-0.000437389	0.214555	-0.147345	-0.118983	-0.0154481	0.120069	9.50918e-05	-0.00686658	0.141993	0.302924	-0.00024252	2.26511e-05
AKAP5	3.15081e-05	-1.07711	-0.171402	0.000533947	0.314553	5.64963e-05	0.182294	-0.000939787	-0.0774814	0.000303998	-0.240187	-0.00231624	-0.167517	0.000265955	0.00757617
ITGA5	0.000111157	-0.184835	0.113518	0.000178362	-0.252942	0.00182922	-0.0116665	0.859637	-0.569173	-7.97093e-05	0.025761	0.00329665	-0.0590411	-0.0010675	-0.0006147
PI15	-0.000250975	0.0872129	-0.265247	-0.00017222	0.0223682	-0.00325957	-0.0845863	1.05131	0.0801465	-0.000655636	-0.363374	-0.00167932	-0.0853585	0.000981743	-0.000290689
SLC52A3	-9.67473e-05	-0.0362934	0.0808896	0.000411028	-0.189773	-0.00185135	-0.224242	0.458881	-0.282274	0.000147746	-0.331377	0.00487682	0.172395	-0.00156843	-0.00139346
MLC1	0.000220358	0.00937415	0.362839	0.000168611	-0.108247	-0.184013	-0.114413	-0.00148966	-0.325366	-0.00204333	0.418623	7.97974e-05	-0.461425	-0.00115347	-0.00137631
TMEM273	0.000112334	0.192799	0.0750961	0.000292123	-0.169558	0.519413	-0.0321659	0.0058038	-0.435717	0.000407682	-0.25978	-0.000447065	-0.0889515	0.000638201	0.000221549
KCNIP4-IT1	6.26908e-06	-0.00641541	-0.29732	-0.00122135	0.0819242	-0.147737	0.0835209	-0.218762	-1.26238	-0.00150705	-0.661644	-0.00323483	-0.339262	-0.0014372	-0.000401449
C1QL3	0.000266059	-0.613488	-0.153948	0.000973088	0.383996	-0.00222643	-0.0191366	0.01388	-0.121059	-0.00141413	0.332752	0.00589549	-0.161664	2.80023e-05	-0.000947138
OLIG2	-8.74852e-05	0.555654	0.0542931	0.00175289	-0.130733	0.405912	-0.0244926	-0.717687	-0.12587	0.00156694	0.638635	0.000245509	-0.152264	0.0015485	-0.000751418
TMEM35A	-0.000135993	-0.463718	-0.319189	-0.00079458	0.18431	-0.000986672	-0.104152	0.0036337	0.641456	-0.00081552	-0.677684	0.000693899	-0.124559	-0.00107979	-0.000398536
GLIPR2	-0.000187252	-0.0248218	0.043974	-0.00100574	-0.0895387	0.454102	-0.0197945	0.495869	0.288588	0.000343104	0.582684	-0.000775814	0.214241	-7.03117e-05	0.000804092
LDLR	1.19857e-05	-0.0363648	0.157771	1.75458e-06	0.141796	0.176124	0.0528184	1.55054	-0.0297348	0.000901321	-0.00129377	6.12791e-05	0.395697	0.00287039	8.20473e-05
TINAGL1	6.06718e-05	-0.205459	0.150644	0.000295229	-0.155288	-0.000593875	-0.0774088	0.300909	0.494898	-0.00024545	-0.0573	0.0379984	0.530132	-0.000481672	-0.000286105
SNORD94	4.70088e-06	0.0150492	0.0104348	-0.000878503	-0.00154391	0.145593	0.121944	0.00404112	0.211219	1.92374e-05	-0.0115788	-1.51989	0.0825541	0.000277468	0.00239585
LDB2	3.64447e-05	-0.447819	-0.264012	-0.000524625	0.320821	0.000198468	-0.00394049	-0.00121221	0.242261	0.000253425	-0.387687	-3.35814e-05	-0.0740323	0.000123673	0.000393374
FSTL5	-6.60848e-05	0.0174065	-0.323301	-0.00058212	0.233323	0.000867798	0.216076	-0.0103017	-0.0296372	-0.00231127	0.0363082	-0.000240911	-0.214142	7.50471e-05	-0.000117808
TSPAN13	-9.05217e-06	-0.0210121	-0.314143	0.000735034	0.223161	-0.00268416	0.0226362	-0.00113442	-0.276868	0.00134768	-0.145299	0.000921029	0.0165372	-9.3241e-05	-0.00662713
CHURC1-FNTB	-9.44725e-05	-0.090126	0.0237406	-0.000183534	0.0494687	0.256203	-0.0411685	-0.00315984	0.462721	-0.000411752	0.192224	-0.714077	0.531825	0.00197166	6.71964e-05
PPFIBP2	-0.000182961	0.056584	0.171985	0.00140584	-0.11484	0.484705	0.0186459	-0.0291122	0.246677	-0.000289903	-0.578876	-0.00120167	-0.0782184	0.000554591	0.00117078
ANXA6	-4.74646e-05	-0.0252964	-0.286621	-0.00121974	0.288135	-0.00229146	-0.24874	-0.00308156	0.00891007	0.00184465	-0.03045	0.203346	-0.0527492	-0.000952741	9.78691e-05
SYK	0.00131287	-0.00225645	-0.142222	-0.000394661	-0.431459	0.00113763	0.0568501	0.000300234	0.540257	7.91961e-05	0.316425	0.00300184	-0.283091	0.00264136	0.00103285
ZFP36L2	0.000129471	0.00277437	0.231666	7.60343e-05	-0.168992	0.166624	0.271625	0.691796	-0.483349	0.00126598	0.47122	-4.22639e-05	-0.34169	0.000659596	0.000855699
B4GALT6	6.80128e-05	-0.19445	-0.25964	-0.00212201	0.378972	0.000103699	-0.193724	0.00770688	-0.316895	0.00105255	-0.0166254	-0.000175679	-0.356603	-0.00688546	-5.26145e-05
PDE1A	0.000159848	0.051443	-0.314062	0.000875422	0.144573	0.0116143	0.128581	-0.00410564	0.798956	-0.00169642	-0.128425	-0.000195999	-0.0353232	4.26457e-05	-0.00025623
CRLF1	-4.48097e-05	-1.50973	0.283897	-0.000165603	0.258571	-0.00204792	0.176704	-0.0356539	-0.663511	0.000122456	-0.34587	-0.000412498	-0.332614	-0.0019129	0.000771301
SLC4A2	0.0001305	0.0928421	0.148376	-0.000479966	-0.199478	0.409849	0.0147158	-0.00853937	-0.48523	-0.00114011	0.0382938	-0.000387144	-0.00379522	-0.000116855	0.0006018
DPYSL5	-4.39767e-05	0.118958	0.0267006	0.000239201	0.109941	0.54317	0.0830582	-0.0658353	0.00127769	-0.00031191	-0.243461	0.000396899	-0.251559	0.000134063	-0.000392341
G0S2	-1.87764e-06	-1.15187	0.271058	-6.45833e-07	0.0126825	0.00623077	-0.00514132	-0.019087	-0.162289	0.000294132	-0.400587	-0.000354717	-0.201952	-0.000633286	-0.000391717
MID1IP1	-6.9386e-05	0.773866	0.193609	0.000271468	-0.037885	0.346169	-0.0420963	0.000861115	0.121568	-0.000406875	-0.46166	-0.000683165	0.194965	0.00277574	0.00121991
ACBD7	-0.000464153	-0.955633	0.331475	-0.000746632	0.0638161	-0.00427034	-0.240574	-0.132541	0.117118	-1.05841e-05	-0.13114	-0.0387344	-0.511624	-0.00173888	-0.000678329
VAMP1	-7.74798e-05	0.0124615	-0.277668	-0.000849244	0.0713674	-0.00147082	-0.884819	0.00332194	-0.505612	0.00124497	-0.187286	-0.000490915	0.509186	-0.00121557	-0.000127413
GABRA5	5.48954e-05	-0.0191345	-0.128778	-0.000333727	0.424168	-5.42996e-05	0.425238	0.000415748	0.439981	-0.000944771	-0.0735238	0.000139015	-0.153464	0.00137806	-0.000420522
ERAP2	-0.000233737	-0.0501632	-0.0383713	0.000251089	-0.301357	-0.0177162	0.044449	0.0288384	-0.557612	-6.38772e-05	0.077776	0.00246412	-0.37498	0.000967764	0.000536744
LMO4	-2.5442e-05	-0.426475	-0.223903	-0.000516801	0.3519	-0.000259265	-0.00823437	-0.0115593	-0.100768	0.000580492	-0.0283574	0.236806	-0.101719	0.000287673	-0.00100173
MGAT5B	-0.000149553	-1.84735	0.173332	-0.00187027	0.358296	-0.00157448	0.363918	-0.0252508	-0.420183	0.00103784	-0.422049	-0.000325104	-0.0453437	0.000431899	0.00268257
TMIGD3	6.31914e-05	0.0905901	-0.104558	-0.000557348	-0.275462	0.215605	0.0670736	0.0749366	0.69281	0.000549684	0.0941693	0.000272396	-0.0836562	0.0001679	0.000239855
HS3ST2	0.000126605	0.822347	-0.180754	0.000671678	0.0569392	-0.00474088	-0.0684116	0.0682687	-0.779263	-0.000505387	0.300036	0.00420325	0.474484	0.000403303	-1.46723e-05
MGC16275	-0.000103987	0.535791	0.212458	0.000144982	-0.176821	0.200832	-0.0163625	-0.00216566	0.00267757	-0.000862295	0.164407	0.00242622	-0.331103	-0.00133447	0.000624848
SLC7A11	0.000756174	-0.0963232	0.17973	3.02163e-05	-0.245419	-0.023096	0.176367	0.00709018	-0.563902	-0.00056879	0.460313	-0.000794013	-0.462687	-0.00379206	-0.000483392
CHORDC1	4.8493e-05	-0.352421	-0.254548	-0.000186283	-0.149145	0.000217971	0.0755014	0.789154	-0.0650336	-0.000172299	-1.04076	-0.000538937	-0.0375723	0.000105535	-9.70322e-05
PREX1	1.36972e-05	0.00917937	0.155142	-0.000317173	-0.118452	0.502283	0.00399505	0.218013	-0.0109627	0.000402274	-0.11075	-0.000299836	-0.0168851	0.00135161	0.00131631
TIE1	0.00445571	0.019494	0.29866	0.00091708	0.0227541	0.0216137	-0.0196341	0.0719381	-0.0919114	-0.000960945	-0.0335047	0.00120962	0.0677714	-0.000681235	-5.81789e-06
LOC643630	0.00126252	-0.29636	-0.000544018	-5.08578e-05	0.0807625	0.0138216	0.00140353	0.0470044	0.505816	-0.000777611	-0.0305203	0.0207773	0.0723598	0.000729697	-0.000897883
LINC01299	0.000104634	0.749374	0.0347586	-0.000193763	-0.0262397	0.401859	0.0711858	0.00811525	-0.542928	0.000744724	0.340217	-0.000599148	0.0127389	-0.000666597	0.00072632
SCN3B	7.13814e-06	0.00338359	-0.218004	0.000500178	0.342747	-0.000729693	0.638565	-0.00736122	-0.0299307	-0.000964668	-0.00251856	0.000107192	-0.420162	-0.00037808	-0.00113492
COL3A1	0.000220007	-1.52053	0.21963	0.000145167	-0.230841	-0.000582594	-0.00490424	-0.0347274	0.70654	-4.94269e-05	0.124194	0.00103631	-0.146406	0.000297403	3.81035e-05
RASA4B	-0.00109091	0.0649931	0.166507	0.000382235	-0.00610854	-0.0144706	0.0235982	-0.0936065	-0.17842	0.00100485	-0.339118	-0.000779043	-0.251192	-0.000158062	-5.52934e-05
ONECUT2	-0.000512638	-1.46291	0.0206369	-0.000393379	0.131018	-0.00862118	-0.174149	0.00650508	-0.157956	-0.000203794	-0.502968	-0.0520222	0.318251	-0.000719526	0.000449814
C2orf74	0.00020363	-0.0213376	-0.0608736	-5.27522e-05	0.142322	0.00362052	0.00268515	-0.00865058	0.466091	-0.00141108	0.273841	0.00104366	-0.0689797	0.000901985	7.78834e-05
POLE	-0.000780257	0.0370196	0.279012	0.000145986	-0.0199025	-0.188664	0.0129524	-0.000173208	0.0409851	-0.000585034	-1.16907	-0.000528593	0.110629	0.000596659	-0.000823468
ROS1	-9.82709e-05	0.00980074	-0.250192	0.000278342	-0.0836496	-0.228224	-0.0646719	0.0211867	-0.575876	-0.000413689	-0.517623	-8.84319e-05	0.264955	-0.000415773	0.000973488
MKNK2	0.000101957	-0.102184	0.277784	-0.000525632	-0.149243	-0.156547	0.15167	0.608265	-0.36081	-9.41942e-05	-0.500261	0.0004737	0.254161	0.000233593	-8.42747e-05
KNOP1	0.000103111	1.08302	0.194954	-0.000455437	0.0409687	0.189395	0.0618793	-0.0928417	0.367987	-0.000301162	-0.379067	-0.00163262	-0.104482	-0.000598637	0.00179286
DUOX1	4.97838e-05	0.746138	0.0376285	0.000329907	-0.167371	0.371662	0.00943533	0.0392005	-0.0417958	0.0010278	0.0763783	-0.0005788	-0.0706768	-0.00117968	-0.000761395
ADAM22	9.02667e-05	0.0165603	-0.381048	0.000377562	0.22614	0.000347435	-0.111837	-0.00544133	0.0272794	0.00185464	-0.179842	-0.00094927	-0.181031	-0.000291689	0.000769765
TRPC5	-3.78382e-05	-0.00243099	-0.288333	-0.000521481	0.317183	0.000706864	0.0239507	-0.00248929	-0.21107	0.000140125	-0.349937	0.000232612	-0.520182	0.000387236	-0.000489562
ELOVL4	-0.000136729	-0.0366211	-0.347518	-0.00258538	0.220234	-0.00630048	-0.154752	-0.0177872	-0.47026	0.00210583	-0.433845	-0.00143448	-0.266987	0.000322689	-0.00038296
NAIP	-7.1538e-05	0.0147476	0.0875545	-0.000196679	-0.209448	0.280689	0.0448523	0.026923	0.192842	1.14415e-05	-0.320245	-0.0160372	-0.000381931	0.000357103	-1.24774e-05
SUN2	-5.38792e-05	-0.012398	0.0104428	0.000904096	-0.162996	0.559628	-0.0666049	0.00337332	0.20614	-0.00156934	-0.514483	0.0036603	0.308675	0.00255658	-0.000938434
SNAP91	-8.37213e-06	-0.000294621	-0.268814	-0.00135526	0.344205	-0.000459658	-0.0979019	0.00130498	-0.243479	0.000733049	-0.454703	0.182551	-0.20249	-0.000762763	-0.000744826
NES	-0.000700264	0.00336379	0.288554	0.000730771	-0.0577726	0.21065	-0.0636806	0.552893	-0.155532	0.000515659	0.393217	-0.00025066	0.157627	-0.00121641	-0.000338296
KANK2	-5.98921e-05	-0.806114	0.313513	0.000502534	-0.168003	-0.00130457	0.0303788	-0.00486955	0.183961	0.000117466	-0.661258	0.000731149	-0.218932	-0.000431007	-0.000401478
ANKRD40	-6.53415e-05	2.4022	0.223494	0.00063512	0.00847323	8.42394e-05	-0.0217024	-0.00658916	-0.00290583	0.000710174	-0.477516	-5.45726e-05	-0.540814	0.00324204	0.000100101
MRO	3.54308e-05	-0.00203629	0.338505	-0.000293748	-0.121103	-0.162905	-0.0158083	-0.0144651	0.0374879	-0.000117136	0.0404566	-0.00044619	-0.620071	-0.00335465	-0.000422174
IFI16	-2.91328e-08	0.175828	-0.00034494	-0.000306805	-0.268417	0.216043	-0.00191001	1.29878	0.0385716	0.00258537	0.0232059	-0.000365296	-0.264787	0.00146688	0.00131954
S100A16	3.02534e-06	0.0014681	0.387541	0.0021767	-0.0420865	-0.157884	-0.0295219	0.74104	0.734263	-0.00030582	1.02082	-0.000105787	0.155686	-0.000818732	0.000934289
SVOP	0.000113158	0.00042906	-0.147275	-0.000104657	0.513925	-0.000310104	0.219323	-0.000351082	0.212828	-0.000700352	0.24688	5.09049e-05	-0.215518	-0.000233968	-0.000995307
DNM1	-1.98934e-05	-0.023991	-0.224233	-0.00187081	0.394026	-0.00788184	0.0223417	4.21936e-05	-0.0735162	-0.00169911	-0.268508	0.158091	-0.187618	0.000221522	-0.000875437
MSANTD3-TMEFF1	-0.000192794	0.0420681	-0.295219	0.000162552	0.0357818	-0.0158113	-0.154697	-0.00480537	1.08656	-5.45204e-05	-0.534044	-0.00165835	-0.0121584	0.000628953	0.000454132
DUSP1	2.28606e-05	-0.304926	0.25629	5.40507e-05	-0.0422883	-0.010022	-0.150829	-0.00193829	-0.271032	0.000362686	-0.0586281	-0.008569	-0.300851	-0.000515684	-9.63578e-05
CCDC141	7.55502e-05	0.95898	0.32754	0.000827128	-0.0561658	-0.000626523	-0.0225585	-0.656418	-0.00182081	-0.00110969	-0.179395	0.000491817	-0.209568	5.54757e-05	-7.65308e-05
SHE	0.000106039	-0.120339	0.222437	0.000952771	-0.11956	-0.000252366	-0.0495348	0.280169	-0.40765	-0.0012793	-0.0335125	0.00132245	-0.263806	-0.000179056	0.000338257
RASL11B	-5.76441e-05	-0.000941749	-0.357824	-0.00137164	0.199025	-0.00203396	0.15421	0.336358	0.570558	-0.000643572	-0.128527	0.000417318	0.122314	-0.000385521	2.89886e-05
NRGN	-1.23105e-05	-0.493411	-0.0996555	-0.00138943	0.439935	0.000208051	0.134131	-0.00224693	0.0177203	0.00337703	-0.331894	0.00111695	-0.207184	0.000186204	0.000593173
HPCA	3.56669e-05	-0.56866	-0.0909096	0.000719515	0.47998	-3.0884e-05	0.433353	0.0281069	-0.178797	-0.00090415	0.101088	0.00153502	-0.432059	0.000211904	-0.000517745
POLR2J3	-0.000606363	-0.060634	0.102965	0.000299458	-0.101378	-0.00830458	0.0591974	-0.171647	0.250138	0.000877344	0.0730039	-0.00291104	0.238477	0.000127259	-7.29579e-05
RXFP1	4.51962e-05	0.992525	-0.276187	0.00027821	0.230352	0.000444133	0.0840134	-0.02914	0.257619	-0.0012715	-0.115401	0.00133254	0.0832977	0.000786736	-3.42536e-05
PLCXD2	7.0638e-05	0.036596	-0.377686	0.00077047	0.0962635	-0.0874132	-0.289482	0.0170764	-0.21641	3.27097e-05	-0.424022	0.00376029	0.175143	-0.00101982	-0.00105217
FAM106A	-3.00891e-05	0.148527	0.00679913	0.000296776	-0.00692498	0.00814818	0.151659	0.0483113	0.474557	-0.000633276	-0.334932	-0.114594	0.142523	0.000590164	-0.000448017
FYCO1	2.77043e-05	1.17912	0.336999	0.000867735	-0.162289	0.000267346	0.0864739	-0.000789866	-0.0308787	-0.00161303	0.051806	0.000110704	-0.178373	-8.94348e-05	0.000296075
P2RY12	0.000816567	-1.41023	-0.0302663	-8.84304e-05	0.0350228	0.385031	0.110932	-0.296614	0.344916	0.000651639	0.324196	-0.00104288	-0.537623	0.000562	0.00229591
KIT	4.66545e-05	-0.234964	-0.186879	-0.000641769	0.259832	-0.00407536	0.0746891	-0.216872	-0.00410235	0.000168982	0.365975	-0.0013728	-0.565614	-0.000449674	-0.000345629
ENHO	-0.000128815	-1.02324	0.352143	-9.34002e-05	0.23618	0.00265755	-0.0424832	-0.272758	0.299619	-0.000377143	-0.432282	0.00182746	-0.804754	-0.000349668	0.000234237
VSIR	0.000310088	-0.568537	0.134903	0.000365766	-0.289326	-0.000595253	-0.0704492	0.394499	-0.676204	-0.0021663	-0.184872	0.00177764	-0.40307	0.00017148	0.000639224
ID4	0.00058342	-0.0302288	0.250212	0.00102682	-0.341701	-0.185339	-0.000621301	-0.482992	0.245373	-0.00119424	0.430069	0.00871467	-0.244181	-0.000157503	-0.00161285
CLUL1	-4.4452e-05	-0.12561	-0.0997543	-0.00033178	0.0727304	-0.00510195	0.0900186	-0.00320452	0.922703	-0.000553514	-0.279391	-0.0143331	-0.194843	0.000473671	0.000509974
ITGAX	0.00103855	0.696981	0.0490949	5.63244e-05	-0.282919	0.0166138	0.12703	-0.145882	0.363171	0.000438958	0.483981	0.00413184	-0.180121	0.000133302	0.000478986
TNFRSF1B	7.86144e-05	-0.0070301	0.185441	0.000369792	-0.159912	0.00165505	0.0116471	1.09301	0.0236424	0.00116477	0.0410304	-0.00036316	-0.264435	0.0008512	0.00079608
SERINC5	1.55643e-05	-0.00396942	0.0804509	0.0014487	-0.22084	0.496673	0.0111546	-0.0107772	-0.208951	-0.00120374	0.170892	8.65726e-05	-0.00580478	-0.000441602	5.68839e-05
BCL6	3.82842e-05	0.044353	-0.087665	0.000107793	-0.210651	-0.0871791	0.0147858	1.42412	-0.119377	-0.000274041	-0.198699	-0.00638299	0.0554639	0.000511779	0.000173528
PHF21B	5.57974e-05	0.65017	0.18229	0.000898487	-0.25431	-0.226186	0.00133655	0.00667569	-0.864845	-0.00172938	0.259682	0.000417565	0.348043	0.000350056	-0.000683438
RRAD	-0.000462318	0.0502864	0.258259	0.000652133	-0.0846773	0.120771	0.0432652	0.632071	-0.874189	0.000713432	0.638499	-0.000230207	0.138421	0.000512725	-0.000508724
LINC02822	1.50646e-05	-1.18498	0.00936311	-0.000150089	0.308638	-0.0125396	-0.279943	0.0330733	-0.175723	-0.00104529	-0.481143	-0.00314236	-0.307153	-0.000196119	0.000614871
SLC30A3	0.000151896	-0.904624	-0.113083	-0.000172752	0.379367	0.00283657	0.374461	0.00385365	-0.498103	-0.000586374	0.331074	0.00216481	-0.085151	-0.000599591	3.91432e-05
ERBIN	-9.74002e-05	1.24073	0.115359	-9.29389e-06	-0.235806	0.15527	-0.0824772	0.332503	0.0787447	0.000698755	-0.348639	-0.00100004	-0.181762	-0.0001641	-0.000275098
NBPF19	-0.000500041	-0.100682	0.188994	-0.00055244	-0.199846	-0.265902	-0.0357518	-0.114348	-0.100739	0.000125999	-0.168213	-0.0374289	0.287605	-0.00131618	0.000616606
STYK1	-1.73692e-05	-0.364503	-0.362602	-0.00163606	0.164881	-0.00117809	0.137017	-0.0263128	-0.38535	0.000649726	-0.0377716	0.000124782	-0.00972722	0.000431898	-0.000139032
HTR1A	-0.000195208	-1.15962	-0.133431	0.000281618	0.129203	-0.00308977	0.0795915	0.01671	-0.167518	0.000707057	-1.10379	0.00081664	-0.542745	0.000340154	0.000163243
SNORA49	-1.28263e-05	-0.599863	0.119348	-0.0017099	-0.11441	0.0991422	0.0520282	-0.00465704	0.422358	0.000242889	-0.329427	-1.28274	-0.224141	0.000191282	0.00104457
CSRP2	9.71471e-05	0.150615	-0.0205602	0.000486406	-0.432777	-0.00542253	-0.061182	0.0309672	0.67126	-0.000244797	-0.1813	-0.000882067	0.00245028	-2.93754e-05	-0.00120017
MYO1G	-0.000607765	0.14997	0.174898	-0.000168049	0.00326103	0.00376384	0.00362831	1.1854	-0.026179	0.000504544	0.0465969	-0.0018567	-0.326041	0.00152776	0.00095713
SNCB	-9.5703e-05	-0.708649	-0.160864	-0.000729838	0.336939	-0.000627725	-0.00348434	0.00680053	0.0905772	0.000560624	-0.0837073	0.0224566	-0.241244	-0.000464868	-0.00157719
LAMA5	-3.13105e-05	-0.0378531	0.203574	-0.000456912	-0.135078	-0.156478	0.0284668	0.428415	-0.5588	-0.000195139	-0.464623	0.0522348	0.252625	-0.000248545	-0.00180039
SH3BP2	-8.64666e-06	-0.0437385	0.348572	-0.00187216	0.114473	-0.000885193	0.136443	1.00865	-0.099891	-0.00193904	0.207738	-0.000242609	-0.0348231	0.00359109	0.00019235
TMEM191B	-0.000194007	-0.0285361	0.0735327	-0.000284854	0.021057	0.000761462	0.144882	-0.050607	-0.768948	0.00112505	0.0997873	0.000342595	-0.445731	0.00222573	-0.00026185
OPN3	0.00020368	0.00538515	-0.34491	-0.000296563	0.230052	-0.000420453	-0.0277	0.00348279	-0.166688	-0.000824389	-0.101767	-0.00119824	-0.224785	0.000298741	0.000256193
NBPF10	-0.000183656	0.000547561	0.187985	-0.000141142	-0.30772	-0.178169	-0.0535094	-0.0103203	0.326064	-3.29175e-05	-0.43083	-0.00846873	-0.0698717	-0.00169644	-0.000320164
CNTNAP2	-3.32058e-05	-0.128641	-0.255808	-0.0017846	0.308197	-0.000291023	0.212228	-0.00300945	0.0522237	0.00231801	-0.0675512	-0.00120238	0.1207	0.000112262	0.000550316
GNA12	-1.59701e-05	0.00714512	0.400986	-0.000581209	-0.0424476	-0.0799789	-0.0209482	0.427785	0.153481	-0.00565411	-0.110399	-2.40624e-05	-0.0996284	0.000220196	-0.000196715
B4GAT1	-6.95886e-05	-0.0507622	-0.363026	-0.00145128	0.173739	-0.00261297	0.0154194	-0.00653962	0.316152	-0.000510493	-0.0778983	0.349166	-0.375827	0.000547024	-0.000418253
A2M	0.00283569	-0.0530812	0.208049	0.000513677	-0.167938	0.00980325	0.0484898	-0.0085314	-0.440218	-6.59311e-05	0.0198067	0.00372648	-0.561469	0.000171484	-0.000596568
COX6C	-0.000139299	-0.0179597	-0.244258	-0.00061867	0.157577	0.000819235	-0.268742	-0.0169377	0.711113	0.00116527	0.132167	0.423294	-0.632433	-2.02068e-05	0.000195802
SYNJ2	-0.00012514	0.840506	0.0921009	0.000980162	0.0521105	0.49563	-0.141839	-0.0237676	0.0435262	-0.00017536	-0.0556965	-0.000380899	0.171074	0.00201259	-0.00187215
FGF14	5.55165e-05	0.00815979	-0.373392	-0.000500753	0.149115	-0.0706701	-0.111449	0.0226959	-0.458379	0.000194705	-0.162747	-0.000561429	-0.151787	5.75542e-05	-0.000512846
GUSBP2	-3.17655e-05	1.21941	-0.0191329	-0.000793001	-0.276454	0.186416	0.00992769	0.00328079	-0.181981	0.000367468	0.154493	-0.00264818	0.279424	-0.000921025	-0.00187686
RAB6C-AS1	-0.000497129	0.225392	-0.0985912	-1.77521e-05	0.0222526	0.376805	0.0259579	0.020664	-0.442819	0.00056537	0.274231	-0.000386496	-0.27156	0.000274068	-0.000253525
SNORD66	-1.91892e-06	0.0275939	0.00760302	-0.000364609	-0.0977865	-0.00148249	0.0225965	-0.000367716	-0.051937	0.000155671	-0.220844	-1.24446	-0.150887	-0.000809793	-0.00146272
RGS7BP	3.05004e-05	-0.00656507	-0.315218	-0.000227051	0.291257	-0.000321787	-0.0120963	0.0167766	-0.475751	-0.000644457	-0.29957	0.00103992	-0.146184	0.00117838	-0.000730464
EPN3	2.37399e-05	-0.894587	-0.158739	0.000142766	0.0734239	-0.000652969	-0.539559	0.00797086	-0.553239	8.92238e-05	-0.638991	5.98188e-05	0.221665	-0.00145366	-4.88972e-05
SCN4B	0.000149349	-0.063791	-0.23356	-0.000406654	0.173612	-0.133071	-0.78569	-0.00504501	-0.150863	0.000303538	-0.276053	0.000191314	0.387228	-0.000808031	-0.000483394
TAC1	-3.03244e-05	-0.106589	-0.201592	-0.000557338	0.187215	-0.0051651	0.00783695	-0.0014658	-0.409626	0.000626363	0.9816	0.000898432	0.0661988	-0.000289809	0.000917216
SP110	0.000101248	1.10049	0.164606	-0.000743931	-0.265386	0.00137893	0.029437	0.683679	0.0554361	0.000801614	-0.0772507	-0.000845405	-0.323195	-0.000440016	0.00298394
ACOT7	-4.96471e-05	0.0459722	-0.280743	0.00125778	0.297471	4.94591e-05	-0.042141	0.00237971	-0.330095	-0.00216487	0.250374	0.000188479	-0.0745417	0.000111987	-0.00123796
KCNAB1	4.51906e-07	0.196443	-0.23012	0.000179385	0.368247	0.000227385	-0.0148151	-0.0185957	-0.0248018	-0.000734574	0.124692	8.10776e-05	-0.0440735	-0.000420551	6.39676e-05
RHOC	1.66705e-05	0.0224046	0.246146	0.00160707	-0.259252	-0.127768	-0.0945255	0.867629	-0.0592608	-0.000638759	0.824102	0.000946574	0.167798	-0.000544567	0.000384937
OAS3	-0.000280472	0.57277	0.258062	0.000812286	-0.125313	-0.00414935	-0.0586468	0.0603106	-0.0738828	0.000633226	0.00819764	0.00250649	-0.178145	8.58757e-05	0.000559104
RAB6C	-0.000217664	0.106236	-0.182316	-0.000172517	-0.157355	0.365419	0.0660761	-0.0227944	-0.454706	3.21086e-05	-0.0201648	0.000276941	-0.0816319	0.00112001	-0.000663275
GAL3ST1	-5.32521e-05	0.0414008	0.0919182	0.00107989	-0.0155728	0.57374	0.0701853	0.00241276	-0.355802	0.00162192	0.237654	-0.00035322	0.032649	-0.00147137	0.000366809
CEMIP	-0.000492294	-2.303	0.152383	9.25675e-06	-0.138598	-0.0054909	0.0756531	-0.0653929	-0.44884	0.000910118	0.0139009	-0.000224429	-0.152661	5.63953e-05	0.000295346
KIAA0040	-0.000219462	0.244407	-0.0342879	-0.000367051	-0.0643588	0.00200457	-0.128282	1.71659	-0.52143	0.00130063	0.0653902	0.000676215	0.0420401	-0.000877772	0.000136203
LAYN	3.0989e-05	-0.0544178	0.0914085	0.000845031	-0.0758623	0.549614	-0.00346102	0.0649454	0.587658	0.000219529	-0.207183	0.00100611	-0.0565023	-0.000119167	0.000536494
OAF	0.000115479	-1.19677	0.388407	0.000286678	-0.132607	-0.00116176	-0.0584716	-0.00969065	-0.092604	-0.00151251	0.154665	-0.000621797	0.38983	-0.00582832	-9.3225e-05
HERC2P5	0.000121151	0.0715087	-0.0391772	0.000409506	-0.130132	0.00959199	0.0978398	-0.13783	0.0565757	-0.000152729	-0.0296029	-0.109202	0.217031	0.000190396	-2.56366e-05
RAI14	-0.000100323	1.14118	0.312	-8.42571e-05	-0.105364	0.00315759	-0.0528984	-0.00511444	-0.0577767	0.000878969	0.0906168	-0.00560865	-0.348508	-2.39048e-05	3.88375e-05
TSC22D4	1.57387e-06	0.00642916	0.285699	0.000611037	-0.104044	0.279332	-0.152982	0.302605	0.167942	-0.00386838	0.542141	0.000342398	-0.108179	6.50299e-06	-9.18539e-05
KDR	0.000229159	-0.290794	0.25634	6.25044e-05	-0.193202	0.0196704	0.0280409	-0.0420888	0.231324	0.00053141	0.157833	-0.00092638	-0.636203	-0.00105361	5.66948e-05
MEIS1	1.87299e-05	-0.0293292	0.083864	-0.000783888	-0.0316464	0.534446	0.0241264	-0.0259856	-0.319562	0.00223903	-0.0505194	-0.00182606	-0.1293	0.00213626	8.84392e-05
ELAVL2	6.09287e-05	0.0023263	-0.286493	0.000492629	0.317685	-0.000205904	-0.228378	-0.00339058	-0.105942	-0.00332262	-0.480587	5.73723e-06	-0.224512	-0.00402084	0.000499409
SLC5A3	2.48675e-05	-1.10726	-0.184704	0.000284109	-0.127898	-0.0038532	0.00781153	0.0355217	-0.382449	-0.000491118	-1.44064	-0.00023645	-0.0498092	0.000688855	6.50845e-05
CNN3	9.55889e-05	-0.0493405	0.093333	0.000197801	-0.21985	-0.0988917	0.0276805	1.50754	0.015378	-0.000551108	0.508091	-0.000161112	-0.383319	-0.000337685	-0.00153117
SAMD9L	1.19123e-06	0.0147079	0.141038	0.000465562	-0.35661	-0.0111947	-0.0507183	0.0785325	-0.233451	0.000289331	0.108698	0.00694372	-0.534023	0.000554943	0.00109233
LINC02649	0.000641778	0.791494	-0.0640191	-0.000101081	-0.165059	0.00300703	0.0393042	0.715457	-0.383886	8.45465e-05	0.682741	0.000135287	-0.212791	-0.000230312	-0.000196132
SYP	-1.46921e-07	-0.30759	-0.208239	-0.00138501	0.357688	-0.000791033	0.0536319	-0.000271395	0.088383	-0.00117819	0.0421346	0.00114213	-0.140063	0.00101442	-0.000737509
TRIOBP	-1.76515e-05	0.0234356	0.283539	-0.000342766	-0.239054	0.111383	0.0424642	0.00434358	-0.146627	0.00203089	0.142417	0.000286471	0.203105	-0.00102206	-8.34659e-06
GRIN2C	-0.000132911	-0.615478	0.359278	-0.000703922	0.0366531	-0.00637916	-0.188091	0.00534144	-0.360305	-0.000539958	-0.0989558	-0.00108628	-0.49932	0.000199725	-1.90552e-05
GOLGA8R	-0.000375037	0.732113	0.270899	-0.000361949	-0.0355383	0.000824481	0.0480951	0.00615787	0.108148	0.000928685	0.0527161	-0.0102991	0.0705519	-0.00113	0.000302533
SCARA5	-9.68882e-05	-1.84365	-0.028968	-0.000297003	-0.279879	-0.00775634	0.323084	-0.179571	0.201096	0.000155221	0.154996	-0.00107885	-0.544589	-0.000734425	0.000440391
SOD3	5.39886e-05	-0.61458	0.186367	0.000119682	-0.123804	-0.00131945	-0.51103	0.449353	-0.463557	0.000584871	0.434988	0.456919	-0.411226	-0.00348985	-0.000330765
ATRNL1	4.86027e-05	-0.0970412	-0.260093	-0.000362689	0.347816	-0.0119634	-0.311736	0.00425917	-0.000634743	0.000813164	-0.578858	-0.000181899	-0.0634963	-0.000998156	0.00118205
CALM3	-1.26985e-05	-0.157819	-0.138165	-0.00153305	0.427819	-0.00128656	-0.00117293	-0.00044151	0.4845	0.000838648	-0.159976	-5.92879e-05	-0.202053	0.000213102	-8.78752e-05
RFX4	-0.000164619	0.00861688	0.0816026	0.000277745	-0.245379	-0.016949	0.00100318	0.976993	-0.149649	-0.000409383	0.139865	-0.00144547	-0.336539	-0.00117264	-0.000996592
CDH1	-2.29491e-05	-0.0232646	-0.11046	0.000108126	-0.269296	0.359913	0.424272	-0.0736605	-0.432492	0.000757393	0.451575	-0.00128968	-0.168344	-0.000924216	0.00041849
TRHDE	0.000106235	-0.49113	-0.223313	-0.00104724	0.370846	0.00348292	0.0956234	0.00705102	-0.353944	0.000593174	-0.534559	-0.000102558	-0.380049	-0.000876387	0.000364432
SLC5A4-AS1	-4.07546e-05	-1.06286	0.071171	-0.000358532	0.145055	-0.00469059	0.0742494	-0.00250689	-0.323063	-0.000793922	-0.842814	-0.00992735	-0.11229	-0.000784488	0.000838059
BAIAP3	-0.000296795	-0.626768	0.0898315	0.000194992	0.23757	-0.0156496	0.520521	-0.0300757	0.0652683	-0.000459046	-0.279189	0.00129264	-0.268559	9.72754e-05	-0.00104113
RAPGEF3	-3.15379e-05	0.117749	0.244217	-0.000215421	-0.108595	0.275105	0.0658204	-0.164218	-0.558344	-0.00174803	-0.560093	-0.00772306	0.0818171	0.000478824	-0.000160379
PHF19	-0.000298622	0.938359	0.0789182	-0.000483241	-0.211683	0.258125	0.139054	0.399365	-0.308724	-0.000902584	-0.372481	-0.000944559	0.204424	0.00108648	0.00050067
PTGDS	9.00074e-05	-0.82784	0.156943	-0.000318277	-0.409082	0.305474	0.0179325	-0.143525	0.213413	0.000712955	0.298819	-3.45989e-05	-0.643691	-0.00060159	-0.000386186
PILRB	-0.000243471	0.190356	0.289485	-0.000232504	0.0519407	0.0122498	0.28837	-0.066435	-0.135527	-0.000602286	-0.065632	-0.00212262	0.398076	-0.000263685	6.28413e-05
SLC4A10	-0.000142056	-0.434136	-0.215285	-0.000601222	0.307475	-0.0028899	-0.00523383	0.00116518	0.395611	-0.000462101	-0.662438	-0.000690846	-0.35101	-0.000112753	-2.12106e-05
LOC107985216	-0.000214914	0.0935148	0.0775026	0.000135684	-0.277746	-0.0312082	0.0530284	-0.0146283	0.253292	-0.000110789	0.0880906	-0.000814367	0.00998626	-0.00148082	-0.000702127
NUTM2D	-8.18199e-05	0.178754	0.134221	-5.25041e-05	-0.0132904	0.234414	-0.176465	0.00027383	0.0484931	0.000952718	0.226604	-0.0292278	-0.194832	-0.00180961	-0.000847167
LHPP	9.70185e-05	0.763422	0.213093	0.00126264	-0.0366487	0.329308	-0.0929079	-0.00162757	-0.0219256	-0.000837042	0.320426	0.0443203	-0.417378	0.00166599	-0.00144871
PLAAT4	0.000138419	0.0406561	0.02419	0.000123092	-0.303256	0.00691865	0.163405	0.925722	0.343741	-0.000257197	0.119245	-0.00159581	-0.463734	-0.00103194	9.11995e-05
FOXC1	0.000525239	-1.3636	0.212735	0.000234068	-0.267432	0.00515017	0.0226148	-0.00380159	-0.154601	-9.09517e-05	-0.30712	0.00117202	-0.504104	-2.36586e-05	-0.000139154
CCDC184	2.38461e-05	-0.607986	0.0494844	-0.000134112	0.424246	-0.00056349	-0.00680606	-0.00454449	-0.018372	-0.000345815	0.609145	0.000512815	0.1772	0.000747669	4.06663e-05
GPR158	3.40742e-05	0.00748441	-0.171778	0.00281062	0.422643	0.0023066	-0.0314104	0.156003	0.0511953	0.000259249	0.00274662	-0.000590894	0.00221584	-0.000120503	0.000818199
TANC1	5.73194e-05	0.612077	0.153207	-0.000865671	-0.105933	0.344473	-0.13939	0.526592	0.153738	0.000510492	-0.31875	-0.000408932	0.0141292	-0.000377284	0.00211575
SHC1	0.000156814	0.721725	-0.0113439	0.000248274	-0.299592	-0.285138	0.00176716	0.879001	-0.785469	-0.000772353	0.7553	-0.00075462	0.721399	-7.92167e-05	0.000159418
GET1-SH3BGR	0.000187555	0.442861	-0.127879	0.000198088	-0.0489348	0.00793903	0.0212946	0.0395843	1.08578	0.0004787	0.0463915	-0.005753	-0.51415	0.000330971	-0.000194096
PGAM2	-0.000151798	0.692152	0.037259	-0.000377294	-0.223544	0.00173594	0.092211	0.602475	0.654042	0.000142032	-0.269394	0.000270538	-0.450737	0.000540819	-0.000590852
UPK3BL2	-0.000402778	0.0620456	0.236249	2.25493e-05	-0.0840639	-0.00530356	0.108991	-0.318998	-0.748544	0.000411963	0.437802	-0.0037572	0.201776	0.000465182	0.000327759
GPR34	0.000770679	-0.15669	-0.175906	-0.00025812	-0.375446	0.00131692	0.0821802	-0.0968429	0.124139	-6.85876e-05	0.557366	0.0246572	-0.363145	0.00149538	0.000143715
CCDC88C	3.27271e-05	-2.086	0.309936	0.000137271	0.0536365	-0.00120293	-0.121255	0.0113418	0.0406493	-0.000438445	0.228647	-0.000551982	0.0887773	-0.00136382	0.000857076
SNORA63	-2.73207e-05	-0.981926	-0.098327	-0.000896153	-0.114549	0.171237	0.0118422	-0.0016824	0.932932	0.00267423	-0.226541	-1.19099	0.10181	-8.29407e-05	-0.000661917
S100A10	-0.000289369	-0.0131857	-0.0764095	-0.000305726	-0.351239	-0.00247634	-0.0904929	0.954332	-0.124679	0.000745005	0.107553	0.00175683	-0.381805	-0.000613454	0.000144421
ZNF366	0.000216164	0.00216033	0.211005	0.000293978	-0.00901171	0.0685667	-0.221754	0.0102099	-0.578452	-0.000229399	-0.532095	0.00283317	-0.296684	-0.00180118	0.000369354
FGD2	0.000162101	0.0595149	0.0729554	-0.000423256	-0.302612	-0.00382709	0.0995664	0.025307	0.644095	0.000247752	0.147077	0.000130406	-0.138894	0.00152592	0.00199671
OXTR	0.000153068	-0.11471	0.0246595	-0.000765294	-0.281601	-0.235685	0.056022	0.757096	0.0697684	0.000155738	-0.0493289	0.00157398	0.356207	-0.000562396	-1.07939e-06
KCNJ3	0.000188084	-0.00247288	-0.32775	-0.00028819	0.29279	-0.0826669	-0.0175405	0.000884716	-0.377997	-0.000416846	-0.31903	-2.07248e-05	-0.12383	-0.000177165	-0.000105246
REEP1	3.92826e-05	-0.00380535	-0.326389	-0.00142288	0.242404	-0.000227939	-0.0173589	-0.00208872	-0.640916	-0.00035862	0.0405673	0.000380199	-0.396685	-0.00567154	0.000236683
ELK1	-2.22239e-05	-0.0837839	-0.0538068	3.65213e-05	-0.130073	-0.307119	0.0117448	0.0810571	-0.528277	-0.00043722	-0.738489	0.00260216	0.120612	0.00089156	0.000129994
SV2A	3.25488e-06	0.0139702	-0.251973	-0.000445718	0.36125	0.000353052	-0.0365535	-0.000708969	-0.348896	-0.00113312	0.0142229	-3.89936e-05	-0.21447	-0.000171849	0.000131932
TCP11L2	2.28818e-06	-0.00622305	-0.152641	0.000195541	-0.227849	0.551171	-0.00454266	-0.000833113	-0.387479	0.000356828	-0.315502	-0.000599387	0.0722326	0.00107845	-0.00286344
SERPINF1	-0.000455539	-0.00441105	-0.306187	-1.83229e-05	0.117711	-0.0363533	0.343775	-0.00221733	-0.022451	0.00101073	-0.271012	0.0008099	-0.349219	-0.000506177	-0.00105698
SLC13A5	1.43276e-07	-1.39542	0.092035	-0.000908664	0.0713627	-0.00187791	-0.0689776	-0.0176361	-1.25225	0.000105384	0.699314	-0.00149691	-0.181927	-0.00152125	0.00176459
GPR83	-8.99007e-05	-1.69302	-0.0637963	-0.000233186	0.0829839	-0.00777427	0.00711713	0.0155547	-0.483218	-0.000589747	-0.394256	-0.000267164	-0.476554	0.00186259	0.000130401
CUEDC1	-4.35165e-05	0.26946	0.233286	0.000562167	-0.00410886	0.401758	0.0901895	-0.00518022	-0.00608464	0.00132008	0.538465	0.000444645	0.26235	0.0029213	0.000472485
FAT4	7.34421e-05	-0.937989	0.00389931	-0.000202798	-0.366664	0.414391	0.0593821	-0.0398447	-0.42609	0.000856007	0.0610809	-0.000617801	-0.267914	-8.63439e-05	0.000256959
NINJ2	4.19244e-05	-0.011944	-0.0837399	-0.000815266	-0.129627	0.559796	-0.00584792	-0.00247982	0.493033	0.000869314	0.0666906	0.00236298	0.203344	1.2101e-05	0.000697685
PCDHA9	-0.000485908	0.0451529	-0.146977	-0.000374048	-0.147179	-0.00972931	-0.0497175	0.00464289	0.0836033	-0.000675838	-0.374842	-0.00118965	0.45047	0.000116767	2.08446e-05
SNHG12	-5.19269e-05	0.0191749	0.0526012	-0.000577527	-0.221915	-0.00375297	-0.0036808	0.00438577	0.337602	-0.000227623	-0.0348656	-1.22824	0.0153796	0.00133088	-0.0017445
ELAVL4	-2.22585e-05	0.00973452	-0.29428	-0.000127603	0.220824	-0.073076	-0.007555	0.00301424	-0.380382	0.000191382	-0.340024	-0.00026989	0.204889	0.000237683	1.76758e-06
KCNIP4	1.43502e-05	-0.00429168	-0.270233	-0.00134654	0.266323	-0.0785032	0.0185125	-0.000347827	-0.320288	-0.000688779	-0.327701	-0.000949968	-0.356528	-0.00151238	0.00023513
PCDHGA3	-0.000219379	0.0706602	-0.0120528	0.000396495	-0.161716	-0.160538	-0.0176256	-0.0169063	-0.978637	1.598e-05	0.684094	-0.00666368	-0.833362	-0.000275642	-0.000674185
LOC728554	-0.000196704	-0.0696496	-0.239105	0.00018144	0.117362	-0.00507394	-0.167864	0.0602465	-0.151333	0.000246234	0.137065	0.0685838	0.21143	0.000958282	-0.000470051
SEMA3G	0.000460663	-0.2392	0.187641	-0.000132	0.0209522	-0.000461039	0.0143876	0.0169386	0.178417	6.02469e-05	0.321383	0.013022	-0.136828	-0.000451297	0.000212503
RNF213	0.000586226	1.26844	0.195504	0.000954013	-0.269146	0.00388709	0.0112479	0.00146912	-0.0297915	-0.00124574	-0.146879	0.00181256	0.0765765	0.000646378	0.000106909
PLIN2	0.00061041	0.0495937	0.042528	0.000539248	-0.476023	0.00211243	-0.198833	0.40092	-0.239982	-0.00180461	0.164117	4.24053e-05	0.635882	-0.00305442	0.00013006
PALLD	9.16978e-05	0.0528329	0.163115	0.000622122	-0.324915	-0.254717	-0.0079273	0.760041	0.337253	-0.00175555	-0.265627	-0.00023516	0.0437672	-0.000839212	-0.000580225
PNMA2	-5.12996e-06	0.00193692	-0.283471	0.000980488	0.271224	-0.0584621	0.0703026	-0.00130699	-0.0699298	-0.000180212	0.0290641	0.000102842	-0.221409	-0.00260232	-0.00136575
LLGL2	2.47016e-05	0.736266	-0.0835659	4.1101e-05	-0.166342	0.394176	0.0834625	-0.00215323	-0.163902	-0.00104682	-0.420834	0.00114118	0.165693	-0.00104985	-7.78571e-05
SNHG3	8.132e-05	-0.0344906	0.141664	-0.000838525	-0.0151468	0.0021331	-0.0460985	0.0183209	0.0661175	-0.000171733	0.0165546	-0.758696	-0.00804988	0.00100175	-0.000134795
CDK14	1.06921e-05	0.00332677	-0.29009	0.000304465	0.283246	-0.00157214	-0.232979	0.00160413	-0.11141	0.000165273	-0.0497033	0.000116255	0.0613559	-0.000921549	-0.000934895
CCDC144B	-0.000193765	0.146013	0.187702	8.31447e-05	-0.147249	0.0014393	0.211591	0.0113953	0.205562	-0.000479381	-0.318389	-0.37643	0.171098	6.62534e-05	0.000120119
APLN	5.63034e-05	0.731072	0.244576	0.000808311	-0.146789	0.00484445	-0.0141505	-0.0614993	0.0649365	-0.000112621	0.234197	-0.000255432	-0.00233335	0.000263011	-0.00036064
FOXO4	-0.000228141	1.69824	0.290608	-4.29123e-05	0.0813577	-0.000498235	0.0318217	-0.00526793	-0.146062	0.00092423	-1.05699	-1.56842e-05	-0.549273	0.00524374	0.00165565
GOLGA6L3	-0.000245989	-0.0772948	0.201482	0.000134063	0.0421163	-0.0102606	0.139852	0.0339911	0.627466	-4.28335e-07	0.32212	0.00182279	0.147139	-0.000604144	0.000358151
FABP5	-7.38653e-05	-0.0652596	-0.125438	-0.000124441	-0.0628391	4.77817e-05	-0.0327334	1.47915	-0.110185	0.0013421	0.877891	0.00236067	0.0200213	-0.00064117	-0.000559998
REEP5	9.07545e-06	0.15348	-0.412372	0.00130595	0.0649854	0.000492528	-0.13023	-0.0346678	-0.396004	0.00272436	0.298164	0.000130374	0.0714366	0.000696646	0.00141079
LOC101928304	1.7455e-05	1.65012	-0.0796616	0.000105286	-0.204359	0.208955	0.0809906	-0.0108769	-0.219049	-0.000300625	0.26704	-0.00326774	0.371445	0.000208841	-0.000447569
VSTM2L	4.35319e-05	-0.478419	-0.117026	0.000395336	0.30484	-0.0945553	0.117191	-0.000371539	-1.01081	0.000349239	0.506772	5.82247e-05	-0.0527487	0.000671104	0.00154126
COL7A1	-0.000482859	0.0364208	0.314021	-0.000397295	-0.091375	-0.00646162	0.112242	0.00271762	-0.0340868	0.000187663	-0.279694	0.000406804	0.17997	0.0012123	-0.00156696
FCGR1B	0.000202999	0.0960132	-0.125758	-0.000264561	-0.221074	0.00338804	0.0227215	0.146075	-0.0461826	-0.000197165	0.0946587	-0.00485632	-0.127929	0.00165041	0.00079624
PRRG1	-2.04685e-05	0.0364532	-0.182451	0.00169535	-0.151163	0.589079	-0.189327	0.000451438	-0.0251548	-0.00067374	-0.152242	-0.000128168	-0.318316	0.00119964	0.00025655
NPIPB15	-6.82143e-05	0.230115	-0.0486114	0.000565858	-0.243627	0.00387571	0.0644423	-0.0541393	-0.086953	0.000406408	0.339958	-0.000914522	0.334836	-3.90414e-05	-0.000766534
SLC6A9	7.14661e-05	-0.0461216	-0.0774448	0.000152682	-0.17947	0.435499	-0.0121221	0.00433874	0.310776	0.000538344	-0.0818419	0.0015173	0.544673	0.00336616	0.000635735
PLSCR4	0.000199378	0.0661531	0.0346619	9.76039e-05	-0.358629	-0.179063	0.0962799	0.723696	0.219568	-0.000463199	-0.169602	-0.000266407	-0.527308	-0.00514753	-0.000263544
TFCP2L1	-0.000454336	-0.0912949	0.226497	-0.00014655	-0.119758	-0.0108078	-0.294995	-0.00510009	-0.409254	0.000209609	0.275939	-0.00488934	0.292843	-0.00112032	0.000261526
SYNJ1	-2.66705e-05	0.0349712	-0.324774	0.00159525	0.241563	-0.000193411	-0.113216	-0.00125625	-0.247061	-0.000708279	-0.0404358	5.48759e-05	0.0751612	0.000972333	-4.43074e-05
LRIG1	0.00038875	-0.0901497	0.167708	-0.000265268	-0.112416	-0.000881472	-0.0766041	0.917531	-0.101911	-0.00112824	0.242556	-0.000243744	-0.113494	-0.00164822	-0.00106438
EEF1A2	-2.05024e-06	-0.424682	-0.140921	-0.00061346	0.398088	-0.000204979	-0.0628276	0.00216198	0.0788566	-0.000198328	-0.384976	0.030544	-0.0158295	0.000156903	-0.00160027
G3BP2	-3.04364e-05	0.00199132	-0.334406	0.000929014	0.211069	0.0461092	-0.13138	-0.00803206	0.19419	1.53906e-05	0.173569	-0.000116424	-0.21463	-0.000133522	-0.000114947
ATP6V1G2	-1.60831e-05	-0.0113944	-0.268546	-0.000762946	0.260403	-0.00132658	-0.118865	0.0333318	-0.584616	0.00137604	0.247242	0.00177344	-0.128355	-2.08463e-05	-0.00103712
ADAM23	1.97855e-05	-0.0278058	-0.284729	-8.6432e-05	0.304814	-0.0100773	-0.383489	0.000225527	0.0115873	-0.000746773	-0.18803	0.000146638	0.263659	-0.000243097	-0.000376042
FLNB	4.71878e-05	1.16414	0.28701	0.000651812	-0.167693	0.00521265	0.0943923	-0.0257081	-0.0331011	-0.00138684	0.13308	0.00107266	-0.196719	-0.00133589	0.000343543
LINC00940	-8.30856e-05	1.12845	0.0289614	-0.000443385	-0.130341	0.311225	0.0359674	-0.043895	-0.711539	-0.000754976	-0.153797	-0.000507553	0.136213	-0.00174455	-3.42218e-05
C1S	6.6452e-05	-0.0170282	-0.0155948	5.22083e-05	-0.331784	-0.226658	0.11357	1.00729	-0.324291	-4.37139e-05	0.340946	0.000238387	-0.34776	-0.00121787	-6.65092e-05
ATP6V1D	-1.20189e-05	0.0601248	-0.296738	0.00117673	0.152554	0.0011052	-0.107995	-0.158485	0.388149	0.000392559	0.015209	-8.08652e-05	-0.379372	-0.000162282	-0.000242357
SNORD115-34	4.53574e-05	-0.894327	-0.109656	-0.000828067	-0.099213	-0.00128682	0.0373349	-0.00459173	-0.193821	-0.00230149	-0.140532	-1.34709	0.068271	-0.000882407	0.000621952
ALOX5	0.000156516	0.274889	-0.102656	-0.000212599	-0.331565	0.00318875	0.0157084	0.663164	0.696968	0.000342458	0.166124	0.000130094	-0.124896	0.000355874	0.000764212
RN7SL4P	8.82438e-06	0.886574	0.38022	-0.000855268	0.118639	-0.158986	0.0090432	-0.000176384	0.758842	-0.00233527	-0.354094	-0.47958	-0.200287	-0.00027477	0.00051339
SLC2A13	6.52712e-05	-0.4812	-0.241188	0.000786402	0.335443	0.000292144	0.0211743	0.00787348	-0.420859	0.000406804	-0.00958892	-0.000102417	-0.289365	0.000632955	0.00205993
AIFM3	-0.000367447	-1.29185	0.26169	-0.00157088	0.254094	9.55462e-06	-0.0282664	-0.189969	0.010137	0.000776542	-0.537372	-0.000522549	-0.81317	-0.000476482	5.50702e-05
DOK6	1.9177e-05	-0.0288157	-0.151154	-0.000638201	0.46389	-0.00556879	0.176147	-0.00157921	-0.0452289	-0.00131906	-0.0478571	-0.000218229	-0.526316	0.000654299	-0.000765287
RYR3	7.34965e-05	0.757858	0.212003	-7.37213e-05	-0.298615	-0.301427	0.0522278	0.00597214	-0.224127	-0.000629797	0.231553	0.000264984	-0.234053	-0.000794221	-0.000578891
ATP6V1G2-DDX39B	-0.000524708	-0.760011	0.000255288	-0.00141377	-0.00842487	-0.00521717	-0.0696458	0.0384182	0.168811	-0.00110064	-0.116427	-1.05212	0.511341	0.00120735	-0.00091444
ABCF2-H2BE1	-0.000138555	0.00850051	-0.162618	2.3512e-05	0.00337949	0.000652865	-0.0390556	0.00426387	-0.0417368	0.00145061	0.0808358	6.2521e-05	0.287449	0.000514209	-6.61099e-05
OLMALINC	-3.4591e-05	0.703253	0.147372	0.000219066	-0.12777	0.285784	0.0832397	-0.0211614	-0.257732	-0.000245538	-0.797424	-0.000285041	-0.14975	0.00207991	-0.000119502
HIC1	-2.45459e-05	-0.0319246	0.190377	0.000379077	-0.0647875	-0.00030896	-0.157246	0.00925663	-0.602728	-0.000113407	-0.517519	0.00486808	-0.1313	0.000236644	-0.000392163
CD200	2.21058e-05	0.0206234	-0.33197	0.000680656	0.207399	0.000290458	0.228844	0.00688325	0.289191	-0.000129136	0.155576	4.04919e-05	-0.0910148	0.000954188	9.04914e-05
TNNT2	-0.00454576	-1.04888	0.133982	-0.000886746	0.262311	-0.00836184	-0.033979	0.000279625	0.395404	0.000407103	-0.673654	-2.34278e-05	0.217509	-0.00187556	0.000382863
SPRED3	8.37743e-05	0.0324102	0.155363	-0.000163971	0.228725	-0.00376445	0.105907	0.466301	-0.722888	-0.000655404	1.46182	-0.000504601	0.394825	0.000726102	0.000358519
ALDH4A1	0.00093556	-0.00896907	0.347199	-2.17558e-05	-0.152907	-0.218219	-0.162055	0.0537576	0.247266	-0.00157528	0.39677	-0.000106282	-0.0575383	-0.00242629	-0.000479535
CSPG4	-0.00104661	1.09249	0.242442	0.00103336	-0.0444285	-0.0150577	-0.157795	0.0267852	-0.129397	-0.000627486	-0.444394	0.0162983	-0.320801	0.000154968	-0.000540223
MCM7	0.000132924	1.76588	0.332805	0.000283983	0.0179527	0.00454159	0.0143831	-0.308298	0.0506257	-2.61176e-05	-0.479758	0.000187909	-0.243905	0.0335311	0.0017
SNORD15B	-6.76033e-06	-0.00305797	-0.147447	-0.0012749	-0.269597	0.0839669	0.0192754	-0.00373045	-0.521623	3.23906e-06	0.263582	-1.23754	-0.0470609	-0.000241838	0.000974214
RNF125	0.000168687	0.0060722	-0.0751702	-0.000417671	-0.212676	0.481053	-0.0129412	-0.556426	-0.0808088	0.00171218	-0.011002	-0.00269258	-0.0799112	-0.000505958	9.49751e-05
SMAD9	0.000975662	1.02281	0.0136491	0.0015939	-0.352468	0.00335371	0.0260589	0.0106677	0.152425	-0.000113413	0.261885	0.00038453	-0.269075	0.000962247	0.000505136
TPD52L1	2.22921e-05	-0.00347323	0.17673	0.000902426	-0.333229	-0.262172	-0.246389	0.0050928	0.0545949	-0.00134146	-0.180118	-0.000298479	-0.030929	-0.00788418	-0.000202135
SNORD116-15	9.35567e-05	-0.577003	-0.16339	-9.77922e-05	-0.0680568	0.000978773	0.00945487	-0.00095235	0.00412451	-0.0010825	-0.035954	-1.44854	0.136977	-0.000209203	-0.00119919
SNX15	0.000235902	-0.0610854	-0.116334	-4.21708e-05	-0.0899544	0.00231364	0.0748022	-0.0802068	0.343308	-0.00075537	-0.0707991	0.0252221	-0.1703	0.000184012	-0.000327284
KANK1	6.70794e-05	1.05517	0.229815	0.00259788	-0.279785	0.00189978	0.100207	-0.47231	-0.0801958	-0.00255521	-0.0580067	0.000955441	-0.215981	-0.000184772	-0.000100304
SERPING1	4.10724e-05	-0.632592	-0.0548237	0.000578046	-0.3283	-0.14288	0.108144	0.968898	0.0524789	0.0017027	0.238737	0.0434695	-0.679552	-0.00229551	-0.00115475
PLCB1	0.000145897	-0.386772	-0.123634	-0.000522624	0.457252	0.000253265	-0.0966652	0.002412	0.431898	-0.000458683	-0.284665	-0.000336332	-0.0264637	-0.000271101	0.00172575
FGFR2	4.07402e-05	-0.0562775	0.131571	-0.0011722	-0.111113	0.481453	-0.00646489	0.00455249	0.00142181	0.00177024	0.209365	-0.000526605	-0.208359	-0.00164771	-0.000313847
ABI3	0.000293662	0.038687	0.0432571	-0.000268401	-0.31886	-0.00127409	0.0485706	0.681135	0.842683	-0.000566008	0.187896	0.00776404	0.193451	0.00205813	0.000630178
H2AC19	-0.00081738	-0.011384	0.19638	-0.000303325	-0.209764	-0.0073283	0.0360011	0.464537	0.105389	0.000505909	0.161763	-0.00063217	-0.110797	0.00174882	0.000458277
AMH	-0.000137205	-0.0742301	0.241958	0.000159403	0.0174765	-0.00619912	0.0200821	0.0190145	-1.11119	0.000854901	0.0572193	0.041734	-0.155514	0.00152469	-0.000472947
RTEL1-TNFRSF6B	0.000150894	0.111532	0.141816	0.000209736	-0.174636	-0.000331481	0.0647991	0.0552298	-0.607553	1.16988e-05	0.0180828	0.0156291	0.0808537	-0.000927237	-0.000279921
DAPK2	-1.59441e-05	0.805933	-0.00132441	0.000252311	-0.0417511	0.444185	0.162288	-0.00305972	-0.0547571	0.000136047	-0.0862036	0.000888502	0.0437196	0.000408455	-0.00101116
LTBP2	0.000607709	-1.17984	-0.108601	0.000208691	-0.517026	0.00850724	0.0924845	-0.00177936	-0.110449	0.000998579	0.236106	0.00642712	-0.327706	-0.000665767	9.15429e-05
CAPG	0.000135308	-0.0287842	0.142054	-0.000142568	-0.281624	-0.0182855	0.0623903	0.694183	0.477835	-0.00135759	0.843767	0.000596123	-0.0861528	-0.000225487	-0.00108641
ANKRD34C	3.32976e-06	-0.0935061	-0.218913	-0.000814905	0.28428	-0.00287396	0.0538018	0.42079	-0.919332	-0.000863186	0.00744902	0.000755383	0.161961	1.65796e-05	4.0562e-05
CPLX1	3.0013e-05	-0.483052	0.0243386	-0.00117004	0.469364	-0.00157003	-0.395182	0.00637188	-0.108071	-0.00056731	-0.00220584	0.000141082	0.0330862	-0.000156551	6.27695e-05
ATP6V1E1	-1.92038e-05	0.0420783	-0.354177	0.00015052	0.096333	0.00120295	-0.242469	-0.00161787	0.151244	-0.000104443	0.356395	-9.85856e-05	-0.14942	-3.12417e-05	0.000515074
MTSS2	-2.19035e-05	0.617634	0.395123	0.00160227	0.0100438	-0.184602	-0.0070892	-0.4305	-0.0613688	-0.000919929	-0.451425	0.000638107	-0.410894	0.000815248	-0.000512837
SNORC	0.00016279	-0.0215467	0.277622	0.000234215	0.0238517	0.104172	0.00992472	-0.00659544	-0.00512054	6.18991e-05	0.136087	0.00117274	-0.281529	0.00138103	0.00103308
SOX9	0.000218594	-0.812768	0.238469	0.000426695	-0.259226	-0.0024468	0.0301124	0.498042	-0.112073	-0.00129213	0.100608	0.00353322	-0.235516	-0.000341564	-0.00171312
RNU6-707P	-3.12719e-05	0.0823439	-0.00396568	-4.57547e-05	-0.0336607	-0.00165219	0.00613487	0.00323373	-0.0514152	0.00144649	-0.00275793	-1.18536	-0.242221	-0.000962035	0.000159176
DLL4	-5.11186e-05	-0.0238009	0.100059	6.42424e-05	0.0245256	0.000713617	-0.219636	0.553718	-0.95108	4.4782e-05	-0.631428	-0.00286571	-0.0792657	0.000499053	-0.000603824
KRT17	-8.2763e-05	0.122522	-0.19859	0.00025362	0.0898837	0.236942	0.0399876	0.0221029	0.479933	-0.000463901	-0.171974	0.0042503	-0.105833	0.000649657	-0.000675947
SNCA	-7.05245e-05	0.345447	-0.221346	-0.000163771	0.261028	-0.000496644	0.0929021	0.00631218	0.39365	-0.0018023	-0.0651178	0.00402461	-0.362457	0.00122969	-0.00167714
UNC5D	4.37363e-05	0.00709638	-0.312379	-0.000432276	0.19867	-0.158513	0.257627	0.0162212	-0.207844	0.00116695	0.212013	-0.000438711	0.109262	-0.000307944	0.000955167
LOC100652840	0.000196439	0.344473	0.00690516	0.000491483	-0.0263774	-0.00169752	-0.121727	0.208092	0.113424	0.000203215	0.0028548	-0.00682945	0.224975	-0.000586596	-8.56317e-05
CYBRD1	0.000482081	-1.13688	-0.0108236	-0.000331892	-0.490217	0.218746	0.00935267	-0.0134639	-0.31136	-0.000547846	-0.00170287	-0.00127261	-0.904389	-0.000254282	-0.000310327
YAP1	0.000368495	-0.617183	0.192402	0.000701661	-0.38757	-0.189983	0.00132041	0.407055	0.0398698	-0.000336134	-0.0441006	-0.000600473	-0.110358	-0.00490832	0.000170957
MAP3K11	6.64402e-05	0.00823973	0.243352	0.000161373	-0.0106145	0.450559	0.25983	0.0343665	-0.377826	1.95593e-05	-0.121301	0.000375451	0.0722834	0.000230215	-0.000728037
TMEM88B	2.40666e-06	0.783421	0.0929177	-0.00102129	-0.0126857	0.412969	-0.00169789	-0.000682838	0.128302	-0.000321947	0.279904	-0.00592168	0.0432465	-0.00123936	0.00117092
RBM3	-4.71534e-05	0.0504598	0.134237	-0.000119346	0.0228104	0.00296214	0.0382041	0.0608475	0.0841506	0.000674812	1.43481	-0.00653201	0.144697	-0.00317439	-0.000303601
DES	0.000250702	-0.299291	-0.0750549	1.99284e-05	-0.102634	-0.00326282	-0.19629	0.367117	-0.145274	9.74005e-05	0.115424	0.660567	0.0779897	0.000766048	-0.000799311
PYGL	-0.000223324	0.0292868	-0.0842256	0.000734265	-0.402055	-0.106541	-0.0271314	1.15696	0.0884009	0.00109686	0.0223538	-0.000606082	0.186894	0.000363889	0.00143027
RTN3	-8.93533e-07	0.00229257	-0.340585	-0.00073695	0.215169	0.0612611	-0.0606785	-0.000459866	0.122692	0.00230115	-0.147858	-0.00034299	-0.0876199	-6.64582e-05	-0.000932783
RNU6ATAC	2.91942e-05	-0.432273	-0.030899	-0.000510924	-0.236048	-0.00275605	-0.0145401	0.0010713	-0.381288	-0.00100496	-0.295808	-1.04992	0.117868	-0.000259815	-0.000608106
SH3PXD2A	-0.000161848	2.11536	0.337235	8.85117e-06	0.106056	-0.000514457	0.162033	-0.0773772	-0.0206659	0.00142142	-0.133732	-8.80055e-05	-0.316152	0.00182813	0.00106171
ADGRV1	0.0014174	-0.0456135	0.0746454	-0.00055704	-0.365899	-0.309187	-0.0056482	-0.40031	-0.442543	-0.00126561	0.241294	-0.000589951	-0.215156	-0.0013206	0.000258847
AASS	-4.57125e-05	0.0509742	0.0132256	-0.000392367	-0.308424	0.33817	-0.0858379	0.00711419	0.00708195	0.0021883	0.49608	-0.000139662	-0.117729	-0.00112865	-0.000529581
TAP1	7.32328e-05	0.171539	0.146119	0.00121868	-0.126872	0.00130329	-0.236775	1.24933	-0.594459	0.0011328	0.348784	-3.23506e-05	-0.073632	4.26306e-05	0.00122655
TUBA8	-7.87604e-05	-0.0203997	-0.215649	5.88593e-05	0.285205	-0.0019248	-0.0434321	-0.000559388	0.0365176	-0.000518647	-0.500457	0.00411404	-0.273865	-0.00511378	-0.00231168
PRPS2	3.29959e-05	-0.0450937	-0.309805	-0.00100431	0.147427	-0.000170962	0.128279	0.0250911	0.764828	0.000914541	-0.434254	0.000605886	0.164549	0.00118414	-0.000768682
HPRT1	-4.28484e-05	0.0475755	-0.2352	0.00156035	0.295103	0.000185461	-0.0237082	-0.0170345	0.0353058	0.000393273	0.034347	-0.000830267	-0.149694	-0.000397401	0.000972913
CNR1	8.61387e-06	-1.11613	-0.168175	0.000858844	0.264028	-0.00182735	0.0426257	0.00355176	-0.153678	-0.00113899	-0.0133597	7.91215e-05	-0.276577	0.000477548	0.000447669
TNFRSF10B	-6.68854e-05	0.00168205	0.0819059	0.00141468	-0.274667	-0.00109559	-0.161415	1.00774	-0.534335	6.04351e-05	0.258129	0.0111872	0.253546	-0.00087978	-0.000780898
PDGFRB	-0.000537808	-0.670932	0.309428	0.000748336	-0.105215	-0.00217285	-0.157193	-0.0464653	-0.370376	-0.000437639	-0.407271	0.000713175	-0.116427	0.000825286	-0.0016105
GREM2	1.5871e-05	-0.0526943	-0.320803	-0.000426044	0.132086	-0.0140492	-0.0455124	0.015152	-0.573075	-0.000424499	-0.180228	0.000638186	0.129117	0.000419898	-0.000936197
SLC1A2	0.000209091	-1.26668	0.0792817	-0.000501084	-0.0232375	-0.00281616	-0.0704768	-0.00570567	-0.183009	-0.000420319	0.433327	-0.00198549	-0.591069	-0.00383344	-0.000222888
SERPINB1	-0.000438005	0.0571349	-0.155298	0.00011084	-0.393578	0.218012	-0.0673965	0.785756	-0.298489	-0.000304106	0.468708	-0.0166053	0.149644	4.26648e-06	-0.000226341
PGGHG	-5.50353e-05	0.571082	-0.00176409	0.000206817	-0.242122	-0.00217722	-0.0657468	0.505816	0.237632	0.000874038	0.185442	0.00623938	0.0580525	0.000562853	0.000386423
GABRB3	1.97976e-05	-0.420844	-0.244727	0.00250123	0.330541	-2.19545e-05	0.141209	3.81372e-05	-0.00865637	-0.00300624	-0.527093	-3.45292e-06	-0.324058	-5.47108e-06	-7.4217e-05
CBR1	2.0926e-05	-0.588884	-0.0210557	0.000814362	-0.149613	0.586949	-0.288284	0.0168556	0.409844	-0.00144144	0.284551	9.61261e-05	-0.113528	0.000595981	4.49031e-05
YWHAB	-8.14065e-06	0.00328167	-0.306972	-0.00102593	0.188315	0.00027426	-0.00581177	-0.00306818	0.489047	-0.00109999	0.00189746	-0.00166029	-0.193583	9.37548e-05	0.00053189
ASNS	-1.26789e-05	0.00579749	-0.282959	0.000937031	0.156427	-0.00303102	-0.0366416	0.335959	0.0349206	0.000903277	0.194669	6.96356e-05	0.434436	-0.00144385	7.88308e-05
MVB12B	2.57954e-06	0.431468	0.160741	0.00117089	-0.0167084	0.470723	0.0757757	-0.0112163	-0.0884556	-0.0023511	0.00411861	-0.000112245	-0.118888	0.00123874	0.000279391
SNORA16A	-0.000302015	0.101142	-0.109794	-0.000319097	-0.127263	-0.00437366	-0.0756293	0.0166175	0.0300839	-0.000421823	-0.4123	-0.00288418	-0.0240678	-0.000210968	-0.000727537
FRG1CP	-1.46287e-08	0.0784858	-0.085892	0.000310097	0.198997	0.00907047	0.0134773	-0.0139631	-0.00847345	0.000976237	-0.145193	-0.021867	-0.101848	0.000618991	0.000911709
TRAF1	-5.63035e-05	0.879398	0.0795517	-0.00016121	-0.30439	0.153577	0.0114141	0.0586451	-0.0797867	0.000323248	-0.06007	0.000742256	0.297184	1.31843e-05	0.000470161
SNORD10	0.000279565	-0.0411159	-0.145253	-0.000353518	-0.198147	0.153989	0.214335	0.00357981	0.0762746	0.000735621	0.522982	-1.01694	-0.228959	0.000669278	0.0012759
RELL1	0.000116098	0.00354432	0.0438214	-5.17452e-05	-0.234304	0.00397413	-0.221781	1.06109	-0.2255	0.00082476	-0.188611	-4.23752e-05	-0.204504	-0.000121782	-0.00116588
ETV5	7.07708e-05	-0.0621461	-0.0269663	0.000176252	0.141181	-0.0185532	-0.0193202	-0.788208	-0.807719	-3.95282e-05	1.11381	-0.000163546	-0.147107	0.000396952	-7.86804e-05
STEAP3	-6.75194e-05	0.0116079	-0.122478	-0.000744693	-0.309596	-0.00996842	0.0269832	0.979152	-0.0678097	0.000119073	0.215461	-0.000782086	0.117878	0.00209198	-0.000202768
LDHA	-0.000255749	-0.0480485	-0.369409	-0.000777227	-0.0359789	-0.0236214	-0.236873	0.0783885	-0.137407	0.00161816	0.434034	3.53408e-05	-0.119526	0.00120985	0.000157097
ZNF709	0.000633803	-0.534224	-0.153871	-0.000254216	-0.141772	-0.00644393	-0.125541	0.0111571	0.378774	-0.000896854	-0.0534477	-0.00225006	0.0999307	-0.000292908	5.25427e-05
COL24A1	-0.000750137	-0.00890388	0.0486214	-0.000773763	0.365971	-0.00417783	-0.0506424	-0.305374	-0.420965	0.000343258	-0.819532	9.86356e-05	-0.347013	0.00301147	-0.00013806
TM4SF1	-5.70357e-05	0.00415804	0.0183093	0.000334018	-0.0798903	0.0623877	-0.213697	1.02104	-0.267781	0.00042298	-0.463652	-3.19536e-06	-0.0712556	-0.000414449	-0.000448411
PDPN	9.3683e-06	-0.0112264	-0.180031	-0.000656297	-0.274913	-0.00105057	-0.0124	1.18373	-0.0733359	0.000698396	0.380937	7.01311e-05	-0.132344	-0.000568222	-0.000169434
NECAB2	1.93362e-05	-1.0293	0.0814606	0.000678275	0.357971	-0.00328888	0.551664	-0.00761635	-0.167957	-0.00128994	0.292939	-0.00150071	-0.354506	0.000602764	-0.000455524
SH3PXD2B	-7.91581e-05	0.0267283	0.0295215	-0.000418446	-0.268705	0.335254	0.161636	0.636863	-0.488997	-0.000513863	0.245194	0.000141458	0.117992	5.37038e-05	-0.00146606
ANO2	0.000199969	0.0281142	0.256455	0.00134027	-0.133819	0.00049528	0.0801241	0.452892	-0.352838	-0.000628669	-0.580356	0.000277876	0.125133	0.000153007	0.000344808
RTP5	-7.62743e-05	-1.26717	0.0640664	0.000218971	0.250507	-0.00488912	0.291751	-0.0367432	-0.000948605	-0.000891125	-0.151034	0.0100626	-0.393776	0.0019844	0.000273322
ATAD3C	0.000581899	0.235628	0.0374394	-1.07576e-05	-0.384341	0.00193691	0.010518	0.0528263	0.0132951	-0.000310737	0.072398	0.0181933	0.543222	-0.000688447	-0.000111871
RGCC	3.40718e-05	-0.0873217	0.119202	0.000813683	-0.204915	0.366426	-0.3155	-0.605891	-0.217032	-0.000872898	-0.459769	4.65589e-05	0.207821	-0.00102204	0.000464581
TUBA1C	-0.000288099	0.0456392	0.137776	0.000722507	-0.196603	0.00176236	-0.123598	1.01157	0.592228	0.0020301	0.291684	-0.00161044	0.453153	-0.000239142	-0.000381234
BTG2	0.000841572	0.0317596	0.163702	0.000405054	-0.0968963	0.0160936	-0.0262866	0.655113	-0.116324	0.000743775	0.466703	-0.00482273	-0.181662	0.00046471	-0.000612666
EPHA6	0.000221006	-1.45381	-0.131366	-0.000171608	0.150624	-0.158426	-0.077301	-0.0140241	-0.344789	-0.000812465	-0.126133	-0.00166443	0.0267121	-0.000569245	0.000789703
ELMOD1	3.05675e-05	-0.000982432	-0.235214	-0.000698482	0.335322	-0.0882075	-0.0539709	6.47708e-05	-0.232294	-0.00115606	-0.0430289	-0.000382322	-0.112669	-0.000139618	0.00109005
SLC29A4	-0.000743748	-1.57309	0.168155	-2.74949e-05	0.267034	-0.012447	0.114881	-0.00437775	-0.657509	0.000501494	-0.0415044	-0.000121903	-0.313856	0.00132448	0.000369065
CGN	0.000317312	1.67614	0.263096	4.78935e-05	-0.0420728	0.00473619	0.161402	-0.0547011	0.402972	-0.000895619	-0.741706	-4.58791e-05	0.0266413	0.000834303	-0.000205943
TNFRSF11B	5.21952e-05	-0.600891	-0.121286	-0.00102253	-0.472399	-0.208651	0.0569842	0.69675	0.0863434	-0.000529322	-0.0505343	1.91618e-05	-0.467073	-0.00141925	0.0017908
JAKMIP3	-7.47879e-05	1.22075	0.191915	-0.00117309	-0.0315688	0.156634	0.200178	0.00316471	0.362459	-0.00118345	-0.993138	-7.50024e-05	0.295798	0.00276284	-0.000952364
CROCC	-6.18496e-05	0.46432	0.397024	0.000180555	0.044019	0.000594209	0.300674	-0.0882288	0.0775828	0.000783589	-0.589009	0.00116738	0.184209	0.00751394	0.000941659
TUBB3	-0.000118038	-0.0359575	-0.202028	-0.00130243	0.255714	-0.065443	-0.0226103	0.0132023	-0.781342	0.0007638	0.724072	0.000422806	-0.00707866	0.000268335	-0.000924524
PTP4A1	0.000195643	0.882974	-0.210644	0.000468162	-0.15403	0.00580348	-0.0510776	0.0329612	0.256004	0.000865083	1.12096	0.00305964	-0.0449589	-0.00125711	3.99109e-05
MAP6D1	-1.28951e-05	-0.309698	-0.0499841	0.000651025	0.0548818	0.649501	-0.0241478	0.00279957	-0.0209019	0.00151631	0.168075	0.000281411	0.18448	0.00336198	-5.84668e-05
SCN8A	1.15579e-05	-0.317779	-0.198597	-0.00206839	0.380252	-0.000605552	-0.231206	0.0007763	0.11815	-0.00181404	-0.438947	-0.000190346	0.0171501	-0.00132912	-0.000102281
MAP7	1.38536e-05	1.46496	0.209582	-0.000268275	-0.0917739	0.16768	0.119077	-0.000109953	0.290722	-0.00031811	-0.457321	-0.00963897	-0.0117636	-0.000172311	0.00037375
RDH10	-7.60883e-05	-0.435674	0.146972	0.000282153	-0.159293	-0.00366169	-0.0318659	0.993913	-0.0700582	-5.41129e-05	0.799974	-9.5907e-05	0.444	-0.00216917	0.000879555
HPSE2	0.00011476	-0.108238	0.156928	-0.000484676	0.233849	-0.00327662	0.0220222	-0.687703	-0.505805	0.000275715	-0.852132	-0.000280363	-0.798422	-9.70052e-05	0.000896794
KLF15	8.98354e-06	0.475306	0.118917	5.84316e-05	-0.325727	0.00367362	-0.0649338	-0.00932397	0.212087	-0.00147566	-0.827433	1.06448e-05	0.188018	-0.000399336	5.57473e-05
ENO2	-1.78648e-05	-0.00112805	-0.26018	0.000215512	0.309117	-0.000289825	-0.144646	0.00119946	0.132382	0.000238728	-0.000136288	0.000333262	-0.0723934	-0.000894085	-0.00397694
LPIN3	-8.91213e-05	0.0812703	0.292185	0.000993203	-0.268374	-0.175009	-0.020766	-0.00711765	-0.163832	-0.00159679	-0.188863	-0.000126479	0.0470228	0.000856223	-0.00115513
GABRE	-0.000185301	0.0629824	0.150234	0.000638449	-0.11272	0.000323676	-0.0127322	0.790267	-0.59124	0.0017946	-0.685715	-0.000447385	-0.0707194	-6.25338e-05	-3.70978e-05
ZMAT4	-0.00010624	-0.324029	-0.229605	-0.00123812	0.275813	-0.00486251	0.0809208	0.00261912	-0.331593	0.0010695	-0.443991	-0.00870012	-0.00109676	-0.00121175	0.000759944
CD300A	0.000505925	0.011268	-0.120369	-3.64706e-05	-0.325937	0.00156133	0.00162376	0.854122	0.0670163	5.84999e-05	0.25853	0.000155184	-0.381246	0.00276032	0.00130798
SH3TC1	1.19323e-05	0.12794	0.205241	0.000149615	-0.0877747	0.000459389	0.0365229	0.909123	0.503886	5.54429e-05	0.37479	0.000584706	-0.133831	0.00132547	0.00108812
GABBR2	1.95158e-05	-0.651103	-0.110726	0.00034184	0.441465	-0.000229469	0.106532	-0.000391465	0.255792	-0.00441158	-0.461129	-7.48003e-05	0.0303692	-3.62008e-05	0.00074802
DUSP6	0.000386929	-0.355522	0.060567	4.0725e-05	0.18888	-5.91111e-05	-0.0704588	-0.523111	-0.50873	-0.000345989	1.186	0.000577493	-0.071347	0.000580639	0.00030412
MLKL	-6.61152e-06	0.670873	0.18112	-0.000139568	-0.12412	0.00018511	-0.0114251	0.851544	0.104584	-0.000232662	-0.609433	-0.00198426	0.0262538	-0.00137207	0.00331998
MAS1	-6.1075e-05	0.0656075	-0.254924	0.00149198	0.283264	-7.82851e-05	-0.15884	-0.0178013	-0.537118	-1.62798e-06	0.199133	-0.00181625	-0.0970426	-9.03661e-06	-0.00045328
FGF9	-2.07138e-05	-0.436738	-0.297448	-0.00213323	0.206632	-0.000718727	-0.483019	0.00741676	0.187055	0.00351665	-0.0602135	0.000169457	0.0549152	1.6618e-05	-0.000192435
RAB13	0.000237536	0.0246796	0.256429	0.000915774	-0.252679	-0.211478	-0.0638088	0.73975	0.185806	0.000554381	0.0845169	0.000429908	-0.0983732	0.00109045	0.000257923
LOC153684	0.000297449	1.32318	0.161584	-2.31914e-05	-0.201266	-0.00151309	0.0819387	-0.195431	0.283666	-0.00039561	-0.241792	0.000248644	0.245185	0.00108742	0.000236964
IGFBP3	1.2732e-05	-0.651908	-0.243088	-0.000473941	-0.0931377	-0.000580815	-0.287261	0.0618591	-0.405407	-0.00052824	-0.0636366	0.000791248	-0.117341	0.000542661	9.81913e-05
FZD5	-9.2038e-05	-0.0147359	-0.138909	-0.000935892	-0.319254	0.338391	0.0235487	0.548783	-0.42174	0.000115273	0.250927	0.00512592	0.362589	-0.000444072	0.000664546
ITFG1	4.46184e-05	0.399191	-0.371766	0.00223578	0.154787	-8.88004e-05	-0.000443287	-0.006294	-0.0131175	7.67739e-05	0.508983	0.000163585	0.15857	0.000193843	0.000953451
INPP5D	0.00250631	-0.00331325	0.205273	-2.77229e-05	-0.144481	-0.0015415	0.183858	0.12277	0.501484	3.96258e-05	-0.11429	0.000671819	-0.37154	0.00237958	0.000808689
RRBP1	-1.53924e-05	0.0148748	0.249761	0.000292284	-0.0851053	0.369363	0.0219909	0.471079	0.212211	8.01577e-05	0.0583803	-0.0141384	0.0623785	-0.000342759	0.00209788
UNC13D	1.95555e-05	1.22041	0.0330368	-0.00145633	-0.379795	-0.000981991	0.310419	0.138766	0.0213872	0.000936274	-0.0593833	-0.000903764	-0.0475747	-2.39896e-06	-0.000157788
ADARB2	1.87188e-06	0.259383	0.133448	8.67319e-05	-0.0838223	0.214911	-0.067416	-0.624227	0.100555	-0.00137692	-0.00957444	-0.000644352	-0.315394	0.000691368	-0.000234358
SLC7A14	-5.43898e-05	0.0271306	-0.319628	0.00149715	0.10189	0.138113	-0.20257	0.0234367	-0.237142	-7.4952e-05	0.416192	0.000817885	0.0498194	0.000687444	-0.00102516
MIRLET7BHG	5.36448e-05	0.281656	0.316141	-0.00112773	-0.0258783	0.185429	0.191617	-0.0189757	-0.452293	-0.000326276	-0.355434	0.00039075	0.0790394	0.000627732	0.000352199
SOD2	-0.000401266	-0.0246709	0.0135286	0.000427901	-0.0205817	-0.0101897	-0.192726	1.39457	-0.278637	0.000800871	0.810536	0.000175684	0.797105	-0.00219962	-0.000702507
HLF	-1.38093e-05	-0.192927	-0.283776	-0.00130408	0.230641	-0.00359319	0.0270997	-0.0248164	0.151375	0.000846102	-0.619609	-5.98021e-05	-0.232468	-0.000175729	-0.000950378
LINC02473	-2.14317e-05	0.130512	0.0537291	0.000514875	-0.074972	0.443688	0.151301	-0.00541647	0.42725	-0.000999095	-0.0745107	-0.000349351	0.262467	-0.00115174	0.000568095
YWHAG	-1.20386e-05	-0.000931764	-0.256269	-0.00408023	0.274543	-0.000177864	-0.0793179	0.000339287	0.189924	-9.85863e-05	-0.331588	-0.00119658	-0.128392	-0.000504412	7.86769e-05
RIMKLA	2.60748e-05	-0.106664	-0.226002	-0.00226792	0.329213	-0.00104337	-0.424198	-0.00276755	-0.425084	0.000668439	-0.462135	0.00790328	-0.00378713	0.00336962	-0.000247025
OTOGL	-0.000344988	-0.0444614	-0.15056	-0.000516977	0.279976	-0.00471774	0.400608	-0.0235246	-0.514486	0.000401111	-0.0158291	-0.00303301	-0.342586	0.000311987	-0.000122634
GPRASP2	-0.000214259	0.000501677	-0.366088	-0.000965951	0.1707	-0.000997912	-0.0269138	-0.00211182	-0.0466959	0.000736749	0.236705	-0.0001694	0.013921	-0.00112279	-0.00190239
POLRMTP1	5.72955e-05	-0.559073	-0.0203329	-0.000475056	0.0376732	-0.00910563	0.118858	0.00360248	-0.224278	0.000186534	-0.086619	0.000883802	-0.262511	0.000723064	0.0010413
OXCT1	5.70259e-06	0.610808	-0.379267	0.00237941	0.13725	-0.13182	0.0889287	-0.000417451	0.0921055	-0.000568244	0.297057	0.00603858	-0.0874039	0.000835317	-0.00028273
NSG1	-5.50252e-05	-0.517007	-0.237601	-0.00123564	0.257573	-0.000643447	-0.225628	0.00381969	-0.280627	0.00497872	0.173983	-0.000640493	-0.121376	-0.0014346	-7.54678e-05
RTN1	-1.07622e-05	0.026719	-0.312021	0.00215726	0.282664	4.72848e-05	0.108126	0.12039	-0.0510041	-0.000504461	-0.0073401	0.00117096	-0.162358	3.40334e-06	-0.000803237
RPL23AP21	-0.000371811	0.0775204	-0.044883	5.94919e-05	0.0396409	0.00926561	0.0125986	0.00819737	-0.601172	-0.000390963	-0.0747165	0.000250483	0.0190387	0.000846538	-0.000828232
LINC02884	-0.000124278	0.00481536	-0.127291	-0.000578996	-0.455755	-0.0469142	-0.044693	0.0064931	0.0191799	-0.00049051	-0.254807	-0.000378724	-0.405432	-0.000634412	-0.00041903
NEB	-0.000635796	-0.682048	0.141172	0.00058494	-0.0163862	-0.00405059	-0.348919	0.207634	0.109677	0.000507604	-0.583388	0.0001138	0.13561	0.000932201	1.53917e-05
BNC2	0.000207321	-0.0345601	0.0610883	4.80443e-05	-0.457914	-0.0012979	0.241567	-0.00616256	-0.627883	0.000359242	0.170064	-0.0012141	-0.527974	-0.00101839	0.000451644
MMP14	1.54052e-05	-0.0234562	0.101784	0.000965542	-0.333571	0.00108881	0.136263	0.721298	0.00921297	-0.000138522	0.595995	0.0317545	-0.144008	-0.000212543	-0.000548463
CALD1	2.9405e-05	0.392256	0.322397	0.00104435	-0.128421	0.000243602	-0.206653	0.151172	0.31365	-0.00103562	-0.642812	6.11274e-07	-0.149398	-0.0004333	-0.000193365
FBLN7	-4.019e-05	-0.732047	-0.0376536	-0.000560034	0.357513	-0.001991	0.00269166	0.0128485	-0.424382	0.00097881	0.454774	-0.00250412	0.132933	-0.000531083	0.000311392
CERS6	9.87321e-05	-0.0176141	-0.366834	-0.00143708	0.131855	-0.00843457	0.100136	0.0203138	-0.234098	0.000347819	-0.225289	-0.000434497	-0.0487893	-0.0030999	-8.61246e-05
SYN1	-1.24524e-05	-0.0108447	-0.219638	-1.0734e-05	0.242738	-0.115666	0.0351715	0.00375312	-0.23054	-0.00117026	-0.128583	0.332817	-0.29689	0.000577969	-0.000526206
EML3	3.47458e-05	0.913397	0.210529	0.000187126	-0.107273	0.00245482	-0.00548879	0.525768	-0.0621074	-0.000732097	0.404309	0.00164155	0.0300605	6.49686e-05	0.000778088
RTN4R	5.21546e-05	-0.325532	-0.115869	-0.000703766	0.27546	-0.000665874	0.254453	-0.483881	-1.28292	-0.000425332	0.282651	0.017342	-0.184714	0.000577216	-0.000185015
HEG1	0.000191272	-0.192237	0.234907	0.00108423	-0.0387757	0.282317	-0.00690568	-0.00995685	-0.332419	-0.000960942	0.125948	0.00114501	-0.205039	-0.000863799	-0.000627897
SLC16A3	0.000124078	-0.0149489	0.0674658	-6.58627e-05	-0.209776	-0.00163714	-0.206644	0.999476	0.280221	0.000857947	0.228048	-7.46972e-05	0.183914	0.00511589	0.000897387
ADGRE2	-0.000368712	0.0499951	0.133824	-0.000372356	-0.0509437	0.408953	0.0256697	0.780274	-0.268991	0.000603486	-0.0616174	-9.38224e-05	-0.119156	0.000769382	-0.000300957
SLC2A1	0.000501612	0.0367041	0.213695	0.000869797	-0.0269409	0.0051149	-0.169169	0.0421704	-0.370694	-0.00109176	-0.151163	0.000974628	-0.120695	0.000189645	-0.000152174
PIEZO1	5.35976e-05	0.0945957	0.258117	-0.000102227	-0.250743	0.0026202	-0.166258	0.107734	-0.529873	-0.000411702	0.0899994	4.48967e-05	-0.0392723	0.000507488	0.000637306
ATP11A	1.3387e-06	0.416701	0.0811796	-0.00151125	-0.185876	0.370997	0.0583992	0.372845	0.0133328	0.000206072	-0.0997985	3.92463e-05	0.316372	0.00324655	0.000511097
RN7SL471P	8.49865e-05	-0.0403443	0.153912	0.000471	0.282977	-0.0159188	-0.33874	0.138003	-0.0201081	-0.000245695	-0.369777	0.00246223	0.0595595	0.000505773	0.000286554
PYGM	-0.000107801	-1.05754	0.200775	4.65723e-05	0.0736997	-0.000428823	-0.0396047	-0.597016	-0.0868514	-0.000338466	-0.105798	-0.000106114	-0.303392	-0.000492877	-0.00114336
NUTM2B	0.000198392	0.0331517	0.0336493	0.000291423	0.176534	0.0187165	0.0102551	-0.0278107	-0.746052	0.000223637	0.268723	0.0265477	-0.339547	0.000503177	0.000105643
ANKRD18B	0.000106455	-2.06721	0.205237	-0.000338002	0.0448704	-0.00296418	0.125465	-0.000259662	0.0658645	-0.000129304	-0.535218	-0.706945	0.410819	-0.000684148	-0.000226964
NOTCH2	6.21845e-05	-0.0257172	0.187991	0.000809187	-0.332868	-0.256766	-0.10275	-0.0484935	-0.422092	-0.000915817	0.41842	0.000253284	-0.111477	-0.0045396	-0.000494992
ATP13A4	0.000177043	0.0898803	0.0676188	0.000298366	-0.373588	-0.154073	-0.0780683	-0.925672	-0.050078	-0.000946228	0.260838	-0.00152728	-0.188727	-0.00851645	-0.000392319
MYT1	-0.261121	0.749388	0.247535	1.396e-05	0.0361623	-0.00342283	0.0751228	0.00492175	-0.0286148	0.000145703	-0.04827	0.000565913	-0.53638	-0.000822896	0.000357719
C8orf44-SGK3	0.000357388	0.449484	0.0777611	0.000608142	0.00420801	0.0071589	-0.00924841	0.555843	-0.866087	0.00121467	-0.119609	0.00168203	-0.0435142	0.0005161	0.000291798
SEPTIN10	-9.649e-05	0.79858	0.1182	-0.00106072	-0.152137	0.345956	-0.0455907	0.00995899	0.0608196	0.00250271	-0.0373239	-0.00232502	-0.368561	0.000690217	0.000158651
CKMT1A	-0.000139984	-0.460035	0.00406247	1.6995e-05	0.379904	0.00205011	-0.125846	-0.00957723	-0.0192468	0.00145831	-0.166195	0.00129043	0.058268	8.14034e-05	3.07377e-05
KCNS1	4.97557e-05	-1.09084	-0.143742	0.00131705	0.255286	-0.00129962	-0.555907	0.00419272	-0.363766	-0.00127971	-0.620763	0.00138183	0.211024	-0.000343003	0.000803146
COL1A1	0.000347868	-0.991114	0.144529	0.000281359	-0.212699	0.00811365	-0.0345741	-0.0137608	0.067468	8.12017e-05	0.406288	0.000890456	-0.324131	-0.000507039	-0.00023757
SYCE1	-5.83782e-05	-0.242997	-0.0969516	-0.000662353	0.146232	-0.0165992	0.199694	-0.0526565	-0.298708	-0.000211777	0.0506791	-0.00173437	-0.225894	0.000292182	-0.00105974
NEK7	-0.000104838	1.81592	0.235953	2.66022e-05	-0.069345	-0.000977674	-0.0937562	-0.00849806	0.308419	0.00298097	-0.416031	-0.00867754	-0.490845	-0.0029391	0.00025117
PBXIP1	3.33728e-06	-0.0217237	0.249971	0.00040619	-0.226499	-0.176512	-0.0972477	-0.0306463	0.00343467	-0.00107999	0.0275118	0.00114082	-0.607495	-0.00308971	-0.00122644
PKMP3	-0.000310663	0.095603	-0.0872425	0.000104147	-0.0710925	-0.00643315	0.0674532	0.000174376	-0.00634074	9.40698e-05	0.118507	0.00165516	0.202703	0.000643455	-0.000677899
STBD1	0.000139431	-0.0992826	-0.160565	-0.000192291	-0.071445	-0.00758638	0.0052255	0.119688	0.26742	0.00029418	0.154492	0.00483898	-0.0843786	-0.000338205	-0.000814307
CNTNAP4	-1.40446e-05	0.690311	-0.012125	0.000210571	0.0612262	0.45734	0.265154	0.0103418	0.0424603	-0.00122332	0.439713	0.000161529	-0.189649	-6.23546e-05	-0.00233533
ITGA1	-0.000128988	-0.0850338	0.213805	0.000748919	-0.0220668	-0.0014828	-0.0554234	0.720339	0.312931	0.000404684	-0.318484	0.00038712	-0.478795	-0.00058903	-0.00133485
TRAF3IP2	-4.91642e-05	0.00271703	0.0798029	0.000805437	-0.302566	-0.14769	-0.0149487	0.904954	-0.626497	0.00115299	0.289118	0.000242649	-0.0527713	-0.000677821	0.000130001
LMO2	0.000197409	-0.689893	0.222339	6.81634e-06	-0.0698787	0.000927254	-0.0402859	0.99785	0.0457234	-0.000192907	0.535643	1.7998e-05	0.0729431	0.000650429	0.000560569
LRRC2	0.000101619	-0.0321037	-0.194131	3.95467e-06	0.204654	-0.146333	0.131111	0.0208086	0.0667436	-0.00102153	-0.223448	-0.0107254	-0.0434077	0.000531948	0.00124674
PROX1-AS1	-2.69846e-05	1.5174	0.232285	0.000123297	0.113891	0.00284459	-0.00446558	0.00438383	0.670856	0.000648158	0.0616901	-0.000961241	-0.520411	-0.00527087	0.000227888
GSTT2	-0.000354135	-0.756493	-0.0570499	4.24304e-05	-0.11473	-0.00179797	-0.00863801	0.0386933	-0.0791439	0.000114516	-0.025459	-0.000419221	-0.0922059	0.00104998	-0.00125597
IQCN	0.000302892	-0.021205	0.23868	-0.000441308	-0.0882738	0.146246	0.234939	-0.415916	-0.292692	0.00104998	0.182166	0.0114713	0.0677228	-0.00125824	0.000238384
LINC01978	3.242e-05	1.14083	-0.0462351	-0.000662438	-0.115853	0.254659	0.118798	0.00474023	-0.25389	0.000425567	0.184987	0.00748026	-0.067186	0.00162173	-0.000656336
IL18	0.00139541	-0.147103	-0.0183164	-0.000245073	-0.408007	-0.00204176	0.0686328	0.00435785	0.48425	-7.46432e-06	0.158198	0.000645862	-0.161265	-0.000195423	0.000491077
CST3	5.21161e-05	-1.11882	0.377047	-0.000610784	-0.0186471	-0.0102738	-0.307498	0.00156518	-0.0206439	-0.00036279	0.65652	0.000422638	-0.223423	-0.00200962	-0.000506292
LOC441666	0.000124583	-0.0854902	-0.133009	-0.00035885	0.0123452	-0.0183881	0.0152727	-0.00650058	0.0298533	-0.00118215	-0.184267	-9.53771e-05	0.300644	-0.000116994	-0.000455057
GPRC5B	0.000313947	-0.0199317	0.102234	3.92689e-05	-0.235959	0.418678	0.00485688	-0.287975	-0.118905	-0.00370702	-0.142648	0.00073667	-0.297307	0.000418008	-0.000202525
RFTN2	5.53062e-05	0.0656193	-0.00958657	0.00059286	-0.34847	0.284301	-0.0417933	-0.584345	-0.0601079	-0.00258236	-0.757271	-0.00506679	-0.507336	-0.000291974	0.000795414
LOC105373085	-2.26716e-05	0.269003	0.0190833	-0.00011567	0.0398223	-0.002994	-0.0633934	0.0820983	-0.475975	0.000268989	0.182058	-0.00477884	-0.00445807	0.000951072	-3.64162e-05
SLC7A5	0.000258262	-0.155209	0.27195	0.000805791	0.023334	-0.00180495	0.00983901	0.609724	-0.360018	-0.00133536	-0.129008	0.000348305	0.294264	-0.00181257	-0.00113269
APCDD1	0.000122279	-0.060137	0.24439	0.00081463	-0.187177	-0.00495785	-0.0010728	-0.855063	-0.289017	-0.00134407	0.296949	0.00199188	-0.369008	-0.00448349	2.10285e-05
SRPX	0.000315704	1.20164	-0.175063	0.000549723	-0.353052	0.00138337	-0.0147268	0.0133218	0.0642639	-0.000179619	-0.146414	0.000748265	-0.329908	-0.000330605	-0.000506223
POU3F1	-4.19046e-05	-1.06314	-0.101793	-0.000991039	0.194713	-0.0010496	-0.30362	-0.0823214	-1.10881	0.000802785	0.158719	-0.000791518	-0.488177	0.00152243	0.000452741
TRIM36	5.59905e-05	0.0155965	-0.32188	0.0017574	0.173021	0.00100488	-0.14782	-0.0463112	0.149495	-0.00106303	-0.00774536	-2.95711e-05	-0.109123	0.000141073	-0.000935124
PDLIM4	-7.4345e-05	-0.0349898	0.123472	-0.000462891	-0.131696	-0.00530191	-0.00428648	1.2808	-0.0353886	-0.000985371	0.429609	8.38753e-05	0.157524	-0.000153452	-9.3349e-06
PGAP4	0.000204757	-0.0104823	-0.383129	0.00112098	0.126089	-0.000338737	-0.0134528	0.00650411	-0.352648	-0.000727657	-0.0380076	0.000202962	0.114421	-0.000307549	0.000414894
LAMB2	1.88955e-05	-0.689255	0.229014	0.00050989	-0.233404	-0.00150923	-0.214598	0.00506367	-0.570857	-0.00141279	-0.129316	0.0015266	-0.416651	-0.000638054	-0.00255768
DKFZp451B082	-0.000344136	2.1066	0.113602	0.000586655	-0.0721333	0.00113322	-0.0611049	0.00915059	-0.349792	-0.000337687	0.0210744	0.000733955	-0.236157	0.000152595	-0.00222683
TRPV5	-8.98493e-05	1.24568	0.160221	4.80709e-05	-0.0174843	0.213645	0.0297109	0.0463776	-0.256395	0.000705988	0.134761	0.000213084	0.220976	-0.000210644	-0.00394467
HES1	0.000126507	-0.473466	0.252413	1.07174e-05	0.0318471	-0.00283242	-0.00110661	-0.00839499	-0.0473412	0.000787021	0.410872	-0.0181056	-0.554105	-0.000184238	8.50511e-05
MICALL2	-0.00011417	0.0284228	0.314902	-6.83127e-05	-0.028448	-0.000954049	0.193712	0.45533	-0.254715	-0.000984173	-0.194281	0.000433635	0.208355	2.9842e-05	-0.00108802
HMGCS1	0.000286944	0.00422964	-0.22929	0.000573551	0.246098	0.00344164	0.018445	0.238876	0.391377	0.000883028	0.782254	0.000458942	-0.225396	0.000657156	0.000676612
ALPK1	0.00013467	0.585423	-0.119746	-0.000208196	-0.432104	-0.00287727	-0.00684853	0.754404	0.350027	-0.00039799	0.139597	-0.00263885	0.205027	-0.000145567	0.00016941
SELPLG	0.00360075	-0.00748582	0.133512	0.0003422	-0.128212	0.0100758	0.0995843	-0.712198	-0.141353	0.000509409	0.183895	0.0317277	-0.600718	0.00109113	0.0010319
KANK3	0.000230239	0.0136724	0.272704	0.00105832	-0.0771214	0.000861974	-0.0583459	0.105717	0.124424	0.000238838	0.00398753	0.241697	0.23172	-0.000206631	-0.000366196
CR1	7.10418e-05	0.217593	-0.0432882	0.000425317	-0.269599	0.285621	-0.0212731	0.292066	-0.1174	-0.000565062	-0.0927454	0.000325206	0.120159	-0.000490322	1.41294e-05
GABRD	0.000114058	-0.808102	-0.00278076	-0.000304699	0.464305	-0.000145043	0.0385721	-0.0199776	-0.162398	0.00107901	0.034056	-2.63094e-05	-0.034751	-0.000886867	0.00160229
PLPPR4	3.97216e-05	-0.258127	-0.218475	0.000376687	0.291808	-0.00523492	0.323419	0.00304971	0.0527971	-0.000998767	0.1494	-6.69149e-05	-0.0732883	0.00060447	-0.00040024
SNORD115-15	7.52489e-05	-0.748595	-0.060495	4.78091e-05	-0.010991	0.000496259	0.0478386	-0.0167208	-0.250693	-6.07199e-06	-0.0959195	-1.37371	0.114323	0.00019396	-0.000161304
DIRAS1	3.59853e-05	-0.506572	-0.0530102	-0.00135705	0.485137	-0.00067152	-0.198191	0.058647	-0.181546	0.000277646	0.273493	0.000190745	0.0620994	0.000122598	0.000810377
LINC00609	0.000319968	2.17846	-0.0277959	0.000699009	-0.184913	0.00137586	0.0168698	-0.162546	-0.277281	0.00012142	0.0139294	-0.0012014	-0.00165319	0.00199668	0.000195947
FRYL	8.67708e-06	0.613	-0.0777105	-0.000296657	-0.277216	0.381132	-0.114578	-0.280551	0.167578	-0.000523289	-0.235879	-0.000698492	0.317137	0.00205237	0.000965939
LGI2	0.000352895	-0.0136983	-0.196936	-0.000868551	0.210971	-0.0021474	-0.272356	0.00178946	-0.553978	0.000424415	0.709641	-0.00142499	-0.117542	1.93437e-06	0.0020792
PPP3R1	-3.04106e-05	-0.025401	-0.260857	-0.0012778	0.285063	-0.0113155	-0.0414603	-0.000160062	0.0145319	0.000188394	-0.290665	0.000118167	-0.245917	-0.000433941	-0.00039553
SLC25A12	-2.0197e-05	-0.00592246	-0.313144	0.000279017	0.205044	-0.00105141	-0.32244	0.0330815	0.0734554	-0.000506077	-0.0362846	-0.000201018	0.069394	-0.00110988	-0.000418309
CFI	0.000104099	-0.104303	0.0255197	0.000675783	-0.228669	0.00178611	0.023676	0.0703335	-0.429157	-0.000751116	-0.234211	0.0363171	-0.653329	0.000426029	-0.00116841
PCDH11X	-0.00127904	0.822906	-0.295781	-0.000160954	0.00130277	-0.000790495	0.389961	-0.0011651	0.0691701	0.000252133	-0.282228	0.00200139	-0.0335762	0.000350655	-0.000296143
STOM	0.000101237	-0.632374	0.00795565	0.000411308	-0.369503	-0.00142857	-0.0470657	0.807739	-0.275531	-0.000992434	-0.0851966	-0.000285649	-0.568829	-0.000800121	-0.000228564
HEPACAM	0.000226912	0.00299226	0.214651	0.000366966	-0.282041	0.154474	-0.00665441	-0.256725	0.0358665	-0.00421192	0.450762	-0.000282669	0.0550389	-0.000504739	-0.000222392
CHKB-CPT1B	-0.000295581	0.394763	0.0809418	-0.000798554	0.0261475	-0.0049933	0.100154	-0.0188998	0.483849	-0.000931077	-1.04958	-0.0122517	-0.237955	0.000977899	4.68538e-05
HMOX1	0.000166163	0.0281842	-0.110748	-0.000581172	-0.413792	-0.00130752	0.0270322	1.00936	0.0757206	-0.00142079	0.294208	-0.00102775	0.300701	0.000203065	0.00114275
PLIN5	-0.00087109	0.00548501	0.220208	-0.000229526	-0.121306	-0.0897796	-0.106836	-0.526742	-0.0191246	-0.00108134	-0.633023	-0.00371075	-0.348917	-0.00228255	-0.000516649
SALL3	-4.29074e-05	-0.853432	0.277874	0.000453649	-0.0283406	-0.003309	-0.111078	-0.654561	-0.589111	-0.00199837	-0.602602	0.000458896	-0.235681	-0.000132335	-0.00159149
ZIM2	-0.000537903	-1.09567	0.26572	-0.000306927	0.436906	0.252023	0.0581835	0.431277	0.262573	-0.000117796	-0.206933	-0.00179048	-0.363478	-0.00184129	0.000365147
MIR1248	-0.000109782	-0.924396	-0.196258	-0.000348063	-0.146967	0.151423	0.179611	0.00656101	-0.505232	0.00117251	0.0136495	-1.20028	-0.011171	-0.000495351	-6.98301e-05
A2ML1	-0.000655766	-0.45353	0.0520712	0.000470046	-0.144731	-0.00158008	0.0127858	-0.53258	-0.814776	-0.000295853	-0.0594099	0.00205632	-0.459318	0.000653798	-0.00152256
EPS8L2	-0.000236489	-0.181502	0.146056	-0.000625443	-0.118208	-0.0152521	0.0376443	0.616327	0.809986	-0.000334014	-0.120553	0.00093467	0.165213	0.00071624	-0.00131357
RBPMS	-9.96932e-05	-0.101205	0.22464	0.000329118	-0.158529	-0.00721386	-0.0275716	0.71909	-0.628015	-0.000172347	-0.291605	7.11754e-05	-0.296724	-0.009671	0.000609798
SLX1A	3.2998e-05	-0.0362534	0.0834838	-0.000532985	0.140737	0.0112474	0.140943	-0.0238839	0.315372	-0.000462266	0.0849666	-0.00111995	-0.42216	0.000145133	-0.000729902
LTBR	7.8331e-05	0.0187653	0.122831	-0.000942881	-0.219829	-0.00106972	0.00903501	1.02641	-0.622719	-0.00163267	0.239338	0.000513777	-0.00542609	0.000461179	0.00170559
CEP295NL	3.29024e-05	1.08537	0.23039	-0.000209922	-0.174521	4.52805e-05	0.300457	0.00170085	0.562498	-0.000627661	-0.621985	-0.00192558	0.263709	0.000876408	0.000138949
DOCK2	0.000213164	0.0435003	0.0693394	-0.000238709	-0.377757	-0.00120606	-0.0114005	0.0227975	0.214893	0.000816464	0.178318	0.000650913	-0.276122	0.00276809	0.000864491
PXDC1	9.58261e-06	-0.00561539	0.0861171	0.000279142	-0.204557	-8.17771e-05	-0.0163108	1.20453	-0.257689	0.00028405	-0.00997757	-0.00191354	0.151166	-0.00126345	0.000999918
SYT10	0.000241702	-0.0387523	-0.274385	-0.000184648	0.0606026	-0.144876	0.235267	0.00310479	0.196201	-0.000148748	-0.067239	1.81681e-05	0.0320636	-0.00158078	0.000911774
IKBKGP1	-0.00067746	0.0669753	-0.338499	0.000176102	-0.208689	-0.00596351	-0.0628377	8.77696e-05	-0.0597031	0.00114845	0.284931	0.000668535	0.35031	-0.000827196	0.000486902
RSPO2	-0.000365564	-0.574472	-0.274511	-0.00121202	0.162969	-0.00205701	-0.222608	0.0181278	-0.0724859	0.003154	-0.572166	-0.00147383	-0.316861	-0.000224504	0.00129132
SHPK	-0.000127864	1.17135	-0.111447	-0.000136685	-0.258151	0.00644895	0.0610077	-0.0196544	-1.02337	0.000111602	0.583827	4.25992e-05	0.0315715	0.00233917	-0.000730552
PLGLB1	1.49226e-05	-0.01141	-0.314727	-0.000435889	-0.240716	-0.00501893	0.0575698	-0.00121761	-0.405141	0.000242383	-0.732015	0.00132086	-0.027116	0.00104334	0.000441911
NDUFA5	-1.05045e-05	-0.0133326	-0.287376	0.000644678	0.187024	-0.000494096	-0.172439	-0.011505	0.685938	0.0029363	0.221223	-4.69931e-05	-0.176127	-0.00032729	0.000454178
TCAF1P1	-0.00032688	-0.0433569	-0.421709	-0.000685628	0.00323725	-0.0134426	-0.00295131	-0.0154449	0.143837	-0.000481666	-0.00728226	0.00096412	-0.00156741	-0.000150537	4.08412e-05
RALYL	-5.36291e-05	-0.268939	-0.195459	-0.00107651	0.313029	0.000129711	0.0387868	0.00483779	0.272797	0.000876212	-0.739138	-7.33009e-05	-0.610407	-0.000429414	-0.00169308
ST6GALNAC5	2.38059e-05	-1.16683	-0.0411755	-0.00038282	0.337926	-0.000670187	-0.00458482	0.00239476	-0.40748	-0.00430059	-0.227101	-0.000226398	-0.151301	-0.000493669	0.00017232
GRIA1	-2.54092e-05	-0.016858	-0.227646	0.000823032	0.257351	-0.023434	0.206959	0.00290769	-0.142867	-0.00281855	-0.0406998	0.000377487	-0.248797	-0.00045719	-0.00275284
MYO10	-7.00515e-06	0.0700606	0.298465	0.00111323	-0.234375	-0.000769023	-0.0894092	-0.708696	-0.163881	-0.00207058	-0.103136	-1.18735e-05	-0.178892	-0.00113776	-0.00114165
ZDHHC20	3.26861e-06	0.733729	-0.167043	-0.000262743	-0.238386	0.327203	-0.279766	-0.0041945	0.0223292	-0.00144664	-0.548968	-0.000925556	-0.0247958	0.00107233	0.0018158
SRGN	-0.000338379	-0.00385182	0.111206	-8.52587e-05	-0.0914734	8.25831e-05	-0.249637	1.13583	-0.0981928	0.000793504	-0.599469	-0.0127979	-0.329541	0.000610048	-0.000625835
FILIP1L	-0.399865	0.0147548	-0.388707	0.000201822	-0.0849433	-0.000757699	0.215986	0.651998	0.358314	7.04322e-05	-0.836573	0.00130859	0.261226	0.000343676	-0.00149611
SPX	0.000145831	0.42084	0.239643	0.000187891	-0.192083	0.00291321	-0.00895083	-0.00779812	0.209475	-8.44903e-05	0.0793944	-0.00142902	-0.953941	-0.00187923	-0.00123926
POC1B-GALNT4	0.000413528	-0.0142912	-0.0770342	-0.000475657	-0.19211	0.00806169	0.0481856	-0.386543	0.282784	-0.000154188	0.505415	-0.00727218	-0.220712	-0.000877896	0.000573184
SEZ6L2	-1.42659e-05	0.0270368	-0.253648	0.000268722	0.287928	0.0002972	-0.026107	0.000423095	-0.374586	-0.00109577	0.358708	-7.98582e-05	-0.0198432	0.00118115	-0.000183901
SNORD115-42	3.04978e-05	-0.702051	-0.0487722	-2.0409e-06	-0.0162191	-9.70263e-05	0.0269913	0.0045925	-0.0531237	-7.79111e-05	-0.00835411	-1.39252	-0.0226995	-0.00104989	-0.000889649
DACH2	-0.000243239	0.0144426	-0.277794	9.74492e-05	0.239336	-0.00478657	-0.0129021	-0.00341581	-0.170593	-0.00117917	0.152318	-0.00113885	-0.208797	-0.000164238	-0.000538306
RGPD4	0.000301981	0.0856845	-0.0850414	9.26975e-05	-0.0653907	0.00109115	0.0149229	0.0341031	-0.394946	-0.000364615	-0.260702	-0.00620562	-0.0291195	-0.0027804	4.13394e-05
PLIN4	-0.000121256	-0.00100333	0.159151	-2.9817e-05	-0.143119	-0.00252953	-0.0297085	-0.537259	-0.113406	-0.00113908	-0.611786	-0.00159078	-0.494298	-0.000794016	-0.0022279
DDN	2.62985e-05	-1.2585	0.120539	-0.000749751	0.419589	-0.00697351	0.304137	0.0021936	0.00145175	0.000540627	-0.535784	0.0012101	-0.463006	0.0023057	0.000409924
ATF7-NPFF	0.000410076	1.00576	-0.149354	-0.000206639	-0.144719	-0.00266008	0.379067	-0.0146531	-0.0598609	-0.000853366	-0.226981	-0.0034127	0.0617251	-0.00018744	0.000440252
PTH1R	-0.00108557	0.00132277	0.225915	-4.74136e-05	-0.060649	-0.0576682	-0.141704	-0.0033025	-0.0969697	-0.000910327	-0.381414	0.00112137	0.020856	0.00122255	-0.00107485
SALL1	0.000219321	-0.0755789	0.0171089	-0.00104531	-0.314117	0.374864	0.0454764	0.00338517	-0.0499344	-0.00121123	0.0466513	-1.69609e-05	-0.0342163	0.00038121	0.000752219
KRT8P15	-0.000204121	-0.014813	0.245111	-0.000717784	-0.0430236	-0.208435	0.242412	-0.136599	0.675127	-0.000115785	-0.482623	0.000302854	0.360181	-0.000451165	-0.000607828
KCNH7	4.82516e-05	-0.608968	-0.137689	-0.00148169	0.331952	-9.55432e-05	0.106595	0.000472426	0.394063	0.00105717	-0.903819	4.29067e-05	-0.256556	-5.87292e-05	0.000517141
SLC6A15	4.9844e-05	0.344223	-0.436784	0.000317851	0.0608511	0.00150417	-0.0183989	0.0400058	0.00291176	-0.00129131	-0.0434034	-0.000444846	0.0974532	0.000128544	-0.000370558
GPX3	0.00185304	0.0458007	-0.00932391	0.000574315	-0.0777168	-0.241639	-0.181184	0.0217093	-0.518514	-0.000169457	0.818593	0.00685496	0.715751	-0.000940841	0.000396716
PALMD	0.000110175	-0.933213	0.374471	0.00119448	-0.0659783	0.00116573	0.0481747	-0.00387682	-0.0851936	0.00034276	-0.0903531	0.000643564	-0.548404	-0.00179778	0.000206966
MXRA8	5.22874e-05	-0.862222	0.261192	0.000241722	-0.281898	0.00147978	-0.0179803	0.0570967	0.182266	0.000959463	0.114007	0.369581	-0.584005	0.000269268	0.000227553
SLC6A12	-0.00010066	-0.105371	0.306072	0.000546399	0.0454818	0.122197	-0.0981606	-0.0478224	-0.473622	0.00027737	-0.772429	0.0122899	-0.188052	0.00196859	-0.00132823
MCF2	1.08287e-05	-0.0124135	-0.173927	-0.00020937	0.30567	-0.000695293	-0.205472	-0.00690811	0.129504	0.000533162	-0.640524	-0.000184111	-0.307851	-0.00133245	0.000371221
CXCL2	-0.000502048	0.00891695	0.0233053	-8.69282e-05	-0.198821	-0.00540987	-0.205887	0.759885	-0.336414	-4.12943e-05	0.141487	0.000525641	0.257194	-3.64896e-05	-0.00159906
ARHGEF5	0.000175166	0.0441233	0.049524	0.000364121	-0.263613	0.00471416	0.04067	0.0265174	-0.340799	0.000832737	0.175947	-8.62884e-05	-0.0117258	-0.000301565	-5.50788e-05
MAPK9	4.15721e-06	0.225415	-0.29297	-0.00202263	0.270283	9.8124e-05	-0.025363	-0.00300177	0.360627	0.000611836	-0.0215528	-0.00590681	-0.120829	7.39344e-05	0.00164197
NBPF12	-6.04304e-05	1.32632	0.182918	0.000291699	-0.0922177	-0.000660933	0.15583	-0.0474369	0.382385	-0.000192649	-0.117604	-0.00111622	-0.0542846	-0.00476783	-0.00134901
PNMA5	0.00034436	-0.0546325	-0.104431	-0.00033486	0.129095	-0.251699	0.586763	0.0306848	0.360641	-0.00146589	0.220585	0.000366012	-0.377893	0.000395786	-0.000327567
TRIP6	0.000100378	0.0648	0.275718	0.00117434	-0.265285	-0.00192159	-0.0318218	0.0461222	0.046013	-0.000772046	0.569	-0.000277807	0.300351	-0.000177609	-0.000658639
PCSK1N	8.18973e-05	-0.719396	0.0929182	0.000908426	0.529061	-0.000410883	0.00110341	0.0903253	0.177388	0.000327064	0.0648284	0.0161969	-0.099222	-0.000402426	0.000276178
SMIM32	-0.000164595	0.447203	-0.240982	2.13555e-05	0.08422	0.00203926	0.0100826	-0.354166	0.0424671	0.000381551	-0.00631958	0.0170317	-0.165336	0.000899926	-0.000427484
CDR2L	-5.41688e-05	0.000624745	0.175693	-6.21377e-05	0.0415814	0.517811	-0.161682	0.000758985	-0.296821	0.00233741	-0.0186681	-0.000206486	0.328066	0.000847746	0.000185698
LOC105371672	-2.33095e-05	0.0471574	-0.26411	-0.000540344	0.177843	0.00542502	0.250979	-0.0113183	0.132652	-0.000932845	-0.0675325	8.32209e-05	-0.382061	-0.000153887	0.000396617
NETO1	5.40657e-05	-0.00126828	-0.184857	0.000553895	0.376353	-0.000134559	-0.114539	-0.173706	0.314617	-0.00213902	-0.25284	0.000239441	-0.234091	-0.00223758	-0.00248724
EMP2	2.11954e-05	-0.0100431	0.17524	0.000139665	-0.204533	-0.00520742	-0.161839	0.00196166	-0.0755836	6.2064e-05	-0.548863	0.00122258	-0.331743	-0.000537029	-0.000552164
SUCLA2	-5.11569e-05	0.0089267	-0.319646	0.000381947	0.155911	0.000707446	-0.105733	-0.00209577	-0.02735	0.00202241	0.409896	-0.00103185	-0.0915824	0.000661677	0.000933185
DNAH1	-0.000351447	0.84254	0.33621	-0.000845584	-0.0113757	-0.0016728	0.248955	-0.0175943	0.0194326	0.000767645	0.140081	2.25849e-05	0.267606	-0.000586008	-0.000663681
DMRT2	5.97386e-05	0.0130186	0.128039	-0.00115201	0.0358725	0.578152	-0.00533173	-0.00253326	-0.022639	-0.000413349	-0.242534	-0.000443191	-0.164759	-0.00242342	-0.00055004
FBXO40	-0.000283656	-0.0374579	-0.375447	-8.85208e-05	-0.00946157	-0.0118927	0.0730109	-0.00600319	-0.0826298	0.000580281	-0.556388	0.00229045	-0.131729	-0.0043425	-0.00558952
PCSK2	-0.000149351	-0.303399	-0.255657	0.00137569	0.230507	-0.00158672	-0.273296	-0.0101887	-0.515451	-0.00231847	-0.145655	1.35864e-05	-0.259438	0.000289958	-0.00234712
OLFM1	0.000165432	-0.723674	-0.015557	0.0007707	0.479844	-0.000239481	0.121282	0.00138378	-0.142557	-2.30596e-05	0.0404285	-0.000176643	0.0128536	0.000156275	0.00947045
ATP1B2	0.000905572	-0.0759149	0.136542	-0.000228561	-0.0891928	-0.276992	-0.0103148	0.684195	-0.0279186	-0.00084316	0.617098	0.00106308	-0.391367	-0.00155984	-0.000892278
ACTR10	-6.98774e-05	0.390955	-0.360782	0.000208324	0.047653	-9.47636e-05	0.00491108	-0.00379198	-0.477347	0.00187344	0.798534	0.000135809	-0.274061	0.00184478	0.00108996
THBS1	-0.000104064	-0.179379	-0.0608001	0.000117799	-0.0166107	0.00204286	-0.0239799	0.95643	-0.450758	0.000341081	-0.0348078	-0.00454091	0.0578681	-0.00118606	-0.00041168
TRIM22	-8.90018e-05	0.96549	0.0684835	0.000446455	-0.293586	-0.00523236	0.135704	0.792952	0.0932456	0.000964218	-0.14587	0.000539232	-0.251818	-0.00068869	0.000401625
BVES	-5.15781e-07	-0.00812261	0.00494188	-0.000320489	-0.177305	0.466584	-0.159551	0.0414425	0.360675	-0.000264664	-0.33261	-0.00113572	0.0262735	4.23681e-05	-0.000559527
SLC39A12	0.000138257	-0.474106	-0.0680623	-0.00030579	-0.473986	-0.22088	-0.0204791	0.00450829	0.0209379	-0.000483862	0.0322142	-0.00349279	-0.31088	-0.000705311	-0.00112946
TNNI3K	0.000951513	0.142584	-0.205992	0.00035284	-0.0948477	0.00708978	0.00405599	0.0122003	0.0155318	-0.000200794	-0.0705184	0.000250807	0.0207271	-0.000623058	2.79316e-05
SLC27A6	-0.00105099	0.103874	-0.143721	0.000417408	-0.0936321	0.326647	0.184014	-0.00688074	0.0620328	0.000233925	-0.0978012	-0.00182073	-0.125612	-6.08978e-05	-0.00043436
COL20A1	-0.00010709	2.21715	0.087656	0.000368983	-0.0390969	-0.246687	-0.000228324	-0.585109	-0.817683	0.000985285	0.4355	0.000537718	-0.516818	-0.00158775	3.08565e-05
CCR1	0.000331491	0.0391372	-0.0408939	5.89857e-05	-0.226874	0.00869438	0.041464	0.649745	-0.302764	0.000405233	0.298632	0.000847969	-0.310278	0.00200861	0.0017514
SHISA6	0.000551305	-0.0780666	0.20826	-0.000381568	-0.179531	-0.249003	-0.059174	0.0356773	0.0054265	-0.000290867	0.536388	0.00148719	0.517025	0.000695565	0.00167544
B3GAT2	0.000226913	1.02233	0.0795375	0.000766846	-0.207474	0.00642117	0.0451083	-0.00981877	0.122668	6.87846e-06	-0.135044	0.00303518	-0.727778	-0.000759561	-0.00203068
ZBBX	-0.000221158	-1.10949	0.0774354	-0.000506629	0.277621	-0.00640246	0.172321	0.000583894	0.172796	-0.000168232	-0.312069	-0.0450608	0.0614848	-0.000337247	0.000546691
F5	-0.0001111	-0.179601	-0.153729	-0.000264501	-0.139139	-0.0340241	-0.120163	-0.0214763	0.0913138	-0.000378341	-0.202307	-0.00244626	-0.0575985	0.000886484	0.000195661
CHRFAM7A	-0.000118299	-0.564266	0.0266648	-0.000419515	0.233558	-0.00694405	-0.109643	0.0141417	-0.648897	-0.000203741	-0.0309424	-0.00430853	-0.476804	0.00179194	0.000824867
DYSF	-6.82408e-05	0.617157	0.0673899	0.000724954	0.037961	0.40685	-0.0406368	-0.00408204	0.185952	-0.000287035	-0.801411	0.000250471	-0.416175	0.000963565	0.000347353
WASF2	5.0727e-05	0.0102702	0.129204	0.00010357	-0.26255	0.249163	0.0168596	0.472178	-0.0821202	-0.00143152	-0.0130805	-0.0030242	-0.178104	-0.000451357	-2.43059e-06
SHANK1	-1.33479e-06	-0.0343959	0.26443	-0.000991362	0.366091	-0.225724	0.300618	-0.0251442	-0.0739847	-0.000218902	-0.0658322	0.365961	-0.0654324	0.00330708	-0.000677151
NEUROD1	5.151e-05	-2.17007	-0.0261042	-0.000117469	0.0580654	-0.00243696	0.0379932	0.0371445	0.0489633	-0.000221206	0.0991785	-6.00862e-05	0.151647	0.000137291	-0.000228446
NDUFAB1	-0.000102309	0.000515569	-0.252776	-0.000155315	0.195203	-0.000168901	-0.233242	-0.0480381	0.325707	0.00176885	0.236021	0.279127	-0.352528	0.000439961	0.000590831
LAT2	0.00029225	0.511706	-0.159936	-0.00046204	-0.34112	0.000323617	0.0996399	0.527213	-0.0505083	-4.9177e-05	0.0462558	-0.00115135	-0.398317	0.00396085	0.00174817
FGF17	0.000102071	-0.000564654	0.0516761	-0.000736234	-0.183147	-0.310811	0.406677	-0.00659634	-0.254626	-0.000675641	-1.18427	0.00032926	0.134274	-0.000864121	2.42511e-05
ADAMTS2	-0.000497948	-0.0351044	-0.205067	-0.000150619	-0.227756	-0.171197	-0.200483	-0.00231279	-0.620169	0.000354582	-0.900101	-0.000321108	0.265728	0.000515055	0.000138417
DYNC1I1	-2.81309e-05	-0.00598968	-0.232317	-0.000110093	0.296502	0.000482034	-0.0724726	-0.000195884	0.278142	-0.000853304	-0.159859	0.0175039	-0.31804	-0.000512787	-0.00340419
TAX1BP3	-1.5475e-05	0.0026824	0.286434	0.000652008	-0.116168	0.243122	-0.0130131	-0.00579045	0.339846	-0.00196476	-0.203591	2.51332e-05	-0.294027	1.14695e-05	-0.00724792
ARID5A	-0.000160446	0.113063	-0.00455279	0.000998535	-0.0785016	0.00671443	0.0266964	1.4409	-0.63363	0.00072856	0.256935	0.00134567	0.339183	0.000255329	2.03003e-05
IKZF1	0.000343586	0.134689	-0.0212529	-0.000309727	-0.330965	0.00471341	0.0963519	0.0373445	-0.111948	0.000219061	0.352965	-0.0031765	-0.360351	0.00155553	0.00192405
TMEM176A	0.000359112	0.901195	-0.0471955	0.000477462	-0.419765	-0.255341	-0.00685198	0.501388	0.570328	-0.00184285	0.326905	0.000562814	0.0623003	0.000495175	-0.000215625
CYP7B1	0.000128778	-0.0145632	-0.174259	0.000199521	-0.366051	0.295428	-0.028865	-0.0590983	-0.0914529	0.00102663	0.557457	5.35455e-06	0.135202	-0.00179646	-0.00192476
PPM1E	0.000118205	0.462117	-0.30594	0.00305748	0.153432	-0.130993	-0.137537	0.0314465	0.46587	-0.00128273	-0.0198509	0.00211136	0.407211	0.00112878	0.000473488
ATP5F1B	-4.83727e-06	0.0146712	-0.250812	0.00149023	0.248755	0.00040315	-0.262938	0.00096315	0.0211045	0.00151978	0.585052	-3.99843e-05	-0.0375236	0.000469558	0.00145824
GLS	7.51288e-06	-0.208091	-0.284288	0.000155252	0.238811	5.87403e-05	-0.0751573	0.0135899	-0.175896	-5.50536e-05	-0.329584	0.00465249	-0.200521	0.000279796	0.00221495
ATP6V1C1	3.83452e-06	-0.000304807	-0.314249	0.00277429	0.238532	-0.000187366	-0.0393171	0.000306653	-0.164222	-0.00112235	-0.0139032	-2.9168e-05	-0.0138057	-0.000119861	-3.81284e-06
ANXA1	-0.000683842	0.125601	0.104631	0.000557996	-0.272862	0.00248611	-0.0251873	0.674139	0.0733717	0.000576652	-0.165929	-0.000286421	-0.412439	-0.000312891	-0.000602816
PAQR4	-0.000245201	-0.614353	-0.0542515	6.08022e-05	0.0109098	0.62869	-0.18444	0.00184484	-0.559367	-0.000517697	0.419878	-0.000108666	-0.276778	0.00247509	-0.000968443
NRBP2	-1.7055e-05	0.876452	0.273912	-0.0011422	0.0265532	0.172475	0.262838	-0.035634	0.354807	-0.000268474	0.338547	-3.70101e-05	-0.064248	-0.000638475	-0.000471696
SOX18	0.000367572	-0.265523	0.0759333	0.000690119	-0.123292	0.00276017	-0.0877046	0.0359798	0.133723	0.000518583	0.368284	0.228538	0.196643	-0.00109429	-0.000662616
TGFB1	0.000719368	0.00407508	0.15114	0.000563079	-0.168038	0.00157921	0.0195206	0.586136	-0.583637	-5.81176e-05	0.679736	0.00114878	-0.333526	0.00725173	0.00145225
C22orf46	1.23775e-05	2.00972	0.332274	0.000165521	0.0263009	-0.219929	-0.170313	-0.439484	0.332384	0.000171199	-0.0802673	2.49904e-05	-0.34453	-0.000304636	0.00141732
LY75-CD302	-0.00012096	0.144559	-0.1753	0.000607503	-0.250398	0.0031699	-0.106637	0.000255984	0.195329	0.000798764	0.534715	-0.00513126	-0.111361	0.0013576	0.000263287
MUC5B	0.000739761	-1.07975	0.011385	0.000347936	-0.15273	-0.00277916	0.212438	0.240664	0.0804167	6.69591e-05	-0.256656	-0.00109297	0.225242	-0.000625253	0.000795888
OLA1	2.36885e-05	0.00613504	-0.319268	0.00213835	0.170442	0.000776895	-0.16457	-0.00403105	0.0563226	0.00174919	0.170565	0.00638417	-0.00643022	0.000221604	0.000252429
NPIPA7	-0.000401236	0.047365	0.0480941	-4.09671e-05	-0.11649	-0.00342055	0.222377	-0.263238	-0.342916	-0.000331112	-0.595471	-0.0134659	0.15646	-0.000936508	-0.000521488
PODN	0.000115488	-0.164979	0.150981	0.000288268	-0.336778	-0.0166091	0.119238	0.00434221	-0.846926	-0.000734212	-0.0451507	-0.000233134	-0.173219	-0.000441034	-0.000860859
CASZ1	-0.000120258	0.00539664	-0.0430839	-0.000582498	-0.304836	-0.00218719	0.0358998	1.03225	-0.0113024	-0.000105924	0.198394	-0.000124927	0.502575	-0.000101048	-0.000874112
CFLAR	1.52168e-05	0.0083992	0.233092	0.0012963	-0.239698	0.197385	0.0130354	0.233326	0.0575131	0.000156139	-0.350192	7.66602e-05	0.0156755	-0.00248016	-7.94938e-05
TRPV1	-0.00137662	1.47759	0.0715294	-3.7195e-05	-0.295358	-0.0058878	0.129379	-0.15363	-0.000526188	-0.00045193	-0.022594	-0.00211949	0.25326	-0.000227281	-0.00129322
PPL	-0.000187036	-0.771656	-0.0164194	-0.000691711	0.329733	-4.74505e-05	0.274124	-0.028423	0.163063	0.00164316	-0.526611	0.000360975	0.0984923	0.000294564	-0.00139029
CD84	0.000549523	-0.0484164	-0.0487867	1.1718e-06	-0.319303	0.0171957	0.101193	-0.00542773	-0.0746632	0.000514492	0.776673	0.00221523	-0.565109	0.000922079	0.000404018
SLC44A3-AS1	0.000238936	0.110307	-0.0887045	-0.000450488	-0.289344	-0.185494	0.0936686	0.861218	0.0539907	-0.00121212	0.192201	-0.000613322	0.349518	-0.000728823	0.000643048
LOC101930275	0.00031674	1.07613	0.0186559	0.000615856	-0.324783	0.00385424	0.000532242	-0.11849	-0.624853	-0.00216869	0.571537	-0.000165288	-0.0374408	-0.0216952	0.000160063
EGR4	0.000114598	-0.787862	0.108969	0.000188455	0.188679	-0.00239464	-0.108953	0.0301286	-0.200698	0.00011437	0.96547	-0.00111136	0.0944919	0.00123402	-0.000168889
OBSCN	0.000104822	-0.684334	0.31761	0.000104554	0.164645	-0.1643	0.111258	-0.0154934	-0.270926	-0.00162813	-0.391201	0.000691662	0.104099	0.00288954	0.000418761
FOSL2	-0.000108065	-1.02139	0.122446	0.0013076	0.13028	-0.00287449	-0.161708	1.32447	-0.521582	0.000486267	-0.305763	-0.00148983	0.425219	-0.00111157	0.000117333
OLFML2A	2.88458e-05	-1.17396	0.201193	0.000551226	-0.187027	-0.00194265	0.0282909	-0.167411	-0.289783	0.000587941	0.0691109	0.000393069	-0.387045	-0.00024719	-0.000177857
SNORA54	-7.28978e-06	0.729868	-0.0088092	-0.000130331	-0.128358	0.00123945	0.0376524	-0.00298184	0.363114	0.00162233	-0.0991664	-1.067	-0.086126	0.00278908	0.00140501
SDHAP2	-0.00296897	0.529604	0.150685	-6.52557e-05	-0.178069	-0.00956364	0.213195	-0.00234447	-0.443789	-0.000454221	-0.276377	-0.000651116	0.1899	-0.000302545	0.000227085
GAB1	1.1668e-05	0.0385857	0.0733914	0.000644125	-0.207684	0.448728	-0.00680359	0.00112473	-0.115779	0.000598391	-0.363787	3.41652e-05	0.0451313	-3.48024e-05	-0.000213763
PKD1P4	-0.000388463	0.0101518	0.26831	-0.00029202	0.205721	-0.00476843	0.261703	-0.0049811	-0.399618	-0.0005736	-0.0117961	0.00454015	0.0354582	0.00197193	-0.000184404
ACAD11	0.000151444	1.2762	-0.208383	0.000192067	-0.298452	0.013324	-0.00200102	0.0214268	-1.2542	-0.000415367	0.388413	-0.374843	0.3182	0.000641563	0.0010069
ADGRG1	8.22511e-05	0.00437364	0.239868	0.00065674	-0.116882	-0.177336	-0.0284467	0.623358	-0.583218	-0.00108084	0.769138	0.000206156	0.0701309	0.00286749	0.000339782
SOWAHB	0.000165045	-0.118336	-0.184304	-0.000654127	0.398947	1.7533e-05	0.0914067	0.00254038	-0.164402	-0.000691395	0.282704	-0.000264767	-0.370765	-0.00307352	-0.000286466
MIR9-1HG	0.000134881	0.0414612	0.323264	0.000286927	-0.0755984	-0.16781	-0.0780512	-0.988533	-0.194917	-0.000301791	0.580122	0.000265602	-0.324849	-0.000314817	-7.86392e-06
CHN2	-1.47446e-05	0.00619883	-0.175491	0.000256402	0.0215556	0.469274	0.0874254	0.00466403	0.295129	-0.000293403	-0.560719	0.0012496	0.0326808	0.00256269	-0.000761177
MYO1F	0.000325125	0.0710853	0.204905	-0.000216186	-0.271982	0.00193514	0.0355934	0.194782	0.292186	1.85062e-05	0.0382568	0.000125157	-0.276094	0.00209717	0.000821323
TGFB2	0.000161566	-0.744663	0.144285	0.000423578	-0.233008	-0.211397	-0.245628	0.750915	-0.0873203	-0.0010079	0.0617471	-9.70637e-05	-0.270452	-0.00252231	-0.00137215
HNRNPA1P48	-0.000121102	-0.0585849	-0.0447331	-0.000356506	-0.162216	-0.0018785	-0.00759334	-0.00937401	0.230741	0.000825065	0.126878	-0.00185597	-0.454464	-0.000793885	0.000352081
DUXAP8	-8.67656e-05	-0.140408	-0.135798	-0.000655295	0.0707884	-0.00472599	-0.154799	-0.00555612	-0.636474	4.93777e-05	-0.136592	-0.0392027	-0.317309	-0.000113985	0.000263367
GTF2IRD2	-0.000196395	1.13618	0.0918365	0.000140207	-0.211484	0.00815741	0.055643	-0.00974768	-0.368636	-2.0542e-05	0.0500845	-0.00203606	-0.05371	-1.47677e-05	-0.000508728
NPHP3	0.000927432	1.05363	0.0486976	0.000207709	-0.301878	0.0124067	0.0837902	-0.0396084	0.234191	-0.000599798	-0.0488386	-0.0139759	0.110104	-0.00268703	7.31267e-05
APOE	-5.21607e-05	-0.0280213	0.324296	-0.000332535	-0.130087	-0.0146845	-0.088403	-0.0122507	0.226091	-0.00108702	0.430385	-0.000787207	-0.431734	-0.00177835	-0.000348105
RORB	-7.36143e-06	-0.744949	-0.15267	-0.000743682	0.187296	-0.00580518	0.128545	0.0404337	-0.403819	0.000373339	-0.336454	-0.000639241	0.121283	-0.00116951	0.000655614
CHRM3	0.207767	-0.0172609	-0.140728	0.000253928	0.322042	-0.142796	0.110405	-0.24553	0.245013	-0.000412822	-0.43489	-7.48788e-05	-0.25475	-0.000145991	3.94228e-06
FOXP2	-0.000245625	0.260852	-0.21598	1.27594e-05	0.0517745	0.011874	0.288116	0.00380469	0.559251	0.000256476	-0.609032	0.000468854	-0.455865	0.000345895	-0.000752698
COL5A1	-0.00141292	-1.31023	0.286986	1.50095e-05	-0.0285422	-0.00540114	0.0939156	0.00562395	-0.344653	7.27602e-05	-0.112995	0.00191172	0.0295441	0.00065562	-0.000220733
MROH7	-0.000268489	0.0156613	0.187624	-0.000206699	-0.0510156	-0.0174875	0.0973683	-0.68398	-0.259051	-0.000614636	-0.466405	-0.0038826	-0.371971	0.000404983	-0.000738632
AGT	0.000355847	0.0137485	0.0704604	0.000270389	-0.338729	-0.00220465	-0.125456	0.105274	0.178322	-0.00140859	0.503608	0.000144682	-0.356152	-0.0052476	-0.00049856
SLC25A4	-1.42268e-05	-0.0213267	-0.247702	0.000915783	0.268719	-7.28632e-05	-0.226047	0.000963513	-0.263153	9.20383e-05	-0.00641079	0.0306584	-0.15673	0.00167602	-7.71251e-06
C9orf139	3.42064e-05	1.48043	0.0779814	0.000280467	-0.108779	0.0110816	0.0207032	-0.0498225	-0.129932	0.000306354	0.779045	-0.000512739	0.434489	-0.000523396	0.00096966
NID1	3.14644e-05	-0.0370891	0.0493341	0.000270572	-0.332611	-0.00223402	0.0128692	0.479485	0.28055	-0.000488149	-0.0157837	0.000474971	-0.109442	-0.00106276	-0.00045237
GRIN3A	0.000324263	-0.0148243	-0.202142	-0.000589483	0.310212	-0.00217458	0.294496	-0.00620097	0.0588199	-0.00124249	0.0360615	9.77053e-05	-0.00341438	-0.000676819	-0.000203322
CRYBG3	-2.33367e-05	0.0150621	0.137231	-0.000374486	-0.145522	0.382428	-0.385352	-0.00363878	0.0580146	0.000317959	-0.000266225	-0.000390935	-0.0730163	0.000666152	0.000212707
DRD1	-2.8965e-05	-0.0249667	-0.328485	-0.000195406	0.0915768	0.000203009	0.0713358	0.00324677	-0.819366	-0.000539906	-0.414557	0.000356096	-0.366698	-6.13383e-05	-0.00112431
GOT2	-8.82764e-05	-0.00203174	-0.340873	0.000294427	0.168101	0.000722398	-0.112332	-0.00575602	0.225947	0.00115363	0.039441	0.000408706	-0.334233	0.00221643	0.000588776
PPP3CA	-2.67366e-06	-0.338986	-0.218972	0.00230904	0.293713	-0.000282624	-0.0160254	0.000435411	0.290786	0.000873425	-0.30573	-6.34256e-05	-0.0148352	-0.00102603	-6.95945e-05
ADCY10P1	0.00019123	0.693419	0.0563988	-0.000517404	-0.324644	0.152058	0.0479189	0.00229729	0.0642222	0.000303776	-0.502937	-0.000183978	0.264287	0.00190599	-6.67727e-05
KCNN3	-0.000222392	0.116049	0.0630169	0.000624803	-0.391314	-0.00810156	0.0433759	-0.0184711	-0.356935	-0.000470199	0.136422	-0.0027153	-0.312552	-0.000601825	-0.000708504
ROM1	-0.000111367	0.315668	0.197075	0.000604955	-0.0986696	0.00131208	-0.0798625	0.699221	-0.0152562	-0.00115394	-0.104401	-0.000142078	-0.104989	0.000977639	0.000344795
ZIC2	0.000321991	-0.911082	0.143326	0.0015369	-0.481285	-0.165247	-0.0355971	-0.132848	-0.252245	-0.000663993	0.4417	0.0294339	-0.0775356	-0.0019552	-0.00109383
LPCAT2	0.00013528	-0.0154547	-0.141511	-2.1151e-05	-0.187899	0.277187	-0.0636505	0.0389128	0.0262634	0.000366291	0.367694	0.000718504	-0.531888	0.0013588	0.000591807
EXTL2	-1.47431e-05	-0.0402149	-0.39035	-0.00222803	0.0851996	-0.00870177	-0.0910302	-0.00267002	-0.337341	0.00109452	-0.193814	-0.000192618	0.00825452	-0.000329245	0.00363727
PCDH19	3.808e-05	-1.27083	-0.0831346	0.00024274	0.273038	-0.00586443	0.331303	0.00124372	-0.15761	-0.000576977	-0.0168326	-0.000829809	-0.0913771	-0.00195627	0.000288834
IL6R	0.000147434	-0.0807823	0.11638	-0.000813342	-0.2599	-0.000831984	0.0237889	0.788168	-0.3466	-5.80287e-05	0.284844	0.000146566	-0.314325	-0.000139344	-3.2576e-05
L1CAM	1.16377e-06	-0.0265819	-0.276686	-0.0010018	0.228744	-0.102348	0.143487	-0.00134433	-0.328992	-0.00041423	-0.297435	0.241835	-0.0403928	0.000552102	-9.86573e-05
MT1E	-0.000182064	-0.0188226	0.0740863	-0.000530977	-0.280939	-0.0729401	-0.0983024	-0.00898264	0.335832	-0.00027102	-0.247614	0.00417449	-0.161889	-0.000478699	-0.000119584
IQGAP1	3.24598e-05	0.0119305	0.127951	-8.35223e-05	-0.194815	0.383561	-0.0125908	0.12065	-0.0292215	-0.000147031	-0.435698	-0.00014193	-0.0990151	0.000668267	-0.000697212
NBPF1	-8.32956e-05	1.06872	0.199214	-0.00099549	-0.101643	0.00297517	0.124176	-0.0174646	0.399438	0.000261849	-0.0744253	-0.00256654	-0.0731323	0.000397201	0.000210092
LURAP1L-AS1	1.11964e-05	0.0292132	-0.122823	0.000161019	-0.251819	0.294244	0.0302261	0.0205842	-0.031687	8.54693e-05	0.0129233	-0.000907056	0.066554	0.000799774	-0.000857635
STRBP	-1.02128e-05	-0.0892283	-0.270301	-0.00147744	0.266431	-0.00143183	-0.207265	-0.000330213	0.154452	0.00136302	-0.264936	8.03397e-06	-0.181282	0.000117706	0.000154439
GIMAP7	0.000676454	-0.602787	0.19225	-2.92643e-05	-0.186616	0.00503899	-0.0379247	0.366019	0.371794	-0.00014567	-0.125021	0.0948312	-0.228278	0.00409798	-0.000886646
SLC24A1	1.63127e-05	1.48509	0.334631	-0.000741745	-0.0768024	-0.227617	-0.041214	-0.223619	0.219449	-0.000603127	0.581426	-0.00042879	-0.0353037	-0.000888991	0.000599174
SNORD116-26	1.0347e-05	-0.450501	-0.0819523	-0.000821769	-0.10635	3.61885e-05	0.0254715	-1.06416e-05	0.0413	0.000154838	-0.0612013	-1.27347	0.128851	0.000318485	-0.000738416
SMYD2	0.000143388	-0.00753708	-0.243824	-0.00116298	0.251459	-0.00128081	-0.429186	-0.000851202	-0.758219	-0.000826309	0.0254273	0.000785368	0.0523866	-0.00267409	0.000355022
SNORD115-33	2.37944e-05	-0.874845	-0.0804663	-0.000301447	-0.025013	-0.00131472	-0.0106145	0.00214674	-0.407521	-0.00141819	-0.0139759	-1.44007	0.0897103	-0.00119453	-0.00150693
PKD1P3	-0.0017969	0.00476265	0.305937	-0.000796678	0.0801875	-0.0128363	0.318156	-0.0065208	-0.59977	0.000354773	0.0726131	0.00107821	-0.128773	0.00253548	0.000231353
NRIP3	-9.12969e-06	0.00260996	-0.24052	-0.000424503	0.308575	-0.0013543	-0.170684	-0.000217739	-0.2768	0.00230057	0.212028	-0.000676799	-0.0974599	-0.000393571	0.00212709
LINC00299	2.17977e-05	0.744161	0.102885	-4.14451e-05	-0.188773	-0.227261	-0.0994944	-0.0289913	-0.925316	-3.47901e-05	-0.0679675	-0.00114225	-0.00483275	-0.00177362	-0.000501455
LINC02714	-0.00038239	-1.32416	0.0703925	0.00055759	0.0396395	-0.00101928	0.0510765	-0.019531	0.623572	0.000917611	-0.0386199	-0.00740646	0.213755	-0.000301782	-0.000206909
CSF3R	0.000226304	0.676856	0.0725573	-0.000220791	-0.238429	-0.00184273	0.0101945	0.045156	0.048999	0.000172245	0.0358568	-0.000126779	-0.274747	0.00137001	0.000858035
GIMAP5	0.000270645	-0.054246	0.280873	0.000661893	-0.0242172	0.00882884	-0.0487954	0.469149	0.0799847	-2.25713e-05	-0.247982	0.00204971	-0.0519647	-0.000716104	0.000205307
LBH	1.50594e-05	-0.785021	-0.0171786	-5.92075e-06	0.235068	0.00112374	-0.139708	-0.0504642	-0.693466	0.000972175	1.23249	-0.00045711	-0.110124	0.00156844	0.000873729
C2orf88	-8.75699e-05	0.107728	-0.182875	-0.000425362	-0.217883	0.384185	-0.169684	-0.0368838	-0.110102	-0.000443608	-0.0545832	-0.000322963	-0.4487	-0.000682435	-0.0022232
SLC25A13	7.90432e-06	0.00267499	-0.0524367	-0.00117679	-0.130861	0.457338	-0.0180668	-0.332456	-0.0158678	0.000957469	0.284006	5.57967e-05	-0.173291	0.00099198	-0.000327366
SAMD4A	-0.000317569	0.48863	0.27392	-0.000942449	0.0217441	-0.00808229	-0.0361759	0.893545	-0.0397101	0.00204103	-0.128777	-0.00222132	-0.274567	-0.000452782	0.000165345
CASP4	5.56342e-05	-0.0754052	0.200567	0.000125469	-0.101566	0.00218524	0.00312119	0.873155	0.565125	-0.000579027	-0.800061	0.00238813	-0.16757	5.47468e-06	4.52286e-06
KCNJ6	0.162981	-0.463727	-0.130373	-0.000238237	0.282244	-0.0946107	-0.0348587	-0.000412207	0.0311088	0.00043666	-0.959907	-0.000261433	-0.203097	0.000289788	8.66307e-05
CDH18	6.86921e-05	-0.417722	-0.226398	0.000585371	0.229722	-0.0760387	-0.0574866	0.0165788	0.219793	-0.000812332	-0.470738	2.58039e-05	-0.0401718	-0.000227762	0.00127677
FTL	7.83135e-05	0.0657603	0.291078	0.000406831	-0.187251	-0.000838241	-0.016273	0.526216	0.200521	-0.00167357	-0.00321347	-0.000192947	-0.136065	-0.00111353	0.000694883
RAB6B	2.20304e-05	0.00241621	-0.263977	0.000741985	0.336255	-0.0324561	-0.00673612	0.00629483	-0.121098	-0.00200419	-0.323232	1.64093e-05	-0.154572	-4.28626e-05	-0.000286866
CDR1	-0.308129	0.815626	0.0795005	-0.000150896	-0.00173662	0.000466164	-0.333744	-0.026231	0.265437	0.0009007	-0.604254	0.0108519	-0.0887257	-0.000426486	3.27262e-05
CNTN6	-1.04074e-05	0.00507308	-0.157324	-0.00017229	0.267409	-0.000885039	-0.414415	-0.142015	-0.0620667	2.9719e-05	0.015991	0.000292541	-0.0516026	0.000890989	-0.000486548
CCDC144A	-0.000264565	-0.869498	0.117376	-0.000556978	-0.0935693	-0.00446713	0.0115843	-0.179703	0.0647485	0.000375873	-0.528988	-0.000120541	0.027098	-0.000867779	0.00067268
ATP2B2	-8.20182e-06	-0.321877	-0.109287	-0.00184703	0.458565	0.000194926	-0.037675	-0.0254847	0.0271051	0.00117075	-0.345285	-0.000168431	-0.0808652	0.00023982	-0.000290409
NR4A3	0.00129072	-0.468258	0.102936	0.000393499	0.177772	0.000334102	0.0298708	0.0125598	-0.25159	0.000476039	0.927571	0.00253703	0.13965	0.000954417	-0.000825084
SPTLC3	0.000136036	-1.42737	-0.0179126	-0.000258755	-0.59138	-0.0144105	0.0442637	0.00747459	0.0327239	0.000460155	0.43108	-5.38772e-05	-0.256453	-0.00145927	0.000990568
SCARNA11	-0.000632528	0.133564	0.0971892	-0.00120392	-0.109281	-0.00204375	-0.056913	-0.00572449	0.0864808	0.000692457	-0.185551	-0.895741	-0.261776	0.000160718	0.000597086
ZFHX4	0.000199334	0.0237933	0.201149	0.00144167	-0.305729	0.22087	0.00210643	-0.431244	-0.0642906	-5.89937e-06	0.12756	-0.00016193	-0.0654891	-0.00394593	-0.00124864
WDR47	-6.72083e-06	-0.240415	-0.285126	0.00282634	0.255123	0.0784059	-0.0636646	-0.000909518	0.351559	-8.96479e-05	-0.237299	-4.20735e-05	-0.331179	-4.44813e-05	-2.82631e-05
MYL9	-4.31746e-05	-0.135587	0.0601064	0.000196338	-0.273874	-0.00964273	-0.150278	-0.0103539	-0.349958	0.000168436	0.1367	0.00366771	0.129509	-0.000284294	-0.0011316
MT1M	-7.95742e-05	-0.297858	0.00721376	-0.00119299	-0.188627	-0.00536097	-0.157877	0.743896	1.08179	0.000853375	-0.219823	0.000348401	-0.0195316	0.00123868	-6.83803e-05
CAMK1G	-3.4278e-05	-0.0736285	-0.141146	-0.000529457	0.320556	-0.139602	-0.0145201	0.00362533	0.25619	-0.00146028	-0.133703	0.000194266	-0.0118625	-0.000258446	-0.000459512
RPL23AP47	0.00176904	0.0212162	0.0191901	-0.000399858	-0.00164467	0.00726341	-0.0359353	0.0562371	0.67582	-0.000161623	-0.136112	-0.000439814	0.158496	-0.00147682	0.00025118
ISG20	2.5292e-06	-0.0203887	0.0402252	0.000797333	-0.142813	0.243422	0.0372076	0.672684	0.673397	-0.000602254	-0.0731417	0.000821101	0.399127	-0.000469345	-0.000523426
PLEKHG5	-0.000769437	-1.29321	0.272106	-0.000791906	0.215796	-0.00631897	0.279398	-0.00225754	-0.125864	-0.000247273	-0.551946	0.00170216	-0.0889855	-0.000140126	-0.000798229
PDK3	4.21384e-05	-0.00163614	-0.276856	0.00151702	0.263163	-0.00122598	-0.0731515	0.065236	-0.119708	0.000624485	-0.0400368	0.000459531	0.0638799	-0.00425144	0.000148808
TSNAX-DISC1	7.86408e-05	0.00534479	-0.0473054	-6.3286e-05	-0.15826	5.7719e-06	-0.0197933	0.039021	-0.0327555	0.00035425	0.334424	-9.62452e-05	0.279971	0.00053823	0.000520877
H4C12	-0.00153859	-0.105023	-0.114611	-0.000434961	0.0234038	-0.00852808	-0.0503562	0.0169477	-0.147578	0.00102138	0.00113193	0.000445676	0.0508281	0.00220195	0.00077315
SLC13A3	-0.000613618	0.00817928	0.0432492	-0.000442602	-0.237145	0.375042	0.174534	-0.0341342	-0.449689	0.00129333	0.318568	-0.0114306	-0.390165	-0.0004811	-0.000858218
NDFIP1	-2.73726e-06	0.00562617	-0.332118	0.000564765	0.161184	7.22296e-05	-0.00572833	-0.000120359	-0.193382	0.00192313	0.433159	3.08529e-05	-0.215071	-0.000351041	0.00019414
EIF5A2	6.54821e-05	0.0112164	-0.382991	-0.000193769	0.0345036	-0.000197211	-0.354251	0.0024932	-0.0622108	0.00111333	0.172637	4.76385e-05	0.313079	-0.0035629	0.000167467
SLX1A-SULT1A3	0.000126022	0.066869	0.0635441	-0.000477362	-0.179592	0.0071153	0.207939	-0.000598065	0.431277	-0.000957436	-1.06017	-0.0261545	-0.123624	-0.00029846	0.000346817
CDK5R2	0.000155326	-0.882573	0.0613298	-0.000395288	0.431366	0.00101477	0.0653658	-0.269757	-0.0468946	0.000314243	0.0384275	0.0370046	-0.141968	0.000456711	-0.000918537
TMEM191C	-1.71158e-05	-0.0809205	0.329912	-0.000256713	0.323771	0.00262088	0.0458512	-0.0589941	0.428608	0.000334422	-0.14141	0.00327948	0.0450308	-0.000860882	-0.00103961
PLOD3	0.000130207	-0.0284131	0.121701	-0.000173599	-0.148138	0.347016	0.20887	0.100181	-0.417445	-0.000164661	-0.515523	0.000166452	0.020956	0.000730295	-0.000132031
LIMS2	0.000374464	0.0205185	0.328168	0.00135086	0.0303389	0.011939	-0.0020073	-0.00400297	0.0992809	0.00045896	0.0921899	0.000441222	-0.0146626	-0.00301644	-0.000233043
RPL19P9	-0.000335994	-0.00202449	0.320551	-0.000742725	0.0114341	-0.28501	0.0171871	-0.0191655	1.06521	-0.00105991	-0.0808841	-0.00118879	0.284363	0.00135905	1.92571e-05
WDR49	9.74261e-05	0.270625	-0.0484919	5.50686e-05	-0.378979	-0.00644717	-0.0265639	-0.00264493	0.668164	-0.000371385	-0.0958101	-0.00131823	-0.363592	0.000142289	8.67938e-05
CADPS2	-6.31873e-05	0.0799167	-0.255169	-0.000159654	0.202461	0.000703691	-0.273435	0.0216914	0.324488	0.0025897	-0.810139	-0.000632121	-0.111194	-0.000109248	0.000940049
EMILIN2	1.32581e-05	0.0332614	0.149704	3.86785e-05	-0.124579	0.0213403	-0.350818	0.327475	0.723365	-9.07464e-05	0.40095	0.000996145	0.385311	-0.005682	1.02075e-05
MRAP2	-2.80844e-06	0.439176	-0.33922	0.000726069	0.123357	-0.000677824	0.0153396	-0.0503216	-0.0512842	-0.000494094	-0.0586449	9.11605e-05	0.0357576	-0.000413846	-0.000578724
MLYCD	-0.000101176	0.504202	0.334487	-0.000202882	-0.0503135	-0.000408425	-0.184497	-0.483293	0.0264243	0.000784391	0.0210702	0.00360412	0.250331	0.000961108	-0.00098426
NME1	-8.99495e-05	-0.75073	-0.226194	-0.00105349	0.213427	0.09579	-0.186114	-0.0102607	0.729775	0.000211091	0.0527579	0.00270895	-0.164056	-1.17595e-05	-0.00118889
GNL3LP1	0.000430808	-0.82031	0.0373994	-0.000368221	-0.0820784	0.00142887	0.0440237	0.0602769	0.45104	-4.75871e-05	-0.206	-0.000721312	-0.0995311	0.00120405	0.00040685
BMP6	0.00131317	-1.10055	0.25171	0.000577203	-0.121775	0.000558405	-0.0383799	0.0303811	0.00106786	-0.000401853	0.221262	0.00116372	-0.0679186	-0.000663308	0.000439929
ERLEC1	2.57106e-05	0.0333603	-0.351481	0.00147242	0.0859369	0.00242834	-0.0421947	-0.00345684	-0.0204465	-0.000264984	0.553751	2.59625e-05	-0.0494296	0.000904338	0.00154872
DACT2	0.33561	-0.101426	0.4681	0.000443048	0.147587	0.00192256	0.0141333	-0.17712	-0.191516	-0.000437286	-0.0537363	-0.000427534	0.0116061	-7.07812e-05	0.000491191
CRABP1	0.000116897	-1.48637	-0.00556969	-0.000135714	-0.124001	-0.00055037	0.0916861	-0.031051	-0.130337	0.00103579	-0.0734192	0.00282306	-0.547506	-0.000724958	0.000176714
SSPOP	-0.00042792	0.00266646	0.3186	-0.000322788	0.232966	0.286079	0.0899815	-0.0844178	0.0418609	-0.000207202	-0.258684	-0.00038523	-0.124082	0.000120068	-0.00119547
KIAA1549L	5.19414e-05	-0.0430913	-0.169107	-0.000182419	0.382614	-0.0882747	0.184243	-0.0017112	-0.134867	-0.00195356	-0.388344	9.60673e-05	-0.147076	0.000585384	0.00037735
SNORD62B	2.8991e-05	-0.0223147	-0.10954	0.000465903	-0.1144	0.0869442	0.133889	-0.0112525	-0.215872	0.00150277	0.0466512	-1.24945	-0.0918193	0.000175925	0.000335609
NOTCH4	0.00148306	0.0122681	0.221199	0.00115182	-0.0634561	0.00999811	-0.0151899	0.481672	-0.0567048	-0.000730184	-0.424961	0.00247306	0.194483	0.000629933	-0.000348429
MOB3B	3.75297e-06	0.0231782	-0.098693	0.00154221	-0.203377	0.470989	0.00976237	-0.0116386	-0.265519	-0.000944977	0.0903857	-0.000501202	0.123926	-0.000278778	-0.000574308
NPY2R	0.000561737	0.0226384	-0.227497	0.000845288	0.0286368	0.00587747	-0.0116744	0.0764427	-0.0487156	-3.15031e-06	0.231643	-4.99128e-05	0.170398	-0.000328751	0.000102596
GIPR	7.53799e-05	0.0334808	0.037091	0.000345939	0.0809558	0.369885	0.131954	-0.0540261	0.135963	-0.000653707	-0.648371	0.00100799	0.312278	0.000663062	0.000711089
RBFOX1	-1.94466e-05	-0.0617191	-0.230451	-0.00150893	0.313128	-0.00862991	0.00312778	0.00114733	-0.177713	0.00125512	-0.254317	-1.22179e-05	-0.0303574	-2.3884e-05	-0.00182759
PARP9	0.000102794	0.208324	0.198602	0.00047527	-0.187475	0.000397217	-0.0128976	0.816981	0.0221587	-5.4708e-05	-0.116416	4.7263e-05	-0.460929	9.65949e-05	0.00228113
CHL1	5.64503e-05	-0.00620665	-0.270371	0.00368102	0.232881	-0.0827902	0.00940233	-0.0481409	0.00589652	-0.0036934	0.032317	-9.40667e-05	-0.0969946	-0.000991051	0.00126864
HYDIN	-0.000281437	0.00455185	0.281938	-0.000571978	-0.098547	-0.027985	0.153601	-0.0233963	0.0962322	-0.000939785	-0.890303	-0.00181966	-0.0582584	-0.00115614	-0.000141277
LOC101928058	-0.000132979	0.614634	-0.000280547	-0.00010248	-0.289458	-0.0118689	-0.0777173	0.0461752	-0.198141	-0.00041061	0.5184	0.00578888	0.0711452	-8.54622e-05	-0.00150531
WDFY4	0.000360566	0.31135	-0.00784392	-0.000150569	-0.325668	0.000424238	0.0812027	0.0289045	0.0696206	0.000453502	0.331685	-0.000127558	-0.528657	0.00235712	0.00168255
NFATC4	-3.18243e-05	-0.7447	0.313916	0.000566278	0.0782047	-0.00182853	-0.0124827	-0.0458995	-0.146378	-0.000377328	-0.34557	0.00324739	-0.133743	0.00101769	-0.00281725
CYP1B1	6.84028e-06	-1.34624	-0.0416795	-0.000132747	-0.267217	0.000333788	0.0979226	0.0284187	-0.198577	0.000719679	-0.333265	-0.00238417	-0.701897	0.000128865	0.000944741
IL18R1	0.000178068	-0.155879	0.10173	-0.000117426	-0.0903665	-0.00237596	-0.0922869	0.356905	0.206075	4.95755e-05	-0.64447	0.000672996	-0.40597	-0.000144582	0.000317508
GOLGA6A	-1.50817e-05	0.89484	-0.0782303	0.000216348	-0.0835789	0.00156095	0.0340631	-0.0146468	-0.00281024	-0.000887208	0.0685164	0.000254746	-0.297105	-0.00223902	5.10386e-05
HCK	5.65731e-05	0.0187543	-0.0884829	-0.000332182	-0.224829	-0.00197252	-0.00326169	0.812767	0.657882	0.000239994	0.230193	-0.00732701	-0.0454222	0.00398081	0.000838881
C7	-0.000224367	-0.795713	-0.127392	-0.000235388	-0.399936	-0.0116797	-0.0436527	0.137415	0.00978923	7.08146e-05	0.11272	3.15116e-05	-0.301994	0.00108521	-0.000518223
LEF1	0.0025218	-0.476759	0.291329	0.000243971	0.0272732	0.00163901	-0.0154589	0.0675918	-0.0666847	0.000214064	-0.509209	0.00147004	-0.16981	-0.00042263	-0.000818209
LINCR-0003	-1.93016e-05	-0.0196926	-0.289559	3.13957e-05	0.098162	-0.00238195	0.369162	-0.00500225	-0.318047	0.000499036	0.156123	-0.00144822	-0.255701	7.37343e-05	0.000970488
SYT5	2.81059e-05	-0.0522347	-0.103934	2.85744e-05	0.376864	-0.104592	0.23115	-0.0373692	-0.0869766	-0.000903882	0.312392	0.0132531	-0.14993	0.000500865	-0.0015055
FCER1G	0.000923016	-0.0517051	-0.0932477	-0.00035945	-0.235266	0.000681954	0.00989509	1.01997	-0.0567219	-3.50532e-05	0.397234	0.00637395	-0.383919	0.00428246	-0.000589794
PARD3	3.54794e-05	0.122123	0.212625	0.000778151	-0.349576	-0.280341	-0.0865825	-0.000912107	-0.0058373	-0.00171382	-0.130626	-0.000582557	-0.236277	-0.0248138	0.000780867
WIPF3	0.000185599	0.0137373	-0.25861	0.00107854	0.102264	-0.258676	-0.216991	0.312506	0.169972	-0.00100527	0.0149264	0.000580389	0.529984	-0.00133576	0.00025379
ABCA6	-0.000131922	0.879988	-0.0740069	-0.000455003	-0.164866	0.000573916	-0.302853	-0.572213	-0.1213	0.000350326	-0.36002	-0.00279386	0.201482	0.000861924	-0.000386055
ARL2-SNX15	-3.9622e-05	0.226683	-0.060026	0.000168131	-0.0960651	0.00478401	-0.0145647	0.0573675	-0.834035	0.0006478	0.406195	-0.0464032	0.147283	0.000522457	0.000334409
SIGLEC8	0.000432247	0.176085	-0.0761569	0.000125226	-0.384644	-0.00108759	0.0326503	-0.212832	-0.124234	-7.6723e-05	0.0706564	0.000288286	-0.388596	0.000123654	0.00080041
NPIPB13	0.000455509	-0.174501	0.127366	6.57149e-05	-0.0724937	-0.00966936	0.312227	0.146119	0.564328	-0.00106218	-0.16479	0.000346538	0.515363	0.0014711	-0.000567354
CYRIA	3.64644e-05	-0.0214882	-0.238802	-0.000113957	0.280719	-0.000451397	0.211755	0.00145696	0.146662	-0.000817599	-0.0080431	-1.2089e-05	-0.12568	-0.00463398	-0.00113543
SEMA3A	-0.000246591	0.629554	-0.320401	0.000790779	-0.0012841	-0.00218032	-0.0629554	-0.00234758	0.397842	-0.000192348	-0.371966	0.000937046	-0.041349	0.000359528	-0.00138178
NASP	0.000292505	1.66395	0.132638	-0.00102402	-0.170107	0.00549477	0.0411843	-0.304507	0.619904	-0.00144231	-0.13816	-0.000162337	0.267567	0.000631158	0.00155704
PRICKLE1	2.96095e-05	-0.524893	-0.185855	0.000851136	0.292352	-1.15762e-05	0.0437464	-0.000631384	0.0382582	-0.00278687	-0.0683612	3.56478e-05	-0.0986896	-0.000274304	0.000531084
STARD8	-4.37291e-05	0.00377793	0.0561207	0.000107656	-0.179613	-0.000763414	-0.0368563	0.591029	-0.34425	0.000151264	-0.208711	0.000415626	0.184439	-0.000208906	-0.00125523
DLEU2	-5.41232e-05	0.112057	0.0873862	0.000776233	-0.240913	0.361989	0.177339	-0.0423169	-0.627694	0.000406466	-0.116549	-3.56756e-06	0.193864	-0.000807919	-0.00037486
CPXM2	0.000170243	-0.387975	-0.0785714	-7.72254e-05	-0.457461	0.0113298	-0.0108076	-0.102885	0.458321	0.000199192	0.179111	-8.44204e-05	-0.34407	-0.00061151	0.000534988
FAM118A	-0.0011954	-0.205737	0.174668	-4.91722e-06	-0.0996417	0.000871101	0.121799	-0.0118317	0.225269	-4.84299e-05	-0.94132	0.000333412	-0.110468	-0.000348162	0.000142538
CLVS2	0.163563	-0.00481419	-0.226042	0.00108149	0.241888	-0.143528	-0.182932	0.00062573	0.563685	-0.00434937	-0.733318	3.21288e-05	0.0114997	-0.000134167	0.000242577
RGS7	6.64622e-06	-0.00537526	-0.194426	-0.00203811	0.313667	-0.0603762	0.170764	-0.00047541	0.49548	0.00200399	0.0424232	-0.000250326	-0.211642	-9.78681e-05	0.000429984
NRSN1	0.000116866	0.0402816	-0.0334641	0.000230203	0.4585	0.000384881	0.0441307	0.00776675	-0.0078937	-0.00224872	-0.00626349	0.000136163	0.155494	5.91383e-05	-0.000671269
FOSB	-4.52792e-05	-0.556057	0.02705	-2.06629e-05	0.0472972	-0.00617222	-0.179268	0.498662	-0.329149	0.000540778	0.733245	-0.0027728	0.334555	0.000447974	-0.000172067
PLEKHG2	-0.000140388	0.00851105	0.106992	0.000573212	-0.155641	-0.000353644	-0.0402119	0.631113	-0.299249	-0.0001728	0.220457	0.000214547	0.31732	-0.000138231	-0.000729902
CISD1	-3.24175e-05	0.0178889	-0.252869	0.00153672	0.20592	0.00272677	-0.195316	-0.00366322	-0.075315	5.87822e-05	0.0752808	0.0034965	-0.249886	0.000442497	-0.000210361
CLASRP	-3.21954e-05	1.30129	0.279876	-0.00252187	-0.101016	-4.02864e-05	0.213948	0.0048114	0.362574	-0.000141748	-0.0264738	-9.82846e-05	0.211396	4.91457e-05	0.00030401
SRPK3	-0.000241537	0.0496472	0.111645	0.000429907	-0.132472	0.2418	0.0894084	-0.00379504	0.306631	0.00217103	-0.0474774	0.000888132	0.427602	0.00043774	-0.000484448
TENM2	-0.000302096	-0.971873	-0.157697	-0.00145112	0.253088	-0.00240785	0.448145	0.00266587	0.15249	0.00100149	-0.296224	-0.00531327	-0.484998	-0.00126457	-0.000232679
SERPINE1	-0.000120994	-0.0203766	0.035921	0.000448561	-0.295128	-0.000958937	-0.0208178	0.204715	0.0156104	0.000514937	0.2715	0.00186864	0.333103	-0.00162701	-0.000242863
ADAMTSL3	-3.39175e-05	0.536665	0.128918	0.000166307	-0.324543	0.00448866	0.0685081	-0.487145	0.206997	0.000514729	-0.265467	4.17815e-05	-0.675976	0.00399968	-0.000365542
HTR5A	-5.1589e-05	-0.00471572	-0.365593	-0.000937565	0.087512	-0.016375	0.0447996	0.286685	-0.62826	-0.000100949	-0.0450388	-0.00189275	0.261914	-0.000874684	0.000313569
MKRN3	2.21208e-05	0.0117075	0.0527966	-0.00022312	-0.16136	0.448742	0.11587	-0.221396	0.117494	0.00204614	-0.0527666	-0.00486962	0.278526	-0.00156106	0.000777706
PCAT19	1.34746e-06	-0.0704522	0.0638281	-0.000136853	-0.069454	-0.00116887	-0.0233489	0.44342	-0.791403	0.000543451	-0.825076	-0.00328552	-0.623338	-0.00165924	4.83708e-05
PTPRT	2.45608e-05	-0.0204561	-0.232701	-0.00050391	0.327571	-0.00123297	0.057049	0.0166123	-0.227402	-0.00351612	-0.579402	0.00115486	-0.11004	-0.00160173	-0.000731129
CDH22	5.63086e-05	-1.16795	0.160968	0.000498283	0.314429	-0.137801	0.00144753	-0.0323987	-0.324672	-0.000435959	-0.00929816	-0.000977634	0.240351	-0.00323501	0.00183071
LAMA1	0.000207644	0.169424	0.132398	0.000184473	-0.256889	-0.00196693	0.0270729	0.0559649	0.12134	-0.000736901	0.0356536	-0.00294533	-0.289936	-0.00103901	-0.000633446
PARVG	3.52518e-05	0.141843	0.126659	-0.000533729	-0.252162	0.00121278	0.051097	0.568408	0.489864	0.000432568	-0.343016	-0.00458564	-0.490514	0.000481752	0.000623635
LOC440896	-0.00111899	0.0274944	-0.0231636	-7.4762e-05	0.106253	-0.0147384	0.274865	-0.00830182	-0.114154	-0.0005903	-0.0215995	2.96226e-05	-0.145532	-7.2582e-05	-7.12557e-05
TPRN	4.35095e-05	-0.205125	0.173941	-0.000342191	0.0262259	0.50162	0.276036	0.00513313	-0.0111889	-0.00154246	-0.0648426	0.00183372	0.314092	0.00195828	-0.00148511
C1orf216	5.78184e-05	-0.00568549	-0.239169	0.000876268	0.307677	-8.44848e-06	-0.103006	-0.00284616	0.642645	-0.00109228	-0.372444	0.000235517	-0.0725107	0.00015573	-0.000802074
ZMAT1	0.000225237	0.405044	0.138434	-0.000335282	-0.338435	0.000819766	0.0231499	-0.675292	0.358751	0.00092811	0.0844269	-0.00456578	0.0254655	-0.00451146	8.51837e-05
MSN	5.64941e-05	0.0205304	0.214337	0.000336204	-0.206012	0.000266759	-0.0296102	0.910313	0.318913	0.000531156	0.414493	-0.00017911	-0.290404	-0.00156741	-0.00262106
THEMIS	-4.91785e-05	1.05522	-0.26487	0.000340351	0.003429	0.00988259	-0.121602	-0.00245623	0.13273	0.000133352	-0.0918265	0.00231208	-0.0846429	4.45638e-05	-0.000445652
PRR36	-0.000132465	-0.835574	0.0934876	-0.000802992	0.423897	-0.003636	0.408919	0.00116422	-0.0251256	0.000549874	-0.271551	0.478388	-0.439694	0.000909727	-0.00224414
MYO5C	-0.000138599	-0.0119459	0.317647	-0.000530168	0.0585838	-0.139108	0.173243	-0.0172658	0.554314	-0.000423057	-0.231689	-0.00110603	-0.295976	-0.00221197	-0.000354132
LRRC37A17P	-0.000531631	-0.0654313	-0.0622016	0.000689649	-0.0211739	-0.0628942	-0.0102146	-0.00834221	0.38102	-0.00116287	-0.864749	-0.000386875	0.40076	8.8549e-05	-0.000302905
BTBD11	0.000167589	-0.492107	-0.159235	-7.31629e-05	0.0762753	-0.221682	-0.0458236	0.00301291	-0.510302	0.000564519	0.586979	0.000494424	0.473973	0.00115906	0.00112611
PHLPP1	2.54792e-05	0.000227264	0.148979	0.000642429	-0.0995732	0.450428	0.0755521	-0.247925	-0.176463	-0.00389814	-0.0454128	3.03132e-05	-0.0407775	0.00446151	0.000693084
VWC2	2.25365e-06	-0.441566	-0.000724053	-0.000696693	0.458045	-0.00135006	0.0117081	-0.214331	-0.255364	0.000329307	-0.138592	-0.00045804	-0.485519	-0.00042819	0.000908395
GUCY1A2	0.000111171	-0.172203	-0.262301	0.000140252	0.23598	-0.00400801	-0.327835	0.00566398	-0.0409189	-0.000958376	-0.436984	-0.00036478	-0.0446631	-0.00127462	0.000423593
SLC47A1	-0.000284213	-1.41694	-0.0985885	-0.000278078	-0.360484	-0.00982643	-0.0126758	-0.109676	-0.458262	0.000583831	-0.13556	-0.00332308	-0.287379	-0.00109333	0.000475508
OPRK1	-0.000125974	0.0824171	-0.333088	0.000498526	0.0124785	-0.00107202	-0.222567	-0.00515708	-0.121052	-0.000555832	-0.0458251	0.00201727	0.0832393	0.000447705	-0.00110708
TEN1-CDK3	6.18618e-05	1.0201	0.0741296	-0.00031421	-0.0292648	0.00603549	0.12442	-0.0563018	0.191479	8.55993e-06	-0.0964719	-0.00273888	0.0902704	-0.000165424	-0.000666109
GIMAP6	0.000261251	-0.535781	0.305221	0.000146976	-0.112522	0.00956915	0.0319015	0.0218083	0.0848005	-0.000891298	0.112828	0.0407222	-0.179762	0.0017971	0.000738198
RGL3	-0.000101604	0.154126	0.222853	-6.98008e-06	-0.184695	-0.00394889	-0.0312762	0.00189917	0.380639	-0.000150086	-0.444248	0.000667252	-0.04767	0.00116046	-0.000440578
LINC00174	0.000268194	0.912852	0.117152	-0.000166011	-0.252412	0.00191275	0.109633	-0.22442	0.498408	-0.00111205	0.252878	0.00159101	0.363895	5.70527e-06	0.000810525
SNORD115-12	0.000201466	-0.175099	-0.0431801	0.000939603	0.131214	-0.00883433	-0.0463154	0.0348931	-0.176271	-0.00114057	-0.0729452	-1.08637	0.212232	-0.000947975	-0.000866988
SLC32A1	3.47584e-05	-0.0162114	-0.0631991	0.000404231	0.331437	-0.0822307	0.0114105	-0.00490441	-0.833181	0.000536992	0.544761	0.00430077	-0.131657	0.000863139	0.00100081
GSDMD	0.000100295	0.232295	0.139071	0.00102477	-0.190394	0.00185038	-0.103398	0.17512	-1.10401	-0.000254556	0.0430907	-6.01826e-05	-0.507613	-0.00109223	0.000469127
LOC101927751	-7.6555e-06	-0.0869457	-0.291374	-0.00136554	0.0775491	-0.163434	0.119727	-0.0309186	-0.285116	-4.14463e-05	-0.312171	-3.63181e-05	-0.12212	-0.000726815	-0.00068388
LINC02177	-0.000229954	1.59929	0.0421025	0.000836834	-0.00647598	0.245876	0.0200791	-0.0381424	-0.218588	0.000379497	-0.097401	-0.00112237	-0.0662098	-0.000377055	-0.00122585
JPX	-1.87015e-05	1.03132	0.0584989	0.000464351	-0.243218	0.000756543	0.0572491	-0.377549	-0.0892733	0.000948643	-0.360813	-8.4917e-05	-0.126129	-0.000544619	0.000279567
SEMA3F	-1.29181e-05	-0.533328	-0.0964938	-0.00125011	-0.0112706	0.000276457	-0.273311	0.592638	-0.579427	-0.000195035	-0.944653	-0.000227236	-0.0214278	-0.00162923	0.000504317
GBP4	0.000147953	-0.631978	0.177992	0.000231509	0.029083	-0.002133	-0.0843619	0.0194984	-0.0448661	0.000647226	0.0187404	0.0032382	-0.529402	-0.000474638	0.000130701
PTPRO	2.83839e-05	-0.0812712	-0.204118	0.000586715	0.229626	-0.104766	0.230866	0.0092598	-0.359735	-0.000468618	-0.0031114	-0.000929904	-0.354366	0.000614251	0.00165603
SLC25A46	-7.70091e-06	-0.013994	-0.372524	-0.000556239	0.0685115	0.114254	-0.161825	0.000902963	-0.361902	0.000908974	0.267429	3.3479e-05	-0.193563	-0.000158594	0.00148503
SBNO2	2.52441e-05	0.783955	0.128843	-0.000235359	-0.0943634	0.00720628	0.0423819	1.02374	-0.252636	5.07766e-05	0.0163458	-3.98178e-05	0.321477	0.00294377	0.00052155
TIAF1	-9.27331e-05	0.769807	0.0615155	-0.000624962	-0.194155	0.236516	0.0487781	-0.00198744	-0.70424	6.072e-05	-0.474442	-0.00666732	0.165258	0.00734798	0.000145598
SLC25A18	-0.000145339	-0.823238	0.29364	-0.000114025	-0.0170995	-0.00647783	-0.153113	-0.227279	-0.0817426	-0.0014669	-0.204483	-0.00524408	-0.427972	-0.00321658	-0.0011267
SLC24A2	-9.64074e-06	0.619095	-0.338149	-0.000715578	0.104458	0.230135	-0.370765	-0.00105559	-0.177004	0.00138049	-0.116006	5.61719e-05	0.346579	0.00107885	-0.000343834
VWA2	7.75201e-05	0.834727	0.0128051	0.000476405	-0.149271	-0.00103029	-0.0217474	0.00349706	-0.690238	-0.000615588	0.0288312	0.0028261	0.220052	0.0010148	-0.000404558
STIMATE-MUSTN1	8.88932e-05	0.0811819	0.189089	0.000232415	-0.0698344	-0.00150047	0.187886	-0.565382	-0.186051	-0.000168519	0.00649649	-0.00792256	-0.306788	-1.36381e-05	-0.000246982
NKX2-2	0.000100264	0.530121	0.138922	0.00010754	-0.140299	0.283102	0.124929	-0.0287946	0.285579	-0.000486563	0.20366	-0.000622779	0.222491	0.00149899	0.00103547
EPPK1	-0.000165434	-0.00766549	-0.142792	-0.000393907	-0.204283	-0.0166845	0.03163	-0.000378969	-0.319324	0.000538086	-0.0250583	-0.00296196	0.122439	-0.000787993	-0.000331938
ANKRD37	4.60834e-05	-0.135032	0.0553735	-0.000104962	-0.0291843	-0.00801113	-0.176489	-0.00447732	-0.558582	7.53523e-05	-0.886021	-0.00454299	-0.109978	-0.00026787	0.000345432
OLFM2	0.201525	-0.906341	0.388003	0.000291133	0.230692	-0.160117	-0.19183	-0.0636535	-0.202008	-0.00099283	0.0282832	0.00020095	0.198184	-0.000371847	0.00091537
UBE2QL1	0.000258475	0.0115057	-0.17354	0.000846313	0.330158	0.000834473	0.0299602	0.00981954	0.0828218	-0.000906347	-0.48175	0.00274969	0.205083	0.000543307	-0.000146722
NHSL1	0.000321462	0.00101274	0.310116	0.00157895	-0.191595	-0.19882	-0.0503989	-0.553201	-0.172153	-0.00226135	0.0391538	0.00100038	-0.295612	-0.00308557	-0.00109931
FAM167A	-6.26619e-05	-0.643655	0.320048	0.000189721	-0.121239	-0.00192444	-0.00405851	-0.0370057	-0.344132	-7.93389e-05	0.375016	-0.000138698	-0.0342074	-0.00227275	-0.000746687
LRRTM4	3.99377e-05	-0.429561	-0.277269	0.000443976	0.114939	-0.135363	0.178746	-0.00557765	-0.177288	-0.000677045	-0.427215	-6.47251e-05	-0.25904	0.000827932	0.000509152
STON1-GTF2A1L	-6.56782e-05	-0.0184129	0.0893164	-3.31781e-05	-0.0247467	-0.00128986	-0.0474329	0.20122	0.0340235	0.000333281	-0.392187	-0.0131857	0.223115	-0.00023425	0.0018606
EFHB	-1.70801e-05	-0.0594816	-0.076259	-0.000252639	-0.0551607	-0.00142666	0.0824844	-0.0757155	0.259556	0.000793462	0.511514	-0.00259221	-0.113377	0.000166544	2.18142e-05
RPS26	0.000436392	0.0889528	-0.0622768	0.000869493	-0.0364135	0.0139673	-0.0714716	-0.0111159	-0.0418713	3.90112e-05	0.226696	0.00953535	-0.189591	-0.00191748	-1.94116e-05
AMOTL2	-1.12348e-05	-0.397425	0.0389404	-0.00043999	-0.062816	0.579019	0.190782	-0.00944717	0.00149946	-0.000426516	-0.00441514	0.00014376	0.203783	0.000730065	0.000376347
STRCP1	-0.00137093	-0.0169517	-0.0777212	0.000477789	-0.136646	-0.00559827	0.028908	0.083114	0.0639818	-3.33995e-05	-0.0309221	9.78234e-05	-0.160666	-0.000662996	-0.00160198
PHACTR3-AS1	2.72948e-05	0.71396	-0.124464	-8.86402e-05	-0.290799	0.220383	-0.0331211	-0.0785326	-0.0347957	-0.001694	0.154845	0.00531425	0.229577	-0.000173963	0.000290379
BMP8B	-6.9834e-06	0.174403	-0.0290024	0.000778419	-0.240562	0.268693	0.0666482	0.101164	-0.759597	-0.000374259	0.535267	0.00360465	0.040176	0.0010758	0.000430369
CAPN13	-3.01039e-05	1.07414	-0.0781837	-0.000410816	-0.18926	0.311293	0.0160166	0.00392673	0.087878	0.000280294	0.428055	-0.00945385	0.357905	-0.00172441	-0.000180411
ATP5MPL	2.40082e-05	-0.18556	-0.186974	0.000475554	0.183518	0.000972239	-0.102041	-0.00392179	0.551209	0.00127181	0.334517	0.00176719	-0.292949	0.00162266	0.000440685
ADCY4	0.00021945	-0.0373132	0.198625	0.000712308	-0.0842821	0.000288397	-0.0273712	0.139815	0.217554	-0.000110004	0.0087965	0.0995054	0.184202	-0.00384067	-0.000133138
RNU5D-2P	7.918e-06	0.86369	-0.0188771	-0.000628756	-0.135049	-0.204421	0.0265283	-0.00209773	-0.00761677	-0.000386743	-0.0645344	-0.996603	0.0568976	-0.00131847	-0.000322573
CD82	8.41119e-05	0.601964	0.141768	0.000573686	-0.0786812	0.280501	0.000470091	0.108182	0.372104	-0.000289912	0.03246	0.000263183	0.033103	0.00041239	0.000974259
STMN1	-0.203568	0.00635514	-0.289338	-0.00138671	0.139031	0.212757	0.179108	-0.0142865	0.491426	-0.000260072	-0.0205011	-0.000922796	-0.248499	0.000357471	-0.000375457
TCP10L	-1.83779e-05	0.0357684	-0.117375	0.00032641	0.00946294	6.2507e-06	0.0309229	0.097986	-0.656445	0.000123067	-0.541969	0.000332315	-0.145275	0.00112245	-0.000352024
EGR3	0.000445878	-1.11141	0.0516605	0.00182252	0.296824	0.000398144	0.0804524	0.0190337	-0.299235	0.000201309	0.497058	0.00034963	0.131514	0.00035299	0.0009033
CNTN4	1.97836e-05	-0.332768	-0.201182	9.24385e-05	0.33774	0.00044929	-0.195811	-0.00911002	-0.113209	-0.000321187	-0.404306	-7.91522e-06	-0.478553	-0.000176809	-0.00147074
OMG	2.05667e-06	-0.0203514	-0.389854	-6.01079e-05	-0.032914	0.265883	-0.0090869	-0.0299327	0.158396	-0.000265882	-0.265743	0.00913243	-0.105857	-0.000324233	-0.000358333
MAPK4	0.000133565	-0.0980616	0.292351	0.000738776	-0.101683	-0.325169	-0.00281643	0.538936	-0.162151	-0.000758538	0.454685	6.26295e-05	0.397491	0.000679828	0.000492255
SFT2D2	3.00328e-05	0.00850908	0.124267	0.000837977	-0.200788	0.33729	-0.0516917	0.43104	-0.179215	-0.00255691	-0.0307409	-0.000775475	-0.296154	0.00116275	-0.000150765
[truncated: 1 more rows]

## Sheet: male_proteomics
	Factor1	Factor2	Factor3	Factor4	Factor5	Factor6	Factor7	Factor8	Factor9	Factor10	Factor11	Factor12	Factor13	Factor14	Factor15
MIME_HUMAN	0.0153641	-9.70466e-06	-0.00756267	-0.515502	0.00424109	-8.19496e-06	0.0376974	0.000165809	-0.000389381	0.035286	-0.00819308	-1.72184e-05	-0.02922	0.0382707	0.163977
GSTM1_HUMAN	0.00345459	2.1044e-05	0.00728105	0.449547	0.000737008	1.12956e-05	0.0596316	1.98195e-06	-0.00137804	0.139231	-0.0201463	0.000369068	0.0646792	0.0850314	-0.0270615
CO6A3_HUMAN	0.00196404	-2.32388e-05	0.00301615	0.310746	-0.00887154	-2.47788e-06	-0.0535138	0.000117236	-0.00534817	-0.291245	-0.0174249	-6.75172e-05	0.0303589	0.033101	0.153102
MYP2_HUMAN	-0.00799742	0.000216121	0.00222791	1.67369	0.0527467	6.05352e-05	-0.964869	-0.000184558	-0.00393471	-0.500705	0.00948524	0.000916241	0.0100498	0.0739818	-0.324788
AACT_HUMAN	0.0051698	-2.60824e-06	-0.00218724	0.470996	-0.0248417	-1.83262e-05	-0.180087	0.000833231	-0.00180171	0.0572084	-0.0374035	0.000503319	0.0121703	-0.141358	-0.15699
A1AG1_HUMAN	-0.020436	-1.77425e-05	0.00190296	0.479413	-0.0254106	-2.92182e-05	-0.259274	0.00038976	-0.00787364	-0.0564575	-0.0393847	0.00016659	0.0758693	-0.111277	-0.172409
FIBA_HUMAN	0.00771967	6.92085e-06	-0.00338366	0.522609	-0.0130398	-2.35433e-05	-0.116557	0.000600013	-0.0140752	-0.0477534	-0.0482526	-0.000425915	-0.0264431	-0.0606456	-0.323034
PRELP_HUMAN	0.000536536	3.8208e-05	0.00130914	-0.130025	0.00831876	-9.74941e-06	-0.0353212	-0.000221932	-0.0178496	-0.277709	-0.00638012	-0.000427521	0.0021765	0.131909	0.221973
CD44_HUMAN	-0.0407676	0.000110377	0.00428536	1.47452	-0.0398766	8.17877e-06	-0.273363	0.000332736	0.00191097	-0.302239	-0.0665511	-0.0019314	-0.317947	0.0232581	-0.211741
IGHA1_HUMAN	-0.00882635	2.05675e-05	0.00657816	0.318679	-0.0529369	9.07388e-06	-0.308717	0.000389685	-9.00032e-05	-0.1432	-0.0199502	2.88576e-05	0.203363	0.105954	0.0837335
PGS1_HUMAN	0.00953597	-7.2253e-06	-0.0042649	-0.17483	0.00482899	-1.35651e-05	0.0545677	0.000110597	-0.00023489	-0.00882545	0.0112235	-0.000997565	-0.0318049	-0.0254476	-0.147066
IGHM_HUMAN	-0.030172	3.81387e-06	0.00364103	0.276975	0.000623464	-9.95796e-06	-0.279915	1.75902e-05	-0.00181001	-0.0477367	-0.0185193	-0.00038963	-0.0594434	-0.0396188	-0.117877
CRNS1_HUMAN	0.0253429	9.49974e-05	-0.00709558	1.39623	0.119611	8.14484e-05	-0.113794	-0.00115513	0.0170239	-0.412754	0.0348831	0.000466835	-0.0974179	-0.570177	-0.0300248
FIBB_HUMAN	-0.0186208	-2.64084e-05	-0.00364679	0.213733	0.00413598	-3.3546e-05	-0.228493	0.00034156	-0.00629952	0.0219771	-0.0519392	-0.00094822	-0.00250568	-0.024512	-0.156028
ZO2_HUMAN	0.0447265	0.000177699	0.00120447	1.60404	0.00520144	0.000127373	0.0753476	-0.000247537	-0.0067887	0.390992	0.0564844	0.00163001	0.0158821	0.130225	-0.0169111
PP14A_HUMAN	0.00988506	0.000217273	-0.00143032	1.6175	0.0483102	9.64163e-05	0.131893	-0.00149983	0.000240903	-0.107814	-0.0139371	0.000933587	-0.0166864	0.368559	0.12447
TAGL_HUMAN	0.00249187	-0.000149333	0.00227789	0.065669	-0.0144589	-2.74837e-05	-0.0890533	0.00038306	0.00445815	-0.645584	-0.000444749	0.00139446	0.014063	0.085888	-0.0309943
TENA_HUMAN	-0.00853342	-9.55316e-05	0.0011236	0.618973	-0.00336483	1.63584e-05	-0.0880059	-0.000314607	0.0055384	-0.390014	-0.0119949	0.000145683	0.128944	0.0368805	0.0709195
MBP_HUMAN	0.0544767	0.000306609	-0.00274023	1.67444	0.0404809	0.000120508	-0.424878	-0.000248894	-0.0639313	-0.10232	0.0424625	0.00219016	-0.0473994	0.68347	-0.144027
K22E_HUMAN	-0.0306813	6.85565e-05	0.000904497	-0.200677	0.0130364	8.42043e-06	-0.191942	-0.000190452	0.00635454	-0.0343588	-0.0100366	-0.000593054	0.00680229	-0.215594	0.187639
ACY2_HUMAN	0.0324507	0.000217646	-0.0071212	1.4752	0.0554379	0.000105856	0.039504	-0.00109593	0.00411803	-0.525946	-0.0129939	0.000173083	-0.0905049	0.249024	0.164276
PLIN3_HUMAN	0.117185	0.000108228	-0.000503495	1.45838	-0.0132509	8.49059e-05	0.0569147	0.000621876	-0.00119651	-0.0557423	0.0653809	0.00323049	0.0908267	-0.790253	-0.400074
HPT_HUMAN	-0.031548	2.3408e-06	0.00046144	0.250726	-0.0302813	-3.73405e-05	-0.194182	0.000380465	-0.00504795	0.0796867	-0.0831335	-0.00129869	-0.0203657	-0.050258	-0.112411
GSTT2_HUMAN	0.00642259	1.5653e-05	0.00506775	0.00225756	-0.00171947	6.25277e-06	0.0846039	-4.22489e-05	-0.00769175	0.361231	-0.00363072	-0.000858095	0.0856925	-0.141233	-0.180657
K1C10_HUMAN	-0.0222506	6.94229e-05	0.00140697	-0.0889567	0.00579931	2.20597e-06	-0.303551	-7.60758e-05	-0.0017674	-0.473059	-0.0253831	-0.000586565	0.0424235	-0.246768	0.0906273
APOB_HUMAN	-0.0382863	-0.000123538	0.00424598	0.225863	-0.00249623	-4.24008e-05	-0.158899	-3.32889e-05	-0.0143089	0.331095	-0.0121853	0.000472027	0.0637548	0.100666	0.19665
PKHB1_HUMAN	0.00334327	0.000201392	-0.00251607	1.38665	0.076831	7.16104e-05	-0.141143	-0.000625123	0.00439833	-1.04932	-0.0230439	-0.000712804	-0.0677389	-0.178535	0.112246
ANLN_HUMAN	0.0261804	0.000157707	0.000810546	1.41645	0.0538549	0.000114533	-0.159397	-0.00108329	0.00338417	-0.167359	-0.00709484	0.000666392	-0.00136683	0.0493512	0.479235
LIPS_HUMAN	0.0415897	0.00041864	-0.00168581	1.45648	0.00814252	0.000120612	0.0518069	0.000392033	-0.0086431	-0.321909	0.0274435	0.000648071	-0.0509377	-0.049802	-0.0276131
ERMIN_HUMAN	0.0896866	0.000272273	-0.0386874	1.30569	0.0314816	0.000129312	-0.186218	-0.000860065	-0.0452659	0.479854	0.202558	0.000979441	-0.0918354	-0.307091	-0.228068
GLTP_HUMAN	-0.00474927	0.000180438	-0.00233464	1.48089	0.117049	0.000141298	-0.168472	-0.00229804	0.0286796	0.541308	0.0889733	0.0020351	-0.0286848	0.137221	0.117526
ACTC_HUMAN	0.00282385	-8.32763e-05	0.000737043	0.0126589	-0.01061	-1.75872e-05	-0.147349	0.000220848	-0.00607668	-0.622709	-0.0010947	0.000557299	-0.0616404	0.0773925	-0.184163
MYO1D_HUMAN	0.0573707	0.000277657	-0.000801081	1.4152	0.0618851	0.000142691	-0.593452	-0.000310038	-0.00911494	-0.0244548	0.0284392	0.000749643	-0.0998444	-0.0424857	0.566203
APBA1_HUMAN	0.00176273	5.3038e-05	-0.0128096	-0.367287	0.00263715	1.43203e-05	0.062569	-0.000233883	-0.00639219	0.395051	0.0116591	-0.000368995	-0.0216018	0.164682	0.0945015
IGHG2_HUMAN	-0.0260465	2.64563e-05	0.00738387	0.178779	-0.0236629	1.64771e-05	-0.438107	0.000317899	0.00739244	0.106893	-0.0140366	-0.00108619	0.0615739	-0.059969	-0.0430524
APOA1_HUMAN	-0.000733318	-6.46095e-05	-0.00722088	0.469264	0.0411157	-8.329e-06	-0.0795207	-0.000312124	0.0256771	0.474187	0.0433702	-0.000218178	0.0278665	-0.346096	0.0907415
GAPR1_HUMAN	0.0283422	0.000143422	-0.0225796	1.48288	0.0778466	0.000151834	-0.0364381	-0.00173115	0.0191315	-0.12134	0.108072	0.00274122	-0.135349	0.0575458	-0.364635
CBPM_HUMAN	0.00742801	0.000132974	-7.3716e-05	1.24421	0.0603087	8.47012e-05	0.0571437	-0.00193294	0.00546268	-0.141461	0.0530656	-0.000399462	0.00154567	-0.287404	0.53321
IGLC3_HUMAN	-0.0362613	2.1533e-05	0.0142578	0.202841	-0.0390674	-4.21165e-06	-0.387371	0.000260799	-0.00172481	0.156819	-0.0306002	-0.000672466	0.13708	0.128272	0.0133962
CNDP1_HUMAN	0.00901349	0.000113379	0.00450282	1.18231	0.00616356	5.23654e-05	0.29535	-0.00093167	-0.014322	-0.345102	0.00467368	9.28684e-05	0.320747	-0.199263	0.262542
FIBG_HUMAN	-0.0248726	-3.55259e-05	-0.00265072	0.25356	0.00385544	-4.51974e-05	-0.243824	0.000395335	-0.012105	0.0129422	-0.0815432	-0.000733353	0.032034	-0.0881589	-0.354808
AKT3_HUMAN	0.0382857	3.89995e-05	0.00279021	0.368216	-0.0233271	1.22492e-05	0.36464	-0.000237602	-0.0140162	-1.69209	-0.00579972	0.00167372	0.175444	0.0368453	0.486902
K1C9_HUMAN	-0.0268186	9.23213e-05	0.0106061	0.0219353	-0.00484425	1.03595e-05	-0.158079	-0.00037058	-0.00548208	-0.199395	-0.0119642	-0.000901916	-5.26578e-07	-0.227199	0.19525
ITIH4_HUMAN	-0.0389744	-3.81051e-05	0.00304499	0.406949	-0.0361765	-2.98302e-05	-0.0896489	-0.000262589	0.00248095	-0.133671	-0.0706522	-0.000164397	0.112205	0.0928472	0.166663
HEMO_HUMAN	-0.0474594	-2.41374e-05	0.00215926	0.300269	0.00286281	-3.29189e-05	-0.233507	0.000300959	-0.0024071	0.170039	-0.0374975	-0.00177692	0.0440452	-0.111113	0.587263
CRYAB_HUMAN	0.0246534	7.05482e-05	-0.000516525	1.44921	0.0297924	3.17618e-05	-0.446572	0.000518501	-0.00921133	-0.112152	-0.0636389	0.00121519	-0.0632064	0.209506	-0.267355
CERU_HUMAN	-0.0196079	2.55531e-05	0.00401576	0.377979	-0.0366301	-3.28422e-05	-0.246352	0.000840224	-0.000839573	-0.154891	-0.0461407	0.000286527	0.184284	-0.237497	0.194612
RHOG_HUMAN	0.00893459	0.000268784	-0.0020407	1.34208	0.101058	0.000130774	-0.488788	-8.40157e-05	-0.000835487	-0.794807	-0.00599553	0.000629873	-0.156877	0.119863	-0.0584914
OPALI_HUMAN	0.00622299	8.77203e-06	0.00120406	1.19479	0.0157767	4.88647e-05	0.305361	-0.000809881	-0.0107846	0.308133	-0.0103973	-0.000154039	-0.0589677	-0.446114	-0.758818
GPDA_HUMAN	-0.0414966	0.000142006	0.0103644	1.06193	0.021616	5.83391e-05	-0.343999	-0.000853194	0.00558104	-0.44344	0.0150112	0.000254461	0.0272897	0.0690917	0.234318
AQP1_HUMAN	0.0137388	9.72353e-05	0.00243573	0.886732	-0.0553045	5.36527e-05	0.0802662	0.000414734	0.000879942	-0.705615	-0.000419	-0.00130953	-0.0742012	-0.283682	-0.361602
ENPP6_HUMAN	0.0134312	0.000312355	-0.00153564	1.23991	0.156484	0.000144255	-0.61427	-0.0014548	0.00520087	-0.217117	0.187077	-0.0026059	-0.106793	-0.101977	0.228386
CGT_HUMAN	-0.0194355	-1.77847e-05	0.000115316	1.25795	0.0302955	3.09374e-06	0.34974	-0.00150794	-0.0341748	-0.277647	-0.0354125	0.000611877	0.219068	0.0844471	0.369043
DAAM2_HUMAN	0.00529824	0.000251624	-0.000187764	1.18166	0.026393	8.16365e-05	-0.10013	-0.000799443	-0.0475046	0.573183	0.0351108	0.00211157	-0.264544	0.0564129	0.858885
CD9_HUMAN	0.0167474	0.00044446	-0.00176741	1.33102	0.0648079	0.000264972	-0.0732514	-0.0012692	-0.0106759	-0.150084	-0.0147176	-0.00035393	-0.261745	0.466445	-0.0106217
A1AT_HUMAN	-0.0353227	1.1221e-05	-0.000547363	0.329424	-0.0418646	-4.90292e-05	-0.390298	0.000922471	0.00559812	0.219578	-0.0680063	-0.000251498	0.103619	-0.170563	-0.241095
H2AX_HUMAN	0.0087603	0.000197203	0.000795497	0.803619	-0.0571229	6.48193e-05	0.355519	0.000338395	-0.040355	1.89436	-0.0131337	-0.000249172	-0.00239787	1.21956	0.234299
NINJ2_HUMAN	-0.0143792	0.000152409	0.0016408	1.22216	-0.00642216	2.86677e-05	0.301603	0.000151198	-0.0209207	0.508194	0.0123322	0.000573501	0.0961511	0.239673	0.0800881
MVP_HUMAN	0.0251869	0.000203005	-0.00548688	1.02321	0.0416459	4.08796e-05	-0.200163	0.000266878	-0.00680814	-0.497029	-0.0329219	0.000175876	-0.0171339	-0.140816	0.0325484
HPLN2_HUMAN	-0.0101367	9.37169e-05	0.0030586	1.13173	0.0229665	7.11946e-05	-0.668389	-0.000697807	-0.0358039	-0.5857	0.00562967	0.00198749	-0.0152165	0.206394	-0.0314217
HDA11_HUMAN	0.00811354	0.00028647	9.99105e-05	1.20301	0.00912719	6.159e-05	-0.373624	0.000116176	-0.0382204	-0.475064	0.018821	0.000369107	-0.449788	-0.396264	0.178877
PLLP_HUMAN	0.0628141	0.000201415	-0.00141784	1.08997	0.00466381	2.35299e-05	0.072912	0.000262434	-0.0892579	-0.94775	0.0214514	0.00261948	0.0947944	-0.243746	-0.246545
CLD11_HUMAN	0.0160838	0.000214921	-0.00434422	1.11481	0.0512412	7.54229e-05	-0.341957	-0.000309135	0.0104483	0.247951	-0.0150488	-0.000962252	-0.238444	-0.0600655	-0.0941597
CX6A1_HUMAN	0.0151321	-3.20748e-05	-0.0047561	-0.0333408	0.00798475	-1.87308e-05	0.082708	-4.43436e-05	0.00149882	0.782268	0.00524507	0.000926101	0.320659	0.515205	-1.04206
BCAS1_HUMAN	0.0175387	0.000245092	-0.00469922	1.27989	0.0817341	7.01145e-05	-0.0584291	-0.000307187	-0.0488538	0.0522959	0.0480328	0.00177243	-0.111959	0.470423	-0.253417
FOLH1_HUMAN	-0.0174862	1.34727e-05	0.0028361	0.979448	0.0120145	8.70733e-06	0.146477	-0.000544293	-0.00796286	0.114643	0.0187137	0.000555602	0.0971706	-0.245294	0.680498
MAG_HUMAN	0.128249	0.000321236	-0.000988011	1.25353	0.113952	0.000208242	-0.255489	-0.00126596	-0.00783703	-0.236058	0.0594332	0.00116348	0.0213791	-0.379817	0.0500284
PCSK1_HUMAN	0.0105856	-3.75012e-05	-0.00358758	-0.523703	0.0159142	1.26729e-05	0.282853	-0.000397033	0.0117672	-0.0194647	0.00126924	0.000101579	0.0212035	0.22404	-0.150521
CSPG2_HUMAN	-0.0240089	0.000172466	0.00226889	1.19442	-0.0108895	9.88986e-05	-0.107455	-0.00125184	-0.0305084	-0.547306	-0.0145652	-0.000206868	-0.107414	0.164839	-0.123845
NB5R2_HUMAN	-0.0142164	-0.000119932	-0.00106763	1.17293	0.100814	2.3849e-05	0.0177391	-0.00127235	0.0142529	-0.0903465	-0.0153895	0.000566289	-0.106443	0.176578	-0.114016
MOG_HUMAN	0.0474396	0.000400218	-0.00182525	1.23069	0.0708625	0.000199855	-0.552341	-0.000488113	-0.00837417	-0.949085	0.00537741	0.000928766	0.0262466	-0.0959788	-0.540511
SIR2_HUMAN	0.03889	0.000551333	-0.00211375	1.28893	0.118343	0.000440959	-0.225259	-0.00210103	-0.00264666	-0.771643	-0.0276876	0.000150528	-0.138335	0.0598772	0.127709
NDRG1_HUMAN	0.0711293	-1.68687e-05	-5.10225e-05	1.06125	-0.0147876	5.52282e-05	0.103919	-0.000824907	0.0047533	-0.0961631	0.01099	0.00567518	0.302288	-0.163724	-0.923562
HSP72_HUMAN	0.00276307	0.000302772	0.00012874	1.25226	0.0508854	0.000130381	-0.312064	-0.000587859	0.00821646	-0.559923	0.0379785	0.00077107	-0.108416	-0.228202	-0.0312365
GFAP_HUMAN	-0.0146252	-9.49846e-05	0.00292932	0.718131	-0.061121	-1.00346e-05	0.148144	-0.000148857	-0.0043349	-0.258702	-0.0917367	-0.00124627	-0.46722	-0.476617	-0.779043
K2C1_HUMAN	-0.0308965	0.000119672	0.00463259	-0.0378841	0.00664365	8.42309e-06	-0.298889	-0.000322415	-0.00308466	-0.664245	-0.0124692	-0.000791339	0.0108033	-0.227211	0.455345
CN37_HUMAN	0.0193883	0.000362826	-0.000949757	1.22567	0.0960616	0.000129919	-0.439349	-0.000647214	-0.0437892	-0.432796	-0.00148081	-0.000429549	-0.281832	0.0878989	0.227867
CAH1_HUMAN	-0.0268345	-4.31813e-05	0.00374416	0.224759	0.00978453	-3.57832e-05	-0.906595	0.000474167	0.00125803	-0.0895167	-0.0139551	-0.00210795	-0.0933247	-0.220509	-0.247338
C1QC_HUMAN	-0.0232222	9.82754e-05	0.00227069	0.0422019	-0.047303	-1.33153e-05	-0.289469	0.000812721	-0.00944671	-0.267385	-0.0536669	-0.000679517	-0.0395295	-0.116346	-0.0286213
IGKC_HUMAN	-0.038448	-1.17649e-05	0.0101155	0.413167	-0.0411861	6.38141e-06	-0.591847	-9.19265e-06	0.00157765	-0.00120065	-0.0255592	-0.000719731	0.292567	0.248263	-0.0643111
APOD_HUMAN	0.00283876	0.000160902	-0.000716042	1.04059	-0.0213112	6.63801e-05	-0.755647	-0.000234814	-0.0266281	0.00235464	-0.0337153	-5.87633e-05	-0.179858	-0.719307	-0.992615
ELMO1_HUMAN	-0.0097317	0.000161058	0.000490583	1.14628	0.0162857	0.000141448	-0.156393	-0.000891102	-0.00281134	-0.554636	0.0386521	0.00105841	0.444631	0.193753	0.527934
H2A1C_HUMAN	-0.0169358	0.000246997	0.00226507	0.875908	-0.0293545	1.91468e-05	0.188138	-0.000100812	-0.0358391	0.423708	-0.0388408	-0.000432176	-0.0416251	0.646308	-0.589187
VP33B_HUMAN	0.0430056	-2.30918e-05	-0.00206215	0.246469	-0.0013934	3.77709e-05	0.141804	0.000326347	0.00742019	0.0553169	0.0307688	0.00165429	-0.103675	-0.231495	0.525636
TPPP3_HUMAN	-0.00384744	1.99868e-06	-0.0004694	1.13696	0.0183657	3.90952e-05	0.205853	0.000442863	0.0294322	-0.324438	-0.0558186	0.00106337	-0.0778944	-0.151333	-1.42691
CLIC4_HUMAN	0.0440416	0.000136192	0.00032061	1.2252	0.0384068	0.00033603	0.0992613	-0.000298285	0.0020398	-0.062783	-0.00196781	0.00187173	-0.0121634	0.0784238	-0.4293
MYPR_HUMAN	0.0586339	0.000318798	-0.00151543	1.14049	0.110481	0.000250125	-0.624811	-0.000425792	0.00740644	-0.976577	0.0130552	-0.000932736	-0.182507	0.0807353	0.333666
SCN2B_HUMAN	-0.0579913	-0.000168917	0.00328726	0.16197	0.0372064	-5.27202e-05	0.408232	-0.00130899	-0.00940996	-2.02889	-0.0265154	0.000884149	0.0638616	0.213429	0.103821
IGHG1_HUMAN	-0.0643009	7.50698e-06	0.0107561	0.178793	-0.0305005	-2.17869e-05	-0.513003	-0.000178747	-0.00308028	-0.0314645	-0.0412291	-0.00140275	0.133688	-0.0890817	0.0490516
CTNA3_HUMAN	-0.00760143	-6.33815e-05	-0.000342569	0.914225	0.00463518	1.5999e-05	0.168357	0.000591451	0.0292019	0.414691	0.0729013	9.39047e-05	0.15348	0.0450664	0.314799
DDAH2_HUMAN	-0.0166729	-0.000232649	0.00212135	0.822243	-0.0266822	-7.28745e-05	0.0559404	-0.000794389	-0.0325906	-1.09471	-0.0488051	0.00103874	0.315896	-0.213143	-1.1275
H2A2C_HUMAN	0.00980133	0.000110865	0.000393614	0.850462	-0.113336	6.38533e-05	0.200957	-5.64926e-05	-0.0515723	1.08104	0.0217173	0.00165552	-0.059466	1.77903	-0.0300821
QKI_HUMAN	0.0508448	0.000122716	-0.00149888	0.926136	-0.00203153	3.87198e-05	0.452159	0.000142939	0.00616074	-0.356597	0.0315975	0.00182366	0.363597	-0.277463	-0.190885
MA6D1_HUMAN	0.170354	-0.000250475	-0.00294652	0.68204	-0.00326007	3.15373e-05	0.0758865	0.000849746	0.0265173	-0.495489	0.215265	0.000836315	-0.0319021	-0.188694	-0.00405258
NFH_HUMAN	0.0196693	0.00035738	-0.00117436	0.819891	0.0163761	8.4574e-05	-1.34981	-0.000474959	-0.0517197	-0.0458174	0.0460833	0.000779396	0.0418883	0.167754	-0.808036
ADA10_HUMAN	0.017674	3.90279e-05	-0.00118403	1.05453	0.0600081	4.44519e-05	-0.218621	8.57829e-05	-0.0514267	0.0641271	0.0231971	0.000468228	-0.68588	0.183145	0.554867
LG3BP_HUMAN	0.00560984	0.000334682	-0.000140888	1.04761	0.00810862	6.25757e-05	-0.0652775	-0.000349647	-0.0624745	-0.131083	0.0261935	0.00187327	0.268823	-0.128789	-0.0981081
GTR3_HUMAN	0.0383569	-2.8487e-05	-0.00355961	-0.136176	0.0334359	2.54193e-05	-0.0076612	-0.00013974	0.0157994	-0.298626	0.0338258	0.00201162	-0.0306549	-0.13478	0.235352
GALC_HUMAN	0.0239064	1.86273e-05	0.00511058	0.716457	-0.015395	1.33081e-05	-0.168994	0.000314209	-0.0290032	-0.586342	0.0403068	0.00162856	0.141507	-0.275131	0.0589584
CTL1_HUMAN	0.0310849	0.000500207	-0.000464558	1.11917	0.0124012	0.000337482	-0.218044	-0.00119915	-0.0201668	-0.512054	-0.0123588	0.00102572	0.0473482	0.300063	0.599923
CO4B_HUMAN	-0.0759789	7.48091e-05	0.00267997	0.549738	-0.0332688	-1.79043e-05	-0.264307	0.000641275	0.0158911	0.199366	-0.195466	-0.00309159	0.0029985	0.0695373	-0.158683
FMNL2_HUMAN	0.0492734	0.000143878	0.000780732	1.04516	-0.00127164	0.000189881	-0.208235	9.89448e-05	0.000120847	-0.140523	0.027257	0.00286548	-0.0321194	-0.148541	0.368969
AL1B1_HUMAN	0.0173595	3.07666e-05	-0.00444147	-0.185137	0.0208174	3.95625e-05	0.153765	-0.000544628	0.0137279	-0.132343	0.0213568	0.000746782	0.398201	0.379428	0.0127882
DOCK5_HUMAN	-0.0038278	-1.78098e-05	0.00355547	0.822716	0.0183954	6.53196e-05	-0.0387857	-5.40952e-05	0.0148625	0.431146	0.124132	0.00117802	0.218823	0.565422	0.0248826
LRP1_HUMAN	-0.0176341	7.3722e-05	0.00106175	-0.0420668	0.00469098	3.79388e-05	-0.0421119	-0.000669082	0.02349	-0.00736456	-0.0312767	-0.0012671	0.0441747	0.272281	0.0575814
HSPB1_HUMAN	0.0936572	-0.000112166	0.00110626	0.429859	-0.166482	-2.62226e-05	0.0774688	0.00199127	-0.0349794	-0.3646	-0.000627456	0.00141458	0.0377717	-0.470178	-0.725517
PREP_HUMAN	-0.00307496	-7.05856e-05	0.00052991	-0.255119	-0.0239058	2.28067e-05	-0.0537444	-0.00029547	0.0121007	0.632417	0.0473146	0.00015665	-0.158158	0.243854	0.346479
ITA2_HUMAN	-0.0481972	0.000174654	0.00321617	0.972275	-0.0087879	2.67725e-05	-0.0353539	0.000637867	-0.00790715	-0.0352278	0.0393435	0.000654661	-0.0500685	0.0913565	0.241886
CO6A1_HUMAN	0.0049866	-6.10592e-05	-0.00103112	-0.0775861	0.00333172	-9.03736e-06	-0.17608	-9.94506e-06	0.00199866	-0.362314	0.00963042	-0.00124994	-0.126263	0.0993236	-0.0334343
B3AT_HUMAN	-0.0370255	-0.000196414	-0.00309661	0.0961264	0.0417271	-8.56058e-05	-0.846635	0.000315989	-0.00303963	-0.186583	-0.0466465	-0.000847312	-0.0264002	-0.193162	0.00534988
AQP4_HUMAN	0.160185	-0.000122184	-0.0107111	0.256383	-0.0743576	1.6136e-05	-0.00987896	0.00129291	0.0154508	-0.385702	0.0243906	0.000909467	-0.178362	-0.562969	-0.223313
SYNPO_HUMAN	0.207759	4.2522e-05	-0.29756	-0.471606	0.112513	0.000103203	0.845489	-0.000878029	0.0840956	-0.302188	-0.023135	0.00165521	-0.142629	-0.108941	0.151683
EFHD1_HUMAN	0.0516299	9.48751e-05	-0.00732445	0.72393	-0.0125248	5.38243e-05	0.205348	-0.00146032	0.0447274	0.266457	-0.0430775	-0.000919562	-0.287843	0.175463	-0.368036
COMT_HUMAN	0.00981107	9.97801e-05	0.0323892	0.619337	-0.0516767	3.75663e-05	-0.0576435	0.000853313	-0.00175498	0.14136	0.0507723	0.00249553	0.100127	0.498847	-0.134061
X68MP_HUMAN	0.00258411	-4.54045e-05	-0.000614742	-0.519284	-0.00271727	-2.48512e-05	-0.153307	0.000718906	-0.00203938	0.522842	0.0059675	-0.00132502	-0.352577	0.92237	-0.805721
SYUB_HUMAN	0.195708	-2.38951e-05	-0.321807	-0.171854	-0.0285675	4.99751e-05	0.649687	-0.000114032	0.0343912	-0.0473226	0.0455036	0.00480217	0.507362	-0.852646	-1.4044
NQO1_HUMAN	-0.0118627	1.41552e-05	0.00317455	-0.329538	-0.0277223	-5.74173e-06	-0.647416	0.000194466	0.00370194	-0.204314	-0.0248723	-0.0010288	0.205947	-0.198	-0.150043
HBB_HUMAN	-0.0329177	-0.000136304	0.00365569	0.194412	0.0114403	-4.77951e-05	-0.735505	0.00047032	0.0151573	-0.0606008	-0.00636075	-0.00212299	-0.00717286	-0.0869861	-0.444168
CO3_HUMAN	-0.0732069	8.95338e-05	0.000527286	0.44517	-0.0193705	-4.16594e-05	-0.471785	0.000896903	-0.00316675	0.0837985	-0.162593	-0.00350831	0.0071619	-0.159484	0.0685392
MICU3_HUMAN	-0.0017789	5.61961e-05	-0.000185698	-0.510307	-0.0127629	4.15005e-05	-0.345917	5.85841e-05	0.0114188	0.538805	0.0231962	-0.00117896	0.0640415	0.0776858	0.550987
PLSL_HUMAN	-0.0265752	3.146e-05	0.00336906	0.369984	-0.0819801	-1.03313e-05	-0.0100311	0.00102311	-0.00454953	0.403336	-0.0727195	-0.0021268	0.0962886	-0.0607214	0.120578
HBA_HUMAN	-0.0423431	-0.000101733	0.00351335	0.164554	0.0145818	-3.98395e-05	-0.755257	0.000270554	0.0140193	-0.0135558	-0.0111491	-0.00276855	-0.044897	0.0697683	-0.463643
SEP10_HUMAN	-0.00914617	-5.17753e-05	0.00128655	0.884777	0.00879606	1.24864e-05	-0.0393468	-0.00127728	0.00956928	-0.364527	-0.00610559	0.000346699	-0.246743	-0.340871	-0.095534
H14_HUMAN	0.0168497	0.000117934	-0.000833002	0.815186	-0.0629687	3.84397e-05	0.133653	0.000644397	-0.0651715	0.377422	0.0144721	0.00290415	-0.4025	1.18674	0.00149575
CK054_HUMAN	-0.00128972	0.000113509	0.00326189	0.689613	-0.0055605	7.07708e-05	0.0684882	-0.000867975	0.00683966	0.143275	0.00265779	0.00110295	0.141816	0.252139	-0.29191
AGRL1_HUMAN	0.0356201	-0.000431393	-0.00404211	-0.595437	0.0607166	-2.52018e-05	0.408761	-0.00127731	-0.0105036	-0.0351317	0.0150671	0.00156749	0.0648001	0.21929	0.318446
MAP4_HUMAN	0.27744	-3.7494e-06	0.000454564	0.740254	-0.0239939	0.000158043	0.369167	0.000604915	0.033315	0.250909	0.145826	0.00481407	0.096738	0.0531925	0.148434
PADI2_HUMAN	0.00582454	0.000371691	-0.000495601	0.964292	-0.00365197	0.000130493	-0.177543	-0.00309953	-0.0970679	-0.000139764	0.0646673	-0.00224089	-0.12143	-0.146632	0.377542
HIG1A_HUMAN	0.00512298	-8.71363e-05	0.000414704	-0.102487	-0.00685672	2.63006e-06	-0.0977979	-5.84356e-05	-8.24025e-05	0.238106	0.0488738	0.00120949	0.170106	-0.148682	0.385139
NQO2_HUMAN	-0.0537668	0.000126328	0.0196063	-0.0320124	-0.0296708	1.00839e-05	-0.0603284	0.000275387	0.00611867	-0.233344	0.0153539	0.000194715	0.105279	-0.10081	-0.16767
JAM3_HUMAN	-0.0531862	-3.29452e-05	0.000488711	0.89317	-0.0410581	-4.57661e-05	0.135151	0.000330392	0.0137186	-0.292314	-0.0562762	-0.000435758	-0.239273	-0.0692159	0.0919903
LAMP2_HUMAN	-9.56817e-06	7.572e-05	0.000161632	0.68573	-0.0184566	4.25016e-05	-0.355156	-0.000696585	0.0400391	0.840787	0.049059	0.000137024	-0.0746517	-0.664927	0.81347
SUN2_HUMAN	-0.00078168	-3.08476e-05	-0.000319444	0.689184	-0.0425217	1.93399e-05	0.236449	3.68354e-05	-0.00447179	0.00823497	0.00997736	-0.000298759	-0.0471515	0.177295	-0.115863
L2GL1_HUMAN	0.0334388	-0.000170822	0.000292781	0.867841	-0.00101055	-2.81431e-05	0.33088	0.000359113	-0.066956	-0.568165	0.00831792	0.00177576	-0.00695517	-0.356338	0.324374
TRFE_HUMAN	-0.00162628	1.09873e-05	0.00152266	0.724977	0.0798994	1.08275e-05	-0.35498	-2.56604e-05	0.00390223	0.171874	0.00584063	-0.00161454	0.0602807	-0.00768357	0.560463
HBD_HUMAN	-0.0675904	-0.000156756	0.000665739	0.290021	0.0584086	-5.85487e-05	-0.915814	0.000113021	0.0234362	-0.0518946	-0.0455604	-0.00166796	-0.00269014	-0.0897772	-0.319996
RADI_HUMAN	-0.00292177	-0.000176025	0.00321873	0.889726	-0.00319818	5.88089e-05	0.022993	1.09132e-05	0.00835079	0.254169	0.0111812	0.00152515	-0.101669	-0.0743665	-0.068966
CISD1_HUMAN	0.0338433	0.000145043	-0.00240161	-0.0949549	-0.0448479	1.00469e-05	0.203413	0.000456299	0.0230108	-0.650182	0.0251858	-0.000614856	0.20446	1.7805	-1.046
AL3A2_HUMAN	0.0308127	-8.4607e-05	0.000449362	0.215745	-0.0765611	-1.56203e-05	-0.356271	0.00112423	0.00187167	-0.0783081	-0.149073	-0.002459	-0.153401	-0.269411	0.244576
S10A1_HUMAN	-0.0507774	0.000103804	0.000792891	0.294052	-0.00975832	1.09838e-05	-0.0903434	-0.000248048	-0.0171372	1.14783	-0.000744934	0.00144985	0.103126	-0.725487	-0.380955
NHRF1_HUMAN	0.208399	-9.67482e-05	-0.00192528	0.502571	-0.0468453	4.78522e-05	0.0702953	0.00184699	0.0226027	-0.249403	0.00599421	0.00166422	-0.135846	-1.0004	-1.57669
TINAL_HUMAN	0.0282743	0.000124123	-0.00198574	-0.0708283	-0.000681642	5.74711e-05	0.057989	-0.000194371	-0.0155189	-0.43184	-0.0715457	-0.000544199	-0.137244	0.19497	0.457106
MIC26_HUMAN	-0.0248288	-0.000169534	0.000827295	-0.421891	0.0937853	-1.72597e-05	-0.433862	3.13472e-05	0.0264556	0.579682	-0.00932979	9.36192e-05	0.283645	-0.0973209	-0.0882095
AMER2_HUMAN	0.046303	1.69102e-05	-0.000774534	0.710629	0.00353304	2.16411e-05	0.633095	0.00252822	0.0203441	0.0502693	0.0285065	-0.000725996	-0.24849	-0.0927056	0.0114361
NFL_HUMAN	0.126772	0.000293221	-0.00524393	0.790222	0.0630559	7.78086e-05	-0.941575	-0.00193024	-0.0951006	-0.627077	0.0353332	0.0017354	-0.0496132	-0.278661	-0.178294
MTAP2_HUMAN	0.293093	0.000310834	-0.426487	-0.290977	0.00502859	0.000136387	0.156415	0.000191121	-0.112626	0.0773257	0.011086	0.00198478	-0.15866	0.052344	-0.133795
PLXA2_HUMAN	-0.0318757	-0.000100182	0.000528795	-0.519638	-0.0124614	2.0578e-05	0.0458505	5.99263e-05	-0.00141263	0.230403	-0.0656651	-0.000315019	0.459766	-0.0301878	-0.871281
NFM_HUMAN	0.169807	0.000266467	-0.00349089	0.758158	0.0637844	7.88796e-05	-1.06702	-0.00121211	-0.0872622	0.0819483	0.0503918	0.00300541	-0.0434558	-0.475062	-0.656876
SODC_HUMAN	0.00398839	-7.93249e-06	0.00477217	0.574278	-0.0488217	1.59094e-05	-0.0456874	-0.000327342	-0.0277016	0.400941	-0.0797689	-1.01849e-05	0.365465	0.650115	-1.37308
CEND_HUMAN	0.0345692	-0.000336187	-0.00236691	-0.0131505	0.0173272	-3.42282e-05	-0.211183	2.15626e-06	-0.00599498	0.491953	0.0129196	0.00220857	-0.0235866	0.109204	0.1783
GBG7_HUMAN	-0.0158099	-0.00032585	9.10872e-05	0.750358	0.0854	-3.69427e-05	-0.00922158	-0.00123812	-0.020477	0.0221899	0.00472183	0.000689331	-0.591493	0.455513	0.828884
TEBP_HUMAN	0.00899588	5.28345e-05	-0.00123874	0.076021	-0.0518162	1.78874e-05	-0.211972	-0.000444183	-0.0012053	1.74243	0.00870961	-0.00231359	-0.43889	1.12972	-0.208182
ATIF1_HUMAN	0.0207406	-6.85563e-05	-0.00114998	-0.0812792	-0.000306915	-3.9543e-05	-0.160341	0.00139867	-0.0181379	0.504883	0.0609136	0.00303093	-0.216374	1.05347	-0.232681
GLUCM_HUMAN	-0.0797647	-0.000155323	0.00128427	-0.296573	0.0265313	-6.63264e-05	-0.0736875	-0.00061099	0.00831844	-0.00342536	0.049291	0.000488205	-0.0225995	-0.531181	-0.51013
IQGA1_HUMAN	-0.0647343	0.000128932	0.00097912	0.642779	-0.089007	-1.57722e-05	-0.385217	0.000383429	-0.0310429	0.348508	-0.034919	-0.000123732	0.196981	0.255217	0.182425
FNTA_HUMAN	-0.133942	0.000101875	0.00209899	0.419152	-0.0123167	3.03224e-05	-0.45001	-0.000561625	0.013614	1.44299	0.0416112	-0.00303382	-0.0245841	-0.0986474	0.100136
KAT3_HUMAN	-0.0196166	-3.94769e-05	0.0055756	-0.16974	0.0451056	-1.57472e-05	-0.0601137	-0.000450921	-0.0106326	-0.461181	-0.0215705	0.000729422	0.336064	0.111373	-0.142875
PTGDS_HUMAN	-0.0149045	0.000497856	-7.47047e-05	0.664669	0.0100512	8.51422e-05	-0.172305	-0.000832958	0.00916484	0.943647	0.0733557	-0.000953976	0.237958	0.0118499	0.120559
F13A_HUMAN	0.0108673	-5.68832e-05	0.00196104	0.0715863	-0.0574052	-8.11094e-06	-0.327062	0.000511555	-0.00206446	-0.0505582	-0.0274807	-0.00221632	-0.169069	-0.719426	-0.189865
HPCL4_HUMAN	0.00724872	-0.000108055	0.000689612	0.0293995	-0.0521293	-3.6914e-05	1.2772	-0.000531865	-0.00434464	-0.711818	-0.240708	0.00162125	0.445823	-0.116942	-0.681458
CPPED_HUMAN	-0.0598484	-9.0735e-06	0.00134082	0.827462	0.000447485	2.368e-05	0.19703	-0.000792379	0.0148214	0.235218	-0.057355	-0.00237706	0.119702	0.124061	-0.190883
SAP3_HUMAN	-0.0407244	0.000599744	5.3535e-05	0.649799	-0.0109445	4.8619e-05	-0.153997	-0.00191017	-0.00730543	0.281525	0.0117145	0.000272292	0.148435	-0.12276	-0.912045
PRP8_HUMAN	-0.0358699	-6.92678e-05	0.00520973	0.128682	-0.0270329	8.99235e-06	0.103969	-0.000631347	0.0180678	0.3291	0.00215309	-0.0014811	0.139625	0.6474	-0.223925
ANGT_HUMAN	0.0109886	0.000328449	-0.00114762	0.688138	-0.0906663	3.21635e-05	0.0300922	0.000960377	0.0678978	0.0596694	-0.0671485	-0.00147169	0.690801	-0.551264	0.396582
NEUG_HUMAN	0.0317211	1.20871e-05	-0.0180063	0.0582603	0.00428173	3.41002e-05	0.601277	0.000153329	0.0306555	-0.0751089	-0.0194916	0.000235892	-0.386866	0.204347	0.0623636
CPNE1_HUMAN	0.00254071	-5.55922e-05	-0.00401494	0.247793	0.0283346	-1.5608e-05	0.161041	-0.000361527	0.0234809	-0.141314	-0.0146143	-7.17913e-05	0.237642	-0.248769	0.015261
CBR1_HUMAN	-0.0200557	0.000442585	0.001209	0.852431	0.0126117	0.000151792	-0.129325	-0.0025308	0.0731574	-0.320783	-0.016211	-0.00296444	0.0263034	-0.284184	-0.469583
DPP2_HUMAN	0.0184984	-0.000204633	0.00063019	0.297678	-0.0201505	-1.46017e-06	0.0468269	0.000632893	0.0594925	-0.122143	0.0223381	0.00255681	0.15767	-0.691399	-0.300728
DCE2_HUMAN	0.00103892	0.000152587	0.000406149	-0.742634	0.0138632	5.40311e-05	0.127684	-0.00191793	0.00122832	-0.037476	0.00506478	0.00107163	0.551724	0.820357	-0.399773
ADA_HUMAN	0.00584885	8.43905e-05	-0.000922598	0.299209	0.0124974	-2.8835e-05	-0.0962803	0.000130968	-0.0140713	-0.20146	-0.0259456	-0.000952442	-0.0810487	0.113862	0.13166
SAP_HUMAN	-0.0488344	0.000150044	0.00147728	0.330897	-0.0361656	1.38443e-05	-0.566574	0.000211482	-0.0283552	0.177321	-0.0991071	-0.00151694	-0.397365	0.320258	-0.174315
FLNA_HUMAN	-0.0461089	-0.000163555	0.00385362	0.188372	-0.0413061	-3.63042e-05	-0.385739	0.000353606	0.00439443	-0.336726	-0.0433671	-0.00037925	0.10444	0.172899	-0.80248
RET1_HUMAN	0.00746882	2.66558e-05	0.00013608	0.689281	0.0137881	2.06663e-05	0.411993	-0.000538757	-0.0209306	-0.0983057	0.00315284	-0.00169826	0.131604	0.310448	-0.0979734
ALBU_HUMAN	-0.134262	-0.000142515	0.00288329	0.177669	0.053344	-7.20815e-05	-0.450232	3.47878e-05	0.0186029	0.0271749	0.0163764	-0.00143083	0.0975235	0.0945118	0.601562
VATF_HUMAN	-0.0319309	-0.000267026	-2.2909e-05	-0.208656	0.00144899	-8.67701e-05	0.0427795	0.000146232	-0.00368527	0.663017	-0.0279204	0.000816263	0.381873	-0.041964	-0.937039
GELS_HUMAN	-0.0101185	-0.000155413	7.25367e-05	0.869256	0.0196141	-5.58661e-06	-0.00588244	-0.00727977	-0.0163118	-0.528271	0.0044463	0.00172587	-0.0606094	-0.113476	-0.0343738
HMGB1_HUMAN	0.00408852	-8.42807e-05	-0.00435309	0.526164	0.00393626	-2.7921e-05	0.0783413	0.000178081	0.0152757	0.839632	-0.00991605	-0.000619729	0.0226954	1.02515	-0.863976
FKB1A_HUMAN	-0.0375769	-6.92434e-05	-0.000203648	0.0400151	0.00781712	-3.45059e-05	0.189173	-0.000361601	0.0113212	0.15383	-0.0355513	-0.00110886	0.106991	0.689766	-0.849022
MIF_HUMAN	0.00560171	2.69228e-05	-0.00229665	0.272697	0.00407289	1.66377e-05	-0.010692	0.000328373	0.0179948	-0.108191	-0.0158382	0.000659238	-0.0242012	0.484469	0.117185
NDUB6_HUMAN	0.0114622	3.24026e-05	-0.00469381	-0.177671	0.0377977	-5.65595e-05	-0.252155	0.000498815	-0.0351156	0.245855	0.0186476	2.39524e-05	-0.353954	0.522959	-0.559362
TMED2_HUMAN	-0.0180913	-6.10335e-05	0.00213631	0.137049	-0.0175093	-2.22971e-05	0.303286	0.000869013	0.0102572	1.00609	0.00453357	-0.00137325	0.0193231	0.135872	-1.15236
SHOT1_HUMAN	0.0459664	0.000404529	-0.00103445	0.806303	0.0123375	0.00011599	0.0835531	0.000662807	-0.00573242	0.262244	0.0106193	-0.00584834	-0.0114112	0.0767826	0.0274184
WBP2_HUMAN	0.0323869	0.000130658	0.000672895	0.33362	0.0089362	1.99103e-05	0.393162	0.000433007	0.0235431	-0.991406	0.0310067	0.00273353	0.275298	0.680197	0.159194
YES_HUMAN	-0.0133593	0.000248785	0.00117315	0.644008	-0.0359237	1.86088e-05	0.0123602	-0.000596308	-0.0231974	0.157491	0.0174888	-0.00346727	-0.199008	0.000343607	0.167866
CAH4_HUMAN	-0.00214296	-5.85251e-05	0.000124137	-0.427896	0.00865512	6.45428e-06	0.947182	-0.00047816	0.0209888	-0.0417681	-0.0208285	-0.000774575	-0.162797	0.197953	0.039839
AGRIN_HUMAN	-0.0188468	0.000117014	0.00370358	0.199838	-0.0129515	4.15487e-05	-0.252549	-0.00017616	-0.00611938	-0.464651	-0.0650062	-0.00158998	-0.0212899	0.244932	0.761355
COX3_HUMAN	0.153704	0.000121213	-0.00122344	-0.615054	0.0468794	3.93414e-05	-0.368571	0.00123171	-0.0513778	-0.394604	0.0302735	0.000609059	0.235143	-0.683023	-2.1157
PEA15_HUMAN	0.119515	-0.000190799	-0.000140179	0.205544	-0.0306665	3.23496e-06	-0.0782692	0.00015943	-0.000592631	1.82002	-0.0734454	0.00110099	-0.0552981	-1.18603	-0.609896
PDE1C_HUMAN	-0.0235151	0.000161167	0.000193609	0.748155	-0.00185292	-4.19218e-05	0.825185	-0.000460332	-0.0264229	0.287757	0.0218918	-0.00121726	0.046968	-0.0700404	0.233002
S4A10_HUMAN	0.0322592	8.89983e-05	-0.00111523	-0.69058	0.0150242	0.000104313	0.0551403	0.00183725	0.0144155	-0.396209	0.0284692	7.08889e-05	0.474648	0.173043	0.382477
HPCA_HUMAN	-0.0181213	-9.16475e-05	0.000544352	-0.334488	0.0100256	-3.92463e-05	0.265059	-0.000147857	0.0260609	0.383041	-0.012813	-0.00195959	-0.14774	-0.00635329	-0.777761
ITPR1_HUMAN	-0.0573792	-5.65606e-05	0.00747379	-0.525144	-0.00995524	4.11846e-05	-0.0463632	-0.000138749	-0.00949403	-0.225946	-0.0798453	-0.000628085	0.240541	0.281301	-0.128906
B2L13_HUMAN	0.0940098	-5.33182e-05	-0.00315741	-0.0984075	0.000844048	6.63339e-05	0.271466	1.60472e-05	0.0517633	0.461959	0.119646	0.00202162	0.294622	-0.554849	0.0427118
VIME_HUMAN	0.0420043	-0.000206121	0.000134795	0.186986	-0.0889829	-4.3586e-05	-0.0293678	0.000721827	-0.0097077	-0.364068	0.0056603	0.000170691	-0.0751571	-0.291077	-0.358933
INF2_HUMAN	0.138922	0.000485457	-2.59046e-05	0.77045	0.113891	0.000225269	-0.0152488	-0.0021134	-0.0364477	-0.238229	0.0183464	-0.00114282	0.228507	-0.104343	0.233252
CPNE3_HUMAN	-0.00524965	-2.17432e-06	0.00488262	0.308306	-0.0274944	1.47249e-05	0.224681	-0.000128178	-0.0100793	-1.47173	-0.0118689	-0.000521912	0.151462	0.177855	0.560379
FRIH_HUMAN	0.0196737	0.000416167	-0.000833297	0.767047	-0.00782948	0.000127255	-0.24828	0.000298909	-0.00106086	0.150529	0.0255533	-0.000712201	-0.0334464	-0.0749185	-1.53802
OMGP_HUMAN	-0.024814	9.35236e-05	0.00031164	0.807691	0.0104251	2.18029e-05	0.200048	-0.0017984	-0.0174145	-0.0953653	0.0308373	-0.0010621	-0.148297	-0.0782816	-0.108774
PLCL1_HUMAN	0.0110624	0.000173099	0.000748242	0.756384	-0.000214926	9.58552e-05	-0.078783	0.000266474	0.0247077	0.0612544	0.126438	-0.00132342	0.05651	-0.46284	0.307941
BASP1_HUMAN	0.0149114	-7.14118e-05	-0.00337562	0.0588603	0.00299131	2.82923e-05	-0.0989648	-0.00131241	-0.043573	0.997726	-0.00460977	-0.000215543	-0.392666	-0.209606	-0.225078
A2MG_HUMAN	-0.194053	3.44643e-05	0.00591023	0.394056	-0.0235581	-8.5021e-05	-0.659335	0.000502916	-0.00975077	-0.124348	-0.0743238	-0.00132607	0.205891	-0.284807	-0.167593
LIMC1_HUMAN	0.00284566	7.64451e-05	0.000231167	0.490123	-0.0231396	3.81592e-05	0.141587	0.00216612	0.0414079	-0.0196217	0.0334818	0.000476177	0.19015	0.515205	0.232057
H2AV_HUMAN	0.00511022	0.00020591	0.0083484	0.602666	-0.0875677	2.55464e-05	0.299048	0.000686668	-0.0199297	-0.283125	-0.0529463	0.00218689	0.193315	0.392971	0.111556
GSTT1_HUMAN	-0.0131284	0.000167101	0.00269184	0.20663	-0.01186	4.89297e-05	0.0469605	0.000542178	0.0194983	-0.150867	-0.010185	-0.000821852	-0.0258157	0.708422	-0.150342
GBRG2_HUMAN	0.00396971	0.000269217	-0.000611023	-0.693922	-0.0112327	5.4357e-05	-0.0885896	-0.000359742	0.0349608	-0.016962	-0.0372108	-0.00103952	0.209755	-0.143604	0.58713
VIAAT_HUMAN	-0.0197495	9.14995e-05	0.00171049	-0.623539	0.00621503	3.08992e-05	-0.0596891	0.00020301	-0.0182341	-0.596569	-0.0644384	-0.0012922	0.257095	0.437889	0.365143
ANXA2_HUMAN	-0.0516849	5.03252e-05	0.00261929	0.348526	-0.105967	-1.77785e-05	-0.626504	-9.18628e-05	0.0288697	0.0611353	-0.0212544	-0.00116525	-0.0838264	0.205562	-0.0602672
ILEU_HUMAN	-0.0199226	0.000165345	0.00507225	0.67595	-0.0630264	-3.56553e-05	0.316864	0.00258858	0.00405721	-0.314396	-0.0758042	-0.000877847	0.465273	-0.104948	0.128283
LGI3_HUMAN	0.00721193	0.000740756	-0.00256457	0.683223	0.122642	0.000124443	-1.1261	-0.00110551	-0.0618891	-0.223898	0.0290709	-0.00164972	-0.0621037	-0.205742	0.300376
SYPH_HUMAN	0.00304608	-0.000326919	0.000232807	-0.731495	-0.00393091	4.98308e-06	0.307018	-0.00165113	-0.00735414	-0.891924	-0.00780134	0.00192258	-0.110638	0.378968	-0.298434
CYC_HUMAN	0.0655848	-4.74289e-05	0.00121376	-0.277788	-0.000388889	2.72182e-05	-0.165287	0.00137602	-0.0419407	0.375876	0.103712	0.00168969	0.0604081	-0.0325934	-0.266751
TGM2_HUMAN	-0.0269978	-2.27326e-05	0.00154286	-0.0456962	-0.113706	-2.31393e-05	-0.26623	0.000938935	0.0118609	0.0104934	-0.0675036	-0.000512822	-0.102016	-0.117807	-0.154854
COF2_HUMAN	0.0196537	8.7379e-05	-0.00401907	0.843699	0.0863155	0.000116783	-0.0949532	-0.000906002	0.0591779	0.0238566	0.01231	-0.00204563	-0.103968	0.0640075	0.131161
LMNA_HUMAN	0.0223283	-8.47428e-05	-0.000158557	0.763153	-0.0162051	-6.83245e-05	-0.0606123	0.00207994	-0.0335208	-0.187624	-0.0283328	0.00119613	-0.44761	-0.109508	-0.180553
CD82_HUMAN	-0.0101089	3.20408e-05	-3.06892e-05	0.594904	-0.00838388	-1.15135e-05	0.139594	6.65348e-05	0.0318066	0.0707416	-0.00649977	-0.00142375	-0.474146	0.00939117	0.319019
ZNT3_HUMAN	-0.00328214	-0.000262264	-0.00108606	-0.605492	0.00622722	-4.64495e-05	0.926351	0.000284314	0.0581753	-0.181987	0.0028138	0.00191666	-0.0617973	0.0124506	-0.219906
IC1_HUMAN	-0.00550498	-9.38766e-06	-0.00171665	0.333369	-0.00648004	-9.15352e-05	-0.0747841	0.000561285	0.0339552	0.236582	-0.0356578	0.000257121	0.59044	0.0229462	0.0318597
SNG1_HUMAN	0.00559176	0.000126979	-0.00164149	-0.634312	0.00481643	-5.00879e-06	0.133512	0.000542216	0.166488	-0.737122	-0.0146057	0.000133534	-0.239513	-0.446828	-0.343203
H2B1M_HUMAN	-0.0671786	0.000189728	0.000100239	0.430609	-0.0247102	5.34171e-06	0.00592501	0.0010256	-0.00760807	0.733818	-0.0767848	0.00032167	-0.351857	1.03249	-0.601833
GGT7_HUMAN	-0.010487	-0.000391727	-0.000259867	-0.727105	0.0068002	-4.19723e-05	-0.1186	0.000133154	-0.0575028	0.508808	0.00870532	-0.00145812	-0.0367123	-0.477163	-0.15643
SYUG_HUMAN	0.225067	-0.000103684	-0.202238	0.0484482	-1.39968e-05	-7.51291e-06	0.147598	-0.000448109	-0.00225195	0.258786	0.167723	0.00595168	0.254537	-1.11939	-1.4939
ANK1_HUMAN	-0.0286229	-0.000383402	-0.00203329	-0.0955025	0.0276064	-0.000134788	-0.638409	-2.72211e-05	-0.0181526	0.03843	-0.0588183	0.000118414	0.331792	0.133017	-0.454029
SCN2A_HUMAN	-0.0411651	1.20582e-05	0.00137846	-0.420295	-0.00558389	5.8128e-05	-0.0284417	-0.00174237	-0.0056042	-0.154583	-0.0811088	-0.00137701	0.0979278	0.13347	-0.302351
EDIL3_HUMAN	-0.0234023	-7.81883e-05	-0.000174358	0.714394	0.00182388	-2.07996e-05	0.179811	-0.000291481	-0.0337773	-0.532349	-0.0647203	-0.000283201	-0.057719	0.0680427	-0.146177
SYT2_HUMAN	-0.0393239	0.000122821	0.00189219	-0.640755	-0.00687307	3.36416e-05	-0.733799	-0.000655132	-0.0140954	0.169713	-0.059187	-0.00242732	-0.0654506	-0.535929	-0.295873
GRM3_HUMAN	-0.000311749	-0.00013629	7.55981e-05	-0.494387	0.129623	2.18626e-05	0.324128	-0.000524313	0.0186637	0.0325342	0.0335416	0.00258768	0.216417	0.0275711	0.52242
HYES_HUMAN	-0.0484132	8.87694e-05	0.00495205	0.208677	-0.0176543	2.67112e-05	-0.0146913	-0.000369718	0.00357061	-0.20037	0.0197828	-6.95478e-05	0.0426328	0.099875	-0.17301
PI42A_HUMAN	0.0047547	5.22903e-05	0.000303392	0.763998	-0.00424186	0.000115982	0.0520356	-0.0021803	-0.019067	-0.0221038	0.0116744	0.00202111	0.288216	0.329571	-0.00822002
STMN1_HUMAN	0.0378534	0.000194363	-0.252253	0.49751	-0.016436	8.4092e-05	0.880516	0.0025147	0.00289215	0.320414	0.104537	0.00864219	0.173005	-0.0712944	-0.673773
SV2B_HUMAN	0.00440453	-2.91036e-05	0.000100651	-0.62415	-0.0130187	9.21542e-05	0.0536753	-0.000207971	0.0116753	-1.20643	-0.0268208	-0.00249726	-0.0177524	-0.00845477	-0.0297614
FRIL_HUMAN	0.00448474	0.00056293	0.000443995	0.678165	-0.036137	0.000196411	-0.249573	0.000228424	-0.007835	0.270322	-0.00206161	-0.00012475	0.067083	-0.0377144	-1.16132
BSN_HUMAN	0.119656	-0.000201118	-0.00232418	-0.720336	0.0112587	0.000129795	0.227387	-0.000330951	-0.0156919	-0.199421	0.0388324	0.00215269	0.0952223	0.11373	-0.470188
CSRP1_HUMAN	0.0790016	5.65121e-05	-0.00452385	0.584453	-0.0264376	0.000118394	-0.25795	0.000906587	0.0497034	0.279097	0.0328225	-0.00220488	-0.821514	0.0415706	-0.0178725
CBPQ_HUMAN	0.00775867	-0.000174183	-0.00110212	0.616464	0.0430323	5.61478e-05	0.0834817	-0.000809038	0.0426406	-0.0415891	-0.023765	-0.000931646	-0.170094	-0.415307	0.0172369
NEDD8_HUMAN	0.0276471	-0.00029602	-0.000740707	0.339964	0.00601007	-3.81226e-05	0.129647	0.00157922	0.0135197	0.928731	-0.00842176	0.000967795	0.384719	0.18855	-0.225497
FABP7_HUMAN	-0.107745	3.11321e-06	0.0102316	-0.315153	-0.0170393	-6.98836e-05	0.110609	-0.00150336	-0.0087194	-0.226837	-0.0518876	-2.48017e-05	-0.00130513	0.158708	-0.869397
S6A17_HUMAN	-0.014866	-0.000320497	0.00107439	-0.747462	0.0273966	-2.2977e-05	0.0278433	0.00204884	-0.00343388	0.196111	-0.00205222	0.00101676	-0.201032	-0.0324415	-0.100902
NCS1_HUMAN	0.0078316	-0.000170643	0.000303174	-0.228714	-0.0225294	-3.19665e-05	-0.130253	0.000259843	0.00199736	0.823557	0.0123081	0.000155607	0.0856083	-0.808145	-1.36297
ACOT1_HUMAN	-0.0519823	-0.000116979	0.00386868	-0.112034	0.0365417	-6.72761e-05	0.1054	0.000651118	0.0150736	0.1195	-0.0156142	-0.000865595	0.300084	-0.125281	-0.0345327
NMDZ1_HUMAN	0.00922392	7.59827e-05	0.000417442	-0.75833	0.0145509	0.000111748	0.221314	-3.73344e-06	-6.53469e-05	0.327335	0.026967	-0.00348462	0.0366705	-0.0805804	0.251895
NDUS7_HUMAN	-0.014084	-3.87965e-05	-2.14981e-05	-0.264748	-0.00858188	1.81442e-05	-0.267508	0.000104376	0.00640339	0.545692	-0.0264408	0.000486385	-0.0971546	1.61309	0.0212364
DGKB_HUMAN	-0.0107803	-4.02942e-05	-0.00033301	-0.533984	-0.00933908	-7.45093e-05	0.250867	0.000784937	0.0311665	0.078058	-0.0533465	-0.00351421	0.08844	0.541851	0.534867
SKP1_HUMAN	-0.0286894	-0.000185572	9.97874e-05	-0.262273	0.00305839	-9.85262e-05	-0.262988	0.000186522	-0.0220816	1.55545	-0.0553073	-0.002502	0.135413	-0.188089	-0.0685448
ANS1B_HUMAN	-0.0031982	0.000163532	-0.000765083	-0.627808	0.00514867	-2.56425e-06	0.401453	0.00109799	0.0703825	0.0282185	-0.0903228	-0.00139919	-0.094335	0.0128646	0.0624142
COX6C_HUMAN	-0.0433472	0.000409261	-0.000567759	-0.277933	0.0507224	7.70752e-05	-0.530779	-0.000219593	0.027098	0.220957	0.042972	-0.000585827	-0.233881	1.39507	-0.924935
RFTN1_HUMAN	0.0670505	0.000191457	-0.00544259	-0.540777	0.0438743	7.70329e-05	0.637632	-0.00045867	0.0831451	0.652696	0.0229493	-0.00162554	-0.0588461	-0.264144	0.413763
CALB1_HUMAN	-0.0389471	-0.000280786	0.0224803	-0.372307	-0.00364835	-7.53051e-05	0.549925	0.000505958	0.0383244	0.0291875	-0.0518308	-0.00047872	0.295137	-0.0769522	-0.543405
PTN9_HUMAN	-0.0086807	0.000273379	0.00189034	-0.551162	-0.0299537	6.97487e-06	0.569778	0.000103018	0.00281286	0.123406	-0.0646691	-0.00357474	0.166721	0.19032	0.901219
EPDR1_HUMAN	-0.0130622	0.00027228	-1.01067e-05	-0.33527	-0.00708733	1.16626e-05	-0.95831	-0.000142999	-0.0637072	1.14945	-0.033811	-5.49364e-05	-0.106465	-0.135879	1.19257
VAMP1_HUMAN	0.0282883	-7.34709e-05	-0.00151313	-0.382458	-0.0509228	6.48754e-05	-0.994926	0.000209454	-0.0295524	0.213204	0.014191	-5.78753e-05	-0.0109253	-0.142354	-0.044778
HDHD3_HUMAN	-0.0176749	-0.000118956	0.00367796	-0.0781543	-0.00430953	3.81301e-06	-0.113206	5.40645e-05	0.0256147	-1.16758	-0.00569401	-0.0012281	0.068864	-0.032442	0.113631
UFM1_HUMAN	0.0182473	5.56275e-05	2.81698e-05	0.49309	0.0252047	3.26376e-05	0.266015	-0.000777568	0.00698403	0.113921	0.015426	0.00188634	0.295676	0.873968	-0.491153
RS9_HUMAN	-0.0152542	0.000206234	7.1608e-05	-0.196389	0.00260053	9.41017e-06	-0.811617	0.00109719	-0.00258128	1.20906	0.00187656	-0.00244456	-0.879815	0.309764	0.815019
CD59_HUMAN	-0.0496161	-0.00021065	0.00029629	-0.119207	-0.0364498	-0.000223543	-0.502993	0.00102653	-0.0106214	0.253659	-0.0610959	3.01138e-05	-0.47969	0.443121	-1.16577
PSIP1_HUMAN	0.100063	8.38984e-05	-0.214148	0.29078	-0.147843	8.17887e-05	0.130549	0.00172084	0.0527166	1.34741	0.0275686	0.00149917	0.11005	0.403665	0.252028
MECP2_HUMAN	0.00627124	-6.43002e-05	0.000173813	0.497502	-0.0226846	-1.17336e-05	0.663645	0.000733174	-0.0183579	0.139156	-0.0202574	0.00161685	-0.331968	0.498038	0.303335
RFIP5_HUMAN	0.0284486	-4.16663e-05	-0.00314443	-0.185022	-0.00193396	4.24038e-05	0.212929	-4.34063e-05	-0.0131841	-1.44758	-0.0683993	-0.00223476	0.487331	-0.0279045	0.00722609
NDUS6_HUMAN	0.0132656	-6.5287e-05	-0.000772016	-0.163771	-0.000491539	-3.83971e-05	-0.0226513	0.000718573	-0.00141956	-0.217177	-0.0351402	-0.000505822	0.0553751	1.11268	-1.13335
RPGF4_HUMAN	0.00828213	-0.000603586	-0.000717034	-0.669186	0.0208504	-0.000176557	0.103688	0.000235016	0.050096	-0.0595288	-0.0138503	4.0934e-05	0.0512437	-0.31068	0.287208
UT1_HUMAN	-0.0788043	-0.000131592	0.000256154	0.236792	-0.0737649	-5.87657e-05	-0.000931947	-0.000186847	0.0141366	0.050947	-0.181149	-0.00330565	-0.507926	-0.05695	0.316513
DEMA_HUMAN	0.295229	0.000213789	-0.228179	0.198158	-0.0183811	6.98723e-05	0.588118	0.00146883	-0.0560075	0.497764	0.0294395	0.00332469	-0.451725	0.929826	-0.209296
RYR2_HUMAN	-0.0126849	-0.000106777	0.002355	-0.214584	-0.0189837	3.60967e-05	0.103571	0.000376686	0.00401502	0.121995	-0.0589281	-0.000860426	0.141395	0.600341	0.0306442
SCAI_HUMAN	0.00861609	-7.74417e-05	-0.00013327	-0.720974	0.0119363	7.29121e-05	0.210763	0.00111653	-0.00336619	-0.236459	-0.00123827	-0.000275547	0.304495	0.335341	0.744793
SNG3_HUMAN	0.0171409	5.5338e-06	-0.0146903	-0.705938	0.00499101	0.000103783	-0.0502626	0.000160558	0.0447103	-0.469566	0.0182196	-0.000418066	-0.443691	-0.422009	-0.49493
S12A5_HUMAN	0.0126264	0.000242755	-0.000371603	-0.721182	0.00542523	0.000395156	-0.0794532	-0.00264266	-0.01369	-0.335955	-0.0463622	-0.00139808	0.100136	0.0298497	0.0290172
VGLU1_HUMAN	0.0242464	-0.000271373	-0.000351096	-0.687066	0.00561941	8.01055e-05	0.118165	-0.000410686	0.0162628	-0.433752	0.00233613	0.00102227	-0.251199	0.32963	-0.35707
NDUA7_HUMAN	-0.00322943	3.22943e-05	-0.00072405	-0.254387	0.00584916	-2.52605e-05	-0.45795	0.000825976	0.0176011	0.0115321	0.0316283	0.000459011	-0.203137	1.25637	-0.167727
E41L2_HUMAN	0.20222	7.33886e-05	0.000788158	0.640324	-0.0411616	1.43347e-05	-0.313882	0.00035064	-0.061022	-0.00588687	0.157398	-0.00148612	-0.572556	-0.169944	0.118898
DIAP1_HUMAN	-0.00538585	-7.15417e-05	0.000208211	-0.157937	-0.0545762	-4.80284e-05	0.397551	0.000721221	0.00965997	0.754869	-0.0597264	-0.000744027	0.293634	-0.559033	-0.195733
TBB8_HUMAN	0.0605344	-2.57909e-05	-0.00063504	0.359282	-0.0050007	3.75309e-05	0.701592	-0.000692001	-0.000940577	-0.0747016	0.0548484	0.0010009	0.0213566	0.779045	0.0702931
SYT12_HUMAN	0.00168221	0.00017021	-0.000123638	-0.643102	0.0362013	7.16592e-05	-0.0918433	0.000326926	-0.0389101	-0.231446	0.0114639	0.00163998	0.20915	0.0759461	0.243156
MARCS_HUMAN	0.0833777	9.10209e-05	-0.268528	0.0905609	-0.104949	3.86048e-05	0.315167	0.00249307	-0.00741241	1.03923	0.105537	0.00258161	-0.599596	0.0795306	0.271303
OX2G_HUMAN	-0.00253252	0.00015928	0.00231108	-0.0284067	0.00127573	6.36256e-05	0.685391	-0.00162748	-0.00652751	1.11215	0.0367051	0.000422605	-0.155878	0.432446	0.710294
MOGS_HUMAN	-0.0227277	-0.000230266	0.00224579	0.0129672	-0.0173418	-5.81115e-05	0.244503	-0.000605976	-0.0140764	-1.28996	-0.0582377	0.001011	0.553332	0.0233339	0.733811
GBRA1_HUMAN	0.0123458	0.000267806	-0.12964	-0.557273	0.0244931	5.56796e-05	0.0292757	-0.00156359	0.0129972	-0.643541	0.0350814	-0.00328974	-0.412059	0.335539	0.369977
HEBP1_HUMAN	-0.0272263	4.68449e-05	0.00389977	0.49756	0.000268652	-1.17357e-05	0.136957	0.000220268	0.00591509	0.0897452	-0.0354021	0.00295139	-0.0714338	-0.240144	-0.408427
KAD2_HUMAN	-0.0768498	-5.71856e-05	0.00452081	0.256718	-0.0111988	-1.847e-05	-0.189045	-0.000762996	0.0307011	0.560104	-0.0154758	-0.00214249	0.212332	0.230675	-0.0279275
FTO_HUMAN	-0.0133894	8.1968e-05	0.000471899	-0.248258	-0.0500152	3.73305e-05	0.0124819	2.32283e-05	0.0115129	0.317491	-0.0372905	-0.00159186	0.0711422	-0.724333	0.246955
PROD_HUMAN	-0.0986536	-0.00010877	0.000588417	-0.0244042	0.0318436	-6.72449e-05	-0.139236	-0.000255679	0.0382019	0.276525	-0.0134191	-3.85636e-05	0.159264	-0.208115	0.446865
DOPD_HUMAN	-0.0136579	-5.97084e-05	0.000515325	0.44505	0.00408819	3.70747e-05	0.137615	-0.00303329	0.0149528	0.62178	0.0257075	0.00240041	0.180823	0.298287	-1.07668
SKIV2_HUMAN	0.0555052	-2.52543e-05	-0.00715571	0.0498733	0.00950231	-9.09079e-06	0.107082	0.00102808	0.018101	-0.249653	0.0882572	0.00124848	0.0508679	-0.115327	0.654688
PXK_HUMAN	-0.0138369	0.000620459	-0.000227415	0.621956	-0.00570172	6.97271e-05	0.0447868	-0.000218251	0.0210393	0.120602	-0.0149772	-0.000790893	-0.343456	0.118071	0.188413
DYN2_HUMAN	0.00544142	0.000107751	0.000829714	0.505224	0.0118732	1.07763e-05	-0.00419927	0.00162281	-0.0152461	0.958701	0.0688501	0.00045453	-0.0366143	0.0473861	1.11175
ATAD1_HUMAN	-0.0258003	1.33875e-05	0.000734438	-0.312621	-0.0144899	-3.56634e-05	-0.286089	0.00086442	-0.00398685	0.0955173	-0.0293442	-0.000328454	0.368377	0.248508	0.148986
TBCB_HUMAN	0.0802461	0.000314447	-0.0986359	0.418216	0.0180377	5.64484e-05	-0.346492	0.000744638	-0.053565	0.0215146	0.0580174	-0.000524536	-0.267138	-0.639125	-0.139581
ICAM5_HUMAN	0.0101304	-0.000124389	-6.7217e-05	-0.611295	0.00152708	1.44717e-05	0.617486	0.00131104	0.0883152	-0.564809	-0.000186868	-0.000315779	0.160489	-0.404557	0.258389
NDUS4_HUMAN	-0.0220192	-9.17081e-05	-0.00314518	-0.31404	0.0461064	-6.41179e-05	-0.778746	0.00114308	0.0274337	0.685969	0.014785	-0.0002795	-0.22478	0.334538	-0.661314
AP2S1_HUMAN	-0.0832635	-5.03467e-05	0.000599125	-0.302845	0.00669644	-1.66644e-05	-0.0519352	-0.000872563	0.0158207	1.14187	-0.0521883	-0.00194485	-0.692596	0.49683	-0.531712
MAST3_HUMAN	0.0156921	-0.000136719	-0.00377298	-0.115409	0.0222377	7.01957e-06	0.724263	-0.000573885	0.00923259	0.195709	0.0129589	-2.08031e-05	0.214343	0.00633973	-0.00580597
ARL8B_HUMAN	-0.00233026	0.000272065	-0.000157745	0.0551644	-0.038278	4.77222e-05	-0.372812	0.000972393	0.00620884	1.60104	0.00175507	-0.000765315	-0.0316094	0.43311	0.123296
GAK_HUMAN	-0.000246613	0.000125893	0.0040774	-0.404606	-0.0280401	8.52782e-05	0.0640758	-0.00128056	-0.0128391	0.300671	-0.0282835	-0.000184515	0.182392	-0.199961	-0.184965
PARP1_HUMAN	0.0108133	-0.000294922	0.000264464	0.645727	0.00974213	4.62267e-05	-0.0639015	-0.00100208	0.0740022	0.0349578	0.467403	0.00482382	-0.0871578	0.11441	0.521045
GABR1_HUMAN	0.0135831	0.000271521	0.000338486	-0.534707	0.045524	-5.76169e-06	0.508793	-0.00130927	-0.0173865	-0.868059	-0.0505211	-0.000491133	-0.0158512	0.00631217	0.99787
NU1M_HUMAN	-0.0881783	5.18466e-05	0.00378109	-0.25335	-0.00828828	-5.43865e-05	0.659769	0.000468034	0.00251513	-0.9488	-0.0983541	-0.000366117	0.143792	0.133314	-0.032516
NDKB_HUMAN	-0.0585996	7.81342e-05	0.000434826	-0.0262052	0.0101257	-8.90491e-05	-0.837898	-0.000365532	-0.0200401	1.75791	-0.205585	-0.00149417	-0.347997	-0.775683	-0.154354
ACADS_HUMAN	-0.0187802	6.40664e-05	0.00508563	0.0755092	0.00795335	2.41134e-05	0.0272695	-5.45859e-05	0.0318883	-0.0945044	0.0515402	-0.00250465	-0.0363205	0.0631277	0.0421162
MIC13_HUMAN	-0.00845071	0.000188185	-0.000612152	-0.108683	0.0234298	4.7763e-05	-0.228992	-0.00072188	-0.0203727	1.29615	0.0454119	0.00147994	0.0984165	0.737622	-0.181152
VAS1_HUMAN	-0.00598832	-0.000143677	0.000276363	-0.648147	0.0190678	-2.05835e-05	0.120727	-0.000162624	-0.0476912	0.259238	-0.0338964	0.00144259	-0.310438	-0.475352	0.241848
G3BP2_HUMAN	0.235554	0.000163827	-0.00432754	-0.252845	0.0798831	2.76148e-05	0.620196	-0.000241232	-0.0129464	0.830336	0.0532476	0.00142215	-0.249766	-0.465357	-0.262618
ASML_HUMAN	0.000212066	-0.000253733	0.00123025	0.18854	-0.0099134	-4.22076e-05	0.170602	0.00111884	0.00865235	0.165152	0.12055	0.00107588	0.417505	0.195042	-0.331652
ARMC8_HUMAN	-0.0117785	-0.000217328	-0.000309663	-0.221396	0.00742983	-3.63067e-05	0.149235	0.000878717	0.0394511	1.24172	0.0347059	-0.00199558	0.0077121	0.364661	0.998853
HINT1_HUMAN	0.00384509	-0.000145059	-0.00189291	0.200168	-0.0131079	-4.402e-05	-0.0713075	0.000771048	0.0251855	0.149099	-0.0389459	0.000295717	0.137255	0.386305	-1.66252
DHPR_HUMAN	-0.0114463	6.13252e-05	2.32257e-05	0.671487	0.0884049	9.8354e-05	-0.532206	-0.00203701	0.0209437	-0.0394588	-0.139637	0.000193642	-0.473937	-0.0620076	-0.144418
GBRB2_HUMAN	0.0246522	0.000466872	-0.000793304	-0.697506	0.00713141	0.000336521	-0.0540612	-0.000966727	0.00561711	-0.0218943	-0.05513	-0.00138656	-0.129192	-0.442794	-0.0991156
MOT1_HUMAN	-0.00012042	-0.000322478	-0.00162422	0.293078	-0.0194308	-5.61005e-05	-0.138179	0.000649223	0.0252238	0.0101256	-0.0353635	-0.00171513	-0.0359197	0.294454	1.05751
SEPT4_HUMAN	0.0965258	0.000429635	-8.31191e-05	0.684912	0.0804809	0.00038307	-0.305507	-0.00406876	0.00787922	0.459672	0.027186	-0.00132166	-0.297819	-0.13933	0.220902
MPC2_HUMAN	-0.0420019	-1.3503e-05	-0.000168614	-0.4264	0.00533884	-9.56895e-05	-0.213819	-0.000362857	-0.00460693	-0.350751	-0.0345782	-0.000311671	-0.0141436	0.235051	-0.906205
DCE1_HUMAN	0.0243877	-0.000107152	0.00103769	-0.55815	0.0106358	-3.64014e-06	0.0196127	-0.00116087	0.012594	-0.0559104	0.0179412	-0.000196018	0.0930547	-0.0443099	0.697381
UBQL2_HUMAN	0.278907	-3.07991e-05	-0.00344535	0.335492	0.00940484	9.67984e-06	0.647348	-0.000799221	-0.0653153	0.0525775	0.209662	0.00280078	0.12421	-0.412524	-1.30759
TFR1_HUMAN	-0.000410732	-0.000127419	-0.000283103	-0.212028	0.0321296	-5.66519e-05	0.104419	0.000199885	-0.0209736	0.00528882	0.0319964	0.00294777	0.31633	0.260621	0.757203
STXB3_HUMAN	0.0251133	0.00014178	-9.25033e-05	0.690734	0.0528081	0.000150275	0.0265401	-0.00197512	-0.0669913	0.207281	0.168747	0.000290919	-0.224494	0.162436	0.734808
UBR4_HUMAN	-0.0751447	2.66735e-05	0.00709795	-0.0191134	-0.0219885	1.10969e-05	-0.116073	2.09702e-05	-0.00873655	-0.0191704	-0.110774	-0.00215018	0.336036	0.943215	-0.158572
CTRO_HUMAN	-0.00667485	0.000230523	0.000244514	-0.608473	-0.0785669	-1.2519e-05	-1.99867e-05	0.00166153	-0.0115825	0.479817	-0.257373	-0.00178901	-0.392719	-0.234768	0.0665476
VA0D2_HUMAN	-0.0246486	-0.000137999	0.000225866	-0.379568	0.0274176	-0.000110502	0.475866	4.9991e-05	-0.00423607	-0.625127	-0.0702824	-0.000246397	0.404106	0.256545	0.318436
RL15_HUMAN	-0.0499537	-1.41631e-05	0.00486447	-0.136603	-0.0174823	-5.17234e-05	-0.145835	0.000803949	-0.000944195	0.573667	-0.0924336	-0.00197574	-0.0360081	0.308769	0.871142
CALB2_HUMAN	-0.0373544	-0.000289294	0.0278422	-0.342285	-0.0080083	-8.18353e-05	0.441537	-9.99442e-05	0.0279546	0.0424875	0.00437481	0.00137725	0.203468	-0.497077	-0.719086
RDH13_HUMAN	-0.0273109	-1.64497e-05	0.000765456	-0.360537	0.0127091	-3.16196e-05	-0.129659	0.000808771	0.0244515	0.222737	-0.0357472	-0.00127107	0.135506	0.346527	0.921374
DNJC5_HUMAN	0.0157477	-4.4944e-06	-0.00120774	-0.407004	0.0401932	4.67141e-05	-0.263498	-0.000807341	0.00809522	1.24067	0.0354258	0.00114765	-0.466958	-0.361354	-0.565223
S4A7_HUMAN	0.00395601	0.000291503	0.000117068	-0.490824	0.071795	-1.60434e-05	0.00597595	0.0016065	0.0167332	-0.223693	0.010856	0.000558469	0.0601666	0.169506	0.577397
PLST_HUMAN	0.0038291	0.000245951	0.000411565	0.690759	0.0998344	9.24134e-05	0.0263385	0.000353345	0.0118032	0.296407	0.00912598	-0.00196911	-0.10797	-0.120883	0.436542
SV2A_HUMAN	-0.0169	-0.000251253	2.65197e-06	-0.645612	-0.00535463	6.26197e-05	-0.0464803	0.000801127	0.0251155	-0.931306	-0.00814432	-0.00150789	-0.000294928	-0.29653	-0.00846344
[truncated: 1,679 more rows]

## Sheet: male_srna_hairpin
	Factor1	Factor2	Factor3	Factor4	Factor5	Factor6	Factor7	Factor8	Factor9	Factor10	Factor11	Factor12	Factor13	Factor14	Factor15
[truncated: 512 more rows]

[truncated: 5 more sheets: male_srna_mature, female_transcriptomics, female_srna_hairpin, female_proteomics, female_srna_mature]
