# Supplementary material for: Multiomic ALS signatures highlight subclusters and sex differences suggesting the MAPK pathway as therapeutic target
Source: Nat Commun. 2024 Jun 7;15:4893. doi: 10.1038/s41467-024-49196-y (PMC11161513; doi:10.1038/s41467-024-49196-y)
Supplement: Supplementary file 4 — Supplementary Data 1-16 [file 41467_2024_49196_MOESM4_ESM.zip › Supplementary Data 1-16/Supplemental Data 15 - Mouse enrichment results.xlsx]

## Sheet: KEGG_C9orf72_female
Term	ES	NES	NOM p-val	FDR q-val	FWER p-val	Tag %	Gene %	Lead_genes	GeneRatio	log(padjust)
Cytokine-cytokine receptor interaction	0.751344	2.31589	0	0	0	81/160	13.14%	PRL;GH;CXCL10;CXCL5;CCL8;CCL5;CCL2;CXCL1;IL18RAP;CXCL9;IL1RN;CCL4;CCL11;CCL7;CCL3;CCL12;CCL6;EDA2R;OSMR;CNTF;FAS;CCR2;IL1RL1;CCL22;CCL9;IL1B;CXCL16;CSF2RB2;CSF2RB;CCL19;TNFRSF1A;LIF;IL1A;CCR1;CSF1;IL1RL2;IL1R2;CLCF1;IL2RG;TNFRSF10B;CXCR4;IL21R;TNFRSF9;IL27RA;CSF3R;IL6RA;TNFRSF8;CCR5;TNFRSF13B;CSF1R;IL1R1;TNFRSF1B;CD40;LTBR;IL13RA1;PF4;IL17RE;CX3CR1;TGFB1;IL3RA;CSF2RA;TGFBR2;IL16;TNFSF10;IL7R;IL11…	0.1314	10
Staphylococcus aureus infection	0.893936	2.31209	0	0	0	30/35	9.23%	C3;C4B;CFB;H2-AB1;FCGR4;H2-AA;H2-EB1;FCGR2B;ICAM1;C3AR1;H2-DMB1;C1S1;H2-OA;ITGB2;C1QB;C1QA;C1QC;C5AR1;FCGR3;FCGR1;HC;H2-OB;ITGAM;C1RA;C2;H2-DMB2;PTAFR;SELPLG;CFH;ITGAL	0.0923	10
Nicotine addiction	-0.727427	-2.27319	0.0041841	0.0876367	0.0458	24/33	18.38%	GRIN2C;GABRE;CHRNA7;GRIN2A;GABRA1;SLC17A6;GABRB2;GABRQ;CACNA1A;GABRD;GRIN2B;GABRG2;GRIA3;GABRA4;GABRA2;GRIA2;GRIA4;SLC32A1;GABRA3;CHRNB2;CACNA1B;GRIN1;GABRB3;CHRNA4	0.1838	1.33913
Phagosome	0.728598	2.21572	0	0	0	41/134	6.40%	C3;CLEC7A;H2-AB1;FCGR4;H2-Q7;H2-AA;H2-Q4;CYBB;ITGA2;TLR2;H2-EB1;H2-Q6;FCGR2B;TUBB6;H2-DMB1;TAP2;TAP1;H2-OA;CYBA;CD209F;COMP;H2-K1;CTSS;CD209A;CD14;ITGB2;MSR1;FCGR3;H2-D1;NCF4;FCGR1;NCF2;MRC1;THBS2;TUBA1C;H2-OB;ITGAM;NCF1;TLR4;C1RA;H2-DMB2	0.064	10
Systemic lupus erythematosus	0.843765	2.18561	0	0	0	21/35	7.27%	C3;C4B;H2-AB1;FCGR4;H2-AA;H2-EB1;H2-DMB1;C1S1;H2-OA;C1QB;C1QA;C1QC;FCGR1;HC;CD86;H2-OB;C1RA;C2;H2-DMB2;CD40;TRIM21	0.0727	10
Leishmaniasis	0.774804	2.15779	0	0	0	27/59	7.79%	C3;H2-AB1;FCGR4;H2-AA;CYBB;TLR2;H2-EB1;IL1B;H2-DMB1;H2-OA;CYBA;ITGB2;IRAK4;IL1A;FCGR3;NCF4;PTPN6;FCGR1;NCF2;H2-OB;ITGAM;NCF1;TLR4;NFKBIA;H2-DMB2;STAT1;TGFB1	0.0779	10
Complement and coagulation cascades	0.792928	2.15545	0	0	0	26/47	9.72%	C3;ITGAX;C4B;CFB;A2M;SERPINE1;BDKRB2;C3AR1;PROCR;C1S1;ITGB2;C1QB;C1QA;C1QC;C5AR1;F13A1;HC;SERPING1;VWF;ITGAM;PROS1;C1RA;C2;CFH;F9;F2R	0.0972	10
Influenza A	0.706688	2.15331	0	0	0	42/132	10.15%	CXCL10;CCL5;CCL2;H2-AB1;CIITA;H2-AA;CCL12;OAS1A;H2-EB1;RSAD2;FAS;OAS1G;OAS2;IL1B;ICAM1;IRF7;H2-DMB1;H2-OA;TNFRSF1A;IRAK4;IL1A;CASP1;OAS1B;DDX58;PYCARD;TNFRSF10B;IKBKE;EIF2AK2;H2-OB;TLR4;IFIH1;TLR7;TRIM25;NFKBIA;H2-DMB2;STAT1;MX2;NLRP3;TNFSF10;JUN;SOCS3;IRF9	0.1015	10
NOD-like receptor signaling pathway	0.705084	2.1475	0	0	0	48/138	11.88%	CCL5;CCL2;CXCL1;IFI204;IFI207;CCL12;CYBB;GBP2;GBP5;OAS1A;CASP12;CASP4;OAS1G;OAS2;IL1B;RIPK3;IRF7;NAIP2;GBP3;CYBA;NAIP5;IRAK4;CASP1;OAS1B;PYCARD;IKBKE;NAIP6;GSDMD;NLRP1B;BIRC3;TLR4;GBP7;PSTPIP1;TRIP6;NFKBIA;CASP8;PLCB2;TXNIP;NAIP1;STAT1;NLRP3;AIM2;JUN;IRF9;P2RX7;RIPK1;CARD9;TICAM1	0.1188	10
Rheumatoid arthritis	0.754712	2.1232	0	0	0	29/63	12.38%	CXCL5;CCL5;CCL2;CCL3;H2-AB1;H2-AA;CCL12;TLR2;H2-EB1;IL1B;ICAM1;H2-DMB1;H2-OA;ITGB2;IL1A;CSF1;ANGPT1;CD86;H2-OB;TLR4;H2-DMB2;ACP5;TGFB1;JUN;ITGAL;TCIRG1;IL15;CD80;CTSL	0.1238	10
Legionellosis	0.780034	2.12255	0	0	0	20/48	10.48%	C3;CXCL1;TLR2;IL1B;NAIP2;CD14;NAIP5;ITGB2;NFKB2;CASP1;PYCARD;NAIP6;ITGAM;TLR4;NFKBIA;CASP8;NAIP1;TLR5;CASP3;CASP7	0.1048	10
Toll-like receptor signaling pathway	0.728909	2.11084	0	0	0	31/80	12.48%	CXCL10;CCL5;CXCL9;CCL4;CCL3;TLR2;TLR1;IL1B;IRF7;CD14;IRAK4;TLR9;TICAM2;IKBKE;SPP1;CD86;TLR4;TLR7;NFKBIA;CASP8;LBP;CD40;IRF5;TLR5;STAT1;JUN;RIPK1;TICAM1;CD80;TLR6;MAP3K8	0.1248	10
Epstein-Barr virus infection	0.672054	2.09133	0	7.49436e-06	0.0001	54/178	10.15%	CXCL10;H2-AB1;H2-Q7;H2-AA;H2-Q4;VIM;TLR2;OAS1A;H2-EB1;H2-Q6;FAS;OAS1G;OAS2;ICAM1;MAP3K14;IRF7;H2-DMB1;TAP2;ISG15;TAP1;H2-OA;H2-K1;NFKB2;IRAK4;CD44;OAS1B;DDX58;H2-D1;IKBKE;EIF2AK2;H2-OB;B2M;LYN;BTK;NFKBIE;TAPBP;PLCG2;NFKBIA;CASP8;MYC;H2-DMB2;CD40;CCND1;STAT1;RELB;H2-T24;TRP53;CCNA2;CASP3;JUN;ITGAL;STAT3;BLNK;IRF9	0.1015	4
Chemokine signaling pathway	0.681701	2.09104	0	6.91787e-06	0.0001	37/152	8.11%	CXCL10;CXCL5;CCL8;CCL5;CCL2;CXCL1;CXCL9;CCL4;CCL11;CCL7;CCL3;CCL12;CCL6;FGR;CCR2;CCL22;CCL9;CXCL16;RAC2;CCL19;CCR1;WAS;DOCK2;CXCR4;HCK;PIK3CG;NCF1;LYN;VAV1;ITK;NFKBIA;CCR5;PLCB2;PF4;STAT1;CX3CR1;GNGT2	0.0811	4
Pertussis	0.73556	2.07043	0	1.92712e-05	0.0003	30/62	11.88%	C3;CXCL5;C4B;IL1B;C1S1;IRF8;IRF1;CD14;ITGB2;C1QB;C1QA;C1QC;IRAK4;IL1A;CASP1;PYCARD;TICAM2;HC;SERPING1;ITGAM;TLR4;C1RA;C2;NLRP3;CALML4;CASP3;JUN;CASP7;GNAI2;TICAM1	0.1188	3.52288
Tuberculosis	0.676299	2.07014	0	1.79865e-05	0.0003	58/143	16.34%	C3;CLEC7A;ITGAX;H2-AB1;FCGR4;CD74;CIITA;H2-AA;TLR2;H2-EB1;FCGR2B;TLR1;IL1B;H2-DMB1;LSP1;H2-OA;CD209F;CTSS;CD209A;CD14;ITGB2;TNFRSF1A;IRAK4;IL1A;FCGR3;TLR9;FCGR1;MRC1;FCER1G;H2-OB;ITGAM;TLR4;CASP8;H2-DMB2;LBP;CTSD;STAT1;TGFB1;CALML4;LAMP2;CASP3;IL10RA;CARD9;MRC2;TCIRG1;PLA2R1;TLR6;NOD2;IFNGR1;KSR1;BID;RELA;FADD;CEBPB;IRAK1;TIRAP;MAPK3;IL10RB	0.1634	3.52288
Graft-versus-host disease	0.831381	2.0623	0	1.68623e-05	0.0003	17/27	8.21%	H2-AB1;H2-Q7;H2-AA;H2-Q4;H2-EB1;H2-Q6;FAS;IL1B;H2-DMB1;H2-OA;H2-K1;IL1A;H2-D1;CD86;H2-OB;H2-DMB2;H2-T24	0.0821	3.52288
Antigen processing and presentation	0.742785	2.05445	0	1.58704e-05	0.0003	24/55	10.66%	H2-AB1;CD74;CIITA;H2-Q7;H2-AA;H2-Q4;H2-EB1;H2-Q6;H2-DMB1;TAP2;TAP1;H2-OA;IFI30;H2-K1;CTSS;H2-D1;H2-OB;B2M;TAPBP;H2-DMB2;H2-T24;PSME2;PSME1;LGMN	0.1066	3.52288
Type I diabetes mellitus	0.793388	2.04904	0	1.49887e-05	0.0003	17/35	8.21%	H2-AB1;H2-Q7;H2-AA;H2-Q4;H2-EB1;H2-Q6;FAS;IL1B;H2-DMB1;H2-OA;H2-K1;IL1A;H2-D1;CD86;H2-OB;H2-DMB2;H2-T24	0.0821	3.52288
Allograft rejection	0.824689	2.04752	0	1.41998e-05	0.0003	16/27	8.21%	H2-AB1;H2-Q7;H2-AA;H2-Q4;H2-EB1;H2-Q6;FAS;H2-DMB1;H2-OA;H2-K1;H2-D1;CD86;H2-OB;H2-DMB2;CD40;H2-T24	0.0821	3.52288
Hematopoietic cell lineage	0.728646	2.04749	0	1.34898e-05	0.0003	34/64	10.31%	H2-AB1;H2-AA;CD22;ITGA2;H2-EB1;IL1B;CD5;H2-DMB1;H2-OA;CD14;CD44;IL1A;CSF1;IL1R2;FCGR1;CD37;H2-OB;ITGA2B;ITGAM;CSF3R;IL6RA;CSF1R;IL1R1;H2-DMB2;CD33;CD1D1;IL3RA;CD9;CSF2RA;IL7R;IL11RA2;SIGLECH;CD38;GP9	0.1031	3.52288
Cytosolic DNA-sensing pathway	0.762853	2.04644	0	1.28475e-05	0.0003	12/44	5.89%	CXCL10;CCL5;CCL4;ZBP1;IL1B;RIPK3;IRF7;CASP1;DDX58;PYCARD;IKBKE;NFKBIA	0.0589	3.52288
Autoimmune thyroid disease	0.81634	2.03781	0	2.04392e-05	0.0005	17/28	9.14%	H2-AB1;H2-Q7;H2-AA;H2-Q4;H2-EB1;H2-Q6;FAS;H2-DMB1;H2-OA;H2-K1;H2-D1;CD86;H2-OB;H2-DMB2;CD40;H2-T24;TSHR	0.0914	3.30103
Intestinal immune network for IgA production	0.811979	2.03438	0	2.73707e-05	0.0007	20/28	12.94%	H2-AB1;H2-AA;H2-EB1;MAP3K14;H2-DMB1;ICOSL;H2-OA;CXCR4;CD86;H2-OB;TNFRSF13B;H2-DMB2;CD40;LTBR;TGFB1;TNFRSF13C;ICOS;IL15;CD80;IL15RA	0.1294	3.1549
TNF signaling pathway	0.682149	2.01928	0	3.37246e-05	0.0008	38/97	15.39%	CXCL10;CCL5;CCL2;CXCL1;BCL3;CCL12;FAS;IL1B;RIPK3;ICAM1;MAP3K14;MLKL;GM5431;IFI47;IRF1;TNFRSF1A;LIF;CSF1;TRAF1;BIRC3;NFKBIA;CASP8;TNFRSF1B;VCAM1;EDN1;CASP3;JUN;SOCS3;CASP7;RIPK1;IL15;MAP3K8;CFLAR;NOD2;CREB3L1;RELA;FADD;CEBPB	0.1539	3.09691
JAK-STAT signaling pathway	0.672137	2.01847	0	3.23756e-05	0.0008	37/112	13.77%	PRL;GH;GFAP;AOX1;OSMR;CNTF;CSF2RB2;CSF2RB;LIF;PTPN6;IL2RG;IL21R;IL27RA;CSF3R;IL6RA;MYC;IL13RA1;STAT5A;CCND1;STAT1;IL3RA;CSF2RA;IL7R;IL11RA2;IL2RB;STAT3;SOCS3;IRF9;IL10RA;IL4RA;CTF1;IL6ST;IL15;IL15RA;IFNGR1;FHL1;IL20RB	0.1377	3.09691
IL-17 signaling pathway	0.71213	2.01652	0	3.11304e-05	0.0008	18/66	9.73%	CXCL10;LCN2;CXCL5;CCL2;CXCL1;CCL11;CCL7;CCL12;IL1B;IKBKE;NFKBIA;TRAF3IP2;CASP8;MAPK15;IL17RE;CASP3;JUN;S100A9	0.0973	3.09691
Chagas disease (American trypanosomiasis)	0.683161	1.99836	0	5.99549e-05	0.0017	31/88	13.14%	C3;CCL5;CCL2;CCL3;CCL12;TLR2;FAS;SERPINE1;IL1B;BDKRB2;TNFRSF1A;C1QB;C1QA;C1QC;IRAK4;TLR9;TLR4;GNA15;NFKBIA;CASP8;GNA14;PLCB2;TGFB1;TGFBR2;JUN;GNAI2;TGFBR1;TICAM1;TLR6;CFLAR;IFNGR1	0.1314	2.76955
NF-kappa B signaling pathway	0.686788	1.99601	0	6.10255e-05	0.0018	40/84	15.92%	CCL4;BCL2A1A;BCL2A1B;BCL2A1D;IL1B;ICAM1;MAP3K14;CD14;CCL19;TNFRSF1A;NFKB2;CARD11;IRAK4;DDX58;TRAF1;TICAM2;BIRC3;LYN;TLR4;BTK;PLCG2;TRIM25;NFKBIA;IL1R1;LBP;VCAM1;CD40;LTBR;LCK;RELB;TNFRSF13C;BLNK;RIPK1;TICAM1;CFLAR;RELA;GADD45B;IRAK1;ZAP70;TIRAP	0.1592	2.74473
Viral myocarditis	0.70878	1.96026	0	0.000189168	0.0059	22/56	9.23%	H2-AB1;H2-Q7;H2-AA;H2-Q4;H2-EB1;H2-Q6;ICAM1;H2-DMB1;H2-OA;RAC2;H2-K1;ITGB2;H2-D1;CD86;H2-OB;CASP8;H2-DMB2;CD40;CCND1;H2-T24;CASP3;ITGAL	0.0923	2.22915
Asthma	0.913941	1.94663	0	0.000257806	0.0084	11/12	6.79%	CCL11;H2-AB1;H2-AA;H2-EB1;H2-DMB1;H2-OA;FCER1G;H2-OB;EPX;H2-DMB2;CD40	0.0679	2.07572
Morphine addiction	-0.529484	-1.93515	0.00597015	0.292915	0.2276	45/83	21.00%	PDE10A;KCNJ5;GABRE;GNG8;PDE11A;PRKCA;PRKCB;GABRA1;GABRB2;GABRQ;KCNJ3;PDE4C;KCNJ6;ADCY1;DRD1;CACNA1A;OPRM1;ADCY5;GABRD;GABBR2;GRK4;GABRG2;GRK5;GABRA4;GABRA2;GNG4;PDE7B;PDE1B;PDE4D;GNB5;PDE1A;GNG7;ADCY9;ADCY2;SLC32A1;GABRA3;ADORA1;CACNA1B;ADCY8;GABRB3;GABBR1;KCNJ9;ADCY3;GABRG3;PDE7A	0.21	0.642828
Drug metabolism	0.676778	1.93399	0	0.000342323	0.0115	28/71	12.91%	UGT1A6A;MGST1;AOX1;CES1D;GSTM1;GSTP2;ADH1;TK1;UGT1A7C;CDA;UPP1;FMO1;DPYD;FMO2;NAT2;GSTO2;GSTT2;ALDH3B1;XDH;CES2G;GSTA4;GSTA3;HPGDS;GSTM6;ALDH3A1;GUSB;FMO5;GSTP1	0.1291	1.9393
Measles	0.635371	1.91079	0	0.000550835	0.0191	35/113	10.15%	TLR2;OAS1A;FAS;OAS1G;OAS2;FCGR2B;IL1B;IRF7;CD209F;CD209A;MSN;IRAK4;IL1A;OAS1B;DDX58;TLR9;IL2RG;IKBKE;EIF2AK2;TLR4;IFIH1;TLR7;NFKBIA;CASP8;STAT5A;BBC3;CCND1;STAT1;MX2;TRP53;CASP3;JUN;IL2RB;STAT3;IRF9	0.1015	1.71897
Metabolism of xenobiotics by cytochrome P450	0.729155	1.90506	0	0.000607724	0.0211	19/37	10.26%	UGT1A6A;MGST1;CYP2F2;CYP1B1;EPHX1;GSTM1;GSTP2;ADH1;CBR2;UGT1A7C;GSTO2;GSTT2;ALDH3B1;GSTA4;GSTA3;HPGDS;CBR3;GSTM6;ALDH3A1	0.1026	1.67572
Toxoplasmosis	0.638662	1.89108	0	0.000775005	0.0276	38/98	16.88%	H2-AB1;CIITA;H2-AA;TLR2;H2-EB1;H2-DMB1;H2-OA;TNFRSF1A;IRAK4;IRGM1;H2-OB;PIK3CG;BIRC3;TLR4;NFKBIA;CCR5;IGTP;CASP8;H2-DMB2;CD40;LAMA5;STAT1;TGFB1;LAMB3;CASP3;STAT3;LAMB2;IL10RA;LAMA1;GNAI2;IFNGR1;RELA;ITGA6;IRAK1;PIK3R5;MAPK3;IL10RB;H2-DMA	0.1688	1.55909
Osteoclast differentiation	0.632242	1.8892	0	0.000788835	0.0289	40/108	10.99%	LILRB4A;FCGR4;PIRB;FCGR2B;IL1B;MAP3K14;CYBA;TNFRSF1A;NFKB2;TYROBP;IL1A;CSF1;TREM2;FCGR3;SPI1;NCF4;FCGR1;NCF2;SQSTM1;NCF1;BTK;LILRA5;PLCG2;NFKBIA;CSF1R;IL1R1;LCP2;ACP5;LCK;TEC;STAT1;RELB;TGFB1;NFATC1;TGFBR2;JUN;BLNK;SOCS3;IRF9;TGFBR1	0.1099	1.5391
Primary immunodeficiency	0.765577	1.88377	0.000685025	0.000846862	0.0318	14/25	10.72%	CIITA;TAP2;TAP1;PTPRC;IL2RG;BTK;TNFRSF13B;CD40;LCK;ADA;IL7R;TNFRSF13C;BLNK;ICOS	0.1072	1.49757
Inflammatory bowel disease (IBD)	0.710586	1.88217	0.000254842	0.00084828	0.0327	24/41	13.14%	IL18RAP;H2-AB1;H2-AA;TLR2;H2-EB1;RORC;IL1B;H2-DMB1;H2-OA;IL1A;IL2RG;IL21R;H2-OB;TLR4;H2-DMB2;TLR5;STAT1;TGFB1;NFATC1;JUN;STAT3;IL4RA;NOD2;IFNGR1	0.1314	1.48545
Cell adhesion molecules (CAMs)	0.616477	1.85483	0	0.00144602	0.0547	36/115	10.72%	PDCD1;SPN;H2-AB1;H2-Q7;H2-AA;SIGLEC1;H2-Q4;CD22;H2-EB1;H2-Q6;ICAM1;H2-DMB1;ICOSL;H2-OA;H2-K1;ITGB2;PTPRC;SELL;CD274;CLDN19;H2-D1;CD86;ITGA8;H2-OB;ITGAM;SDC4;H2-DMB2;VCAM1;F11R;CD40;H2-T24;SELPLG;ITGAL;CLDN10;VSIR;ICOS	0.1072	1.26201
Dopaminergic synapse	-0.486308	-1.84838	0	0.282567	0.3035	60/124	23.67%	GM2436;FOS;DRD3;SLC18A2;KCNJ5;GNG8;KIF5A;SCN1A;PLCB1;GRIN2A;PPP1R1B;PRKCA;PRKCB;KCNJ3;CAMK2A;DRD2;PPP3CA;KCNJ6;DRD1;ARNTL;CACNA1A;ADCY5;ITPR1;GRIN2B;GRIA3;CLOCK;GSK3B;MAPK11;PPP1CCB;PPP3CB;GNG4;PLCB4;DDC;GRIA2;GNB5;CALM1;GNG7;GNAL;PPP1CC;GRIA4;CALM2;AKT3;DRD5;CACNA1B;KCNJ9;PPP2CA;KIF5C;ITPR2;CALM3;ATF2;PPP2R2A;MAPK10;MAPK14;GNG13;GNAQ;PPP2R5E;MAPK9;PPP3CC;PPP1CA;PPP1CB	0.2367	0.517841
Necroptosis	0.614401	1.83751	0	0.00190241	0.0713	36/109	15.35%	ZBP1;CYBB;FAS;IL1B;RIPK3;MLKL;TNFRSF1A;PARP3;IL1A;CASP1;PYCARD;TICAM2;TNFRSF10B;EIF2AK2;FTL1;PYGL;SQSTM1;BIRC3;TLR4;CASP8;STAT5A;STAT1;NLRP3;TNFSF10;STAT3;IRF9;PARP4;FTH1;RIPK1;TICAM1;CFLAR;IL33;IFNGR1;BID;FADD;GLUD1	0.1535	1.14691
Amphetamine addiction	-0.520004	-1.82045	0.021544	0.238699	0.3343	25/61	15.88%	ARC;GRIN2C;FOS;SLC18A2;CAMK4;GRIN2A;PPP1R1B;PRKCA;PRKCB;CAMK2A;PPP3CA;DRD1;ADCY5;GRIN2B;GRIA3;PPP3R1;PPP1CCB;PPP3CB;STX1A;DDC;GRIA2;CALM1;PPP1CC;GRIA4;CALM2	0.1588	0.475864
RIG-I-like receptor signaling pathway	0.658033	1.79962	0.00111899	0.00351635	0.1268	10/48	6.06%	CXCL10;IRF7;ISG15;DHX58;DDX58;IKBKE;IFIH1;TRIM25;NFKBIA;CASP8	0.0606	0.896881
Salmonella infection	0.625352	1.79313	0.000236911	0.0037289	0.1366	17/71	9.16%	CXCL1;CCL4;CCL3;FLNC;IL1B;CD14;IL1A;CASP1;WAS;PYCARD;TLR4;KLC3;LBP;TLR5;ARPC1B;FLNA;JUN	0.0916	0.864549
AGE-RAGE signaling pathway in diabetic complications	0.607255	1.79217	0.000114299	0.00368508	0.1383	37/96	15.36%	CCL2;AGER;CCL12;CYBB;SERPINE1;IL1B;ICAM1;IL1A;VEGFD;NOX4;PLCE1;COL4A6;COL3A1;PLCG2;PLCB2;VCAM1;STAT5A;CCND1;STAT1;TGFB1;NFATC1;EDN1;TGFBR2;CASP3;JUN;STAT3;COL4A4;COL4A5;COL4A1;TGFBR1;COL1A2;PLCD4;FN1;PRKCD;RELA;MMP2;CDK4	0.1536	0.859178
Fluid shear stress and atherosclerosis	0.588838	1.78811	0.000110448	0.00383572	0.146	43/128	16.28%	CCL2;CCL12;MGST1;HMOX1;NQO1;IL1B;ICAM1;GSTM1;CYBA;RAC2;GSTP2;TNFRSF1A;IL1A;IL1R2;NCF2;ITGA2B;SQSTM1;NCF1;SDC4;IL1R1;NFE2L2;VCAM1;GSTO2;GSTT2;GSTA4;GSTA3;CALML4;EDN1;TRP53;JUN;GSTM6;CTSL;GSTP1;TXN1;NPPC;CDH5;RELA;CAV2;MMP2;GSTM2;PECAM1;ASS1;SUMO3	0.1628	0.835647
Human T-cell leukemia virus 1 infection	0.571578	1.78649	0	0.00384665	0.1492	70/202	17.01%	H2-AB1;H2-Q7;H2-AA;H2-Q4;H2-EB1;H2-Q6;CDKN2B;TSPO;ICAM1;MAP3K14;H2-DMB1;H2-OA;H2-K1;ITGB2;TNFRSF1A;NFKB2;MSX2;IL1R2;SPI1;H2-D1;IL2RG;H2-OB;B2M;ZFP36;CCNB2;NFKBIA;MYC;IL1R1;H2-DMB2;CD40;BUB1B;LTBR;STAT5A;CCND1;LCK;CHEK2;RELB;TGFB1;NFATC1;ESPL1;H2-T24;TRP53;CCNA2;TGFBR2;JUN;ITGAL;TNFRSF13C;IL2RB;NFATC4;TGFBR1;ADCY7;CDC20;IL15;SLC2A1;IL15RA;ELK1;TLN1;CREB3L1;CDK2;RELA;H2-M3;CCND3;CDK4;TCF3;CDKN2C;MA…	0.1701	0.826231
Natural killer cell mediated cytotoxicity	0.621452	1.77702	0.000117869	0.00434673	0.1701	31/72	17.74%	FCGR4;ULBP1;FAS;CD48;ICAM1;RAC2;H2-K1;ITGB2;TYROBP;H2-D1;PTPN6;TNFRSF10B;FCER1G;VAV1;PLCG2;LCP2;LCK;NFATC1;SH3BP2;TNFSF10;CASP3;ITGAL;SHC1;SHC4;IFNGR1;BID;ZAP70;VAV2;MAPK3;H2-T23;ICAM2	0.1774	0.769296
Serotonergic synapse	-0.479794	-1.77251	0.0171674	0.232312	0.3882	41/95	19.21%	CYP2C23;ALOX8;HTR5B;SLC18A2;KCNJ5;HTR7;HTR2A;GNG8;HTR1F;PLCB1;PTGS2;PRKCA;PRKCB;GABRB2;KCNJ3;ALOX12B;KCNJ6;HTR1A;TPH2;CACNA1A;ADCY5;ITPR1;HTR2C;HTR4;CYP2J12;GNG4;PLCB4;DDC;DUSP1;HTR6;GNB5;TRPC1;HRAS;GNG7;CACNA1B;HTR1B;GABRB3;KCND2;KCNJ9;PLA2G4B;HTR3A	0.1921	0.410944
Herpes simplex virus 1 infection	0.548887	1.76669	0	0.00503034	0.1962	51/364	10.15%	C3;CCL5;CCL2;H2-AB1;CD74;H2-Q7;H2-AA;CCL12;H2-Q4;TLR2;OAS1A;H2-EB1;H2-Q6;FAS;BST2;OAS1G;OAS2;IL1B;IRF7;H2-DMB1;TAP2;TAP1;H2-OA;H2-K1;TNFRSF1A;IRAK4;OAS1B;DDX58;H2-D1;TLR9;HC;SP100;IKBKE;EIF2AK2;PILRA;H2-OB;B2M;BIRC3;TAPBP;IFIH1;NFKBIA;CASP8;H2-DMB2;ZFP991;STAT1;H2-T24;TRP53;CASP3;SOCS3;EIF4EBP1;IRF9	0.1015	0.707301
Prion diseases	0.705858	1.7664	0.00294039	0.0049635	0.1977	8/29	3.57%	CCL5;CASP12;IL1B;C1QB;C1QA;C1QC;IL1A;HC	0.0357	0.703993
Kaposi sarcoma-associated herpesvirus infection	0.571125	1.75719	0	0.00553458	0.2194	51/161	16.52%	C3;CXCL1;H2-Q7;H2-Q4;H2-Q6;FAS;ICAM1;IRF7;H2-K1;TNFRSF1A;CCR1;H2-D1;IKBKE;HCK;EIF2AK2;CD86;PIK3CG;LYN;ZFP36;PLCG2;ANGPT2;NFKBIA;CCR5;CASP8;MYC;CCND1;CD200R1;STAT1;NFATC1;GNGT2;CALML4;H2-T24;TRP53;CASP3;JUN;STAT3;IRF9;NFATC4;GNG5;IL6ST;TICAM1;IFNGR1;FGF2;BID;RELA;H2-M3;FADD;CDK4;PIK3R5;MAPK3;GNG10	0.1652	0.658763
Hepatitis C	0.579254	1.75338	0.000110681	0.00574465	0.2314	37/126	15.36%	CXCL10;OAS1A;RSAD2;FAS;IFIT1;OAS1G;OAS2;IRF7;TNFRSF1A;OAS1B;CLDN19;DDX58;IKBKE;EIF2AK2;NR1H3;NFKBIA;CASP8;MYC;CCND1;STAT1;MX2;TRP53;CASP3;CLDN10;STAT3;SOCS3;IRF9;RIPK1;RXRA;TICAM1;CLDN23;CFLAR;CDK2;BID;RELA;FADD;CDK4	0.1536	0.635637
Chemical carcinogenesis	0.651603	1.7325	0.00341772	0.00766403	0.295	17/41	10.26%	UGT1A6A;MGST1;CYP1B1;EPHX1;GSTM1;GSTP2;ADH1;UGT1A7C;NAT2;GSTO2;GSTT2;ALDH3B1;GSTA4;GSTA3;HPGDS;GSTM6;ALDH3A1	0.1026	0.530178
Apoptosis	0.569237	1.72582	0.000110327	0.00825261	0.3167	41/127	15.41%	BCL2A1A;CASP12;FAS;BCL2A1B;BCL2A1D;MAP3K14;CSF2RB2;CSF2RB;CTSS;CTSC;TNFRSF1A;PARP3;TRAF1;TNFRSF10B;TUBA1C;CTSZ;BIRC3;CTSH;NFKBIA;CASP8;CTSD;BBC3;IL3RA;TRP53;TNFSF10;CASP3;JUN;DDIT3;CASP7;CASP6;PARP4;RIPK1;BIRC5;BCL2L11;CTSL;CFLAR;HRK;BID;RELA;FADD;GADD45B	0.1541	0.499352
Acute myeloid leukemia	0.610293	1.71907	0.00228971	0.00882547	0.338	16/64	11.61%	BCL2A1A;BCL2A1B;BCL2A1D;CD14;RUNX1;SPI1;FCGR1;ITGAM;MYC;CSF1R;STAT5A;CCND1;CEBPA;STAT3;EIF4EBP1;LEF1	0.1161	0.471083
C-type lectin receptor signaling pathway	0.580588	1.71037	0.000569022	0.00974323	0.3712	27/93	10.42%	CLEC7A;BCL3;CCL22;CLEC4N;IL1B;MAP3K14;LSP1;CD209F;CD209A;IRF1;NFKB2;CASP1;PYCARD;RRAS;IKBKE;FCER1G;PLCG2;NFKBIA;CASP8;STAT1;RELB;NLRP3;NFATC1;CALML4;JUN;IRF9;NFATC4	0.1042	0.430392
Retrograde endocannabinoid signaling	-0.450138	-1.70469	0.0150987	0.258083	0.483	55/131	23.23%	RIMS1;KCNJ5;GABRE;GNG8;CNR1;PLCB1;PTGS2;PRKCA;PRKCB;GABRA1;SLC17A6;GABRB2;GABRQ;KCNJ3;KCNJ6;ADCY1;CACNA1A;ADCY5;GABRD;ITPR1;DAGLA;GABRG2;GRIA3;MGLL;GABRA4;GABRA2;MAPK11;GNG4;PLCB4;ABHD6;GRIA2;GNB5;GNG7;GRM1;GRIA4;ADCY9;GRM5;ADCY2;SLC32A1;GABRA3;FAAH;CACNA1B;ADCY8;GABRB3;KCNJ9;NAPEPLD;ADCY3;GABRG3;ITPR2;MAPK10;NDUFS2;MAPK14;GNG13;GNAQ;MAPK9	0.2323	0.316053
Glutamatergic synapse	-0.45202	-1.69313	0.0204626	0.232057	0.5001	49/103	20.92%	GRIN2C;HOMER1;GNG8;PLCB1;GRIN2A;PRKCA;PRKCB;SLC17A6;KCNJ3;GRM2;PPP3CA;ADCY1;GRM3;GRM4;CACNA1A;ADCY5;SLC1A2;ITPR1;GRIN2B;SHANK3;GRIA3;PPP3R1;SHANK1;HOMER2;PPP3CB;GNG4;PLCB4;GRIA2;GNB5;TRPC1;GRM8;GNG7;GRM1;GLS;GRIA4;ADCY9;GRIK1;GRM7;GRM5;ADCY2;SHANK2;ADCY8;GRIN1;DLG4;SLC1A1;PLA2G4B;ADCY3;GRIK2;ITPR2	0.2092	0.300943
Ferroptosis	0.645364	1.6866	0.00672443	0.012782	0.4606	17/37	18.34%	CYBB;HMOX1;SLC7A11;FTL1;GCLM;TRP53;CP;STEAP3;FTH1;SLC3A2;GPX4;GCLC;SAT2;TRF;TFRC;SAT1;PRNP	0.1834	0.336676
Taste transduction	-0.51735	-1.67716	0.0265407	0.218015	0.5255	21/39	19.21%	HTR1F;P2RX3;PKD2L1;GABRA1;HTR1A;GRM4;CACNA1A;GABBR2;PKD1L3;GABRA4;GABRA2;CHRM3;PDE1B;PDE1A;GRM1;SCN2A;GABRA3;HTR1B;ADCY8;GABBR1;HTR3A	0.1921	0.279427
Th17 cell differentiation	0.571012	1.66207	0.0020802	0.0167454	0.5544	31/84	11.79%	H2-AB1;H2-AA;H2-EB1;RORC;IL1B;H2-DMB1;H2-OA;RUNX1;IL2RG;IL21R;H2-OB;IL27RA;NFKBIE;IL6RA;NFKBIA;IL1R1;H2-DMB2;STAT5A;LCK;STAT1;TGFB1;NFATC1;TGFBR2;JUN;IL2RB;STAT3;IRF4;TGFBR1;RXRA;IL4RA;IL6ST	0.1179	0.256177
Cell cycle	0.547972	1.6514	0.0012296	0.018722	0.5993	41/117	20.69%	CDKN2B;CDK1;MCM3;CCNB2;CDC6;TTK;MYC;CDC45;BUB1B;CCND1;CHEK2;TGFB1;ESPL1;TRP53;CCNA2;MCM2;CDC14A;RBL1;MCM6;BUB1;CDC20;MCM7;CDKN1C;SFN;DBF4;CDK2;ANAPC13;CCND3;CDK4;GADD45B;CDKN2C;MCM4;PLK1;CHEK1;CDK6;GADD45G;CCND2;HDAC1;SMAD3;CDC25A;PCNA	0.2069	0.222356
Viral carcinogenesis	0.53411	1.65134	0.000215471	0.0184077	0.5996	46/162	19.04%	C3;H2-Q7;H2-Q4;H2-Q6;CDKN2B;IRF7;H2-K1;NFKB2;CDK1;H2-D1;TRAF1;SP100;EIF2AK2;LYN;NFKBIA;CCR5;CASP8;LTBR;STAT5A;CCND1;H2-T24;TRP53;CCNA2;CASP3;JUN;STAT3;RBL1;IRF9;IL6ST;CDC20;CREB3L1;CDK2;RELA;H2-M3;CCND3;CDK4;MAPK3;JAK3;CHEK1;H2-T23;CDK6;CREB3L2;TRAF2;BAX;CCND2;HDAC1	0.1904	0.222138
Human cytomegalovirus infection	0.523088	1.63475	0.000211909	0.0220086	0.665	43/199	11.35%	CCL5;CCL2;CCL4;CCL3;H2-Q7;CCL12;H2-Q4;H2-Q6;FAS;IL1B;TAP2;TAP1;RAC2;H2-K1;TNFRSF1A;CCR1;H2-D1;CXCR4;B2M;TAPBP;IL6RA;NFKBIA;CCR5;CASP8;MYC;IL1R1;PLCB2;CCND1;NFATC1;GNGT2;CALML4;H2-T24;TRP53;CASP3;STAT3;EIF4EBP1;GNA13;IL10RA;NFATC4;RIPK1;GNAI2;ADCY7;GNG5	0.1135	0.177178
Steroid biosynthesis	-0.622496	-1.62975	0.0358032	0.23888	0.6047	9/15	18.40%	CYP51;SC5D;MSMO1;DHCR24;EBP;SQLE;HSD17B7;TM7SF2;DHCR7	0.184	0.21846
B cell receptor signaling pathway	0.573214	1.62838	0.00533175	0.0232254	0.687	19/68	10.22%	CD22;PIRB;FCGR2B;RAC2;CARD11;DAPP1;PIK3AP1;PTPN6;IFITM1;LYN;BTK;NFKBIE;VAV1;PLCG2;NFKBIA;NFATC1;JUN;BLNK;INPP5D	0.1022	0.163043
Pentose and glucuronate interconversions	0.720207	1.62542	0.0174129	0.0235772	0.6987	8/16	16.17%	UGT1A6A;AKR1B8;UGT1A7C;UGDH;GUSB;SORD;DCXR;AKR1B10	0.1617	0.155709
Proteasome	0.608719	1.62141	0.0139155	0.0241918	0.713	32/42	33.00%	PSMB8;PSMB9;PSME2;PSME1;PSMB3;ADRM1;PSMA7;PSMA2;PSMA1;PSMD14;PSMA6;PSMD4;PSMA5;PSMA4;PSMB2;SEM1;PSMD3;PSMD2;PSMD1;PSMC2;PSMD11;PSMB4;PSMC3;PSMD7;PSMB1;PSMF1;PSMC6;PSMD12;PSMD6;PSMB7;PSMC4;PSMB6	0.33	0.14691
Leukocyte transendothelial migration	0.548331	1.6182	0.00377964	0.0246255	0.7248	31/93	15.95%	CYBB;ICAM1;CYBA;RAC2;ITGB2;MSN;CLDN19;NCF4;NCF2;CXCR4;ITGAM;NCF1;VAV1;RHOH;PLCG2;ITK;MYLPF;VCAM1;F11R;VASP;ITGAL;CLDN10;MYL12A;GNAI2;CLDN23;RAPGEF3;CTNNA1;CDH5;MMP2;PECAM1;VAV2	0.1595	0.139782
DNA replication	0.621215	1.61388	0.0154345	0.0254152	0.7396	23/35	26.11%	MCM3;MCM2;MCM6;POLE3;DNA2;LIG1;RPA2;MCM7;POLD2;RFC3;POLA1;MCM4;POLE;POLE4;RFC4;PRIM1;FEN1;POLA2;PCNA;RNASEH1;POLD1;RPA1;POLD3	0.2611	0.131003
Long-term potentiation	-0.453827	-1.59789	0.0316418	0.245918	0.6589	37/63	27.13%	GRIN2C;CAMK4;PLCB1;GRIN2A;PRKCA;PRKCB;CAMK2A;PPP3CA;ADCY1;RPS6KA3;ITPR1;GRIN2B;PPP3R1;PPP1CCB;PPP3CB;PLCB4;GRIA2;HRAS;CALM1;GRM1;PPP1CC;CALM2;GRM5;ADCY8;GRIN1;ITPR2;CALM3;GNAQ;PPP3CC;PPP1CA;PPP1CB;RPS6KA2;CAMK2B;MAPK1;BRAF;CAMK2G;CREBBP	0.2713	0.18118
ECM-receptor interaction	0.55296	1.59577	0.00526685	0.0302763	0.7963	31/77	13.94%	ITGA2;COMP;CD44;ITGA11;THBS2;SPP1;COL4A6;ITGA8;ITGA2B;VWF;COL2A1;SDC4;TNXB;LAMA5;COL6A1;LAMB3;ITGB5;COL4A4;COL4A5;GP9;LAMB2;LAMA1;COL4A1;COL6A2;HSPG2;COL9A2;COL1A2;CD36;FN1;COL9A1;DAG1	0.1394	0.0989233
p53 signaling pathway	0.555989	1.5854	0.00749465	0.0331781	0.8244	32/68	23.59%	FAS;SERPINE1;CDK1;CCNB2;CASP8;BBC3;CCND1;CHEK2;TRP53;CASP3;STEAP3;SIVA1;GTSE1;SFN;CDK2;BID;SESN2;CCND3;CDK4;GADD45B;CHEK1;CDK6;IGFBP3;SESN3;BAX;GADD45G;CCND2;TRP73;RRM2;APAF1;GORAB;PIDD1	0.2359	0.083862
GABAergic synapse	-0.434555	-1.57902	0.0369581	0.242709	0.6913	36/80	20.55%	GABRE;GNG8;PRKCA;PRKCB;GABRA1;GABRB2;GABRQ;KCNJ6;ADCY1;CACNA1A;ADCY5;GABRD;GABBR2;GAD1;GABRG2;GABRA4;GPHN;GABRA2;GNG4;GNB5;PLCL1;GNG7;TRAK2;GLS;ADCY9;ADCY2;SLC32A1;GABRA3;CACNA1B;ADCY8;GABRB3;GABBR1;SLC12A5;GAD2;ADCY3;GABRG3	0.2055	0.160333
Gastric acid secretion	-0.447136	-1.57496	0.0296912	0.226642	0.6977	33/63	23.03%	ATP4A;KCNE2;PLCB1;CCKBR;ATP1A1;PRKCA;PRKCB;CAMK2A;SSTR2;KCNJ2;ADCY1;ADCY5;ITPR1;SST;CHRM3;PLCB4;KCNK2;MYLK3;CALM1;ADCY9;CALM2;CFTR;HRH2;ADCY2;ATP1A2;ADCY8;ATP1B2;ADCY3;ITPR2;CALM3;CAR2;GNAQ;MYLK	0.2303	0.156331
Circadian entrainment	-0.427002	-1.56786	0.0387658	0.215424	0.7082	38/89	18.67%	GRIN2C;RYR1;FOS;KCNJ5;ADCYAP1;GNG8;PLCB1;GRIN2A;PRKCA;PRKCB;GUCY1A2;KCNJ3;CAMK2A;KCNJ6;ADCY1;PRKG2;NOS1AP;ADCY5;ITPR1;GRIN2B;GRIA3;GNG4;PLCB4;CACNA1I;GRIA2;GNB5;CALM1;GNG7;GRIA4;ADCY9;CALM2;ADCY2;RASD1;ADCY8;GRIN1;PRKG1;GUCY1A1;KCNJ9	0.1867	0.149844
Renin-angiotensin system	-0.586893	-1.54928	0.0504544	0.216047	0.7369	7/16	15.57%	ACE2;AGTR2;AGT;MAS1;ACE;AGTR1A;ENPEP	0.1557	0.132591
HIF-1 signaling pathway	0.52609	1.54776	0.00677227	0.047581	0.9157	26/94	17.89%	TIMP1;CYBB;HMOX1;SERPINE1;ANGPT1;HK3;ANGPT4;TLR4;PLCG2;ENO1B;IL6RA;ANGPT2;HK2;LTBR;EDN1;STAT3;EIF4EBP1;SLC2A1;IFNGR1;ALDOA;RELA;ENO3;MAPK3;TRF;TFRC;ENO4	0.1789	0.0382468
Human immunodeficiency virus 1 infection	0.496439	1.54726	0.00148557	0.0471178	0.9166	37/182	11.35%	H2-Q7;H2-Q4;TLR2;H2-Q6;FAS;BST2;TRIM30D;TAP2;APOBEC3;TAP1;RAC2;H2-K1;TNFRSF1A;IRAK4;CDK1;H2-D1;TRIM12C;CXCR4;B2M;TLR4;CCNB2;TAPBP;PLCG2;NFKBIA;CCR5;CASP8;TNFRSF1B;NFATC1;GNGT2;CALML4;H2-T24;CASP3;JUN;NFATC4;RIPK1;GNAI2;GNG5	0.1135	0.0378201
Amoebiasis	0.533138	1.53713	0.0105789	0.051309	0.9337	27/78	13.22%	TLR2;IL1B;CD14;ITGB2;IL1R2;COL4A6;COL3A1;ITGAM;TLR4;GNA15;GNA14;IL1R1;PLCB2;CD1D1;HSPB1;MUC2;LAMA5;TGFB1;LAMB3;CASP3;COL4A4;COL4A5;LAMB2;LAMA1;COL4A1;COL1A2;FN1	0.1322	0.0297926
Prolactin signaling pathway	0.54489	1.53398	0.0174342	0.0521021	0.9372	12/63	11.69%	PRL;IRF1;ESR1;STAT5A;CCND1;STAT1;LHB;GCK;STAT3;SOCS3;SHC1;SHC4	0.1169	0.0281677
Olfactory transduction	-0.456304	-1.52702	0.0371113	0.222152	0.7704	25/46	21.03%	OLFR464;GUCY2E;OLFR287;OLFR78;OLFR1393;CAMK2A;OLFR1564;PRKG2;CNGB1;PDE1B;OLFR784;OLFR1388;NCALD;ANO2;CALM1;PDE1A;GNG7;GNAL;CALM2;SLC8A1;PRKG1;RGS2;SLC8A2;ADCY3;CALM3	0.2103	0.113284
mRNA surveillance pathway	-0.418139	-1.51504	0.0426204	0.21924	0.7868	1/87	0.02%	GM2436	0.0002	0.104136
Glutathione metabolism	0.545496	1.50717	0.0226577	0.0656493	0.9694	24/54	16.25%	MGST1;GSTM1;GSTP2;OPLAH;GSTO2;GSTT2;GSR;GSTA4;GSTA3;HPGDS;GCLM;NAT8F7;G6PDX;GSTM6;NAT8F2;GPX8;PGD;GPX1;IDH2;GSTP1;GPX4;GCLC;GSTM2;RRM1	0.1625	0.013497
Malaria	0.57455	1.49997	0.0391185	0.0690845	0.976	14/36	9.23%	CCL2;CCL12;TLR2;IL1B;ICAM1;COMP;ITGB2;TLR9;THBS2;TLR4;VCAM1;CD40;TGFB1;ITGAL	0.0923	0.0105502
Adrenergic signaling in cardiomyocytes	-0.39104	-1.49698	0.0344009	0.222604	0.8108	55/135	23.67%	GM2436;SCN4B;ATP2B2;CACNG3;PLCB1;ADRB1;ATP1A1;PRKCA;PLN;AGTR2;ADRA1D;CACNA2D1;CACNA2D3;CAMK2A;ATP2B1;AGT;CACNB4;ADCY1;ATP2A2;ADCY5;MYH7;MAPK11;PPP1CCB;PLCB4;CACNG2;CACNB1;ATP2B3;CACNA2D4;AGTR1A;CALM1;ADRA1B;PPP1CC;ADCY9;CALM2;CACNB2;AKT3;RAPGEF4;ADCY2;ATP1A2;ADCY8;SLC8A1;ATP1B2;PPP2CA;SCN1B;ADCY3;CALM3;ATF2;CREM;PPP2R2A;RYR2;MAPK14;GNAQ;PPP2R5E;PPP1CA;PPP1CB	0.2367	0.0910863
Cellular senescence	0.485266	1.49216	0.00594017	0.0729601	0.9808	46/151	20.20%	H2-Q7;H2-Q4;H2-Q6;CDKN2B;SERPINE1;H2-K1;IL1A;CDK1;H2-D1;RRAS;SQSTM1;CCNB2;TRAF3IP2;MYC;CCND1;CHEK2;TGFB1;NFATC1;CALML4;H2-T24;TRP53;CCNA2;TGFBR2;ZFP36L1;EIF4EBP1;RBL1;NFATC4;TGFBR1;FOXM1;CDK2;RELA;H2-M3;CCND3;CDK4;GADD45B;MAPK3;CHEK1;H2-T23;CDK6;IGFBP3;GADD45G;CCND2;TRPV4;SMAD3;CDC25A;NFKB1	0.202	0.00841954
Transcriptional misregulation in cancer	0.484602	1.48142	0.00718719	0.0790283	0.9868	46/143	19.04%	BCL2A1A;SIX1;BCL2A1B;BCL2A1D;CD14;RUNX1;IL1R2;SPI1;TRAF1;FCGR1;HHEX;CD86;ITGAM;BIRC3;MYC;CSF1R;LYL1;CD40;HPGD;CEBPA;NFKBIZ;TRP53;TGFBR2;IL2RB;SPINT1;BAIAP3;FLI1;DDIT3;UTY;NUPR1;RXRA;AFF1;ASPSCR1;RELA;CEBPB;GADD45B;TCF3;CDKN2C;ERG;IGFBP3;LMO2;BAX;GADD45G;BMP2K;CCND2;HDAC1	0.1904	0.00577086
Cocaine addiction	-0.443301	-1.46797	0.0540401	0.237774	0.8486	12/45	7.71%	GRIN2C;SLC18A2;GRIN2A;BDNF;PPP1R1B;RGS9;GRM2;DRD2;DRD1;GRM3;ADCY5;GRIN2B	0.0771	0.071297
Small cell lung cancer	0.499006	1.46181	0.0247168	0.0926959	0.9931	30/90	18.64%	ITGA2;CDKN2B;TRAF1;COL4A6;ITGA2B;BIRC3;NFKBIA;MYC;CCND1;LAMA5;CKS2;TRP53;LAMB3;CASP3;COL4A4;COL4A5;LAMB2;LAMA1;COL4A1;RXRA;FN1;CDK2;RELA;ITGA6;CDK4;GADD45B;CDK6;TRAF2;BAX;GADD45G	0.1864	0.00300702
Amino sugar and nucleotide sugar metabolism	0.543366	1.45455	0.0496847	0.0973583	0.9952	19/44	24.09%	RENBP;HK3;HEXB;HK2;GCK;CYB5R3;UGDH;NPL;CHIA1;HEXA;AMDHD2;GNPDA1;CYB5R1;PGM2;GPI1;GALK1;UAP1L1;GMPPA;NAGK	0.2409	0.00208963
Th1 and Th2 cell differentiation	0.505943	1.45179	0.0320988	0.0984273	0.9959	25/71	16.88%	H2-AB1;H2-AA;H2-EB1;H2-DMB1;H2-OA;IL2RG;H2-OB;NFKBIE;NFKBIA;H2-DMB2;STAT5A;LCK;STAT1;NFATC1;JUN;IL2RB;IL4RA;MAML2;IFNGR1;NOTCH3;RELA;ZAP70;MAPK3;JAK3;H2-DMA	0.1688	0.00178427
Ribosome	0.472547	1.43693	0.0165053	0.109602	0.9977	91/131	37.86%	RPS27L;GM4925;RPL36;RPL22L1;RPL10A;RPS28;RPS27;RPS9;RPLP2;RPL30;RPL35;RPL18A;RPL37A;RPL22;RPL11;RPS15;FAU;RPS18;MRPL14;RPS23;RPS5;RPS29;RPS16;RPS12;RPS14;RPL23A;RPL38;RPS21;RPL35A;MRPS6;RPS27A;RPL32;RPS11;RPS10;RPS19;RPL39;RPS6;RPS17;RPS13;RPL37;RPS20;RPS25;RPL34;RPL37RT;RPS3A1;RPS26;RPL41;MRPL33;MRPS18C;RPS3;RPS15A;UBA52;RPS7;RPS24;RPL23;MRPL10;RPL28;RPL7A;RPL17;MRPS11;RPS4X;RPL26;RPL13A;RPL21;R…	0.3786	0.00100003
PI3K-Akt signaling pathway	0.447115	1.42543	0.00299432	0.119023	0.9986	69/301	13.41%	PRL;GH;GM2446;OSMR;ITGA2;TLR2;COMP;CSF1;VEGFD;PIK3AP1;IL2RG;ITGA11;THBS2;ANGPT1;SPP1;COL4A6;ITGA8;ITGA2B;ANGPT4;LPAR5;PIK3CG;VWF;TLR4;CSF3R;IL6RA;ANGPT2;COL2A1;MYC;CSF1R;TNXB;CCND1;LAMA5;COL6A1;IL3RA;GNGT2;FGF18;FGF7;TRP53;LAMB3;IL7R;IL2RB;ITGB5;FLT4;IGF2;COL4A4;PGF;F2R;COL4A5;PDGFD;EIF4EBP1;LAMB2;LPAR6;FGF23;LAMA1;COL4A1;EFNA4;EFNA1;COL6A2;GNG5;RXRA;PCK2;IL4RA;BCL2L11;COL9A2;COL1A2;FGF2;FN1;FGFR…	0.1341	0.000608438
Alcoholism	-0.386902	-1.42273	0.0620018	0.272377	0.9	27/97	15.88%	GRIN2C;NPY;SLC18A2;ADORA2A;HDAC9;CAMK4;CAMKK2;GNG8;GRIN2A;BDNF;PPP1R1B;SHC3;DRD2;CRH;DRD1;ADCY5;GRIN2B;PPP1CCB;GNG4;DDC;GNB5;HRAS;CALM1;GNG7;PPP1CC;SOS1;CALM2	0.1588	0.0457575
Hepatitis B	0.461961	1.41342	0.0197771	0.129384	0.9994	38/142	16.81%	TLR2;CASP12;FAS;IRF7;IRAK4;DDX58;TICAM2;IKBKE;TLR4;IFIH1;NFKBIA;CASP8;MYC;STAT5A;STAT1;TGFB1;NFATC1;TRP53;CCNA2;TGFBR2;CASP3;JUN;STAT3;NFATC4;TGFBR1;HSPG2;TICAM1;BIRC5;ELK1;CREB3L1;CDK2;BID;RELA;FADD;IRAK1;TIRAP;MAPK3;JAK3	0.1681	0.000260655
Calcium signaling pathway	-0.362237	-1.41329	0.0608	0.269475	0.9099	77/170	20.27%	GRIN2C;RYR1;HTR5B;ADORA2A;TACR3;HTR7;CAMK4;HTR2A;ATP2B2;P2RX3;PLCZ1;CHRNA7;PLCB1;AVPR1A;GRIN2A;CCKBR;ADRB1;PRKCA;PLN;ADRA1D;PRKCB;ATP2A3;CAMK2A;ATP2B1;PPP3CA;ADCY1;DRD1;PTGER1;CAMK1G;CACNA1A;ATP2A2;ITPR1;PPP3R1;HTR2C;HTR4;PPP3CB;CHRM3;PLCD3;PLCB4;PDE1B;ATP2B3;MYLK3;CACNA1I;AGTR1A;HTR6;CALM1;PDE1A;ITPKA;ORAI2;GRM1;ADRA1B;GNAL;ADCY9;PDGFRB;GRPR;ERBB4;CHRM1;CALM2;HRH2;GRM5;TRHR;ADCY2;DRD5;SPHK2;SLC2…	0.2027	0.0410063
Glycolysis / Gluconeogenesis	0.508598	1.39654	0.0668396	0.145404	0.9998	20/51	21.55%	GALM;ADH1;ALDOB;HK3;ENO1B;HK2;ALDH3B1;GCK;ALDH3A1;ACSS1;PCK2;ALDOA;ENO3;ALDH9A1;ENO4;ALDH2;ADH5;ALDH7A1;PGM2;GPI1	0.2155	8.68676e-05
Pentose phosphate pathway	0.572234	1.39632	0.0863724	0.143856	0.9998	10/25	21.55%	TKTL2;ALDOB;G6PDX;PGD;DERA;ALDOA;RBKS;TKT;PGM2;GPI1	0.2155	8.68676e-05
ABC transporters	0.523759	1.38919	0.0756132	0.150173	0.9999	11/40	11.97%	ABCA13;TAP2;TAP1;ABCA1;ABCG3;ABCC3;ABCC4;ABCA8A;ABCC6;ABCA9;ABCA8B	0.1197	4.34316e-05
Cholinergic synapse	-0.370025	-1.38605	0.0727763	0.287871	0.9331	40/105	20.92%	CHRNA3;FOS;CAMK4;GNG8;CHRNA7;PLCB1;PRKCA;PRKCB;KCNJ12;CHRM4;KCNJ3;CAMK2A;KCNJ14;KCNJ2;KCNJ6;ADCY1;CACNA1A;ADCY5;KCNQ5;ITPR1;GNG4;CHRM3;PLCB4;GNB5;CHRNB4;HRAS;GNG7;SLC5A7;ADCY9;CHRM1;AKT3;ADCY2;CHRNB2;CACNA1B;ADCY8;CHRNA4;CHAT;ADCY3;ACHE;ITPR2	0.2092	0.0300718
Chronic myeloid leukemia	0.479965	1.38442	0.0564109	0.153951	0.9999	23/75	20.20%	RUNX1;NFKBIA;MYC;STAT5A;CCND1;TGFB1;TRP53;TGFBR2;SHC1;TGFBR1;SHC4;CTBP2;RELA;CDK4;GADD45B;MAPK3;GAB2;CDK6;BAX;GADD45G;HDAC1;SMAD3;NFKB1	0.202	4.34316e-05
Regulation of lipolysis in adipocytes	-0.417458	-1.38391	0.0771499	0.277426	0.9338	20/46	20.27%	NPY;IRS4;ADRB1;PTGS2;NPY1R;ADCY1;PRKG2;ADCY5;MGLL;ABHD5;IRS1;ADCY9;AKT3;ADCY2;IRS2;ADORA1;ADCY8;PRKG1;ADRB3;ADCY3	0.2027	0.0297461
Oxytocin signaling pathway	-0.359079	-1.38309	0.0752688	0.266262	0.9343	60/139	23.67%	RYR1;FOS;KCNJ5;CAMK4;CAMKK2;CACNG3;PLCB1;PTGS2;PRKCA;PRKCB;GUCY1A2;KCNJ12;CACNA2D1;KCNJ3;CACNA2D3;CAMK2A;PPP3CA;CACNB4;KCNJ14;KCNJ2;KCNJ6;ADCY1;ROCK2;CAMK1G;TRPM2;ADCY5;ITPR1;PPP3R1;MEF2C;PPP1CCB;PPP3CB;PLCB4;CACNG2;CACNB1;MYLK3;CACNA2D4;HRAS;CALM1;PPP1R12A;PPP1CC;ADCY9;PRKAA2;CALM2;CACNB2;ADCY2;ADCY8;GUCY1A1;KCNJ9;PLA2G4B;RGS2;ADCY3;ITPR2;CALM3;PPP1R12B;RYR2;GNAQ;MYLK;PPP3CC;PPP1CA;PPP1CB	0.2367	0.0295137
Pathways in cancer	0.426414	1.37995	0.0021296	0.157385	0.9999	136/464	18.70%	MGST1;ITGA2;FAS;CDKN2B;HMOX1;NQO1;BDKRB2;GSTM1;CSF2RB2;CSF2RB;RAC2;GSTP2;NFKB2;RUNX1;VEGFD;SPI1;TRAF1;IL2RG;CXCR4;COL4A6;ITGA2B;LPAR5;ESR1;BIRC3;PLCG2;CSF3R;IL6RA;NFKBIA;CASP8;MYC;CSF1R;NFE2L2;PLCB2;GSTO2;GSTT2;TXNRD1;IL13RA1;STAT5A;BBC3;CCND1;LAMA5;TXNRD3;STAT1;GSTA4;GSTA3;TGFB1;IL3RA;GNGT2;CALML4;EDN1;CEBPA;FGF18;FGF7;CKS2;TRP53;CSF2RA;LAMB3;TGFBR2;WNT5B;CASP3;IL7R;JUN;IL2RB;FLT4;GSTM6;STAT3;IG…	0.187	4.34316e-05
Vasopressin-regulated water reabsorption	-0.419285	-1.37234	0.080292	0.266865	0.9432	1/39	0.05%	AVP	0.0005	0.0253962
Insulin secretion	-0.379119	-1.36868	0.0643045	0.260076	0.9458	35/71	25.97%	ADCYAP1;GLP1R;PLCB1;ATP1A1;PRKCA;PRKCB;CAMK2A;KCNU1;ADCY1;ADCY5;SNAP25;PCLO;RIMS2;CHRM3;PLCB4;STX1A;CCK;KCNMA1;ADCY9;RAPGEF4;ADCY2;ATP1A2;TRPM4;ADCY8;KCNJ11;ATP1B2;ADCY3;ATF2;RYR2;GNAQ;ATP1B1;CAMK2B;RAB3A;ATF6B;KCNN2	0.2597	0.0242007
Glycosaminoglycan degradation	0.606566	1.36479	0.114472	0.173959	0.9999	7/16	19.79%	HEXB;GALNS;NAGLU;GUSB;HEXA;GNS;IDUA	0.1979	4.34316e-05
Hepatocellular carcinoma	0.442696	1.36379	0.0314935	0.173184	0.9999	44/157	18.70%	MGST1;HMOX1;NQO1;GSTM1;GSTP2;PLCG2;MYC;NFE2L2;GSTO2;GSTT2;TXNRD1;CCND1;TXNRD3;GSTA4;GSTA3;TGFB1;TRP53;TGFBR2;WNT5B;GSTM6;IGF2;WNT10B;SHC1;TGFBR1;LEF1;SHC4;FZD7;FZD6;GSTP1;ELK1;WNT5A;FZD5;GSTM2;CDK4;GADD45B;MAPK3;LRP5;TCF7L1;FZD10;CDK6;FZD1;BAX;GADD45G;GSTT3	0.187	4.34316e-05
Lysosome	0.453999	1.36349	0.0428379	0.171579	0.9999	47/114	27.88%	SLC11A1;CTSS;CTSC;CD68;CD63;CTSZ;LAPTM5;CTSH;DNASE2A;HEXB;ACP5;CTSD;LAMP2;GALNS;NAGLU;LGMN;NAGA;GUSB;TCIRG1;MAN2B1;CTSL;HEXA;FUCA1;CTSA;NPC2;SUMF1;GM2A;GNS;MANBA;AGA;IDUA;LAPTM4A;CTSO;CLN3;CTNS;LAMP1;CD164;CTSF;HYAL1;SLC11A2;CTSB;CLN5;ARSA;CLTB;NAGPA;M6PR;AP4M1	0.2788	4.34316e-05
Tryptophan metabolism	0.521433	1.35728	0.098553	0.177497	0.9999	7/36	5.28%	AOX1;INMT;CYP1B1;HAAO;AADAT;CAT;IL4I1	0.0528	4.34316e-05
Starch and sucrose metabolism	0.554578	1.35356	0.113241	0.180271	0.9999	10/24	21.55%	AMY2A5;HK3;PYGL;HK2;GCK;AMY1;GBE1;PGM2;PYGB;GPI1	0.2155	4.34316e-05
Mismatch repair	0.560331	1.34266	0.121893	0.192553	0.9999	16/22	35.67%	LIG1;RPA2;POLD2;RFC3;RFC4;PCNA;POLD1;RPA1;POLD3;MSH6;SSBP1;PMS2;MLH1;RPA3;RFC2;POLD4	0.3567	4.34316e-05
Adipocytokine signaling pathway	0.477293	1.34011	0.088143	0.193917	0.9999	13/60	13.02%	POMC;SLC2A4;TNFRSF1A;NFKBIE;NFKBIA;TNFRSF1B;STAT3;SOCS3;ACACB;RXRA;PCK2;SLC2A1;CD36	0.1302	4.34316e-05
Fc gamma R-mediated phagocytosis	0.459989	1.33982	0.0695026	0.192234	0.9999	22/84	17.45%	FCGR2B;RAC2;PTPRC;FCGR1;WAS;DOCK2;HCK;NCF1;LYN;VAV1;PLCG2;ARPC1B;VASP;ASAP3;INPP5D;PLD2;PRKCD;WASF2;VAV2;MAPK3;GAB2;PLPP3	0.1745	4.34316e-05
Synaptic vesicle cycle	-0.381082	-1.334	0.0891841	0.289738	0.9678	40/67	35.27%	SLC18A2;RIMS1;UNC13A;SLC17A6;CPLX1;CACNA1A;SNAP25;SLC1A2;STX1A;STX1B;ATP6V0A4;SYT1;CPLX2;STXBP1;UNC13C;SLC32A1;CACNA1B;DNM3;SLC1A1;ATP6V1E1;ATP6V1G2;UNC13B;ATP6V0A1;ATP6V0E2;AP2B1;SLC17A7;RAB3A;NSF;ATP6V1D;ATP6V0B;ATP6V0A2;CPLX3;ATP6V0C;SLC6A7;SLC6A3;CLTC;SLC6A1;ATP6V1C1;AP2A1;ATP6V1H	0.3527	0.0142144
Proteoglycans in cancer	0.426647	1.32809	0.0386946	0.206587	1	46/185	16.23%	ITGA2;TLR2;FLNC;FAS;MSN;CD44;LUM;PTPN6;RRAS;HCLS1;CD63;PLCE1;ESR1;TLR4;PLCG2;MYC;SDC4;DCN;CCND1;TFAP4;TGFB1;FLNA;TRP53;WNT5B;CASP3;ITGB5;STAT3;IGF2;WNT10B;SMO;HSPG2;COL1A2;CTSL;FZD7;FZD6;ELK1;WNT5A;FGF2;FN1;FGFR1;FZD5;CAV2;MMP2;IQGAP1;VAV2;MAPK3	0.1623	0
Protein digestion and absorption	0.470171	1.32672	0.0939629	0.206261	1	23/65	13.41%	SLC1A5;SLC7A7;COL5A3;COL18A1;COL4A6;COL13A1;COL3A1;XPNPEP2;COL2A1;COL6A1;KCNQ1;CPA2;COL22A1;COL4A4;COL4A5;COL5A1;COL4A1;COL6A2;COL27A1;COL9A2;COL1A2;SLC3A2;COL9A1	0.1341	0
Human papillomavirus infection	0.415016	1.32385	0.0185376	0.208082	1	82/302	18.69%	OASL1;H2-Q7;GM2446;H2-Q4;OASL2;ITGA2;H2-Q6;FAS;ISG15;COMP;H2-K1;IRF1;TNFRSF1A;H2-D1;ITGA11;IKBKE;THBS2;SPP1;EIF2AK2;COL4A6;ITGA8;ITGA2B;VWF;COL2A1;CASP8;TNXB;CCND1;LAMA5;STAT1;MX2;COL6A1;MFNG;H2-T24;TRP53;CCNA2;LAMB3;WNT5B;CASP3;ITGB5;COL4A4;COL4A5;WNT10B;EIF4EBP1;RBL1;IRF9;LAMB2;LAMA1;COL4A1;COL6A2;TCIRG1;TICAM1;COL9A2;COL1A2;FZD7;MAML2;FZD6;WNT5A;FN1;COL9A1;NOTCH3;CREB3L1;FZD5;CDK2;RELA;H2-M3;C…	0.1869	0
Focal adhesion	0.423496	1.31964	0.0444586	0.211894	1	49/187	16.23%	ITGA2;FLNC;RAC2;COMP;VEGFD;ITGA11;THBS2;SPP1;COL4A6;ITGA8;ITGA2B;VWF;BIRC3;VAV1;COL2A1;MYLPF;TNXB;CCND1;LAMA5;PARVG;COL6A1;VASP;FLNA;LAMB3;JUN;ITGB5;FLT4;MYL12A;COL4A4;PGF;COL4A5;PDGFD;SHC1;LAMB2;LAMA1;COL4A1;COL6A2;SHC4;COL9A2;COL1A2;ELK1;FN1;COL9A1;TLN1;CAV2;CCND3;ITGA6;VAV2;MAPK3	0.1623	0
Pancreatic cancer	0.457816	1.31258	0.0956194	0.219982	1	28/74	27.13%	RAC2;CCND1;STAT1;TGFB1;TRP53;TGFBR2;STAT3;TGFBR1;RAD51;RELA;CDK4;GADD45B;MAPK3;RALB;CDK6;BAX;GADD45G;SMAD3;NFKB1;BRCA2;EGF;EGFR;ERBB2;E2F2;TGFB2;PIK3R1;RALBP1;AKT1	0.2713	0
Primary bile acid biosynthesis	0.626671	1.3068	0.169066	0.226325	1	4/11	11.66%	ACOX2;CH25H;HSD3B7;CYP7B1	0.1166	0
Galactose metabolism	0.527675	1.30064	0.146528	0.233426	1	6/26	9.55%	GALM;AKR1B8;HK3;HK2;GCK;B4GALT1	0.0955	0
Non-alcoholic fatty liver disease (NAFLD)	0.426927	1.29395	0.0798204	0.241537	1	22/131	14.68%	FAS;IL1B;TNFRSF1A;IL1A;MLXIPL;NR1H3;IL6RA;CASP8;COX6B2;TGFB1;CEBPA;CASP3;JUN;SOCS3;DDIT3;CASP7;RXRA;BCL2L11;SREBF1;COX4I2;BID;RELA	0.1468	0
Porphyrin and chlorophyll metabolism	0.523217	1.2803	0.165217	0.26119	1	8/25	15.88%	UGT1A6A;HMOX1;UGT1A7C;BLVRB;CP;GUSB;FXN;PPOX	0.1588	0
Salivary secretion	-0.359199	-1.2741	0.107254	0.36002	0.9871	32/63	21.03%	TRPV6;ATP2B2;PLCB1;ADRB1;ATP1A1;PRKCA;ADRA1D;PRKCB;GUCY1A2;ATP2B1;ADCY1;PRKG2;ADCY5;ITPR1;CHRM3;PLCB4;ATP2B3;KCNMA1;CALM1;ADRA1B;ADCY9;CALM2;ADCY2;ATP1A2;ADCY8;PRKG1;GUCY1A1;ATP1B2;ADRB3;ADCY3;ITPR2;CALM3	0.2103	0.00563885
T cell receptor signaling pathway	0.435205	1.26459	0.12577	0.285441	1	21/82	16.23%	PDCD1;MAP3K14;CARD11;PTPRC;PTPN6;NFKBIE;VAV1;ITK;NFKBIA;LCP2;LCK;TEC;NFATC1;JUN;ICOS;MAP3K8;RELA;CDK4;ZAP70;VAV2;MAPK3	0.1623	0
Platelet activation	0.420429	1.25856	0.119013	0.293206	1	33/110	18.12%	ITGA2;TBXAS1;FERMT3;FCER1G;GUCY1B2;ITGA2B;PIK3CG;COL3A1;VWF;LYN;BTK;PLCG2;APBB1IP;PLCB2;LCP2;VAMP8;VASP;P2RY1;MYL12A;F2R;GP9;GNA13;GNAI2;ADCY7;COL1A2;TLN1;P2RY12;PTGS1;PIK3R5;MAPK3;SNAP23;COL1A1;PLCB3	0.1812	0
Folate biosynthesis	0.526009	1.25489	0.192749	0.297039	1	9/21	21.03%	MOCOS;AKR1B8;MOCS1;GCH1;AKR1B10;DHFR;PCBD1;PTS;GGH	0.2103	0
Pyrimidine metabolism	0.449119	1.25159	0.16172	0.30017	1	24/55	27.18%	TK1;AK9;CDA;UPP1;DPYD;TYMS;RRM1;NME7;NME6;NT5C1A;PNP;ENTPD1;UCKL1;DHODH;RRM2;CTPS2;NME3;ENTPD5;NT5E;CANT1;ENPP3;UCK1;UPP2;UPB1	0.2718	0
Renin secretion	-0.354957	-1.24597	0.134251	0.390694	0.9924	26/58	21.03%	PTGER4;ADCYAP1;PLCB1;ADRB1;GUCY1A2;AGT;PPP3CA;KCNJ2;PRKG2;ADCY5;ITPR1;PPP3R1;PPP3CB;PLCB4;ACE;PDE1B;AGTR1A;KCNMA1;CALM1;PDE1A;CALM2;ADORA1;GUCY1A1;ADRB3;ITPR2;CALM3	0.2103	0.00331324
Base excision repair	0.480086	1.24199	0.189143	0.315085	1	18/34	28.94%	PARP3;NEIL3;POLE3;PARP4;NTHL1;LIG1;OGG1;POLD2;POLE;POLE4;FEN1;PCNA;MUTYH;POLD1;POLD3;PARP2;APEX1;XRCC1	0.2894	0
Valine, leucine and isoleucine degradation	0.453994	1.23905	0.184938	0.317496	1	23/48	25.23%	AOX1;IL4I1;HMGCS2;ACADS;BCKDHA;MCCC2;HADH;ALDH9A1;PCCB;ACADSB;ALDH6A1;ECHS1;ACSF3;ALDH2;ALDH7A1;IVD;MCCC1;HIBCH;HADHB;HMGCLL1;ALDH1B1;HIBADH;ACAD8	0.2523	0
Cholesterol metabolism	0.477716	1.23745	0.191011	0.317453	1	9/35	17.38%	APOC1;TSPO;LRP2;ABCA1;LIPC;APOE;CD36;NPC2;LPL	0.1738	0
Selenocompound metabolism	0.547418	1.23432	0.218005	0.320454	1	3/16	7.45%	INMT;TXNRD1;TXNRD3	0.0745	0
Pancreatic secretion	-0.344111	-1.22868	0.130818	0.405285	0.9948	35/68	23.25%	GM10334;PNLIP;ATP2B2;CTRL;PLCB1;ATP1A1;PLA2G3;PRKCA;PRKCB;ATP2A3;ATP2B1;ADCY1;ATP2A2;ADCY5;ITPR1;CHRM3;PLCB4;ATP2B3;CCK;KCNMA1;TRPC1;ADCY9;RAB27B;CFTR;ADCY2;ATP1A2;ADCY8;ATP1B2;ADCY3;ITPR2;RYR2;RAB11A;CAR2;GNAQ;SLC12A2	0.2325	0.00226422
One carbon pool by folate	0.530797	1.21955	0.235303	0.345822	1	11/18	31.16%	ALDH1L2;TYMS;DHFR;AMT;SHMT1;ATIC;ALDH1L1;MTHFS;SHMT2;MTHFSL;MTHFD1	0.3116	0
Regulation of actin cytoskeleton	0.390555	1.21435	0.121586	0.352927	1	41/189	16.23%	ITGAX;ITGA2;BDKRB2;RAC2;ITGB2;MSN;IQGAP3;WAS;RRAS;INSRR;ITGA11;CXCR4;ITGA8;ITGA2B;LPAR5;ITGAM;VAV1;MYLPF;NCKAP1L;ARPC1B;FGF18;FGF7;ITGAL;ITGB5;MYL12A;F2R;PDGFD;GNA13;FGF23;ITGAE;SPATA13;FGF2;FN1;FGFR1;MYH14;WASF2;ITGA6;IQGAP1;TMSB4X;VAV2;MAPK3	0.1623	0
Nicotinate and nicotinamide metabolism	0.479328	1.21162	0.221448	0.355214	1	10/29	19.72%	AOX1;NAPRT;QPRT;NNMT;CD38;NADK2;NNT;NT5C1A;PNP;NMNAT3	0.1972	0
Hippo signaling pathway	0.39242	1.20716	0.149572	0.360962	1	45/146	20.30%	SERPINE1;ITGB2;SNAI2;CRB2;MYC;BBC3;CCND1;TGFB1;TGFBR2;WNT5B;TEAD3;WNT10B;TEAD2;TGFBR1;WTIP;LEF1;BIRC5;AJUBA;GDF5;FZD7;FZD6;WNT5A;CTNNA1;FZD5;TEAD1;BMP7;RASSF4;CCND3;PARD6B;BMP6;ID1;TCF7L1;CRB1;TEAD4;BMPR1B;FZD10;WWTR1;FZD1;MOB1A;CCND2;SMAD3;LIMD1;TRP73;YAP1;PARD6G	0.203	0
Homologous recombination	0.46141	1.20681	0.220868	0.358489	1	24/38	36.79%	BRIP1;RAD51B;RAD51;RPA2;POLD2;PALB2;BRCA2;XRCC2;RAD54L;TOP3A;SEM1;POLD1;RPA1;POLD3;SSBP1;BABAM1;BARD1;UIMC1;RPA3;TOPBP1;RAD50;POLD4;MRE11A;RAD52	0.3679	0
Fatty acid degradation	0.459396	1.2058	0.218444	0.357425	1	21/37	26.47%	ADH1;ACADS;CPT2;ECI2;ECI1;ACADVL;HADH;ALDH9A1;ACADL;ACADSB;ECHS1;ALDH2;CPT1A;ADH5;ALDH7A1;ACSBG1;HADHB;ACOX1;ALDH1B1;GCDH;ACOX3	0.2647	0
Mineral absorption	0.463827	1.19943	0.225088	0.367042	1	7/34	10.80%	SLC39A4;CYBRD1;HMOX1;FTL1;MT2;MT1;FTH1	0.108	0
Fanconi anemia pathway	0.440153	1.19875	0.21349	0.365318	1	25/49	33.32%	FANCA;BRIP1;TELO2;POLN;RAD51;RPA2;FANCI;PALB2;FANCG;FANCC;BRCA2;FANCL;CENPS;TOP3A;FANCF;RPA1;FANCD2;ATR;POLK;PMS2;MLH1;RPA3;FAN1;ERCC1;POLI	0.3332	0
Carbohydrate digestion and absorption	0.474596	1.19456	0.242035	0.370626	1	6/29	11.26%	AMY2A5;HK3;HK2;PLCB2;SLC2A5;AMY1	0.1126	0
Vascular smooth muscle contraction	-0.312336	-1.17647	0.150139	0.489161	0.9988	43/106	23.67%	AVP;ADORA2A;PLCB1;AVPR1A;PLA2G3;PRKCA;ADRA1D;PRKCB;GUCY1A2;AGT;KCNU1;PRKCQ;ADCY1;ROCK2;ADCY5;ITPR1;PPP1CCB;PLCB4;MYLK3;AGTR1A;KCNMA1;CALM1;PPP1R12A;ADRA1B;PPP1CC;ADCY9;PPP1R14A;CALM2;PRKCE;ADCY2;ADCY8;PRKG1;GUCY1A1;PLA2G4B;ARHGEF11;ADCY3;ITPR2;CALM3;PPP1R12B;GNAQ;MYLK;PPP1CA;PPP1CB	0.2367	0.000521466
PPAR signaling pathway	0.42386	1.17427	0.238606	0.409513	1	15/55	14.12%	PLIN4;ACOX2;SCD4;PLIN2;NR1H3;DBI;HMGCS2;ME1;FABP7;RXRA;PCK2;PLIN5;CPT2;CD36;UBC	0.1412	0
cGMP-PKG signaling pathway	-0.301613	-1.1648	0.156962	0.496966	0.9993	59/146	21.24%	IRS4;ATP2B2;PLCB1;ADRB1;ATP1A1;PLN;ADRA1D;GUCY1A2;OPRD1;ATP2A3;ATP2B1;PDE5A;PPP3CA;KCNU1;ADCY1;ROCK2;PRKG2;ATP2A2;ADCY5;ITPR1;CNGB1;MYH7;PPP3R1;KCNJ8;MEF2C;PPP1CCB;PPP3CB;IRS1;PLCB4;ATP2B3;MYLK3;AGTR1A;KCNMA1;CALM1;PPP1R12A;ADRA1B;TRPC6;PPP1CC;ADCY9;CALM2;PRKCE;AKT3;ADCY2;IRS2;ATP1A2;ADORA1;SLC25A5;ADCY8;SLC8A1;PRKG1;GUCY1A1;ATP1B2;RGS2;ADRB3;SLC8A2;ADCY3;ITPR2;CALM3;ATF2	0.2124	0.000304113
AMPK signaling pathway	-0.310827	-1.16444	0.176362	0.482183	0.9993	7/112	6.36%	GM2436;IRS4;CAMKK2;SCD1;HMGCR;PPARG;PDPK1	0.0636	0.000304113
Peroxisome	0.402183	1.15924	0.239143	0.438474	1	28/78	26.56%	ACOX2;DDO;HACL1;CAT;PEX11G;PRDX1;XDH;PXMP2;PIPOX;IDH2;ECI2;PECR;SOD1;EPHX2;CROT;PEX16;DHRS4;PAOX;SCP2;HSD17B4;PEX12;HMGCLL1;ACOX1;GSTK1;SLC27A2;PEX11A;ACOX3;ECH1	0.2656	0
Phosphatidylinositol signaling system	-0.31208	-1.15823	0.17502	0.479819	0.9994	40/93	25.54%	DGKB;PLCZ1;PLCB1;PIP5K1B;PRKCA;SYNJ2;PRKCB;DGKI;ITPR1;PIK3C2B;DGKH;CDS1;PI4KA;DGKZ;IMPA2;PLCD3;PLCB4;MTMR7;INPPL1;CALM1;ITPKA;DGKE;CALM2;CDIPT;PIKFYVE;PIP4K2B;DGKQ;ITPR2;CALM3;SYNJ1;MTMR6;PPIP5K1;INPP5F;INPP4A;SACM1L;PIP5K1C;MTMR2;PIP4K2A;IMPA1;PIP4K2C	0.2554	0.000260655
Long-term depression	-0.335824	-1.15794	0.202584	0.466384	0.9994	16/57	14.05%	RYR1;PPP1R17;PLCB1;PRKCA;PRKCB;GUCY1A2;CRH;PRKG2;CACNA1A;ITPR1;GRIA3;CRHR1;PLCB4;GRIA2;HRAS;GRM1	0.1405	0.000260655
Tyrosine metabolism	0.465775	1.15707	0.280832	0.439628	1	6/27	10.26%	AOX1;ADH1;IL4I1;ALDH3B1;AOC3;ALDH3A1	0.1026	0
Proximal tubule bicarbonate reclamation	-0.412599	-1.15166	0.263158	0.465595	0.9994	8/19	22.30%	SLC9A3;ATP1A1;CAR4;GLS;ATP1A2;MDH1;ATP1B2;CAR2	0.223	0.000260655
Fructose and mannose metabolism	0.458138	1.14945	0.290205	0.452941	1	8/29	18.94%	AKR1B8;ALDOB;HK3;HK2;SORD;ALDOA;AKR1B10;TKFC	0.1894	0
Other glycan degradation	0.498149	1.14788	0.300675	0.452729	1	9/18	19.30%	HEXB;MAN2B2;MAN2B1;HEXA;ENGASE;FUCA1;HEXDC;MANBA;AGA	0.193	0
Glycosaminoglycan biosynthesis	-0.339105	-1.14668	0.202565	0.462379	0.9994	16/51	22.70%	B3GNT2;CHST3;HS6ST3;CHSY3;HS3ST2;HS3ST1;EXTL2;UST;CHST5;NDST4;FUT8;HS3ST5;EXTL3;B3GNT7;CHST1;CHPF	0.227	0.000260655
Cardiac muscle contraction	-0.32528	-1.14367	0.197385	0.455691	0.9994	22/64	25.44%	COX7A1;CACNG3;ATP1A1;CACNA2D1;CACNA2D3;CACNB4;ATP2A2;MYH7;CACNG2;CACNB1;CACNA2D4;CACNB2;ATP1A2;COX5A;SLC8A1;ATP1B2;COX7B;CYC1;RYR2;MYL4;CACNB3;ATP1B1	0.2544	0.000260655
Inflammatory mediator regulation of TRP channels	-0.312181	-1.13901	0.209545	0.452334	0.9995	39/84	23.67%	CYP2C23;PTGER4;HTR2A;PLCB1;PRKCA;PRKCB;CAMK2A;PRKCQ;ADCY1;ADCY5;ITPR1;HTR2C;CYP2J12;MAPK11;PPP1CCB;PLCB4;CALM1;IL1RAP;PPP1CC;ADCY9;ASIC1;CALM2;PRKCE;ADCY2;MAP2K6;ADCY8;P2RY2;PLA2G4B;HRH1;ADCY3;ITPR2;CALM3;ASIC4;MAPK10;MAPK14;GNAQ;MAPK9;PPP1CA;PPP1CB	0.2367	0.000217202
Terpenoid backbone biosynthesis	-0.397375	-1.13546	0.254107	0.447454	0.9995	7/21	22.33%	HMGCS1;HMGCR;IDI1;MVD;FDPS;ICMT;ACAT2	0.2233	0.000217202
Pantothenate and CoA biosynthesis	0.487788	1.12406	0.326679	0.503451	1	3/17	5.95%	VNN1;GADL1;DPYD	0.0595	0
Sphingolipid metabolism	-0.338826	-1.12284	0.247104	0.459866	0.9996	15/43	24.28%	UGT8A;NEU4;NEU2;GAL3ST1;SGPP2;UGCG;SMPD3;B4GALT6;CERS1;SPHK2;SPTLC2;CERS2;ASAH2;SMPD1;PLPP2	0.2428	0.000173753
Retinol metabolism	0.459307	1.12229	0.324776	0.503655	1	7/25	11.96%	UGT1A6A;AOX1;ADH1;UGT1A7C;RDH5;ALDH1A1;ALDH1A2	0.1196	0
Central carbon metabolism in cancer	0.399831	1.12079	0.290813	0.503165	1	11/61	13.37%	SLC1A5;HK3;HK2;MYC;GCK;TRP53;G6PDX;SLC16A3;SLC7A5;SLC2A1;FGFR1	0.1337	0
Arachidonic acid metabolism	0.418564	1.11898	0.312053	0.503475	1	14/43	16.32%	PTGES;PLA2G2D;TBXAS1;PLA2G2C;CBR2;HPGDS;CBR3;LTC4S;GPX8;GPX1;CYP4F13;PTGDS;PTGS1;EPHX2	0.1632	0
Steroid hormone biosynthesis	0.484199	1.11672	0.332711	0.504831	1	5/18	12.38%	UGT1A6A;CYP1B1;UGT1A7C;CYP7B1;CYP2D22	0.1238	0
Neuroactive ligand-receptor interaction	0.35351	1.11363	0.250998	0.508185	1	33/225	10.63%	PRL;GH;POMC;C3;CNR2;TSPO;BDKRB2;GPR35;C3AR1;P2RX6;C5AR1;S1PR3;CHRNB1;CHRNA1;VIPR2;HC;P2RY6;MC4R;ADORA3;SCTR;NTSR1;PTAFR;LHB;EDN1;P2RY1;INSL5;TSHR;ADM;F2R;CYSLTR1;P2RY10B;LPAR6;P2RX7	0.1063	0
Fc epsilon RI signaling pathway	0.400136	1.10785	0.318171	0.517576	1	12/55	16.61%	RAC2;FCER1G;LYN;BTK;VAV1;PLCG2;LCP2;ALOX5AP;INPP5D;VAV2;MAPK3;GAB2	0.1661	0
Fat digestion and absorption	0.462933	1.09764	0.354266	0.537669	1	6/21	13.02%	PLA2G2D;PLA2G2C;ABCA1;AGPAT2;MTTP;CD36	0.1302	0
TGF-beta signaling pathway	0.379443	1.09683	0.323485	0.535475	1	24/77	22.68%	CDKN2B;TGIF1;TGIF2;MYC;DCN;ID3;TGFB1;TGFBR2;SMAD6;RBL1;TGFBR1;GDF5;LEFTY1;BMP7;BMP6;ID1;MAPK3;BMPR1B;BAMBI;SMAD3;SMAD5;SMAD1;RGMA;ID4	0.2268	0
Adherens junction	0.383205	1.09448	0.332582	0.536917	1	22/71	21.43%	RAC2;PTPN6;WAS;SNAI2;TGFBR2;TGFBR1;SNAI1;LEF1;FGFR1;CTNNA1;WASF2;IQGAP1;MAPK3;TCF7L1;NECTIN4;YES1;PTPRB;SMAD3;NECTIN2;SORBS1;MET;EGFR	0.2143	0
Nucleotide excision repair	0.408861	1.09021	0.344718	0.542923	1	29/43	40.32%	POLE3;LIG1;RPA2;POLD2;RFC3;POLE;POLE4;RFC4;CETN2;PCNA;RAD23A;POLD1;XPA;RPA1;XPC;POLD3;ERCC2;RPA3;ERCC1;GTF2H5;RFC2;POLD4;ERCC5;CUL4A;ERCC3;CDK7;RBX1;RFC1;DDB2	0.4032	0
Prostate cancer	0.368697	1.08186	0.345041	0.55855	1	28/91	25.10%	IL1R2;INSRR;NFKBIA;CCND1;TRP53;SPINT1;PDGFD;LEF1;GSTP1;FGFR1;CREB3L1;CDK2;RELA;MAPK3;TCF7L1;ERG;CREB3L2;NFKB1;PDGFB;EGF;EGFR;ERBB2;CREB5;PDGFC;PLAU;E2F2;MMP9;PIK3R1	0.251	0
alpha-Linolenic acid metabolism	0.476941	1.0617	0.399589	0.602605	1	2/15	3.41%	PLA2G2D;PLA2G2C	0.0341	0
Phospholipase D signaling pathway	-0.278019	-1.05445	0.297085	0.596325	1	36/133	16.96%	AVP;DGKB;PLCB1;AVPR1A;PIP5K1B;PRKCA;SHC3;DGKI;GRM2;AGT;LPAR3;KITL;ADCY1;GRM3;GRM4;ADCY5;RRAS2;LPAR1;DGKH;DGKZ;PLCB4;AGTR1A;HRAS;CYTH2;GRM8;GRM1;ADCY9;PDGFRB;DGKE;SOS1;GRM7;GRM5;AKT3;RAPGEF4;ADCY2;SPHK2	0.1696	0
Thyroid cancer	0.405348	1.05282	0.395606	0.61961	1	10/36	18.64%	MYC;CCND1;TRP53;RXRA;LEF1;GADD45B;MAPK3;TCF7L1;BAX;GADD45G	0.1864	0
Melanogenesis	0.360902	1.05195	0.387297	0.617216	1	20/86	18.12%	POMC;PLCB2;CALML4;EDN1;WNT5B;WNT10B;GNAI2;ADCY7;LEF1;FZD7;FZD6;WNT5A;CREB3L1;FZD5;MAPK3;TCF7L1;FZD10;FZD1;CREB3L2;PLCB3	0.1812	0
Phenylalanine metabolism	0.487425	1.05185	0.418369	0.613021	1	4/13	10.26%	IL4I1;ALDH3B1;AOC3;ALDH3A1	0.1026	0
Parathyroid hormone synthesis, secretion and action	-0.280734	-1.03303	0.323622	0.636095	1	21/93	14.66%	BGLAP3;FOS;EGR1;PLCB1;PRKCA;PRKCB;KL;PTHLH;PDE4C;ADCY1;ADCY5;ITPR1;NR4A2;MEF2C;SLC9A3R1;PLCB4;MMP17;PDE4D;RXRG;CASR;ADCY9	0.1466	0
MicroRNAs in cancer	0.338698	1.02788	0.428367	0.667089	1	17/133	12.02%	VIM;HMOX1;CYP1B1;ST14;CD44;PLCG2;TRP63;MYC;TNXB;CCND1;TRP53;CDCA5;CASP3;STAT3;SHC1;SHC4;BCL2L11	0.1202	0
Cortisol synthesis and secretion	0.370094	1.02019	0.444294	0.681217	1	3/54	6.56%	POMC;MRAP;PLCB2	0.0656	0
Relaxin signaling pathway	0.335862	1.01158	0.450232	0.69755	1	32/119	18.46%	VEGFD;COL4A6;COL3A1;GNA15;NFKBIA;PLCB2;TGFB1;GNGT2;EDN1;INSL5;TGFBR2;JUN;COL4A4;COL4A5;SHC1;COL4A1;GNAI2;TGFBR1;ADCY7;GNG5;SHC4;COL1A2;CREB3L1;RELA;MMP2;MAPK3;GNG10;NOS1;COL1A1;CREB3L2;PLCB3;ACTA2	0.1846	0
Gap junction	-0.277798	-1.01004	0.361272	0.681794	1	27/81	18.58%	HTR2A;PLCB1;ADRB1;PRKCA;PRKCB;GUCY1A2;GJD2;DRD2;ADCY1;DRD1;PRKG2;ADCY5;ITPR1;TUBA4A;LPAR1;HTR2C;PLCB4;HRAS;GRM1;ADCY9;PDGFRB;SOS1;GRM5;ADCY2;ADCY8;PRKG1;GUCY1A1	0.1858	0
Fatty acid biosynthesis	-0.420682	-1.00945	0.432987	0.6677	1	7/11	24.38%	ACSL4;ACSL5;FASN;ACSL3;ACSL6;ACACA;ACSL1	0.2438	0
Butanoate metabolism	0.423121	1.008	0.462653	0.70137	1	4/21	8.93%	BDH2;ACSM5;HMGCS2;ACADS	0.0893	0
Phototransduction	-0.403593	-1.00393	0.450717	0.667891	1	5/12	15.88%	GUCY2E;RGS9;CNGB1;CALM1;CALM2	0.1588	0
MAPK signaling pathway	0.315858	1.00078	0.499532	0.714164	1	47/270	13.37%	FLNC;FAS;IL1B;MAP3K14;RAC2;CD14;TNFRSF1A;NFKB2;IRAK4;IL1A;CSF1;VEGFD;RRAS;ANGPT1;ANGPT4;ANGPT2;MYC;CSF1R;IL1R1;HSPB1;RELB;TGFB1;NFATC1;FGF18;FGF7;FLNA;TRP53;TGFBR2;CASP3;JUN;FLT4;IGF2;PGF;RPS6KA1;PDGFD;MAPKAPK3;DDIT3;CACNG5;FGF23;EFNA4;TGFBR1;EFNA1;MAP3K8;ELK1;FGF2;DUSP16;FGFR1	0.1337	0
beta-Alanine metabolism	0.392988	0.997907	0.469596	0.716166	1	15/30	28.15%	GADL1;DPYD;ALDH3B1;AOC3;ALDH3A1;ALDH9A1;ALDH6A1;ECHS1;ALDH2;ALDH7A1;HIBCH;ALDH1B1;CNDP2;UPB1;HADHA	0.2815	0
Insulin resistance	0.336257	0.994259	0.491092	0.720114	1	18/95	14.68%	SLC2A4;TRIB3;TNFRSF1A;PYGL;MLXIPL;NR1H3;NFKBIA;STAT3;RPS6KA1;SOCS3;ACACB;PCK2;SREBF1;SLC2A1;CD36;CREB3L1;PRKCD;RELA	0.1468	0
Sphingolipid signaling pathway	-0.265127	-0.992628	0.390152	0.683996	1	10/113	6.48%	GM2436;S1PR5;PLCB1;PRKCA;PRKCB;OPRD1;MAP3K5;SGPP2;PDPK1;ROCK2	0.0648	0
Axon guidance	-0.255836	-0.98799	0.439883	0.681869	1	52/176	17.29%	EPHA3;ROBO3;SEMA3A;SEMA7A;PRKCA;SRGAP1;NGEF;SLIT2;CAMK2A;NTNG1;PPP3CA;EPHB3;SEMA3E;ROCK2;RND1;SEMA5A;UNC5B;EPHA7;PPP3R1;SHH;TRPC3;EPHA6;PAK1;UNC5D;EPHB1;GSK3B;SEMA4F;PPP3CB;SEMA3C;SEMA6A;FZD3;ABLIM2;LRRC4C;EPHA4;PAK6;SLIT3;PLXNB3;TRPC5;UNC5C;TRPC1;HRAS;SEMA3D;LRRC4;TRPC6;ROBO2;PLXNA2;EPHA1;EFNA5;BOC;RAC3;ROBO1;PAK3	0.1729	0
Rap1 signaling pathway	0.316437	0.987258	0.516785	0.732038	1	37/191	13.60%	RAC2;ITGB2;CSF1;VEGFD;RRAS;ANGPT1;PLCE1;FYB;ITGA2B;ANGPT4;LPAR5;ITGAM;APBB1IP;ANGPT2;CSF1R;PLCB2;LCP2;CALML4;FGF18;FGF7;VASP;P2RY1;ITGAL;FLT4;PGF;F2R;PDGFD;PRKD2;FGF23;EFNA4;GNAI2;EFNA1;ADCY7;RAPGEF3;FGF2;FGFR1;TLN1	0.136	0
Colorectal cancer	0.338298	0.984456	0.504456	0.733853	1	22/84	21.43%	RAC2;MYC;BBC3;CCND1;TGFB1;TRP53;TGFBR2;CASP3;JUN;TGFBR1;LEF1;BIRC5;BCL2L11;GADD45B;MAPK3;TCF7L1;RALB;BAX;GADD45G;SMAD3;EGF;EGFR	0.2143	0
Linoleic acid metabolism	0.442944	0.983287	0.499705	0.731733	1	2/15	3.41%	PLA2G2D;PLA2G2C	0.0341	0
Bladder cancer	0.376785	0.981637	0.496142	0.730807	1	14/37	27.32%	MYC;CCND1;TRP53;MMP2;CDK4;MAPK3;DAPK2;EGF;EGFR;ERBB2;E2F2;MMP9;CDH1;RASSF1	0.2732	0
Citrate cycle (TCA cycle)	-0.319544	-0.968942	0.482463	0.720354	1	18/28	32.92%	ACLY;DLST;MDH1;PDHA1;DLD;SUCLA2;IDH3A;IDH3B;PDHB;OGDH;ACO1;CS;SUCLG1;ACO2;FH1;SDHB;DLAT;MDH2	0.3292	0
Endocrine and other factor-regulated calcium reabsorption	-0.295811	-0.96648	0.469259	0.712671	1	16/40	23.59%	PLCB1;ATP1A1;PRKCA;PRKCB;KL;ATP2B1;CALB1;PLCB4;ADCY9;ATP1A2;SLC8A1;DNM3;ATP1B2;RAB11A;GNAQ;AP2B1	0.2359	0
Aldosterone synthesis and secretion	-0.266624	-0.965267	0.457895	0.701611	1	31/84	17.75%	NR4A1;KCNJ5;CAMK4;ATP2B2;PLCB1;ATP1A1;PRKCA;PRKCB;CAMK2A;ATP2B1;AGT;ADCY1;CAMK1G;ADCY5;ITPR1;DAGLA;NR4A2;LDLR;PLCB4;ATP2B3;STAR;CACNA1I;AGTR1A;CALM1;ADCY9;CALM2;PRKCE;ADCY2;ATP1A2;KCNK9;ADCY8	0.1775	0
SNARE interactions in vesicular transport	0.380135	0.961516	0.527073	0.773147	1	11/31	29.75%	STX11;VAMP8;VAMP5;SNAP23;USE1;STX5A;BET1;STX18;STX2;GOSR1;STX8	0.2975	0
GnRH signaling pathway	-0.26167	-0.958426	0.488339	0.706191	1	27/80	23.23%	EGR1;PLCB1;PRKCA;PRKCB;CAMK2A;ADCY1;ADCY5;ITPR1;MAPK11;PLCB4;HRAS;CALM1;ADCY9;SOS1;CALM2;ADCY2;MAP2K4;MAP2K6;ADCY8;PLA2G4B;ADCY3;ITPR2;CALM3;MAPK10;MAPK14;GNAQ;MAPK9	0.2323	0
Thyroid hormone synthesis	-0.272811	-0.949533	0.500856	0.716293	1	20/58	21.24%	GPX6;TTR;PLCB1;ATP1A1;PRKCA;PRKCB;ADCY1;ADCY5;ITPR1;PLCB4;ADCY9;HSPA5;ADCY2;ATP1A2;HSP90B1;ADCY8;ATP1B2;ADCY3;ITPR2;ATF2	0.2124	0
Nitrogen metabolism	-0.368351	-0.946626	0.513113	0.710712	1	4/14	12.45%	CAR12;CAR15;CPS1;CAR4	0.1245	0
Propanoate metabolism	0.37944	0.946516	0.549324	0.802997	1	8/28	18.38%	ACSS3;ACACB;ACSS1;SUCLG2;BCKDHA;PCCB;ALDH6A1;ECHS1	0.1838	0
Ras signaling pathway	0.302085	0.944022	0.608774	0.803533	1	42/202	17.15%	PLA2G2D;RAC2;CSF1;VEGFD;RASAL3;PLA2G2C;RRAS;ANGPT1;PLCE1;ANGPT4;PLCG2;ANGPT2;RASA4;CSF1R;GNGT2;CALML4;FGF18;FGF7;FLT4;IGF2;PGF;PDGFD;SHC1;FGF23;EFNA4;EFNA1;GNG5;SHC4;PLA1A;ELK1;FGF2;FGFR1;KSR1;PLD2;RELA;RASA3;ZAP70;RGL2;MAPK3;GNG10;GAB2;RALB	0.1715	0
African trypanosomiasis	0.387425	0.9438	0.547454	0.798804	1	6/24	6.62%	FAS;IL1B;ICAM1;TLR9;PLCB2;VCAM1	0.0662	0
Biosynthesis of unsaturated fatty acids	-0.306273	-0.941808	0.516142	0.710636	1	7/30	8.03%	SCD1;ACAA1B;ACOT3;ELOVL7;ACOT4;ELOVL6;ELOVL4	0.0803	0
Endocytosis	0.297961	0.93958	0.635281	0.803236	1	40/234	21.43%	H2-Q7;H2-Q4;H2-Q6;FOLR2;H2-K1;H2-D1;WAS;IL2RG;CXCR4;CYTH4;CCR5;ARPC1B;H2-T24;TGFBR2;ASAP3;IL2RB;TGFBR1;PSD4;EHD2;SPG21;DAB2;EHD4;PLD2;CAV2;H2-M3;ARAP1;RAB11FIP1;PARD6B;ARAP3;H2-T23;TFRC;GRK3;CHMP2A;SMAD3;PARD6G;ARFGAP3;PIP5KL1;WASHC3;CAV1;EGFR	0.2143	0
Aminoacyl-tRNA biosynthesis	-0.281549	-0.936684	0.524355	0.711351	1	13/43	31.31%	LARS2;MARS2;TARSL2;QRSL1;GARS;PSTK;YARS2;MTFMT;NARS;WARS;TARS;IARS;RARS2	0.3131	0
Arginine biosynthesis	-0.346777	-0.926776	0.53502	0.724801	1	4/16	14.40%	ARG2;CPS1;GOT1;GLS	0.144	0
Estrogen signaling pathway	0.309966	0.923061	0.614169	0.83535	1	23/104	21.43%	POMC;ESR1;KRT18;PLCB2;CTSD;CALML4;JUN;SHC1;GNAI2;KRT9;ADCY7;SHC4;CREB3L1;PRKCD;MMP2;MAPK3;CREB3L2;PLCB3;FKBP5;KRT12;GNAI3;GPER1;EGFR	0.2143	0
Arrhythmogenic right ventricular cardiomyopathy (ARVC)	0.325909	0.922453	0.600356	0.831396	1	15/68	17.79%	ITGA2;ITGA11;ITGA8;ITGA2B;DSP;DES;ITGB5;CACNG5;LEF1;CTNNA1;DAG1;ITGA6;DSC2;TCF7L1;DSG2	0.1779	0
Mucin type O-glycan biosynthesis	0.380164	0.917674	0.582964	0.836708	1	5/23	15.54%	GALNT15;GCNT1;GALNT12;GALNT4;GALNT16	0.1554	0
Huntington disease	0.295475	0.913296	0.663632	0.841119	1	29/173	19.04%	DNALI1;DNAH2;DNAH12;CASP8;PLCB2;BBC3;COX6B2;HAP1;TRP53;CASP3;DNAH6;DNAH5;DNAH3;GPX1;DNAH7B;DNAH1;TGM2;DNAH11;DNAH17;CREB3L1;COX4I2;SOD1;DNAH9;REST;DNAH7A;CREB3L2;PLCB3;BAX;HDAC1	0.1904	0
Aldosterone-regulated sodium reabsorption	-0.297836	-0.912201	0.573241	0.750335	1	5/29	11.17%	ATP1A1;PRKCA;PRKCB;PDPK1;IRS1	0.1117	0
Bacterial invasion of epithelial cells	0.321289	0.911424	0.610436	0.839978	1	23/64	31.66%	WAS;HCLS1;ELMO3;ARPC1B;SHC1;SHC4;FN1;CTNNA1;WASF2;CAV2;DOCK1;MET;CAV1;ACTB;PIK3R1;RHOG;CLTB;CDH1;ARHGEF26;ACTG1;VCL;RHOA;SHC2	0.3166	0
Hedgehog signaling pathway	0.341537	0.910266	0.597409	0.837267	1	10/42	19.92%	LRP2;CCND1;GLI1;SMO;EVC;GLI3;GPR161;GRK3;CCND2;KIF7	0.1992	0
Glycosphingolipid biosynthesis	0.343452	0.903344	0.608779	0.847087	1	9/39	13.74%	GGTA1;HEXB;SEC1;GBGT1;FUT4;B4GALT1;NAGA;HEXA;A4GALT	0.1374	0
Hypertrophic cardiomyopathy (HCM)	0.314184	0.902652	0.635197	0.843359	1	14/75	15.66%	ITGA2;ITGA11;TTN;ITGA8;ITGA2B;DES;TGFB1;EDN1;ITGB5;CACNG5;TPM4;DAG1;ITGA6;TNNT2	0.1566	0
Cushing syndrome	0.294647	0.897311	0.676285	0.849488	1	25/137	18.12%	POMC;CDKN2B;MRAP;PLCB2;CCND1;WNT5B;WNT10B;GNAI2;ADCY7;LEF1;FZD7;FZD6;WNT5A;CREB3L1;FZD5;CDK2;CDK4;CDKN2C;MAPK3;TCF7L1;FZD10;CDK6;FZD1;CREB3L2;PLCB3	0.1812	0
Glycine, serine and threonine metabolism	0.34332	0.885595	0.634156	0.868854	1	12/33	21.38%	GCAT;SDSL;AOC3;PSPH;PIPOX;SARDH;GCSH;CTH;AMT;ALDH7A1;CHDH;SHMT1	0.2138	0
Circadian rhythm	0.351195	0.874228	0.640403	0.887093	1	2/28	4.59%	RORC;BHLHE41	0.0459	0
Basal cell carcinoma	0.313471	0.870964	0.670638	0.888293	1	18/57	19.92%	TRP53;WNT5B;WNT10B;GLI1;SMO;LEF1;FZD7;FZD6;WNT5A;FZD5;GADD45B;TCF7L1;GLI3;FZD10;FZD1;BAX;GADD45G;KIF7	0.1992	0
Gastric cancer	0.284209	0.865915	0.728421	0.893089	1	33/133	19.31%	CDKN2B;MYC;MUC2;CCND1;TGFB1;FGF18;FGF7;TRP53;TGFBR2;WNT5B;WNT10B;SHC1;FGF23;TGFBR1;RXRA;LEF1;SHC4;FZD7;FZD6;WNT5A;FGF2;CTNNA1;FZD5;CDK2;GADD45B;MAPK3;LRP5;TCF7L1;FZD10;FZD1;BAX;GADD45G;SMAD3	0.1931	0
Tight junction	0.279849	0.856625	0.751529	0.905976	1	23/141	15.45%	MSN;RUNX1;CLDN19;WAS;HCLS1;TUBA1C;RAB13;MICALL2;F11R;CD1D1;CCND1;MYH15;VASP;JUN;CLDN10;MYL12A;TJP2;CLDN23;MYH14;ARHGAP17;AMOTL1;CDK4;PARD6B	0.1545	0
Breast cancer	0.28073	0.853603	0.751852	0.906584	1	33/132	18.64%	NFKB2;ESR1;MYC;CCND1;FGF18;FGF7;TRP53;WNT5B;JUN;FLT4;WNT10B;SHC1;FGF23;LEF1;SHC4;FZD7;FZD6;WNT5A;FGF2;FGFR1;NOTCH3;FZD5;CDK4;GADD45B;MAPK3;LRP5;TCF7L1;FZD10;CDK6;FZD1;NOTCH2;BAX;GADD45G	0.1864	0
Thermogenesis	-0.215528	-0.852106	0.812	0.892937	1	46/200	24.38%	COX7A1;CNR1;MAP3K5;PPARG;ADCY1;PRKG2;RPS6KA3;ADCY5;MGLL;MAPK11;ACSL4;ACSL5;HRAS;COX10;ADCY9;NDUFAF5;SOS1;DPF3;SMARCA4;PRKAA2;NDUFAF4;SMARCD1;ADCY2;COX11;ATP5D;COX5A;ADCY8;PPARGC1A;PRKG1;ACSL3;NDUFAF2;ACSL6;ATP5B;ADRB3;ADCY3;COX7B;ATF2;CYC1;ATP5G1;NDUFS2;MAPK14;ARID1B;SMARCC1;FRS2;RPS6KA2;ACSL1	0.2438	0
Bile secretion	0.312749	0.848922	0.695923	0.91029	1	10/47	14.05%	EPHX1;SLC22A1;ABCC3;SCTR;AQP4;ABCC4;ADCY7;RXRA;SLC2A1;AQP9	0.1405	0
Notch signaling pathway	0.311813	0.848181	0.699159	0.90642	1	13/48	26.60%	MFNG;DTX3L;MAML2;NOTCH3;CTBP2;NOTCH2;HDAC1;APH1A;NOTCH4;JAG1;ADAM17;DTX3;DLL4	0.266	0
Vitamin digestion and absorption	-0.315466	-0.842653	0.663239	0.901523	1	2/16	8.55%	PNLIP;FOLH1	0.0855	0
Cysteine and methionine metabolism	0.320375	0.838941	0.701321	0.91834	1	7/38	16.76%	AMD2;IL4I1;SDSL;GCLM;TST;GCLC;CTH	0.1676	0
FoxO signaling pathway	0.278217	0.838628	0.756081	0.913639	1	25/118	21.81%	CDKN2B;SLC2A4;CAT;CCNB2;CCND1;TGFB1;TGFBR2;TNFSF10;IL7R;STAT3;TGFBR1;PCK2;BCL2L11;CDK2;GADD45B;MAPK3;PLK1;HOMER3;PLK4;GADD45G;CCND2;SMAD3;EGF;EGFR;PRKAB1	0.2181	0
Glyoxylate and dicarboxylate metabolism	0.337703	0.836837	0.683631	0.911694	1	7/26	17.14%	HOGA1;CAT;ACSS1;HYI;GCSH;PCCB;AMT	0.1714	0
Type II diabetes mellitus	0.315974	0.835824	0.706561	0.908318	1	7/40	16.23%	SLC2A4;HK3;HK2;GCK;SOCS3;PRKCD;MAPK3	0.1623	0
Inositol phosphate metabolism	-0.228845	-0.822565	0.776508	0.934755	1	27/70	25.54%	PLCZ1;PLCB1;PIP5K1B;SYNJ2;PIK3C2B;PI4KA;IMPA2;PLCD3;PLCB4;MTMR7;INPPL1;ITPKA;CDIPT;PIKFYVE;PIP4K2B;SYNJ1;MTMR6;INPP5F;MINPP1;INPP4A;TPI1;SACM1L;PIP5K1C;MTMR2;PIP4K2A;IMPA1;PIP4K2C	0.2554	0
Choline metabolism in cancer	0.275085	0.812959	0.787246	0.943574	1	21/95	21.43%	SLC22A1;RAC2;WAS;SLC22A2;SLC44A4;SLC22A4;JUN;PDGFD;EIF4EBP1;SLC44A5;SLC22A21;PLD2;WASF2;MAPK3;SLC44A2;SLC22A3;PLPP3;SLC22A5;PDGFB;EGF;EGFR	0.2143	0
Other types of O-glycan biosynthesis	0.335483	0.804343	0.731518	0.952931	1	6/22	27.05%	MFNG;B4GALT1;POFUT1;POMT1;PLOD3;ST6GAL1	0.2705	0
Non-small cell lung cancer	0.283765	0.800859	0.774678	0.953405	1	20/65	27.32%	PLCG2;STAT5A;CCND1;TRP53;STAT3;RXRA;CDK4;GADD45B;MAPK3;JAK3;CDK6;BAX;GADD45G;EGF;EGFR;ERBB2;E2F2;PIK3R1;AKT1;RASSF1	0.2732	0
Longevity regulating pathway	-0.217206	-0.798934	0.85782	0.970203	1	19/93	17.79%	IRS4;CAMK4;CAMKK2;KL;PPARG;ADCY1;ADCY5;RB1CC1;IRS1;HSPA8;HRAS;HSPA1B;ADCY9;PRKAA2;AKT3;ADCY2;IRS2;ADCY8;PPARGC1A	0.1779	0
Arginine and proline metabolism	0.295317	0.788053	0.775967	0.968757	1	15/42	25.51%	HOGA1;AMD2;OAT;P4HA3;ALDH9A1;L3HYPDH;SAT2;NOS1;SAT1;ALDH2;ALDH7A1;ALDH4A1;PYCRL;ALDH1B1;CNDP2	0.2551	0
Amyotrophic lateral sclerosis (ALS)	0.28963	0.786938	0.787075	0.965198	1	12/49	16.68%	CASP12;TNFRSF1A;CASP1;CAT;TNFRSF1B;TRP53;CASP3;GPX1;SOD1;BID;CCS;NOS1	0.1668	0
Signaling pathways regulating pluripotency of stem cells	-0.209883	-0.782231	0.906399	0.986785	1	16/117	10.82%	WNT16;NODAL;ACVR1C;APC;INHBA;LEFTY2;DUSP9;WNT9A;FZD2;ISL1;GSK3B;MAPK11;FGFR3;ESRRB;LIFR;FZD3	0.1082	0
Ether lipid metabolism	0.301144	0.781895	0.784146	0.967764	1	9/36	18.61%	PLA2G2D;PLD4;PLA2G2C;PLA2G7;LPCAT2;GDPD3;PLD2;PLPP3;PAFAH2	0.1861	0
Progesterone-mediated oocyte maturation	0.268575	0.781525	0.823495	0.963036	1	17/83	21.11%	CDK1;CCNB2;CCNA2;RPS6KA1;BUB1;GNAI2;ADCY7;CDK2;PDE3B;ANAPC13;STK10;CPEB1;MAPK3;PLK1;KIF22;CDC25A;GNAI3	0.2111	0
Mitophagy	0.277831	0.779388	0.811532	0.961071	1	15/62	26.36%	RRAS;SQSTM1;TRP53;JUN;PRKN;RELA;OPTN;TBC1D17;PINK1;UBB;GABARAP;NBR1;ATG9B;TOMM7;TFE3	0.2636	0
Glycerolipid metabolism	0.280459	0.776985	0.796324	0.95945	1	13/53	19.65%	AKR1B8;LPIN3;AGPAT2;LIPC;GPAT2;ALDH9A1;GPAM;AKR1B10;LPL;PLPP3;TKFC;ALDH2;ALDH7A1	0.1965	0
Histidine metabolism	0.337382	0.776501	0.756146	0.954989	1	7/18	25.51%	ALDH3B1;ALDH3A1;ALDH9A1;ALDH2;ALDH7A1;ALDH1B1;CNDP2	0.2551	0
Glycerophospholipid metabolism	0.266462	0.776375	0.834944	0.950068	1	6/86	5.67%	PLA2G2D;LPIN3;PLD4;PLA2G2C;PNPLA7;AGPAT2	0.0567	0
Dilated cardiomyopathy (DCM)	0.267635	0.775736	0.829288	0.945923	1	14/81	15.66%	ITGA2;ITGA11;TTN;ITGA8;ITGA2B;DES;TGFB1;ITGB5;CACNG5;ADCY7;TPM4;DAG1;ITGA6;TNNT2	0.1566	0
Endometrial cancer	0.276739	0.770687	0.815828	0.948316	1	17/58	27.19%	MYC;CCND1;TRP53;LEF1;ELK1;CTNNA1;GADD45B;MAPK3;TCF7L1;BAX;GADD45G;EGF;EGFR;ERBB2;PIK3R1;AKT1;CDH1	0.2719	0
cAMP signaling pathway	0.248013	0.769967	0.894972	0.944378	1	31/180	17.18%	POMC;HCAR2;RAC2;RRAS;VIPR2;FXYD1;PLCE1;VAV1;NFKBIA;NFATC1;CALML4;EDN1;ABCC4;TSHR;JUN;F2R;GLI1;GNAI2;ADCY7;SOX9;RAPGEF3;CREB3L1;PLD2;RELA;PDE3B;VAV2;MAPK3;GLI3;EDN3;MYL9;ARAP3	0.1718	0
Oxidative phosphorylation	-0.204764	-0.768809	0.901341	0.994331	1	36/109	35.49%	ATP4A;COX7A1;ATP6V0A4;COX10;COX11;ATP5D;COX5A;ATP6V1E1;ATP5B;ATP6V1G2;COX7B;CYC1;ATP6V0A1;ATP5G1;NDUFS2;ATP6V0E2;NDUFS1;ATP6V1D;NDUFB2;ATP6V0B;UQCRFS1;ATP6V0A2;NDUFAB1;ATP5C1;PPA2;ATP6AP1;NDUFV2;SDHB;UQCRC1;ATP6V0C;ATP5O;ATP6V1C1;ATP5G3;PPA1;ATP6V1H;NDUFA10	0.3549	0
RNA degradation	0.261425	0.754813	0.852869	0.960413	1	29/75	36.50%	ENO1B;PABPC1L;LSM5;ENO3;ENO4;BTG1;LSM6;EXOSC5;LSM7;EXOSC3;CNOT10;DCP1B;PARN;MPHOSPH6;CNOT8;EXOSC7;PFKL;PAN2;EXOSC8;LSM3;BTG3;SKIV2L;ENO1;DCPS;PAN3;PABPC1;LSM4;CNOT6;XRN2	0.365	0
Insulin signaling pathway	0.24704	0.748402	0.895317	0.963933	1	18/123	16.58%	SLC2A4;HK3;PYGL;HK2;GCK;CALML4;SOCS3;EIF4EBP1;SHC1;ACACB;PCK2;SHC4;SREBF1;ELK1;PDE3B;PHKG1;MAPK3;SH2B2	0.1658	0
Thiamine metabolism	0.349737	0.747118	0.782622	0.960654	1	6/12	34.22%	AK7;NTPCR;AK8;NFS1;AK2;AK1	0.3422	0
Ribosome biogenesis in eukaryotes	-0.207917	-0.747004	0.916266	1	1	75/76	76.34%	NVL;RPP40;POP5;HEATR1;DROSHA;CSNK2A1;RBM28;RPP25;CSNK2A2;GTPBP4;NXF7;WDR36;FBLL1;AK6;BMS1;SPATA5;PWP2;NXT2;UTP14B;GNL3L;MT-RNR1;POP1;MPHOSPH10;XPO1;UTP4;NMD3;SNU13;EFL1;NOL6;NAT10;UTP18;CSNK2B;NHP2;NOB1;DKC1;IMP3;WDR75;FBL;REXO2;NOP56;NXF1;RRP7A;UTP6;NOP58;TCOF1;GNL2;NOP10;XRN1;POP4;EMG1;GAR1;MT-RNR2;WDR3;UTP14A;REXO1;TBL3;XRN2;RAN;POP7;RIOK1;WDR43;RPP25L;MDN1;RIOK2;SBDS;LSG1;RPP38;IMP4;EIF6;RCL1…	0.7634	0
Wnt signaling pathway	0.243636	0.743602	0.906114	0.960282	1	31/139	19.31%	RAC2;NOTUM;MYC;PLCB2;CCND1;NFATC1;TRP53;WNT5B;ROR2;JUN;WNT10B;ROR1;NFATC4;SFRP5;LEF1;SFRP4;FZD7;FZD6;WNT5A;FZD5;CTBP2;CCND3;SFRP1;LRP5;TCF7L1;FZD10;FZD1;PLCB3;CCND2;BAMBI;SMAD3	0.1931	0
Fatty acid elongation	-0.24569	-0.739135	0.850507	1	1	5/27	8.03%	ACOT3;ELOVL7;ACOT4;ELOVL6;ELOVL4	0.0803	0
Ovarian steroidogenesis	0.28854	0.738045	0.829726	0.962372	1	6/33	15.49%	CYP1B1;LHB;ADCY7;ACOT2;LHCGR;BMP6	0.1549	0
Alzheimer disease	0.237485	0.728087	0.929606	0.969703	1	19/155	18.12%	CASP12;FAS;IL1B;TNFRSF1A;CASP8;PLCB2;COX6B2;CALML4;CASP3;APOE;CASP7;COX4I2;BID;FADD;MAPK3;ATP2A1;NOS1;LPL;PLCB3	0.1812	0
Autophagy	-0.191589	-0.725249	0.970748	1	1	46/126	33.59%	IRS4;CAMKK2;GM21596;TRP53INP2;PRKCQ;PDPK1;ITPR1;RRAS2;RB1CC1;IRS1;ATG9A;NRBF2;ATG4C;HRAS;ATG4D;PRKAA2;VMP1;AKT3;IRS2;EIF2S1;PPP2CA;ULK2;MAPK10;MAPK9;RAB7B;MAPK8;DEPTOR;MAPK1;PIK3CA;BCL2;RHEB;NRAS;MTOR;RRAGA;PPP2CB;MRAS;RPS6KB1;ATG12;PRKACB;PIK3C3;BECN1;SH3GLB1;PIK3CB;MTMR14;PIK3R2;ATG101	0.3359	0
Lysine degradation	0.25924	0.720851	0.878232	0.97321	1	17/57	25.97%	AADAT;PIPOX;HADH;ALDH9A1;PRDM6;PLOD2;ECHS1;DHTKD1;ALDH2;ALDH7A1;KMT5C;PLOD3;ALDH1B1;GCDH;BBOX1;KMT2A;SUV39H1	0.2597	0
Glycosylphosphatidylinositol (GPI)-anchor biosynthesis	-0.242255	-0.720699	0.872701	1	1	5/25	19.88%	PIGZ;PIGW;PIGF;PIGA;PGAP1	0.1988	0
Purine metabolism	-0.187353	-0.72047	0.971569	0.985655	1	29/121	21.64%	PDE6C;PDE10A;GUCY2E;PDE11A;GUCY1A2;PDE5A;PDE4C;ADCY1;ADCY5;ENTPD4;PDE7B;PDE1B;AK5;PDE4D;PDE1A;PAPSS2;ADCY9;IMPDH1;ADCY2;NT5C;GUCY2G;ADCY8;GUCY1A1;ADCY3;GDA;DCK;PDE7A;ADSSL1;ENPP4	0.2164	0
Melanoma	0.243352	0.689054	0.91337	1	1	24/65	27.19%	CCND1;FGF18;FGF7;TRP53;PDGFD;FGF23;FGF2;FGFR1;CDK4;GADD45B;MAPK3;CDK6;BAX;GADD45G;PDGFB;MET;EGF;EGFR;PDGFC;E2F2;PIK3R1;FGF1;AKT1;CDH1	0.2719	0
Pyruvate metabolism	0.264854	0.678503	0.888475	1	1	7/32	19.65%	ME1;ACACB;ACSS1;PCK2;ALDH9A1;ALDH2;ALDH7A1	0.1965	0
Alanine, aspartate and glutamate metabolism	-0.213366	-0.661575	0.944856	1	1	11/32	21.17%	GAD1;CPS1;FOLH1;NAT8L;RIMKLA;GOT1;GLS;ASNS;GAD2;GOT2;ADSSL1	0.2117	0
ErbB signaling pathway	0.226339	0.657141	0.952966	1	1	9/81	12.94%	BTC;PLCG2;MYC;STAT5A;JUN;EIF4EBP1;SHC1;SHC4;ELK1	0.1294	0
Non-homologous end-joining	0.307088	0.656902	0.878742	1	1	7/12	40.59%	XRCC4;FEN1;XRCC6;RAD50;MRE11A;POLL;XRCC5	0.4059	0
Spliceosome	0.215575	0.653264	0.974196	1	1	56/127	38.84%	LSM5;PPIE;SNRPG;SNRPF;SYF2;LSM6;MAGOHB;BCAS2;LSM7;GM13092;SNRPD2;PPIH;HSPA2;SF3B6;SF3B5;XAB2;ISY1;SNRPD1;SRSF2;SF3A3;MAGOH;DDX39B;U2AF1L4;CCDC12;SMNDC1;RP9;SRSF10;LSM3;PRPF31;RBM8A;THOC3;PRPF4;PHF5A;TRA2B;SNRPB;U2AF2;SNRNP40;PRPF6;PQBP1;SNRNP27;DDX23;NCBP2;LSM4;THOC1;SNRPA1;SRSF3;CWC15;EIF4A3;PRPF40A;SNRPA;U2AF1;SNRPE;SNRPC;SNRNP70;LSM8;SRSF4	0.3884	0
Neurotrophin signaling pathway	0.211771	0.638721	0.979164	1	1	21/115	21.24%	IRAK4;NFKBIE;PLCG2;NFKBIA;CALML4;TRP53;JUN;RPS6KA1;SHC1;SHC4;PRKCD;ARHGDIB;RELA;IRAK1;MAPK3;SH2B2;BAX;TRP73;NFKB1;IRAK3;NTF3	0.2124	0
Collecting duct acid secretion	-0.224663	-0.638054	0.925145	1	1	1/21	0.36%	ATP4A	0.0036	0
Basal transcription factors	-0.193828	-0.625843	0.974348	1	1	39/39	80.67%	TAF4B;TAF9B;TAF5;CCNH;TAF1;GTF2E2;GTF2H1;MNAT1;TBPL1;TAF10;TAF12;TAF5L;GTF2H2;TAF11;GTF2H4;GTF2H3;TAF6;TAF2;TAF3;GTF2A1;GTF2I;TAF4;GTF2F2;TBP;GTF2F1;GTF2E1;TAF13;CDK7;ERCC3;GTF2B;TAF9;TAF7;GTF2H5;ERCC2;TAF15;GTF2IRD1;GTF2A2;TAF8;TAF6L	0.8067	0
Apelin signaling pathway	0.203249	0.612073	0.987912	1	1	35/120	27.19%	SERPINE1;RRAS;SPP1;PIK3CG;PLCB2;CCND1;GNGT2;CALML4;GNA13;GNAI2;TGFBR1;ADCY7;GNG5;NOTCH3;PDE3B;PIK3R5;MAPK3;GNG10;NOS1;PLCB3;ACTA2;SMAD3;LIPE;GNAI3;PRKAB1;PIK3R6;KLF2;RPS6;GABARAP;JAG1;APLNR;ITPR3;SPHK1;AKT1;CDH1	0.2719	0
Glioma	0.205835	0.585463	0.98429	1	1	15/71	21.43%	PLCG2;CCND1;CALML4;TRP53;SHC1;SHC4;CDK4;GADD45B;MAPK3;CDK6;BAX;GADD45G;PDGFB;EGF;EGFR	0.2143	0
Ubiquitin mediated proteolysis	0.190827	0.578226	0.996479	1	1	9/130	11.79%	UBA7;BIRC3;UBE2C;MID1;UBE2L6;FBXO2;SOCS3;PRKN;CDC20	0.1179	0
Thyroid hormone signaling pathway	0.192727	0.577315	0.995537	1	1	13/111	13.56%	PLCE1;ESR1;PLCG2;MYC;PLCB2;CCND1;STAT1;TRP53;DIO3;RXRA;PLCD4;SLC2A1;NOTCH3	0.1356	0
Oocyte meiosis	0.194975	0.577046	0.994494	1	1	15/103	16.68%	CDK1;CCNB2;ESPL1;CALML4;RPS6KA1;BUB1;ADCY7;CDC20;FBXO5;CDK2;ANAPC13;STAG3;CPEB1;MAPK3;PLK1	0.1668	0
mTOR signaling pathway	0.188304	0.573979	0.998469	1	1	19/140	17.84%	TNFRSF1A;CASTOR1;WNT5B;RPS6KA1;WNT10B;EIF4EBP1;TELO2;SLC7A5;FZD7;FZD6;SLC3A2;WNT5A;FZD5;PRR5;SESN2;MAPK3;LRP5;FZD10;FZD1	0.1784	0
Parkinson disease	-0.152825	-0.572779	1	1	1	8/119	8.70%	SLC18A2;ADORA2A;LRRK2;COX7A1;DRD2;DRD1;ADCY5;CYCS	0.087	0
Protein processing in endoplasmic reticulum	0.180097	0.554862	0.998258	1	1	27/148	25.41%	CASP12;EIF2AK2;NFE2L2;FBXO2;DDIT3;SEC24D;PRKN;SIL1;SEC61B;UFD1;TRAF2;TRAM1;EDEM2;BAX;NSFL1C;RRBP1;NPLOC4;SSR3;RAD23A;SEC61G;WFS1;VCP;PDIA4;RNF5;HSPA2;STT3A;TXNDC5	0.2541	0
VEGF signaling pathway	0.199715	0.546485	0.987518	1	1	4/53	9.95%	RAC2;PLCG2;HSPB1;MAPKAPK3	0.0995	0
Mannose type O-glycan biosynthesis	0.220688	0.525466	0.974937	1	1	2/21	9.55%	FUT4;B4GALT1	0.0955	0
Renal cell carcinoma	-0.141828	-0.502491	1	1	1	24/67	34.73%	HGF;PAK1;EGLN3;PAK6;HRAS;SOS1;AKT3;PAK3;CUL2;CRK;MAPK1;BRAF;PIK3CA;CDKN1A;CREBBP;NRAS;FH1;SOS2;RAP1A;TGFA;PIK3CB;PIK3R2;VEGFA;VHL	0.3473	0
Glucagon signaling pathway	0.171001	0.496981	0.999305	1	1	23/82	27.13%	PYGL;PLCB2;GCK;CALML4;ACACB;PCK2;SLC2A1;CREB3L1;PDE3B;PHKG1;CREB3L2;PLCB3;CPT1A;PYGB;PRKAB1;CREB5;PHKB;CRTC2;PRMT1;PGAM2;ITPR3;G6PC3;AKT1	0.2713	0
RNA polymerase	0.185128	0.457562	0.99362	1	1	26/26	81.51%	POLR3GL;POLR2F;POLR2I;POLR3H;POLR1D;POLR2D;POLR3B;POLR2G;POLR2A;POLR3E;POLR2E;POLR2C;POLR2J;POLR3C;POLR2L;POLR3A;POLR1A;POLR1B;POLR2B;POLR2H;POLR1C;POLR3F;POLR3G;POLR3D;POLR3K;POLR1E	0.8151	0
RNA transport	0.14463	0.443928	1	1	1	51/151	37.39%	EIF2S3Y;EIF4EBP1;PABPC1L;NUP43;SUMO3;NUP210L;TACC3;EIF4EBP3;SAP18B;MAGOHB;CYFIP1;NUP37;NXT1;AAAS;GEMIN7;RPP30;RPP38;EEF1A1;MAGOH;THOC6;DDX39B;UBE2I;GEMIN8;NUP107;SAP18;NUP88;NUP133;PYM1;ELAC1;EIF3F;RBM8A;SUMO1;THOC3;RAE1;RPP25L;GEMIN6;POP7;EIF5B;SEC13;NUP205;EIF3J1;PABPC1;NUP85;NUP188;RAN;NCBP2;THOC1;SMN1;NUP54;EIF4A3;EIF4EBP2	0.3739	0
Protein export	0.171403	0.42481	0.998095	0.999087	1	5/27	23.79%	SEC61B;SEC61G;IMMP1L;SRP14;SPCS2	0.2379	0
N-Glycan biosynthesis	-0.126726	-0.424795	1	0.999253	1	10/47	25.26%	MAN1A2;ALG11;ST6GAL2;MOGS;MAN1A;FUT8;STT3B;DOLK;MAN2A1;SRD5A3	0.2526	0

## Sheet: KEGG_C9orf72_male
Term	ES	NES	NOM p-val	FDR q-val	FWER p-val	Tag %	Gene %	Lead_genes	GeneRatio	log(padjust)
Influenza A	0.739929	2.31215	0	0	0	38/132	5.63%	CXCL10;CCL2;CCL5;CIITA;RSAD2;CCL12;H2-AB1;IL1B;OAS1A;H2-AA;OAS2;H2-EB1;ICAM1;OAS1G;IL1A;IRF7;DDX58;FAS;OAS1B;H2-OA;TNFRSF1A;SOCS3;IKBKE;H2-DMB2;CASP1;NLRP3;TLR4;TNFRSF10B;H2-DMB1;IFIH1;TRIM25;JUN;MX2;EIF2AK2;TLR7;NFKBIA;H2-OB;PYCARD	0.0563	10
Staphylococcus aureus infection	0.875447	2.29299	0	0	0	25/35	5.64%	C3;CFB;FCGR4;C4B;H2-AB1;H2-AA;H2-EB1;ICAM1;C3AR1;C5AR1;FCGR2B;H2-OA;C1RA;C1QB;C1S1;C1QA;ITGB2;H2-DMB2;FCGR1;C1QC;FCGR3;H2-DMB1;H2-OB;HC;C2	0.0564	10
Rheumatoid arthritis	0.789023	2.26504	0	0	0	25/63	7.64%	CCL3;CCL2;CCL5;CXCL5;CCL12;H2-AB1;TLR2;IL1B;H2-AA;H2-EB1;ICAM1;IL1A;H2-OA;CSF1;ITGB2;H2-DMB2;TLR4;H2-DMB1;JUN;H2-OB;ANGPT1;CD86;ACP5;TNFSF13B;TGFB1	0.0764	10
NOD-like receptor signaling pathway	0.717311	2.25123	0	0	0	51/138	12.09%	CCL2;CXCL1;CCL5;IFI204;IFI207;CCL12;GBP2;IL1B;GBP5;OAS1A;OAS2;CYBB;OAS1G;IRF7;CASP4;GBP3;NAIP2;CYBA;OAS1B;BIRC3;IKBKE;NAIP6;CASP1;CASP12;NAIP5;NLRP3;TLR4;GSDMD;GBP7;JUN;NFKBIA;CASP8;PYCARD;NLRP1B;PSTPIP1;CARD9;TXNIP;STAT1;RIPK3;ANTXR2;AIM2;NOD2;P2RX7;TRAF5;TRIP6;TXN1;IRAK4;FADD;PRKCD;IRF9;RIPK2	0.1209	10
Systemic lupus erythematosus	0.854982	2.24476	0	0	0	20/35	6.39%	C3;FCGR4;C4B;H2-AB1;H2-AA;H2-EB1;H2-OA;C1RA;C1QB;C1S1;C1QA;H2-DMB2;FCGR1;TRIM21;C1QC;H2-DMB1;H2-OB;HC;C2;CD86	0.0639	10
Toll-like receptor signaling pathway	0.756187	2.2379	0	0	0	25/80	8.14%	CXCL10;CCL3;CXCL9;CCL5;CCL4;TLR2;IL1B;TLR1;IRF7;TICAM2;IKBKE;TLR6;TLR4;CD14;TLR9;SPP1;IRF5;LBP;JUN;TLR7;NFKBIA;CASP8;CD86;MAP3K8;STAT1	0.0814	10
Cytokine-cytokine receptor interaction	0.705693	2.23577	0	0	0	66/160	9.90%	CXCL10;CCL3;CCL2;CXCL1;CXCL9;CCL5;CCL8;IL1RN;CXCL5;CCL4;CCL7;CCL12;CCL11;IL18RAP;IL1B;OSMR;EDA2R;CCL6;CSF2RB;CNTF;CCR2;IL1A;GDF5;CCL22;CXCL16;FAS;IL20RB;TNFRSF1A;CCL9;IL17RE;CSF1;IL1RL1;CCR1;LIF;IL2RG;CXCR4;CLCF1;CSF2RB2;TNFRSF10B;TNFRSF1B;IL1RL2;CSF3R;CCL17;IL11RA2;IL1R1;IL6RA;TNFRSF13B;IL4RA;TGFBR2;TNFSF13B;CCR5;TGFB1;TNFRSF14;TNFRSF19;IL17RB;GM13305;TNFRSF12A;TNFRSF9;IL7R;CSF2RA;CX3CR1;CSF1R;L…	0.099	10
Phagosome	0.71343	2.2283	0	0	0	49/134	11.93%	C3;CLEC7A;FCGR4;H2-Q7;H2-Q4;H2-AB1;TLR2;H2-Q6;H2-AA;H2-EB1;TAP1;CYBB;MSR1;TAP2;H2-K1;CYBA;FCGR2B;TUBA1C;H2-OA;C1RA;TUBB6;CTSS;TLR6;ITGB2;H2-DMB2;FCGR1;CD36;H2-D1;TLR4;MRC1;FCGR3;CD14;NCF4;H2-DMB1;H2-OB;THBS2;H2-T23;NCF1;NCF2;H2-M3;COMP;ITGAM;CD209F;H2-T24;TFRC;ITGB5;H2-M5;TCIRG1;LAMP2	0.1193	10
Complement and coagulation cascades	0.800039	2.20412	0	0	0	27/47	9.86%	C3;CFB;ITGAX;A2M;C4B;C3AR1;C5AR1;F5;C1RA;C1QB;C1S1;C1QA;ITGB2;PROCR;C1QC;SERPINE1;BDKRB2;F13A1;VWF;HC;C2;SERPING1;PROS1;PLAU;ITGAM;C7;CFH	0.0986	10
TNF signaling pathway	0.720523	2.18228	0	0	0	29/97	8.59%	CXCL10;CCL2;CXCL1;CCL5;BCL3;CCL12;IL1B;ICAM1;MAP3K14;IRF1;GM5431;IFI47;FAS;MLKL;TNFRSF1A;SOCS3;BIRC3;CSF1;LIF;TNFRSF1B;JUN;NFKBIA;CASP8;EDN1;CREB3L1;MAP3K8;RIPK3;VCAM1;CASP7	0.0859	10
Legionellosis	0.791327	2.17484	0	0	0	17/48	9.07%	C3;CXCL1;TLR2;IL1B;NFKB2;NAIP2;NAIP6;ITGB2;CASP1;NAIP5;TLR4;CD14;NFKBIA;CASP8;PYCARD;CASP7;ITGAM	0.0907	10
Leishmaniasis	0.762355	2.17038	0	0	0	27/59	9.07%	C3;FCGR4;H2-AB1;TLR2;IL1B;H2-AA;H2-EB1;CYBB;IL1A;CYBA;H2-OA;ITGB2;H2-DMB2;PTPN6;FCGR1;TLR4;FCGR3;NCF4;H2-DMB1;JUN;NFKBIA;H2-OB;NCF1;NCF2;TGFB1;STAT1;ITGAM	0.0907	10
Morphine addiction	-0.5664	-2.14425	0	0.00225067	0.0014	41/83	20.32%	PDE10A;GABRE;DRD1;ADCY5;GNG7;KCNJ5;GNG8;OPRM1;PDE1B;PDE4C;PDE7B;GNG4;PDE11A;PDE1C;PRKCB;SLC32A1;PRKCA;GABRB2;GRK5;KCNJ6;GABRA1;GABRQ;GABRA4;GABRD;ADCY1;ADCY9;GNB5;KCNJ3;PDE4D;ADCY3;GABRA2;GABBR2;PDE1A;CACNA1A;PDE8A;GABBR1;CACNA1B;GABRG2;PDE2A;PDE4B;ADCY2	0.2032	2.85387
IL-17 signaling pathway	0.736288	2.12977	0	0	0	17/66	7.24%	LCN2;CXCL10;CCL2;CXCL1;CXCL5;CCL7;CCL12;CCL11;IL1B;IL17RE;IKBKE;CCL17;JUN;NFKBIA;CASP8;S100A9;TRAF3IP2	0.0724	10
Nicotine addiction	-0.685325	-2.12815	0	0.00152724	0.0019	26/33	25.08%	GABRE;GRIN2C;SLC32A1;CHRNA7;GABRB2;SLC17A8;GABRA1;GABRQ;GABRA4;GABRD;GRIN2B;GRIN2A;GRIA3;GABRA2;GRIN3A;CACNA1A;CHRNB2;CHRNA4;CACNA1B;GABRG2;GABRG3;GRIA4;GRIN1;GRIA2;GABRB1;GABRB3	0.2508	2.72125
Epstein-Barr virus infection	0.662921	2.11765	0	6.09024e-06	0.0001	60/178	12.46%	CXCL10;H2-Q7;H2-Q4;H2-AB1;TLR2;H2-Q6;OAS1A;H2-AA;OAS2;VIM;ISG15;H2-EB1;TAP1;ICAM1;OAS1G;MAP3K14;TAP2;IRF7;H2-K1;DDX58;NFKB2;FAS;OAS1B;H2-OA;NFKBIE;CD44;IKBKE;H2-DMB2;MYC;H2-D1;B2M;H2-DMB1;JUN;EIF2AK2;LYN;NFKBIA;TAPBP;CASP8;H2-OB;CCND1;RELB;GADD45B;H2-T23;BTK;H2-M3;BCL2L11;BLNK;STAT1;TRP53;H2-T24;GADD45G;TRAF5;IRAK4;FADD;H2-M5;BID;IRF9;PLCG2;GADD45A;STAT3	0.1246	4
Chagas disease (American trypanosomiasis)	0.707071	2.11591	0	5.68422e-06	0.0001	23/88	7.64%	C3;CCL3;CCL2;CCL5;CCL12;TLR2;IL1B;FAS;TNFRSF1A;C1QB;C1QA;TLR6;C1QC;SERPINE1;BDKRB2;TLR4;TLR9;JUN;NFKBIA;CASP8;GNA15;TGFBR2;TGFB1	0.0764	4
Pertussis	0.738899	2.1152	0	5.32896e-06	0.0001	24/62	5.77%	C3;CXCL5;C4B;IL1B;IL1A;IRF1;CALML4;TICAM2;C1RA;C1QB;C1S1;C1QA;ITGB2;IRF8;CASP1;C1QC;NLRP3;TLR4;CD14;JUN;HC;PYCARD;C2;SERPING1	0.0577	4
Taste transduction	-0.646085	-2.11479	0	0.00123251	0.0023	21/39	17.25%	P2RX3;PKD2L1;HTR1B;GRM4;PDE1B;HTR1A;PDE1C;HTR1F;GABRA1;GABRA4;CHRM3;PKD1L3;GRM1;GABRA2;GABBR2;SCN2A;HTR1D;PDE1A;SCN3A;CACNA1A;GABBR1	0.1725	2.63827
Tuberculosis	0.673011	2.11282	0	5.01549e-06	0.0001	48/143	12.09%	C3;CLEC7A;ITGAX;CIITA;FCGR4;CD74;H2-AB1;TLR2;IL1B;TLR1;H2-AA;H2-EB1;IL1A;FCGR2B;CALML4;H2-OA;TNFRSF1A;LSP1;CTSS;TLR6;ITGB2;H2-DMB2;FCGR1;TLR4;MRC1;FCGR3;CD14;TLR9;H2-DMB1;LBP;FCER1G;CASP8;H2-OB;CARD9;CTSD;TGFB1;STAT1;ITGAM;CD209F;NOD2;IL10RA;IL10RB;IRAK4;FADD;BID;TCIRG1;LAMP2;RIPK2	0.1209	4
Chemokine signaling pathway	0.662114	2.09283	0	4.73685e-06	0.0001	31/152	6.22%	CXCL10;CCL3;CCL2;CXCL1;CXCL9;CCL5;CCL8;CXCL5;CCL4;CCL7;CCL12;CCL11;FGR;CCL6;CCR2;CCL22;CXCL16;CCL9;CCR1;RAC2;CXCR4;HCK;CCL17;DOCK2;WAS;LYN;NFKBIA;ITK;PIK3CG;VAV1;NCF1	0.0622	4
Cytosolic DNA-sensing pathway	0.767608	2.08879	0	4.48754e-06	0.0001	11/44	5.63%	CXCL10;CCL5;ZBP1;CCL4;IL1B;IRF7;DDX58;IKBKE;CASP1;NFKBIA;PYCARD	0.0563	4
NF-kappa B signaling pathway	0.698516	2.07729	0	8.52633e-06	0.0002	40/84	15.16%	CCL4;IL1B;BCL2A1A;ICAM1;BCL2A1D;BCL2A1B;MAP3K14;DDX58;NFKB2;TNFRSF1A;TICAM2;BIRC3;LAT;TLR4;CD14;LBP;TRIM25;IL1R1;LYN;NFKBIA;RELB;GADD45B;BTK;TNFSF13B;BLNK;PLAU;VCAM1;LTBR;LCK;TRAF5;LY96;IRAK4;PLCG2;CCL19;TRAF1;TRAF2;CARD11;TICAM1;PIDD1;CFLAR	0.1516	3.69897
Antigen processing and presentation	0.733559	2.06762	0	8.12031e-06	0.0002	22/55	7.00%	CIITA;H2-Q7;CD74;H2-Q4;H2-AB1;H2-Q6;H2-AA;H2-EB1;TAP1;TAP2;H2-K1;H2-OA;CTSS;H2-DMB2;IFI30;H2-D1;B2M;H2-DMB1;TAPBP;H2-OB;H2-T23;H2-M3	0.07	3.69897
Graft-versus-host disease	0.822136	2.05707	0	1.16268e-05	0.0003	18/27	7.00%	H2-Q7;H2-Q4;H2-AB1;H2-Q6;IL1B;H2-AA;H2-EB1;IL1A;H2-K1;FAS;H2-OA;H2-DMB2;H2-D1;H2-DMB1;H2-OB;H2-T23;CD86;H2-M3	0.07	3.52288
Type I diabetes mellitus	0.772684	2.01878	0	2.59497e-05	0.0007	18/35	7.00%	H2-Q7;H2-Q4;H2-AB1;H2-Q6;IL1B;H2-AA;H2-EB1;IL1A;H2-K1;FAS;H2-OA;H2-DMB2;H2-D1;H2-DMB1;H2-OB;H2-T23;CD86;H2-M3	0.07	3.1549
Allograft rejection	0.796603	2.00141	0	3.9079e-05	0.0011	16/27	7.00%	H2-Q7;H2-Q4;H2-AB1;H2-Q6;H2-AA;H2-EB1;H2-K1;FAS;H2-OA;H2-DMB2;H2-D1;H2-DMB1;H2-OB;H2-T23;CD86;H2-M3	0.07	2.95861
Measles	0.644948	1.98755	0	6.13896e-05	0.0018	36/113	12.56%	TLR2;IL1B;OAS1A;OAS2;OAS1G;IL1A;IRF7;DDX58;FCGR2B;FAS;OAS1B;MSN;IKBKE;IL2RG;TLR4;TLR9;IFIH1;BBC3;STAT5A;JUN;MX2;EIF2AK2;TLR7;NFKBIA;CASP8;CCND1;STAT1;TRP73;CD209F;TRP53;IRAK4;FADD;BID;IRF9;STAT3;CD46	0.1256	2.74473
Intestinal immune network for IgA production	0.782298	1.98252	0	6.55871e-05	0.002	16/28	9.20%	H2-AB1;H2-AA;H2-EB1;MAP3K14;ICOSL;H2-OA;H2-DMB2;CXCR4;H2-DMB1;ICOS;H2-OB;TNFRSF13B;CD86;TNFSF13B;TGFB1;LTBR	0.092	2.69897
Autoimmune thyroid disease	0.770901	1.95203	0	0.000132632	0.0042	17/28	7.94%	H2-Q7;H2-Q4;H2-AB1;H2-Q6;H2-AA;H2-EB1;H2-K1;FAS;H2-OA;H2-DMB2;H2-D1;H2-DMB1;H2-OB;H2-T23;CD86;H2-M3;TSHR	0.0794	2.37675
Viral myocarditis	0.693234	1.95046	0	0.000133985	0.0044	20/56	7.00%	H2-Q7;H2-Q4;H2-AB1;H2-Q6;H2-AA;H2-EB1;ICAM1;H2-K1;H2-OA;RAC2;ITGB2;H2-DMB2;H2-D1;H2-DMB1;CASP8;H2-OB;CCND1;H2-T23;CD86;H2-M3	0.07	2.35655
Salmonella infection	0.665494	1.93933	0	0.000167586	0.0057	13/71	5.63%	CCL3;CXCL1;CCL4;IL1B;IL1A;FLNC;CASP1;TLR4;CD14;LBP;JUN;WAS;PYCARD	0.0563	2.24413
Osteoclast differentiation	0.631008	1.93659	0	0.000179053	0.0063	40/108	12.08%	FCGR4;LILRB4A;IL1B;MAP3K14;IL1A;PIRB;NFKB2;CYBA;FCGR2B;TNFRSF1A;SOCS3;CSF1;FCGR1;TEC;TYROBP;FCGR3;NCF4;SQSTM1;TREM2;SPI1;LCP2;JUN;IL1R1;NFKBIA;RELB;LILRA5;NCF1;NCF2;ACP5;BTK;TGFBR2;TGFB1;BLNK;STAT1;SOCS1;CSF1R;LCK;NFATC1;IRF9;PLCG2	0.1208	2.20066
Hematopoietic cell lineage	0.673577	1.93635	0	0.000176027	0.0064	29/64	9.07%	CD22;H2-AB1;IL1B;H2-AA;H2-EB1;CD5;IL1A;H2-OA;CD44;CSF1;H2-DMB2;FCGR1;CD36;CD33;CD14;H2-DMB1;ITGA2B;CSF3R;IL11RA2;IL1R1;IL6RA;H2-OB;IL4RA;CD37;GM13305;IL7R;CSF2RA;CSF1R;ITGAM	0.0907	2.19382
Cell adhesion molecules (CAMs)	0.628572	1.93215	0	0.000189178	0.0071	40/115	10.52%	PDCD1;H2-Q7;SIGLEC1;CD22;H2-Q4;H2-AB1;H2-Q6;H2-AA;H2-EB1;ICAM1;CLDN2;CD274;SPN;H2-K1;ICOSL;H2-OA;SELL;ITGB2;H2-DMB2;PTPRC;CDH3;H2-D1;H2-DMB1;ITGA8;ICOS;CLDN19;H2-OB;F11R;H2-T23;CD86;H2-M3;SDC4;CLDN10;VCAM1;CLDN23;SDC1;ITGAM;CLDN5;H2-T24;PECAM1	0.1052	2.14874
Serotonergic synapse	-0.499193	-1.92761	0.000708717	0.0169202	0.0405	29/95	11.25%	CYP2C23;ADCY5;GNG7;KCNJ5;GNG8;HTR4;CYP2J12;HTR1B;ALOX8;HTR2A;GNG4;HTR2C;HTR1A;PLCB1;PRKCB;SLC18A2;HTR7;HTR1F;PRKCA;ITPR1;GABRB2;KCNJ6;PLA2G4B;KCND2;TPH2;GNB5;HRAS;KCNJ3;NRAS	0.1125	1.39254
Asthma	0.895094	1.91167	0	0.000333302	0.0126	9/12	5.32%	CCL11;H2-AB1;H2-AA;H2-EB1;H2-OA;H2-DMB2;H2-DMB1;FCER1G;H2-OB	0.0532	1.89963
Fluid shear stress and atherosclerosis	0.614111	1.90703	0	0.000366131	0.0141	44/128	17.87%	CCL2;CCL12;MGST1;IL1B;ICAM1;HMOX1;IL1A;GSTM1;NQO1;CYBA;CALML4;TRPV4;TNFRSF1A;RAC2;GSTA3;SQSTM1;ITGA2B;JUN;IL1R1;EDN1;NCF1;NCF2;GSTA4;GSTM2;SDC4;VCAM1;SDC1;GSTM6;TRP53;NFE2L2;PECAM1;TXN1;MMP2;GSTP1;CAV2;PLAT;CTSL;GSTT3;KDR;GSTT2;DUSP1;CDH5;RELA;KLF2	0.1787	1.85078
Glutamatergic synapse	-0.484417	-1.89137	0	0.0198059	0.0582	54/103	25.75%	GRIN2C;ADCY5;GNG7;GNG8;GRM4;HOMER1;GNG4;SHANK3;PLCB1;GRM3;GRM2;PRKCB;PRKCA;PPP3CA;HOMER2;ITPR1;SLC17A8;PLA2G4B;SLC1A2;ADCY1;ADCY9;PLD1;GNB5;KCNJ3;GRM1;GRIN2B;GRM5;GRIN2A;ADCY3;PPP3R1;PPP3CB;GRIA3;DLG4;GRIK2;SHANK1;GRIK3;MAPK1;GRIN3A;CACNA1A;SLC1A1;SHANK2;ADCY2;GRM8;CACNA1C;PLA2G4A;GLS;GRIK5;PLCB4;GRM7;GRIA4;GRIN1;GRIA2;TRPC1;SLC38A2	0.2575	1.23508
Drug metabolism	0.646883	1.88505	0	0.000609024	0.0236	27/71	15.17%	UGT1A6A;AOX1;MGST1;CES1D;GSTM1;UGT1A7C;CES2G;GSTA3;ADH1;UPP1;CDA;TK1;HPGDS;ALDH3A1;GSTA4;XDH;GSTM2;FMO1;GSTM6;FMO5;DPYD;ALDH3B1;GSTP1;GUSB;TYMP;FMO2;GSTT3	0.1517	1.62709
Inflammatory bowel disease (IBD)	0.69975	1.88005	0.00026347	0.000634738	0.0252	22/41	12.46%	IL18RAP;H2-AB1;TLR2;IL1B;H2-AA;H2-EB1;IL1A;H2-OA;RORC;H2-DMB2;IL2RG;TLR4;H2-DMB1;JUN;H2-OB;IL4RA;TGFB1;STAT1;IL21R;NOD2;NFATC1;STAT3	0.1246	1.5986
Toxoplasmosis	0.612285	1.86097	0	0.000889504	0.0364	43/98	20.29%	CIITA;H2-AB1;TLR2;H2-AA;H2-EB1;IGTP;IRGM1;H2-OA;TNFRSF1A;BIRC3;H2-DMB2;TLR4;H2-DMB1;LAMA5;NFKBIA;CASP8;H2-OB;PIK3CG;CCR5;TGFB1;STAT1;SOCS1;IL10RA;IL10RB;LY96;IRAK4;LAMB2;STAT3;LAMB3;LAMA4;IFNGR1;GNAI2;PIK3R5;PIK3R6;LAMC2;IL12A;CASP3;RELA;ITGA6;NFKB1;NFKBIB;H2-DMA;LAMA1	0.2029	1.4389
Necroptosis	0.602706	1.84769	0	0.00111291	0.0465	37/109	16.69%	ZBP1;IL1B;CYBB;IL1A;FAS;MLKL;PARP3;TNFRSF1A;TICAM2;BIRC3;CASP1;NLRP3;TLR4;TNFRSF10B;SQSTM1;STAT5A;EIF2AK2;CASP8;FTL1;PYCARD;STAT1;RIPK3;FTH1;PYGL;TRAF5;FADD;BID;IRF9;TNFSF10;STAT3;TRAF2;IFNGR1;TICAM1;CFLAR;JAK3;PARP4;TLR3	0.1669	1.33255
Cholinergic synapse	-0.472139	-1.83378	0	0.0307056	0.1027	42/105	18.52%	SLC5A7;ADCY5;CHAT;GNG7;GNG8;CHRM4;CAMK4;GNG4;PLCB1;CHRNB4;PRKCB;SLC18A3;CHRNA3;CHRNA7;PRKCA;KCNJ2;ITPR1;CAMK2A;CHRM1;KCNJ12;KCNQ5;KCNJ6;ACHE;CHRM3;ADCY1;ADCY9;FOS;GNB5;HRAS;KCNJ3;NRAS;ADCY3;KCNJ14;CHRM2;MAPK1;BCL2;CACNA1A;CHRNB2;CAMK2B;AKT3;CHRNA4;CACNA1B	0.1852	0.98843
Renin-angiotensin system	-0.69204	-1.8318	0.00410076	0.027031	0.1055	9/16	13.43%	AGTR1A;ACE2;AGTR2;MME;AGT;ENPEP;MAS1;PREP;ACE	0.1343	0.976748
Kaposi sarcoma-associated herpesvirus infection	0.574033	1.82597	0	0.00167247	0.0693	50/161	15.54%	C3;CXCL1;H2-Q7;H2-Q4;H2-Q6;ICAM1;IRF7;H2-K1;FAS;CALML4;TNFRSF1A;CCR1;IKBKE;MYC;H2-D1;HCK;ZFP36;JUN;EIF2AK2;LYN;NFKBIA;CASP8;PIK3CG;CCND1;H2-T23;CD86;H2-M3;CCR5;ANGPT2;STAT1;TRP53;H2-T24;GNG5;FADD;GNGT2;H2-M5;BID;NFATC1;IRF9;PLCG2;STAT3;NFATC4;TRAF2;IFNGR1;CDK6;FGF2;TICAM1;IL6ST;PIK3R5;PIK3R6	0.1554	1.15927
Herpes simplex virus 1 infection	0.546954	1.82432	0	0.00166903	0.0711	51/364	8.29%	C3;CCL2;CCL5;H2-Q7;CCL12;CD74;H2-Q4;H2-AB1;TLR2;H2-Q6;IL1B;OAS1A;H2-AA;OAS2;H2-EB1;BST2;TAP1;OAS1G;TAP2;IRF7;H2-K1;DDX58;FAS;POU2F3;OAS1B;H2-OA;TNFRSF1A;SOCS3;BIRC3;IKBKE;H2-DMB2;SP100;H2-D1;B2M;TLR9;H2-DMB1;EIF4EBP1;IFIH1;PILRA;EIF2AK2;NFKBIA;TAPBP;CASP8;H2-OB;HC;H2-T23;CARD9;H2-M3;TNFRSF14;STAT1;GM14434	0.0829	1.14813
C-type lectin receptor signaling pathway	0.604843	1.82054	0.000117275	0.00175102	0.0761	28/93	12.08%	CLEC7A;BCL3;IL1B;MAP3K14;CCL22;IRF1;NFKB2;CALML4;CLEC4N;LSP1;IKBKE;CASP1;NLRP3;RRAS;CCL17;FCER1G;JUN;NFKBIA;CASP8;PYCARD;RELB;CARD9;STAT1;CD209F;PRKCD;NFATC1;IRF9;PLCG2	0.1208	1.11862
Circadian entrainment	-0.475856	-1.81831	0	0.0265057	0.1167	37/89	18.33%	RYR1;PER2;GRIN2C;ADCY5;GNG7;KCNJ5;GNG8;GUCY1A2;GNG4;PLCB1;PRKCB;PRKCA;ITPR1;CAMK2A;PRKG2;KCNJ6;ADCY1;GUCY1A1;ADCY9;FOS;GNB5;KCNJ3;ADCYAP1;GRIN2B;GRIN2A;RYR3;ADCY3;GRIA3;NOS1AP;PER3;RPS6KA5;PRKG1;CALM1;MAPK1;PER1;CAMK2B;RASD1	0.1833	0.932929
Malaria	0.690871	1.81676	0.000811908	0.00180474	0.0796	14/36	8.62%	CCL2;CCL12;TLR2;IL1B;ICAM1;ITGB2;CD36;TLR4;TLR9;THBS2;COMP;TGFB1;VCAM1;SDC1	0.0862	1.09909
Hepatitis C	0.585375	1.81566	0	0.00179251	0.0808	42/126	18.47%	CXCL10;RSAD2;IFIT1;OAS1A;OAS2;CLDN2;OAS1G;IRF7;DDX58;FAS;OAS1B;TNFRSF1A;SOCS3;IKBKE;MYC;CLDN19;MX2;EIF2AK2;NFKBIA;CASP8;CCND1;NR1H3;CLDN10;STAT1;CLDN23;TRP53;CLDN5;FADD;BID;IRF9;STAT3;TRAF2;CDK6;TICAM1;CFLAR;RXRA;TLR3;CDK2;CASP3;RELA;BAX;PIK3R1	0.1847	1.09259
Retrograde endocannabinoid signaling	-0.449554	-1.8084	0	0.0258291	0.1262	33/131	13.65%	GABRE;ADCY5;GNG7;KCNJ5;GNG8;RIMS1;MAPK13;CNR1;GNG4;PLCB1;PRKCB;SLC32A1;MGLL;PRKCA;ITPR1;GABRB2;SLC17A8;KCNJ6;GABRA1;GABRQ;GABRA4;GABRD;DAGLA;ADCY1;ADCY9;GNB5;KCNJ3;GRM1;GRM5;ADCY3;GRIA3;GABRA2;ABHD6	0.1365	0.898941
Steroid biosynthesis	-0.68324	-1.79915	0.00529879	0.0255451	0.1376	14/15	28.88%	CYP51;DHCR24;SC5D;MSMO1;TM7SF2;SQLE;CYP27B1;DHCR7;NSDHL;LIPA;HSD17B7;EBP;FDFT1;LSS	0.2888	0.861382
Primary immunodeficiency	0.724182	1.79839	0.00127914	0.00240094	0.1092	12/25	10.96%	CIITA;TAP1;TAP2;IL2RG;PTPRC;ICOS;TNFRSF13B;BTK;BLNK;IL7R;LCK;ADA	0.1096	0.961777
Prion diseases	0.700178	1.78667	0.00220964	0.00290464	0.1315	8/29	5.39%	CCL5;IL1B;IL1A;C1QB;C1QA;C1QC;CASP12;HC	0.0539	0.881074
RIG-I-like receptor signaling pathway	0.64062	1.7697	0.000645078	0.00380904	0.1697	10/48	5.31%	CXCL10;ISG15;IRF7;DDX58;IKBKE;IFIH1;DHX58;TRIM25;NFKBIA;CASP8	0.0531	0.770318
Alcoholism	-0.459954	-1.76914	0	0.0303695	0.1737	25/97	11.85%	ADORA2A;DRD2;GRIN2C;PPP1R1B;DRD1;ADCY5;GNG7;GNG8;NPY;CAMK4;HDAC9;SLC6A3;PPP1CCB;SHC3;CAMKK2;TH;GNG4;SLC18A2;GNB5;HRAS;NRAS;SOS1;GRIN2B;BDNF;GRIN2A	0.1185	0.7602
AGE-RAGE signaling pathway in diabetic complications	0.584234	1.76199	0.000117014	0.00426679	0.1907	32/96	13.03%	CCL2;CCL12;AGER;IL1B;ICAM1;CYBB;IL1A;SERPINE1;COL4A6;STAT5A;JUN;CCND1;COL4A4;EDN1;TGFBR2;PLCE1;TGFB1;COL3A1;STAT1;VCAM1;VEGFD;COL4A1;PLCD4;COL4A5;PIM1;MMP2;PRKCD;NFATC1;FN1;PLCG2;STAT3;COL1A1	0.1303	0.719649
Neuroactive ligand-receptor interaction	-0.405041	-1.76001	0	0.0301295	0.1862	88/225	11.96%	GAL;CALCR;GPR50;APLN;ADORA2A;DRD3;NTS;DRD2;PENK;P2RX3;TACR3;GABRE;GRIN2C;GH;GM10334;GNRH1;DRD1;P2RY14;NMBR;HTR4;PTGER4;NPY;CHRM4;TACR1;NPY5R;HTR1B;GRM4;PRL;OPRD1;OPRM1;AGTR1A;PTGER1;CHRNA5;LPAR1;CNR1;CHRNA2;MC5R;HTR2A;PTH2R;TAC1;NPBWR1;AGTR2;HTR2C;HTR1A;S1PR5;CHRNB4;GRM3;GRM2;HCRTR2;MC3R;TRHR;HTR7;HTR1F;CHRNA3;CCKBR;LPAR3;CHRNA7;GABRB2;TRH;SSTR2;CHRM1;TAC2;ADRB1;AGT;GLRB;GABRA1;HRH1;S1PR1;MAS1;SS…	0.1196	0.73002
Cocaine addiction	-0.525435	-1.75554	0.000865426	0.0288754	0.1927	17/45	16.41%	DRD2;GRIN2C;RGS9;PPP1R1B;DRD1;ADCY5;SLC6A3;TH;GRM3;GRM2;SLC18A2;GRIN2B;BDNF;GRIN2A;DLG4;CDK5R1;GRIN3A	0.1641	0.715118
Natural killer cell mediated cytotoxicity	0.600389	1.75405	0.00121966	0.00472678	0.2117	24/72	12.99%	FCGR4;ICAM1;H2-K1;FAS;CD48;RAC2;ITGB2;PTPN6;H2-D1;LAT;ULBP1;TYROBP;TNFRSF10B;LCP2;FCER1G;VAV1;H2-T23;LCK;BID;NFATC1;PLCG2;TNFSF10;SHC1;SH3BP2	0.1299	0.674279
Metabolism of xenobiotics by cytochrome P450	0.664443	1.75291	0.00307404	0.00471906	0.2156	16/37	12.83%	UGT1A6A;MGST1;GSTM1;EPHX1;UGT1A7C;CYP1B1;GSTA3;ADH1;HPGDS;ALDH3A1;GSTA4;GSTM2;GSTM6;ALDH3B1;CBR2;GSTP1	0.1283	0.666351
Proteasome	0.648439	1.75055	0.0025129	0.00478498	0.2221	32/42	28.81%	PSMB8;PSMB9;PSME2;ADRM1;PSME1;PSMA1;PSMB3;PSMA2;SEM1;PSMD4;PSMA7;PSMB2;PSMD14;PSMD7;PSMC2;PSMA5;PSMA4;PSMD12;PSMA6;PSMB6;PSMD6;PSMB7;PSMD3;PSMC3;PSMF1;POMP;PSMD2;PSMC6;PSMD1;PSMB4;PSMC1;PSMB1	0.2881	0.653451
Pentose and glucuronate interconversions	0.770585	1.74732	0.00288403	0.00486502	0.2281	9/16	13.85%	UGT1A6A;KL;UGT1A7C;AKR1B8;UGDH;AKR1B10;GUSB;DCXR;SORD	0.1385	0.641875
Ferroptosis	0.660242	1.74608	0.00229668	0.00485017	0.231	16/37	15.55%	CYBB;HMOX1;SLC7A11;CP;FTL1;GCLM;FTH1;SAT1;TRP53;TFRC;SLC3A2;SAT2;SLC39A8;GPX4;SLC40A1;GCLC	0.1555	0.636388
Dopaminergic synapse	-0.436699	-1.74189	0	0.0303037	0.2141	44/124	18.83%	DRD3;DRD2;GM2446;PPP1R1B;DRD1;ADCY5;GNG7;KCNJ5;GNG8;SLC6A3;KIF5A;PPP1CCB;MAPK13;TH;GNG4;PLCB1;PRKCB;GNAL;SLC18A2;PRKCA;PPP3CA;ITPR1;CAMK2A;GSK3B;KCNJ6;SCN1A;FOS;GNB5;KCNJ3;GRIN2B;GRIN2A;PPP3CB;GRIA3;DRD5;PPP2R2A;CALM1;CACNA1A;KIF5B;PPP1CC;PPP1CB;CAMK2B;AKT3;CACNA1B;PPP1CA	0.1883	0.669383
Human cytomegalovirus infection	0.534723	1.72263	0	0.00672454	0.3099	44/199	11.74%	CCL3;CCL2;CCL5;CCL4;H2-Q7;CCL12;H2-Q4;H2-Q6;IL1B;TAP1;TAP2;H2-K1;FAS;CALML4;TNFRSF1A;CCR1;RAC2;CXCR4;MYC;H2-D1;B2M;EIF4EBP1;IL1R1;NFKBIA;TAPBP;IL6RA;CASP8;CCND1;H2-T23;H2-M3;CREB3L1;CCR5;TRP53;H2-T24;GNA13;IL10RA;TRAF5;IL10RB;GNG5;FADD;GNGT2;H2-M5;BID;NFATC1	0.1174	0.508778
Human T-cell leukemia virus 1 infection	0.530745	1.71533	0	0.00726948	0.3335	42/202	10.25%	H2-Q7;H2-Q4;H2-AB1;H2-Q6;H2-AA;H2-EB1;ICAM1;MAP3K14;H2-K1;NFKB2;TSPO;MSX2;H2-OA;TNFRSF1A;CDKN2B;ITGB2;H2-DMB2;IL2RG;MYC;H2-D1;B2M;H2-DMB1;SPI1;ZFP36;STAT5A;JUN;IL1R1;NFKBIA;H2-OB;CCND1;RELB;H2-T23;H2-M3;CREB3L1;TGFBR2;TGFB1;CCNB2;LTBR;TRP53;ESPL1;H2-T24;LCK	0.1025	0.476904
Amphetamine addiction	-0.479284	-1.70462	0.00154799	0.0388723	0.2777	27/61	18.83%	GRIN2C;PPP1R1B;DRD1;ADCY5;CAMK4;SLC6A3;PPP1CCB;TH;PRKCB;SLC18A2;ARC;PRKCA;PPP3CA;CAMK2A;FOS;GRIN2B;GRIN2A;PPP3R1;PPP3CB;GRIA3;STX1A;CALM1;GRIN3A;PPP1CC;PPP1CB;CAMK2B;PPP1CA	0.1883	0.556424
Chemical carcinogenesis	0.632654	1.70047	0.0039427	0.00883018	0.3889	16/41	12.83%	UGT1A6A;MGST1;GSTM1;EPHX1;UGT1A7C;CYP1B1;GSTA3;ADH1;HPGDS;ALDH3A1;GSTA4;GSTM2;SULT1A1;GSTM6;ALDH3B1;GSTP1	0.1283	0.410162
Viral carcinogenesis	0.529629	1.68538	0.000108838	0.0105848	0.4489	49/162	19.90%	C3;H2-Q7;H2-Q4;H2-Q6;IRF7;H2-K1;NFKB2;CDKN2B;SP100;H2-D1;STAT5A;JUN;EIF2AK2;LYN;NFKBIA;CASP8;CCND1;H2-T23;H2-M3;CREB3L1;CCR5;LTBR;TRP53;CDK1;H2-T24;TRAF5;RBL1;H2-M5;IRF9;STAT3;TRAF1;RASA2;HDAC7;TRAF2;CDK6;CREB5;IL6ST;JAK3;CDK2;CASP3;H2-Q1;RELA;GM11127;BAX;PIK3R1;CHEK1;NFKB1;HDAC1;GTF2B	0.199	0.34785
Apoptosis	0.541137	1.68297	0.000449792	0.0107462	0.4596	46/127	18.47%	BCL2A1A;BCL2A1D;BCL2A1B;MAP3K14;CSF2RB;CTSC;FAS;TUBA1C;PARP3;TNFRSF1A;BIRC3;CTSS;CASP12;CSF2RB2;TNFRSF10B;CTSZ;BBC3;JUN;NFKBIA;CASP8;GADD45B;CTSH;BCL2L11;CTSD;CASP7;DDIT3;TRP53;GADD45G;FADD;BID;TNFSF10;GADD45A;TRAF1;TRAF2;CTSL;PIDD1;CFLAR;PARP4;TUBA8;DFFB;CASP3;RELA;IL3RA;HTRA2;BAX;PIK3R1	0.1847	0.33762
JAK-STAT signaling pathway	0.541763	1.66664	0.00034227	0.0130335	0.5294	36/112	15.34%	GFAP;AOX1;OSMR;CSF2RB;CNTF;IL20RB;SOCS3;LIF;IL2RG;PTPN6;MYC;CSF2RB2;CSF3R;IL11RA2;STAT5A;IL6RA;CCND1;IL4RA;STAT1;GM13305;IL7R;SOCS1;CSF2RA;IL21R;CTF1;IL10RA;IL10RB;PIM1;IRF9;STAT3;IL15RA;IFNGR1;IL27RA;FHL1;IL6ST;JAK3	0.1534	0.276216
Leukocyte transendothelial migration	0.54293	1.63448	0.0022204	0.0189689	0.6619	31/93	17.19%	ICAM1;CLDN2;CYBB;CYBA;MSN;RAC2;ITGB2;CXCR4;NCF4;CLDN19;RHOH;ITK;VAV1;F11R;NCF1;NCF2;CLDN10;VCAM1;CLDN23;VASP;ITGAM;CLDN5;PECAM1;MMP2;PLCG2;MYL12A;GNAI2;CTNNA1;RAPGEF3;ITGAL;CDH5	0.1719	0.179208
Long-term potentiation	-0.452689	-1.62649	0.00725013	0.0680025	0.4509	28/63	19.43%	GRIN2C;CAMK4;PPP1CCB;PLCB1;PRKCB;PRKCA;PPP3CA;ITPR1;CAMK2A;RPS6KA6;ADCY1;HRAS;NRAS;GRM1;GRIN2B;RPS6KA2;GRM5;GRIN2A;PPP3R1;PPP3CB;RPS6KA3;CALM1;MAPK1;PPP1CC;PPP1CB;CAMK2B;PPP1CA;RAP1A	0.1943	0.34592
Th17 cell differentiation	0.54573	1.62434	0.00284968	0.0209506	0.6994	31/84	15.34%	H2-AB1;IL1B;H2-AA;H2-EB1;H2-OA;RORC;NFKBIE;RUNX1;H2-DMB2;IL2RG;LAT;H2-DMB1;STAT5A;JUN;IL1R1;NFKBIA;IL6RA;H2-OB;IL4RA;TGFBR2;TGFB1;STAT1;IL21R;LCK;IRF4;NFATC1;STAT3;IFNGR1;IL27RA;IL6ST;JAK3	0.1534	0.155274
DNA replication	0.612745	1.61321	0.0134136	0.0234139	0.7405	19/35	23.86%	MCM3;POLE;RFC3;MCM2;POLE3;LIG1;FEN1;POLE4;RPA2;MCM4;RNASEH2B;MCM7;POLA1;SSBP1;POLD3;MCM6;PCNA;DNA2;POLD1	0.2386	0.130475
Porphyrin and chlorophyll metabolism	0.650506	1.61016	0.0172219	0.023838	0.7515	5/25	5.50%	UGT1A6A;HMOX1;UGT1A7C;CP;BLVRB	0.055	0.124071
GABAergic synapse	-0.428345	-1.60401	0.00306748	0.0758704	0.5046	32/80	21.46%	GABRE;ADCY5;GNG7;GNG8;GNG4;PRKCB;SLC32A1;GAD1;PRKCA;GABRB2;GAD2;KCNJ6;GABRA1;TRAK2;GABRQ;GABRA4;GABRD;ADCY1;ADCY9;GNB5;ADCY3;PLCL1;GABRA2;GABBR2;GPHN;CACNA1A;GABBR1;CACNA1B;GABRG2;ADCY2;SLC12A5;CACNA1C	0.2146	0.297053
B cell receptor signaling pathway	0.545354	1.58218	0.00933661	0.031925	0.8416	26/68	19.80%	CD22;PIRB;FCGR2B;NFKBIE;CD79B;RAC2;PIK3AP1;PTPN6;DAPP1;JUN;LYN;NFKBIA;VAV1;BTK;BLNK;NFATC1;IFITM1;PLCG2;INPP5D;CARD11;RELA;PIK3R1;CD79A;BCL10;NFKB1;NFKBIB	0.198	0.0748943
Oxytocin signaling pathway	-0.38682	-1.57784	0.00097371	0.0867045	0.5684	53/139	20.32%	RYR1;ADCY5;KCNJ5;CAMK4;PPP1CCB;CAMKK2;GUCY1A2;TRPM2;PLCB1;CACNA2D4;CACNG3;PRKCB;CACNA2D3;CAMK1G;PRKCA;PPP3CA;KCNJ2;ITPR1;CACNA2D1;CAMK2A;KCNJ12;KCNJ6;PLA2G4B;ADCY1;GUCY1A1;ADCY9;FOS;HRAS;KCNJ3;CACNG4;NRAS;CACNB1;RYR3;ADCY3;PPP3R1;CACNB4;CACNB2;ROCK2;PPP3CB;PPP1R12A;KCNJ14;PPP1R12B;MYLK;CALM1;MAPK1;PPP1CC;PPP1CB;CAMK2B;CACNA2D2;PPP1CA;RGS2;PRKAA2;ADCY2	0.2032	0.245346
Small cell lung cancer	0.522829	1.56711	0.00761392	0.0367045	0.8788	38/90	21.78%	BIRC3;CDKN2B;MYC;ITGA2B;COL4A6;LAMA5;NFKBIA;CCND1;GADD45B;COL4A4;COL4A1;TRP53;COL4A5;GADD45G;TRAF5;LAMB2;FN1;GADD45A;TRAF1;ITGA2;LAMB3;LAMA4;TRAF2;CDK6;CKS1B;RXRA;LAMC2;CDK2;CASP3;RELA;COL4A2;BAX;PIK3R1;ITGA6;NFKB1;LAMA1;CDKN1A;CDK4	0.2178	0.05611
Acute myeloid leukemia	0.543024	1.56023	0.0119546	0.0388958	0.8966	16/64	12.46%	BCL2A1A;BCL2A1D;BCL2A1B;RUNX1;FCGR1;MYC;CD14;EIF4EBP1;SPI1;STAT5A;CCND1;CSF1R;ITGAM;CEBPA;PIM1;STAT3	0.1246	0.0474013
Human immunodeficiency virus 1 infection	0.482706	1.54937	0.00128755	0.0427944	0.918	39/182	12.08%	H2-Q7;H2-Q4;TLR2;H2-Q6;BST2;TAP1;APOBEC3;TAP2;TRIM30D;H2-K1;FAS;CALML4;TNFRSF1A;RAC2;CXCR4;H2-D1;B2M;TRIM12C;TLR4;TNFRSF1B;JUN;NFKBIA;TAPBP;CASP8;H2-T23;H2-M3;CCR5;CCNB2;CDK1;H2-T24;TRAF5;GNG5;IRAK4;FADD;GNGT2;H2-M5;BID;NFATC1;PLCG2	0.1208	0.0371573
p53 signaling pathway	0.53207	1.53962	0.0156345	0.0464901	0.9336	28/68	21.78%	FAS;SERPINE1;BBC3;CASP8;CCND1;SFN;GADD45B;CCNB2;TRP73;TRP53;CDK1;GADD45G;BID;GADD45A;GTSE1;CDK6;PIDD1;IGFBP3;THBS1;SESN2;CDK2;CASP3;SIVA1;BAX;CHEK1;CHEK2;CDKN1A;CDK4	0.2178	0.0298392
Olfactory transduction	-0.454431	-1.53273	0.0190434	0.113752	0.6842	14/46	8.23%	ANO2;OLFR464;OLFR1393;OLFR287;GNG7;OLFR78;PDE1B;OLFR1344;CNGB1;PDE1C;GUCY2E;GNAL;CAMK2A;PRKG2	0.0823	0.164817
Amoebiasis	0.52101	1.52819	0.013123	0.0511868	0.9498	35/78	20.29%	TLR2;IL1B;ITGB2;TLR4;CD14;COL4A6;LAMA5;IL1R1;GNA15;COL4A4;HSPB1;TGFB1;COL3A1;ITGAM;COL4A1;COL4A5;SERPINB6B;LAMB2;FN1;COL1A1;LAMB3;LAMA4;COL1A2;LAMC2;SERPINB9;IL12A;CASP3;PLCB2;RELA;COL4A2;PIK3R1;MUC2;GNA14;NFKB1;LAMA1	0.2029	0.0223678
HIF-1 signaling pathway	0.506735	1.52404	0.00949033	0.0525061	0.954	29/94	21.26%	TIMP1;CYBB;HMOX1;SERPINE1;TLR4;EIF4EBP1;IL6RA;ANGPT1;EDN1;HK2;ALDOA;ANGPT2;LTBR;TFRC;ANGPT4;PLCG2;STAT3;IFNGR1;HK3;ERBB2;RELA;PIK3R1;ENO4;ENO3;NFKB1;NOS3;TEK;SLC2A1;CDKN1A	0.2126	0.0204516
Cellular senescence	0.481217	1.51953	0.00340922	0.0539997	0.959	45/151	19.55%	H2-Q7;H2-Q4;H2-Q6;IL1A;H2-K1;CALML4;TRPV4;CDKN2B;MYC;H2-D1;SERPINE1;SQSTM1;EIF4EBP1;RRAS;ZFP36L1;CCND1;GADD45B;H2-T23;H2-M3;TGFBR2;TRAF3IP2;TGFB1;CCNB2;TRP53;CDK1;H2-T24;GADD45G;RBL1;H2-M5;NFATC1;GADD45A;RAD9B;NFATC4;CDK6;IGFBP3;CDK2;H2-Q1;RELA;ZFP36L2;GM11127;CDC25A;PIK3R1;CHEK1;NFKB1;CHEK2	0.1955	0.0181814
Gap junction	-0.403156	-1.51703	0.00732601	0.120451	0.7227	28/81	16.88%	DRD2;DRD1;ADCY5;LPAR1;GUCY1A2;HTR2A;HTR2C;PLCB1;GJD2;PRKCB;PRKCA;ITPR1;ADRB1;PRKG2;ADCY1;GUCY1A1;ADCY9;HRAS;NRAS;SOS1;GRM1;GRM5;ADCY3;TUBA4A;PRKG1;SOS2;MAPK1;TUBB4A	0.1688	0.141042
ABC transporters	0.563619	1.51516	0.0300772	0.0554668	0.9639	9/40	6.10%	TAP1;ABCA13;TAP2;ABCG3;ABCA1;ABCC3;ABCB1B;ABCA4;ABCC4	0.061	0.015968
Calcium signaling pathway	-0.362078	-1.49515	0.00262123	0.132568	0.7673	68/170	21.46%	RYR1;ADORA2A;P2RX3;TACR3;GRIN2C;DRD1;HTR4;TACR1;PLCZ1;CAMK4;AGTR1A;PDE1B;PTGER1;HTR2A;ATP2B2;HTR2C;PLCB1;PDE1C;PRKCB;GNAL;TRHR;HTR7;ATP2B1;CAMK1G;CCKBR;CHRNA7;PRKCA;PPP3CA;ITPR1;CAMK2A;CHRM1;ADRB1;HRH1;CHRM3;ADCY1;ITPKA;ADCY9;ATP2A2;GRM1;ERBB3;GRM5;GRIN2A;RYR3;ADCY3;PPP3R1;PPP3CB;DRD5;CHRM2;MYLK;PDE1A;CALM1;CACNA1A;ATP2A3;ERBB4;ORAI2;CAMK2B;EDNRA;CACNA1B;ADRA1D;EDNRB;ADCY2;ATP2B3;PLCD3;SLC8A2;CAC…	0.2146	0.115035
Glycosaminoglycan degradation	0.654113	1.48715	0.0595597	0.0704583	0.9842	8/16	15.94%	HEXB;HYAL3;GALNS;NAGLU;GUSB;IDUA;GNS;HEXA	0.1594	0.00691664
Adrenergic signaling in cardiomyocytes	-0.366278	-1.47661	0.00389864	0.142085	0.8053	53/135	22.18%	SCN4B;GM2446;ADCY5;AGTR1A;PPP1CCB;MAPK13;ATP2B2;AGTR2;PLCB1;CACNA2D4;CACNG3;CACNA2D3;SCN5A;ATP2B1;MYH7;PRKCA;CACNA2D1;CAMK2A;ADRB1;AGT;FXYD2;ATP1A1;TPM2;ADCY1;ADCY9;ATP2A2;CACNG4;CACNB1;ADCY3;CACNB4;CACNB2;RPS6KA5;PPP2R2A;CALM1;MAPK1;BCL2;ATP1A2;PPP1CC;PPP1CB;CAMK2B;AKT3;CACNA2D2;PPP1CA;SCN7A;RAPGEF4;ADRA1D;ADCY2;ATP2B3;PPP2R5D;ATF6B;CACNA1C;ATP1B2;ATF2	0.2218	0.0940423
ECM-receptor interaction	0.497481	1.46747	0.0252998	0.0826598	0.992	41/77	20.63%	CD44;CD36;ITGA11;ITGA8;SPP1;ITGA2B;COL4A6;VWF;LAMA5;THBS2;COL4A4;COL2A1;COMP;SDC4;SDC1;COL4A1;COL6A1;COL4A5;COL9A2;ITGB5;COL6A2;LAMB2;FN1;ITGA2;COL1A1;LAMB3;LAMA4;COL1A2;THBS1;HSPG2;LAMC2;COL9A1;THBS3;GP5;COL4A2;ITGA1;ITGA6;ITGA7;LAMA1;COL6A6;TNXB	0.2063	0.00348833
Sphingolipid metabolism	-0.438265	-1.46723	0.0355519	0.14398	0.8223	11/43	13.92%	UGT8A;NEU4;GAL3ST1;SMPD3;DEGS2;SGPP2;NEU2;CERS1;CERS2;SPTLC2;B4GALT6	0.1392	0.0849697
Cholesterol metabolism	0.55808	1.46441	0.0487048	0.0837193	0.9928	8/35	10.76%	APOC1;LIPC;TSPO;CD36;ABCA1;LRP2;ANGPTL4;APOE	0.1076	0.00313823
Cell cycle	0.471314	1.45179	0.0182478	0.0919286	0.9959	47/117	26.92%	CDKN2B;MYC;CCND1;SFN;GADD45B;TGFB1;CCNB2;MCM3;CDC14A;TRP53;CDK1;ESPL1;CDC45;GADD45G;RBL1;MCM2;GADD45A;CDKN2C;CDK6;CDK2;MCM4;ANAPC13;CDC25C;CDC25A;CDC14B;MCM7;PLK1;CHEK1;CHEK2;HDAC1;CDKN1C;CDKN1A;MCM6;CDK4;CCNA2;CDC25B;PCNA;CCND3;STAG1;MAD2L1;E2F2;TGFB2;ANAPC7;TTK;CDC26;TGFB3;ANAPC10	0.2692	0.00178427
Aldosterone synthesis and secretion	-0.382819	-1.44977	0.0212899	0.154325	0.8525	34/84	22.18%	ADCY5;KCNJ5;CAMK4;AGTR1A;ATP2B2;PLCB1;PRKCB;NR4A2;ATP2B1;CAMK1G;PRKCA;ITPR1;CAMK2A;NR4A1;AGT;ATP1A1;DAGLA;ADCY1;ADCY9;LDLR;ADCY3;CALM1;ATP1A2;CAMK2B;STAR;PDE2A;PRKCE;ADCY2;ATP2B3;CACNA1I;ATF6B;CACNA1C;ATP1B2;ATF2	0.2218	0.0693056
Insulin secretion	-0.394292	-1.44443	0.0223496	0.153348	0.8619	31/71	26.53%	ADCY5;PLCB1;PRKCB;PRKCA;CAMK2A;FXYD2;ATP1A1;CHRM3;ADCY1;ADCY9;GLP1R;ADCYAP1;RIMS2;ADCY3;PCLO;STX1A;SNAP25;ATP1A2;CAMK2B;RAPGEF4;ADCY2;ATF6B;CACNA1C;ATP1B2;KCNN3;ATF2;PLCB4;KCNU1;CAMK2D;KCNN2;KCNMA1	0.2653	0.0645431
Th1 and Th2 cell differentiation	0.492491	1.43629	0.0356665	0.103338	0.9976	15/71	8.14%	H2-AB1;H2-AA;H2-EB1;H2-OA;NFKBIE;H2-DMB2;IL2RG;LAT;H2-DMB1;STAT5A;JUN;NFKBIA;H2-OB;IL4RA;STAT1	0.0814	0.00104356
Glycosaminoglycan biosynthesis	-0.412607	-1.43547	0.038961	0.155847	0.8746	9/51	13.90%	B3GNT2;CHST5;NDST4;HS6ST3;CHST3;UST;HS3ST5;CHST11;CHSY3	0.139	0.0581905
T cell receptor signaling pathway	0.477938	1.42221	0.0387051	0.114354	0.9985	14/82	7.19%	PDCD1;MAP3K14;NFKBIE;PTPN6;PTPRC;LAT;TEC;ICOS;LCP2;JUN;NFKBIA;ITK;VAV1;MAP3K8	0.0719	0.000651931
Proteoglycans in cancer	0.440608	1.4137	0.0134409	0.120897	0.9988	52/185	17.16%	TLR2;FLNC;FAS;MSN;CD44;PTPN6;MYC;TLR4;WNT10B;CD63;HCLS1;RRAS;TFAP4;CCND1;ESR1;LUM;PLCE1;SDC4;TGFB1;IGF2;PLAU;FZD10;SDC1;FZD7;FZD6;FLNA;HSPB2;TRP53;MMP2;ITGB5;DCN;FN1;PLCG2;WNT5A;STAT3;ITGA2;COL1A1;ELK1;MET;CAV2;CTSL;FGFR1;SMO;COL1A2;FGF2;THBS1;HSPG2;ERBB2;FLNB;IQGAP1;KDR;CASP3	0.1716	0.000521466
Human papillomavirus infection	0.426356	1.40673	0.00391833	0.12608	0.9994	89/302	20.74%	H2-Q7;OASL1;OASL2;H2-Q4;H2-Q6;ISG15;GM2436;IRF1;H2-K1;FAS;TNFRSF1A;IKBKE;H2-D1;ITGA11;WNT10B;ITGA8;SPP1;EIF4EBP1;ITGA2B;COL4A6;VWF;LAMA5;MX2;EIF2AK2;CASP8;THBS2;CCND1;COL4A4;H2-T23;COL2A1;H2-M3;CREB3L1;COMP;STAT1;FZD10;FZD7;FZD6;COL4A1;TRP53;COL6A1;COL4A5;H2-T24;COL9A2;LLGL2;RBL1;ITGB5;FADD;COL6A2;H2-M5;IRF9;TCIRG1;LAMB2;FN1;WNT5A;ITGA2;PARD6B;COL1A1;LAMB3;LAMA4;CDK6;HES1;COL1A2;TICAM1;CREB5;THBS…	0.2074	0.000260655
Hepatitis B	0.444138	1.39816	0.024039	0.133105	0.9999	43/142	22.33%	TLR2;IRF7;DDX58;FAS;TICAM2;IKBKE;MYC;CASP12;TLR4;IFIH1;STAT5A;JUN;NFKBIA;CASP8;CREB3L1;TGFBR2;TGFB1;STAT1;TRP53;IRAK4;FADD;BID;NFATC1;STAT3;ELK1;NFATC4;TICAM1;CREB5;HSPG2;JAK3;TLR3;CDK2;CASP3;RELA;BAX;PIK3R1;NFKB1;TGFBR1;CDKN1A;CCNA2;IRAK1;TAB1;PCNA	0.2233	4.34316e-05
Fructose and mannose metabolism	0.551215	1.39489	0.0878967	0.134957	1	9/29	17.19%	ALDOB;HK2;ALDOA;AKR1B8;AKR1B10;SORD;KHK;HK3;PFKFB4	0.1719	0
Fc gamma R-mediated phagocytosis	0.467845	1.392	0.0473753	0.136226	1	17/84	12.48%	FCGR2B;RAC2;PTPRC;FCGR1;LAT;HCK;DOCK2;WAS;LYN;VAV1;NCF1;VASP;ASAP3;ARPC1B;PRKCD;PLCG2;INPP5D	0.1248	0
Glycolysis / Gluconeogenesis	0.498441	1.38691	0.0725796	0.139915	1	16/51	20.96%	ALDOB;GALM;ADH1;HK2;ALDH3A1;ALDOA;PCK2;ALDH3B1;HK3;ALDH2;ALDH9A1;PGM2;ENO4;ENO3;ALDH7A1;ACSS1	0.2096	0
Pentose phosphate pathway	0.55916	1.38394	0.097516	0.141392	1	9/25	21.33%	ALDOB;ALDOA;TKTL2;G6PDX;PGD;PGM2;DERA;TKT;H6PD	0.2133	0
PPAR signaling pathway	0.490326	1.38212	0.069066	0.141671	1	19/55	19.08%	PLIN4;ACOX2;CD36;SCD4;HMGCS2;PLIN2;DBI;NR1H3;PLIN5;ME1;ANGPTL4;PCK2;ACADL;CPT2;RXRA;FABP7;SCP2;SLC27A1;PLTP	0.1908	0
Steroid hormone biosynthesis	0.592342	1.38184	0.104349	0.140346	1	3/18	2.02%	UGT1A6A;UGT1A7C;CYP1B1	0.0202	0
Cardiac muscle contraction	-0.381861	-1.37445	0.0490196	0.214963	0.9435	14/64	12.62%	COX7A1;CACNA2D4;CACNG3;CACNA2D3;MYH7;CACNA2D1;FXYD2;ATP1A1;TPM2;ATP2A2;CACNG4;CACNB1;CACNB4;CACNB2	0.1262	0.0252581
Dilated cardiomyopathy (DCM)	-0.366662	-1.37266	0.0399758	0.209565	0.9453	25/81	12.84%	MYBPC3;ADCY5;ITGB4;ITGA9;ITGB7;TTN;CACNA2D4;CACNG3;CACNA2D3;MYH7;CACNA2D1;ADRB1;AGT;TPM2;ITGA5;ADCY1;ADCY9;ATP2A2;CACNG4;CACNB1;ITGA4;ADCY3;CACNB4;CACNB2;ITGAV	0.1284	0.0244303
Parkinson disease	-0.341974	-1.36908	0.0182573	0.206779	0.9487	11/120	5.82%	ADORA2A;DRD2;COX7A1;DRD1;ADCY5;LRRK2;SLC6A3;TH;GPR37;GNAL;SLC18A2	0.0582	0.0228711
Nicotinate and nicotinamide metabolism	0.535429	1.35987	0.109858	0.162959	1	8/29	16.76%	AOX1;QPRT;NNT;NAPRT;NADK2;NMNAT3;CD38;NNMT	0.1676	0
Nucleotide excision repair	0.501702	1.35718	0.0913499	0.164276	1	22/43	33.54%	XPA;POLE;RFC3;POLE3;LIG1;POLE4;XPC;RPA2;CETN2;ERCC1;POLD3;PCNA;POLD1;RAD23A;DDB2;ERCC5;GTF2H5;POLD4;POLE2;POLD2;ERCC2;RAD23B	0.3354	0
Inflammatory mediator regulation of TRP channels	-0.357633	-1.34182	0.0465116	0.234467	0.9661	23/84	10.36%	CYP2C23;ADCY5;PTGER4;NTRK1;CYP2J12;ASIC4;PPP1CCB;MAPK13;HTR2A;HTR2C;PLCB1;PRKCB;MAP2K6;PRKCA;PRKCH;PRKCQ;ITPR1;CAMK2A;PLA2G4B;HRH1;ADCY1;ADCY9;ASIC1	0.1036	0.0149779
Lysosome	0.433846	1.33974	0.06125	0.183886	1	41/114	24.95%	SLC11A1;CTSC;CTSS;CD68;CD63;CTSZ;CTSH;ACP5;HEXB;LAPTM5;DNASE2A;CTSD;GALNS;LGMN;TCIRG1;SUMF1;LAMP2;NAGA;NAGLU;GUSB;CTSL;IDUA;MAN2B1;GNS;HEXA;CTNS;GM2A;AP4M1;FUCA1;SLC11A2;NPC2;NAGPA;LAPTM4A;CLN5;CLTB;MANBA;CTSB;CTSA;M6PR;CTSO;GLA	0.2495	0
Mineral absorption	0.512757	1.33677	0.11779	0.18575	1	7/34	9.22%	SLC39A4;CYBRD1;HMOX1;FTL1;MT2;MT1;FTH1	0.0922	0
Primary bile acid biosynthesis	0.62963	1.32513	0.1554	0.199028	1	5/11	18.38%	ACOX2;CH25H;HSD3B7;CYP7B1;SCP2	0.1838	0
Non-alcoholic fatty liver disease (NAFLD)	0.423231	1.32046	0.061325	0.203226	1	24/131	18.47%	IL1B;IL1A;FAS;TNFRSF1A;SOCS3;JUN;IL6RA;CASP8;NR1H3;MLXIPL;BCL2L11;TGFB1;CASP7;DDIT3;CEBPA;SREBF1;BID;TRAF2;RXRA;PRKAB1;CASP3;RELA;BAX;PIK3R1	0.1847	0
Regulation of lipolysis in adipocytes	-0.390341	-1.32008	0.0830885	0.256774	0.977	17/46	21.36%	IRS4;ADCY5;NPY;MGLL;ADRB1;PRKG2;ABHD5;ADCY1;ADCY9;ADCY3;NPY1R;IRS2;PRKG1;AKT3;ADCY2;IRS1;PTGER3	0.2136	0.0101054
Transcriptional misregulation in cancer	0.419075	1.31603	0.0580638	0.207217	1	45/143	19.82%	BCL2A1A;BCL2A1D;BCL2A1B;BIRC3;RUNX1;FCGR1;MYC;LYL1;CD14;SPI1;FLI1;GADD45B;NFKBIZ;CD86;NUPR1;TGFBR2;PLAU;DDIT3;CSF1R;ITGAM;HHEX;CEBPA;TRP53;SIX1;GADD45G;GADD45A;TRAF1;CEBPB;CDKN2C;MET;MLF1;PLAT;ATF1;IGFBP3;AFF1;HPGD;RXRA;RUNX2;RELA;ASPSCR1;BAX;ERG;NFKB1;TFE3;HDAC1	0.1982	0
Valine, leucine and isoleucine degradation	0.471044	1.2973	0.127954	0.232077	1	30/48	33.89%	AOX1;IL4I1;HMGCS2;MCCC2;HADH;ACADS;ALDH6A1;ALDH2;PCCB;ALDH9A1;MCCC1;BCKDHA;ALDH7A1;ACADSB;ECHS1;IVD;HMGCL;HIBCH;HADHB;PCCA;ACADM;ACAD8;ACSF3;AUH;HADHA;ACAA2;ALDH1B1;BCAT2;HIBADH;HMGCLL1	0.3389	0
Ribosome	0.415587	1.29505	0.0720823	0.23313	1	79/131	37.58%	RPS27L;MRPL14;MRPS6;RPLP2;MRPL23;RPS17;RPL30;RPS21;RPS29;UBA52;RPS9;RPS28;RPL11;RPS25;RPL36;RPS27;RPS16;RPL32;RPS15A;RPL18A;RPL35A;RPS12;RPL34;RPL22L1;RPL22;MRPL10;RPL39;RPS18;RPS23;FAU;RPL17;RPS13;RPS15;RPL37A;RPL10;RPL37;MRPS21;RPS14;RPL10A;RPS10;MRPL9;RPL23A;RPL23;RPL35;MRPL11;RPS11;RPL21;RPL27A;MRPL4;MRPS10;MRPS18A;RPL38;RPL28;RPL12;RPL5;RPL41;MRPL21;RPL14;MRPS18C;RPL19;RPS27A;RPS3;MRPL28;MRP…	0.3758	0
Long-term depression	-0.365931	-1.29302	0.0905975	0.289608	0.9881	18/57	18.11%	RYR1;GUCY1A2;PLCB1;PRKCB;PRKCA;ITPR1;PRKG2;PLA2G4B;GUCY1A1;HRAS;NRAS;GRM1;GRIA3;PRKG1;GNA12;MAPK1;CACNA1A;CRHR1	0.1811	0.0051991
Synaptic vesicle cycle	-0.353171	-1.28756	0.0752744	0.289392	0.9896	21/67	19.82%	UNC13C;SLC6A3;RIMS1;ATP6V1C2;SLC32A1;SLC18A3;UNC13A;SLC18A2;SLC17A8;CPLX1;SLC1A2;CPLX2;STX1B;STX1A;SNAP25;CACNA1A;CACNA1B;ATP6V0A2;SLC1A1;STXBP1;SYT1	0.1982	0.00454031
Pancreatic secretion	-0.351879	-1.28169	0.0876232	0.290081	0.991	26/68	20.39%	GM10334;ADCY5;PNLIP;CFTR;ATP2B2;PLCB1;PRKCB;ATP2B1;PRKCA;ITPR1;FXYD2;ATP1A1;CAR2;CHRM3;ADCY1;ADCY9;ATP2A2;ADCY3;RAB27B;SLC12A2;ATP2A3;ATP1A2;SLC4A2;RAP1A;ADCY2;ATP2B3	0.2039	0.00392635
Base excision repair	0.488448	1.28079	0.159193	0.25288	1	22/34	33.23%	PARP3;POLE;NEIL2;POLE3;LIG1;FEN1;POLE4;PARP4;OGG1;POLD3;PCNA;NTHL1;PARP2;POLD1;POLL;XRCC1;MBD4;POLD4;POLE2;POLD2;APEX1;MPG	0.3323	0
Tryptophan metabolism	0.48617	1.27829	0.158	0.254311	1	12/36	19.67%	AOX1;HAAO;CYP1B1;IL4I1;CAT;AADAT;TPH1;HADH;ALDH2;ALDH9A1;GCDH;ALDH7A1	0.1967	0
Fat digestion and absorption	0.532706	1.27664	0.168589	0.254303	1	6/21	12.77%	CD36;ABCA1;PLA2G2D;MTTP;AGPAT2;PLA2G2C	0.1277	0
Fatty acid degradation	0.47817	1.2594	0.168064	0.280072	1	23/37	32.44%	ADH1;ACADVL;ECI2;ACADL;HADH;ACADS;CPT2;ALDH2;ALDH9A1;GCDH;ALDH7A1;ECI1;ACADSB;ACSBG1;ECHS1;HADHB;ACOX1;ACADM;ACOX3;ADH5;HADHA;ACAA2;ALDH1B1	0.3244	0
GnRH signaling pathway	-0.334827	-1.25926	0.0771993	0.318847	0.9945	23/80	18.65%	GNRH1;ADCY5;MAPK13;EGR1;PLCB1;PRKCB;MAP2K6;PRKCA;ITPR1;CAMK2A;PLA2G4B;ADCY1;ADCY9;PLD1;HRAS;NRAS;SOS1;ADCY3;SOS2;CALM1;MAPK1;CAMK2B;LHB	0.1865	0.00239521
Bile secretion	0.452407	1.2454	0.172601	0.301894	1	8/47	6.10%	SLC4A5;EPHX1;SCTR;AQP1;SLC22A1;ABCC3;ABCB1B;ABCC4	0.061	0
Salivary secretion	-0.347762	-1.24242	0.114984	0.339807	0.9964	27/63	20.39%	ADCY5;GUCY1A2;ATP2B2;PLCB1;PRKCB;ATP2B1;PRKCA;TRPV6;ITPR1;ADRB1;PRKG2;FXYD2;ATP1A1;CHRM3;ADCY1;GUCY1A1;ADCY9;RYR3;ADCY3;SLC12A2;PRKG1;CALM1;ATP1A2;SLC4A2;ADRA1D;ADCY2;ATP2B3	0.2039	0.00156628
Phenylalanine metabolism	0.571771	1.24196	0.222415	0.304947	1	4/13	11.50%	IL4I1;ALDH3A1;AOC3;ALDH3B1	0.115	0
Gastric acid secretion	-0.343551	-1.23803	0.119917	0.338552	0.9967	18/63	10.24%	ATP4A;ADCY5;CFTR;PLCB1;PRKCB;KCNK2;CCKBR;PRKCA;KCNJ2;ITPR1;CAMK2A;SSTR2;ATP1A1;SST;CAR2;CHRM3;ADCY1;ADCY9	0.1024	0.00143554
Pathways in cancer	0.370155	1.23734	0.0334073	0.310266	1	121/464	17.76%	MGST1;CSF2RB;HMOX1;GSTM1;NQO1;NFKB2;FAS;CALML4;BIRC3;CDKN2B;RUNX1;RAC2;IL2RG;CXCR4;MYC;BDKRB2;GSTA3;GLI1;CSF2RB2;WNT10B;SPI1;ITGA2B;COL4A6;CSF3R;BBC3;LAMA5;STAT5A;JUN;NFKBIA;IL6RA;CASP8;CCND1;ESR1;GADD45B;COL4A4;IL4RA;EDN1;TXNRD1;TGFBR2;GSTA4;BCL2L11;GSTM2;TGFB1;STAT1;FGF23;DAPK2;IGF2;FZD10;CASP7;FZD7;FZD6;IL7R;CSF2RA;CSF1R;FGF7;GSTM6;CEBPA;PGF;VEGFD;COL4A1;TRP53;COL4A5;NFE2L2;LPAR6;GNA13;GADD45G…	0.1776	0
Amino sugar and nucleotide sugar metabolism	0.453509	1.23656	0.187648	0.308671	1	20/44	31.27%	RENBP;HK2;HEXB;UGDH;CYB5R3;HK3;HEXA;GNPDA1;PGM2;AMDHD2;UAP1L1;NPL;GMPPA;GALK1;NANP;GNPNAT1;GALE;CHIA1;GPI1;NAGK	0.3127	0
Axon guidance	-0.292064	-1.2295	0.0433604	0.344988	0.997	53/176	18.48%	SRGAP1;SEMA3A;PLXNB3;UNC5B;SEMA7A;EPHA6;SEMA6A;NGEF;DCC;SEMA5A;PRKCA;PPP3CA;RAC3;EPHA7;CAMK2A;ROBO1;SEMA3E;PAK6;GSK3B;EPHB1;SLIT3;ROBO3;EFNA2;ABLIM2;SLIT2;TRPC5;EPHA3;SEMA4D;FZD3;SEMA3D;PARD3;HRAS;NRAS;PLXNA2;TRPC3;PPP3R1;ROCK2;PPP3CB;SEMA4F;SEMA3C;WNT4;MAPK1;DPYSL5;PTCH1;EPHB3;PRKCZ;UNC5D;NTN3;SEMA6B;CAMK2B;EPHB6;SEMA6D;RASA1	0.1848	0.00130484
Focal adhesion	0.381315	1.22502	0.114476	0.32679	1	60/187	20.89%	FLNC;BIRC3;RAC2;ITGA11;ITGA8;SPP1;ITGA2B;COL4A6;VWF;LAMA5;JUN;THBS2;VAV1;CCND1;COL4A4;COL2A1;COMP;PDGFD;VASP;FLNA;PARVG;PGF;VEGFD;COL4A1;COL6A1;COL4A5;COL9A2;ITGB5;COL6A2;LAMB2;FN1;ITGA2;SHC1;MYL12A;COL1A1;ELK1;MET;LAMB3;CAV2;LAMA4;COL1A2;THBS1;ERBB2;TLN1;FLNB;LAMC2;KDR;COL9A1;THBS3;SHC4;COL4A2;ITGA1;PIK3R1;ITGA6;ITGA7;ZYX;LAMA1;COL6A6;TNXB;VEGFC	0.2089	0
Chronic myeloid leukemia	0.41703	1.21897	0.176656	0.334971	1	23/75	21.78%	RUNX1;MYC;STAT5A;NFKBIA;CCND1;GADD45B;TGFBR2;TGFB1;TRP53;GADD45G;GADD45A;MECOM;SHC1;CDK6;RELA;SHC4;BAX;PIK3R1;NFKB1;HDAC1;TGFBR1;CDKN1A;CDK4	0.2178	0
Renin secretion	-0.343147	-1.21719	0.142716	0.358545	0.998	20/58	16.02%	ADCY5;PTGER4;AGTR1A;PDE1B;GUCY1A2;PLCB1;PDE1C;PPP3CA;KCNJ2;ITPR1;ADRB1;PRKG2;AGT;GUCY1A1;ADCYAP1;PPP3R1;PPP3CB;ACE;PDE1A;CALM1	0.1602	0.000869459
cAMP signaling pathway	-0.288147	-1.21272	0.0625	0.35809	0.9983	68/180	20.39%	PDE10A;ADORA2A;DRD2;GRIN2C;PPP1R1B;DRD1;ADCY5;HTR4;NPY;HTR1B;CAMK4;PDE4C;PPP1CCB;PPARA;CNGB1;CFTR;ATP2B2;HTR1A;HTR1F;ATP2B1;RAC3;CAMK2A;SSTR2;CHRM1;AMH;ADRB1;FXYD2;HHIP;ATP1A1;SST;ADCY1;ADCY9;GLP1R;ATP2A2;FOS;PLD1;ADCYAP1;GRIN2B;BDNF;PDE4D;GRIN2A;HCN2;ADCY3;ROCK2;GRIA3;DRD5;NPY1R;PPP1R12A;GABBR2;CHRM2;HTR1D;CALM1;MAPK1;GRIN3A;PTCH1;GABBR1;ATP1A2;PPP1CC;PPP1CB;CAMK2B;AKT3;EDNRA;PPP1CA;RAP1A;RAPGEF…	0.2039	0.000738929
PI3K-Akt signaling pathway	0.363896	1.19975	0.0998243	0.369352	1	95/301	21.00%	TLR2;OSMR;GM2436;CSF1;PIK3AP1;IL2RG;MYC;ITGA11;TLR4;ITGA8;SPP1;EIF4EBP1;ITGA2B;COL4A6;CSF3R;VWF;LAMA5;IL6RA;THBS2;PIK3CG;CCND1;ANGPT1;COL4A4;IL4RA;COL2A1;CREB3L1;COMP;BCL2L11;ANGPT2;PDGFD;FGF23;IGF2;IL7R;CSF1R;FGF7;PGF;VEGFD;COL4A1;TRP53;COL6A1;COL4A5;LPAR6;PCK2;COL9A2;GNG5;ITGB5;GNGT2;COL6A2;ANGPT4;LAMB2;FN1;ITGA2;COL1A1;MET;LAMB3;LAMA4;EFNA1;LPAR2;FGFR1;CDK6;COL1A2;FGF2;CREB5;EPHA2;THBS1;PIK3R5…	0.21	0
Phospholipase D signaling pathway	-0.29566	-1.19612	0.104187	0.381548	0.999	48/133	24.45%	DGKB;ADCY5;GRM4;DGKK;AGTR1A;LPAR1;SHC3;DGKI;KITL;PLCB1;GRM3;GRM2;LPAR3;PRKCA;AGT;PLA2G4B;ADCY1;ADCY9;DGKH;PIP5K1B;PLD1;HRAS;NRAS;SOS1;GRM1;GRM5;ADCY3;CYTH2;AGPAT4;MTOR;GNA12;SOS2;MAPK1;DGKZ;AKT3;RAPGEF4;ADCY2;GRM8;AVPR1A;PLA2G4A;RRAS2;DGKQ;DNM3;AGPAT1;FYN;RALA;PLCB4;GRM7	0.2445	0.000434512
Glutathione metabolism	0.426323	1.19491	0.212006	0.375432	1	22/54	19.15%	MGST1;GSTM1;GSTA3;HPGDS;GSR;GSTA4;GSTM2;OPLAH;IDH2;GCLM;GSTM6;G6PDX;PGD;GPX1;GSTP1;GPX4;GPX8;GSTT3;GCLC;GSTT2;NAT8F1;RRM1	0.1915	0
Retinol metabolism	0.480531	1.19384	0.243732	0.374064	1	7/25	9.25%	UGT1A6A;AOX1;UGT1A7C;ADH1;RDH5;ALDH1A1;ALDH1A2	0.0925	0
Hepatocellular carcinoma	0.376252	1.19084	0.161241	0.376626	1	44/157	21.26%	MGST1;HMOX1;GSTM1;NQO1;MYC;GSTA3;WNT10B;CCND1;GADD45B;TXNRD1;TGFBR2;GSTA4;GSTM2;TGFB1;IGF2;FZD10;FZD7;FZD6;GSTM6;TRP53;NFE2L2;GADD45G;PLCG2;WNT5A;GADD45A;GSTP1;SHC1;TXNRD3;ELK1;MET;CDK6;GSTT3;LRP5;FRAT1;GSTT2;SHC4;BAX;PIK3R1;TCF7L1;ACTL6A;WNT6;TGFBR1;LEF1;CDKN1A	0.2126	0
Folate biosynthesis	0.495981	1.18912	0.256273	0.376751	1	9/21	22.01%	MOCOS;MOCS1;AKR1B8;GCH1;TPH1;AKR1B10;FPGS;GGH;DHFR	0.2201	0
Endocytosis	0.363973	1.18458	0.13447	0.382447	1	30/234	13.22%	H2-Q7;H2-Q4;H2-Q6;FOLR1;H2-K1;FOLR2;IL2RG;CXCR4;H2-D1;PSD4;EPN3;CYTH4;WAS;H2-T23;RAB11FIP1;H2-M3;TGFBR2;CCR5;DAB2;H2-T24;EHD4;TFRC;ASAP3;ARPC1B;H2-M5;EHD2;SPG21;PARD6B;GRK3;VPS37D	0.1322	0
Cortisol synthesis and secretion	-0.340835	-1.18446	0.179635	0.395835	0.9991	20/54	22.18%	ADCY5;AGTR1A;PLCB1;KCNK2;ITPR1;KCNA4;NR4A1;AGT;ADCY1;ADCY9;LDLR;ADCY3;PDE8A;NCEH1;STAR;ADCY2;CACNA1I;ATF6B;CACNA1C;ATF2	0.2218	0.000391041
Protein digestion and absorption	0.411319	1.18402	0.218558	0.380136	1	27/65	20.37%	SLC1A5;COL5A3;COL18A1;COL4A6;KCNJ13;COL4A4;SLC7A7;COL2A1;COL22A1;COL5A1;COL3A1;COL4A1;COL6A1;COL4A5;COL9A2;COL6A2;SLC3A2;COL1A1;COL13A1;COL1A2;COL7A1;CPA2;COL9A1;COL4A2;SLC16A10;COL27A1;COL6A6	0.2037	0
cGMP-PKG signaling pathway	-0.291944	-1.17937	0.106515	0.396904	0.9991	56/146	22.31%	IRS4;ADCY5;OPRD1;AGTR1A;PPP1CCB;GUCY1A2;CNGB1;ATP2B2;PLCB1;ATP2B1;MYH7;PPP3CA;ITPR1;KCNJ8;ADRB1;PRKG2;FXYD2;ATP1A1;ADCY1;GUCY1A1;ADCY9;ATP2A2;ADCY3;PPP3R1;ROCK2;PPP3CB;PPP1R12A;IRS2;PRKG1;GNA12;MYLK;CALM1;MAPK1;ATP2A3;ATP1A2;PPP1CC;PPP1CB;AKT3;EDNRA;PPP1CA;PDE2A;RGS2;PRKCE;ADRA1D;EDNRB;ADCY2;ATP2B3;SLC8A2;TRPC6;ATF6B;IRS1;CACNA1C;MEF2C;ATP1B2;ATF2;SLC25A5	0.2231	0.000391041
Arrhythmogenic right ventricular cardiomyopathy (ARVC)	-0.321867	-1.17192	0.173696	0.403261	0.9994	18/68	12.84%	ACTN2;ACTN3;ITGB4;ITGA9;ITGB7;CACNA2D4;CACNG3;CACNA2D3;CACNA2D1;ITGA5;ATP2A2;CACNG4;CACNB1;ITGA4;TCF7;CACNB4;CACNB2;ITGAV	0.1284	0.000260655
Mismatch repair	0.481687	1.16643	0.281313	0.413014	1	11/22	31.89%	RFC3;LIG1;RPA2;EXO1;SSBP1;POLD3;PCNA;POLD1;PMS2;POLD4;POLD2	0.3189	0
Vascular smooth muscle contraction	-0.29535	-1.15829	0.154138	0.422862	0.9996	37/106	22.03%	ADORA2A;ADCY5;AGTR1A;PPP1CCB;GUCY1A2;PLCB1;PRKCB;PRKCA;PRKCH;PRKCQ;ITPR1;AGT;PLA2G4B;ADCY1;GUCY1A1;ADCY9;ADCY3;ROCK2;PPP1R14A;PPP1R12A;PPP1R12B;PRKG1;GNA12;MYLK;CALCA;CALM1;MAPK1;PPP1CC;PPP1CB;EDNRA;PPP1CA;PRKCE;ADRA1D;ADCY2;AVPR1A;CACNA1C;PLA2G4A	0.2203	0.000173753
Terpenoid backbone biosynthesis	-0.410131	-1.15585	0.252025	0.418898	0.9997	5/21	11.35%	HMGCS1;MVD;IDI1;HMGCR;FDPS	0.1135	0.000130308
African trypanosomiasis	0.470054	1.1526	0.297469	0.438867	1	4/24	3.83%	IL1B;ICAM1;FAS;TLR9	0.0383	0
Pancreatic cancer	0.394323	1.15162	0.253818	0.437125	1	30/74	30.34%	RAC2;CCND1;GADD45B;TGFBR2;TGFB1;STAT1;TRP53;GADD45G;GADD45A;STAT3;BRCA2;CDK6;ERBB2;RELA;BAX;PIK3R1;NFKB1;TGFBR1;CDKN1A;CDK4;EGF;RAD51;E2F2;TGFB2;TGFB3;POLK;DDB2;MAPK3;RPS6KB2;BAD	0.3034	0
SNARE interactions in vesicular transport	0.443155	1.13873	0.297093	0.461587	1	10/31	25.25%	STX11;VAMP8;VAMP5;STX3;STX5A;USE1;STX8;SNAP23;STX2;STX17	0.2525	0
Hypertrophic cardiomyopathy (HCM)	-0.300121	-1.10904	0.246073	0.518749	1	21/75	13.43%	MYBPC3;ITGB4;ITGA9;ITGB7;TTN;CACNA2D4;CACNG3;CACNA2D3;MYH7;CACNA2D1;AGT;TPM2;ITGA5;ATP2A2;CACNG4;CACNB1;ITGA4;CACNB4;CACNB2;ITGAV;ACE	0.1343	0
Peroxisome	0.374326	1.10502	0.304192	0.534583	1	28/78	30.20%	ACOX2;CAT;HACL1;XDH;DDO;PXMP2;IDH2;PRDX1;ECI2;SOD1;PEX11G;PAOX;SCP2;PEX16;DHRS4;PECR;CROT;PEX12;ACOT8;MPV17;PEX11A;HMGCL;MPV17L;SLC27A2;ACOX1;PEX2;ACOX3;EPHX2	0.302	0
Adipocytokine signaling pathway	0.385226	1.0963	0.338101	0.550894	1	19/60	21.68%	SLC2A4;NFKBIE;TNFRSF1A;SOCS3;CD36;TNFRSF1B;POMC;NFKBIA;PCK2;ACACB;STAT3;TRAF2;RXRA;PRKAB1;RELA;NFKB1;NFKBIB;SLC2A1;ACSBG1	0.2168	0
Fc epsilon RI signaling pathway	0.383558	1.08135	0.348031	0.582296	1	10/55	12.48%	RAC2;LAT;LCP2;FCER1G;LYN;VAV1;BTK;ALOX5AP;PLCG2;INPP5D	0.1248	0
Galactose metabolism	0.429323	1.07047	0.381342	0.604041	1	7/26	17.63%	GALM;HK2;AKR1B8;B4GALT1;AKR1B10;HK3;PGM2	0.1763	0
Bladder cancer	0.402019	1.06722	0.374495	0.607126	1	12/37	23.11%	MYC;CCND1;DAPK2;TRP53;MMP2;TYMP;THBS1;ERBB2;CDKN1A;CDK4;EGF;CDH1	0.2311	0
Fanconi anemia pathway	0.388224	1.06679	0.379807	0.603227	1	20/49	28.22%	BRIP1;FANCA;CENPS;PALB2;TELO2;BRCA2;HES1;RPA2;BLM;UBE2T;ERCC1;FANCG;TOP3A;POLN;RAD51;FANCE;FANCM;POLK;PMS2;POLI	0.2822	0
Phosphatidylinositol signaling system	-0.277138	-1.06503	0.299722	0.628829	1	33/93	24.37%	DGKB;PLCZ1;DGKK;PIK3C2B;DGKI;PLCB1;PRKCB;PRKCA;ITPR1;ITPKA;DGKH;PIP5K1B;INPPL1;PI4KA;SYNJ2;CALM1;PIP4K2A;DGKZ;INPP5F;SYNJ1;IMPA2;MTMR7;INPP4A;PLCD3;PIP4K2B;PIP4P2;MTMR2;SACM1L;MTMR4;DGKQ;IPPK;IMPA1;PLCB4	0.2437	0
MicroRNAs in cancer	0.340403	1.0614	0.362653	0.611387	1	40/133	26.11%	VIM;HMOX1;CYP1B1;CD44;MYC;TRP63;DNMT3B;CCND1;ABCB1B;ST14;BCL2L11;PLAU;SOCS1;TRP53;PIM1;PLCG2;STAT3;SHC1;MET;CDK6;THBS1;ERBB2;CASP3;SHC4;CDC25C;CDC25A;EZR;NFKB1;RECK;TNXB;CDKN1A;CDC25B;ABCB1A;PDCD4;BMF;E2F2;TGFB2;ABCC1;NOTCH4;NOTCH3	0.2611	0
Aldosterone-regulated sodium reabsorption	-0.346244	-1.05638	0.362563	0.64239	1	10/29	21.93%	PRKCB;PDPK1;PRKCA;FXYD2;ATP1A1;MAPK1;ATP1A2;IRS1;NEDD4L;ATP1B2	0.2193	0
Homologous recombination	0.395488	1.05127	0.401239	0.631502	1	16/38	23.86%	BRIP1;RAD51B;PALB2;XRCC2;RAD54L;BRCA2;RPA2;BLM;SEM1;TOP3A;SSBP1;POLD3;RAD52;UIMC1;RAD51;POLD1	0.2386	0
Starch and sucrose metabolism	0.422817	1.03976	0.42194	0.654728	1	7/24	17.63%	HK2;PYGL;AMY2A5;AMY1;HK3;GBE1;PGM2	0.1763	0
Purine metabolism	-0.256965	-1.03042	0.377193	0.710187	1	23/121	15.16%	PDE10A;ADCY5;PDE1B;PDE4C;PDE6C;PDE7B;GUCY1A2;PDE11A;PDE1C;GUCY2E;PNP2;PAPSS2;ADCY1;GUCY1A1;ADCY9;PDE4D;ENTPD4;ADCY3;AK5;ENPP4;NUDT5;IMPDH1;PDE1A	0.1516	0
MAPK signaling pathway	0.311917	1.02331	0.433964	0.690233	1	52/270	14.85%	IL1B;MAP3K14;IL1A;FLNC;NFKB2;FAS;TNFRSF1A;CSF1;RAC2;MYC;CD14;RRAS;JUN;IL1R1;RELB;ANGPT1;GADD45B;HSPB1;TGFBR2;MAP3K8;TGFB1;ANGPT2;PDGFD;FGF23;IGF2;DDIT3;CSF1R;FLNA;FGF7;PGF;VEGFD;TRP53;GADD45G;MAPKAPK3;IRAK4;NFATC1;ANGPT4;GADD45A;MECOM;RASGRP4;RASA2;DUSP16;RPS6KA1;JUND;ELK1;MET;TRAF2;EFNA1;FGFR1;FGF2;STK3;EPHA2	0.1485	0
Collecting duct acid secretion	-0.358515	-1.01797	0.418962	0.736755	1	4/21	9.13%	ATP4A;ATP6V1C2;SLC4A1;CAR2	0.0913	0
Thermogenesis	-0.23998	-1.01615	0.3958	0.728386	1	45/200	25.42%	COX7A1;ADCY5;MAPK13;CNR1;MGLL;KLB;RPS6KA6;PRKG2;PPARG;ADCY1;ADCY9;HRAS;NRAS;SOS1;RPS6KA2;ADCY3;CPT1B;SMARCA4;SMARCD1;MAP3K5;RPS6KA3;COX10;PRKG1;MTOR;SOS2;DPF3;ARID1B;ATP5B;COX5A;ACSL4;NDUFAF4;PRKAA2;SMARCC1;ADCY2;ARID1A;COX11;ACSL5;ATF2;ZFP516;SLC25A29;FRS2;CYC1;MAPK14;ATP5G1;ATP5D	0.2542	0
Tyrosine metabolism	0.396621	0.991981	0.481304	0.763815	1	6/27	11.50%	AOX1;IL4I1;ADH1;ALDH3A1;AOC3;ALDH3B1	0.115	0
Ovarian steroidogenesis	-0.309685	-0.987877	0.459916	0.80791	1	11/33	22.03%	ADCY5;CYP2J12;PLA2G4B;ADCY1;ADCY9;LDLR;ADCY3;LHB;STAR;ADCY2;PLA2G4A	0.2203	0
Melanogenesis	-0.260482	-0.987199	0.469185	0.79508	1	29/86	20.61%	DCT;ADCY5;KITL;PLCB1;PRKCB;PRKCA;WNT2;CAMK2A;MITF;GSK3B;FZD2;FZD3;ADCY1;ADCY9;WNT7A;HRAS;NRAS;TCF7;ADCY3;TCF7L2;CALM1;WNT4;MAPK1;WNT9A;CAMK2B;FZD4;EDNRB;ADCY2;WNT3	0.2061	0
Pyrimidine metabolism	0.350289	0.985261	0.501148	0.774839	1	15/55	23.97%	UPP1;AK9;CDA;TK1;DPYD;TYMP;ENTPD1;CTPS2;RRM1;ENTPD5;PNP;NME6;UPP2;NME3;NME7	0.2397	0
Parathyroid hormone synthesis, secretion and action	-0.255385	-0.984915	0.484068	0.788048	1	23/93	16.38%	CASR;ADCY5;PDE4C;RXRG;PTHLH;EGR1;PLCB1;PRKCB;NR4A2;PRKCA;ITPR1;SLC9A3R1;ADCY1;ADCY9;FOS;PLD1;PDE4D;ADCY3;CYP27B1;GNA12;MMP17;MAPK1;BCL2	0.1638	0
Insulin resistance	0.325591	0.984224	0.501985	0.771462	1	24/95	20.86%	SLC2A4;TNFRSF1A;SOCS3;CD36;NFKBIA;CREB3L1;NR1H3;MLXIPL;PYGL;TRIB3;PCK2;SREBF1;PRKCD;ACACB;STAT3;RPS6KA1;CREB5;PRKAB1;RELA;SLC27A1;PIK3R1;NFKB1;NOS3;SLC2A1	0.2086	0
Nitrogen metabolism	-0.385252	-0.984025	0.474913	0.776921	1	4/14	9.13%	CAR3;CAR12;CAR15;CAR2	0.0913	0
Thyroid hormone synthesis	-0.274859	-0.972309	0.502703	0.800667	1	13/58	12.28%	GPX6;TPO;ADCY5;PLCB1;PRKCB;PRKCA;ITPR1;FXYD2;ATP1A1;ADCY1;ADCY9;HSPA5;ADCY3	0.1228	0
One carbon pool by folate	0.421504	0.970428	0.511486	0.799855	1	10/18	31.50%	SHMT1;ALDH1L2;AMT;MTHFS;DHFR;ALDH1L1;MTHFD2L;MTHFR;SHMT2;ATIC	0.315	0
Central carbon metabolism in cancer	0.337005	0.964491	0.524523	0.808668	1	11/61	15.72%	SLC1A5;MYC;HK2;G6PDX;TRP53;SLC16A3;SLC7A5;MET;FGFR1;HK3;ERBB2	0.1572	0
Apelin signaling pathway	-0.240039	-0.95149	0.58	0.854119	1	19/120	12.28%	RYR1;APLN;ADCY5;GNG7;GNG8;CAMK4;AGTR1A;GNG4;EGR1;PLCB1;ITPR1;ADCY1;ADCY9;APLNR;GNB5;HRAS;NRAS;RYR3;ADCY3	0.1228	0
Thyroid hormone signaling pathway	-0.239311	-0.951012	0.594158	0.841226	1	35/111	24.96%	DIO2;PLCZ1;RXRG;PLCB1;PRKCB;PDPK1;PRKCA;SLCO1C1;MED14;GSK3B;FXYD2;ATP1A1;FOXO1;ATP2A2;HRAS;NRAS;ITGAV;MTOR;BMP4;MED1;TBC1D4;WNT4;MAPK1;ATP1A2;AKT3;MED13;PLCD3;NCOR1;ATP1B2;EP300;DIO3;PLCB4;NCOA2;NCOA3;NCOA1	0.2496	0
Hippo signaling pathway	0.301658	0.950341	0.580031	0.837893	1	47/146	26.73%	GDF5;ITGB2;MYC;SERPINE1;WNT10B;BBC3;WTIP;CCND1;CRB2;TEAD3;TGFBR2;TGFB1;FZD10;TRP73;FZD7;FZD6;TEAD2;LLGL2;AJUBA;WNT5A;PARD6B;BMP6;STK3;CTNNA1;BMP7;TCF7L1;MOB1A;RASSF6;WNT6;TGFBR1;WWTR1;LEF1;TEAD1;WNT2B;RASSF4;SMAD1;FAT4;CDH1;CCND3;PPP2R1B;TEAD4;BMPR1B;ACTB;TGFB2;FZD9;WNT10A;TGFB3	0.2673	0
Tight junction	0.301796	0.94724	0.579393	0.839225	1	22/141	12.91%	CLDN2;TUBA1C;MSN;RUNX1;RAB13;MICALL2;HCLS1;CLDN19;JUN;WAS;CCND1;F11R;CLDN10;CLDN23;VASP;MYH15;CLDN5;WHAMM;LLGL2;PARD6B;ARHGAP17;MYL12A	0.1291	0
TGF-beta signaling pathway	0.319743	0.941098	0.569407	0.848186	1	14/77	15.04%	GDF5;TGIF1;CDKN2B;MYC;LEFTY1;TGFBR2;TGFB1;TGIF2;ID3;RBL1;DCN;SMAD6;BMP6;THBS1	0.1504	0
Selenocompound metabolism	-0.35052	-0.933352	0.545048	0.883764	1	7/16	23.37%	KYAT3;PAPSS2;INMT;MARS2;SCLY;MTR;KYAT1	0.2337	0
Platelet activation	0.303945	0.932116	0.598046	0.863842	1	32/110	20.33%	TBXAS1;ITGA2B;LCP2;VWF;FCER1G;LYN;PIK3CG;FERMT3;APBB1IP;VAMP8;BTK;COL3A1;GUCY1B2;VASP;P2RX1;GNA13;PLCG2;ITGA2;MYL12A;COL1A1;COL1A2;GNAI2;PIK3R5;PIK3R6;F2R;TLN1;PLCB2;GP5;PIK3R1;P2RY12;ARHGEF1;NOS3	0.2033	0
Glyoxylate and dicarboxylate metabolism	0.374456	0.931364	0.559876	0.85925	1	8/26	20.96%	HOGA1;CAT;SHMT1;HYI;GCSH;PCCB;AMT;ACSS1	0.2096	0
Thiamine metabolism	0.432326	0.924098	0.567781	0.870304	1	2/12	7.23%	AK8;AK7	0.0723	0
RNA degradation	0.309904	0.914969	0.61247	0.885582	1	38/75	39.19%	PABPC1L;PABPC4L;LSM7;BTG2;LSM6;PABPC5;LSM8;PAN2;ENO4;ENO3;EXOSC3;DCP1B;MPHOSPH6;EXOSC1;EXOSC7;CNOT10;EXOSC8;PARN;EXOSC5;BTG3;DIS3;EXOSC2;LSM5;SKIV2L;PNPT1;DCPS;XRN2;WDR61;LSM3;CNOT8;NUDT16;ZCCHC7;XRN1;LSM4;EDC4;PFKL;EXOSC9;C1D	0.3919	0
Proximal tubule bicarbonate reclamation	-0.330139	-0.910317	0.572556	0.941005	1	4/19	9.13%	SLC9A3;FXYD2;ATP1A1;CAR2	0.0913	0
Linoleic acid metabolism	-0.34688	-0.907689	0.584585	0.93371	1	3/15	8.62%	CYP2C23;CYP2J12;PLA2G4B	0.0862	0
Glycosphingolipid biosynthesis	0.340192	0.907642	0.60169	0.896472	1	8/39	12.39%	GGTA1;GBGT1;A4GALT;HEXB;FUT4;B4GALT1;SEC1;NAGA	0.1239	0
alpha-Linolenic acid metabolism	0.404729	0.906406	0.587558	0.892951	1	3/15	12.77%	PLA2G2D;PLB1;PLA2G2C	0.1277	0
Signaling pathways regulating pluripotency of stem cells	-0.228448	-0.905259	0.706723	0.926188	1	33/117	20.61%	ACVR1C;LEFTY2;APC;ISL1;MAPK13;DLX5;INHBA;NODAL;WNT2;MEIS1;GSK3B;FZD2;FZD3;ESRRB;WNT7A;HRAS;NRAS;LIFR;BMP4;ACVR2B;SKIL;WNT4;MAPK1;WNT9A;ID4;AKT3;ACVR1;FGFR3;FZD4;RIF1;ZIC3;TBX3;WNT3	0.2061	0
Regulation of actin cytoskeleton	0.281657	0.90383	0.683432	0.892598	1	39/189	19.56%	ITGAX;MSN;RAC2;ITGB2;CXCR4;BDKRB2;ITGA11;ITGAE;ITGA8;ITGA2B;RRAS;WAS;VAV1;IQGAP3;PDGFD;FGF23;ITGAM;FGF7;GNA13;NCKAP1L;ITGB5;ARPC1B;FN1;ITGA2;MYL12A;LPAR2;FGFR1;FGF2;LPAR5;F2R;TMSB4X;IQGAP1;ITGAL;ITGA1;PIK3R1;ITGA6;EZR;ITGA7;FGF5	0.1956	0
Relaxin signaling pathway	0.292518	0.903797	0.654595	0.886388	1	35/119	22.80%	COL4A6;JUN;NFKBIA;GNA15;COL4A4;EDN1;CREB3L1;TGFBR2;TGFB1;INSL5;COL3A1;VEGFD;COL4A1;COL4A5;GNG5;MMP2;GNGT2;SHC1;COL1A1;COL1A2;GNAI2;CREB5;PLCB2;RELA;SHC4;COL4A2;RXFP1;PIK3R1;NFKB1;NOS3;TGFBR1;VEGFC;ADCY4;ADCY7;ARRB2	0.228	0
Oocyte meiosis	-0.232745	-0.899316	0.723194	0.929051	1	39/103	27.87%	ADCY5;PLCZ1;PPP1CCB;REC8;PPP3CA;ITPR1;CAMK2A;RPS6KA6;ADCY1;ADCY9;BUB1;RPS6KA2;ADCY3;PPP3R1;PPP3CB;RPS6KA3;PGR;CALM1;MAPK1;PPP1CC;PPP1CB;CAMK2B;PPP1CA;BTRC;ADCY2;CCNE1;CCNB1;PPP2R5D;YWHAG;PPP2R5E;SLK;PPP2R1A;CAMK2D;CPEB4;PPP2CA;MAD1L1;ITPR2;YWHAE;CALM2	0.2787	0
Histidine metabolism	0.387699	0.896914	0.599852	0.895735	1	6/18	19.67%	HDC;ALDH3A1;ALDH3B1;ALDH2;ALDH9A1;ALDH7A1	0.1967	0
Citrate cycle (TCA cycle)	-0.291212	-0.889988	0.629616	0.941137	1	15/28	31.11%	ACLY;IDH1;DLST;OGDH;CS;PDHA1;DLD;FH1;ACO2;MDH1;ACO1;PDHB;IDH3A;SUCLA2;IDH3B	0.3111	0
Colorectal cancer	0.298366	0.885732	0.667579	0.914538	1	12/84	12.36%	RAC2;MYC;BBC3;JUN;CCND1;GADD45B;TGFBR2;BCL2L11;TGFB1;TRP53;GADD45G;GADD45A	0.1236	0
Glycine, serine and threonine metabolism	0.34091	0.879318	0.639825	0.922275	1	10/33	19.67%	SDSL;PSPH;SHMT1;AOC3;GCSH;AMT;SARDH;CBS;DMGDH;ALDH7A1	0.1967	0
Cushing syndrome	-0.216812	-0.876394	0.81746	0.963804	1	43/137	22.18%	ADCY5;APC;AGTR1A;PLCB1;PDE11A;KCNK2;ITPR1;WNT2;CAMK2A;KCNA4;NR4A1;GSK3B;AGT;FZD2;FZD3;ADCY1;ADCY9;WNT7A;TCF7;LDLR;ADCY3;TCF7L2;WNT4;MAPK1;WNT9A;PDE8A;NCEH1;CRHR1;CAMK2B;RASD1;RBBP5;STAR;E2F1;RAP1A;FZD4;ADCY2;CCNE1;WNT3;CACNA1I;ATF6B;CACNA1C;APC2;ATF2	0.2218	0
Arachidonic acid metabolism	0.320777	0.868653	0.658218	0.939015	1	12/43	15.48%	PTGES;TBXAS1;PLA2G2D;HPGDS;CBR2;LTC4S;GPX1;PLB1;PLA2G2C;GPX8;PTGDS;CYP4F13	0.1548	0
Ether lipid metabolism	-0.269879	-0.867702	0.691054	0.972475	1	10/36	16.18%	UGT8A;ENPP6;GAL3ST1;PLA2G4B;PLD3;PLD1;LPCAT4;GDPD1;CEPT1;SELENOI	0.1618	0
Hedgehog signaling pathway	0.320693	0.86602	0.670183	0.938193	1	6/42	14.55%	GLI1;LRP2;CCND1;EVC;GRK3;SMO	0.1455	0
Arginine biosynthesis	-0.32658	-0.865791	0.633981	0.963153	1	5/16	26.26%	ARG2;ACY1;GOT1;GLS;GOT2	0.2626	0
Spliceosome	0.277443	0.862845	0.727857	0.938601	1	65/127	40.89%	LSM7;GM13092;MAGOHB;SNRPG;LSM6;SNRPF;SYF2;LSM8;PPIH;SF3B6;SNRPB;BCAS2;SNRPD1;SNRPB2;HSPA2;MAGOH;CWC15;SF3A3;ISY1;RBM8A;SNRPA1;SF3B5;CCDC12;DDX39B;U2AF1L4;U2AF1;PQBP1;SNRPE;PHF5A;EIF4A3;XAB2;PRPF3;LSM5;SRSF5;RP9;PPIE;SNRNP70;SRSF2;SNRPC;SNRPA;PRPF31;SRSF10;THOC1;SNRPD2;LSM3;SRSF9;HNRNPC;PRPF40B;PRPF6;RBM17;TRA2A;THOC3;ALYREF;RBM22;HNRNPM;TRA2B;LSM4;RBMXL1;EFTUD2;SNW1;PRPF40A;SNRPD3;BUD31;PRPF18;SR…	0.4089	0
Estrogen signaling pathway	-0.222002	-0.861563	0.804154	0.959889	1	26/104	17.25%	ADCY5;KCNJ5;OPRM1;SHC3;PLCB1;KRT10;ITPR1;TGFA;KCNJ6;ADCY1;ADCY9;FOS;HRAS;KCNJ3;NRAS;SOS1;GRM1;GPER1;ADCY3;GABBR2;PGR;SOS2;CALM1;MAPK1;BCL2;GABBR1	0.1725	0
VEGF signaling pathway	-0.245693	-0.856459	0.7471	0.958642	1	10/53	12.79%	MAPK13;PRKCB;PRKCA;PPP3CA;RAC3;PLA2G4B;HRAS;NRAS;PPP3R1;PPP3CB	0.1279	0
Basal cell carcinoma	0.303056	0.856414	0.690622	0.945834	1	23/57	27.90%	GLI1;WNT10B;GADD45B;FZD10;FZD7;FZD6;TRP53;GADD45G;WNT5A;GADD45A;SMO;BAX;TCF7L1;WNT6;LEF1;CDKN1A;WNT2B;KIF7;FZD9;WNT10A;WNT16;POLK;DDB2	0.279	0
Mitophagy	0.297703	0.855157	0.698375	0.942083	1	12/62	22.11%	SQSTM1;RRAS;JUN;PRKN;TRP53;OPTN;RELA;TBC1D17;TFE3;TOMM7;NBR1;PINK1	0.2211	0
Gastric cancer	0.273939	0.853941	0.750645	0.938328	1	41/133	23.11%	CDKN2B;MYC;WNT10B;CCND1;ABCB1B;GADD45B;TGFBR2;TGFB1;FGF23;FZD10;FZD7;FZD6;FGF7;TRP53;GADD45G;WNT5A;GADD45A;SHC1;MET;FGF2;CTNNA1;ERBB2;LRP5;RXRA;CDK2;FRAT1;SHC4;BAX;PIK3R1;MUC2;TCF7L1;FGF5;WNT6;TGFBR1;LEF1;FGF18;CDKN1A;WNT2B;EGF;ABCB1A;CDH1	0.2311	0
Arginine and proline metabolism	-0.257841	-0.850121	0.723597	0.960088	1	5/42	6.78%	AGMAT;ARG2;GAMT;CARNS1;CKMT1	0.0678	0
Breast cancer	0.271026	0.847168	0.762139	0.945789	1	38/132	22.45%	NFKB2;MYC;WNT10B;JUN;CCND1;ESR1;GADD45B;FGF23;FZD10;FZD7;FZD6;FGF7;TRP53;GADD45G;WNT5A;GADD45A;SHC1;BRCA2;FGFR1;CDK6;HES1;FGF2;ERBB2;LRP5;FRAT1;SHC4;BAX;PIK3R1;TCF7L1;FGF5;WNT6;LEF1;FGF18;DLL4;CDKN1A;CDK4;WNT2B;EGF	0.2245	0
Glycosylphosphatidylinositol (GPI)-anchor biosynthesis	-0.284779	-0.845923	0.694573	0.956438	1	6/25	21.53%	PIGZ;PIGW;PGAP1;PIGA;PIGQ;PIGO	0.2153	0
Type II diabetes mellitus	0.313974	0.841599	0.703022	0.950729	1	6/40	14.79%	SLC2A4;SOCS3;HK2;SOCS1;PRKCD;HK3	0.1479	0
Bacterial invasion of epithelial cells	0.289966	0.83291	0.735574	0.961542	1	15/64	23.11%	HCLS1;WAS;ELMO3;ARPC1B;FN1;SHC1;MET;CAV2;CTNNA1;SHC4;CD2AP;PIK3R1;WASF2;CLTB;CDH1	0.2311	0
Inositol phosphate metabolism	-0.225287	-0.826911	0.833895	0.984108	1	25/70	25.37%	PLCZ1;PIK3C2B;PLCB1;ITPKA;PIP5K1B;INPPL1;PI4KA;SYNJ2;PIP4K2A;INPP5F;ISYNA1;SYNJ1;IMPA2;MTMR7;INPP4A;PLCD3;PIP4K2B;MTMR2;SACM1L;MTMR4;IPPK;IMPA1;PLCB4;PLCH2;PIK3C3	0.2537	0
FoxO signaling pathway	0.266297	0.822948	0.791401	0.974218	1	15/118	12.46%	SLC2A4;CDKN2B;CCND1;GADD45B;CAT;TGFBR2;BCL2L11;TGFB1;CCNB2;IL7R;PCK2;GADD45G;TNFSF10;GADD45A;STAT3	0.1246	0
Other glycan degradation	0.350008	0.817321	0.700015	0.978521	1	10/18	30.89%	HEXB;MAN2B1;MAN2B2;HEXA;HEXDC;FUCA1;MANBA;AGA;NEU3;NEU1	0.3089	0
Huntington disease	0.253771	0.810412	0.83814	0.985119	1	52/173	33.01%	DNALI1;DNAH12;DNAH3;BBC3;CASP8;DNAH2;DNAH9;TGM2;CREB3L1;DNAH6;TRP53;REST;DNAH1;GPX1;SOD1;DNAH11;CREB5;HAP1;POLR2F;CASP3;PLCB2;DNAH17;BAX;POLR2I;HDAC1;DNAH7A;CLTB;DNAH7B;NDUFB4C;NDUFA5;COX6B2;DNAH14;NDUFV3;COX8A;PLCB3;DNAL4;POLR2D;IFT57;NDUFB3;NDUFS6;NDUFA13;COX6A2;NDUFA2;NDUFA7;UQCR10;NDUFB7;UQCRQ;SP1;POLR2G;NDUFS5;TFAM;TBP	0.3301	0
Melanoma	0.280064	0.80657	0.774034	0.985844	1	20/65	23.11%	CCND1;GADD45B;PDGFD;FGF23;FGF7;TRP53;GADD45G;GADD45A;MET;FGFR1;CDK6;FGF2;BAX;PIK3R1;FGF5;FGF18;CDKN1A;CDK4;EGF;CDH1	0.2311	0
Carbohydrate digestion and absorption	-0.26358	-0.805957	0.77105	1	1	4/29	8.66%	LCT;PRKCB;FXYD2;ATP1A1	0.0866	0
Alanine, aspartate and glutamate metabolism	-0.259915	-0.804012	0.792395	1	1	10/32	23.02%	GAD1;FOLH1;GAD2;ASPA;RIMKLA;NAT8L;GOT1;NIT2;GLS;ASNS	0.2302	0
Butanoate metabolism	-0.282561	-0.798913	0.763233	0.996976	1	4/21	7.66%	ACSM5;HMGCS1;GAD1;GAD2	0.0766	0
beta-Alanine metabolism	0.308225	0.788886	0.757063	1	1	9/30	19.67%	GADL1;ALDH3A1;AOC3;DPYD;ALDH3B1;ALDH6A1;ALDH2;ALDH9A1;ALDH7A1	0.1967	0
Sphingolipid signaling pathway	0.255528	0.786138	0.840064	1	1	21/113	18.47%	GM2436;TNFRSF1A;S1PR3;RAC2;BDKRB2;SGMS2;FCER1G;ADORA3;CTSD;SGPL1;TRP53;S1PR2;GNA13;BID;TRAF2;GNAI2;PLD2;PLCB2;RELA;BAX;PIK3R1	0.1847	0
Thyroid cancer	0.298157	0.783302	0.774432	1	1	12/36	23.11%	MYC;CCND1;GADD45B;TRP53;GADD45G;GADD45A;RXRA;BAX;TCF7L1;LEF1;CDKN1A;CDH1	0.2311	0
Wnt signaling pathway	-0.192316	-0.780237	0.966774	1	1	41/139	22.78%	LGR5;DKK2;APC;PLCB1;PRKCB;NKD2;LGR4;PRKCA;PPP3CA;RAC3;WNT2;CAMK2A;GSK3B;FZD2;NLK;FZD3;WNT7A;TCF7;PPP3R1;RSPO2;ROCK2;PPP3CB;SFRP5;TCF7L2;SFRP2;WNT4;WNT9A;PRICKLE3;NKD1;PRICKLE2;CAMK2B;SIAH1B;BTRC;FZD4;CCN4;WNT3;DAAM2;CSNK2A1;APC2;EP300;SMAD4	0.2278	0
Endometrial cancer	0.274708	0.778031	0.814643	1	1	16/58	23.11%	MYC;CCND1;GADD45B;TRP53;GADD45G;GADD45A;ELK1;CTNNA1;ERBB2;BAX;PIK3R1;TCF7L1;LEF1;CDKN1A;EGF;CDH1	0.2311	0
Prolactin signaling pathway	0.269138	0.775235	0.819229	1	1	9/63	12.91%	IRF1;SOCS3;STAT5A;CCND1;ESR1;STAT1;SOCS1;STAT3;SHC1	0.1291	0
Phototransduction	0.365077	0.773383	0.752876	1	1	4/12	12.68%	CALML4;GUCY2F;GUCA1B;SAG	0.1268	0
Adherens junction	0.264969	0.770057	0.831258	1	1	17/71	23.11%	RAC2;PTPN6;SNAI1;WAS;TGFBR2;NECTIN4;MET;NECTIN2;FGFR1;CTNNA1;ERBB2;IQGAP1;TCF7L1;TGFBR1;LEF1;WASF2;CDH1	0.2311	0
Ras signaling pathway	0.238389	0.769305	0.907837	0.999168	1	47/202	21.02%	CALML4;CSF1;RAC2;LAT;RASAL3;RRAS;PLA2G2D;ANGPT1;PLCE1;ANGPT2;PDGFD;FGF23;IGF2;CSF1R;FGF7;PGF;VEGFD;GNG5;GNGT2;ANGPT4;PLCG2;PLA2G2C;SHC1;RASGRP4;RASA2;ELK1;MET;EFNA1;FGFR1;FGF2;EPHA2;RGL2;RASA4;PLD2;KDR;EFNA4;RELA;SHC4;PIK3R1;FLT3L;NFKB1;FGF5;TEK;KSR1;VEGFC;FGF18;RASA3	0.2102	0
Rap1 signaling pathway	0.239041	0.768793	0.902598	0.994015	1	39/191	17.27%	CALML4;CSF1;RAC2;ITGB2;LAT;ITGA2B;LCP2;RRAS;FYB;ANGPT1;APBB1IP;PLCE1;ANGPT2;PDGFD;FGF23;VASP;CSF1R;ITGAM;FGF7;PGF;VEGFD;ANGPT4;PARD6B;MET;EFNA1;LPAR2;FGFR1;FGF2;GNAI2;EPHA2;THBS1;LPAR5;F2R;TLN1;KDR;RAPGEF3;ITGAL;PLCB2;EFNA4	0.1727	0
Cysteine and methionine metabolism	0.288348	0.765962	0.802024	0.992415	1	4/38	8.34%	IL4I1;DNMT3B;SDSL;GCLM	0.0834	0
Amyotrophic lateral sclerosis (ALS)	0.274623	0.759932	0.825084	0.995479	1	9/49	13.82%	TNFRSF1A;CASP1;CASP12;TNFRSF1B;CAT;TRP53;BID;GPX1;SOD1	0.1382	0
Propanoate metabolism	0.300023	0.759735	0.7932	0.989933	1	12/28	32.03%	ACSS3;ACACB;SUCLG2;ALDH6A1;PCCB;BCKDHA;ACSS1;ECHS1;HIBCH;PCCA;ACADM;HADHA	0.3203	0
Pantothenate and CoA biosynthesis	0.328677	0.758882	0.776326	0.985344	1	3/17	11.14%	GADL1;VNN1;DPYD	0.1114	0
Prostate cancer	0.252911	0.757849	0.866627	0.981167	1	21/91	22.45%	NFKBIA;CCND1;CREB3L1;PDGFD;PLAU;TRP53;GSTP1;PLAT;FGFR1;CREB5;ERBB2;NKX3-1;CDK2;RELA;PIK3R1;ERG;TCF7L1;NFKB1;LEF1;CDKN1A;EGF	0.2245	0
AMPK signaling pathway	0.243858	0.750778	0.887536	0.985597	1	14/112	17.19%	SLC2A4;GM2436;CD36;SCD4;EIF4EBP1;CCND1;CREB3L1;PCK2;SREBF1;ACACB;CREB5;TBC1D1;PRKAB1;PFKFB4	0.1719	0
Endocrine and other factor-regulated calcium reabsorption	0.279676	0.749787	0.818278	0.98131	1	3/40	5.87%	KL;BDKRB2;ESR1	0.0587	0
Autophagy	-0.185747	-0.747044	0.980274	1	1	45/126	33.75%	IRS4;CAMKK2;TRP53INP2;PDPK1;PRKCQ;ITPR1;ATG4C;HRAS;NRAS;ULK2;IRS2;RB1CC1;MTOR;SNAP29;ATG9A;MAPK1;BCL2;GM21596;AKT3;PRKAA2;NRBF2;IRS1;DEPTOR;RRAS2;MTMR4;ATG4D;PIK3C3;RRAGB;RRAGD;RUBCN;PPP2CA;SH3GLB1;RAB7B;MAP2K1;ZFYVE1;RPS6KB1;EIF2S1;ATG2A;VMP1;PTEN;PIK3R2;AMBRA1;TRAF6;RRAGA;PIK3CA	0.3375	0
Aminoacyl-tRNA biosynthesis	-0.22189	-0.739658	0.907938	1	1	43/43	77.87%	TARSL2;MARS2;QRSL1;LARS2;YARS2;MTFMT;GATB;FARSB;GARS;WARS2;GATC;PSTK;WARS;TARS;TARS2;IARS;DARS;AARS2;NARS;VARS;VARS2;AARS;PARS2;YARS;SEPSECS;SARS2;KARS;RARS;SARS;HARS2;FARSA;NARS2;CARS2;IARS2;EPRS;HARS;DARS2;RARS2;CARS;QARS;LARS;FARS2;EARS2	0.7787	0
Progesterone-mediated oocyte maturation	0.249161	0.738761	0.880779	0.99066	1	25/83	26.92%	SPDYA;CCNB2;AURKA;CDK1;CPEB1;RPS6KA1;GNAI2;STK10;PDE3B;CDK2;ANAPC13;CDC25C;KIF22;CDC25A;PIK3R1;PLK1;CCNA2;CDC25B;ADCY4;ADCY7;MAD2L1;ANAPC7;MAPK12;CDC26;ANAPC10	0.2692	0
Choline metabolism in cancer	0.240307	0.72522	0.908984	1	1	9/95	7.96%	RAC2;SLC22A1;EIF4EBP1;SLC22A4;JUN;WAS;SLC44A4;SLC22A2;PDGFD	0.0796	0
ErbB signaling pathway	-0.191639	-0.718386	0.971411	1	1	19/81	18.18%	SHC3;PRKCB;PRKCA;CAMK2A;TGFA;PAK6;GSK3B;HRAS;NRAS;SOS1;ERBB3;MTOR;SOS2;CRK;MAPK1;ABL2;ERBB4;CAMK2B;AKT3	0.1818	0
Insulin signaling pathway	0.231515	0.717952	0.927738	1	1	18/123	18.47%	SLC2A4;CALML4;SOCS3;EIF4EBP1;HK2;SOCS1;PYGL;PCK2;SH2B2;SREBF1;ACACB;SHC1;ELK1;HK3;PDE3B;PRKAB1;SHC4;PIK3R1	0.1847	0
Longevity regulating pathway	-0.182824	-0.699012	0.983718	1	1	22/93	22.59%	IRS4;ADCY5;CAMK4;CAMKK2;PPARG;FOXO1;ADCY1;ADCY9;HRAS;NRAS;ADCY3;IRS2;RB1CC1;MTOR;AKT3;FOXO3;PRKAA2;ADCY2;ATF6B;IRS1;ATF2;CRYAB	0.2259	0
Oxidative phosphorylation	-0.177113	-0.695996	0.989028	1	1	107/109	76.76%	COX7A1;ATP4A;ATP6V1C2;COX10;ATP5B;ATP6V0A2;COX5A;COX11;LHPP;ATP6V1G2;CYC1;ATP5G1;ATP5D;ATP6V0E2;NDUFS2;ATP5G3;ATP6V0A4;UQCRFS1;ATP6V0A1;ATP6V1E1;UQCRC1;ATP6AP1;NDUFV2;NDUFS4;NDUFS1;NDUFA11;SDHC;ATP6V1H;ATP5C1;COX15;ATP5L;PPA1;ATP6V1D;ATP5A1;COX7B;NDUFB6;ATP5O;ATP6V0C;NDUFC1;NDUFAB1;NDUFB2;NDUFA4L2;ATP6V0B;SDHB;NDUFB5;COX4I2;NDUFS8;NDUFA10;UQCRC2;NDUFS3;ATP5E;ATP6V0D1;NDUFA9;COX6A1;COX7C;NDUFB10;U…	0.7676	0
Non-homologous end-joining	-0.28021	-0.691546	0.851702	1	1	3/12	13.23%	LIG4;NHEJ1;PRKDC	0.1323	0
Alzheimer disease	0.218342	0.690544	0.965597	1	1	10/155	11.72%	IL1B;FAS;CALML4;TNFRSF1A;CASP12;CASP8;CASP7;APOE;FADD;BID	0.1172	0
Non-small cell lung cancer	0.238208	0.684543	0.924072	1	1	17/65	22.45%	STAT5A;CCND1;GADD45B;TRP53;GADD45G;PLCG2;GADD45A;STAT3;CDK6;JAK3;ERBB2;RXRA;BAX;PIK3R1;CDKN1A;CDK4;EGF	0.2245	0
Fatty acid biosynthesis	-0.284832	-0.682569	0.857799	1	1	6/11	30.75%	FASN;ACACA;ACSL4;ACSL5;ACSL3;ACSL6	0.3075	0
Mucin type O-glycan biosynthesis	0.280147	0.678913	0.873978	1	1	4/23	12.05%	GALNT15;GALNT12;GALNT2;GALNT16	0.1205	0
Pyruvate metabolism	0.256171	0.65951	0.911117	1	1	7/32	20.96%	ME1;PCK2;ACACB;ALDH2;ALDH9A1;ALDH7A1;ACSS1	0.2096	0
RNA transport	0.208267	0.659475	0.982533	1	1	47/151	34.86%	EIF4EBP3;EIF4EBP1;PABPC1L;NUP210L;PABPC4L;TACC3;NXF7;MAGOHB;EIF2S3Y;PABPC5;NUP54;SUMO3;GEMIN6;POP7;SUMO1;SAP18B;CYFIP1;SAP18;ELAC1;NUP133;MAGOH;NUPL2;UBE2I;PYM1;NUP37;RBM8A;RPP30;DDX39B;AAAS;UPF3A;EIF4A3;PNN;DDX20;GEMIN4;SEH1L;THOC6;GEMIN8;EIF2B3;SNUPN;NUP43;RAE1;THOC1;NUP85;SEC13;NUP107;SUMO2;NUP210	0.3486	0
Glycerolipid metabolism	0.234327	0.655232	0.938027	1	1	10/53	20.49%	LPIN3;LIPC;AKR1B8;AGPAT2;AKR1B10;PNPLA2;ALDH2;ALDH9A1;ALDH7A1;GPAM	0.2049	0
Glucagon signaling pathway	-0.173619	-0.654905	0.993227	1	1	27/82	26.95%	PPARA;PLCB1;PPP3CA;ITPR1;CAMK2A;FOXO1;PPP3R1;CPT1B;PPP3CB;SIK2;SIK1;CALM1;ACACA;CAMK2B;AKT3;PRKAA2;ADCY2;PYGM;ATF2;EP300;PDHA1;LDHA;PLCB4;PFKFB1;CAMK2D;PDHB;ITPR2	0.2695	0
Basal transcription factors	-0.199368	-0.654103	0.957907	1	1	39/39	80.11%	TAF9;TAF9B;TAF5;CCNH;TAF4B;TAF1;TAF12;GTF2H1;TAF4;GTF2E2;GTF2H3;GTF2I;TAF2;TAF6;GTF2H4;TAF3;TBPL1;ERCC3;MNAT1;TAF11;GTF2H2;GTF2A1;TAF13;TAF5L;GTF2E1;GTF2F2;CDK7;TAF10;TAF7;GTF2F1;TBP;ERCC2;TAF8;GTF2H5;TAF6L;GTF2IRD1;GTF2A2;TAF15;GTF2B	0.8011	0
Circadian rhythm	-0.211727	-0.640161	0.956125	1	1	7/28	21.12%	PER2;PER3;CRY2;PER1;BTRC;PRKAA2;CLOCK	0.2112	0
Biosynthesis of unsaturated fatty acids	0.250229	0.640143	0.925992	1	1	3/30	6.53%	SCD4;HACD4;ACOT1	0.0653	0
Protein export	-0.213359	-0.637269	0.948966	1	1	27/27	78.70%	HSPA5;ARXES1;IMMP2L;SRP72;SRPR;SPCS3;ARXES2;SRPRB;SEC61A1;SEC63;SEC62;SRP54A;SEC11A;SRP68;SEC61A2;OXA1L;SRP54C;SRP9;SEC61G;SEC11C;SRP19;SPCS2;SRP54B;IMMP1L;SRP14;SPCS1;SEC61B	0.787	0
Mannose type O-glycan biosynthesis	0.265395	0.635052	0.912882	1	1	2/21	8.64%	FUT4;B4GALT1	0.0864	0
Neurotrophin signaling pathway	0.203071	0.626767	0.986751	1	1	14/115	13.55%	CALML4;NFKBIE;JUN;NFKBIA;IRAK3;TRP73;TRP53;SH2B2;IRAK4;PRKCD;PLCG2;RIPK2;SHC1;RPS6KA1	0.1355	0
Vitamin digestion and absorption	0.271717	0.619506	0.907855	1	1	6/16	25.95%	TCN2;PLB1;SLC19A3;SLC52A3;SLC19A1;ABCC1	0.2595	0
Glioma	0.206259	0.597937	0.982315	1	1	15/71	22.45%	CALML4;CCND1;GADD45B;TRP53;GADD45G;PLCG2;GADD45A;SHC1;CDK6;SHC4;BAX;PIK3R1;CDKN1A;CDK4;EGF	0.2245	0
Renal cell carcinoma	-0.157863	-0.576999	0.997281	1	1	15/67	22.35%	TGFA;PAK6;HRAS;NRAS;SOS1;SOS2;CRK;HGF;MAPK1;AKT3;EGLN3;RAP1A;CUL2;PAK3;EP300	0.2235	0
Fatty acid elongation	0.227469	0.570714	0.965634	1	1	5/27	15.93%	HACD4;ACOT1;ACOT2;MECR;HADH	0.1593	0
Ubiquitin mediated proteolysis	0.182863	0.569805	0.997643	1	1	7/131	9.48%	SOCS3;BIRC3;UBA7;FBXO2;UBE2L6;SOCS1;PRKN	0.0948	0
Glycerophospholipid metabolism	0.190295	0.568052	0.993215	1	1	9/86	12.77%	LPIN3;PLD4;PLA2G2D;PNPLA7;AGPAT2;ETNPPL;LPCAT2;PLB1;PLA2G2C	0.1277	0
RNA polymerase	0.221412	0.55344	0.972309	1	1	10/26	35.33%	POLR2F;POLR3GL;POLR2I;POLR3G;POLR1D;POLR2D;POLR3C;POLR2G;POLR3H;POLR1C	0.3533	0
mRNA surveillance pathway	0.171741	0.515322	0.998698	1	1	21/87	30.04%	GM2436;PABPC1L;PABPC4L;NXF7;MAGOHB;PABPC5;SAP18B;CSTF3;PPP2R1B;SMG6;PPP2R3D;SAP18;PABPN1;MAGOH;PYM1;RBM8A;CPSF1;DDX39B;UPF3A;EIF4A3;PNN	0.3004	0
Vasopressin-regulated water reabsorption	0.187681	0.501409	0.993604	1	1	4/39	19.32%	CREB3L1;DYNC2LI1;CREB5;AQP4	0.1932	0
mTOR signaling pathway	0.157398	0.494223	1	1	1	12/140	13.55%	TNFRSF1A;WNT10B;EIF4EBP1;CASTOR1;FZD10;FZD7;FZD6;SLC3A2;WNT5A;TELO2;SLC7A5;RPS6KA1	0.1355	0
N-Glycan biosynthesis	0.175139	0.482072	0.998038	1	1	9/47	27.43%	B4GALT1;DPM3;DPM1;ALG13;ALG6;DPM2;ALG5;DPAGT1;ALG8	0.2743	0
Other types of O-glycan biosynthesis	0.198703	0.480073	0.988237	1	1	3/22	17.73%	B4GALT1;MFNG;POFUT1	0.1773	0
Ribosome biogenesis in eukaryotes	0.153486	0.452601	0.999639	1	1	32/76	40.27%	GNL3;NXF7;FCF1;AK6;RCL1;POP7;REXO5;GNL2;LSG1;SBDS;RPP30;IMP4;RIOK2;EIF6;IMP3;UTP14B;UTP15;XRN2;GAR1;UTP14A;RAN;TBL3;EMG1;WDR43;NOP10;XRN1;POP4;REXO1;DKC1;NOP56;NOP58;NXF1	0.4027	0
Lysine degradation	-0.127573	-0.448248	1	1	1	13/57	25.83%	PRDM9;ASH1L;SETD7;KMT5A;DLST;PRDM2;PIPOX;NSD1;EZH2;SETD1B;DLD;ACAT2;SETD2	0.2583	0
Notch signaling pathway	0.150655	0.414912	0.998958	0.999292	1	22/48	37.65%	DTX3L;HES1;MFNG;MAML2;HDAC1;DLL4;CIR1;NUMBL;NOTCH4;NOTCH3;DTX4;CTBP2;PSENEN;DVL2;JAG2;APH1A;DTX3;ADAM17;DTX1;JAG1;RBPJ;DVL1	0.3765	0
Protein processing in endoplasmic reticulum	-0.0981485	-0.404313	1	0.999686	1	59/148	37.44%	MAN1A;HSPA4L;UBQLN4;MBTPS2;MAN1A2;HSPA5;MAP3K5;CAPN1;DNAJB1;ATF6;HSPH1;XBP1;HERPUD1;EDEM3;UBQLN2;BCL2;HYOU1;CALR;UGGT1;MOGS;UBE2G1;ATF6B;SEL1L;DNAJC5;CRYAB;SEC31A;DNAJB11;YOD1;HSP90B1;ATXN3;SYVN1;BAG1;PRKCSH;HSPA1A;HSPA8;STT3B;SEC24C;HSPA1B;EIF2S1;PDIA6;DNAJC10;SEC23A;SEC24B;RNF185;STUB1;CANX;UBE4B;HSPBP1;SEC61A1;RPN1;DNAJC3;MAPK8;UGGT2;PREB;BCAP31;SEC63;MAPK9;EIF2AK1;SEC24A	0.3744	0

## Sheet: KEGG_TDP43_female
Term	ES	NES	NOM p-val	FDR q-val	FWER p-val	Tag %	Gene %	Lead_genes	GeneRatio	log(padjust)
RNA transport	0.666118	1.94195	0.0053374	1	0.6899	1/150	0.01%	EIF2S3Y	0.0001	0.161214
Transcriptional misregulation in cancer	0.634663	1.84588	0.0183346	1	0.7982	22/138	8.54%	UTY;PER2;GADD45A;RARA;NR4A3;CCNA1;WNT16;CEBPB;SLC45A3;DUSP6;ETV5;CCND2;CDKN1A;BAIAP3;NUPR1;FLT3;DDIT3;CEBPA;HPGD;MYCN;MAX;NTRK1	0.0854	0.0978883
IL-17 signaling pathway	-0.604346	-1.6762	0.00582221	0.984846	0.5389	10/60	8.64%	LCN2;CXCL10;MAPK15;CXCL5;S100A9;CCL17;FADD;TRAF5;FOS;JUN	0.0864	0.268492
Ribosome biogenesis in eukaryotes	0.557727	1.55515	0.0935754	1	0.9703	28/77	18.03%	N-R5S104;POP1;MPHOSPH10;NVL;NXT1;MT-RNR1;NXF1;HEATR1;UTP4;MT-RNR2;GNL2;FCF1;MDN1;PWP2;POP5;REXO5;WDR43;RPP30;UTP15;NOP56;FBL;WDR3;SPATA5;NOB1;UTP18;RRP7A;RBM28;IMP4	0.1803	0.013094
Systemic lupus erythematosus	-0.611949	-1.53962	0.0271283	1	0.9126	10/32	15.30%	C3;C8G;C1S1;CD28;TRIM21;C4B;H2-AB1;CD86;H2-EB1;H3F3B	0.153	0.0397195
Hepatitis C	-0.493311	-1.49286	0.015847	1	0.9688	26/124	18.56%	CXCL10;RSAD2;OAS1A;MX2;CLDN22;DDX58;IFIT1;IRF7;E2F2;OAS2;EGF;FADD;EIF2AK2;CLDN23;OAS1B;STAT1;BID;CDK6;CLDN1;CASP9;RNASEL;SCARB1;MYC;APAF1;CLDN14;CLDN19	0.1856	0.0137659
Circadian rhythm	0.574194	1.47966	0.101462	1	0.9868	7/28	11.19%	PER2;PER1;BHLHE40;CRY1;BHLHE41;PRKAG2;CRY2	0.1119	0.00577086
Tryptophan metabolism	-0.582528	-1.46799	0.0455789	1	0.9844	14/33	20.16%	TDO2;IDO1;DHTKD1;ALDH1B1;MAOB;EHHADH;KYAT1;TPH2;AOX4;IDO2;INMT;CYP1B1;HADH;ALDH9A1	0.2016	0.00682839
Malaria	-0.583141	-1.46601	0.049499	1	0.9853	16/32	17.47%	HBB-BT;HBB-BS;HBA-A1;HBA-A2;CD36;TLR2;ITGAL;MET;THBS2;MYD88;SDC1;THBS4;TLR9;CCL12;ITGB2;TGFB2	0.1747	0.00643152
Chemical carcinogenesis	-0.565933	-1.46587	0.0402893	0.957203	0.9856	17/39	18.83%	GSTP2;GSTO2;GSTM7;NAT2;HSD11B1;HPGDS;UGT1A7C;GSTT3;KYAT1;GSTM6;GSTM4;GSTA4;GSTA3;GSTT1;ALDH1A3;CYP1B1;NAT1	0.1883	0.00629931
Mineral absorption	-0.560547	-1.42023	0.0647385	1	0.9981	10/34	17.81%	SLC6A19;VDR;CYBRD1;SLC40A1;SLC8A1;TRF;TRPV6;FXYD2;SLC30A1;SLC9A3	0.1781	0.000825944
Drug metabolism	-0.504696	-1.41646	0.0502335	1	0.9981	23/66	19.58%	GSTP2;GSTO2;FMO2;GSTM7;NAT2;CDA;HPGDS;UGT1A7C;UPP2;UPP1;GSTT3;MAOB;GSTM6;GSTM4;GSTA4;GSTA3;GSTT1;ALDH1A3;AOX4;RRM2B;DPYD;NAT1;RRM2	0.1958	0.000825944
Glutathione metabolism	-0.520038	-1.41502	0.0602531	0.935318	0.9981	15/53	17.32%	GSTP2;GSTO2;GPX6;NAT8;GSTM7;HPGDS;GSTT3;GPX8;NAT8F6;GSTM6;GSTM4;GSTA4;GSTA3;GSTT1;RRM2B	0.1732	0.000825944
Inflammatory bowel disease (IBD)	-0.547753	-1.40558	0.0655157	0.90023	0.9984	14/37	17.54%	TBX21;IL12RB1;IL2RG;TLR5;TLR2;JUN;STAT1;STAT4;H2-AB1;IL21R;H2-EB1;RORC;TGFB2;IL4RA	0.1754	0.000695428
Homologous recombination	-0.544986	-1.3989	0.0730295	0.858504	0.9987	14/36	19.32%	RAD54L;BARD1;RAD51;RAD51C;BRCA2;POLD4;ABRAXAS1;TOP3A;XRCC3;BLM;ATM;RAD50;POLD1;BRCA1	0.1932	0.00056495
Cocaine addiction	-0.526531	-1.39279	0.0706385	0.821137	0.999	7/45	10.94%	SLC6A3;TH;SLC18A2;CREB3L3;GRM2;JUN;MAOB	0.1094	0.000434512
Synaptic vesicle cycle	-0.487681	-1.3747	0.060229	0.860738	0.9999	3/67	1.13%	SLC6A3;SLC6A12;SLC18A2	0.0113	4.34316e-05
Intestinal immune network for IgA production	-0.570044	-1.37229	0.0946755	0.812957	0.9999	11/25	19.98%	CCL28;IL15;CD28;ITGB7;CXCR4;H2-AB1;CD86;ITGA4;H2-EB1;TNFSF13;H2-AA	0.1998	4.34316e-05
African trypanosomiasis	-0.571687	-1.3686	0.101641	0.778492	0.9999	6/24	5.12%	NPPA;HBB-BT;HBB-BS;HBA-A1;HBA-A2;IDO1	0.0512	4.34316e-05
Autoimmune thyroid disease	-0.551906	-1.3637	0.0937359	0.755024	0.9999	13/29	14.17%	H2-Q1;TSHR;H2-T24;H2-Q4;H2-Q6;H2-T10;CD28;H2-Q7;H2-BL;H2-D1;H2-AB1;CD86;H2-EB1	0.1417	4.34316e-05
Non-homologous end-joining	-0.65014	-1.35484	0.122923	0.755352	0.9999	7/12	24.01%	PRKDC;XRCC4;RAD50;XRCC5;POLL;MRE11A;NHEJ1	0.2401	4.34316e-05
Amphetamine addiction	-0.486709	-1.35374	0.0822425	0.718742	0.9999	10/60	15.26%	SLC6A3;TH;SLC18A2;CREB3L3;FOS;JUN;MAOB;PPP3CC;CACNA1D;PRKCA	0.1526	4.34316e-05
Viral myocarditis	-0.492292	-1.34504	0.0785438	0.722015	0.9999	22/56	20.97%	H2-Q1;H2-T24;H2-Q4;ITGAL;H2-Q6;H2-T10;CD28;H2-Q7;H2-BL;H2-D1;BID;H2-AB1;CD86;SGCD;H2-EB1;CASP9;H2-Q2;ITGB2;CD55;H2-AA;LAMA2;FYN	0.2097	4.34316e-05
RIG-I-like receptor signaling pathway	-0.498201	-1.33792	0.09428	0.718865	0.9999	6/48	6.10%	CXCL10;ISG15;DDX58;IRF7;FADD;TRIM25	0.061	4.34316e-05
Tyrosine metabolism	-0.546687	-1.3345	0.119077	0.70005	0.9999	3/27	0.92%	TYRP1;DCT;TH	0.0092	4.34316e-05
Th1 and Th2 cell differentiation	-0.467574	-1.32366	0.0930167	0.71727	0.9999	16/70	11.62%	TBX21;IL12RB1;IL2RG;LCK;IL2RB;STAT5A;FOS;JAG1;RBPJL;JUN;STAT1;ZAP70;STAT4;DLL1;H2-AB1;PPP3CC	0.1162	4.34316e-05
Mucin type O-glycan biosynthesis	-0.546252	-1.30659	0.141999	0.765072	1	14/24	28.19%	GCNT1;GALNT12;GALNT3;GALNT6;GCNT4;C1GALT1;ST3GAL1;GALNT14;GALNT18;GALNT13;GALNT15;GALNT2;GALNT17;GALNTL6	0.2819	0
Herpes simplex virus 1 infection	-0.39109	-1.30153	0.0296039	0.756699	1	105/357	21.85%	C3;ZFP808;ZFP457;OAS1A;ZFP473;DDX58;BST2;H2-Q1;ZFP558;TAP1;TLR2;IRF7;ZFP947;OAS2;H2-T24;ZFP677;ZFP456;ZFP119B;H2-Q4;H2-Q6;ZFP991;EIF4EBP1;FADD;GM14322;ZFP229;H2-T10;TRAF5;GM4724;EIF2AK2;H2-Q7;ZFP418;ZFP982;OAS1B;ZFP595;ZFP810;ZFP773;ZFP708;STAT1;ZFP85;ZFP113;H2-BL;BIRC3;ZFP382;ZFP764;H2-D1;ZFP867;BID;ZFP960;ZFP599;H2-AB1;SP100;ZFP90;ZFP879;ZFP647;ZFP39;TNFRSF14;ZFP65;MYD88;2810021J22RIK;ALYREF2;Z…	0.2185	0
Glycosaminoglycan biosynthesis	-0.47915	-1.29631	0.117471	0.750556	1	18/51	24.10%	HS3ST3A1;NDST4;HS3ST1;HS3ST5;UST;CHST7;CHST14;CHST5;CHST3;B3GALT6;CHSY3;EXT1;NDST2;ST3GAL1;CSGALNACT1;XYLT1;HS3ST2;B4GALT7	0.241	0
Metabolism of xenobiotics by cytochrome P450	-0.506828	-1.2935	0.134818	0.7345	1	15/35	17.28%	GSTP2;GSTO2;GSTM7;HSD11B1;HPGDS;UGT1A7C;GSTT3;DHDH;GSTM6;GSTM4;GSTA4;GSTA3;GSTT1;ALDH1A3;CYP1B1	0.1728	0
Alcoholism	-0.439056	-1.28905	0.100406	0.727433	1	6/96	3.90%	SLC6A3;TH;SLC18A2;GNG8;CREB3L3;GNG4	0.039	0
Linoleic acid metabolism	-0.619958	-1.28486	0.173948	0.720354	1	4/12	14.13%	PLA2G4A;PLA2G4E;CYP2J9;PLA2G5	0.1413	0
TNF signaling pathway	-0.436492	-1.27554	0.109187	0.735951	1	14/89	11.13%	CXCL10;TRAF1;EDN1;IL15;CREB3L3;LIF;IFI47;FADD;TRAF5;FOS;JAG1;JUN;BIRC3;MAP2K6	0.1113	0
Graft-versus-host disease	-0.517501	-1.27126	0.163194	0.730108	1	13/28	16.61%	H2-Q1;H2-T24;H2-Q4;H2-Q6;H2-T10;CD28;H2-Q7;H2-BL;H2-D1;H2-AB1;CD86;H2-EB1;H2-Q2	0.1661	0
Cell adhesion molecules (CAMs)	-0.420354	-1.26081	0.108247	0.752191	1	31/109	19.98%	CLDN22;H2-Q1;CD274;H2-T24;H2-Q4;ITGAL;H2-Q6;H2-T10;CD28;ITGB7;H2-Q7;CLDN23;H2-BL;H2-D1;H2-AB1;CDH15;NTNG1;CD86;SDC1;ITGA4;CLDN1;H2-EB1;ITGA8;H2-Q2;ITGB2;CLDN14;NLGN1;CLDN19;NCAM2;CLDN5;H2-AA	0.1998	0
Epstein-Barr virus infection	-0.400772	-1.25638	0.0875952	0.748257	1	42/177	17.70%	CXCL10;OAS1A;ISG15;DDX58;H2-Q1;TAP1;TLR2;IRF7;E2F2;OAS2;H2-T24;H2-Q4;ITGAL;H2-Q6;FADD;H2-T10;CR2;TRAF5;EIF2AK2;H2-Q7;OAS1B;RBPJL;JUN;STAT1;BCL2L11;H2-BL;H2-D1;BID;MAP2K6;H2-AB1;MYD88;CDK6;GADD45G;BTK;H2-EB1;CASP9;H2-Q2;TAP2;MYC;NFKBIE;APAF1;B2M	0.177	0
Histidine metabolism	-0.555445	-1.2563	0.193184	0.725942	1	14/18	29.45%	ALDH1B1;MAOB;HDC;ASPA;ALDH1A3;ALDH9A1;CNDP1;HNMT;CARNS1;ALDH3B2;ALDH3B1;ALDH2;MAOA;ALDH3A1	0.2945	0
Protein digestion and absorption	-0.447364	-1.25028	0.142531	0.73037	1	23/65	17.81%	SLC6A19;KCNQ1;COL6A4;COL17A1;COL14A1;SLC16A10;COL4A6;SLC1A5;COL22A1;ELN;SLC7A8;COL9A2;SLC8A1;COL6A1;FXYD2;COL5A2;COL4A4;ACE2;COL6A3;COL6A5;COL15A1;COL3A1;SLC9A3	0.1781	0
Renin-angiotensin system	0.534895	1.24644	0.206202	1	0.9996	6/16	16.09%	AGTR2;AGT;ENPEP;ACE;AGTR1A;ANPEP	0.1609	0.000173753
Renin secretion	-0.450674	-1.24347	0.156512	0.738375	1	9/57	12.35%	NPPA;EDN1;NPR1;AQP1;ADRB3;ADCYAP1;CACNA1S;PPP3CC;KCNJ2	0.1235	0
Allograft rejection	-0.504854	-1.23918	0.19449	0.735753	1	13/28	16.61%	H2-Q1;H2-T24;H2-Q4;H2-Q6;H2-T10;CD28;H2-Q7;H2-BL;H2-D1;H2-AB1;CD86;H2-EB1;H2-Q2	0.1661	0
Phenylalanine metabolism	0.547994	1.23802	0.223532	1	0.9996	3/13	6.60%	AOC3;AOC2;DDC	0.066	0.000173753
Pertussis	-0.446942	-1.23685	0.1613	0.725427	1	14/58	18.20%	C3;CXCL5;C1S1;NOS2;FOS;C4B;JUN;CASP1;MYD88;CASP7;PYCARD;IRF1;ITGB2;NOD1	0.182	0
Chemokine signaling pathway	-0.403465	-1.23289	0.122152	0.722406	1	13/139	9.73%	CXCL10;CXCL5;CCL17;CCL28;ITK;GNG8;CCL9;PF4;GNG4;CCL6;CXCR4;STAT1;ADCY8	0.0973	0
Measles	-0.41048	-1.23281	0.131321	0.704134	1	24/113	14.45%	OAS1A;MX2;IL2RG;DDX58;TLR2;IRF7;OAS2;IL2RB;FADD;STAT5A;CD28;EIF2AK2;OAS1B;FOS;JUN;STAT1;TRP73;BID;CD46;MYD88;CDK6;TLR9;CD209C;CASP9	0.1445	0
Ribosome	0.424984	1.22707	0.194674	1	0.9998	70/131	38.27%	N-R5S104;RPL13;MT-RNR1;MRPS6;MRPL30;MT-RNR2;MRPL4;RPS19;UBA52;RPL35;MRPL35;RPL9;MRPS7;RPL12;RPL27A;MRPL12;RPS16;MRPL21;MRPL24;RPL27;RPL11;RPS29;MRPS15;RPS10;RPL36AL;RPL37;MRPL1;RPS12;RPSA;MRPL3;RPL35A;RPS13;MRPS5;RPL36;RPS18;RPL8;RPL18A;RPS21;RPL34;RPLP1;RPS7;RPS8;RPS2;RPL24;RPL37RT;RPS11;RPL23;RPS17;MRPL34;RPL4;MRPL20;RPL13A;RPL37A;MRPL18;RPL38;MRPL17;MRPL13;MRPL36;RPS3A1;RPLP0;RPL21;RPL26;RPL6;…	0.3827	8.68676e-05
Primary immunodeficiency	-0.520717	-1.21087	0.226299	0.775911	1	7/20	16.71%	IL2RG;LCK;TAP1;ADA;ZAP70;BTK;TAP2	0.1671	0
Butanoate metabolism	-0.513288	-1.2064	0.23491	0.775533	1	7/21	22.33%	HMGCS2;BDH2;EHHADH;HMGCLL1;HADH;GAD1;ACSM5	0.2233	0
Phagosome	-0.394478	-1.20129	0.154832	0.778471	1	28/130	17.13%	C3;TUBB6;H2-Q1;TAP1;CD36;TLR2;CYBB;COLEC11;TLR6;H2-T24;H2-Q4;H2-Q6;H2-T10;H2-Q7;TUBA8;THBS2;H2-BL;H2-D1;H2-AB1;THBS4;CD209C;H2-EB1;RAB7B;SCARB1;H2-Q2;TAP2;ITGB2;CD209A	0.1713	0
Toll-like receptor signaling pathway	-0.417591	-1.18965	0.196291	0.809884	1	13/74	13.48%	CXCL10;TLR5;TLR2;TLR6;IRF7;FADD;FOS;JUN;STAT1;MAP2K6;CD86;MYD88;TLR9	0.1348	0
Mismatch repair	-0.503343	-1.18801	0.250077	0.798291	1	12/22	29.41%	EXO1;MLH1;POLD4;RFC3;POLD1;MSH3;RPA2;MSH2;RFC1;LIG1;RPA1;MLH3	0.2941	0
Type I diabetes mellitus	-0.458318	-1.17385	0.240598	0.840315	1	16/36	20.63%	H2-Q1;H2-T24;H2-Q4;H2-Q6;H2-T10;CD28;H2-Q7;H2-BL;H2-D1;H2-AB1;CD86;H2-EB1;H2-Q2;GAD1;H2-AA;PTPRN2	0.2063	0
Acute myeloid leukemia	0.421965	1.16876	0.230017	1	1	21/62	23.59%	PER2;RARA;CCNA1;DUSP6;PIM1;FLT3;CEBPA;CHUK;PPARD;RUNX1;TCF7L1;CSF1R;TCF7;CCND1;BAD;PIM2;PIK3CA;BCL2A1B;NFKB1;SOS2;HRAS	0.2359	0
Melanogenesis	-0.401076	-1.1654	0.219975	0.858705	1	11/87	11.85%	TYRP1;DCT;EDN1;CREB3L3;WNT6;FZD5;WNT5B;ADCY8;FZD6;FZD10;WNT5A	0.1185	0
alpha-Linolenic acid metabolism	-0.538793	-1.14251	0.314148	0.941432	1	4/13	14.13%	PLA2G4A;ACAA1B;PLA2G4E;PLA2G5	0.1413	0
Leishmaniasis	-0.414957	-1.13473	0.270743	0.957819	1	13/56	14.17%	C3;TLR2;CYBB;PTPN6;NOS2;FOS;JUN;STAT1;MARCKSL1;H2-AB1;MYD88;ITGA4;H2-EB1	0.1417	0
Dopaminergic synapse	-0.372565	-1.12716	0.246465	0.972608	1	6/122	3.90%	SLC6A3;TH;SLC18A2;GNG8;CREB3L3;GNG4	0.039	0
Kaposi sarcoma-associated herpesvirus infection	-0.362181	-1.12304	0.245857	0.971951	1	25/160	12.77%	C3;GNG8;H2-Q1;IRF7;E2F2;GNG4;H2-T24;H2-Q4;H2-Q6;FADD;H2-T10;EIF2AK2;H2-Q7;FOS;JUN;CD200R1;STAT1;H2-BL;H2-D1;BID;GNG11;MAP2K6;PPP3CC;CD86;CDK6	0.1277	0
Phosphatidylinositol signaling system	0.39472	1.12228	0.266836	1	1	23/92	21.41%	PIK3C2G;DGKK;ITPKB;IPPK;ITPKC;SYNJ2;PLCD1;PI4KB;ITPKA;IPMK;PIP5K1A;MTMR4;PLCB3;PIP4K2C;DGKZ;DGKA;ITPR1;PIK3C2A;ITPR2;PIK3CA;ITPR3;MTMR6;INPP5B	0.2141	0
Inositol phosphate metabolism	0.402932	1.12107	0.259542	1	1	18/70	21.41%	PIK3C2G;ITPKB;IPPK;ITPKC;SYNJ2;PLCD1;PI4KB;ITPKA;IPMK;PIP5K1A;MTMR4;PLCB3;PIP4K2C;PIK3C2A;PIK3CA;PLCH2;MTMR6;INPP5B	0.2141	0
Thiamine metabolism	-0.538906	-1.12096	0.342526	0.962244	1	3/12	7.56%	AK7;AK8;TPK1	0.0756	0
Adipocytokine signaling pathway	0.395229	1.10746	0.254711	1	1	8/60	8.96%	IRS4;CPT1B;IRS2;ADIPOR2;NFKBIA;SLC2A1;CHUK;PRKAG2	0.0896	0
Cytosolic DNA-sensing pathway	-0.428106	-1.10695	0.316894	1	1	8/39	15.45%	CXCL10;DDX58;IRF7;CASP1;AIM2;TREX1;IL33;PYCARD	0.1545	0
Influenza A	-0.362562	-1.10346	0.278664	1	1	23/127	15.45%	CXCL10;RSAD2;OAS1A;MX2;DDX58;IRF7;OAS2;TRIM25;TNFSF10;EIF2AK2;OAS1B;JUN;STAT1;CASP1;MAP2K6;H2-AB1;MYD88;H2-EB1;CASP9;RNASEL;IL33;PRKCA;PYCARD	0.1545	0
Glycerolipid metabolism	0.403056	1.09956	0.264696	1	1	13/52	18.42%	GPAT2;PNLIP;LIPG;DGKK;GPAT3;MGLL;PNPLA2;GPAM;AKR1B10;DGKZ;LPIN1;DGKA;AGPAT4	0.1842	0
Valine, leucine and isoleucine degradation	-0.407045	-1.09249	0.329624	1	1	15/48	27.69%	HMGCS2;ACAA1B;ALDH1B1;EHHADH;HMGCLL1;AOX4;IVD;HADH;ALDH9A1;MCEE;ALDH6A1;MCCC1;PCCB;ALDH2;MCCC2	0.2769	0
Gastric acid secretion	-0.392289	-1.08544	0.331243	1	1	7/61	12.35%	SLC9A4;ATP4A;KCNQ1;CFTR;MYLK3;ADCY8;KCNJ2	0.1235	0
SNARE interactions in vesicular transport	0.412416	1.0816	0.288514	1	1	14/30	30.54%	VTI1B;BET1L;SNAP23;VAMP4;VAMP3;VAMP8;SNAP29;STX4A;STX18;STX2;GOSR1;STX1A;STX1B;STX5A	0.3054	0
Arginine biosynthesis	0.460362	1.07162	0.342849	1	1	5/15	8.65%	ACY1;GPT2;GPT;GLUD1;GLS2	0.0865	0
Type II diabetes mellitus	0.395938	1.06086	0.307692	1	1	3/40	4.01%	IRS4;IRS2;SOCS1	0.0401	0
Vascular smooth muscle contraction	-0.356438	-1.05812	0.367224	1	1	18/101	17.95%	NPPA;EDN1;NPR1;PLA2G4A;NPPC;KCNMB1;CACNA1S;MYLK3;ADCY8;PLA2G4E;KCNU1;PLA2G5;CACNA1D;PRKCA;ADORA2B;PRKCD;ADRA1A;PPP1R12B	0.1795	0
Vitamin digestion and absorption	0.44389	1.05739	0.352	1	1	2/16	2.27%	FOLH1;PNLIP	0.0227	0
Thyroid cancer	0.399223	1.05293	0.305564	1	1	10/36	16.75%	GADD45A;CDH1;CDKN1A;NTRK1;CCDC6;TCF7L1;BAK1;TCF7;CCND1;TRP53	0.1675	0
Thyroid hormone synthesis	0.382723	1.05139	0.302502	1	1	3/58	4.85%	TTR;ADCY4;HSPA5	0.0485	0
Th17 cell differentiation	-0.364137	-1.04957	0.378496	1	1	18/80	17.54%	TBX21;IL12RB1;IL2RG;LCK;IL2RB;STAT5A;FOS;JUN;STAT1;ZAP70;H2-AB1;PPP3CC;TGFBR2;IL21R;H2-EB1;RORC;NFKBIE;IL4RA	0.1754	0
Parkinson disease	-0.348292	-1.04821	0.375051	1	1	3/119	1.13%	SLC6A3;TH;SLC18A2	0.0113	0
Hematopoietic cell lineage	-0.378813	-1.04411	0.395302	1	1	20/56	21.44%	CD36;GP5;CD1D1;CD24A;CR2;GM13305;ITGA2B;H2-AB1;CD59B;CD59A;ITGA4;H2-EB1;CD38;IL4RA;FLT3L;CD55;THPO;H2-AA;SIGLECH;CD14	0.2144	0
Cytokine-cytokine receptor interaction	-0.340423	-1.043	0.386413	1	1	23/136	9.36%	CXCL10;CXCL5;CCL17;IL20RB;CCL28;INHBE;IL12RB1;IL2RG;IL15;CCL9;AMHR2;PF4;IL2RB;LIF;CCL6;TNFRSF8;TNFSF10;GM13305;EDA;CXCR4;NGF;EDAR;CSF2RB2	0.0936	0
Human immunodeficiency virus 1 infection	-0.332235	-1.04272	0.383284	1	1	30/181	16.71%	GNG8;BST2;H2-Q1;TAP1;TLR2;GNG4;H2-T24;H2-Q4;H2-Q6;FADD;H2-T10;TRAF5;H2-Q7;FOS;CXCR4;TRIM12C;JUN;H2-BL;H2-D1;BID;GNG11;MAP2K6;PPP3CC;MYD88;CCNB1;CASP9;ATM;PRKCA;H2-Q2;TAP2	0.1671	0
p53 signaling pathway	0.374107	1.0419	0.31474	1	1	24/67	20.33%	GADD45A;FAS;THBS1;PERP;CCND2;SIVA1;CDKN1A;CCND3;GTSE1;SIAH1B;CHEK2;SERPINE1;CCNB2;BCL2;SESN1;CCND1;PPM1D;TRP53;BCL2L1;CDK2;AIFM2;MDM2;ZMAT3;ADGRB1	0.2033	0
Rheumatoid arthritis	-0.377813	-1.03794	0.408495	1	1	14/56	18.30%	CXCL5;IL15;TLR2;ITGAL;CD28;FOS;JUN;H2-AB1;CD86;H2-EB1;CCL12;ITGB2;TGFB2;TNFSF13	0.183	0
Huntington disease	-0.331709	-1.03688	0.39344	1	1	13/172	9.03%	DNAH3;DNAH11;DNAH8;DNAH10;CREB3L3;DNAH7B;DNAH12;DNAH6;REST;DNAH2;DNALI1;DNAH7A;DNAH14	0.0903	0
Cholinergic synapse	-0.346588	-1.03235	0.402629	1	1	29/105	26.31%	CHRNB4;KCNQ1;GNG8;CREB3L3;GNG4;CHRNA3;CACNA1S;FOS;ADCY8;GNG11;KCNJ2;CACNA1D;PRKCA;CREB5;CHRM3;FYN;MAPK3;PIK3CG;CHRNA7;GNG13;KCNJ3;KCNQ3;KCNQ5;GNB4;KCNJ14;CREB3L1;CAMK2D;GNAI1;PLCB2	0.2631	0
Glycosaminoglycan degradation	-0.471166	-1.03201	0.434141	1	1	3/15	13.18%	SGSH;HPSE;GALNS	0.1318	0
Taste transduction	-0.394442	-1.02286	0.43407	1	1	13/39	23.17%	HTR1A;PKD1L3;SCNN1A;PKD2L1;ADCY8;HCN4;SCN9A;GABRA5;HTR3A;CHRM3;GNG13;P2RX3;PDE1A	0.2317	0
Other types of O-glycan biosynthesis	0.403975	1.0109	0.377001	1	1	6/22	15.66%	LFNG;PLOD3;MFNG;GXYLT2;POFUT2;B4GALT2	0.1566	0
Spliceosome	0.352187	1.00549	0.373061	1	1	57/128	33.43%	HSPA1L;ACIN1;PRPF3;ALYREF;NCBP1;HSPA1B;HSPA1A;WBP11;PPIH;SRSF10;LSM2;SRSF4;RBM8A;SRSF7;DHX16;RP9;SNRPA1;SNRNP27;TRA2B;SNRPD2;RBM17;SRSF3;SRSF9;SNRNP70;SRSF2;SYF2;BUD31;CRNKL1;SRSF6;U2AF1;SNRPE;SNRPC;SF3A2;USP39;PCBP1;PRPF6;SNRPG;SF3B1;SMNDC1;HSPA8;PRPF19;PRPF38A;SNW1;EFTUD2;TRA2A;LSM7;LSM8;SNRPB;PHF5A;DDX46;LSM4;SF3B5;CDC5L;HNRNPU;LSM3;CHERP;MAGOHB	0.3343	0
beta-Alanine metabolism	0.387916	1.00517	0.371506	1	1	6/30	9.96%	AOC3;AOC2;GADL1;SRM;SMOX;UPB1	0.0996	0
T cell receptor signaling pathway	-0.3478	-0.999665	0.465575	1	1	11/80	13.36%	ITK;LCK;GRAP2;PTPN6;CD28;FOS;MALT1;JUN;ZAP70;PPP3CC;VAV1	0.1336	0
Neuroactive ligand-receptor interaction	-0.31059	-0.993629	0.475814	1	1	47/210	16.84%	VIPR2;CHRNA10;C3;CHRNB4;NMBR;NMB;EDN1;NPBWR1;GRPR;TSHR;LPAR2;MC3R;GLP2R;ADRB3;OXTR;CHRNA3;HTR1A;GLP1R;ADCYAP1;P2RX5;BDKRB2;GRM2;ADORA3;S1PR5;P2RX6;P2RY13;OPRK1;TRH;PTH2R;S1PR3;NPY2R;LPAR1;SSTR5;PTGER3;F2R;HRH1;CHRNA5;GLRA3;SSTR1;GLRA1;ADORA2B;RXFP1;GABRA5;GRID2;GLRA2;C3AR1;ADRA1A	0.1684	0
Pantothenate and CoA biosynthesis	0.421981	0.992181	0.434417	1	1	3/15	9.96%	GADL1;PANK4;UPB1	0.0996	0
Legionellosis	-0.371136	-0.991732	0.475272	1	1	10/46	17.41%	C3;TLR5;TLR2;CASP1;MYD88;CASP9;CASP7;PYCARD;ITGB2;APAF1	0.1741	0
Non-alcoholic fatty liver disease (NAFLD)	0.339585	0.990074	0.386925	1	1	68/130	33.79%	FAS;IRS2;ADIPOR2;COX6A2;XBP1;IL6RA;DDIT3;MAP3K11;CEBPA;PRKAG2;NDUFAB1;ERN1;ATF4;NDUFA11;IL1A;NDUFB9;COX8A;COX7B;COX5A;UQCR11;PIK3CA;COX6C;NDUFA2;PRKAB2;UQCRC1;NDUFV2;NDUFA3;NDUFA5;NFKB1;COX7C;EIF2S1;COX7A1;IRS1;NDUFS4;COX5B;COX6B1;RXRA;TNFRSF1A;BAX;NDUFS7;NDUFB8;NDUFA8;NDUFB2;NDUFA7;RELA;NDUFA12;CYC1;MLX;NDUFC2;MAPK8;NDUFV3;COX7A2;NDUFS1;COX7A2L;COX4I1;MLXIPL;NDUFS5;NDUFV1;COX6A1;ADIPOR1;NDUFS2;N…	0.3379	0
Steroid hormone biosynthesis	-0.442866	-0.98987	0.491389	1	1	6/17	19.33%	AKR1C18;HSD11B1;UGT1A7C;CYP7B1;CYP1B1;SRD5A1	0.1933	0
Insulin secretion	-0.346635	-0.985282	0.482108	1	1	14/71	19.10%	CREB3L3;KCNMB1;GLP1R;ADCYAP1;GCK;CACNA1S;ADCY8;KCNU1;FXYD2;CACNA1D;PRKCA;CREB5;PCLO;CHRM3	0.191	0
Longevity regulating pathway	0.343723	0.983245	0.379643	1	1	29/94	23.59%	IRS4;KL;HSPA1L;ADCY4;SOD1;IRS2;ADIPOR2;PRKAG2;HSPA1B;HSPA1A;ATF4;EIF4EBP2;SESN1;EHMT2;TRP53;SIRT1;RHEB;PIK3CA;AKT1S1;PRKAB2;ADCY7;NFKB1;TSC1;STK11;CREB3;IRS1;ULK1;EIF4E2;HRAS	0.2359	0
Hedgehog signaling pathway	0.362867	0.98085	0.387923	1	1	19/42	26.75%	CCND2;GLI1;SPOP;BCL2;HHIP;SMO;CSNK1G2;SHH;CCND1;EVC2;SMURF1;PTCH1;CSNK1D;GPR161;CSNK1A1;GRK2;CDON;SMURF2;SPOPL	0.2675	0
Fatty acid elongation	-0.401217	-0.975784	0.497797	1	1	8/27	19.71%	HACD4;ACOT2;MECR;ACOT3;ELOVL7;THEM4;HADH;ACOT5	0.1971	0
Necroptosis	-0.325833	-0.971944	0.51461	1	1	15/105	11.03%	CYBB;GM21596;PLA2G4A;FADD;STAT5A;TRAF5;TNFSF10;EIF2AK2;PYGL;STAT1;CASP1;STAT4;PLA2G4E;BIRC3;BID	0.1103	0
Hippo signaling pathway	0.333196	0.970215	0.413968	1	1	32/145	15.69%	AMH;GDF5;FZD4;WNT16;FRMD6;FZD9;CDH1;ID1;WNT8B;FZD2;CCND2;CCND3;WNT7A;SMAD3;WNT10A;BMP7;PARD6B;SERPINE1;BMP5;LIMD1;LATS2;WNT4;SMAD4;SMAD1;BIRC5;TCF7L1;WNT2;PPP1CCB;TGFB3;PPP2R1B;TCF7;CCND1	0.1569	0
Viral carcinogenesis	-0.310424	-0.967445	0.532177	1	1	18/162	11.50%	C3;TRAF1;H2-Q1;CREB3L3;IRF7;H2-T24;H2-Q4;H2-Q6;STAT5A;H2-T10;TRAF5;EIF2AK2;H2-Q7;RBPJL;JUN;H2-BL;H2-D1;SP100	0.115	0
Chagas disease (American trypanosomiasis)	-0.333314	-0.966426	0.512634	1	1	11/83	13.48%	C3;TLR2;TLR6;FADD;NOS2;BDKRB2;FOS;JUN;MYD88;TGFBR2;TLR9	0.1348	0
ECM-receptor interaction	-0.337369	-0.961679	0.529101	1	1	20/73	17.30%	COL6A4;CD36;GP5;HMMR;LAMA3;COL4A6;ITGB7;ITGA2B;THBS2;COL9A2;SDC1;ITGA4;COL6A1;THBS4;ITGA8;COL4A4;COL6A3;LAMC2;COL6A5;ITGB4	0.173	0
Antigen processing and presentation	-0.349587	-0.961286	0.524511	1	1	15/56	18.49%	H2-Q1;TAP1;H2-T24;H2-Q4;H2-Q6;H2-T10;H2-Q7;H2-BL;H2-D1;H2-AB1;H2-EB1;H2-Q2;TAP2;B2M;PSME1	0.1849	0
Starch and sucrose metabolism	-0.405706	-0.960578	0.521773	1	1	4/23	16.46%	GCK;PYGL;GBE1;PYGM	0.1646	0
Retinol metabolism	-0.403588	-0.958077	0.524236	1	1	6/23	16.44%	RPE65;RDH9;UGT1A7C;ALDH1A7;RDH12;AOX4	0.1644	0
RNA degradation	-0.334282	-0.957678	0.532335	1	1	6/73	13.92%	PABPC4L;BTG2;PABPC5;BTG1;TOB1;LSM5	0.1392	0
Pathways in cancer	-0.282837	-0.956622	0.596528	1	1	87/459	18.27%	FGF23;GSTP2;TRAF1;FGF16;IL12RB1;GSTO2;EDN1;NKX3-1;IL2RG;GNG8;IL15;WNT6;LPAR2;FGF22;E2F2;GNG4;RAD51;IL2RB;FZD5;LAMA3;WNT5B;GSTM7;EGF;VEGFD;FADD;MLH1;STAT5A;BRCA2;NOS2;TRAF5;COL4A6;BDKRB2;MET;FOS;CXCR4;ITGA2B;JAG1;JUN;STAT1;FRAT2;STAT4;FGF10;DLL1;CSF2RB2;KIF7;ADCY8;BCL2L11;GSTT3;BIRC3;CKS2;BID;GNG11;FZD6;FZD10;WNT5A;LPAR1;HEY2;TGFBR2;CDK6;GADD45G;PTGER3;F2R;CTBP2;GSTM6;NCOA4;CASP9;FRAT1;EGLN3;COL4A…	0.1827	0
FoxO signaling pathway	0.330178	0.949785	0.423885	1	1	15/116	8.96%	IRS4;GADD45A;SGK1;PLK3;HOMER1;IRS2;FOXO6;CCND2;CDKN1A;SMAD3;MAPK11;CHUK;CCNB2;MAPK13;PRKAG2	0.0896	0
Basal cell carcinoma	0.339988	0.939506	0.415882	1	1	19/58	16.75%	GADD45A;FZD4;WNT16;FZD9;WNT8B;FZD2;CDKN1A;WNT7A;WNT10A;GLI1;HHIP;WNT4;SMO;TCF7L1;WNT2;BAK1;SHH;TCF7;TRP53	0.1675	0
Bladder cancer	0.35184	0.938143	0.44414	1	1	6/37	7.25%	THBS1;CDH1;VEGFA;FGFR3;CDKN1A;HBEGF	0.0725	0
cAMP signaling pathway	-0.297903	-0.937433	0.605242	1	1	26/181	15.60%	VIPR2;NPPA;EDN1;NPR1;CREB3L3;TSHR;CNGA4;OXTR;CFTR;HTR1A;GLP1R;ADCYAP1;CACNA1S;FOS;JUN;ADCY8;HCN4;PLCE1;SSTR5;PTGER3;VAV1;F2R;FXYD2;CACNA1D;SSTR1;ATP2B4	0.156	0
Regulation of lipolysis in adipocytes	-0.349164	-0.936421	0.5624	1	1	5/47	6.07%	NPPA;NPR1;TSHR;ADRB3;INSR	0.0607	0
Pyrimidine metabolism	-0.344571	-0.935846	0.562187	1	1	15/52	23.45%	PNP2;CDA;UPP2;UPP1;ENTPD4;TYMS;RRM2B;DPYD;NUDT2;RRM2;CMPK2;TK2;NME4;NT5C3B;ENTPD3	0.2345	0
Steroid biosynthesis	0.39393	0.929656	0.507528	1	1	6/16	27.89%	CYP27B1;EBP;FDFT1;DHCR7;HSD17B7;CYP51	0.2789	0
B cell receptor signaling pathway	-0.332219	-0.928949	0.578368	1	1	14/65	16.95%	CD72;PTPN6;CR2;IFITM1;FOS;MALT1;JUN;PIK3AP1;PPP3CC;VAV1;BTK;INPP5D;PIRB;NFKBIE	0.1695	0
HIF-1 signaling pathway	-0.315767	-0.927167	0.593767	1	1	7/92	6.57%	NPPA;EDN1;CYBB;EGF;EIF4EBP1;INSR;NOS2	0.0657	0
Oxytocin signaling pathway	-0.302519	-0.92599	0.619821	1	1	19/138	15.26%	NPPA;CACNG6;NPR1;CACNG5;OXTR;PLA2G4A;CACNA1S;FOS;JUN;PRKAB1;MYLK3;ADCY8;PLA2G4E;PPP3CC;KCNJ2;CD38;CACNA2D4;CACNA1D;PRKCA	0.1526	0
Choline metabolism in cancer	-0.314503	-0.920632	0.605981	1	1	9/94	9.80%	SLC22A2;SLC22A21;SLC44A4;PLA2G4A;EGF;EIF4EBP1;FOS;JUN;PLA2G4E	0.098	0
Collecting duct acid secretion	-0.399322	-0.918011	0.582699	1	1	2/20	10.27%	ATP4A;SLC12A7	0.1027	0
Nicotinate and nicotinamide metabolism	0.353362	0.917744	0.48507	1	1	6/29	10.30%	NNT;ASPDH;NAPRT;PNP;NT5C;NADK	0.103	0
TGF-beta signaling pathway	0.323796	0.911561	0.447693	1	1	16/76	14.36%	AMH;GDF5;THBS1;ID3;ID1;NODAL;SMAD3;BMP7;BMP5;SMAD4;E2F4;SMAD1;FST;RGMA;TGFB3;CHRD	0.1436	0
Complement and coagulation cascades	0.334841	0.910221	0.480224	1	1	9/44	6.34%	MASP2;F5;F2RL2;C5AR1;A2M;THBD;F13A1;TFPI;F3	0.0634	0
NOD-like receptor signaling pathway	-0.299506	-0.909816	0.645711	1	1	24/127	18.20%	OAS1A;CYBB;IRF7;OAS2;FADD;GBP2;GBP3;TRAF5;OAS1B;JUN;STAT1;GBP7;CASP1;CARD6;BIRC3;GBP5;AIM2;MYD88;RNASEL;PYCARD;PRKCD;CCL12;CASP12;NOD1	0.182	0
Oxidative phosphorylation	0.3151	0.90816	0.464903	1	1	58/109	34.46%	ATP6V0A4;COX6A2;NDUFAB1;TCIRG1;ATP6V0A2;ATP6V0E;NDUFA11;COX17;NDUFB9;COX8A;COX7B;COX5A;UQCR11;ATP5L;COX11;ATP5D;COX6C;NDUFA2;UQCRC1;NDUFV2;NDUFA3;COX10;NDUFA5;ATP5H;COX7C;ATP5E;COX7A1;NDUFS4;ATP5O;COX5B;COX6B1;ATP5G1;NDUFS7;ATP5K;NDUFB8;NDUFA8;NDUFB2;NDUFA7;NDUFA12;CYC1;NDUFC2;ATP6V0B;NDUFV3;COX7A2;NDUFS1;COX7A2L;COX4I1;ATP6V1H;NDUFS5;NDUFV1;COX6A1;NDUFS2;NDUFA4;NDUFB11;UQCRH;NDUFB5;ATP5J2;ATP5G3	0.3446	0
Folate biosynthesis	-0.387875	-0.907215	0.591486	1	1	5/21	14.75%	TH;DHFR;AKR1B8;TPH2;MOCS1	0.1475	0
Fat digestion and absorption	-0.394745	-0.901568	0.604474	1	1	4/19	15.58%	CD36;MTTP;PLA2G5;SCARB1	0.1558	0
Pentose and glucuronate interconversions	0.380473	0.900812	0.550987	1	1	2/16	5.49%	KL;DCXR	0.0549	0
JAK-STAT signaling pathway	-0.30118	-0.897445	0.655329	1	1	13/107	9.36%	IL20RB;IL12RB1;IL2RG;IL15;IL2RB;LIF;PTPN6;EGF;STAT5A;GM13305;STAT1;STAT4;CSF2RB2	0.0936	0
Glycine, serine and threonine metabolism	0.344284	0.897352	0.513197	1	1	5/32	9.26%	AOC3;SHMT1;AOC2;CHDH;SHMT2	0.0926	0
Cysteine and methionine metabolism	0.335229	0.894186	0.51846	1	1	5/39	9.18%	BHMT2;AMD2;MAT2A;TST;SRM	0.0918	0
Peroxisome	-0.30765	-0.882379	0.671709	1	1	29/77	29.45%	NOS2;PIPOX;PXMP2;PEX11G;ACAA1B;DDO;EHHADH;NUDT12;HMGCLL1;ECI2;PEX11A;PHYH;PAOX;EPHX2;MPV17;ABCD4;PEX26;ACOT8;HACL1;CAT;AGPS;PEX11B;PEX10;PEX5L;PRDX1;NUDT7;ECH1;PEX1;NUDT19	0.2945	0
Porphyrin and chlorophyll metabolism	-0.365861	-0.878117	0.64079	1	1	4/25	14.20%	ALAS2;UGT1A7C;MMAB;COX15	0.142	0
Amoebiasis	-0.307592	-0.874487	0.68565	1	1	14/74	17.67%	C8G;TLR2;LAMA3;CD1D1;NOS2;COL4A6;SERPINB9;RAB7B;COL4A4;PRKCA;LAMC2;ITGB2;TGFB2;COL3A1	0.1767	0
Staphylococcus aureus infection	-0.346964	-0.869195	0.656807	1	1	8/31	17.07%	C3;C1S1;ITGAL;C4B;H2-AB1;H2-EB1;C3AR1;ITGB2	0.1707	0
MAPK signaling pathway	0.282243	0.862938	0.61621	1	1	58/268	15.73%	FGF7;GADD45A;DUSP4;FGF5;FAS;HSPA1L;DUSP5;BDNF;PDGFB;MAP2K3;HSPB1;DUSP6;DUSP2;VEGFA;FGF17;EPHA2;SRF;FGFR3;ANGPT2;MAP3K6;NR4A1;EFNA3;MAPK11;FLT3;DUSP9;DDIT3;FLNA;MAP3K11;CACNB1;IL1R1;CHUK;FGF18;MAX;NTRK1;TEK;MAPK13;MKNK2;MAPKAPK2;HSPA1B;HSPA1A;JUND;MAP3K14;IL1RAP;RASGRF2;RASGRP2;ATF4;CSF1R;PTPN5;TGFB3;RELB;RPS6KA3;MAPK14;LAMTOR3;IL1A;RASGRP4;FLT1;RPS6KA2;MAP3K13	0.1573	0
Human T-cell leukemia virus 1 infection	-0.270657	-0.85732	0.777249	1	1	32/198	17.70%	IL2RG;H2-Q1;IL15;CREB3L3;LCK;E2F2;IL2RB;H2-T24;H2-Q4;ITGAL;H2-Q6;STAT5A;H2-T10;H2-Q7;FOS;JUN;ADCY8;H2-BL;H2-D1;H2-AB1;PPP3CC;NRP1;TGFBR2;MAP3K1;ESPL1;H2-EB1;ATM;H2-Q2;MYC;ITGB2;TGFB2;B2M	0.177	0
NF-kappa B signaling pathway	-0.297934	-0.85564	0.711007	1	1	14/76	15.03%	TRAF1;DDX58;LCK;TRIM25;TRAF5;CARD10;MALT1;ZAP70;BIRC3;PLAU;MYD88;PIDD1;BTK;ATM	0.1503	0
Human cytomegalovirus infection	-0.270147	-0.854409	0.782931	1	1	30/195	16.87%	GNG8;H2-Q1;CREB3L3;TAP1;E2F2;GNG4;H2-T24;H2-Q4;H2-Q6;EIF4EBP1;FADD;H2-T10;TRAF5;H2-Q7;CXCR4;ADCY8;H2-BL;H2-D1;BID;GNG11;MAP2K6;PPP3CC;CDK6;PTGER3;CASP9;PRKCA;CCL12;H2-Q2;TAP2;MYC	0.1687	0
Glutamatergic synapse	-0.287906	-0.852878	0.735128	1	1	30/103	27.53%	GNG8;GNG4;PLA2G4A;SLC1A6;GRM2;ADCY8;HOMER3;PLA2G4E;GNG11;PPP3CC;HOMER2;CACNA1D;PRKCA;GRM8;GRIA1;GRIK1;MAPK3;PLD1;SLC17A6;GNG13;SLC1A3;GRIK2;KCNJ3;DLGAP1;GNB4;GRIN2D;GNAI1;PLCB2;GRIK3;GRM4	0.2753	0
Arrhythmogenic right ventricular cardiomyopathy (ARVC)	-0.303177	-0.851076	0.714948	1	1	13/66	15.01%	CACNG6;CACNG5;ITGB7;CACNA1S;ITGA2B;ACTN3;SGCD;SLC8A1;ITGA4;DSC2;CACNA2D4;ITGA8;CACNA1D	0.1501	0
Melanoma	-0.302058	-0.847777	0.718201	1	1	9/65	13.06%	FGF23;FGF16;FGF22;E2F2;EGF;MET;FGF10;CDK6;GADD45G	0.1306	0
Breast cancer	-0.27758	-0.847574	0.77038	1	1	21/133	13.06%	FGF23;FGF16;WNT6;FGF22;E2F2;FZD5;WNT5B;EGF;BRCA2;FOS;JAG1;JUN;FRAT2;FGF10;DLL1;FZD6;FZD10;WNT5A;HEY2;CDK6;GADD45G	0.1306	0
Leukocyte transendothelial migration	-0.287862	-0.842413	0.752431	1	1	16/92	21.04%	ITK;CLDN22;CYBB;ITGAL;CLDN23;CXCR4;ITGA4;VAV1;CLDN1;PRKCA;ITGB2;CLDN14;CLDN19;CLDN5;MYL12B;MMP9	0.2104	0
Fructose and mannose metabolism	0.324023	0.842069	0.618072	1	1	6/29	16.56%	PFKFB3;PFKFB1;ALDOA;HKDC1;PFKFB2;AKR1B10	0.1656	0
PI3K-Akt signaling pathway	-0.256765	-0.84157	0.840537	1	1	55/291	19.32%	FGF23;MYB;FGF16;IL2RG;GNG8;CREB3L3;COL6A4;LPAR2;TLR2;FGF22;GNG4;IL2RB;LAMA3;EGF;VEGFD;EIF4EBP1;INSR;COL4A6;ITGB7;MET;ITGA2B;THBS2;NGF;NTF3;FGF10;BCL2L11;PIK3AP1;GNG11;SGK2;LPAR1;CDK6;COL9A2;ITGA4;F2R;COL6A1;THBS4;KDR;CASP9;ITGA8;COL4A4;PPP2R3A;PRKCA;COL6A3;LAMC2;COL6A5;MYC;ITGB4;IL4RA;PGF;THEM4;FLT3L;CREB5;COL2A1;PKN3;BRCA1	0.1932	0
Osteoclast differentiation	0.29519	0.839095	0.57096	1	1	22/103	15.06%	LILRA5;SOCS1;NFKBIA;NCF2;NFATC2;MAPK11;FOSL2;IL1R1;CHUK;OSCAR;MAPK13;TNFRSF11A;NCF4;JUND;NCF1;CTSK;FCGR3;MAP3K14;CSF1R;RELB;MAPK14;IL1A	0.1506	0
Serotonergic synapse	-0.285842	-0.837525	0.751118	1	1	14/94	15.26%	SLC18A2;GNG8;GNG4;PLA2G4A;HTR1A;CACNA1S;PLA2G4E;MAOB;GNG11;CYP4X1;CYP2J9;TPH2;CACNA1D;PRKCA	0.1526	0
Ovarian steroidogenesis	0.320426	0.833097	0.616223	1	1	7/32	12.19%	LHCGR;ADCY4;CYP11A1;ALOX5;LDLR;STAR;PTGS2	0.1219	0
Relaxin signaling pathway	-0.273309	-0.821211	0.801267	1	1	15/118	15.50%	EDN1;GNG8;CREB3L3;GNG4;VEGFD;NOS2;COL4A6;FOS;JUN;ADCY8;GNG11;TGFBR2;COL4A4;PRKCA;RXFP1	0.155	0
cGMP-PKG signaling pathway	-0.265054	-0.819606	0.819506	1	1	29/143	21.74%	NPPA;NPR1;CREB3L3;ADRB3;NPPC;KCNMB1;INSR;BDKRB2;CACNA1S;ADORA3;MYLK3;ADCY8;KCNU1;PPP3CC;ATP2A3;SLC8A1;FXYD2;CACNA1D;ATP2B4;ADRA1A;CREB5;ADORA1;GUCY1A2;PDE5A;NFATC4;PRKG1;MAPK3;PIK3CG;SLC8A3	0.2174	0
Wnt signaling pathway	-0.267223	-0.818717	0.81801	1	1	27/140	16.87%	LGR6;WIF1;LGR5;BAMBI;WNT6;FZD5;WNT5B;PRICKLE4;SFRP1;JUN;FRAT2;VANGL2;SFRP2;SFRP4;FZD6;FZD10;PPP3CC;WNT5A;RNF43;CTBP2;FRAT1;CXXC4;PRKCA;ROR2;NKD1;WNT10B;MYC	0.1687	0
Fluid shear stress and atherosclerosis	-0.269587	-0.817888	0.812833	1	1	18/124	16.45%	GSTP2;GSTO2;EDN1;NPPC;GSTM7;FOS;ITGA2B;JUN;GSTT3;MAP2K6;SDC1;KDR;GSTM6;GSTM4;GSTA4;GSTA3;GSTT1;CCL12	0.1645	0
Nitrogen metabolism	0.35606	0.816022	0.68114	1	1	4/13	8.73%	CAR5B;CAR12;GLUD1;CAR13	0.0873	0
Oocyte meiosis	-0.277036	-0.814482	0.797378	1	1	8/97	14.20%	SPDYA;STAG3;FBXO5;REC8;ADCY8;PPP3CC;ESPL1;CCNB1	0.142	0
Base excision repair	-0.323696	-0.813356	0.738604	1	1	11/33	27.77%	NTHL1;GM21596;POLD4;PARP4;POLD1;POLL;MPG;PARP2;NEIL1;LIG1;POLE3	0.2777	0
Protein processing in endoplasmic reticulum	0.280078	0.806863	0.645333	1	1	45/149	28.61%	HSPA1L;HSPA5;XBP1;WFS1;DNAJB1;DDIT3;PDIA6;HSPA1B;HSPA1A;BCL2;PDIA4;DNAJC1;ERN1;ATF4;HYOU1;BAK1;LMAN2;DNAJC3;DNAJB11;SEC61A1;HERPUD1;ERP29;RNF185;HSPH1;SEC61A2;CALR;FBXO2;EIF2S1;STT3B;MOGS;BAX;RPN1;SSR4;UBE4B;SEC24A;SAR1B;PDIA3;DERL2;UBE2J1;UBE2G1;ATF6B;HSPA8;TRAM1;DNAJA2;MAPK8	0.2861	0
Natural killer cell mediated cytotoxicity	-0.284224	-0.806619	0.789201	1	1	11/70	15.26%	LCK;CD48;PTPN6;ITGAL;TNFSF10;ZAP70;H2-D1;BID;PPP3CC;VAV1;PRKCA	0.1526	0
MicroRNAs in cancer	0.278765	0.806531	0.649326	1	1	18/131	8.65%	THBS1;NOTCH4;PDGFB;SLC45A3;IRS2;SOCS1;VEGFA;FGFR3;PIM1;SPRY2;DDIT4;CCND2;TRIM71;CDKN1A;TNC;ABCB1A;CDC25A;GLS2	0.0865	0
Ferroptosis	-0.312691	-0.802295	0.755713	1	1	5/37	14.33%	CYBB;SAT2;SLC40A1;TRF;NCOA4	0.1433	0
GABAergic synapse	-0.278944	-0.801454	0.807455	1	1	12/80	17.35%	SLC6A12;GNG8;GNG4;CACNA1S;ADCY8;GNG11;SLC6A13;CACNA1D;PRKCA;GABRA5;SLC6A11;GABRG1	0.1735	0
Autophagy	0.276369	0.799998	0.664386	1	1	28/125	23.59%	IRS4;IRS2;DDIT4;ATG9B;ATG16L2;BCL2;ERN1;PDPK1;ATG14;MTMR4;ATG16L1;BAD;VAMP8;MRAS;BCL2L1;SNAP29;ITPR1;ATG2A;RHEB;PIK3CA;AKT1S1;ATG4D;EIF2S1;TSC1;STK11;IRS1;ULK1;HRAS	0.2359	0
Lysine degradation	-0.291237	-0.799547	0.783388	1	1	13/56	21.94%	BBOX1;PIPOX;DHTKD1;ALDH1B1;EHHADH;COLGALT2;SETDB2;HYKK;PLOD2;AASS;HADH;ALDH9A1;PHYKPL	0.2194	0
Hepatocellular carcinoma	-0.257996	-0.798401	0.859209	1	1	27/158	17.47%	GSTP2;GSTO2;WNT6;E2F2;FZD5;WNT5B;GSTM7;MET;FRAT2;GSTT3;FZD6;FZD10;WNT5A;TGFBR2;CDK6;GADD45G;GSTM6;FRAT1;PRKCA;GSTM4;GSTA4;GSTA3;GSTT1;GAB1;WNT10B;MYC;TGFB2	0.1747	0
Insulin resistance	0.281126	0.793423	0.654396	1	1	18/95	14.45%	CPT1B;SLC27A3;AGT;IRS2;PPP1R3C;SLC27A2;NFKBIA;SLC2A1;NR1H2;PTPN1;PPARGC1B;PPP1R3D;PRKAG2;TBC1D4;PDPK1;PPP1CCB;TRIB3;RPS6KA3	0.1445	0
Human papillomavirus infection	-0.240057	-0.787501	0.933289	1	1	50/300	17.56%	OASL2;MX2;ISG15;H2-Q1;CREB3L3;COL6A4;WNT6;H2-T24;FZD5;H2-Q4;LAMA3;H2-Q6;WNT5B;EGF;EIF4EBP1;FADD;H2-T10;COL4A6;ITGB7;EIF2AK2;H2-Q7;ITGA2B;THBS2;JAG1;RBPJL;STAT1;H2-BL;H2-D1;FZD6;FZD10;WNT5A;HEY2;CDK6;COL9A2;ITGA4;COL6A1;THBS4;ITGA8;COL4A4;ATM;PPP2R3A;COL6A3;IRF1;LAMC2;COL6A5;H2-Q2;WNT10B;ITGB4;RBL1;MPP5	0.1756	0
Endocrine and other factor-regulated calcium reabsorption	-0.301513	-0.786482	0.78616	1	1	6/40	16.94%	VDR;BDKRB2;SLC8A1;FXYD2;PRKCA;ESR1	0.1694	0
Arachidonic acid metabolism	-0.303297	-0.785939	0.784706	1	1	9/40	14.13%	GPX6;PLA2G4A;TBXAS1;HPGDS;PLA2G4E;CYP4F13;CYP2J9;GPX8;PLA2G5	0.1413	0
Notch signaling pathway	0.287929	0.784578	0.69131	1	1	7/48	10.65%	HES1;NOTCH4;LFNG;HES5;MFNG;NUMBL;MAML3	0.1065	0
Inflammatory mediator regulation of TRP channels	0.277915	0.783606	0.677715	1	1	21/82	21.45%	TRPV4;ADCY4;MAP2K3;P2RY2;PTGER4;MAPK11;IL1R1;NTRK1;MAPK13;TRPV2;HTR2A;IL1RAP;PPP1CCB;MAPK14;PLCB3;ASIC4;ITPR1;ITPR2;PIK3CA;ITPR3;ADCY7	0.2145	0
Glycosphingolipid biosynthesis	-0.30241	-0.781923	0.790258	1	1	12/38	24.62%	B3GNT4;B3GALT4;GGTA1;B3GALT2;ST6GALNAC3;SEC1;ST3GAL1;ST6GALNAC5;B3GNT5;A4GALT;NAGA;ST8SIA1	0.2462	0
Gastric cancer	-0.255253	-0.778919	0.88269	1	1	18/133	13.06%	FGF23;FGF16;WNT6;FGF22;E2F2;FZD5;WNT5B;EGF;MLH1;MET;FRAT2;FGF10;ABCB1B;FZD6;FZD10;WNT5A;TGFBR2;GADD45G	0.1306	0
Biosynthesis of unsaturated fatty acids	-0.314895	-0.776725	0.78566	1	1	7/29	23.12%	HACD4;ACAA1B;ACOT2;ACOT3;ELOVL7;ACOT5;SCD3	0.2312	0
Small cell lung cancer	-0.266901	-0.775856	0.847574	1	1	23/87	23.93%	TRAF1;E2F2;LAMA3;NOS2;TRAF5;COL4A6;ITGA2B;BIRC3;CKS2;CDK6;GADD45G;CASP9;COL4A4;LAMC2;MYC;APAF1;TRAF4;LAMA2;LAMA5;ITGAV;IKBKG;LAMA4;CASP3	0.2393	0
Ras signaling pathway	-0.24232	-0.76799	0.9236	1	1	18/197	11.07%	FGF23;FGF16;GNG8;FGF22;GNG4;PLA2G4A;PLA1A;EGF;VEGFD;INSR;MET;NGF;NTF3;ZAP70;FGF10;PLA2G4E;PLCE1;GNG11	0.1107	0
Bacterial invasion of epithelial cells	0.276006	0.767449	0.720899	1	1	20/64	24.82%	CDH1;BCAR1;FN1;ARHGAP10;VCL;WASF2;CBL;CAV1;ARPC5;SHC3;ITGB1;SHC4;ARPC2;PIK3CA;CRKL;PTK2;CRK;ARPC5L;ITGA5;SRC	0.2482	0
VEGF signaling pathway	0.279513	0.763864	0.719344	1	1	15/53	21.62%	HSPB1;VEGFA;SPHK1;NFATC2;MAPK11;MAPK13;MAPKAPK2;PTGS2;MAPK14;RAC3;BAD;MAPKAPK3;PIK3CA;NOS3;PTK2	0.2162	0
Selenocompound metabolism	-0.346234	-0.762433	0.783179	1	1	5/16	24.26%	KYAT1;INMT;PAPSS2;TXNRD3;KYAT3	0.2426	0
Rap1 signaling pathway	0.255658	0.758076	0.78645	1	1	52/187	21.09%	FGF7;FGF5;THBS1;ADCY4;PDGFB;PRKD2;LPAR5;MAP2K3;CDH1;ID1;VEGFA;FGF17;EPHA2;FGFR3;ANGPT2;EFNA3;MAPK11;LAT;PARD6B;FGF18;TEK;MAPK13;ARAP3;KRIT1;BCAR1;RAP1GAP;RASGRP2;CSF1R;RALGDS;MAPK14;P2RY1;FLT1;PLCB3;RASSF5;CTNND1;RAC3;ANGPT1;LPAR4;RAPGEF3;ITGB1;MRAS;RAPGEF1;FGFR2;NGFR;PARD3;SIPA1;TLN1;PIK3CA;MAGI3;CRKL;MAGI1;FGFR1	0.2109	0
Thermogenesis	0.252064	0.756714	0.808927	1	1	76/200	27.89%	CPT1B;ADCY4;MAP2K3;DPF1;COA6;COX6A2;MAPK11;MAPK13;PRKAG2;NDUFAB1;MGLL;PRKG2;PNPLA2;SLC25A20;COX16;KDM3A;NDUFA11;ZFP516;RPS6KA3;MAPK14;COX17;RPS6KA2;NDUFB9;COX8A;COX7B;COX5A;UQCR11;LIPE;SLC25A29;ATP5L;DPF3;RHEB;COX11;ATP5D;SMARCD3;AKT1S1;COX6C;NDUFAF6;NDUFA2;FGFR1;PRKAB2;UQCRC1;NDUFV2;NDUFA3;COX10;NDUFA5;ADCY7;ATP5H;NDUFAF7;COX7C;ATP5E;TSC1;COX7A1;CREB3;NDUFAF4;NDUFS4;ATP5O;SOS2;HRAS;COX5B;COX6B1;…	0.2789	0
AGE-RAGE signaling pathway in diabetic complications	-0.258214	-0.754178	0.887981	1	1	16/92	17.67%	AGER;EDN1;CYBB;VEGFD;STAT5A;COL4A6;JUN;STAT1;PLCE1;TGFBR2;COL4A4;PRKCA;PRKCD;CCL12;TGFB2;COL3A1	0.1767	0
Estrogen signaling pathway	0.265214	0.752438	0.737723	1	1	11/103	10.17%	RARA;HSPA1L;KCNJ5;ADCY4;OPRM1;GPER1;HBEGF;FKBP5;HSPA1B;HSPA1A;BCL2	0.1017	0
Prolactin signaling pathway	0.270914	0.749507	0.754801	1	1	7/61	8.98%	PRLR;LHCGR;SOCS1;CCND2;MAPK11;MAPK13;TNFRSF11A	0.0898	0
Alanine, aspartate and glutamate metabolism	0.290363	0.748703	0.760915	1	1	5/31	8.65%	FOLH1;GPT2;GPT;GLUD1;GLS2	0.0865	0
DNA replication	-0.291779	-0.746622	0.830726	1	1	15/35	27.83%	MCM6;POLD4;RFC3;POLD1;RNASEH2A;MCM2;RPA2;MCM4;PRIM2;RFC1;LIG1;MCM3;POLE3;PRIM1;RPA1	0.2783	0
Chronic myeloid leukemia	0.266918	0.745532	0.756925	1	1	24/75	23.78%	GADD45A;NFKBIA;CDKN1A;SMAD3;CHUK;SMAD4;RUNX1;BAK1;TGFB3;CBL;CCND1;E2F1;TRP53;BAD;SHC3;BCL2L1;SHC4;MDM2;PIK3CA;CRKL;NFKB1;SOS2;HRAS;CRK	0.2378	0
AMPK signaling pathway	0.256607	0.743331	0.787	1	1	7/110	4.74%	IRS4;CPT1B;CCNA1;PFKFB3;IRS2;ADIPOR2;PFKFB1	0.0474	0
Mannose type O-glycan biosynthesis	0.303538	0.742623	0.790359	1	1	20/20	69.68%	B4GALT2;B3GAT2;B3GALNT2;CHST10;B4GALT1;B3GAT1;FKTN;POMGNT2;POMK;B4GAT1;POMT2;B4GALT3;RXYLT1;MGAT5B;ST3GAL3;POMGNT1;POMT1;FUT9;LARGE1;FKRP	0.6968	0
Endometrial cancer	0.26965	0.740681	0.771362	1	1	15/58	23.59%	GADD45A;CDH1;CDKN1A;PDPK1;TCF7L1;BAK1;TCF7;CCND1;TRP53;BAD;AXIN1;PIK3CA;APC2;SOS2;HRAS	0.2359	0
Insulin signaling pathway	0.256156	0.740678	0.784796	1	1	30/122	23.87%	IRS4;IRS2;SOCS1;PPP1R3C;TRIP10;PTPN1;PPP1R3D;PRKAG2;MKNK2;PDPK1;PPP1CCB;HKDC1;CBL;LIPE;BAD;SHC3;RAPGEF1;SHC4;RHEB;PIK3CA;PHKG1;CRKL;PRKAB2;TSC1;IRS1;EIF4E2;SOS2;HRAS;CRK;INPPL1	0.2387	0
Glycosylphosphatidylinositol (GPI)-anchor biosynthesis	-0.305973	-0.735873	0.832576	1	1	13/25	36.15%	PIGH;PIGZ;PIGM;GPLD1;PIGN;GPAA1;PIGX;PIGB;PIGYL;PIGV;PGAP1;PIGA;PIGP	0.3615	0
Olfactory transduction	-0.277932	-0.73547	0.86087	1	1	12/45	23.17%	ANO2;OLFR464;CNGA4;OLFR1344;SLC8A1;GUCY2E;OLFR1173;OLFR1393;PRKG1;SLC8A3;GNG13;PDE1A	0.2317	0
Hypertrophic cardiomyopathy (HCM)	-0.257873	-0.731374	0.898976	1	1	15/73	17.47%	CACNG6;EDN1;CACNG5;ITGB7;CACNA1S;ITGA2B;PRKAB1;SGCD;SLC8A1;ITGA4;CACNA2D4;ITGA8;CACNA1D;ITGB4;TGFB2	0.1747	0
Proteoglycans in cancer	0.24539	0.723065	0.855866	1	1	46/185	19.52%	FAS;THBS1;TWIST1;FZD4;WNT16;FZD9;VEGFA;WNT8B;FZD2;CDKN1A;SDC4;WNT7A;MAPK11;WNT10A;FLNA;HBEGF;GPC3;COL1A2;MAPK13;WNT4;ITGB5;FN1;SMO;PDPK1;WNT2;PPP1CCB;CD63;CD44;HSPG2;CBL;MAPK14;SHH;CAV1;PPP1R12C;IQGAP1;CCND1;TRP53;ITGB1;ROCK2;MRAS;GPC1;ITPR1;MDM2;FLNB;PTCH1;ITPR2	0.1952	0
Cellular senescence	0.245755	0.721081	0.83801	1	1	22/150	9.45%	FOXM1;GADD45A;TRPV4;CCNA1;MAP2K3;TRAF3IP2;CCND2;CDKN1A;CCND3;NFATC2;SMAD3;MAPK11;MYBL2;CDC25A;CHEK2;SERPINE1;H2-M5;CCNB2;H2-T23;CCNA2;MAPK13;MAPKAPK2	0.0945	0
PPAR signaling pathway	-0.264455	-0.720644	0.88492	1	1	6/52	11.40%	CD36;PLIN5;HMGCS2;FABP7;ACAA1B;EHHADH	0.114	0
Glycerophospholipid metabolism	0.252455	0.713799	0.833333	1	1	15/84	18.42%	GPAT2;DGKK;GPAT3;CHAT;ETNK2;PLA2G3;CHKA;GPAM;GPD1;PHOSPHO1;PNPLA6;DGKZ;LPIN1;DGKA;AGPAT4	0.1842	0
Pentose phosphate pathway	0.280943	0.711938	0.829346	1	1	6/24	15.85%	DERA;RBKS;RPIA;ALDOA;IDNK;PGLS	0.1585	0
Propanoate metabolism	-0.289338	-0.710155	0.861153	1	1	12/28	37.66%	EHHADH;ACACB;ECHDC1;MCEE;ALDH6A1;PCCB;ACACA;MLYCD;SUCLG2;BCKDHA;DBT;HIBCH	0.3766	0
Morphine addiction	0.249594	0.708059	0.84602	1	1	11/83	13.07%	GABRQ;KCNJ5;ADCY4;OPRM1;PDE4C;GNGT2;DRD1;GNB5;GABRR2;GRK4;PDE7B	0.1307	0
Toxoplasmosis	0.245895	0.707977	0.845458	1	1	22/96	14.63%	HSPA1L;MAP2K3;SOCS1;ALOX5;NFKBIA;IL10RB;IL12A;MAPK11;LAMB2;CHUK;MAPK13;CCR5;HSPA1B;HSPA1A;BCL2;LDLR;NFKBIB;PDPK1;H2-DMB2;TGFB3;MAPK14;JAK2	0.1463	0
Salivary secretion	-0.254075	-0.706172	0.914679	1	1	13/61	20.44%	ADRB3;ADCY8;TRPV6;CD38;FXYD2;PRKCA;ATP2B4;ADRA1A;CHRM3;GUCY1A2;NOS1;PRKG1;LPO	0.2044	0
Aminoacyl-tRNA biosynthesis	0.260087	0.706033	0.836695	1	1	18/43	33.89%	LARS2;TARS;FARS2;MTFMT;SARS;HARS2;IARS;GATC;FARSA;EPRS;YARS2;RARS;FARSB;WARS;AARS;CARS;PSTK;HARS	0.3389	0
Amino sugar and nucleotide sugar metabolism	-0.26675	-0.705056	0.901092	1	1	10/44	25.10%	GFPT2;GCK;CYB5R3;CYB5RL;CYB5R1;GALK1;PGM3;NPL;FPGT;GNPDA2	0.251	0
Terpenoid backbone biosynthesis	0.283388	0.703805	0.829781	1	1	10/21	29.95%	FNTB;RCE1;MVD;ICMT;ZMPSTE24;FDPS;HMGCR;PDSS2;ACAT2;MVK	0.2995	0
mTOR signaling pathway	0.241889	0.703545	0.862149	1	1	39/141	25.62%	PRR5;SGK1;FZD4;WNT16;FZD9;WNT8B;FZD2;DDIT4;WNT7A;WNT10A;SLC7A5;CHUK;WNT4;PDPK1;WNT2;RPS6KA3;LAMTOR3;RPS6KA2;LPIN1;FLCN;DVL2;RHEB;PIK3CA;CASTOR1;AKT1S1;FZD1;TSC1;STK11;IRS1;ULK1;EIF4E2;SOS2;HRAS;WNT2B;STRADB;TNFRSF1A;SEH1L;DVL1;SLC38A9	0.2562	0
Cushing syndrome	0.241035	0.703273	0.875877	1	1	40/136	22.85%	CRHR2;ADCY4;FZD4;WNT16;FZD9;CYP11A1;AGT;WNT8B;RASD1;FZD2;CDKN1A;NR4A1;WNT7A;WNT10A;WNT4;LDLR;KCNK3;STAR;TCF7L1;ATF4;WNT2;KMT2A;AGTR1A;TCF7;CCND1;PLCB3;E2F1;CDK2;ITPR1;DVL2;ITPR2;AXIN1;KMT2D;ITPR3;ARNT;ADCY7;FZD1;APC2;CREB3;PDE8B	0.2285	0
Parathyroid hormone synthesis, secretion and action	0.24811	0.700414	0.848647	1	1	13/90	10.25%	KL;PTHLH;ADCY4;EGR1;CYP27B1;PDE4C;CDKN1A;HBEGF;SLC9A3R1;JUND;MAFB;BCL2;MEF2D	0.1025	0
Tuberculosis	0.236857	0.697529	0.893743	1	1	28/135	15.06%	PLK3;ATP6V0A4;CARD9;CD209F;CEBPB;CYP27B1;IL18;SPHK1;MRC2;TIRAP;CD74;MRC1;IL10RB;IL12A;MAPK11;MAPK13;NOD2;BCL2;FCGR3;TCIRG1;H2-DMB2;ATP6V0A2;IRAK2;CORO1A;TGFB3;MAPK14;JAK2;IL1A	0.1506	0
Long-term depression	-0.254619	-0.695135	0.918907	1	1	27/55	39.46%	PLA2G4A;PLA2G4E;PRKCA;GRID2;GUCY1A2;NOS1;PRKG1;GRIA1;MAPK3;GNAI1;PLCB2;IGF1R;GNAO1;CRHR1;IGF1;PLCB1;PLCB4;GRM1;PLA2G4B;CACNA1A;MAPK1;GUCY1A1;GRIA3;PPP2R1A;PPP2CA;GRIA2;GNAS	0.3946	0
C-type lectin receptor signaling pathway	0.246327	0.694885	0.859705	1	1	23/86	20.07%	PLK3;CARD9;CD209F;EGR3;NFKBIA;NFATC2;IL12A;MAPK11;CHUK;MAPK13;MAPKAPK2;MAP3K14;PTGS2;RELB;MAPK14;IRF9;BCL10;MRAS;ITPR1;NLRP3;MDM2;ITPR2;PIK3CA	0.2007	0
Glioma	0.248479	0.692921	0.854188	1	1	4/70	5.91%	GADD45A;CAMK1G;PDGFB;CDKN1A	0.0591	0
Purine metabolism	-0.228693	-0.691223	0.968005	1	1	33/119	27.33%	AK7;NPR1;GUCY2F;ADA;AK8;PNP2;ADCY8;PRPS1L3;ENTPD4;GUCY2E;PRPS2;RRM2B;NTPCR;NUDT16;NUDT2;GUCY1A2;RRM2;PDE5A;UOX;PAPSS2;NME4;PDE8A;PRPS1;PDE1A;NT5C3B;ENTPD3;GDA;GMPS;AK1;URAH;PDE3A;ADPRM;ALLC	0.2733	0
Pancreatic secretion	-0.248545	-0.691222	0.935141	1	1	9/63	15.60%	KCNQ1;CFTR;ADCY8;ATP2A3;PLA2G5;CD38;FXYD2;PRKCA;ATP2B4	0.156	0
N-Glycan biosynthesis	-0.257298	-0.688508	0.920132	1	1	18/47	35.74%	MGAT4C;ST6GAL2;DPM1;ST6GAL1;ALG13;ALG10B;MAN1A;SRD5A3;MGAT2;ALG6;ALG11;GANAB;STT3A;FUT8;ALG1;DOLK;ALG14;DOLPP1	0.3574	0
Aldosterone-regulated sodium reabsorption	-0.278568	-0.688421	0.893315	1	1	5/29	15.26%	INSR;SCNN1A;SFN;FXYD2;PRKCA	0.1526	0
Fanconi anemia pathway	-0.257107	-0.688034	0.915638	1	1	8/48	12.65%	RAD51;RAD51C;MLH1;BRCA2;FANCA;TOP3A;REV3L;BLM	0.1265	0
Hepatitis B	-0.222936	-0.685443	0.978228	1	1	22/142	17.78%	DDX58;CREB3L3;TLR2;IRF7;E2F2;FADD;STAT5A;FOS;JUN;STAT1;STAT4;BID;MAP2K6;MYD88;TGFBR2;MAP3K1;CASP9;PRKCA;MYC;APAF1;TGFB2;CASP12	0.1778	0
ABC transporters	-0.262748	-0.679152	0.917237	1	1	4/38	9.58%	TAP1;CFTR;ABCC12;ABCB1B	0.0958	0
Galactose metabolism	-0.280967	-0.679014	0.893053	1	1	3/26	11.98%	GCK;LCT;AKR1B8	0.1198	0
Ether lipid metabolism	-0.265514	-0.674145	0.912296	1	1	7/34	21.63%	PLA2G4A;PLA2G4E;TMEM86B;PLA2G5;ENPP6;PLA2G7;PLD1	0.2163	0
Proteasome	0.249074	0.673291	0.8914	1	1	22/42	32.99%	PSMA7;PSMB4;PSMB6;POMP;PSMD12;PSMB10;PSMD4;PSMC5;PSMA5;PSMD3;PSMC3;PSMC6;PSMA1;PSMB1;PSMB7;PSMD1;PSMD11;PSMD14;PSMC2;PSMC1;PSMD6;PSME3	0.3299	0
Cholesterol metabolism	-0.26648	-0.671206	0.910757	1	1	6/32	18.99%	CD36;LRP2;LDLRAP1;MYLIP;SCARB1;PCSK9	0.1899	0
Dilated cardiomyopathy (DCM)	0.235737	0.667495	0.908581	1	1	11/79	10.16%	ITGA10;TTN;ADCY4;ITGA11;AGT;MYH6;CACNB1;LMNA;TNNI3;TNNC1;MYH7	0.1016	0
Prion diseases	0.26016	0.6653	0.8885	1	1	4/26	9.54%	EGR1;SOD1;HSPA5;HSPA1A	0.0954	0
Circadian entrainment	0.235292	0.665085	0.92368	1	1	5/87	4.68%	PER2;PER1;KCNJ5;ADCY4;RASD1	0.0468	0
RNA polymerase	0.261148	0.660499	0.887344	1	1	9/26	25.50%	POLR3D;POLR1B;POLR3H;POLR2G;POLR2H;POLR2E;POLR3E;POLR1D;POLR2J	0.255	0
Progesterone-mediated oocyte maturation	0.233503	0.655708	0.918909	1	1	11/80	15.69%	CCNA1;ADCY4;MAPK11;CDC25A;CCNB2;CCNA2;MAPK13;RPS6KA3;MAPK14;AURKA;RPS6KA2	0.1569	0
Citrate cycle (TCA cycle)	-0.266551	-0.654236	0.927072	1	1	28/28	73.40%	OGDHL;SUCLG2;IDH1;PDHB;DLD;SUCLA2;IDH3A;ACO1;SDHA;SDHC;DLAT;OGDH;SDHD;CS;MDH2;MDH1;PDHA1;SDHB;PCX;ACO2;SUCLG1;DLST;PCK2;ACLY;IDH2;IDH3G;IDH3B;FH1	0.734	0
Sphingolipid metabolism	0.236078	0.64363	0.924304	1	1	3/43	6.50%	ACER2;SPHK1;SGMS1	0.065	0
Signaling pathways regulating pluripotency of stem cells	0.224661	0.643448	0.946382	1	1	45/118	26.00%	FZD4;WNT16;FZD9;ID3;ID1;WNT8B;FZD2;FGFR3;NODAL;WNT7A;SMAD3;MAPK11;WNT10A;DUSP9;MAPK13;SKIL;WNT4;SMAD4;SMAD1;SETDB1;WNT2;MAPK14;JAK2;PCGF1;TCF3;PCGF6;FGFR2;PCGF3;DVL2;TBX3;AXIN1;PIK3CA;FGFR1;FZD1;APC2;ID4;HRAS;WNT2B;BMP4;ISL1;LIFR;DVL1;INHBB;KLF4;RIF1	0.26	0
Primary bile acid biosynthesis	-0.319682	-0.637025	0.896274	1	1	5/10	33.26%	CYP7B1;CYP39A1;ACOT8;CYP27A1;AMACR	0.3326	0
Gap junction	-0.221392	-0.636678	0.980702	1	1	6/79	11.87%	TUBB6;EGF;TUBA8;ADCY8;GJD2;LPAR1	0.1187	0
Glyoxylate and dicarboxylate metabolism	-0.261448	-0.635302	0.92717	1	1	9/26	28.04%	HOGA1;GLYCTK;HYI;GRHPR;MCEE;CAT;PCCB;GCSH;GLDC	0.2804	0
Fatty acid biosynthesis	-0.310172	-0.633636	0.894298	1	1	4/11	34.68%	MCAT;ACACB;ACACA;ACSL1	0.3468	0
Calcium signaling pathway	-0.202197	-0.633057	0.996926	1	1	23/163	15.60%	GRPR;ADRB3;OXTR;NOS2;P2RX5;BDKRB2;CACNA1S;CXCR4;P2RX6;MYLK3;ADCY8;PLCE1;PPP3CC;ATP2A3;SLC8A1;PTGER3;F2R;HRH1;CD38;CACNA1D;PRKCA;ADORA2B;ATP2B4	0.156	0
Regulation of actin cytoskeleton	-0.200101	-0.630935	0.998525	1	1	18/186	13.40%	FGF23;FGF16;LPAR2;FGF22;ITGAL;EGF;ITGB7;BDKRB2;CXCR4;ITGA2B;FGF10;IQGAP3;MYLK3;LPAR1;DIAPH3;ITGA4;VAV1;F2R	0.134	0
Proximal tubule bicarbonate reclamation	-0.275797	-0.630843	0.915407	1	1	3/19	17.81%	AQP1;FXYD2;SLC9A3	0.1781	0
Aldosterone synthesis and secretion	0.224541	0.630795	0.952048	1	1	17/84	17.01%	CAMK1G;KCNJ5;ADCY4;PRKD2;CYP11A1;AGT;NR4A1;LDLR;KCNK3;STAR;ATF4;AGTR1A;NR4A2;DAGLA;PLCB3;ATP1A2;LIPE	0.1701	0
Neurotrophin signaling pathway	0.219339	0.627051	0.966387	1	1	30/114	23.78%	BDNF;NFKBIA;MAPK11;NTRK1;MAPK13;MAPKAPK2;ARHGDIB;BCL2;NFKBIB;SH2B3;PDPK1;ATF4;IRAK2;RPS6KA3;MAPK14;MATK;RPS6KA2;TRP53;BAD;SHC3;RAPGEF1;SHC4;NGFR;PIK3CA;CRKL;NFKB1;IRS1;SOS2;HRAS;CRK	0.2378	0
Cell cycle	0.217743	0.625304	0.959777	1	1	14/112	10.70%	GADD45A;CCNA1;CDC7;CCND2;CDKN1A;CCND3;SMAD3;CDC20;CDC25A;CHEK2;CCNB2;CCNA2;SMAD4;E2F4	0.107	0
Pancreatic cancer	-0.218115	-0.623798	0.981002	1	1	9/74	14.45%	E2F2;RAD51;EGF;BRCA2;STAT1;TGFBR2;CDK6;GADD45G;CASP9	0.1445	0
Renal cell carcinoma	0.221898	0.620193	0.951557	1	1	17/67	24.40%	PDGFB;VEGFA;SLC2A1;CDKN1A;EGLN1;TGFB3;BAD;RAPGEF1;FLCN;PIK3CA;PRCC;CRKL;ARNT;SOS2;HRAS;CRK;EP300	0.244	0
Bile secretion	0.227613	0.619156	0.944671	1	1	8/44	13.09%	ADCY4;AQP9;SLC2A1;ABCB1A;ABCC4;LDLR;AQP4;ABCC3	0.1309	0
Salmonella infection	-0.218357	-0.614215	0.982953	1	1	14/67	22.25%	TLR5;NOS2;FOS;JUN;CASP1;MYD88;RAB7B;PYCARD;LBP;PKN3;WAS;MAPK3;CD14;DYNC1I1	0.2225	0
Cortisol synthesis and secretion	0.225413	0.613785	0.954675	1	1	16/53	22.85%	ADCY4;CYP11A1;AGT;NR4A1;LDLR;KCNK3;STAR;ATF4;AGTR1A;PLCB3;ITPR1;ITPR2;ITPR3;ADCY7;CREB3;PDE8B	0.2285	0
Adherens junction	0.218564	0.61316	0.967179	1	1	18/70	21.86%	SNAI1;CDH1;SMAD3;PTPN1;SMAD4;BAIAP2;TCF7L1;VCL;WASF2;TCF7;IQGAP1;CTNND1;RAC3;ACTN4;PARD3;NLK;FGFR1;NECTIN1	0.2186	0
Nicotine addiction	0.233115	0.612996	0.939663	1	1	4/33	15.20%	GABRQ;GABRR2;SLC17A8;GRIN2C	0.152	0
Apoptosis	0.210969	0.609315	0.981919	1	1	35/125	22.17%	GADD45A;TNFRSF10B;FAS;TUBA1C;NFKBIA;DDIT3;CHUK;LMNA;NTRK1;BCL2;CTSK;BIRC5;MAP3K14;ERN1;PDPK1;ATF4;BAK1;ENDOG;MCL1;TRP53;PTPN13;BAD;CSF2RB;CTSC;BCL2L1;ITPR1;NGFR;DFFA;ITPR2;PIK3CA;RIPK1;ITPR3;BCL2A1B;NFKB1;EIF2S1	0.2217	0
Platelet activation	-0.203706	-0.6079	0.995463	1	1	17/106	21.53%	GP5;PLA2G4A;TBXAS1;ITGA2B;MYLK3;ADCY8;PLA2G4E;F2R;APBB1IP;BTK;COL3A1;GUCY1A2;MYL12B;PRKG1;FYN;MAPK3;PIK3CG	0.2153	0
Focal adhesion	-0.190571	-0.601845	0.999461	1	1	28/184	17.95%	COL6A4;LAMA3;EGF;VEGFD;COL4A6;ITGB7;MET;ITGA2B;THBS2;JUN;MYLK3;BIRC3;COL9A2;ITGA4;VAV1;COL6A1;THBS4;KDR;ITGA8;COL4A4;PARVG;PRKCA;COL6A3;LAMC2;COL6A5;ITGB4;PGF;PPP1R12B	0.1795	0
One carbon pool by folate	0.251569	0.601836	0.934363	1	1	5/18	18.67%	SHMT1;MTHFD1L;SHMT2;MTHFD2;MTFMT	0.1867	0
Central carbon metabolism in cancer	0.21553	0.597448	0.969037	1	1	7/61	8.80%	FGFR3;SLC2A1;FLT3;SLC7A5;NTRK1;GLS2;SCO2	0.088	0
ErbB signaling pathway	-0.206266	-0.595325	0.991014	1	1	8/81	16.87%	EGF;EIF4EBP1;STAT5A;JUN;NRG1;PRKCA;GAB1;MYC	0.1687	0
GnRH signaling pathway	-0.205158	-0.590956	0.991841	1	1	10/77	15.55%	PLA2G4A;CACNA1S;JUN;ADCY8;PLA2G4E;MAP2K6;MAP3K1;CACNA1D;PRKCA;PRKCD	0.1555	0
Fatty acid degradation	0.222842	0.587476	0.962329	1	1	1/36	1.00%	CPT1B	0.01	0
Prostate cancer	-0.195602	-0.572928	0.997916	1	1	4/90	5.55%	NKX3-1;CREB3L3;E2F2;EGF	0.0555	0
Glycolysis / Gluconeogenesis	-0.212723	-0.572205	0.986745	1	1	10/49	29.45%	GCK;ALDH1B1;ALDH1A3;ALDH9A1;ALDH3B2;ALDH3B1;ENO3;PGAM2;ALDH2;ALDH3A1	0.2945	0
Vasopressin-regulated water reabsorption	-0.221405	-0.570656	0.97848	1	1	1/38	2.43%	CREB3L3	0.0243	0
Nucleotide excision repair	-0.21604	-0.5694	0.981066	1	1	12/43	28.28%	POLD4;RFC3;XPA;POLD1;MNAT1;RPA2;RFC1;ERCC3;LIG1;POLE3;RPA1;DDB2	0.2828	0
Amyotrophic lateral sclerosis (ALS)	0.207372	0.566923	0.979645	1	1	16/49	25.22%	MAP2K3;SOD1;MAPK11;MAPK13;BCL2;MAPK14;GRIN2C;TRP53;BAD;BCL2L1;TOMM40L;TNFRSF1B;TOMM40;NEFH;TNFRSF1A;BAX	0.2522	0
Retrograde endocannabinoid signaling	0.192876	0.55929	0.99512	1	1	27/131	21.45%	GABRQ;KCNJ5;ADCY4;MAPK11;GNGT2;MAPK13;NDUFAB1;ABHD6;MGLL;GNB5;GABRR2;PTGS2;NDUFA11;SLC17A8;MAPK14;DAGLA;NDUFB9;PLCB3;ITPR1;ITPR2;GABRD;NDUFA2;ITPR3;NDUFV2;NDUFA3;NDUFA5;ADCY7	0.2145	0
Cardiac muscle contraction	-0.201398	-0.558943	0.993888	1	1	7/64	15.01%	CACNG6;CACNG5;CACNA1S;SLC8A1;CACNA2D4;FXYD2;CACNA1D	0.1501	0
Arginine and proline metabolism	0.20566	0.556152	0.970464	1	1	6/43	9.80%	P4HA1;AMD2;P4HA2;SRM;AGMAT;SMOX	0.098	0
Tight junction	-0.180502	-0.555231	1	1	1	19/139	19.83%	CLDN22;CFTR;CD1D1;CLDN23;TUBA8;JUN;PRKAB1;MYH15;MICALL2;MAP3K1;CLDN1;CACNA1D;AMOTL2;MPP5;CLDN14;CLDN19;WAS;CLDN5;MYL12B	0.1983	0
Alzheimer disease	0.189119	0.552766	0.998855	1	1	65/152	33.79%	FAS;COX6A2;NDUFAB1;RYR3;IDE;APOE;ERN1;NDUFA11;GRIN2C;NDUFB9;COX8A;PLCB3;COX7B;COX5A;UQCR11;BAD;ITPR1;ITPR2;ATP5D;COX6C;NDUFA2;ITPR3;UQCRC1;NDUFV2;NDUFA3;NDUFA5;ATP5H;COX7C;ATP5E;COX7A1;NDUFS4;ATP5O;COX5B;COX6B1;TNFRSF1A;ATP5G1;NDUFS7;NDUFB8;NDUFA8;NAE1;NDUFB2;NDUFA7;NDUFA12;CYC1;NDUFC2;PSEN1;NDUFV3;GRIN1;LRP1;COX7A2;NDUFS1;COX7A2L;CDK5R1;HSD17B10;COX4I1;NDUFS5;CDK5;NDUFV1;COX6A1;NDUFS2;NDUFA4;NDU…	0.3379	0
Apelin signaling pathway	0.190676	0.548329	0.99735	1	1	26/118	21.45%	ADCY4;EGR1;MYL4;CDH1;SPHK1;SMAD3;GNGT2;SERPINE1;PRKAG2;RYR3;MEF2D;SMAD4;GNB5;AGTR1A;TFAM;CCND1;PLCB3;LIPE;MRAS;ITPR1;ITPR2;HDAC5;ITPR3;PRKAB2;NOS3;ADCY7	0.2145	0
Adrenergic signaling in cardiomyocytes	-0.17874	-0.54551	0.999729	1	1	14/133	15.60%	KCNQ1;CACNG6;CREB3L3;CACNG5;CACNA1S;ADCY8;SLC8A1;CACNA2D4;FXYD2;CACNA1D;PPP2R3A;PRKCA;SCN7A;ATP2B4	0.156	0
mRNA surveillance pathway	-0.185822	-0.5406	0.999034	1	1	2/85	3.31%	PABPC4L;PABPC5	0.0331	0
Other glycan degradation	-0.237945	-0.539676	0.969801	1	1	5/18	27.74%	NEU3;MAN2B2;NEU2;ENGASE;FUCA2	0.2774	0
Fc epsilon RI signaling pathway	0.194688	0.535448	0.988506	1	1	8/55	14.58%	MAP2K3;ALOX5;MAPK11;LAT;MAPK13;ALOX5AP;PDPK1;MAPK14	0.1458	0
Carbohydrate digestion and absorption	-0.215776	-0.531344	0.985634	1	1	3/28	15.01%	LCT;FXYD2;CACNA1D	0.1501	0
Non-small cell lung cancer	-0.187419	-0.526781	0.997996	1	1	7/65	15.26%	E2F2;EGF;STAT5A;CDK6;GADD45G;CASP9;PRKCA	0.1526	0
Basal transcription factors	0.196705	0.523707	0.987271	1	1	11/39	26.37%	TAF12;TBP;TAF5;TAF7;TAF5L;TAF6L;GTF2E2;GTF2H1;GTF2B;TAF4;TAF2	0.2637	0
Pyruvate metabolism	0.198852	0.523276	0.985979	1	1	2/32	8.52%	ME3;ME2	0.0852	0
Thyroid hormone signaling pathway	0.178802	0.512114	0.997794	1	1	29/110	25.50%	NOTCH4;MYH6;SLC2A1;SLCO1C1;DIO2;WNT4;TBC1D4;RCAN1;PLCD1;PDPK1;PFKFB2;CCND1;PLCB3;ATP1A2;TRP53;BAD;MED1;MDM2;RHEB;RXRG;PIK3CA;THRB;HRAS;MED13;EP300;BMP4;RXRA;SRC;MED14	0.255	0
Sphingolipid signaling pathway	0.177946	0.51047	0.998114	1	1	27/112	26.44%	ACER2;S1PR2;SPHK1;MAPK11;SGMS1;OPRD1;MAPK13;BCL2;PDPK1;MAPK14;PPP2R1B;PLCB3;PPP2R3D;TRP53;RAC3;ROCK2;NSMAF;PIK3CA;NOS3;PPP2R5C;NFKB1;GNA13;HRAS;TNFRSF1A;BAX;SMPD2;ROCK1	0.2644	0
Endocytosis	-0.158441	-0.510069	1	1	1	14/235	11.25%	IL2RG;H2-Q1;IL2RB;H2-T24;H2-Q4;H2-Q6;H2-T10;H2-Q7;CXCR4;H2-BL;PIP5KL1;WASHC3;H2-D1;LDLRAP1	0.1125	0
Axon guidance	0.170649	0.50184	1	1	1	26/174	13.93%	SEMA3B;FES;SEMA3G;EPHB3;EPHA2;ROBO3;NFATC2;EFNA3;NCK1;BMP7;PARD6B;SEMA4F;UNC5A;SEMA4A;WNT4;EFNB1;LIMK1;SMO;SEMA4B;SSH3;EPHA8;RGMA;MYL9;TRPC3;EPHA6;TRPC6	0.1393	0
Colorectal cancer	0.177058	0.497921	0.998589	1	1	15/84	17.36%	GADD45A;CDKN1A;SMAD3;BCL2;SMAD4;BIRC5;TCF7L1;BAK1;TGFB3;RALGDS;TCF7;CCND1;TRP53;RAC3;BAD	0.1736	0
Phospholipase D signaling pathway	0.16997	0.489361	0.999259	1	1	7/130	4.84%	ADCY4;PDGFB;PTGFR;LPAR5;AGT;DGKK;SPHK1	0.0484	0
Glucagon signaling pathway	0.16881	0.477974	0.999286	1	1	6/81	8.96%	CPT1B;PFKFB1;SLC2A1;SIK2;SIK1;PRKAG2	0.0896	0
Fc gamma R-mediated phagocytosis	-0.15281	-0.444004	1	0.998657	1	8/84	15.55%	PLA2G4A;PLA2G4E;MARCKSL1;DOCK2;VAV1;INPP5D;PRKCA;PRKCD	0.1555	0
Lysosome	0.147493	0.420149	1	1	1	18/113	18.33%	ATP6V0A4;GGA2;CTSK;LGMN;SUMF1;TCIRG1;AP1S3;ATP6V0A2;MANBA;CD63;GBA;AP4B1;GGA3;AP1S1;SLC11A2;PPT2;CTSC;AP4S1	0.1833	0
Protein export	0.157446	0.405066	0.998542	1	1	9/27	32.58%	HSPA5;SEC11A;SEC61A1;SRP68;SEC61A2;SRP54C;SRPR;SPCS2;SPCS3	0.3258	0
Ubiquitin mediated proteolysis	0.137755	0.400092	1	1	1	54/129	40.88%	SOCS1;CDC20;SIAH1B;RHOBTB2;CBL;UBE2S;UBA6;RHOBTB1;SMURF1;MDM2;UBE2M;PIAS4;UBE2L6;FBXO2;CDC34;PPIL2;UBE2F;FBXO4;RCHY1;SMURF2;UBE4B;ANAPC10;ELOC;UBE2J1;UBE2G1;WWP2;ELOB;PRPF19;CDC26;TRAF6;UBA2;CDC23;CUL7;SYVN1;UBE2B;UBE4A;UBE2Q1;UBE2QL1;NEDD4L;UBE2Z;UBE2G2;RNF7;UBE3C;UBE2J2;UBE2O;UBE2I;UBA3;NHLRC1;RBX1;ANAPC11;UBE2W;UBE3B;PIAS2;STUB1	0.4088	0
Long-term potentiation	0.13355	0.371868	1	1	1	16/62	28.92%	ATF4;PPP1CCB;RPS6KA3;GRIN2C;RPS6KA2;PLCB3;RAPGEF3;ITPR1;ITPR2;PPP1R1A;ITPR3;HRAS;EP300;RPS6KA1;PPP1CA;GRIN1	0.2892	0
Mitophagy	0.133776	0.371177	0.999665	0.99975	1	18/62	30.19%	ATG9B;RHOT2;ATF4;E2F1;TRP53;MRAS;BCL2L1;TOMM7;BCL2L13;ULK1;HRAS;SRC;SQSTM1;RELA;MAPK8;BECN1;TBC1D15;FIS1	0.3019	0

## Sheet: KEGG_TDP43_male
Term	ES	NES	NOM p-val	FDR q-val	FWER p-val	Tag %	Gene %	Lead_genes	GeneRatio	log(padjust)
Staphylococcus aureus infection	0.696523	1.87574	0.0164633	1	0.5918	12/31	4.89%	MASP2;DSG1C;H2-EB1;H2-AA;H2-AB1;ITGAL;C5AR1;H2-OB;C3;C3AR1;C4B;H2-DMB1	0.0489	0.227825
Retinol metabolism	-0.708946	-1.83003	0.00886382	1	0.4769	9/23	8.09%	CYP2A5;CYP26B1;RPE65;CYP2S1;ALDH1A1;RDH9;AOX4;AOX3;ALDH1A2	0.0809	0.321573
Tyrosine metabolism	0.657873	1.72053	0.0301229	1	0.8392	11/27	12.12%	DCT;TH;TYRP1;ALDH3B2;PNMT;ALDH1A3;AOC2;AOC3;TPO;IL4I1;DBH	0.1212	0.0761345
Systemic lupus erythematosus	0.638444	1.71901	0.032937	0.929847	0.8409	11/32	8.66%	CD28;H2-EB1;H2-AA;H2-AB1;H2-OB;C3;C7;C4B;H2-DMB1;CD80;C8G	0.0866	0.0752556
Primary bile acid biosynthesis	-0.79378	-1.70163	0.0106579	1	0.6658	4/10	8.86%	CH25H;CYP39A1;ACOT8;AMACR	0.0886	0.176656
Intestinal immune network for IgA production	0.60606	1.56715	0.0464981	1	0.9647	9/25	6.85%	CD28;H2-EB1;H2-AA;H2-AB1;H2-OB;TNFSF13B;ICOSL;H2-DMB1;CD80	0.0685	0.0156077
Rheumatoid arthritis	0.509749	1.50375	0.0630507	1	0.986	13/56	8.38%	CD28;TLR2;CXCL5;ATP6V1C2;H2-EB1;H2-AA;H2-AB1;ITGAL;H2-OB;TNFSF13B;H2-DMB1;CD80;ATP6V0E	0.0838	0.00612309
Endocrine and other factor-regulated calcium reabsorption	-0.507727	-1.45465	0.0616133	1	0.983	24/40	31.89%	ESR1;KL;VDR;PTH1R;PLCB4;PLCB2;PRKCB;FXYD2;ATP1A3;ADCY9;GNAQ;ATP1A1;PLCB1;PRKACA;ATP1B1;DNM3;ATP2B1;CLTA;ATP1B2;SLC8A1;GNAS;AP2A1;ATP1B3;CLTC	0.3189	0.00744648
Inflammatory bowel disease (IBD)	0.529371	1.45461	0.0738614	1	0.996	9/37	4.89%	TBX21;TLR2;IL12RB1;H2-EB1;H2-AA;H2-AB1;NFATC1;H2-OB;H2-DMB1	0.0489	0.00174066
Graft-versus-host disease	0.552234	1.45308	0.0729269	1	0.9961	11/28	9.30%	CD28;FAS;H2-M5;H2-EB1;H2-AA;H2-AB1;H2-OB;H2-DMB1;GM11127;CD80;H2-Q7	0.093	0.00169706
Autoimmune thyroid disease	0.544176	1.44277	0.0769081	1	0.9966	13/29	12.09%	CD28;FAS;H2-M5;H2-EB1;H2-AA;H2-AB1;H2-OB;H2-DMB1;GM11127;CD80;H2-Q7;TPO;TSHR	0.1209	0.00147912
Cytosolic DNA-sensing pathway	0.512848	1.4355	0.0711596	1	0.9972	15/39	20.32%	CXCL10;IKBKE;AIM2;IRF7;RIPK1;NFKBIA;NFKB1;CASP1;POLR3E;POLR2H;CHUK;RELA;CGAS;POLR3D;POLR3F	0.2032	0.00121773
beta-Alanine metabolism	0.532944	1.42825	0.0770899	0.963901	0.9976	6/30	6.96%	UPB1;ALDH3B2;GADL1;ALDH1A3;AOC2;AOC3	0.0696	0.00104356
Protein digestion and absorption	0.4749	1.42305	0.0865515	0.895043	0.9978	27/65	19.35%	COL6A5;SLC6A19;GM10334;COL6A1;COL4A4;COL5A2;COL6A6;COL7A1;COL13A1;COL11A2;COL9A1;COL2A1;COL27A1;COL3A1;ACE2;COL10A1;DPP4;COL12A1;COL17A1;COL5A3;COL4A5;KCNQ1;PRCP;KCNK5;COL4A6;SLC1A5;COL5A1	0.1935	0.0009565
Renin-angiotensin system	-0.59951	-1.42185	0.0914377	1	0.9917	6/16	7.87%	ENPEP;MME;ACE;ANPEP;AGTR1A;AGT	0.0787	0.00361969
Pantothenate and CoA biosynthesis	0.605457	1.41023	0.100237	0.863615	0.9985	8/15	23.85%	UPB1;GADL1;ENPP3;BCAT2;PPCS;BCAT1;PANK4;PANK3	0.2385	0.000651931
Pentose and glucuronate interconversions	-0.587886	-1.40828	0.0993988	1	0.9947	5/16	14.18%	AKR1B8;KL;SORD;AKR1B10;DCXR	0.1418	0.00230788
Phenylalanine metabolism	0.61835	1.39559	0.110115	0.844998	0.9989	6/13	16.50%	ALDH3B2;ALDH1A3;AOC2;AOC3;IL4I1;ALDH3B1	0.165	0.000477987
Type I diabetes mellitus	0.499502	1.367	0.0996078	0.880292	0.9995	10/36	6.85%	CD28;FAS;H2-M5;H2-EB1;H2-AA;H2-AB1;H2-OB;H2-DMB1;GM11127;CD80	0.0685	0.000217202
IL-17 signaling pathway	-0.445323	-1.36652	0.0732578	1	0.998	6/60	4.37%	LCN2;CCL17;MMP9;S100A9;FOS;FADD	0.0437	0.000869459
Allograft rejection	0.517955	1.36123	0.103286	0.840223	0.9995	11/28	9.30%	CD28;FAS;H2-M5;H2-EB1;H2-AA;H2-AB1;H2-OB;H2-DMB1;GM11127;CD80;H2-Q7	0.093	0.000217202
Viral myocarditis	0.459869	1.3569	0.105497	0.800999	0.9995	13/56	9.30%	CD28;MYH6;H2-M5;H2-EB1;H2-AA;H2-AB1;ITGAL;H2-OB;H2-DMB1;GM11127;CD80;MYH7;H2-Q7	0.093	0.000217202
Glycerolipid metabolism	-0.449801	-1.35024	0.0844924	1	0.9989	12/52	17.84%	GPAT2;AKR1B8;LIPG;PNLIP;GLYCTK;AKR1B10;PLPP4;LPL;DGKK;DGKI;ALDH2;AGPAT1	0.1784	0.000477987
Legionellosis	0.470995	1.33976	0.110374	0.806997	0.9997	11/46	11.90%	TLR2;HSPA1B;HSPA1A;C3;NAIP5;NFKB2;CLK1;NFKBIA;NFKB1;CASP1;APAF1	0.119	0.000130308
Histidine metabolism	0.547774	1.32853	0.135641	0.797222	0.9999	5/18	16.50%	ALDH3B2;HDC;ALDH1A3;CNDP1;ALDH3B1	0.165	4.34316e-05
Circadian rhythm	0.507799	1.32318	0.129288	0.771535	0.9999	7/28	12.46%	PER1;PER2;BHLHE41;CRY1;CRY2;BHLHE40;RORC	0.1246	4.34316e-05
Ether lipid metabolism	-0.476426	-1.31643	0.119819	1	0.9994	14/34	25.26%	PLB1;PLA2G4A;TMEM86B;GDPD3;PLA2G3;PAFAH2;GAL3ST1;PLA2G6;ENPP6;PLD2;PLA2G7;PLD3;PLPP1;UGT8A	0.2526	0.000260655
Steroid hormone biosynthesis	-0.536745	-1.29815	0.160443	1	0.9997	3/17	9.71%	AKR1C18;HSD11B1;DHRS11	0.0971	0.000130308
Pentose phosphate pathway	0.504159	1.28603	0.156112	0.850133	1	5/24	10.60%	DERA;RBKS;ALDOB;PGM2;RPIA	0.106	0
Arachidonic acid metabolism	-0.446403	-1.28211	0.138718	1	0.9998	18/40	18.57%	ALOX12B;PLB1;ALOX5;PLA2G4A;TBXAS1;CYP4F14;PTGDS;CBR2;GPX1;PLA2G3;EPHX2;ALOX8;GPX7;CYP4F13;PTGS1;CYP2J12;PLA2G6;PTGES2	0.1857	8.68676e-05
Mismatch repair	-0.497597	-1.27979	0.163126	1	0.9998	8/22	20.42%	MLH1;POLD4;EXO1;RFC4;RFC1;MSH2;POLD1;MLH3	0.2042	8.68676e-05
Leishmaniasis	0.431767	1.27926	0.132333	0.832173	1	16/56	15.87%	TLR2;H2-EB1;H2-AA;H2-AB1;H2-OB;C3;H2-DMB1;NCF4;NCF1;NFKBIA;MARCKSL1;NFKB1;NCF2;JUN;RELA;ITGA4	0.1587	0
Antigen processing and presentation	0.429446	1.27328	0.14166	0.813861	1	11/56	6.59%	HSPA1B;H2-M5;HSPA1A;H2-EB1;H2-AA;H2-AB1;CD74;H2-OB;H2-DMB1;IFI30;GM11127	0.0659	0
Pyruvate metabolism	-0.460872	-1.26874	0.145522	1	0.9999	18/32	33.55%	LDHD;ACYP1;ME1;ME2;ALDH2;GRHPR;PCX;ACYP2;DLD;MDH1;ACACB;PDHB;LDHA;LDHB;ALDH1B1;FH1;ALDH3A2;ACSS2	0.3355	4.34316e-05
Lysine degradation	0.426336	1.26427	0.148385	0.806875	1	20/56	22.02%	PIPOX;DHTKD1;EZH2;KMT5C;PLOD2;BBOX1;KMT2A;KMT2D;SETDB1;KMT5A;SETD1B;PRDM9;PRDM2;SETMAR;DOT1L;KMT2E;SETDB2;SETD2;COLGALT1;KMT2B	0.2202	0
Fanconi anemia pathway	0.435773	1.26312	0.145104	0.776795	1	21/48	23.93%	FANCI;POLN;BLM;TOP3B;FANCL;UBE2T;TOP3A;FANCA;SLX4;BRCA2;FANCD2;RAD51;ERCC4;POLK;ATRIP;TELO2;REV1;REV3L;FAAP100;EME2;FANCG	0.2393	0
Oxidative phosphorylation	-0.365706	-1.22769	0.128114	1	1	57/109	37.62%	ATP6V0A4;ATP4A;COX4I2;COX7A1;NDUFA4L2;NDUFS5;NDUFB4;COX6A1;NDUFA3;NDUFA1;COX6A2;UQCRFS1;NDUFA7;NDUFC2;COX11;NDUFA4;NDUFS4;NDUFA13;NDUFB4C;ATP6V1D;NDUFB3;ATP5D;ATP6V1F;NDUFA11;ATP6V1H;NDUFA2;NDUFS1;ATP6V1E1;NDUFC1;COX8A;NDUFB8;NDUFA10;COX5A;COX7A2;NDUFS6;NDUFB6;ATP6V0D1;ATP5G1;NDUFA9;NDUFS2;NDUFB11;COX10;ATP5J;COX6C;ATP6V0A1;NDUFS3;NDUFS8;ATP6V0B;PPA1;NDUFV2;ATP5L;NDUFB10;NDUFA6;ATP6AP1;ATP5J2;ATP…	0.3762	0
Galactose metabolism	-0.457839	-1.21057	0.203122	1	1	7/26	18.24%	AKR1B8;LCT;GCK;AKR1B10;GLB1;GALK1;HK3	0.1824	0
Nitrogen metabolism	-0.528808	-1.2053	0.242172	1	1	4/13	10.16%	CAR4;CAR12;CAR5B;CAR3	0.1016	0
Glycosaminoglycan biosynthesis	-0.403251	-1.20444	0.180842	1	1	25/51	29.78%	HS6ST3;B3GNT2;B3GNT7;HS3ST1;CHST14;UST;EXTL2;ST3GAL3;CHST11;CHST7;FUT8;DSE;B3GALT6;B3GAT3;EXTL3;CHPF;ST3GAL2;B4GALT7;HS6ST1;CHSY3;EXT1;CHST3;HS3ST2;CHPF2;XYLT2	0.2978	0
Vitamin digestion and absorption	-0.503356	-1.19452	0.24852	1	1	6/16	14.12%	PLB1;PNLIP;SLC19A3;SLC19A1;BTD;MMACHC	0.1412	0
Proteasome	-0.412325	-1.19021	0.198472	1	1	22/42	36.50%	PSMB8;PSMB9;PSMB2;PSMA1;PSMB10;PSMD13;PSMA4;PSMA7;PSMD14;PSMD12;PSMB5;PSMD6;PSMD1;PSMC6;PSMB1;PSMD3;PSMB4;PSMD8;PSMC3;PSMB7;PSMC1;PSME3	0.365	0
Glycosaminoglycan degradation	0.512724	1.18949	0.246277	0.997598	1	3/15	11.65%	HYAL1;GALNS;IDUA	0.1165	0
Fat digestion and absorption	-0.468326	-1.16257	0.266312	1	1	3/19	9.10%	CD36;PNLIP;PLA2G3	0.091	0
Cocaine addiction	0.401646	1.15216	0.232118	1	1	9/45	15.25%	SLC6A3;TH;SLC18A2;GNAI3;GPSM1;GRM2;NFKB1;JUN;RELA	0.1525	0
Prion diseases	0.438166	1.14639	0.2715	1	1	4/26	14.39%	HSPA1A;C7;C8G;EGR1	0.1439	0
Tryptophan metabolism	-0.410456	-1.13575	0.272205	1	1	7/33	9.98%	IDO1;TPH1;AOX4;AOX3;INMT;EHHADH;AFMID	0.0998	0
Linoleic acid metabolism	-0.508124	-1.1357	0.315149	1	1	5/12	18.31%	PLB1;PLA2G4A;PLA2G3;CYP2J12;PLA2G6	0.1831	0
Cell cycle	0.348438	1.13242	0.225764	1	1	37/112	24.71%	BUB1B;CCNB2;CDC14A;CDC6;PLK1;CDC45;CDC7;CDKN1A;SKP2;CDC14B;CCNB1;E2F2;CDC25B;CCND2;CCNA2;CDC20;MCM4;ORC6;MDM2;E2F5;ANAPC10;SMC3;DBF4;TRP53;GADD45A;ESPL1;CDK4;ABL1;E2F3;MAD2L1;CREBBP;EP300;ORC2;ORC4;TFDP2;CDK6;CDKN2C	0.2471	0
Collecting duct acid secretion	-0.450197	-1.12822	0.300264	1	1	2/20	1.78%	ATP6V0A4;ATP4A	0.0178	0
Inflammatory mediator regulation of TRP channels	-0.350463	-1.12794	0.227159	1	1	33/82	26.23%	PTGER4;ADCY4;PLA2G4A;HRH1;TRPV4;PPP1CCB;PTGER2;ITPR3;IL1R1;HTR2A;MAP2K6;PLCB4;NTRK1;ADCY5;ASIC4;MAPK13;CYP2J12;PLA2G6;PLCB2;PRKCB;ADCY9;PPP1CA;GNAQ;ASIC1;TRPV3;IL1RAP;PLCB1;PRKACA;CALM2;MAPK10;NGF;ASIC2;CYP2J9	0.2623	0
Gastric cancer	-0.328452	-1.12761	0.202434	1	1	29/133	16.33%	WNT2B;EGF;WNT8B;FGF23;MLH1;CDH1;FGF3;FZD10;FZD6;ABCB1B;FZD8;RXRG;FRAT1;FGF22;CCND1;FGF5;SHC3;FGF17;CTNNA3;GADD45B;FZD5;CTNNA1;TCF7L1;TGFBR2;BAK1;ABCB1A;WNT10A;GADD45G;MAPK3	0.1633	0
PPAR signaling pathway	-0.373654	-1.12395	0.255161	1	1	17/52	21.81%	CD36;RXRG;ANGPTL4;PPARA;EHHADH;SCD3;LPL;CPT2;ME1;SORBS1;PLIN4;PPARG;NR1H3;SCD1;RXRB;ACSBG1;UBC	0.2181	0
Influenza A	0.340928	1.12263	0.23909	1	1	26/127	12.92%	FAS;HSPA1B;HSPA1A;CXCL10;H2-EB1;H2-AA;H2-AB1;GM10334;H2-OB;IRF9;H2-DMB1;IKBKE;DNAJB1;MAP2K3;TNFRSF10B;IRF7;NXT1;NFKBIA;OAS1A;MX2;NFKB1;CASP1;CPSF4;MAPK8;PABPN1;NXF1	0.1292	0
Ribosome	-0.324712	-1.12161	0.208404	1	1	41/131	35.70%	RPL29;GM4925;RPL37RT;N-R5S104;MRPL22;RPL36AL;MRPL2;MRPL27;MRPL16;MRPS21;MRPL19;MRPS2;RPL15;MRPL13;MRPL12;MRPS7;MRPL18;MRPS16;RPL38;RPS28;MRPL36;RPS29;MRPL21;MRPL28;RPL22L1;MRPS12;MRPL30;RPL23A;RPL18;MRPS10;RPL18A;MRPS18A;RPS21;RPS11;RPL41;MRPS17;RPL32;RPL31;MRPL34;MRPL10;RPS13	0.357	0
alpha-Linolenic acid metabolism	-0.492975	-1.11877	0.330779	1	1	3/13	9.10%	PLB1;PLA2G4A;PLA2G3	0.091	0
Th17 cell differentiation	0.359081	1.11565	0.254563	1	1	18/80	15.25%	TBX21;IL12RB1;H2-EB1;H2-AA;H2-AB1;NFATC1;H2-OB;LCK;H2-DMB1;LAT;NFKBIA;NFKB1;RORC;MAPK8;TGFBR1;JUN;CHUK;RELA	0.1525	0
Cholesterol metabolism	-0.405226	-1.11425	0.2848	1	1	10/32	19.97%	CD36;LIPG;PCSK9;ANGPTL4;LPL;VAPB;LCAT;MYLIP;TSPO;SCARB1	0.1997	0
Estrogen signaling pathway	-0.333077	-1.11392	0.229902	1	1	35/103	24.11%	MMP9;ESR1;ADCY4;FOS;HSPA1L;CREB3L3;KRT9;NOS3;CREB3L1;CREB5;ITPR3;SHC3;KCNJ6;PLCB4;KRT12;ADCY5;FKBP5;KRT10;TGFA;MAPK3;PGR;HBEGF;GABBR2;HSP90B1;PLCB2;NCOA1;FKBP4;KCNJ9;AKT3;ADCY9;GNAQ;SHC4;PLCB1;PRKACA;CALM2	0.2411	0
Neuroactive ligand-receptor interaction	0.319893	1.11354	0.249816	1	1	40/210	12.09%	GABRR2;INSL5;ADORA3;CHRNA10;CHRNB4;TRH;GRP;CALCA;VIPR2;GM10334;GPR50;P2RX6;C5AR1;MC4R;GIPR;NMBR;TRHR;NPFF;P2RY1;C3;C3AR1;HTR5B;NMB;PTGER3;GPR156;AGTR2;NPFFR1;CHRNA3;GLP1R;P2RY6;DRD3;GRM2;P2RX5;PTGDR;CYSLTR1;GLRA2;GRM8;MC5R;HTR2C;TSHR	0.1209	0
Renin secretion	-0.367167	-1.11288	0.266625	1	1	30/57	28.55%	EDN1;PTGER4;ACE;ADORA1;AGTR1A;AGT;PTGER2;GUCY1A2;EDN3;ITPR3;PDE3A;PLCB4;ADCY5;ORAI1;KCNJ2;PLCB2;ADRB2;ADRB1;PDE1B;PPP3CA;GNAQ;PLCB1;PRKACA;CALM2;CTSB;PRKG2;CACNA1S;CALM3;PDE3B;PPP3R1	0.2855	0
Gastric acid secretion	-0.361452	-1.10881	0.262689	1	1	37/61	35.93%	ATP4A;ADCY4;KCNK2;MYLK;ITPR3;PLCB4;ADCY5;KCNJ2;CFTR;SLC26A7;PLCB2;PRKCB;MYLK3;ATP1A3;ADCY9;GNAQ;ATP1A1;PLCB1;PRKACA;CALM2;ACTB;ATP1B1;CALM3;CAMK2G;SST;ATP1B2;SSTR2;GNAS;ATP1B3;KCNJ10;SLC9A4;CALM1;CAR2;ADCY1;PLCB3;ADCY3;PRKCA	0.3593	0
Terpenoid backbone biosynthesis	0.443192	1.10292	0.314106	1	1	6/21	19.72%	PDSS1;HMGCS2;HMGCR;RCE1;MVD;IDI1	0.1972	0
Hypertrophic cardiomyopathy (HCM)	-0.345729	-1.09648	0.271057	1	1	29/73	24.60%	TTN;EDN1;ITGA9;ITGA11;TPM2;ACE;ITGA8;AGT;CACNG6;DES;ITGA1;SGCD;ITGA5;MYBPC3;ITGA7;CACNG7;CACNG4;CACNG2;ITGAV;PRKAA1;ITGB8;ITGB7;CACNB4;CACNA2D3;ATP2A2;TPM1;TPM4;PRKAB1;ACTB	0.246	0
African trypanosomiasis	-0.423186	-1.09361	0.327825	1	1	12/24	23.88%	IDO1;IL12A;LAMA4;PLCB4;HBA-A1;VCAM1;PLCB2;PRKCB;HBB-BT;GNAQ;THOP1;PLCB1	0.2388	0
Glycosphingolipid biosynthesis	-0.382176	-1.08732	0.310797	1	1	16/38	28.61%	A4GALT;B3GNT2;SEC1;ST8SIA5;B3GALT4;GLB1;B3GNT4;ST3GAL3;B3GALT2;B4GALNT1;GCNT2;GBGT1;ST3GAL2;ST3GAL6;FUT9;ST3GAL4	0.2861	0
Bladder cancer	-0.380304	-1.08166	0.319943	1	1	5/37	4.34%	MMP9;EGF;CDH1;DAPK2;TYMP	0.0434	0
Inositol phosphate metabolism	0.352264	1.07606	0.294083	1	1	14/70	23.18%	PIK3C2G;ITPKC;IPMK;INPP5J;IPPK;PLCD4;PIP5KL1;PLCH2;MTM1;PLCD1;MTMR14;PIK3C2B;INPP5E;MTMR4	0.2318	0
Other types of O-glycan biosynthesis	0.42739	1.06865	0.3553	1	1	11/22	28.72%	LFNG;GXYLT1;MFNG;OGT;POMT1;POFUT1;COLGALT1;B3GLCT;B4GALT1;B4GALT2;POGLUT1	0.2872	0
Nicotinate and nicotinamide metabolism	0.39869	1.06687	0.348846	1	1	2/29	2.30%	NNMT;NNT	0.023	0
Epstein-Barr virus infection	0.311911	1.0665	0.309644	1	1	38/177	15.25%	FAS;TLR2;H2-M5;CXCL10;H2-EB1;H2-AA;H2-AB1;ITGAL;BTK;H2-OB;IRF9;SAP30;H2-DMB1;NFKB2;CDKN1A;IKBKE;SKP2;GM11127;E2F2;MAP2K3;IRF7;H2-Q7;CCND2;RIPK1;NFKBIA;CCNA2;OAS1A;NFKB1;RBPJL;APAF1;MAP3K14;MAPK8;MDM2;JUN;CHUK;SIN3A;SYK;RELA	0.1525	0
Cholinergic synapse	-0.318685	-1.06459	0.304826	1	1	31/105	23.95%	GNG8;ADCY4;KCNJ14;FOS;CREB3L3;CHAT;KCNQ4;CREB3L1;CHRNA7;CREB5;CAMK4;ITPR3;PIK3CG;KCNJ6;PLCB4;KCNQ3;ADCY5;KCNJ2;GNG11;MAPK3;CHRM2;CACNA1A;PLCB2;GNB4;PRKCB;GNG7;AKT3;ADCY9;GNAQ;PLCB1;PRKACA	0.2395	0
Arrhythmogenic right ventricular cardiomyopathy (ARVC)	-0.337318	-1.05419	0.343315	1	1	27/66	24.60%	ITGA9;ITGA11;ITGA8;CACNG6;ACTN2;DES;ITGA1;CTNNA3;DSG2;SGCD;CTNNA1;TCF7L1;ITGA5;ITGA7;CACNG7;CACNG4;CACNG2;ITGAV;ITGB8;ITGB7;CACNB4;CDH2;TCF7L2;CACNA2D3;LEF1;ATP2A2;ACTB	0.246	0
p53 signaling pathway	0.347697	1.05383	0.325151	1	1	21/67	21.09%	FAS;CCNB2;TRP73;THBS1;CDKN1A;CCNB1;PIDD1;CCND2;MDM4;APAF1;RRM2;PPM1D;IGF1;MDM2;DDB2;SERPINE1;TRP53;GADD45A;CDK4;RCHY1;IGFBP3	0.2109	0
cGMP-PKG signaling pathway	-0.303804	-1.04915	0.314698	1	1	58/143	28.95%	ADRA2B;ADCY4;PLN;CREB3L3;ADORA1;IRS4;INSR;AGTR1A;MYLK;NOS3;KCNU1;CREB3L1;PPP1CCB;GUCY1A2;CREB5;ITPR3;PDE3A;PIK3CG;ADRA1D;PLCB4;ADCY5;MAPK3;ATP2B2;SLC8A3;ADRA2C;PDE5A;PLCB2;ADRB2;ATP2A3;MYLK3;ADRB1;ADRA1B;FXYD2;ATP1A3;RGS2;PPP3CA;AKT3;ADCY9;PPP1CA;GNAQ;ATP1A1;BAD;ATP2A2;PLCB1;CALM2;KCNJ8;SLC25A5;ATF6B;ATP1B1;NFATC2;PRKG2;PDE2A;CACNA1S;CALM3;PDE3B;ROCK2;PPP3R1;ATP2B1	0.2895	0
Calcium signaling pathway	-0.297602	-1.04682	0.307048	1	1	55/163	24.11%	TBXA2R;PTGER1;ADCY4;P2RX3;ADORA2A;HRH1;PLN;GRPR;AGTR1A;MYLK;NOS3;HTR6;ITPKB;ADORA2B;CD38;ORAI3;NOS2;PHKA1;CHRNA7;CAMK4;GRIN2C;ITPR3;ADRA1D;HTR2A;LHCGR;PLCB4;GNAL;ORAI1;HTR7;ATP2B2;PDGFRB;SLC8A3;TACR3;CHRM2;PTK2B;F2R;CACNA1A;PLCB2;ADRB2;ATP2A3;PRKCB;MYLK3;CAMK1D;ADRB1;ADRA1B;PDE1B;PTGFR;PPP3CA;ADCY9;GNAQ;TRHR2;ATP2A2;PLCB1;PRKACA;CALM2	0.2411	0
Dilated cardiomyopathy (DCM)	-0.324971	-1.04232	0.344095	1	1	31/79	24.60%	TTN;ITGA9;ADCY4;ITGA11;TPM2;PLN;ITGA8;AGT;CACNG6;DES;ITGA1;SGCD;ADCY5;ITGA5;MYBPC3;ITGA7;CACNG7;CACNG4;CACNG2;ITGAV;ITGB8;ADRB1;ITGB7;CACNB4;ADCY9;CACNA2D3;ATP2A2;TPM1;PRKACA;TPM4;ACTB	0.246	0
Th1 and Th2 cell differentiation	0.340895	1.04202	0.342248	1	1	19/70	15.25%	TBX21;IL12RB1;H2-EB1;H2-AA;H2-AB1;NFATC1;H2-OB;LCK;DLL3;H2-DMB1;MAML1;LAT;NFKBIA;NFKB1;RBPJL;MAPK8;JUN;CHUK;RELA	0.1525	0
Pertussis	-0.340178	-1.0415	0.355999	1	1	14/58	16.55%	NLRP3;IL12A;C1S1;C1RA;LY96;FOS;NOS2;TICAM1;CASP7;IRAK4;ITGA5;SERPING1;MAPK3;MAPK13	0.1655	0
Non-homologous end-joining	-0.466728	-1.03901	0.416582	1	1	8/12	34.30%	XRCC4;POLL;XRCC5;POLM;FEN1;LIG4;MRE11A;NHEJ1	0.343	0
MicroRNAs in cancer	0.31253	1.03371	0.344447	1	1	52/131	25.33%	TRP63;WNT3;THBS1;CDKN1A;EZH2;ERBB2;E2F2;CDC25B;CCND2;HMOX1;SLC45A3;MDM4;CRKL;DICER1;MET;ABCC1;NFKB1;TNXB;RASSF1;ZFPM2;DDIT4;DNMT3B;MDM2;ROCK1;PDGFB;KIF23;BMF;DNMT3A;PAK4;IRS1;VIM;TRP53;SOS2;TRIM71;MARCKS;ERBB3;SIRT1;IRS2;ABL1;NOTCH2;E2F3;MCL1;CREBBP;EP300;KRAS;SOS1;CYP1B1;CDK6;IKBKB;RAF1;BMI1;CD44	0.2533	0
Cortisol synthesis and secretion	-0.341268	-1.03286	0.379598	1	1	21/53	27.11%	ADCY4;CREB3L3;AGTR1A;KCNK2;AGT;CREB3L1;CREB5;ITPR3;PLCB4;ADCY5;ORAI1;PDE8B;PLCB2;SCARB1;ADCY9;GNAQ;PLCB1;PRKACA;NR4A1;ATF6B;CACNA1S	0.2711	0
Ras signaling pathway	-0.286511	-1.03018	0.328002	1	1	51/197	24.27%	EGF;NTF3;GNG8;FGF23;PLA2G4A;FGF3;PGF;NGFR;KDR;TEK;VEGFC;INSR;ANGPT2;FGF22;PLA2G3;ETS1;FGF5;PDGFD;SHC3;FGF17;KITL;FLT1;NTRK1;RRAS;RASGRP2;HTR7;TGFA;GNG11;MAPK3;IGF2;PDGFRB;FGF16;ZAP70;PLA2G6;FGFR3;PAK1;GNB4;PRKCB;PLD2;GNG7;FGF9;RASGRP1;RGL1;AKT3;EFNA2;SHC4;BAD;PRKACA;FGF1;CALM2;MAPK10	0.2427	0
Parathyroid hormone synthesis, secretion and action	-0.314352	-1.02796	0.36135	1	1	29/90	23.95%	FGF23;ADCY4;FOS;NR4A2;CREB3L3;KL;VDR;RXRG;CREB3L1;MMP16;CREB5;ITPR3;MMP14;PTH1R;PLCB4;ADCY5;MAPK3;CYP27B1;HBEGF;PLCB2;PRKCB;PLD2;MMP15;RXRB;MMP17;ADCY9;GNAQ;PLCB1;PRKACA	0.2395	0
Amphetamine addiction	0.342517	1.02691	0.37421	1	1	3/60	0.84%	SLC6A3;TH;SLC18A2	0.0084	0
Salivary secretion	-0.332522	-1.02556	0.380636	1	1	28/61	30.49%	LPO;ADCY4;CD38;GUCY1A2;ITPR3;ADRA1D;PLCB4;ADCY5;ATP2B2;PLCB2;ADRB2;PRKCB;ADRB1;ADRA1B;FXYD2;ATP1A3;ADCY9;GNAQ;ATP1A1;PLCB1;PRKACA;CALM2;ATP1B1;PRKG2;CALM3;ATP2B1;ATP1B2;GNAS	0.3049	0
Alanine, aspartate and glutamate metabolism	0.381094	1.02512	0.391858	1	1	16/31	34.07%	ASL;DDO;FOLH1;IL4I1;RIMKLB;GPT2;CAD;ALDH4A1;GLUD1;ADSL;PPAT;ASS1;GAD2;RIMKLA;GPT;GLS	0.3407	0
Alzheimer disease	-0.294238	-1.02458	0.349852	1	1	71/152	35.00%	COX4I2;COX7A1;NDUFA4L2;MME;FADD;GRIN2C;ITPR3;PLCB4;NDUFS5;ATF6;LPL;CASP7;CAPN1;MAPK3;NDUFB4;COX6A1;NDUFA3;NDUFA1;COX6A2;CASP8;PLCB2;ATP2A3;UQCRFS1;PPP3CA;NDUFA7;GNAQ;NDUFC2;BAD;ATP2A2;PLCB1;CALM2;RTN4;NDUFA4;NDUFS4;NDUFA13;NDUFB4C;APH1B;APBB1;GAPDH;NDUFB3;ATP5D;NDUFA11;CACNA1S;NDUFA2;NDUFS1;NDUFC1;COX8A;CALM3;NDUFB8;NDUFA10;PPP3R1;COX5A;COX7A2;NDUFS6;NDUFB6;BACE2;ATP5G1;NDUFA9;NDUFS2;NDUFB11;CYCS…	0.35	0
Spliceosome	0.308277	1.0204	0.362646	1	1	42/128	31.72%	HSPA1B;HSPA1A;WBP11;PRPF3;SNRNP70;PRPF38B;LSM3;BCAS2;SRSF7;SRSF6;PRPF4;LSM5;ALYREF;RBM22;ACIN1;THOC1;SRSF2;TRA2B;SRSF5;PRPF38A;HNRNPA1;PRPF40B;RBM8A;TRA2A;SNRNP40;SRSF10;HNRNPU;SYF2;SRSF3;LSM6;SRSF1;U2AF1;SF3B1;DDX5;SNRPG;PRPF6;RBM25;SNRPA1;MAGOH;DDX39B;CHERP;RBMX	0.3172	0
Insulin secretion	-0.322475	-1.01591	0.390596	1	1	33/71	31.77%	ADCY4;CREB3L3;GCK;KCNU1;CREB3L1;CREB5;ITPR3;PLCB4;RAPGEF4;ADCY5;PLCB2;KCNJ11;PRKCB;RIMS2;FXYD2;ATP1A3;ADCY9;SNAP25;GNAQ;ATP1A1;RAB3A;PLCB1;PRKACA;ATF6B;ATP1B1;CACNA1S;CAMK2G;CCK;ATP1B2;KCNN1;GNAS;ATP1B3;KCNMB4	0.3177	0
Chronic myeloid leukemia	0.329244	1.01542	0.384005	1	1	27/75	24.90%	CDKN1A;E2F2;NFKBIA;CRKL;CTBP2;NFKB1;TGFBR1;MDM2;CHUK;CBL;RELA;DDB2;POLK;TRP53;SOS2;RUNX1;GADD45A;SHC2;CDK4;ABL1;E2F3;STAT5B;KRAS;SOS1;CDK6;IKBKB;RAF1	0.249	0
Propanoate metabolism	-0.375984	-1.01483	0.420553	1	1	11/28	30.19%	EHHADH;MLYCD;SUCLA2;ECHDC1;DLD;SUCLG1;DBT;ACACB;BCKDHA;LDHA;LDHB	0.3019	0
Thyroid cancer	-0.357859	-1.01221	0.422472	1	1	11/36	17.42%	CDH1;NCOA4;RXRG;CCND1;GADD45B;TCF7L1;NTRK1;BAK1;GADD45G;MAPK3;PPARG	0.1742	0
Cytokine-cytokine receptor interaction	-0.296589	-1.01176	0.383369	1	1	21/136	8.40%	CCL17;PF4;IL2RB;TNFSF10;INHBE;TNFSF13;IL1RL2;IL12A;TNFRSF9;LIF;PRLR;NGFR;TNFRSF8;TNFSF12;TNFRSF14;BMP4;IL10RB;CTF1;TNFRSF13B;TNFSF9;GDF5	0.084	0
Breast cancer	-0.293466	-1.00901	0.381752	1	1	23/133	12.63%	WNT2B;EGF;WNT8B;FGF23;ESR1;DLL4;FOS;FGF3;FZD10;JAG1;FZD6;FZD8;FRAT1;NOTCH3;FGF22;CCND1;FGF5;HEYL;SHC3;FGF17;GADD45B;FZD5;TCF7L1	0.1263	0
TNF signaling pathway	-0.307311	-1.00573	0.41242	1	1	20/89	16.55%	MMP9;EDN1;LIF;FOS;FADD;CREB3L3;JAG1;IFI47;JUNB;CREB3L1;TRADD;CREB5;TRAF5;MMP14;TAB1;MAP2K6;CASP7;VCAM1;MAPK3;MAPK13	0.1655	0
Butanoate metabolism	0.401391	1.00475	0.431832	1	1	4/21	10.34%	BDH2;ACSM5;HMGCS2;AACS	0.1034	0
Mucin type O-glycan biosynthesis	-0.38713	-1.00379	0.449323	1	1	6/24	11.95%	B3GNT6;GALNT18;GALNT2;GALNT15;GALNT14;GALNT12	0.1195	0
Glycine, serine and threonine metabolism	0.371679	1.00324	0.421598	1	1	4/32	6.96%	ALAS2;PIPOX;AOC2;AOC3	0.0696	0
Vascular smooth muscle contraction	-0.302615	-0.997916	0.414002	1	1	33/101	24.11%	EDN1;ADCY4;PLA2G4A;ADORA2A;AGTR1A;MYLK;AGT;KCNU1;PLA2G3;ADORA2B;PPP1CCB;GUCY1A2;EDN3;ITPR3;ADRA1D;PLCB4;RAMP1;ADCY5;CALCRL;MAPK3;PLA2G6;ARHGEF12;PLCB2;PRKCB;MYLK3;ADRA1B;ACTA2;ADCY9;PPP1CA;GNAQ;PLCB1;PRKACA;CALM2	0.2411	0
Melanoma	-0.32123	-0.99626	0.433665	1	1	15/65	17.13%	EGF;FGF23;CDH1;FGF3;FGF22;CCND1;FGF5;PDGFD;FGF17;GADD45B;BAK1;GADD45G;MAPK3;PDGFRB;FGF16	0.1713	0
Pathways in cancer	-0.258215	-0.996131	0.381793	1	1	137/459	24.49%	IL2RB;NKX3-1;MMP9;EDN1;WNT2B;GSTA3;EGF;WNT8B;GNG8;FGF23;IL12A;MLH1;CDH1;PTGER4;ESR1;DLL4;CKS2;PTGER1;LPAR6;DAPK2;ADCY4;FOS;FADD;FGF3;NCOA4;FZD10;PGF;JAG1;FZD6;VEGFC;LAMC3;FZD8;BMP4;LAMA1;AGTR1A;RXRG;GSTM7;FRAT1;NOTCH3;AGT;STAT4;FGF22;LAMA4;EGLN3;CCND1;ETS1;FGF5;NOS2;PTGER2;HEYL;GLI3;TRAF5;STAT6;FGF17;CTNNA3;GADD45B;KITL;MECOM;FZD5;PLCB4;CTNNA1;PTCH2;TCF7L1;FN1;NTRK1;CASP7;MSH2;ADCY5;IL2RG;TGFBR2;…	0.2449	0
Osteoclast differentiation	0.310679	0.994482	0.403008	1	1	20/103	15.25%	LILRA5;BTK;NFATC1;IRF9;LCK;NCF4;LCP2;NCF1;NFKB2;FOSL2;NFKBIA;NFKB1;MAP3K14;NCF2;MAPK8;TGFBR1;JUN;CHUK;SYK;RELA	0.1525	0
Retrograde endocannabinoid signaling	-0.288795	-0.989037	0.42716	1	1	51/131	28.35%	GNG8;NDUFA4L2;ADCY4;ITPR3;KCNJ6;GABRB2;PLCB4;NDUFS5;RIMS1;ADCY5;CNR1;GABRA1;GNG11;DAGLA;SLC17A6;MAPK3;GABRG2;NDUFB4;MAPK13;NDUFA3;NDUFA1;CACNA1A;PLCB2;GNB4;PRKCB;GNG7;KCNJ9;NDUFA7;ADCY9;GABRD;GNAQ;NDUFC2;PTGS2;PLCB1;PRKACA;MAPK10;NDUFA4;NDUFS4;SLC32A1;NDUFA13;NDUFB4C;NDUFB3;NDUFA11;CACNA1S;SLC17A8;NDUFA2;NDUFS1;NDUFC1;GNAO1;NDUFB8;NDUFA10	0.2835	0
Measles	0.303775	0.986642	0.424526	1	1	22/113	15.25%	CD28;FAS;TLR2;HSPA1B;HSPA1A;TRP73;IRF9;CD46;IKBKE;IRF7;CCND2;NFKBIA;OAS1A;CD209C;MX2;NFKB1;APAF1;MAPK8;JUN;CHUK;TLR9;RELA	0.1525	0
Pancreatic secretion	-0.319017	-0.984833	0.449411	1	1	26/63	30.49%	PNLIP;ADCY4;PLA2G3;CD38;ITPR3;PLCB4;ADCY5;ATP2B2;CTRL;CFTR;PLCB2;ATP2A3;PRKCB;FXYD2;ATP1A3;ADCY9;GNAQ;ATP1A1;ATP2A2;PLCB1;ATP1B1;ATP2B1;CCK;ATP1B2;RAB3D;GNAS	0.3049	0
Ovarian steroidogenesis	-0.357138	-0.98473	0.454583	1	1	12/32	23.95%	ALOX5;ADCY4;PLA2G4A;INSR;LHCGR;ADCY5;CYP2J12;BMP6;SCARB1;ADCY9;PTGS2;PRKACA	0.2395	0
Cell adhesion molecules (CAMs)	0.30215	0.98461	0.42266	1	1	13/109	6.85%	CD28;CLDN19;H2-M5;H2-EB1;H2-AA;H2-AB1;ITGAL;H2-OB;ICOSL;CD6;H2-DMB1;GM11127;CD80	0.0685	0
One carbon pool by folate	0.405578	0.983533	0.460153	1	1	10/18	30.56%	MTHFD2L;TYMS;MTFMT;MTHFR;SHMT1;MTHFD2;SHMT2;ALDH1L1;MTHFD1;MTHFD1L	0.3056	0
Hematopoietic cell lineage	0.334041	0.983453	0.434003	1	1	12/56	9.91%	CD24A;H2-EB1;H2-AA;H2-AB1;H2-OB;H2-DMB1;IL3RA;GM13305;CSF2RA;THPO;GP5;CD1D1	0.0991	0
Thermogenesis	-0.272815	-0.979422	0.445203	1	1	92/200	37.62%	DPF3;COX4I2;COX7A1;NDUFA4L2;COA4;ADCY4;CREB3L3;CREB3L1;CREB5;NDUFS5;CPT2;ADCY5;CNR1;SMARCA4;ACTL6A;NDUFB4;MAPK13;COX6A1;COA7;NDUFA3;NDUFA1;PPARG;NDUFAF6;SIRT6;COX6A2;SMARCA2;SMARCC1;PRKAA1;COX16;UQCRFS1;NDUFA7;ADCY9;NDUFAF2;NDUFC2;PRKACA;COX11;PRKAB1;NDUFAF5;NDUFA4;NDUFS4;ACTB;NDUFA13;NDUFB4C;NDUFB3;ATP5D;PRKG2;NDUFA11;RPS6KA2;COX18;NDUFA2;NDUFS1;ACSL5;COX14;NDUFC1;COX8A;NDUFB8;NDUFA10;COA3;COA5;…	0.3762	0
Endometrial cancer	-0.31981	-0.978855	0.468341	1	1	11/58	16.33%	EGF;MLH1;CDH1;CCND1;CTNNA3;GADD45B;CTNNA1;TCF7L1;BAK1;GADD45G;MAPK3	0.1633	0
Fatty acid elongation	-0.367066	-0.978246	0.480225	1	1	12/27	32.69%	ACOT5;HACD4;ACOT1;ELOVL2;HSD17B12;HADH;ACOT7;HADHB;TECR;ELOVL4;ACOT3;MECR	0.3269	0
T cell receptor signaling pathway	0.312433	0.977829	0.430828	1	1	25/80	26.63%	CD28;NFATC1;LCK;LCP2;LAT;NFKBIA;NFKB1;MAP3K14;JUN;CHUK;RELA;MAP3K8;PAK4;PTPRC;SOS2;CDK4;PAK6;NCK1;MAPK14;KRAS;SOS1;IKBKB;RAF1;MAPK1;MAP3K7	0.2663	0
Cardiac muscle contraction	0.325028	0.975746	0.436633	1	1	8/64	8.32%	MYH6;MYL4;TNNT2;CACNG5;COX6B2;CACNA2D4;TNNI3;MYH7	0.0832	0
TGF-beta signaling pathway	0.316352	0.975433	0.428599	1	1	21/76	19.49%	AMH;THBS1;AMHR2;NODAL;ID1;SMAD1;BAMBI;ID4;BMP2;CHRD;SMAD5;TGFBR1;ROCK1;RPS6KB2;PPP2R1B;E2F5;BMP5;ACVR1;ACVR2B;ID3;SMAD7	0.1949	0
Apelin signaling pathway	-0.286904	-0.974459	0.458559	1	1	35/118	24.64%	GNG8;CDH1;ADCY4;APLN;JAG1;AGTR1A;NOTCH3;MYLK;NOS3;CCND1;NOS2;CAMK4;ITPR3;PIK3CG;PLCB4;ADCY5;RRAS;GNG11;MAPK3;SLC8A3;PLCB2;PRKAA1;GNB4;MYLK3;GNG7;ACTA2;AKT3;ADCY9;HDAC4;GNAQ;PLCB1;PRKACA;CALM2;PRKAB1;PIK3C3	0.2464	0
Prostate cancer	-0.297155	-0.97021	0.472967	1	1	23/90	23.85%	NKX3-1;MMP9;EGF;PLAU;CREB3L3;CCND1;CREB3L1;PDGFD;CREB5;TCF7L1;INSRR;TGFA;SPINT1;MAPK3;PDGFRB;HSP90B1;ERG;ETV5;AKT3;TCF7L2;BAD;LEF1;CCNE1	0.2385	0
Serotonergic synapse	-0.295586	-0.966809	0.480873	1	1	26/94	19.94%	ALOX12B;GNG8;ALOX5;TPH1;PLA2G4A;DUSP1;HTR6;ITPR3;ALOX8;HTR1A;HTR2A;KCNJ6;GABRB2;PLCB4;HTR1D;ADCY5;HTR7;GNG11;PTGS1;MAPK3;CYP2J12;CACNA1A;PLCB2;GNB4;PRKCB;GNG7	0.1994	0
Starch and sucrose metabolism	0.37979	0.962003	0.494192	1	1	5/23	14.74%	AMY1;PGM2;HKDC1;ENPP3;PYGL	0.1474	0
Aldosterone synthesis and secretion	-0.296633	-0.961168	0.477329	1	1	36/84	30.49%	ADCY4;NR4A2;CREB3L3;AGTR1A;AGT;CREB3L1;CREB5;CAMK4;ITPR3;PLCB4;ADCY5;ORAI1;DAGLA;ATP2B2;PLCB2;PRKCB;SCARB1;CAMK1D;ATP1A3;ADCY9;GNAQ;ATP1A1;PLCB1;PRKACA;CALM2;NR4A1;ATF6B;ATP1B1;PDE2A;CACNA1S;CALM3;CAMK2G;ATP2B1;ATP1B2;PRKCE;GNAS	0.3049	0
Olfactory transduction	-0.327186	-0.959849	0.503837	1	1	6/45	9.89%	OLFR1388;ANO2;OLFR464;GUCY2E;OLFR1173;OLFR1344	0.0989	0
Complement and coagulation cascades	-0.327632	-0.95731	0.510487	1	1	14/44	12.25%	CD59B;C1S1;C1RA;PLAU;VWF;PROCR;CFH;PLAUR;VTN;THBD;CD55;CR2;F8;F12	0.1225	0
Citrate cycle (TCA cycle)	-0.358441	-0.956866	0.49949	1	1	14/28	38.41%	OGDHL;SUCLA2;PCX;DLD;SUCLG1;MDH1;ACLY;PDHB;OGDH;FH1;IDH1;DLAT;ACO2;IDH3A	0.3841	0
JAK-STAT signaling pathway	-0.284212	-0.952449	0.508988	1	1	13/107	10.15%	IL2RB;EGF;IL12A;LIF;PRLR;AOX4;SOCS1;AOX3;IL10RB;CTF1;STAT4;CCND1;STAT6	0.1015	0
Fatty acid biosynthesis	-0.431631	-0.952332	0.528348	1	1	4/11	28.37%	OXSM;ACSBG1;ACSL5;ACACB	0.2837	0
Notch signaling pathway	0.330147	0.949345	0.486529	1	1	18/48	23.31%	DLL3;MAML1;LFNG;DTX2;DVL2;CTBP2;MFNG;RBPJL;ADAM17;DVL3;DTX4;HES5;APH1A;JAG2;NOTCH2;CREBBP;EP300;NUMBL	0.2331	0
Adrenergic signaling in cardiomyocytes	-0.275412	-0.948695	0.51647	1	1	64/133	30.51%	GM2446;ADCY4;TPM2;SCN5A;PLN;CREB3L3;AGTR1A;SCN4B;AGT;CACNG6;CREB3L1;PPP1CCB;CREB5;SCN1B;PIK3CG;ADRA1D;PPP2R3C;PLCB4;RAPGEF4;ADCY5;MAPK3;ATP2B2;MAPK13;CACNG7;CACNG4;CACNG2;PLCB2;ADRB2;CREM;ADRB1;ADRA1B;FXYD2;ATP1A3;CACNB4;AKT3;ADCY9;PPP1CA;GNAQ;ATP1A1;CACNA2D3;ATP2A2;PLCB1;TPM1;PRKACA;CALM2;TPM4;PPP1R1A;ATF6B;ATP1B1;PPP2R2C;PPP2R2B;PPP2CB;CACNA1S;CACNB1;PPP2R1A;CALM3;TPM3;CAMK2G;ATP2B1;ATP1B2;CACN…	0.3051	0
Huntington disease	0.278778	0.947152	0.507216	1	1	13/172	9.13%	DNAH12;DNAH3;DNALI1;DNAH10;DNAH11;DNAH6;DNAH2;COX6B2;DNAH1;HAP1;TAF4;TBP;DNAH5	0.0913	0
Mannose type O-glycan biosynthesis	-0.375936	-0.943442	0.524428	1	1	10/20	26.99%	B3GAT2;RXYLT1;POMK;ST3GAL3;MGAT5B;LARGE1;FKRP;FKTN;B4GAT1;FUT9	0.2699	0
Phagosome	0.284678	0.941285	0.510316	1	1	15/130	6.59%	TUBB6;THBS4;TLR2;H2-M5;ATP6V1C2;H2-EB1;H2-AA;H2-AB1;THBS1;H2-OB;C3;H2-DMB1;NCF4;NCF1;GM11127	0.0659	0
Pyrimidine metabolism	-0.313708	-0.94101	0.522363	1	1	18/52	23.00%	TYMP;NME6;UPP1;CDA;DUT;NT5C1A;ENTPD3;CMPK2;ENTPD1;DCK;ENTPD4;DCTPP1;UPP2;NT5E;NME3;NT5M;RRM2B;NT5C	0.23	0
Amyotrophic lateral sclerosis (ALS)	-0.314663	-0.940654	0.538712	1	1	12/49	23.42%	PRPH;NEFM;NEFH;GPX1;GRIN2C;MAP2K6;NEFL;MAPK13;TOMM40;ALS2;PPP3CA;BAD	0.2342	0
ECM-receptor interaction	0.308231	0.940061	0.497742	1	1	14/73	11.88%	COL6A5;THBS4;COL6A1;THBS1;COL4A4;COL6A6;HMMR;COL9A1;LAMC2;COL2A1;GP5;LAMB3;LAMA3;TNXB	0.1188	0
AMPK signaling pathway	-0.279668	-0.935444	0.54022	1	1	13/110	12.46%	CD36;CCNA1;GM2446;CREB3L3;IRS4;INSR;CCND1;CREB3L1;CREB5;MLYCD;PPP2R3C;SCD3;LEPR	0.1246	0
Proximal tubule bicarbonate reclamation	0.382026	0.932418	0.52498	1	1	1/19	0.44%	AQP1	0.0044	0
GABAergic synapse	-0.290309	-0.929219	0.549749	1	1	18/80	19.94%	SLC38A5;GNG8;SLC6A13;ADCY4;SLC6A12;KCNJ6;GABRB2;ADCY5;GABRA1;GNG11;GABRG2;PLCL1;GPHN;GABBR2;CACNA1A;GNB4;PRKCB;GNG7	0.1994	0
Toxoplasmosis	0.290671	0.927185	0.522974	1	1	19/96	15.25%	TLR2;HSPA1B;HSPA1A;H2-EB1;H2-AA;H2-AB1;H2-OB;H2-DMB1;LAMC2;MAP2K3;GNAI3;NFKBIA;LAMB3;NFKB1;LAMA3;MAPK8;CHUK;IL10RA;RELA	0.1525	0
Toll-like receptor signaling pathway	0.299642	0.915243	0.533964	1	1	18/74	15.29%	TLR2;CXCL10;IRF5;LBP;IKBKE;CD80;MAP2K3;TICAM2;IRF7;RIPK1;NFKBIA;NFKB1;MAPK8;JUN;CHUK;TLR9;RELA;MAP3K8	0.1529	0
Vasopressin-regulated water reabsorption	-0.323246	-0.914029	0.570756	1	1	18/38	37.07%	CREB3L3;CREB3L1;CREB5;ADCY9;DCTN5;PRKACA;DYNLL2;DYNC2H1;DCTN6;RAB11B;GNAS;NSF;RAB5A;ARHGDIA;RAB5C;ADCY3;DCTN1;VAMP2	0.3707	0
Natural killer cell mediated cytotoxicity	0.298832	0.910016	0.555642	1	1	7/70	8.18%	FAS;ITGAL;NFATC1;LCK;LCP2;LAT;TNFRSF10B	0.0818	0
Glycerophospholipid metabolism	-0.281832	-0.909701	0.599091	1	1	19/84	23.57%	GPAT2;PLB1;PLA2G4A;PHOSPHO1;CHAT;PLA2G3;ETNPPL;PLPP4;PCYT1B;DGKK;DGKI;AGPAT1;PLA2G6;LCAT;PLD2;AGPAT3;DGKH;PLD3;PLPP1	0.2357	0
Biosynthesis of unsaturated fatty acids	-0.336471	-0.90921	0.579725	1	1	11/29	30.66%	ACOT5;HACD4;ACOT1;SCD3;ELOVL2;SCD1;HSD17B12;ACOT7;TECR;ELOVL4;ACOT3	0.3066	0
Ferroptosis	-0.319836	-0.90914	0.578331	1	1	13/37	28.17%	SLC39A8;NCOA4;SLC40A1;CP;TFRC;FTH1;GSS;STEAP3;MAP1LC3A;ATG5;TRF;ACSL5;MAP1LC3B	0.2817	0
PI3K-Akt signaling pathway	-0.244817	-0.906273	0.641808	1	1	55/291	16.63%	IL2RB;COL6A4;EGF;NTF3;GNG8;FGF23;GM2446;ITGA9;LPAR6;PRLR;VWF;ITGA11;FGF3;THBS2;PGF;NGFR;CREB3L3;KDR;PKN3;TEK;VEGFC;ITGA8;LAMC3;INSR;LAMA1;ANGPT2;COL9A2;NOS3;FGF22;LAMA4;CCND1;CREB3L1;FGF5;PDGFD;VTN;CREB5;FGF17;ITGA1;KITL;PIK3CG;PPP2R3C;FN1;FLT1;NTRK1;IL2RG;ITGA5;PTK2;LPAR4;TNC;ITGA7;TGFA;GNG11;MAPK3;IGF2;PDGFRB	0.1663	0
Human T-cell leukemia virus 1 infection	0.261252	0.9056	0.617488	1	1	34/198	14.39%	BUB1B;CCNB2;H2-M5;H2-EB1;H2-AA;H2-AB1;ITGAL;NFATC1;H2-OB;LCK;H2-DMB1;NFKB2;CDKN1A;GM11127;E2F2;CRTC2;MAP3K1;TBP;TERT;H2-Q7;CCND2;NFKBIA;CCNA2;CDC20;NFKB1;RANBP1;MAP3K14;MAPK8;TGFBR1;JUN;ADCY8;CRTC3;CHUK;EGR1	0.1439	0
Malaria	0.334733	0.90454	0.566461	1	1	4/32	3.95%	THBS4;TLR2;ITGAL;THBS1	0.0395	0
Peroxisome	-0.280555	-0.898773	0.623876	1	1	22/77	24.51%	ACOT8;AMACR;EHHADH;NOS2;EPHX2;ABCD2;NUDT7;MPV17L2;PEX11A;MLYCD;DHRS4;NUDT12;PAOX;PEX7;NUDT19;PEX5L;PMVK;GSTK1;PEX10;PRDX5;PEX12;SLC27A2	0.2451	0
Rap1 signaling pathway	-0.250802	-0.89666	0.663869	1	1	55/187	24.11%	EGF;FGF23;CDH1;ADCY4;ADORA2A;FGF3;PGF;NGFR;KDR;TEK;VEGFC;INSR;ANGPT2;DRD2;FGF22;FGF5;ADORA2B;PDGFD;PARD6B;FGF17;KITL;MAP2K6;PLCB4;RAPGEF4;FLT1;ADCY5;CNR1;LPAR4;RRAS;RASGRP2;MAPK3;MAPK13;PDGFRB;MAGI3;FGF16;F2R;FGFR3;PFN4;LPAR2;PLCB2;PRKCB;SIPA1L1;SIPA1;APBB1IP;FGF9;SIPA1L3;LPAR1;AKT3;ADCY9;GNAQ;EFNA2;PARD6A;PLCB1;FGF1;CALM2	0.2411	0
Human papillomavirus infection	-0.240681	-0.896378	0.689283	1	1	42/300	11.79%	COL6A4;CCNA1;H2-BL;ATP6V0A4;WNT2B;EGF;H2-T-PS;WNT8B;PTGER4;GM2446;ITGA9;VWF;ITGA11;FADD;H2-M3;THBS2;FZD10;CREB3L3;JAG1;FZD6;H2-T24;ITGA8;LAMC3;FZD8;LAMA1;MAML3;COL9A2;NOTCH3;LAMA4;CCND1;CREB3L1;VTN;HEYL;TRADD;TLR3;CREB5;PARD6B;ITGA1;TICAM1;H2-T23;PPP2R3C;FZD5	0.1179	0
Sphingolipid metabolism	-0.302683	-0.880026	0.629668	1	1	9/43	17.02%	DEGS2;SGPP2;NEU2;SGMS2;SMPD3;GLB1;GAL3ST1;ASAH2;SMPD1	0.1702	0
Folate biosynthesis	0.349092	0.871397	0.613422	1	1	5/21	11.44%	TH;GCH1;PCBD1;FPGS;MOCOS	0.1144	0
Basal cell carcinoma	-0.283319	-0.866372	0.677559	1	1	15/58	16.05%	WNT2B;WNT8B;FZD10;FZD6;FZD8;BMP4;GLI3;GADD45B;FZD5;PTCH2;TCF7L1;BAK1;GLI2;WNT10A;GADD45G	0.1605	0
Oxytocin signaling pathway	-0.250893	-0.864021	0.721975	1	1	50/138	28.77%	ADCY4;KCNJ14;FOS;PLA2G4A;MYLK;CACNG6;NOS3;CCND1;CD38;PPP1CCB;GUCY1A2;CAMK4;ITPR3;PIK3CG;KCNJ6;PLCB4;ADCY5;KCNJ2;MAPK3;CACNG7;CACNG4;CACNG2;PLCB2;PRKAA1;PRKCB;MYLK3;CAMK1D;KCNJ9;RGS2;CACNB4;PPP3CA;ADCY9;PPP1CA;GNAQ;CACNA2D3;PTGS2;PLCB1;PRKACA;CALM2;PRKAB1;ACTB;TRPM2;NFATC2;CACNA1S;CACNB1;GNAO1;CALM3;ROCK2;PPP3R1;CAMK2G	0.2877	0
Fluid shear stress and atherosclerosis	-0.253122	-0.863492	0.727081	1	1	32/124	24.60%	MMP9;EDN1;GSTA3;FOS;TRPV4;KDR;DUSP1;BMP4;CDH5;GSTM7;NOS3;THBD;IL1R1;MAP2K6;PTK2;VCAM1;CAV1;GSTM6;MAPK13;HSP90B1;GSTM5;ITGAV;PRKAA1;PECAM1;CTSL;AKT3;MGST3;TXN1;CALM2;MAPK10;GSTM1;ACTB	0.246	0
Insulin resistance	-0.260863	-0.859266	0.703673	1	1	11/95	10.08%	CD36;TRIB3;CREB3L3;TBC1D4;INSR;AGT;NOS3;CREB3L1;PPARA;PPP1CCB;CREB5	0.1008	0
B cell receptor signaling pathway	-0.27515	-0.859231	0.691386	1	1	7/65	10.72%	CD79A;CD72;FOS;PIRB;BLNK;CR2;VAV3	0.1072	0
Hedgehog signaling pathway	0.303832	0.857838	0.644845	1	1	6/42	13.48%	LRP2;GLI1;SMO;CCND2;SPOP;CDON	0.1348	0
Human cytomegalovirus infection	-0.238149	-0.85643	0.780792	1	1	43/195	19.94%	H2-BL;H2-T-PS;GNG8;PTGER4;PTGER1;ADCY4;FADD;H2-M3;CREB3L3;H2-T24;IL10RB;CCND1;CREB3L1;PTGER2;TRADD;CREB5;TRAF5;ITPR3;IL1R1;H2-T23;CCR5;MAP2K6;PLCB4;PDIA3;TAP2;ADCY5;BAK1;PTK2;CALR;CXCL12;GNG11;MAPK3;MAPK13;H2-Q1;PTK2B;ARHGEF12;CASP8;H2-T22;PLCB2;ITGAV;GNB4;PRKCB;GNG7	0.1994	0
Glutamatergic synapse	-0.256653	-0.8538	0.718796	1	1	27/103	23.95%	GNG8;ADCY4;PLA2G4A;SLC1A6;GRIN2C;ITPR3;PLCB4;ADCY5;HOMER1;GNG11;SLC17A6;MAPK3;SHANK2;CACNA1A;PLCB2;GNB4;PRKCB;PLD2;GNG7;PPP3CA;SLC1A1;ADCY9;GNAQ;SHANK3;DLG4;PLCB1;PRKACA	0.2395	0
Glutathione metabolism	-0.282222	-0.852691	0.692198	1	1	17/53	22.93%	GSTA3;NAT8F6;CHAC1;ANPEP;NAT8F1;GSTM7;GPX1;G6PDX;GPX7;GSTM6;GSTM5;GSS;GSTK1;OPLAH;MGST3;RRM2B;TXNDC12	0.2293	0
Prolactin signaling pathway	-0.272908	-0.84867	0.716915	1	1	12/61	16.55%	ESR1;PRLR;FOS;SOCS1;ELF5;GCK;CCND1;SHC3;LHCGR;TNFRSF11A;MAPK3;MAPK13	0.1655	0
NF-kappa B signaling pathway	0.276782	0.847345	0.683717	1	1	17/76	15.25%	TRAF1;BTK;CCL19;LCK;TNFSF13B;LBP;NFKB2;LAT;PIDD1;TICAM2;RIPK1;NFKBIA;NFKB1;MAP3K14;CHUK;SYK;RELA	0.1525	0
Herpes simplex virus 1 infection	0.228628	0.840829	0.844377	1	1	87/357	19.48%	FAS;CFP;TLR2;H2-M5;H2-EB1;H2-AA;H2-AB1;CD74;ZFP57;BST2;H2-OB;ZFP169;C3;IRF9;ZFP963;H2-DMB1;ZFP52;ZFP189;ZFP457;ZFP658;ZFP874B;ZFP667;IKBKE;GM11127;ZFP92;ZFP866;GM3055;ZFP455;IRF7;H2-Q7;NFKBIA;OAS1A;ZFP871;ZFP53;ZFP324;ZFP975;ZFP9;POU2F1;ZFP948;NFKB1;ZFP420;ZFP605;ZFP808;ZFP69;APAF1;ZFP944;ZFP949;ZFP760;NXF1;ZFP874A;ZFP160;ZFP790;ZFP950;CHUK;ZFP82;ZFP109;TLR9;ZFP853;ZFP28;ZFP788;ZFP940;SYK;RELA;ZF…	0.1948	0
Primary immunodeficiency	-0.334693	-0.839549	0.686275	1	1	8/20	20.00%	CD79A;BLNK;TNFRSF13B;TAP2;ORAI1;IL2RG;ZAP70;CD4	0.2	0
SNARE interactions in vesicular transport	0.313367	0.839206	0.668762	1	1	6/30	17.51%	SNAP23;STX2;SNAP29;STX3;STX16;STX17	0.1751	0
Mineral absorption	0.305965	0.831273	0.685871	1	1	9/34	21.57%	SLC6A19;MT2;TRPV6;HMOX1;SLC11A2;TRPM7;CLCN2;MT1;ATP7A	0.2157	0
Progesterone-mediated oocyte maturation	0.266415	0.829164	0.722875	1	1	13/80	13.87%	CCNB2;PLK1;KIF22;CPEB1;CCNB1;AURKA;STK10;GNAI3;CDC25B;CCNA2;MAPK8;IGF1;ADCY8	0.1387	0
ABC transporters	-0.287638	-0.819149	0.73211	1	1	12/38	21.47%	ABCC6;ABCB1B;ABCD2;ABCC4;TAP2;ABCB1A;ABCC3;CFTR;ABCC12;ABCC9;ABCA8A;ABCG2	0.2147	0
Leukocyte transendothelial migration	-0.248579	-0.817756	0.800295	1	1	23/92	21.13%	MMP9;CLDN22;CLDN23;CDH5;CLDN14;ITK;VAV3;CTNNA3;CTNNA1;RAPGEF4;RHOH;PTK2;CLDN5;VCAM1;CXCL12;MAPK13;PTK2B;OCLN;PRKCB;SIPA1;THY1;PECAM1;ACTN1	0.2113	0
Phospholipase D signaling pathway	-0.23815	-0.817607	0.82676	1	1	35/130	23.88%	EGF;LPAR6;ADCY4;PLA2G4A;INSR;AGTR1A;AGT;PDGFD;SHC3;KITL;PIK3CG;PLCB4;RAPGEF4;DGKK;ADCY5;DGKI;LPAR4;RRAS;MAPK3;PDGFRB;AGPAT1;PTK2B;F2R;LPAR2;PLCB2;PLD2;PTGFR;AGPAT3;LPAR1;AKT3;ADCY9;SHC4;DGKH;PLPP1;PLCB1	0.2388	0
Adipocytokine signaling pathway	-0.264179	-0.81302	0.77515	1	1	7/60	12.46%	CD36;IRS4;RXRG;PPARA;NPY;TRADD;LEPR	0.1246	0
Transcriptional misregulation in cancer	-0.231598	-0.805725	0.865481	1	1	27/138	17.42%	IL2RB;CCNA1;MMP9;PLAU;NGFR;SIX4;MEIS1;RXRG;HHEX;EYA1;SUPT3;MAF;LYL1;ETV4;GADD45B;FLT1;NTRK1;ID2;TGFBR2;BAK1;PTK2;FLI1;SPINT1;GADD45G;BCL11B;FUT8;PPARG	0.1742	0
Synaptic vesicle cycle	0.266502	0.803571	0.7542	1	1	3/67	1.91%	SLC6A3;SLC18A2;ATP6V1C2	0.0191	0
Relaxin signaling pathway	-0.236599	-0.803554	0.838238	1	1	18/118	16.55%	MMP9;EDN1;GNG8;ADCY4;FOS;CREB3L3;VEGFC;NOS3;CREB3L1;NOS2;CREB5;SHC3;PLCB4;ADCY5;TGFBR2;GNG11;MAPK3;MAPK13	0.1655	0
Human immunodeficiency virus 1 infection	0.233333	0.801471	0.854182	1	1	26/181	15.61%	FAS;CCNB2;TLR2;H2-M5;AP1G2;AP1M2;NFATC1;BST2;GM11127;CCNB1;MAP2K3;GNG4;GNAI3;H2-Q7;RIPK1;NFKBIA;CRKL;NFKB1;MAPK8;DCAF1;JUN;RPS6KB2;CHUK;RELA;CXCR4;PAK4	0.1561	0
cAMP signaling pathway	-0.224226	-0.797881	0.898881	1	1	54/181	24.27%	EDN1;ADCY4;FOS;ADORA2A;PLN;CREB3L3;ADORA1;PDE10A;DRD2;PPP1R1B;HTR6;CREB3L1;PPARA;NPY;PPP1CCB;PTGER2;EDN3;CREB5;GLI3;CAMK4;GRIN2C;VAV3;PDE3A;HTR1A;SSTR1;ABCC4;RAPGEF4;HTR1D;ADCY5;ORAI1;RRAS;MAPK3;ATP2B2;CHRM2;GABBR2;CFTR;F2R;PAK1;ADRB2;PLD2;ADRB1;FXYD2;ATP1A3;SOX9;HHIP;AKT3;ADCY9;PPP1CA;ATP1A1;BAD;ATP2A2;PRKACA;CALM2;MAPK10	0.2427	0
Phosphatidylinositol signaling system	0.250699	0.795961	0.80203	1	1	15/92	23.18%	PIK3C2G;ITPKC;IPMK;INPP5J;IPPK;DGKA;PLCD4;ITPR2;MTM1;PLCD1;MTMR14;DGKQ;PIK3C2B;INPP5E;MTMR4	0.2318	0
Glycolysis / Gluconeogenesis	0.275393	0.795168	0.760563	1	1	5/49	10.05%	ALDH3B2;ALDOB;ALDH1A3;PGM2;HKDC1	0.1005	0
RIG-I-like receptor signaling pathway	0.275967	0.792483	0.771152	1	1	20/48	27.19%	CXCL10;IKBKE;MAP3K1;IRF7;RIPK1;NFKBIA;NFKB1;MAPK8;CHUK;RELA;SIKE1;ISG15;TRAF6;MAPK14;TBKBP1;MAVS;IKBKB;TRAF2;MAP3K7;DHX58	0.2719	0
Thiamine metabolism	0.356311	0.790647	0.725758	1	1	2/12	13.66%	AK7;AK4	0.1366	0
Wnt signaling pathway	-0.228272	-0.783742	0.895132	1	1	19/140	13.56%	SFRP5;WNT2B;WNT8B;FZD10;RSPO1;ROR1;SIAH1B;FZD6;FZD8;DKK2;FRAT1;CCND1;RSPO2;PRICKLE4;FZD5;PLCB4;TCF7L1;ROR2;VANGL2	0.1356	0
HIF-1 signaling pathway	-0.237976	-0.783682	0.862817	1	1	14/92	18.24%	EDN1;EGF;TEK;INSR;ANGPT2;NOS3;EGLN3;NOS2;TFRC;FLT1;MAPK3;IFNGR2;PDK1;HK3	0.1824	0
Taste transduction	-0.273278	-0.779052	0.794652	1	1	10/39	18.74%	PKD2L1;ADCY4;P2RX3;SCNN1A;ITPR3;HTR1A;HTR1D;GABRA1;GABBR2;CACNA1A	0.1874	0
Bacterial invasion of epithelial cells	-0.249228	-0.777597	0.854119	1	1	31/64	37.60%	CDH1;SHC3;CTNNA3;CTNNA1;MAD2L2;FN1;ITGA5;PTK2;CAV1;ELMO1;SHC4;ACTB;CAV2;ELMO2;DNM3;CRK;CLTA;WASF1;ELMO3;PIK3CB;DOCK1;PIK3R3;CLTC;ARPC1B;ITGB1;SRC;CTNNA2;ARPC2;PIK3R2;ARPC3;WASL	0.376	0
Non-alcoholic fatty liver disease (NAFLD)	-0.226957	-0.776398	0.900341	1	1	56/130	34.90%	COX4I2;COX7A1;NDUFA4L2;INSR;PPARA;NDUFS5;LEPR;CASP7;NDUFB4;COX6A1;NDUFA3;NDUFA1;COX6A2;NR1H3;CASP8;PRKAA1;UQCRFS1;NDUFA7;AKT3;MLXIPL;NDUFC2;EIF2S1;SREBF1;MAPK10;PRKAB1;NDUFA4;NDUFS4;GSK3A;NDUFA13;NDUFB4C;NDUFB3;NDUFA11;NDUFA2;NDUFS1;NDUFC1;COX8A;NDUFB8;NDUFA10;ITCH;COX5A;COX7A2;NDUFS6;PIK3CB;IL1A;NDUFB6;PIK3R3;NDUFA9;NDUFS2;NDUFB11;CYCS;PRKAG1;COX6C;NDUFS3;NDUFS8;MAPK9;TGFB1	0.349	0
Proteoglycans in cancer	-0.216732	-0.770092	0.9409	1	1	31/185	16.91%	MMP9;WNT2B;WNT8B;ESR1;TWIST1;PLAU;FZD10;KDR;FZD6;FZD8;HSPB2;PLAUR;CCND1;VTN;HSPG2;LUM;PPP1CCB;ITPR3;ANK1;FZD5;FN1;GPC3;ITGA5;PTK2;RRAS;CAV1;WNT10A;MAPK3;IGF2;MAPK13;HBEGF	0.1691	0
Base excision repair	0.28513	0.76814	0.779262	1	1	6/33	13.02%	POLE2;PARP3;LIG3;MBD4;POLD3;UNG	0.1302	0
Cellular senescence	0.226725	0.764792	0.906432	1	1	32/150	21.09%	FOXM1;CCNB2;H2-M5;MYBL2;TRAF3IP2;NFATC1;LIN9;CDKN1A;GM11127;CCNB1;E2F2;MAP2K3;H2-Q7;CCND2;CCNA2;NFKB1;TGFBR1;MDM2;RAD9B;RELA;E2F5;TRPM7;ITPR2;SERPINE1;H2-T10;TRP53;CACNA1D;H2-Q4;GADD45A;CDK4;SIRT1;IGFBP3	0.2109	0
Tuberculosis	0.231092	0.763728	0.878689	1	1	21/135	15.42%	TLR2;H2-EB1;H2-AA;H2-AB1;LSP1;CD74;H2-OB;C3;H2-DMB1;LBP;CD209C;PLK3;NFKB1;APAF1;MAPK8;IL10RA;TLR9;TCIRG1;SYK;RELA;SPHK1	0.1542	0
Dopaminergic synapse	-0.22482	-0.76116	0.913717	1	1	50/122	30.53%	GNG8;GM2446;FOS;CREB3L3;DRD2;PPP1R1B;CREB3L1;PPP1CCB;CREB5;ITPR3;PPP2R3C;KCNJ6;PLCB4;SCN1A;GNAL;ADCY5;KIF5C;GNG11;MAPK13;CACNA1A;PLCB2;GNB4;PRKCB;GNG7;KIF5B;KIF5A;KCNJ9;PPP3CA;AKT3;PPP1CA;GNAQ;PLCB1;PRKACA;CALM2;MAPK10;GSK3A;ATF6B;PPP2R2C;PPP2R2B;DDC;PPP2CB;PPP2R1A;GNAO1;CALM3;CAMK2G;DRD5;KCNJ3;GNAS;PPP2R2A;MAOB	0.3053	0
Chemical carcinogenesis	0.271297	0.755444	0.806349	1	1	6/39	10.26%	MGST1;ALDH3B2;GSTP2;ALDH1A3;GSTO2;ARNT	0.1026	0
Viral carcinogenesis	0.22239	0.754301	0.924335	1	1	32/162	18.51%	H2-M5;HPN;TRAF1;C3;IRF9;NFKB2;CDKN1A;SKP2;GM11127;HDAC7;GTF2E2;TBP;IRF7;H2-Q7;CCND2;NFKBIA;CCNA2;CDC20;NFKB1;RANBP1;RBPJL;MDM2;JUN;SYK;RELA;HDAC6;SRF;SCRIB;H2-T10;USP7;TRP53;REL	0.1851	0
Cushing syndrome	-0.219447	-0.754044	0.934486	1	1	23/136	16.33%	WNT2B;WNT8B;ADCY4;FZD10;CREB3L3;FZD6;FZD8;AGTR1A;KCNK2;AGT;CCND1;CREB3L1;CREB5;ITPR3;CRH;FZD5;PLCB4;TCF7L1;ADCY5;ORAI1;PDE8B;WNT10A;MAPK3	0.1633	0
Gap junction	-0.234166	-0.753041	0.893389	1	1	22/79	23.95%	EGF;ADCY4;TUBA8;DRD2;PDGFD;GUCY1A2;ITPR3;HTR2A;PLCB4;ADCY5;MAPK3;PDGFRB;TUBB4A;PLCB2;PRKCB;ADRB1;LPAR1;ADCY9;GNAQ;TUBA4A;PLCB1;PRKACA	0.2395	0
Amoebiasis	-0.237192	-0.752051	0.88373	1	1	13/74	13.00%	IL12A;SERPINB6B;LAMC3;LAMA1;LAMA4;SERPINB9;NOS2;ARG2;RAB7B;IL1R1;PLCB4;GNAL;FN1	0.13	0
Regulation of actin cytoskeleton	-0.21012	-0.750373	0.959853	1	1	43/186	22.39%	EGF;FGF23;ITGA9;ITGA11;FGF3;ITGA8;IQGAP2;MYLK;FGF22;FGF5;PDGFD;PPP1CCB;VAV3;FGF17;ITGA1;FN1;INSRR;ITGA5;PTK2;LPAR4;RRAS;ITGA7;CXCL12;MAPK3;PDGFRB;FGF16;CHRM2;F2R;FGFR3;PAK1;ARHGEF12;PFN4;LPAR2;ITGAV;MYLK3;ITGB8;ITGB7;ACTN1;BAIAP2;FGF9;NCKAP1;LPAR1;PPP1CA	0.2239	0
FoxO signaling pathway	0.229608	0.747976	0.90734	1	1	29/116	24.90%	CCNB2;SGK1;FOXO6;PLK1;CDKN1A;SKP2;CCNB1;CCND2;KLF2;PLK3;MAPK8;TGFBR1;IGF1;MDM2;CHUK;IRS1;USP7;SOS2;FOXO4;GADD45A;SIRT1;IRS2;CREBBP;EP300;MAPK14;KRAS;SOS1;IKBKB;RAF1	0.249	0
Purine metabolism	0.226812	0.747451	0.906601	1	1	15/119	14.42%	GUCY2C;AK7;ADA;URAH;HDDC3;PDE1C;PDE7A;PGM2;PAPSS2;PDE4C;RRM2;NPR1;AK4;ADCY8;ENPP3	0.1442	0
Focal adhesion	0.216421	0.742876	0.95029	1	1	24/184	13.88%	COL6A5;THBS4;COL6A1;THBS1;COL4A4;COL6A6;COL9A1;LAMC2;ERBB2;FLNA;COL2A1;FLNC;CCND2;LAMB3;VCL;CRKL;MET;LAMA3;TNXB;MAPK8;IGF1;ROCK1;JUN;PDGFB	0.1388	0
VEGF signaling pathway	-0.24546	-0.742314	0.888614	1	1	12/53	23.79%	PLA2G4A;KDR;NOS3;MAPKAPK3;PTK2;MAPK3;MAPK13;PRKCB;PPP3CA;AKT3;BAD;PTGS2	0.2379	0
Signaling pathways regulating pluripotency of stem cells	-0.218648	-0.742194	0.944304	1	1	20/118	16.55%	INHBE;WNT2B;WNT8B;LIF;ESRRB;FZD10;FZD6;FZD8;BMP4;MEIS1;FZD5;DUSP9;ISL1;ZFHX3;TBX3;ID2;INHBA;WNT10A;MAPK3;MAPK13	0.1655	0
Steroid biosynthesis	-0.313731	-0.741289	0.805221	1	1	3/16	17.98%	CYP2R1;CYP27B1;EBP	0.1798	0
NOD-like receptor signaling pathway	-0.216266	-0.739965	0.944161	1	1	13/127	12.21%	OAS1B;NLRP3;NLRP6;FADD;ANTXR2;GBP7;NAIP2;RIPK2;TRAF5;ITPR3;TICAM1;TAB1;PLCB4	0.1221	0
Kaposi sarcoma-associated herpesvirus infection	-0.209391	-0.73767	0.96863	1	1	20/160	12.13%	H2-BL;H2-T-PS;GNG8;FOS;FADD;H2-M3;HCK;H2-T24;ANGPT2;ZFP36;CCND1;TRADD;CD200R1;TLR3;ITPR3;TICAM1;PIK3CG;H2-T23;CCR5;MAP2K6	0.1213	0
Fc epsilon RI signaling pathway	0.250455	0.737169	0.863478	1	1	16/55	26.96%	BTK;LCP2;LAT;MAP2K3;PLA2G4E;MAPK8;ALOX5AP;SYK;SOS2;FCER1G;MAPK14;KRAS;SOS1;RAF1;MAPK1;LYN	0.2696	0
Pancreatic cancer	0.239042	0.736881	0.887294	1	1	21/74	24.90%	CDKN1A;ERBB2;E2F2;NFKB1;MAPK8;TGFBR1;RPS6KB2;CHUK;RELA;BRCA2;RAD51;DDB2;POLK;TRP53;GADD45A;CDK4;E2F3;KRAS;CDK6;IKBKB;RAF1	0.249	0
C-type lectin receptor signaling pathway	-0.226383	-0.734859	0.924592	1	1	4/86	2.53%	CCL17;NLRP3;IL12A;CD209F	0.0253	0
Morphine addiction	-0.228187	-0.733055	0.921872	1	1	22/83	22.39%	GNG8;ADCY4;ADORA1;PDE7B;PDE10A;PDE3A;KCNJ6;GABRB2;ADCY5;PDE8B;GABRA1;GNG11;GABRG2;GABBR2;CACNA1A;GNB4;PRKCB;GNG7;PDE1B;KCNJ9;ADCY9;GABRD	0.2239	0
Parkinson disease	-0.214801	-0.729474	0.9569	1	1	51/120	34.41%	COX4I2;COX7A1;NDUFA4L2;UBA7;ADORA2A;LRRK2;DRD2;UBE2L6;NDUFS5;GNAL;UBA1Y;ADCY5;NDUFB4;COX6A1;NDUFA3;NDUFA1;COX6A2;UQCRFS1;NDUFA7;NDUFC2;PRKACA;NDUFA4;NDUFS4;NDUFA13;NDUFB4C;SLC25A5;NDUFB3;ATP5D;NDUFA11;NDUFA2;NDUFS1;NDUFC1;COX8A;NDUFB8;PINK1;NDUFA10;COX5A;COX7A2;NDUFS6;NDUFB6;ATP5G1;NDUFA9;NDUFS2;NDUFB11;PARK7;CYCS;ATP5J;COX6C;NDUFS3;NDUFS8;SLC25A4	0.3441	0
Platelet activation	-0.219075	-0.72926	0.940815	1	1	31/106	24.60%	TBXA2R;ADCY4;VWF;PLA2G4A;TBXAS1;MYLK;NOS3;PPP1CCB;GUCY1A2;ITPR3;PIK3CG;PLCB4;ADCY5;ORAI1;RASGRP2;PTGS1;MAPK3;MAPK13;F2R;ARHGEF12;PLCB2;MYLK3;APBB1IP;RASGRP1;AKT3;ADCY9;PPP1CA;GNAQ;PLCB1;PRKACA;ACTB	0.246	0
Apoptosis	0.221347	0.724899	0.934312	1	1	26/125	20.09%	FAS;BIRC5;TRAF1;PARP3;IL3RA;ERN1;PIDD1;TNFRSF10B;RIPK1;NFKBIA;NFKB1;APAF1;MAP3K14;MAPK8;LMNB2;JUN;CHUK;RELA;DFFB;ITPR2;LMNA;TRP53;GADD45A;CASP2;BIRC6;CSF2RB2	0.2009	0
mTOR signaling pathway	0.218357	0.723851	0.94911	1	1	21/141	17.82%	SGK1;ATP6V1C2;WNT10B;WNT3;PRR5;SKP2;WNT6;DVL2;GRB10;SLC38A9;DVL3;IGF1;DDIT4;EIF4E2;RPS6KB2;CHUK;FZD4;IRS1;WNT9A;TELO2;NPRL2	0.1782	0
Hepatitis C	-0.213136	-0.722657	0.960428	1	1	13/124	11.02%	OAS1B;CLDN22;EGF;CLDN23;FADD;RSAD2;IFIT1BL1;CLDN14;CCND1;PPARA;TRADD;TLR3;TICAM1	0.1102	0
Metabolism of xenobiotics by cytochrome P450	0.263259	0.721088	0.852598	1	1	5/35	7.23%	MGST1;ALDH3B2;GSTP2;ALDH1A3;GSTO2	0.0723	0
Drug metabolism	0.238901	0.720163	0.895462	1	1	7/66	7.23%	MGST1;UPB1;ALDH3B2;GSTP2;FMO2;ALDH1A3;GSTO2	0.0723	0
Carbohydrate digestion and absorption	-0.265391	-0.716402	0.869965	1	1	13/28	31.55%	LCT;HK3;PLCB2;PRKCB;FXYD2;ATP1A3;AKT3;ATP1A1;ATP1B1;ATP1B2;PIK3CB;PIK3R3;ATP1B3	0.3155	0
Thyroid hormone synthesis	-0.234247	-0.715418	0.919107	1	1	22/58	26.03%	ADCY4;CREB3L3;GPX1;CREB3L1;CREB5;ITPR3;PLCB4;ADCY5;GPX7;HSP90B1;ASGR1;PLCB2;PRKCB;FXYD2;ATP1A3;ADCY9;GNAQ;ATP1A1;PLCB1;PRKACA;ATF6B;ATP1B1	0.2603	0
Fructose and mannose metabolism	-0.261523	-0.709806	0.873637	1	1	3/29	8.80%	AKR1B8;SORD;AKR1B10	0.088	0
Melanogenesis	0.224197	0.708387	0.932477	1	1	7/87	8.90%	DCT;TYRP1;WNT10B;WNT3;WNT6;GNAI3;DVL2	0.089	0
Oocyte meiosis	0.219876	0.705196	0.945853	1	1	16/97	19.98%	CCNB2;STAG3;PLK1;CPEB1;CCNB1;AURKA;CDC20;REC8;IGF1;ADCY8;PPP2R1B;ANAPC10;ITPR2;SMC3;ADCY7;ESPL1	0.1998	0
Thyroid hormone signaling pathway	-0.209209	-0.704258	0.969887	1	1	40/110	31.55%	ESR1;PLN;TBC1D4;BMP4;RXRG;NOTCH3;CCND1;PLCB4;SLC16A10;MAPK3;RCAN2;PLCB2;ITGAV;NCOA1;PRKCB;FXYD2;ATP1A3;RXRB;AKT3;ATP1A1;SLCO1C1;BAD;ATP2A2;PLCB1;PRKACA;ACTB;ATP1B1;MED27;KAT2B;STAT1;MED1;NOTCH1;MYC;DIO2;ATP1B2;MED14;KAT2A;PIK3CB;PIK3R3;ATP1B3	0.3155	0
Hippo signaling pathway	0.211367	0.703986	0.965772	1	1	29/145	19.58%	AMH;BIRC5;TRP73;WNT10B;WNT3;TEAD3;CRB1;ID1;SMAD1;WNT6;DVL2;CRB2;CCND2;BMP2;FRMD6;RASSF1;TGFBR1;DVL3;FZD4;PPP2R1B;AJUBA;BMP5;WNT9A;SCRIB;SERPINE1;WTIP;AXIN1;SMAD7;TCF7	0.1958	0
Colorectal cancer	-0.215817	-0.699414	0.955992	1	1	13/84	16.33%	EGF;MLH1;FOS;CCND1;GADD45B;TCF7L1;MSH2;TGFBR2;BAK1;BBC3;TGFA;GADD45G;MAPK3	0.1633	0
Alcoholism	0.218209	0.699287	0.951535	1	1	3/96	0.84%	SLC6A3;TH;SLC18A2	0.0084	0
Aldosterone-regulated sodium reabsorption	-0.259054	-0.699041	0.889048	1	1	16/29	31.55%	INSR;SCNN1A;SFN;MAPK3;PRKCB;FXYD2;ATP1A3;ATP1A1;ATP1B1;NEDD4L;ATP1B2;NR3C2;SLC9A3R2;PIK3CB;PIK3R3;ATP1B3	0.3155	0
Regulation of lipolysis in adipocytes	-0.23695	-0.698599	0.919082	1	1	13/47	23.95%	ADCY4;ADORA1;IRS4;INSR;NPY;ADCY5;PTGS1;ADRB2;ADRB1;AKT3;ADCY9;PTGS2;PRKACA	0.2395	0
MAPK signaling pathway	-0.187651	-0.691984	0.997744	1	1	52/268	18.74%	EGF;NTF3;FGF23;FOS;PLA2G4A;FGF3;HSPA1L;PGF;NGFR;KDR;DUSP1;TEK;VEGFC;INSR;ANGPT2;CACNG6;FGF22;FGF5;PDGFD;TRADD;PTPN7;IL1R1;FGF17;GADD45B;KITL;DUSP2;TAB1;MECOM;DUSP9;MAPKAPK3;MAP2K6;FLT1;NTRK1;IRAK4;TGFBR2;STK3;RRAS;RASGRP2;TGFA;GADD45G;PTPN5;MAPK3;IGF2;MAPK13;PDGFRB;CACNG7;FGF16;CACNG4;CACNG2;FGFR3;PAK1;CACNA1A	0.1874	0
Arginine biosynthesis	0.297631	0.687774	0.86088	1	1	3/15	13.40%	ASL;ACY1;GPT2	0.134	0
Ubiquitin mediated proteolysis	-0.199755	-0.686513	0.986503	1	1	46/130	35.78%	MID1;UBA7;SOCS1;SIAH1B;ANAPC13;UBE2L6;KLHL13;FBXO2;UBA1Y;NHLRC1;FBXW7;UBE2E1;CUL4B;UBE2A;BIRC3;UBE2W;UBOX5;BRCA1;BTRC;UBE2Q2;PML;UBA3;HERC4;FBXW11;ELOB;UBE2S;COP1;NEDD4L;TRIM37;ITCH;UBE3C;KEAP1;UBE2Q1;UBE2M;HERC3;STUB1;CUL5;CDC34;UBE2E2;ANAPC11;WWP1;ELOC;CBLB;DDB1;TRIM32;RHOBTB2	0.3578	0
Bile secretion	-0.234988	-0.685512	0.929216	1	1	16/44	23.95%	ADCY4;ABCB1B;ABCC4;SLC22A8;ADCY5;ABCB1A;ABCC3;CFTR;EPHX1;SCARB1;FXYD2;ATP1A3;ABCG2;ADCY9;ATP1A1;PRKACA	0.2395	0
Hepatitis B	0.204578	0.680954	0.979985	1	1	19/142	14.21%	FAS;BIRC5;TLR2;NFATC1;CDKN1A;IKBKE;E2F2;MAP2K3;MAP3K1;TICAM2;IRF7;NFKBIA;CCNA2;NFKB1;APAF1;MAPK8;TGFBR1;JUN;CHUK	0.1421	0
Long-term potentiation	-0.21949	-0.678812	0.957125	1	1	26/62	35.93%	PPP1CCB;CAMK4;GRIN2C;ITPR3;PLCB4;MAPK3;PLCB2;PRKCB;PPP3CA;PPP1CA;GNAQ;PLCB1;PRKACA;CALM2;PPP1R1A;RPS6KA2;CALM3;PPP3R1;CAMK2G;CALM1;GRIN2B;RPS6KA3;ADCY1;PLCB3;HRAS;PRKCA	0.3593	0
Small cell lung cancer	0.216377	0.677191	0.957793	1	1	26/87	24.49%	TRAF1;COL4A4;CDKN1A;LAMC2;SKP2;E2F2;NFKBIA;LAMB3;NFKB1;LAMA3;APAF1;CHUK;RELA;COL4A5;DDB2;POLK;COL4A6;TRP53;GADD45A;CDK4;COL4A2;E2F3;TRAF6;BIRC2;CDK6;IKBKB	0.2449	0
Selenocompound metabolism	-0.28629	-0.677136	0.879579	1	1	3/16	16.28%	INMT;SEPHS2;SCLY	0.1628	0
Chemokine signaling pathway	-0.195011	-0.673597	0.991634	1	1	33/139	23.95%	CCL17;PF4;GNG8;ADCY4;HCK;ITK;SHC3;VAV3;PIK3CG;CCR5;PLCB4;ADCY5;PTK2;RASGRP2;CXCL12;ELMO1;GNG11;PREX1;MAPK3;PTK2B;PAK1;PLCB2;GNB4;PRKCB;GNG7;CCL28;AKT3;ADCY9;CCL25;SHC4;BAD;PLCB1;PRKACA	0.2395	0
Necroptosis	-0.200824	-0.670563	0.987841	1	1	15/105	17.02%	TNFSF10;NLRP3;PLA2G4A;FADD;STAT4;TRADD;TLR3;TRAF5;STAT6;TICAM1;CHMP1B;CAPN1;FTH1;IFNGR2;SMPD1	0.1702	0
Nicotine addiction	0.245307	0.664789	0.912022	1	1	1/33	0.72%	GABRR2	0.0072	0
Non-small cell lung cancer	-0.210249	-0.657094	0.972022	1	1	9/65	16.33%	EGF;FHIT;RXRG;CCND1;GADD45B;BAK1;TGFA;GADD45G;MAPK3	0.1633	0
ErbB signaling pathway	-0.203452	-0.656904	0.98286	1	1	2/81	1.67%	BTC;EGF	0.0167	0
Hepatocellular carcinoma	-0.185376	-0.649293	0.998291	1	1	24/158	16.36%	WNT2B;GSTA3;WNT8B;DPF3;FZD10;FZD6;FZD8;GSTM7;FRAT1;CCND1;SHC3;GADD45B;FZD5;TCF7L1;TGFBR2;BAK1;SMARCA4;GSTM6;TGFA;WNT10A;GADD45G;ACTL6A;MAPK3;IGF2	0.1636	0
Longevity regulating pathway	-0.195069	-0.63902	0.993335	1	1	9/94	10.17%	ADCY4;HSPA1L;CREB3L3;KL;IRS4;INSR;CREB3L1;CREB5;CAMK4	0.1017	0
RNA degradation	-0.201433	-0.638697	0.983871	1	1	2/73	1.03%	BTG2;PABPC4L	0.0103	0
Other glycan degradation	-0.261129	-0.638667	0.915071	1	1	3/18	15.40%	NEU2;GLB1;AGA	0.154	0
Ribosome biogenesis in eukaryotes	0.206009	0.63757	0.97761	1	1	35/77	35.88%	GNL2;NVL;NXT1;UTP14B;NXF1;GNL3;MDN1;NOP56;MPHOSPH10;POP1;NOP58;IMP4;UTP4;FBL;UTP15;XRN1;EMG1;LSG1;WDR3;NOB1;TCOF1;RPP25;BMS1;RCL1;NAT10;UTP18;MT-RNR1;MT-RNR2;PWP2;SPATA5;POP4;XRN2;GNL3L;WDR43;RIOK1	0.3588	0
Aminoacyl-tRNA biosynthesis	-0.218956	-0.633866	0.961934	1	1	12/43	29.95%	LARS2;PARS2;TARSL2;DARS2;KARS;SARS2;DARS;AARS2;TARS;LARS;YARS;PSTK	0.2995	0
Fc gamma R-mediated phagocytosis	0.201931	0.633764	0.985029	1	1	14/84	19.02%	NCF1;LAT;PLA2G4E;ASAP3;CRKL;MARCKSL1;DOCK2;RPS6KB2;MYO10;SYK;SPHK1;PLPP2;PTPRC;MARCKS	0.1902	0
Type II diabetes mellitus	-0.220513	-0.631268	0.962307	1	1	8/40	19.48%	SOCS1;IRS4;INSR;GCK;MAPK3;HK3;CACNA1A;KCNJ11	0.1948	0
Circadian entrainment	-0.19298	-0.626643	0.991892	1	1	23/87	24.11%	GNG8;ADCY4;FOS;GUCY1A2;GRIN2C;ITPR3;KCNJ6;PLCB4;ADCY5;NOS1AP;GNG11;MAPK3;PLCB2;GNB4;PRKCB;GNG7;KCNJ9;ADCY9;GNAQ;RASD1;PLCB1;PRKACA;CALM2	0.2411	0
Homologous recombination	0.22412	0.616908	0.954716	1	1	10/36	21.68%	RAD54B;BLM;TOP3B;TOP3A;POLD3;BRCA2;RAD51;UIMC1;RAD54L;RAD52	0.2168	0
Tight junction	0.183965	0.614071	0.998304	1	1	23/139	19.28%	CLDN19;MYH8;MYH4;CGN;ARHGAP17;ERBB2;MYH11;MAP3K1;CD1D1;MYH9;MARVELD2;YBX3;MAPK8;TJAP1;ROCK1;JUN;BVES;PPP2R1B;MYH2;SCRIB;RAPGEF6;CACNA1D;RUNX1	0.1928	0
Chagas disease (American trypanosomiasis)	0.193931	0.606599	0.990798	1	1	13/83	15.85%	FAS;TLR2;C3;GNAI3;NFKBIA;NFKB1;MAPK8;TGFBR1;JUN;CHUK;TLR9;RELA;PPP2R1B	0.1585	0
Adherens junction	0.198587	0.605685	0.987418	1	1	8/70	12.77%	SNAI1;ERBB2;FARP2;VCL;MET;PTPN1;TGFBR1;IQGAP1	0.1277	0
Porphyrin and chlorophyll metabolism	0.235468	0.605598	0.953288	1	1	3/25	11.00%	ALAS2;HMOX1;PPOX	0.11	0
Endocytosis	-0.165659	-0.602264	1	1	1	95/235	37.35%	IL2RB;H2-BL;H2-T-PS;H2-M3;HSPA1L;H2-T24;WASHC3;ASAP2;PARD6B;H2-T23;CCR5;TFRC;EHD2;CHMP1B;KIF5C;IL2RG;TGFBR2;CAV1;EHD3;H2-Q1;ASAP1;FGFR3;GBF1;H2-T22;WIPF3;PLD2;PSD4;KIF5B;ZFYVE9;KIF5A;SNX3;H2-D1;CHMP6;CAPZA2;PARD6A;PML;IQSEC3;CHMP3;VPS35;RAB4A;WIPF1;GIT1;PARD6G;WASHC5;PIP5K1B;PARD3;CAV2;SNF8;ARF6;CAPZB;H2-Q2;DNM3;PRKCZ;IQSEC1;PDGFRA;NEDD4L;CLTA;ITCH;MVB12A;TSG101;RAB7;RAB11B;AP2A1;VPS45;USP8;CLTC;…	0.3735	0
Renal cell carcinoma	0.193902	0.591615	0.992452	1	1	15/67	26.44%	CDKN1A;CRKL;ARNT;MET;JUN;PDGFB;PAK4;SOS2;PAK6;CREBBP;EP300;KRAS;SOS1;RAF1;MAPK1	0.2644	0
Axon guidance	0.173211	0.590072	0.999813	1	1	43/174	26.69%	ABLIM3;DPYSL5;EPHA2;EPHA8;GNAI3;RHOD;SMO;EPHB3;MET;PLXNA3;SEMA3F;SEMA4B;SEMA3B;ROCK1;SSH3;CXCR4;EFNB1;PAK4;DPYSL2;EFNB3;SEMA4F;PLXNB2;GNAI2;SEMA6D;L1CAM;ABL1;PAK6;NCK1;BMP7;KRAS;SRGAP3;RASA1;SLIT2;PTCH1;NTNG1;SEMA4G;SSH1;PLXNC1;RAF1;SEMA4C;BOC;MAPK1;FES	0.2669	0
Fatty acid degradation	0.212754	0.585515	0.974475	1	1	1/36	1.85%	CPT1B	0.0185	0
GnRH signaling pathway	-0.181257	-0.581588	0.996459	1	1	20/77	24.27%	ADCY4;PLA2G4A;ITPR3;MMP14;MAP2K6;PLCB4;ADCY5;MAPK3;MAPK13;HBEGF;PTK2B;PLCB2;PRKCB;PLD2;ADCY9;GNAQ;PLCB1;PRKACA;CALM2;MAPK10	0.2427	0
AGE-RAGE signaling pathway in diabetic complications	0.182827	0.578834	0.997306	1	1	23/92	23.45%	AGER;NFATC1;COL4A4;COL3A1;NFKB1;MAPK8;TGFBR1;JUN;EGR1;MMP2;RELA;COL4A5;PLCD4;COL4A6;SERPINE1;PLCD1;CDK4;COL4A2;CYBB;STAT5B;MAPK14;F3;KRAS	0.2345	0
Cysteine and methionine metabolism	0.203933	0.570702	0.980664	1	1	10/39	24.97%	AMD2;IL4I1;DNMT3B;MAT2A;DNMT3A;BCAT2;BCAT1;CTH;MRI1;ENOPH1	0.2497	0
Glyoxylate and dicarboxylate metabolism	0.218532	0.570405	0.970143	1	1	8/26	26.47%	HOGA1;HYI;GLDC;ACSS1;SHMT1;ACO1;SHMT2;GCSH	0.2647	0
DNA replication	-0.201743	-0.564042	0.983016	1	1	16/35	34.28%	MCM2;POLD4;RFC4;RFC1;MCM5;POLD1;RFC3;RNASEH2A;POLD2;RPA1;FEN1;MCM3;PCNA;PRIM1;POLE;PRIM2	0.3428	0
Glioma	-0.175895	-0.553006	0.99854	1	1	14/70	22.65%	EGF;CCND1;CAMK4;SHC3;GADD45B;BAK1;TGFA;GADD45G;MAPK3;PDGFRB;PRKCB;CAMK1D;AKT3;SHC4	0.2265	0
Protein export	0.209656	0.550203	0.980849	1	1	1/27	2.75%	SRP54B	0.0275	0
mRNA surveillance pathway	0.172824	0.540251	0.99924	1	1	18/85	20.27%	PCF11;PPP2R3D;NXT1;SMG1;CPSF4;PABPN1;NXF1;UPF3B;CASC3;PNN;PPP2R1B;SRRM1;ALYREF;ACIN1;PPP2R3A;PABPC5;CPSF1;CSTF3	0.2027	0
Glucagon signaling pathway	-0.16755	-0.538445	0.999163	1	1	26/81	30.49%	CREB3L3;GCK;CREB3L1;PPARA;PHKA1;CREB5;ITPR3;PLCB4;PLCB2;PRKAA1;PPP3CA;AKT3;GNAQ;PLCB1;PRKACA;CALM2;PRKAB1;CALM3;PDE3B;ACACB;PPP3R1;CAMK2G;PDHB;LDHA;LDHB;GNAS	0.3049	0
RNA polymerase	0.203348	0.532288	0.984026	1	1	6/26	22.52%	POLR3E;POLR2H;POLR1B;POLR3D;POLR3F;POLR2D	0.2252	0
Basal transcription factors	0.187301	0.525515	0.992326	1	1	4/39	13.12%	GTF2E2;TAF4;TBP;TAF12	0.1312	0
Neurotrophin signaling pathway	0.157467	0.514597	1	1	1	24/114	24.90%	TRP73;MAP3K1;NFKBIA;CRKL;NFKB1;MAPK8;JUN;RELA;IRS1;TRP53;SOS2;SHC2;ABL1;ARHGDIB;TRAF6;MAPK14;KRAS;MAP3K3;SOS1;RPS6KA6;MATK;IKBKB;RPS6KA1;RAF1	0.249	0
Long-term depression	0.170219	0.501343	0.998843	1	1	18/55	30.17%	PLA2G4E;GNAI3;RYR1;PRKG1;IGF1;CRHR1;GRIA3;PPP2R1B;ITPR2;GNAI2;GNA13;KRAS;RAF1;MAPK1;LYN;GRIA1;GRID2;GRIA2	0.3017	0
Lysosome	0.154213	0.498325	1	1	1	13/113	19.85%	HYAL1;AP1G2;AP1M2;CLN3;GALNS;IDUA;TCIRG1;SLC11A2;AP1S3;SUMF1;CD68;PPT2;MCOLN1	0.1985	0
Acute myeloid leukemia	0.163789	0.494072	0.999026	1	1	17/62	26.44%	PER2;NFKB1;RPS6KB2;CHUK;RELA;SOS2;RUNX1;TCF7;STAT5B;KRAS;SOS1;IKBKB;DUSP6;RAF1;CEBPA;CSF1R;MAPK1	0.2644	0
Arginine and proline metabolism	0.173418	0.493954	0.997425	1	1	6/43	15.71%	HOGA1;AMD2;P4HA2;PRODH;CNDP1;P4HA1	0.1571	0
Sphingolipid signaling pathway	0.152294	0.493006	0.999808	1	1	28/112	26.44%	ADORA3;PPP2R3D;GNAI3;ACER2;ABCC1;NFKB1;MAPK8;ROCK1;RELA;SPHK1;PPP2R1B;CERS4;CERS5;TRP53;PPP2R3A;SGPL1;GNAI2;NSMAF;FCER1G;SMPD2;BDKRB2;MAPK14;GNA13;KRAS;RAF1;S1PR5;TRAF2;MAPK1	0.2644	0
Insulin signaling pathway	-0.144704	-0.490535	1	1	1	24/122	24.36%	SOCS1;IRS4;INSR;GCK;PHKA1;PPP1CCB;SHC3;SORBS1;MAPK3;INPP5K;PPP1R3F;HK3;PPP1R3D;PRKAA1;AKT3;SH2B2;PPP1CA;SHC4;BAD;SREBF1;PRKACA;CALM2;MAPK10;PRKAB1	0.2436	0
Salmonella infection	0.160731	0.487469	0.999027	1	1	17/67	27.32%	LBP;FLNA;FLNC;NFKB1;CASP1;MAPK8;ROCK1;JUN;RELA;FLNB;PKN2;ARPC5;MAPK14;TLR5;PKN1;MAPK1;DYNC1H1	0.2732	0
Glycosylphosphatidylinositol (GPI)-anchor biosynthesis	-0.181826	-0.480643	0.993314	1	1	12/25	35.29%	PIGZ;PIGB;PIGW;PIGS;GPLD1;PIGO;PIGK;PIGYL;PIGF;GPAA1;PIGT;PIGP	0.3529	0
Choline metabolism in cancer	-0.146165	-0.480259	1	1	1	13/94	19.73%	EGF;FOS;PLA2G4A;PDGFD;PCYT1B;SLC22A3;DGKK;DGKI;MAPK3;PDGFRB;SLC44A1;PRKCB;PLD2	0.1973	0
Nucleotide excision repair	-0.162499	-0.473616	0.998362	1	1	19/43	35.05%	POLD4;RFC4;RFC1;POLD1;RAD23A;CUL4B;GTF2H4;CCNH;RAD23B;MNAT1;RFC3;POLD2;RPA1;XPA;GTF2H3;PCNA;POLE;ERCC3;DDB1	0.3505	0
RNA transport	-0.135682	-0.473122	1	1	1	37/150	29.77%	PABPC4L;NUP210L;NXF7;MAGOHB;NUP93;RPP40;NUPL2;SNUPN;POP7;POP5;NUP107;GEMIN6;XPO1;SAP18B;RPP25L;NUP43;UPF3A;PABPC4;EIF5;EIF2B2;EIF4G1;GEMIN8;EIF2S1;RPP14;EIF4G2;THOC6;NXT2;EIF3G;EEF1A2;EIF1AX;TRNT1;UPF2;KPNB1;EIF4G3;RANGAP1;RPP30;THOC5	0.2977	0
Amino sugar and nucleotide sugar metabolism	0.164301	0.467605	0.999043	1	1	17/44	35.46%	CHIA1;PGM2;HKDC1;GNPNAT1;GMPPA;UGDH;NANP;NPL;GALT;HK2;GALE;NAGK;PMM2;GNPDA1;AMDHD2;UAP1L1;GPI1	0.3546	0
Valine, leucine and isoleucine degradation	-0.153787	-0.458759	0.999593	1	1	3/48	9.43%	AOX4;AOX3;EHHADH	0.0943	0
Protein processing in endoplasmic reticulum	0.134308	0.452252	1	1	1	10/149	13.36%	HSPA1B;HSPA1A;DNAJB1;ERN1;DNAJC1;SEC24D;MAN1A;MAPK8;DERL2;NFE2L2	0.1336	0
Autophagy	-0.128224	-0.43516	1	1	1	44/125	34.85%	DAPK2;IRS4;RAB7B;UVRAG;DEPTOR;RRAS;MAPK3;VMP1;PRKAA1;RB1CC1;BNIP3;DAPK3;CTSL;AKT3;WIPI1;BAD;EIF2S1;PRKACA;ATG9A;MAPK10;PIK3C3;CTSB;CFLAR;MRAS;CTSD;ATG5;PPP2CB;LAMP2;HMGB1;IGBP1;DAPK1;RAB7;PIK3CB;VAMP8;PIK3R3;CAMKK2;EIF2AK4;RRAGC;ATG13;LAMP1;PIK3R4;GABARAP;STK11;MAPK9	0.3485	0
N-Glycan biosynthesis	0.135129	0.386082	1	0.999727	1	6/47	18.27%	ALG6;ALG13;MAN1A;ALG3;DOLPP1;STT3A	0.1827	0
Central carbon metabolism in cancer	-0.122142	-0.379202	1	1	1	9/61	18.70%	GCK;G6PDX;NTRK1;MAPK3;PDGFRB;SIRT6;PDK1;HK3;FGFR3	0.187	0
Mitophagy	-0.103966	-0.320644	1	0.999987	1	62/62	89.65%	RAB7B;RRAS;BNIP3;RHOT1;ATG9A;MAPK10;MRAS;ATG5;BNIP3L;PINK1;RAB7;CITED2;USP8;GABARAP;CSNK2B;MAPK9;SRC;HRAS;MFN2;PGAM5;UBB;BCL2L13;TOMM7;BECN1;GABARAPL1;TAX1BP1;FIS1;RRAS2;MITF;E2F1;HIF1A;TBC1D17;TBC1D15;GABARAPL2;CSNK2A1;NBR1;BCL2L1;CSNK2A2;SQSTM1;USP30;USP15;FUNDC1;ULK1;ATF4;TBK1;TFE3;RHOT2;OPTN;MFN1;NRAS;SP1;EIF2AK3;FOXO3;AMBRA1;ATG9B;PRKN;KRAS;TRP53;RELA;JUN;MAPK8;TFEB	0.8965	0

## Sheet: KEGG_FUS_female
Term	ES	NES	NOM p-val	FDR q-val	FWER p-val	Tag %	Gene %	Lead_genes	GeneRatio	log(padjust)
Ribosome	0.582573	1.87793	0.0106495	1	0.5203	92/132	30.81%	N-R5S104;GM4925;RPL39;RPL22L1;RPS21;MRPL33;RPS29;RPL36;RPS27A;RPL12;RPS7;RPS27;RPL9;RPLP2;RPS19;RPL13;RPL38;RPL31;RPS2;RPL24;UBA52;RPS18;RPLP1;RPL13A;RPS25;RPL37;RPL36A;MRPS18C;RPL35;RPL41;RPS10;RPS12;RPL32;RPS17;RPL11;MRPL36;RPS14;RPS23;RPS9;RPL17;RPS11;MRPS21;FAU;RPS4X;MRPL17;RPL34;RPL10;RPL6;RPS15;RPL3;RPS5;RPL30;RPS28;RPL8;RPL18A;MRPL20;RPL35A;RPS24;RPL23;RPL37A;RPL36AL;RPL19;RPL14;RPL37RT;RP…	0.3081	0.283746
Staphylococcus aureus infection	0.644723	1.68708	0.0212909	1	0.8127	12/32	11.83%	DSG1C;H2-OA;H2-DMB2;MASP2;KRT10;H2-DMB1;C1S1;H2-DMA;H2-AB1;C3;FCGR3;H2-AA	0.1183	0.0900697
Olfactory transduction	0.594891	1.67018	0.025147	1	0.8348	9/48	4.54%	ANO2;OLFR1393;OLFR77;OLFR509;GNG7;OLFR1344;PDE1B;OLFR1388;RGS2	0.0454	0.0784176
Th17 cell differentiation	0.540703	1.63459	0.0231902	0.996019	0.8782	23/81	13.48%	IL2RB;CD4;RXRG;H2-OA;RORC;H2-DMB2;LCK;FOS;LAT;ZAP70;H2-DMB1;IL6RA;IL12RB1;H2-DMA;H2-AB1;IL2RG;MAPK12;MAPK13;RARA;IRF4;H2-AA;NFATC2;TGFB1	0.1348	0.0564066
Carbohydrate digestion and absorption	0.618893	1.60515	0.0293868	0.910167	0.9107	8/30	16.50%	AMY2A5;SIS;FXYD2;HK2;HK3;LCT;AMY1;PLCB2	0.165	0.0406247
Nicotine addiction	-0.569754	-1.59159	0.0379808	1	0.8555	17/33	20.08%	CHRNA6;GABRQ;SLC17A6;GABRB2;GABRA5;GRIN2D;GRIN2A;GABRA2;GRIN3A;GABRB1;GABRG1;GABRA3;GABRA1;CACNA1B;GABRG2;GRIA2;GRIN2B	0.2008	0.06778
Renin secretion	-0.502114	-1.5525	0.0404774	1	0.9031	11/58	8.71%	AQP1;CLCA3A1;NPR1;CALML4;PTGER2;ADRB3;ITPR3;CACNA1S;ADCYAP1;PRKG2;EDNRA	0.0871	0.0442642
Proximal tubule bicarbonate reclamation	-0.608269	-1.52212	0.0541987	1	0.9329	2/19	6.94%	AQP1;SLC9A3	0.0694	0.0301649
Tryptophan metabolism	0.566336	1.49453	0.0546705	1	0.9876	9/34	15.23%	IDO1;TDO2;DDC;AANAT;TPH1;IDO2;MAOB;KYAT3;AFMID	0.1523	0.00541892
Glycosaminoglycan degradation	-0.613278	-1.47983	0.0730552	1	0.9636	4/16	5.96%	HYAL3;HPSE;HYAL1;HYAL2	0.0596	0.0161032
Proteasome	0.523253	1.43947	0.0686567	1	0.9982	25/42	30.73%	PSMB8;SEM1;PSMA3;PSMA2;PSMB3;POMP;PSMA5;PSMA1;PSMD13;PSMB2;ADRM1;PSMA6;PSMB6;PSMC1;PSMA7;PSMC5;PSMD8;PSMB7;PSMB5;PSMC4;PSMB4;PSMD7;PSMD14;PSMA4;PSMD3	0.3073	0.000782434
Glycine, serine and threonine metabolism	0.542987	1.43733	0.0703374	1	0.9983	12/33	18.40%	AOC3;ALAS2;CHDH;GCAT;PIPOX;SARDH;SHMT1;MAOB;GAMT;AOC2;BPGM;CBS	0.184	0.000738929
Hematopoietic cell lineage	0.49629	1.43196	0.0652915	1	0.9985	15/58	8.12%	CD4;ITGA5;H2-OA;CD14;GP5;H2-DMB2;GP1BB;MME;H2-DMB1;IL6RA;H2-DMA;IL11RA2;H2-AB1;EPOR;CD38	0.0812	0.000651931
Cytokine-cytokine receptor interaction	0.444214	1.43192	0.0454201	1	0.9985	37/137	13.48%	IL2RB;IL20RB;INHBE;CD4;IL1RL1;IL17B;CCL17;CCR1;TNFRSF25;ACVRL1;IL12A;CD40;CCL6;IL16;TNFSF13;CCL9;IL6RA;AMH;IL12RB1;TNFRSF13C;CLCF1;TNFRSF4;IL11RA2;TNFRSF8;EDAR;EPOR;IL17RC;FAS;IL2RG;CCL19;CRLF2;CXCL16;AMHR2;NGFR;IL10RA;IL20RA;TGFB1	0.1348	0.000651931
Th1 and Th2 cell differentiation	0.479658	1.42491	0.0633333	0.977695	0.9986	16/70	10.15%	IL2RB;CD4;H2-OA;H2-DMB2;LCK;FOS;LAT;IL12A;ZAP70;H2-DMB1;IL12RB1;H2-DMA;H2-AB1;IL2RG;MAPK12;MAPK13	0.1015	0.000608438
African trypanosomiasis	0.563746	1.40056	0.0889643	1	0.9993	10/24	16.50%	IDO1;APOA1;IL12A;HBB-BT;MYD88;FAS;TLR9;IDO2;VCAM1;PLCB2	0.165	0.000304113
Folate biosynthesis	-0.534899	-1.36992	0.116406	1	0.9962	6/21	14.34%	TH;PCBD1;PCBD2;ALPL;MOCOS;AKR1B8	0.1434	0.00165346
Herpes simplex virus 1 infection	-0.353145	-1.36798	0.0163747	1	0.9964	107/355	19.93%	ZFP935;H2-OB;ZFP456;IRF7;H2-T10;ZFP354B;GM2026;ZFP712;GM3055;ZFP418;CASP8;ZFP994;ZFP300;H2-Q1;ZFP82;ZFP457;ZFP773;BST2;ZFP619;GM6710;ZFP563;ZFP58;ZFP458;H2-EB1;ZFP113;ZFP551;IFIH1;ZFP558;ZFP69;ZFP809;ZFP961;ZFP991;ZFP612;ZFP383;ZFP786;ZFP729A;TLR2;ZFP94;ZFP747;ZFP647;ZFP114;TAP1;BID;ZFP709;NECTIN1;ZFP937;OAS1A;H2-T24;ZFP57;ZFP454;POU2F2;GM14322;ZFP764;ZFP951;ZFP984;ZFP119A;ZFP7;ZFP108;ZFP93;ZFP95…	0.1993	0.00156628
Gastric acid secretion	-0.430643	-1.35613	0.0880403	1	0.9976	21/63	22.32%	KCNQ1;SLC9A4;CALML4;ITPR3;KCNE2;ATP4A;ADCY8;SLC26A7;CCKBR;PLCB4;PRKCA;CAMK2D;ADCY9;KCNJ16;MYLK;KCNJ10;KCNK10;ADCY1;GNAQ;CAMK2G;ADCY2	0.2232	0.00104356
Inflammatory bowel disease (IBD)	0.498805	1.34592	0.103112	1	1	12/38	13.48%	H2-OA;RORC;H2-DMB2;IL12A;NOD2;H2-DMB1;IL12RB1;H2-DMA;H2-AB1;IL2RG;H2-AA;TGFB1	0.1348	0
Asthma	0.632369	1.34066	0.153111	1	1	7/11	7.18%	H2-OA;H2-DMB2;CD40;H2-DMB1;H2-DMA;FCER1G;H2-AB1	0.0718	0
Cocaine addiction	0.485304	1.33728	0.108108	1	1	7/43	3.32%	DRD1;RGS9;DRD2;PPP1R1B;PDYN;ADCY5;DDC	0.0332	0
Primary immunodeficiency	0.539043	1.32235	0.133519	1	1	6/22	9.39%	CD4;LCK;CD40;ZAP70;TNFRSF13C;IL2RG	0.0939	0
Prolactin signaling pathway	-0.420522	-1.31571	0.107919	1	0.9994	4/61	1.80%	TH;GCK;PRLR;LHCGR	0.018	0.000260655
Renin-angiotensin system	0.571764	1.31224	0.148595	1	1	4/16	9.40%	AGTR1A;MME;ACE;ACE2	0.094	0
Chemical carcinogenesis	0.480372	1.31189	0.122095	1	1	13/40	15.14%	GSTA3;CYP3A13;UGT1A7C;NAT2;ADH1;PTGS2;ALDH3A1;SULT1A1;GSTP2;MGST1;HPGDS;HSD11B1;KYAT3	0.1514	0
Drug metabolism	0.442511	1.30796	0.106765	1	1	17/69	14.30%	UPB1;GSTA3;TK1;UGT1A7C;NAT2;XDH;ADH1;FMO2;ALDH3A1;UPP1;GSTP2;MGST1;UMPS;ITPA;HPGDS;DUT;MAOB	0.143	0
Oxidative phosphorylation	0.416602	1.30741	0.0948196	0.956123	1	57/109	31.28%	ATP6V0A4;NDUFC1;ATP5E;NDUFA1;NDUFB11;ATP5K;UQCR10;COX6B2;NDUFS6;COX6C;UQCR11;NDUFS4;ATP5J2;ATP6V1F;COX7C;NDUFA4L2;NDUFA3;NDUFA4;ATP6V1C2;NDUFS3;COX7A2L;NDUFS7;NDUFB9;ATP6V0E;NDUFS5;COX17;COX7A2;ATP5D;COX6A1;COX8A;NDUFAB1;SDHD;COX4I1;NDUFB4;ATP5G3;UQCRH;NDUFA7;NDUFB4C;ATP5O;NDUFA5;SDHC;ATP5G2;ATP5G1;NDUFB6;NDUFS8;NDUFB5;UQCRFS1;COX6B1;ATP5J;NDUFB7;ATP5L;UQCRQ;COX6A2;NDUFA2;ATP6V1E1;NDUFV3;COX5A	0.3128	0
Circadian rhythm	0.509474	1.30371	0.138294	0.927359	1	5/28	12.20%	RORC;PER1;BHLHE40;ARNTL;BHLHE41	0.122	0
Parkinson disease	0.411527	1.30095	0.0950407	0.897352	1	65/117	31.28%	ADORA2A;DRD1;DRD2;ADCY5;GNAL;PRKN;NDUFC1;SNCAIP;ATP5E;NDUFA1;NDUFB11;UQCR10;GPR37;COX6B2;NDUFS6;COX6C;LRRK2;UQCR11;NDUFS4;UBE2J2;UBE2G2;COX7C;NDUFA4L2;NDUFA3;NDUFA4;NDUFS3;COX7A2L;NDUFS7;NDUFB9;NDUFS5;COX7A2;ATP5D;COX6A1;COX8A;NDUFAB1;SDHD;COX4I1;UCHL1;NDUFB4;ATP5G3;UQCRH;NDUFA7;NDUFB4C;ATP5O;NDUFA5;SDHC;SLC25A5;ATP5G2;ATP5G1;NDUFB6;NDUFS8;NDUFB5;UQCRFS1;COX6B1;ATP5J;CYCS;NDUFB7;UQCRQ;COX6A2;UBE2…	0.3128	0
GABAergic synapse	-0.398518	-1.2927	0.11239	1	0.9996	29/79	22.32%	GNG4;GABRQ;SLC6A12;HAP1;SLC6A11;CACNA1S;SLC38A5;KCNJ6;GABRB2;GABRA5;ADCY8;SLC38A1;SLC6A13;GABRA2;GABRB1;PRKCA;GABRG1;ADCY9;GABRA3;CACNA1C;GABBR2;GABRA1;CACNA1B;ADCY1;SLC38A3;GABRG2;CACNA1D;NSF;ADCY2	0.2232	0.000173753
T cell receptor signaling pathway	0.415353	1.25135	0.136149	1	1	13/80	14.03%	CD4;LCK;FOS;LAT;ZAP70;GRAP2;MAP3K14;LCP2;TEC;MAPK12;MAPK13;NFATC2;HRAS	0.1403	0
Tyrosine metabolism	-0.47057	-1.24811	0.180717	1	0.9999	4/25	4.28%	TH;DCT;ALDH1A3;IL4I1	0.0428	4.34316e-05
Fructose and mannose metabolism	0.47909	1.23787	0.186253	1	1	4/29	8.61%	ALDOB;HK2;HK3;PFKFB1	0.0861	0
Leishmaniasis	0.429909	1.23278	0.160958	1	1	17/57	13.48%	H2-OA;H2-DMB2;FOS;IL12A;NCF1;H2-DMB1;H2-DMA;PTGS2;H2-AB1;CYBA;C3;MYD88;MAPK12;MAPK13;FCGR3;H2-AA;TGFB1	0.1348	0
Thyroid hormone synthesis	0.427186	1.23169	0.162259	1	1	4/57	5.79%	GPX6;IYD;ADCY5;FXYD2	0.0579	0
Hepatitis C	-0.354997	-1.21643	0.142522	1	1	9/122	4.70%	CLDN2;CLDN19;EGF;RSAD2;IFIT1;IRF7;CLDN1;CLDN22;CASP8	0.047	0
Wnt signaling pathway	-0.34646	-1.21264	0.13448	1	1	26/139	15.45%	LGR5;SFRP5;WNT6;LGR6;SFRP4;BAMBI;CTBP2;SFRP2;RSPO2;WNT5A;PRICKLE4;MYC;RSPO3;FZD9;SIAH1B;PLCB4;NLK;PRKCA;NFATC3;CAMK2D;LGR4;FZD10;WNT7A;MAPK8;NFATC1;WIF1	0.1545	0
Allograft rejection	0.475087	1.21225	0.210312	1	1	11/28	9.34%	H2-OA;H2-DMB2;H2-Q7;IL12A;CD40;H2-Q6;H2-DMB1;H2-DMA;H2-Q2;H2-AB1;FAS	0.0934	0
Amphetamine addiction	0.414968	1.20171	0.191115	1	1	8/59	4.65%	DRD1;ARC;PPP1R1B;PDYN;ADCY5;DDC;FOS;PPP1CCB	0.0465	0
Insulin secretion	-0.375702	-1.19736	0.172009	1	1	21/71	22.32%	GCK;ITPR3;CACNA1S;ADCYAP1;CREB5;ADCY8;PCLO;RYR2;KCNN1;PLCB4;GLP1R;PRKCA;CAMK2D;ADCY9;CACNA1C;SNAP25;ADCY1;CACNA1D;GNAQ;CAMK2G;ADCY2	0.2232	0
Starch and sucrose metabolism	0.470424	1.17782	0.242314	1	1	5/25	8.42%	AMY2A5;SIS;HK2;PYGL;HK3	0.0842	0
Transcriptional misregulation in cancer	0.364204	1.17537	0.179122	1	1	35/139	18.15%	NTRK1;IL2RB;RXRG;CD14;SPINT1;LMO2;CEBPB;CD40;FOXO1;LYL1;CEBPA;DUSP6;SLC45A3;IGFBP3;CCND2;AFF1;CDKN2C;GADD45A;BCL11B;PROM1;FLI1;RARA;NR4A3;NGFR;GADD45G;MLF1;ERG;ITGB7;HPGD;MAX;ATF1;RXRA;MDM2;RXRB;SUPT3	0.1815	0
Pertussis	0.407447	1.17438	0.21313	1	1	12/59	12.28%	ITGA5;CD14;TICAM2;FOS;IL12A;C1S1;C3;MYD88;MAPK12;MAPK13;CASP7;IRF8	0.1228	0
Steroid hormone biosynthesis	0.501805	1.1725	0.269087	1	1	5/17	14.25%	CYP3A13;UGT1A7C;CYP11A1;SULT2B1;HSD11B1	0.1425	0
Axon guidance	-0.324862	-1.1693	0.15846	1	1	65/174	27.39%	CXCR4;ABLIM3;EPHA6;NTNG1;MET;SEMA3C;EPHA5;SHH;ABLIM1;WNT5A;EPHA3;NRP1;BMP7;TRPC5;EFNA5;BOC;RHOD;RASA1;PLXNA3;PLXNA4;SLIT2;SEMA4G;MYL9;SEMA3B;SEMA3A;EFNA2;TRPC4;SEMA6D;NTN4;PRKCA;NFATC3;CAMK2D;PLXNA1;DPYSL5;ROBO3;UNC5C;LIMK1;SRGAP3;PAK1;PTK2;WNT5B;EPHB2;PLXNC1;SLIT1;BMPR2;NFATC4;KRAS;WNT4;SSH3;CAMK2G;PAK3;PIK3CD;PLXNA2;SEMA4A;SEMA4C;SEMA6C;SEMA4F;SEMA5A;FES;PPP3CC;SEMA3D;ROBO2;SEMA6A;L1CAM;EPHA4	0.2739	0
Pyrimidine metabolism	0.407886	1.15486	0.232893	1	1	8/53	10.15%	UPB1;PNP2;TK1;NT5E;DCTPP1;DCTD;ENTPD3;UPP1	0.1015	0
Tight junction	-0.327987	-1.15089	0.186987	1	1	24/141	16.87%	CLDN2;CLDN19;MARVELD2;IGSF5;MAP3K1;MYH15;LLGL2;CLDN1;CLDN22;MPDZ;MYH7B;MAGI1;TUBA1C;MICALL2;MYL9;JAM2;CGNL1;CD1D1;RUNX1;MAPK8;AFDN;MYH8;BVES;EPB41L4B	0.1687	0
Melanoma	-0.366498	-1.15052	0.21334	1	1	10/65	8.95%	EGF;FGF23;IGF1;FGF10;FGF22;MET;PDGFD;CDH1;HGF;MITF	0.0895	0
Notch signaling pathway	-0.382452	-1.14861	0.230905	1	1	18/48	29.84%	MAML3;CTBP2;APH1B;NCOR2;NOTCH2;HES1;JAG2;MAML2;PSEN1;CIR1;DTX2;MAML1;RBPJ;NOTCH1;NUMB;DLL1;DTX4;EP300	0.2984	0
Leukocyte transendothelial migration	-0.345492	-1.14387	0.209994	1	1	8/93	5.03%	CLDN2;CYBB;CLDN19;CXCR4;MMP9;CLDN1;CLDN22;VAV3	0.0503	0
Autoimmune thyroid disease	0.446721	1.13551	0.288264	1	1	10/28	9.34%	H2-OA;H2-DMB2;H2-Q7;CD40;H2-Q6;H2-DMB1;H2-DMA;H2-Q2;H2-AB1;FAS	0.0934	0
Glycerophospholipid metabolism	0.373357	1.13547	0.236398	1	1	14/84	13.62%	GPAT2;DGKK;PLB1;CHAT;PLA2G3;ETNPPL;PLD1;PEMT;GPAT3;CRLS1;LPIN3;DGKB;PLD4;CHKA	0.1362	0
Pentose phosphate pathway	0.451078	1.13175	0.298751	1	1	7/25	25.33%	ALDOB;RBKS;TKTL2;DERA;PGM1;TALDO1;ALDOC	0.2533	0
Metabolism of xenobiotics by cytochrome P450	0.416774	1.12533	0.285522	1	1	10/37	14.25%	GSTA3;UGT1A7C;ADH1;ALDH3A1;CBR3;GSTP2;CYP2S1;MGST1;HPGDS;HSD11B1	0.1425	0
Antigen processing and presentation	0.391083	1.12076	0.267057	1	1	9/54	7.18%	CD4;H2-OA;H2-DMB2;H2-Q7;H2-Q6;H2-DMB1;H2-DMA;H2-Q2;H2-AB1	0.0718	0
Nitrogen metabolism	0.509768	1.12051	0.335165	1	1	7/13	27.91%	CAR3;CPS1;CAR12;CAR14;CAR5B;CAR15;CAR4	0.2791	0
Arginine biosynthesis	0.486419	1.1195	0.320635	1	1	6/16	19.62%	ARG2;CPS1;ACY1;GPT2;ASS1;ASL	0.1962	0
Linoleic acid metabolism	0.51669	1.11895	0.33704	1	1	3/12	4.01%	PLB1;CYP3A13;PLA2G3	0.0401	0
Mucin type O-glycan biosynthesis	-0.430548	-1.11542	0.303854	1	1	3/23	4.88%	GCNT1;GALNT3;ST3GAL1	0.0488	0
Type I diabetes mellitus	0.420658	1.11508	0.29366	1	1	10/35	9.34%	H2-OA;H2-DMB2;H2-Q7;IL12A;H2-Q6;H2-DMB1;H2-DMA;H2-Q2;H2-AB1;FAS	0.0934	0
Thiamine metabolism	0.510975	1.11454	0.338718	1	1	1/12	0.76%	AK7	0.0076	0
Human T-cell leukemia virus 1 infection	0.330764	1.10956	0.238924	1	1	22/199	9.39%	IL2RB;EGR2;CD4;H2-OA;H2-DMB2;H2-Q7;LCK;ADCY5;FOS;CD40;H2-Q6;EGR1;H2-DMB1;H2-DMA;TNFRSF13C;H2-Q2;H2-AB1;MAP3K14;CCNA2;CCND2;CDKN2C;IL2RG	0.0939	0
Pentose and glucuronate interconversions	0.476781	1.10271	0.346287	1	1	3/16	11.11%	UGT1A7C;KL;DCXR	0.1111	0
Alcoholism	0.352248	1.09285	0.27949	1	1	9/95	4.65%	ADORA2A;DRD1;DRD2;GNG7;PPP1R1B;PDYN;ADCY5;DDC;PPP1CCB	0.0465	0
PPAR signaling pathway	0.381315	1.08925	0.307138	1	1	6/54	4.61%	SCD4;RXRG;PLIN4;APOA1;CPT1B;LPL	0.0461	0
Breast cancer	-0.31321	-1.089	0.263442	1	1	30/132	19.40%	EGF;WNT6;HEY2;FGF23;IGF1;HEYL;FGF10;FGF22;WNT5A;BRCA2;MYC;NFKB2;SHC3;FZD9;RB1;SHC1;POLK;NOTCH2;HES1;FZD10;WNT7A;FGF16;JAG2;SP1;FZD8;MTOR;FRAT2;WNT5B;FGF18;E2F1	0.194	0
IL-17 signaling pathway	0.377115	1.08416	0.315579	1	1	10/56	11.82%	IL17B;CCL17;CEBPB;FOS;PTGS2;IL17RC;IKBKE;MAPK12;MAPK13;TNFAIP3	0.1182	0
Cell adhesion molecules (CAMs)	-0.318647	-1.08403	0.280164	1	1	18/111	7.92%	CLDN2;CDH3;CLDN19;H2-OB;SIGLEC1;H2-T10;CD80;CD28;CLDN1;CLDN22;H2-Q1;NTNG1;CDH1;NECTIN3;H2-EB1;NCAM2;CDH4;SDC1	0.0792	0
Phototransduction	-0.469681	-1.08387	0.360312	1	1	3/13	2.12%	PDE6A;CALML4;GUCY2F	0.0212	0
Intestinal immune network for IgA production	0.424154	1.0823	0.349898	1	1	15/28	17.46%	H2-OA;H2-DMB2;CD40;TNFSF13;H2-DMB1;H2-DMA;TNFRSF13C;H2-AB1;MAP3K14;ICOSL;H2-AA;TGFB1;ITGB7;TNFSF13B;IL15RA	0.1746	0
Prion diseases	0.424032	1.06968	0.359322	1	1	3/26	5.25%	CASP12;PRNP;EGR1	0.0525	0
Bladder cancer	-0.375116	-1.0694	0.333833	1	1	6/37	11.19%	EGF;MMP9;TYMP;CDH1;MYC;RB1	0.1119	0
Glycosaminoglycan biosynthesis	-0.353665	-1.06803	0.323529	1	1	6/51	7.34%	HS3ST3A1;NDST4;HS3ST3B1;NDST3;ST3GAL1;HS3ST1	0.0734	0
Glycerolipid metabolism	0.372966	1.06022	0.352717	1	1	8/52	13.08%	GPAT2;DGKK;LPL;DGAT2;GPAT3;LPIN3;DGKB;PNPLA2	0.1308	0
Graft-versus-host disease	0.419081	1.05995	0.369636	1	1	10/27	11.83%	H2-OA;H2-DMB2;H2-Q7;H2-Q6;H2-DMB1;H2-DMA;H2-Q2;H2-AB1;FAS;H2-AA	0.1183	0
Arachidonic acid metabolism	0.385752	1.05946	0.359751	1	1	8/40	8.83%	GPX6;PLB1;ALOX12B;PLA2G3;LTC4S;PTGS2;CBR3;ALOX5	0.0883	0
Glutamatergic synapse	-0.31452	-1.059	0.315953	1	1	31/103	20.98%	GNG4;PLA2G4B;ITPR3;HOMER1;SLC17A6;GRIN2D;HOMER2;GRM2;KCNJ3;GRM8;GRIK3;ADCY8;SLC38A1;GRM7;PLCB4;SLC1A6;GRIN2A;GRIN3A;PRKCA;ADCY9;DLGAP1;CACNA1C;SHANK2;SHANK1;ADCY1;SLC38A3;GRIA2;GRIN2B;GRM3;CACNA1D;GNAQ	0.2098	0
Neuroactive ligand-receptor interaction	0.311811	1.05107	0.319433	1	1	42/213	10.79%	GALR1;LTB4R2;NTS;ADORA2A;DRD1;DRD2;PENK;TAC1;HTR1D;LPAR2;ADRA2B;TACR3;MC5R;P2RY14;HTR1B;PDYN;GM10334;CRHR2;SCTR;AGTR1A;CYSLTR1;P2RY1;GPR83;CHRM4;TACR1;CHRNA1;NPY2R;ADORA3;DRD4;ADRA2C;GLP2R;CHRNB1;INSL5;P2RX5;GRP;C3;DRD5;CNR1;P2RY6;P2RX1;PTGER1;OPRK1	0.1079	0
RIG-I-like receptor signaling pathway	-0.351242	-1.0493	0.343952	1	1	6/47	7.72%	MAP3K1;IRF7;RNF125;CASP8;DHX58;IFIH1	0.0772	0
Natural killer cell mediated cytotoxicity	0.353254	1.04552	0.351299	1	1	9/70	9.35%	CD48;LCK;LAT;ZAP70;RAC2;FCER1G;LCP2;FAS;RAC3	0.0935	0
Systemic lupus erythematosus	0.392352	1.04024	0.393355	1	1	8/34	8.21%	H2-OA;H2-DMB2;CD40;H2-DMB1;C1S1;H2-DMA;H2-AB1;C3	0.0821	0
Melanogenesis	-0.315852	-1.03907	0.354785	1	1	24/86	24.20%	WNT6;CALML4;DCT;WNT5A;MITF;FZD9;ADCY8;PLCB4;PRKCA;CAMK2D;ADCY9;FZD10;WNT7A;FZD8;WNT5B;ADCY1;KRAS;GNAQ;WNT4;CAMK2G;ADCY2;LEF1;TCF7L1;EDNRB	0.242	0
Long-term depression	-0.334332	-1.03555	0.35917	1	1	14/55	24.59%	PLA2G4B;IGF1;ITPR3;PRKG2;LYN;PLCB4;PRKCA;CRHR1;NOS1;GRIA2;KRAS;GNAQ;IGF1R;CACNA1A	0.2459	0
Phenylalanine metabolism	0.470351	1.02961	0.433755	1	1	5/13	15.94%	AOC3;DDC;ALDH3A1;MAOB;AOC2	0.1594	0
beta-Alanine metabolism	0.39673	1.02788	0.40703	1	1	14/29	28.54%	UPB1;AOC3;ALDH3A1;CARNS1;AOC2;HIBCH;ALDH1B1;CNDP2;ABAT;SRM;GAD2;ALDH7A1;ALDH3B2;SMOX	0.2854	0
Toxoplasmosis	0.32982	1.01997	0.38836	1	1	19/97	14.49%	H2-OA;H2-DMB2;IL12A;CD40;PIK3R5;LAMB1;H2-DMB1;LAMB3;H2-DMA;H2-AB1;MAP2K3;ALOX5;MYD88;MAPK12;MAPK13;H2-AA;IL10RA;TGFB1;IGTP	0.1449	0
Steroid biosynthesis	-0.422523	-1.01791	0.427744	1	1	1/16	1.35%	CYP27B1	0.0135	0
Legionellosis	0.365365	1.01673	0.407864	1	1	6/46	8.97%	NAIP1;CD14;IL12A;NAIP2;C3;MYD88	0.0897	0
Long-term potentiation	-0.323183	-1.00922	0.396156	1	1	21/63	27.94%	CALML4;ITPR3;GRIN2D;ADCY8;PLCB4;GRIN2A;PRKCA;CAMK2D;CACNA1C;ADCY1;GRIA2;GRIN2B;KRAS;GNAQ;CAMK2G;RPS6KA2;PPP3CC;RPS6KA6;RPS6KA3;GRM1;RAP1B	0.2794	0
Phagosome	0.314919	1.00892	0.402059	1	1	21/127	11.83%	ITGA5;H2-OA;CD14;H2-DMB2;COLEC11;H2-Q7;THBS4;H2-Q6;ATP6V0A4;NCF1;H2-DMB1;H2-DMA;H2-Q2;THBS3;H2-AB1;CYBA;C3;SEC61G;FCGR3;MRC1;H2-AA	0.1183	0
Rheumatoid arthritis	0.349724	1.005	0.424405	1	1	11/56	13.48%	H2-OA;H2-DMB2;FOS;ATP6V0A4;TNFSF13;H2-DMB1;H2-DMA;H2-AB1;H2-AA;CTSK;TGFB1	0.1348	0
Ether lipid metabolism	0.376131	0.999878	0.441837	1	1	7/34	12.30%	PLB1;GDPD3;PLA2G3;PLD1;ENPP6;GAL3ST1;PLD4	0.123	0
Butanoate metabolism	-0.393628	-0.99916	0.436495	1	1	6/20	28.81%	BDH2;HMGCS2;EHHADH;HMGCS1;L2HGDH;GAD1	0.2881	0
Platelet activation	0.31608	0.993535	0.427637	1	1	16/108	12.92%	GP5;RASGRP2;ADCY5;GP1BB;P2RY1;PPP1CCB;PIK3R5;FCER1G;VWF;LCP2;MAPK12;VAMP8;MAPK13;P2RX1;PPP1CA;COL1A1	0.1292	0
Osteoclast differentiation	0.319219	0.992343	0.436247	1	1	17/101	13.48%	LCK;FOS;JUNB;NCF1;MAP3K14;CYBA;LCP2;TEC;MAPK12;TREM2;MAPK13;CYLD;FCGR3;CTSK;NFATC2;OSCAR;TGFB1	0.1348	0
Biosynthesis of unsaturated fatty acids	0.383581	0.990584	0.457398	1	1	7/30	17.50%	SCD4;ACOT4;ACOT5;HACD1;ELOVL1;HACD4;SCD3	0.175	0
Rap1 signaling pathway	0.295186	0.984337	0.444926	1	1	36/190	16.82%	ADORA2A;DRD2;LPAR2;VEGFD;RASGRP2;ADCY5;LAT;P2RY1;FGF3;ANGPT2;SKAP1;RAC2;EFNA1;PRKD1;FGF7;ANGPT4;LCP2;MAP2K3;RAC3;CNR1;EPHA2;ID1;RAP1GAP;MAPK12;MAPK13;PARD6A;NGFR;PDGFB;RGS14;PFN4;HRAS;FGFR3;RASGRP3;PLCB2;RALGDS;PARD3	0.1682	0
Primary bile acid biosynthesis	0.470333	0.980329	0.498703	1	1	6/10	26.30%	CH25H;ACOT8;HSD3B7;CYP46A1;CYP7B1;SCP2	0.263	0
Progesterone-mediated oocyte maturation	0.321613	0.978918	0.460767	1	1	12/83	14.95%	CDK1;CCNB1;BUB1;PLK1;ADCY5;CCNA2;MAPK12;MAPK13;KIF22;PDE3B;CDC26;MAD2L2	0.1495	0
Thyroid cancer	0.363283	0.973849	0.485213	1	1	13/36	24.73%	NTRK1;RXRG;GADD45A;GADD45G;HRAS;TCF7;RXRA;RXRB;BAK1;DDB2;CCDC6;MAPK3;GADD45B	0.2473	0
Cholinergic synapse	-0.287744	-0.968287	0.472521	1	1	17/105	13.29%	KCNQ1;GNG4;CHRNA3;CHRNA6;CHRM2;ITPR3;KCNJ14;CACNA1S;KCNJ6;PIK3R6;CREB5;KCNJ3;ADCY8;PLCB4;PRKCA;CAMK2D;ADCY9	0.1329	0
Dopaminergic synapse	0.305137	0.965878	0.487993	1	1	24/121	16.50%	DRD1;DRD2;GNG7;PPP1R1B;ADCY5;DDC;FOS;PPP1CCB;DRD4;GNAL;KCNJ5;DRD5;MAPK12;MAPK13;GNG5;PPP1CA;ARNTL;CALY;PPP2R2A;MAOB;PPP2R5D;GNB2;GNB5;PLCB2	0.165	0
ECM-receptor interaction	0.32232	0.964571	0.484911	1	1	16/75	12.92%	ITGA5;GP5;COL6A5;THBS4;GP1BB;LAMB1;COL6A4;LAMB3;THBS3;COL4A3;VWF;SV2C;ITGA9;SDC4;HMMR;COL1A1	0.1292	0
Other glycan degradation	-0.386679	-0.964371	0.494591	1	1	2/18	5.42%	NEU3;AGA	0.0542	0
Fc epsilon RI signaling pathway	0.337253	0.964128	0.49076	1	1	11/55	14.51%	LAT;RAC2;FCER1G;LCP2;MAP2K3;ALOX5;RAC3;MAPK12;MAPK13;HRAS;INPP5D	0.1451	0
Chemokine signaling pathway	0.298756	0.96391	0.493273	1	1	16/137	11.33%	GNG7;HCK;CCL17;CCR1;RASGRP2;ADCY5;CCL6;PIK3R5;NCF1;CCL9;RAC2;PRKCD;RAC3;CCL19;CXCL16;GNG5	0.1133	0
Vitamin digestion and absorption	0.415363	0.962882	0.509171	1	1	2/17	2.06%	APOA1;PLB1	0.0206	0
Arrhythmogenic right ventricular cardiomyopathy (ARVC)	0.327498	0.962486	0.489103	1	1	10/67	10.05%	DSP;ITGA5;ACTN2;CACNA2D4;CTNNA3;CACNA2D3;SGCA;CACNG4;ITGA9;PKP2	0.1005	0
Retinol metabolism	0.39116	0.961535	0.500176	1	1	9/23	20.59%	CYP3A13;UGT1A7C;ADH1;CYP2S1;RDH12;RPE65;RDH9;DHRS3;ALDH1A1	0.2059	0
Calcium signaling pathway	-0.266603	-0.951187	0.528108	1	1	47/169	18.26%	TRHR;GRPR;CALML4;LHCGR;CXCR4;CHRM2;ADRB3;ITPR3;HTR5B;P2RX6;CACNA1S;PLCE1;PTGFR;P2RX3;ADRA1A;PLCZ1;SLC8A1;HTR7;EDNRA;CYSLTR2;GRIN2D;SPHK1;PTGER3;ADCY8;CCKBR;ATP2B4;RYR2;PLCB4;GRIN2A;TPCN2;PRKCA;CAMK2D;ITPKB;ADCY9;F2R;OXTR;CACNA1C;ADRA1B;NOS3;CACNA1G;MYLK;ERBB4;ADORA2B;NOS1;PLCD4;ADRA1D;CACNA1B	0.1826	0
alpha-Linolenic acid metabolism	-0.408219	-0.948742	0.509434	1	1	2/13	1.74%	ACAA1B;PLA2G4B	0.0174	0
Nicotinate and nicotinamide metabolism	0.370982	0.947988	0.525921	1	1	6/28	13.82%	PNP2;NMNAT3;NT5E;CD38;NNT;NAPRT	0.1382	0
GnRH signaling pathway	-0.28964	-0.940823	0.515775	1	1	14/78	14.70%	CALML4;MAP3K1;PLA2G4B;ITPR3;CACNA1S;MMP14;ADCY8;PLCB4;PRKCA;CAMK2D;ADCY9;CACNA1C;MAPK8;MAP3K2	0.147	0
C-type lectin receptor signaling pathway	0.307437	0.937823	0.536784	1	1	13/86	10.36%	EGR2;CCL17;IL12A;PTGS2;FCER1G;MAP3K14;PRKCD;PLK3;LSP1;IKBKE;MAPK12;MAPK13;CYLD	0.1036	0
Amino sugar and nucleotide sugar metabolism	0.339762	0.935994	0.533102	1	1	6/44	9.68%	CHIA1;RENBP;HK2;HK3;PGM3;NPL	0.0968	0
Bile secretion	0.333089	0.935959	0.53516	1	1	7/48	5.79%	SLCO1B2;CFTR;ADCY5;SLC22A1;SCTR;AQP9;FXYD2	0.0579	0
MAPK signaling pathway	0.270555	0.931263	0.574675	1	1	39/268	12.61%	NTRK1;PTPN7;CD14;NTF3;VEGFD;NR4A1;RASGRP2;FOS;DUSP5;FGF3;CACNA2D4;ANGPT2;DUSP1;TGFA;DUSP6;RAC2;PTPN5;MAP3K14;RPS6KA5;EFNA1;FLNC;FGF7;ANGPT4;MAP2K3;CACNA2D3;MYD88;GADD45A;CACNG4;FAS;RAC3;EPHA2;MAPK12;MAP3K13;MAPK13;RASGRP4;MAP3K6;NGFR;GADD45G;PDGFB	0.1261	0
Cell cycle	0.293454	0.928708	0.554755	1	1	33/116	25.64%	CDK1;CCNB1;BUB1;PLK1;TTK;CCNA2;CCND2;SFN;CDKN2C;GADD45A;MCM5;GADD45G;CDC45;TGFB1;CDC26;MAD2L2;CDK6;MDM2;ORC5;E2F5;ANAPC13;CCND3;ZBTB17;E2F4;CCNE1;CDC25B;STAG1;CDC20;MCM7;GADD45B;ANAPC7;ORC2;ANAPC4	0.2564	0
Tuberculosis	0.289056	0.928321	0.559443	1	1	23/136	13.48%	H2-OA;CD14;H2-DMB2;CEBPB;IL12A;ATP6V0A4;NOD2;H2-DMB1;H2-DMA;FCER1G;H2-AB1;C3;PLK3;LSP1;MYD88;MAPK12;MAPK13;TLR9;FCGR3;MRC1;H2-AA;IL10RA;TGFB1	0.1348	0
Cellular senescence	0.283988	0.924595	0.567068	1	1	38/150	23.59%	CDK1;CCNB1;H2-Q7;MYBL2;H2-Q6;FOXO1;PPP1CCB;RAD9B;H2-Q2;CCNA2;IGFBP3;CCND2;MAP2K3;GADD45A;MAPK12;MAPK13;PPP1CA;GADD45G;NFATC2;TGFB1;HRAS;H2-Q4;RAD1;CDK6;H2-M5;MDM2;NBN;E2F5;CCND3;ETS1;E2F4;CCNE1;PPP3CA;GM11127;H2-K1;RAD9A;SERPINE1;TGFBR1	0.2359	0
Inflammatory mediator regulation of TRP channels	-0.281158	-0.920303	0.572024	1	1	7/83	5.02%	ALOX12;CALML4;PLA2G4B;PTGER2;IGF1;ITPR3;TRPV4	0.0502	0
Toll-like receptor signaling pathway	0.307189	0.918447	0.563963	1	1	13/74	11.98%	CD14;TICAM2;FOS;IL12A;CD40;TLR7;MAP2K3;MYD88;IKBKE;MAPK12;MAPK13;TLR9;CTSK	0.1198	0
Proteoglycans in cancer	-0.253531	-0.916467	0.62204	1	1	49/184	23.90%	WNT6;LUM;IGF1;ITPR3;MMP9;PLCE1;HPSE;MET;SHH;PLAUR;PLAU;WNT5A;HGF;SDC1;TLR4;ANK1;MYC;TLR2;FZD9;TWIST2;PRKCA;CAMK2D;ITGAV;VTN;FZD10;WNT7A;ERBB4;FZD8;MTOR;PAK1;PTK2;KDR;THBS1;PPP1R12B;WNT5B;ANK2;CD44;HSPG2;KRAS;WNT4;TIAM1;CAMK2G;PTPN6;PIK3CD;ANK3;IGF2;IGF1R;PXN;HIF1A	0.239	0
TNF signaling pathway	-0.278999	-0.916228	0.573136	1	1	6/88	4.70%	GM5431;IFI47;TRAF1;LIF;MMP9;CASP8	0.047	0
Non-alcoholic fatty liver disease (NAFLD)	0.285866	0.916106	0.589181	1	1	55/130	31.28%	CEBPA;IL6RA;ADIPOR2;FAS;NDUFC1;CASP7;NDUFA1;NDUFB11;UQCR10;TGFB1;COX6B2;NDUFS6;COX6C;UQCR11;NDUFS4;RXRA;COX7C;NDUFA4L2;NDUFA3;NDUFA4;NDUFS3;COX7A2L;MAP3K11;NDUFS7;NDUFB9;NDUFS5;COX7A2;COX6A1;COX8A;NDUFAB1;RAC1;MLX;SDHD;COX4I1;NDUFB4;UQCRH;NDUFA7;NDUFB4C;NDUFA5;SDHC;NDUFB6;NDUFS8;NDUFB5;UQCRFS1;COX6B1;CYCS;IL1A;NDUFB7;UQCRQ;COX6A2;NDUFA2;DDIT3;NDUFV3;CASP3;COX5A	0.3128	0
Glioma	-0.287567	-0.914864	0.579429	1	1	17/71	23.65%	EGF;CALML4;IGF1;SHC3;RB1;PRKCA;SHC1;CAMK2D;POLK;MTOR;E2F1;KRAS;CAMK1;CAMK2G;PIK3CD;IGF1R;CAMK1D	0.2365	0
HIF-1 signaling pathway	-0.274719	-0.91414	0.585955	1	1	15/94	19.72%	CYBB;EGF;ENO1B;IGF1;TLR4;TEK;PRKCA;CAMK2D;EGLN3;NOS3;BCL2;CUL2;MTOR;FLT1;ENO3	0.1972	0
Oxytocin signaling pathway	-0.261229	-0.913506	0.609867	1	1	41/138	23.74%	CACNG5;NPR1;CALML4;PLA2G4B;ITPR3;KCNJ14;CACNA1S;KCNJ6;CACNG6;PIK3R6;KCNJ3;ADCY8;MYL9;RYR2;MEF2C;PLCB4;PRKCA;NFATC3;CAMK2D;ADCY9;CACNB4;OXTR;CACNA1C;NFATC1;NOS3;MYLK;PPP1R12B;ADCY1;NPR2;NFATC4;CACNA1D;KRAS;CACNG7;GNAQ;CACNA2D1;CAMK1;CAMK2G;ADCY2;PRKAA2;CAMK1D;CACNG2	0.2374	0
Viral myocarditis	0.316495	0.913414	0.574639	1	1	12/57	9.35%	H2-OA;H2-DMB2;H2-Q7;CD40;H2-Q6;H2-DMB1;RAC2;H2-DMA;H2-Q2;H2-AB1;SGCA;RAC3	0.0935	0
Influenza A	0.286858	0.913091	0.588173	1	1	20/123	12.21%	H2-OA;H2-DMB2;GM10334;IL12A;H2-DMB1;TLR7;NXF7;MX2;H2-DMA;H2-AB1;IVNS1ABP;MAP2K3;MYD88;FAS;IKBKE;MAPK12;MAPK13;KPNA2;H2-AA;NXT1	0.1221	0
Serotonergic synapse	-0.27477	-0.911445	0.598728	1	1	15/93	12.72%	ALOX12;GNG4;PLA2G4B;ITPR3;HTR5B;CACNA1S;KCNJ6;HTR1F;GABRB2;HTR7;HTR1A;KCNJ3;PLCB4;GABRB1;PRKCA	0.1272	0
Glutathione metabolism	-0.297979	-0.909176	0.566478	1	1	5/53	7.39%	NAT8F6;NAT8F7;GGT5;GSTT2;CHAC1	0.0739	0
Salivary secretion	-0.289408	-0.908397	0.579883	1	1	12/63	14.69%	CALML4;AQP5;ADRB3;ITPR3;ADRA1A;PRKG2;ADCY8;ATP2B4;PLCB4;PRKCA;ADCY9;ADRA1B	0.1469	0
Porphyrin and chlorophyll metabolism	0.359862	0.907227	0.585707	1	1	2/25	5.80%	UGT1A7C;ALAS2	0.058	0
Valine, leucine and isoleucine degradation	-0.304131	-0.90403	0.580931	1	1	9/48	25.92%	ACAA1B;IL4I1;HMGCS2;ACSF3;EHHADH;ACADSB;HMGCS1;BCAT1;ALDH3A2	0.2592	0
ErbB signaling pathway	-0.276837	-0.903026	0.608311	1	1	34/80	38.28%	EGF;MYC;SHC3;PRKCA;SHC1;CAMK2D;MAPK8;ERBB4;MTOR;PAK1;PTK2;NRG3;KRAS;CAMK2G;PAK3;PIK3CD;MAPK10;MAPK9;SOS2;RPS6KB1;NRG2;AKT3;MAP2K4;SOS1;JUN;GSK3B;PIK3CB;GRB2;NRG4;PIK3CA;CRK;EIF4EBP1;BRAF;CDKN1B	0.3828	0
NF-kappa B signaling pathway	0.300924	0.902756	0.603268	1	1	16/78	16.78%	CD14;LCK;TICAM2;LAT;CD40;ZAP70;TNFRSF13C;PTGS2;MAP3K14;MYD88;CCL19;TNFAIP3;VCAM1;TIRAP;BIRC2;TNFSF13B	0.1678	0
cAMP signaling pathway	-0.249018	-0.897693	0.677267	1	1	36/179	15.61%	VIPR2;NPR1;CALML4;HCAR1;PTGER2;CHRM2;HCN4;CACNA1S;VAV3;PLCE1;CNGA4;ADCYAP1;HTR1F;HTR1A;EDNRA;GIPR;GRIN2D;PTGER3;CREB5;ADCY8;ATP2B4;MYL9;RYR2;GRIN2A;BDNF;GLP1R;GRIN3A;CAMK2D;ADCY9;F2R;OXTR;CACNA1C;MAPK8;NFATC1;GABBR2;AFDN	0.1561	0
Pantothenate and CoA biosynthesis	0.395387	0.897253	0.599784	1	1	1/15	0.36%	UPB1	0.0036	0
Cortisol synthesis and secretion	0.312687	0.894639	0.611538	1	1	12/54	18.52%	NR4A1;ADCY5;AGTR1A;MRAP;CYP11A1;STAR;KCNA4;KCNK2;CACNA1H;PLCB2;PDE8A;SCARB1	0.1852	0
Morphine addiction	0.293921	0.890023	0.617001	1	1	17/82	17.37%	DRD1;GNG7;PDE1B;PDE10A;ADCY5;KCNJ5;PDE7B;GNG5;PDE2A;PDE3B;GABRD;PDE4C;SLC32A1;GNB2;GNB5;PDE11A;PDE8A	0.1737	0
Alzheimer disease	0.27218	0.887104	0.653875	1	1	66/154	31.28%	CASP12;RYR3;MME;LPL;IDE;FAS;NDUFC1;ATP5E;CASP7;NDUFA1;NDUFB11;UQCR10;BACE2;COX6B2;NDUFS6;COX6C;UQCR11;NDUFS4;PLCB2;COX7C;NDUFA4L2;NDUFA3;NDUFA4;NDUFS3;COX7A2L;PSENEN;NDUFS7;NDUFB9;NDUFS5;COX7A2;ATP5D;COX6A1;COX8A;NDUFAB1;PPP3CA;SDHD;APH1A;COX4I1;NDUFB4;ATP5G3;UQCRH;NDUFA7;MAPK3;NDUFB4C;ATP5O;NDUFA5;SDHC;ATP5G2;ATP5G1;NDUFB6;NDUFS8;NDUFB5;UQCRFS1;PSEN2;COX6B1;ATP5J;CYCS;CDK5;NDUFB7;UQCRQ;COX6A2;ND…	0.3128	0
FoxO signaling pathway	0.279389	0.884027	0.64551	1	1	22/117	17.65%	CCNB1;PLK1;FOXO6;SLC2A4;FOXO1;KLF2;CCND2;PLK3;GADD45A;MAPK12;MAPK13;PLK2;FBXO32;GADD45G;SGK1;TGFB1;HRAS;SGK3;SGK2;FOXG1;MDM2;IL7R	0.1765	0
Regulation of lipolysis in adipocytes	-0.297806	-0.880367	0.63012	1	1	7/46	13.29%	NPR1;ADRB3;IRS1;PRKG2;PTGER3;ADCY8;ADCY9	0.1329	0
Purine metabolism	-0.254743	-0.877721	0.696129	1	1	9/122	3.35%	PDE6A;NPR1;AK6;ENPP3;URAH;PDE6H;GUCY2F;GUCY2C;ADA	0.0335	0
Protein digestion and absorption	0.297671	0.875641	0.641916	1	1	16/65	14.23%	CPA2;COL6A5;COL17A1;GM10334;MME;COL6A4;FXYD2;XPNPEP2;COL4A3;ACE2;COL22A1;SLC7A7;COL1A1;ELN;COL5A3;COL5A1	0.1423	0
Amoebiasis	0.290839	0.870595	0.654146	1	1	14/75	16.86%	CD14;ARG2;IL12A;SERPINB1B;LAMB1;LAMB3;GNAL;COL4A3;MUC2;COL1A1;TGFB1;SERPINB6B;PLCB2;COL1A2	0.1686	0
Fc gamma R-mediated phagocytosis	0.283818	0.864461	0.68263	1	1	24/84	27.55%	HCK;LAT;NCF1;RAC2;PRKCD;PLD1;ARPC1B;INPP5D;GSN;ARPC1A;ARPC2;WAS;ARPC5L;PLA2G4E;SPHK2;RAC1;PLPP2;MAPK3;ARPC5;PTPRC;PLA2G4A;PLD2;ARPC3;PLCG2	0.2755	0
Pancreatic secretion	0.292742	0.863213	0.662885	1	1	8/66	8.12%	CPA2;GM10334;CFTR;ADCY5;SCTR;PLA2G3;FXYD2;CD38	0.0812	0
Malaria	-0.310233	-0.860608	0.65379	1	1	9/32	9.59%	CD36;HBA-A2;MET;HGF;SDC1;TLR4;HBB-BS;THBS2;TLR2	0.0959	0
Glycolysis / Gluconeogenesis	0.304715	0.860605	0.660346	1	1	6/51	8.42%	ALDOB;GALM;ADH1;HK2;ALDH3A1;HK3	0.0842	0
Non-homologous end-joining	-0.380277	-0.857962	0.631698	1	1	6/12	29.98%	NHEJ1;DCLRE1C;POLM;LIG4;RAD50;MRE11A	0.2998	0
Galactose metabolism	0.334063	0.847964	0.667763	1	1	4/27	8.42%	GALM;SIS;HK2;HK3	0.0842	0
Fatty acid biosynthesis	-0.382669	-0.846639	0.646994	1	1	6/11	35.18%	FASN;ACSL4;ACACA;ACSL6;ACACB;ACSBG1	0.3518	0
Gastric cancer	-0.242065	-0.845157	0.781028	1	1	28/132	19.40%	EGF;WNT6;FGF23;FGF10;FGF22;MET;ABCB1B;SHH;CDH1;TERT;WNT5A;HGF;MYC;SHC3;FZD9;RB1;SHC1;POLK;FZD10;WNT7A;BCL2;FGF16;FZD8;MTOR;FRAT2;WNT5B;FGF18;E2F1	0.194	0
Aminoacyl-tRNA biosynthesis	-0.285992	-0.839281	0.712544	1	1	21/43	37.98%	SEPSECS;MTFMT;TARS2;MARS2;IARS;VARS2;IARS2;FARSB;VARS;AARS;CARS;TARS;RARS;EPRS;DARS;NARS;LARS2;SARS2;WARS;QRSL1;WARS2	0.3798	0
TGF-beta signaling pathway	0.279633	0.838295	0.716451	1	1	12/77	16.55%	INHBE;LEFTY2;TGIF2;ID4;AMH;LEFTY1;ID1;AMHR2;TGFB1;ACVR1C;CHRD;SMURF1	0.1655	0
Ovarian steroidogenesis	-0.302251	-0.836046	0.694619	1	1	7/32	13.29%	PLA2G4B;LHCGR;IGF1;ADCY8;CYP1B1;BMP6;ADCY9	0.1329	0
mTOR signaling pathway	-0.237991	-0.835375	0.81699	1	1	61/140	38.26%	WNT6;IGF1;DEPTOR;SESN2;IRS1;WNT5A;FZD9;TELO2;PRKCA;FZD10;WNT7A;CLIP1;CAB39L;FZD8;MTOR;STRADA;RNF152;WNT5B;ATP6V1A;KRAS;WNT4;TNFRSF1A;PRKAA2;PIK3CD;IGF1R;SKP2;MIOS;RPS6KA2;CHUK;RPTOR;ATP6V1G2;RPS6KA6;RPS6KA3;SOS2;RPS6KB1;CASTOR2;CASTOR1;IKBKB;WNT7B;WDR59;RICTOR;RRAGB;PTEN;AKT3;ULK1;TSC2;SOS1;GSK3B;PRKAA1;PIK3CB;EIF4E;GRB2;DEPDC5;TTI1;STRADB;PIK3CA;FZD6;LAMTOR5;ATP6V1C1;EIF4EBP1;BRAF	0.3826	0
Complement and coagulation cascades	0.302984	0.834764	0.699112	1	1	16/43	25.59%	F12;MASP2;C1S1;C3;VWF;F5;F13A1;C7;F2RL2;CD46;SERPINE1;C1QC;CD59A;PLAT;F3;CFH	0.2559	0
Type II diabetes mellitus	-0.287525	-0.83463	0.700653	1	1	17/40	27.35%	GCK;IRS1;MAFA;CACNA1C;MAPK8;CACNA1G;SOCS4;MTOR;CACNA1B;SOCS3;CACNA1D;SOCS1;PIK3CD;CACNA1E;CACNA1A;MAPK10;MAPK9	0.2735	0
Bacterial invasion of epithelial cells	0.282441	0.830016	0.729009	1	1	28/64	34.96%	ITGA5;CTNNA3;HCLS1;ARPC1B;ARHGAP10;MAD2L2;ARPC1A;ARPC2;WAS;ARPC5L;RAC1;FN1;GAB1;ARPC5;BCAR1;ARPC3;DOCK1;ACTG1;ACTB;CTNNB1;ARPC4;WASF2;RHOG;SRC;ITGB1;ELMO1;SHC2;CTNNA2	0.3496	0
Arginine and proline metabolism	0.299529	0.824611	0.719018	1	1	21/42	30.21%	ARG2;SAT2;P4HA2;PYCR2;MAOB;CARNS1;GAMT;AGMAT;PYCR1;SAT1;ALDH1B1;HOGA1;P4HA1;CNDP2;SRM;PRODH;NOS2;ALDH7A1;SMOX;CKB;MAOA	0.3021	0
Adrenergic signaling in cardiomyocytes	-0.236448	-0.824233	0.820612	1	1	24/134	15.23%	KCNQ1;CACNG5;MYH6;CALML4;CACNA1S;GM2446;ADRA1A;CACNG6;PIK3R6;SLC8A1;CREB5;SCN7A;ADCY8;ATP2B4;RYR2;PLCB4;PRKCA;CAMK2D;PPP2R3C;ADCY9;CACNB4;CACNA1C;ADRA1B;BCL2	0.1523	0
B cell receptor signaling pathway	0.282251	0.820385	0.743185	1	1	15/62	24.58%	CD72;FOS;RAC2;RAC3;NFATC2;HRAS;INPP5D;RASGRP3;IFITM1;BLNK;BCL10;PPP3CA;RAC1;NFKBIA;MAPK3	0.2458	0
Mineral absorption	-0.289292	-0.818031	0.731431	1	1	5/33	7.60%	VDR;CYBRD1;STEAP2;SLC9A3;SLC8A1	0.076	0
Glycosphingolipid biosynthesis	0.303225	0.816184	0.727872	1	1	7/39	11.18%	B3GNT2;GBGT1;SEC1;B3GALT5;GCNT2;FUT2;GGTA1	0.1118	0
Estrogen signaling pathway	0.260868	0.814194	0.777574	1	1	13/103	14.03%	KRT9;KRT10;ADCY5;FOS;TGFA;FKBP5;KRT12;KCNJ5;PRKCD;GPER1;RARA;HBEGF;HRAS	0.1403	0
PI3K-Akt signaling pathway	0.234392	0.813541	0.879518	1	1	29/295	9.69%	NTRK1;IL2RB;ITGA5;GNG7;LPAR2;NTF3;VEGFD;COL6A5;NR4A1;THBS4;FGF3;PIK3R5;LAMB1;COL6A4;ANGPT2;TGFA;LAMB3;IL6RA;THBS3;EPOR;EFNA1;CCND2;COL4A3;FGF7;VWF;ANGPT4;IL2RG;EPHA2;ITGA9	0.0969	0
Taste transduction	0.299206	0.813089	0.728387	1	1	5/39	6.53%	HTR1D;PDE1B;HTR1B;P2RY1;PKD2L1	0.0653	0
Chagas disease (American trypanosomiasis)	0.268462	0.811988	0.767569	1	1	21/82	24.78%	FOS;IL12A;GNAL;ACE;C3;MYD88;FAS;MAPK12;MAPK13;TLR9;TGFB1;PPP2R2A;PLCB2;PPP2R2D;GNA15;SERPINE1;NFKBIA;C1QC;TGFBR1;MAPK3;IFNGR1	0.2478	0
Oocyte meiosis	0.25995	0.808856	0.79393	1	1	6/102	4.65%	CDK1;CCNB1;BUB1;PLK1;ADCY5;PPP1CCB	0.0465	0
Non-small cell lung cancer	0.273921	0.805595	0.771973	1	1	10/65	18.01%	RXRG;RARB;TGFA;GADD45A;GADD45G;HRAS;CDK6;FHIT;RXRA;RXRB	0.1801	0
RNA degradation	-0.249636	-0.804854	0.809587	1	1	16/74	24.23%	PABPC5;ENO1B;PABPC4L;DCP1A;DCPS;DIS3L;DIS3;CNOT1;NUDT16;ENO3;DCP2;PNPT1;EXOSC8;EXOSC7;PABPC4;CNOT4	0.2423	0
cGMP-PKG signaling pathway	-0.22812	-0.804771	0.871632	1	1	25/144	15.71%	NPR1;CALML4;ADRB3;ITPR3;CACNA1S;IRS1;ADRA1A;PRKG2;PIK3R6;SLC8A1;EDNRA;CREB5;ADCY8;ATP2B4;MYL9;MEF2C;PLCB4;NFATC3;PDE5A;ADCY9;CACNA1C;ADRA1B;NFATC1;NOS3;MYLK	0.1571	0
Phosphatidylinositol signaling system	-0.242915	-0.802326	0.826421	1	1	19/93	17.95%	CALML4;INPP4B;ITPR3;PLCE1;PLCZ1;IP6K3;PPIP5K1;INPP5B;DGKA;PLCB4;SYNJ2;PRKCA;INPP5J;ITPKB;SACM1L;DGKI;PIKFYVE;PIP4P2;PLCD4	0.1795	0
Parathyroid hormone synthesis, secretion and action	0.2601	0.801393	0.795896	1	1	17/93	18.36%	BGLAP2;RXRG;ADCY5;FOS;EGR1;KL;PLD1;NR4A2;PDE4C;HBEGF;PLCB2;RXRA;PTH1R;GNA12;RXRB;PTHLH;GNA13	0.1836	0
Necroptosis	-0.238278	-0.79707	0.84386	1	1	24/105	23.26%	CYBB;CASP1;PLA2G4B;CASP8;TLR4;BID;CAMK2D;TNFSF10;STAT2;TLR3;MAPK8;STAT6;BCL2;NLRP3;HSP90AA1;IFNAR1;STAT1;TNFRSF1A;CAMK2G;CAPN1;GM21596;PPID;RNF31;2610002M06RIK	0.2326	0
Cardiac muscle contraction	-0.25321	-0.794657	0.802558	1	1	6/64	7.60%	CACNG5;MYH6;COX7A1;CACNA1S;CACNG6;SLC8A1	0.076	0
Choline metabolism in cancer	0.257022	0.793856	0.81323	1	1	12/95	14.03%	DGKK;SLC5A7;SLC22A1;FOS;RAC2;PLD1;RAC3;DGKB;SLC22A3;PDGFB;CHKA;HRAS	0.1403	0
Ferroptosis	-0.276675	-0.793415	0.775104	1	1	1/37	0.42%	CYBB	0.0042	0
Gap junction	0.263375	0.791966	0.80467	1	1	4/80	3.27%	DRD1;DRD2;CDK1;ADCY5	0.0327	0
Fat digestion and absorption	0.331614	0.790295	0.739168	1	1	3/20	7.24%	APOA1;PLA2G3;DGAT2	0.0724	0
Vascular smooth muscle contraction	-0.234952	-0.787834	0.864212	1	1	26/100	20.98%	NPR1;CALML4;PLA2G4B;ITPR3;CACNA1S;ADRA1A;EDNRA;ACTA2;PLA2G6;ADCY8;MYL9;PLCB4;PRKCA;ADCY9;CALD1;CACNA1C;ADRA1B;MYLK;ADORA2B;ADM;ADRA1D;PPP1R12B;ADCY1;NPR2;CACNA1D;GNAQ	0.2098	0
Human immunodeficiency virus 1 infection	0.236505	0.787623	0.883235	1	1	17/182	10.15%	CD4;CDK1;CCNB1;GNG7;H2-Q7;FOS;H2-Q6;AP1M2;RAC2;H2-Q2;MAP2K3;MYD88;FAS;RAC3;CGAS;MAPK12;MAPK13	0.1015	0
Hypertrophic cardiomyopathy (HCM)	0.262063	0.78468	0.808019	1	1	12/74	9.74%	ITGA5;TTN;MYBPC3;TPM2;CACNA2D4;ACE;TNNC1;CACNA2D3;SGCA;CACNG4;ITGA9;TNNI3	0.0974	0
Epstein-Barr virus infection	0.236608	0.783136	0.881125	1	1	23/173	12.17%	H2-OA;H2-DMB2;H2-Q7;CD40;H2-Q6;H2-DMB1;H2-DMA;H2-Q2;H2-AB1;MAP3K14;CCNA2;CCND2;MAP2K3;MYD88;GADD45A;FAS;IKBKE;ENTPD3;MAPK12;MAPK13;TNFAIP3;H2-AA;GADD45G	0.1217	0
Fatty acid elongation	0.306907	0.78104	0.758938	1	1	9/27	29.66%	ACOT4;ACOT5;HACD1;ELOVL1;HACD4;HACD2;MECR;ACOT1;PPT2	0.2966	0
Dilated cardiomyopathy (DCM)	0.257239	0.775969	0.828549	1	1	12/80	9.74%	ITGA5;TTN;ADCY5;MYBPC3;TPM2;CACNA2D4;TNNC1;CACNA2D3;SGCA;CACNG4;ITGA9;TNNI3	0.0974	0
Lysine degradation	-0.251156	-0.770888	0.840897	1	1	22/56	33.64%	SETDB2;SUV39H2;EHHADH;KMT5C;SETD7;PHYKPL;EHMT1;KMT2C;COLGALT1;KMT5B;ASH1L;SETD2;NSD2;ALDH3A2;NSD3;DOT1L;PLOD2;SETDB1;DLST;PLOD1;PLOD3;ALDH2	0.3364	0
AMPK signaling pathway	0.244386	0.770383	0.86716	1	1	8/111	9.04%	SCD4;CFTR;CPT1B;SLC2A4;FOXO1;CCNA2;PFKFB1;ADIPOR2	0.0904	0
NOD-like receptor signaling pathway	0.239465	0.767888	0.887668	1	1	13/127	10.15%	NAIP1;NLRP6;CASP12;NOD2;PSTPIP1;NAIP2;CYBA;AIM2;PRKCD;MYD88;IKBKE;MAPK12;MAPK13	0.1015	0
Thermogenesis	0.228565	0.765295	0.920461	1	1	81/199	31.64%	ADCY5;CPT1B;MAP2K3;CNR1;MAPK12;NDUFC1;MAPK13;ATP5E;NDUFA1;NDUFB11;PNPLA2;ATP5K;UQCR10;SMARCD3;HRAS;COX6B2;NDUFS6;COX6C;UQCR11;NDUFS4;ATP5J2;COX7C;NDUFA4L2;DPF1;NDUFA3;NDUFA4;NDUFS3;COA6;COX7A2L;KDM3A;COX20;NDUFS7;NDUFB9;NDUFS5;COX17;COX7A2;ATP5D;COX6A1;COX8A;NDUFAB1;LIPE;SDHD;COX4I1;NDUFB4;ATP5G3;SLC25A20;COX16;UQCRH;NDUFA7;NDUFB4C;ATP5O;NDUFA5;SDHC;CREB3L1;ATP5G2;ACTG1;MGLL;COX18;ATP5G1;SMARCD1;…	0.3164	0
Ribosome biogenesis in eukaryotes	0.253066	0.765282	0.852987	1	1	2/78	1.18%	N-R5S104;RMRP	0.0118	0
Citrate cycle (TCA cycle)	0.300128	0.764925	0.777531	1	1	28/28	70.04%	IDH2;SDHD;SUCLG2;SDHC;MDH2;MDH1;SDHB;SUCLG1;ACO1;ACO2;IDH1;IDH3B;ACLY;FH1;SUCLA2;OGDHL;IDH3G;PDHB;IDH3A;DLD;OGDH;PDHA1;CS;SDHA;DLST;PCX;DLAT;PCK2	0.7004	0
Circadian entrainment	0.251221	0.764569	0.857954	1	1	9/88	7.91%	GNG7;RASD1;ADCY5;RYR3;FOS;PER1;KCNJ5;RPS6KA5;RYR1	0.0791	0
Cytosolic DNA-sensing pathway	-0.265843	-0.764074	0.817334	1	1	5/38	13.53%	CASP1;IRF7;POLR3B;POLR3A;IRF3	0.1353	0
Signaling pathways regulating pluripotency of stem cells	0.240731	0.762511	0.883384	1	1	15/118	15.00%	ISL1;INHBE;LEFTY2;ID4;FZD5;KLF4;WNT3;ID1;MAPK12;MAPK13;TBX3;ZFHX3;HRAS;ACVR1C;FGFR3	0.15	0
Ras signaling pathway	0.225027	0.754154	0.931391	1	1	29/199	16.61%	NTRK1;GNG7;NTF3;VEGFD;RASGRP2;LAT;PLA2G3;ZAP70;FGF3;ANGPT2;TGFA;RAC2;EFNA1;FGF7;PLD1;ANGPT4;RAC3;EPHA2;RASGRP4;GNG5;NGFR;PDGFB;RIN1;HRAS;FGFR3;GNB2;RASGRP3;GNB5;RALGDS	0.1661	0
Measles	0.239789	0.752113	0.885806	1	1	12/108	11.82%	IL2RB;FOS;IL12A;TLR7;MX2;CCND2;MYD88;FAS;IL2RG;IKBKE;TLR9;TNFAIP3	0.1182	0
MicroRNAs in cancer	-0.214824	-0.747361	0.946942	1	1	33/132	21.70%	CDC25C;MMP9;ZFPM2;TNC;KIF23;ZEB2;IRS1;MET;ABCB1B;PLAU;PIM1;MYC;CYP1B1;TRP63;RECK;PRKCA;SHC1;NOTCH2;CCNG1;DNMT3B;BCL2;DNMT1;TNR;MTOR;THBS1;CD44;E2F1;BMPR2;ABCC1;BCL2L11;KRAS;SOCS1;DICER1	0.217	0
Hedgehog signaling pathway	-0.255821	-0.744264	0.855836	1	1	6/41	11.71%	PTCH2;EVC;KIF7;SHH;BOC;KIF3A	0.1171	0
Aldosterone synthesis and secretion	-0.227289	-0.744033	0.915784	1	1	14/84	15.47%	NPR1;CALML4;ITPR3;CACNA1S;CREB5;ADCY8;ATP2B4;PLCB4;PRKCA;KCNK9;CAMK2D;ADCY9;CACNA1C;CACNA1G	0.1547	0
Cholesterol metabolism	0.278252	0.736127	0.836183	1	1	5/34	10.21%	APOA1;LPL;LDLRAP1;PCSK9;STAR	0.1021	0
Hippo signaling pathway	-0.20895	-0.733721	0.964522	1	1	15/146	10.96%	WNT6;RASSF4;BIRC5;LLGL2;TEAD4;TRP73;GDF5;FAT4;CDH1;WNT5A;BMP7;MYC;RASSF6;FZD9;BMP6	0.1096	0
Central carbon metabolism in cancer	0.251917	0.731024	0.879554	1	1	7/61	15.00%	NTRK1;HK2;HK3;SLC16A3;SLC2A1;HRAS;FGFR3	0.15	0
Endocytosis	0.21344	0.726862	0.972332	1	1	45/233	24.02%	IL2RB;H2-Q7;FOLR1;H2-Q6;LDLRAP1;H2-Q2;PLD1;SH3GL3;IL2RG;CYTH4;WIPF3;ARPC1B;PARD6A;ARAP1;HRAS;WASHC1;EHD1;H2-Q4;FGFR3;RAB4A;H2-M5;SMURF1;ARPC1A;PARD3;ARPC2;MDM2;CYTH2;HSPA1B;PARD6G;PDGFRA;CHMP1B;SNF8;WAS;ARF5;ARPC5L;PSD;WASHC3;VPS37B;CHMP6;GM11127;H2-K1;TGFBR1;AP2S1;CHMP3;CHMP2A	0.2402	0
Inositol phosphate metabolism	-0.227529	-0.721856	0.920032	1	1	19/70	25.33%	INPP4B;PLCE1;PLCZ1;INPP5B;PLCB4;SYNJ2;INPP5J;ITPKB;SACM1L;PIKFYVE;PLCD4;PIP5KL1;PI4KA;SYNJ1;PIK3CD;PI4K2B;PLCD1;CDIPT;PLCH2	0.2533	0
Huntington disease	0.21717	0.720595	0.961797	1	1	80/173	33.35%	DNAH3;DNALI1;DNAH10;DNAH17;NDUFC1;DNAH1;DNAH14;ATP5E;NDUFA1;NDUFB11;UQCR10;COX6B2;NDUFS6;COX6C;UQCR11;DNAH12;POLR2G;NDUFS4;PLCB2;DNAH2;COX7C;NDUFA4L2;GPX1;NDUFA3;POLR2D;NDUFA4;NDUFS3;COX7A2L;NDUFS7;DNAH7A;NDUFB9;NDUFS5;COX7A2;ATP5D;COX6A1;COX8A;NDUFAB1;SDHD;COX4I1;NDUFB4;ATP5G3;AP2S1;DLG4;POLR2F;UQCRH;NDUFA7;NRF1;NDUFB4C;ATP5O;NDUFA5;SDHC;SLC25A5;SOD1;CREB3L1;ATP5G2;ATP5G1;NDUFB6;NDUFS8;NDUFB5;UQ…	0.3335	0
Other types of O-glycan biosynthesis	-0.281106	-0.720302	0.83477	1	1	12/22	36.46%	B3GLCT;OGT;ST6GAL2;POMT2;GXYLT1;COLGALT1;POFUT2;POMT1;PLOD3;ST3GAL3;GXYLT2;POGLUT1	0.3646	0
Cushing syndrome	0.223608	0.719548	0.944127	1	1	21/136	17.63%	NR4A1;RASD1;ADCY5;CRHR2;AGTR1A;MRAP;FZD5;WNT3;CYP11A1;CDKN2C;STAR;KCNA4;KCNK2;TCF7;CACNA1H;CDK6;PLCB2;PDE11A;PDE8A;WNT2;WNT10A	0.1763	0
Pathways in cancer	0.199647	0.716744	0.997027	1	1	73/463	18.01%	NTRK1;IL2RB;GSTA3;RXRG;GNG7;RARB;LPAR2;VEGFD;RASGRP2;ADCY5;FOS;IL12A;AGTR1A;FOXO1;FGF3;CEBPA;LAMB1;TGFA;CTNNA3;FZD5;GLI1;LAMB3;IL6RA;IL12RB1;RAC2;PTGS2;DAPK2;RPS6KA5;EPOR;WNT3;CCND2;COL4A3;FGF7;GADD45A;FAS;RAC3;IL2RG;BCR;HHIP;PTGER1;RASGRP4;RARA;GSTP2;GNG5;CASP7;GADD45G;MGST1;PDGFB;TXNRD3;TGFB1;SLC2A1;HRAS;TCF7;DLL3;FGFR3;GNB2;RASGRP3;CDK6;MAX;GNB5;LPAR6;PLCB2;RALGDS;BIRC2;RXRA;MDM2;WNT2;IL15RA;W…	0.1801	0
Fluid shear stress and atherosclerosis	0.224569	0.716306	0.948722	1	1	14/124	12.61%	GSTA3;FOS;KLF2;DUSP1;NCF1;RAC2;CYBA;RAC3;MAPK12;MAPK13;SDC4;GSTP2;MGST1;PDGFB	0.1261	0
Salmonella infection	0.241646	0.706626	0.910509	1	1	25/67	28.34%	CD14;FOS;FLNC;KLC3;MYD88;MAPK12;MAPK13;ARPC1B;PFN4;ARPC1A;ARPC2;WAS;ARPC5L;PKN1;RAC1;MAPK3;IFNGR1;ARPC5;PYCARD;ARPC3;ACTG1;NOS2;IL18;PFN1;ACTB	0.2834	0
Kaposi sarcoma-associated herpesvirus infection	0.214656	0.705273	0.9715	1	1	24/160	16.18%	GNG7;HCK;H2-Q7;CCR1;FOS;H2-Q6;PIK3R5;ANGPT2;H2-Q2;PTGS2;C3;FAS;IKBKE;MAPK12;MAPK13;GNG5;PDGFB;NFATC2;HRAS;H2-Q4;GNB2;CDK6;H2-M5;GNB5	0.1618	0
JAK-STAT signaling pathway	0.224111	0.704693	0.947826	1	1	15/109	14.56%	IL2RB;IL20RB;IL12A;IL6RA;IL12RB1;IL11RA2;EPOR;CCND2;IL2RG;CRLF2;PDGFB;IL10RA;IL20RA;HRAS;SOCS2	0.1456	0
Adipocytokine signaling pathway	0.241948	0.702688	0.916867	1	1	3/60	4.16%	RXRG;CPT1B;SLC2A4	0.0416	0
ABC transporters	-0.240368	-0.698404	0.910589	1	1	8/39	16.06%	ABCA8A;ABCB1B;TAP1;ABCA6;ABCA7;ABCG4;TAP2;ABCA5	0.1606	0
One carbon pool by folate	-0.279233	-0.697847	0.853357	1	1	8/18	31.77%	MTHFD2;ALDH1L2;MTFMT;MTHFS;GART;SHMT2;ATIC;MTHFSL	0.3177	0
Human papillomavirus infection	-0.182715	-0.69635	0.998902	1	1	62/300	21.29%	EGF;MAML3;WNT6;HEY2;SPP1;LLGL2;H2-T10;COL4A4;OASL2;LAMA3;COL9A1;HEYL;CASP8;TNC;H2-Q1;RBL1;TERT;GM2446;WNT5A;COL4A2;ITGB8;THBS2;CREB5;MAGI1;FZD9;H2-T24;RB1;PPP2R3C;NOTCH2;ITGAV;HES1;IRF3;VTN;UBR4;FZD10;STAT2;TLR3;WNT7A;ITGA2B;RELN;LAMA4;MAML2;COL2A1;UBE3A;TNR;FZD8;MTOR;PTK2;THBS1;WNT5B;E2F1;COL4A5;IFNAR1;COL6A3;ATP6V1A;ITGA3;STAT1;RBL2;KRAS;MPP5;WNT4;TNFRSF1A	0.2129	0
Fanconi anemia pathway	0.248082	0.696001	0.901958	1	1	7/48	15.37%	POLN;FANCI;CENPS;FANCB;FANCD2;FANCL;RPA2	0.1537	0
p53 signaling pathway	0.235568	0.69559	0.921246	1	1	12/68	17.11%	CDK1;CCNB1;IGFBP3;CCND2;SFN;GADD45A;FAS;GADD45G;RCHY1;SIVA1;CDK6;MDM2	0.1711	0
Basal cell carcinoma	-0.224844	-0.694303	0.926538	1	1	9/57	14.27%	WNT6;PTCH2;KIF7;SHH;WNT5A;FZD9;POLK;FZD10;WNT7A	0.1427	0
RNA transport	-0.194586	-0.687787	0.991321	1	1	48/150	32.68%	EIF2S3Y;PABPC5;EIF3J2;PABPC4L;NUP205;XPO1;GEMIN2;RPP30;EIF4G3;TGS1;EIF4G1;RPP40;GEMIN5;POM121;TPR;GEMIN8;ELAC2;NUP155;RANBP2;EIF1AX;PNN;RPP25;ELAC1;POP4;GEMIN6;CYFIP2;NDC1;PABPC4;AAAS;THOC2;NXF1;XPOT;RBM8A;FXR2;KPNB1;THOC5;NUP160;RAE1;EIF3A;EIF5B;NUP85;THOC6;EIF1A;PAIP1;RANGAP1;NUP43;NXT2;FMR1	0.3268	0
Phospholipase D signaling pathway	-0.198482	-0.687748	0.986514	1	1	18/131	13.53%	EGF;AGPAT2;PLA2G4B;PTGFR;PDGFD;PIK3R6;SPHK1;SHC3;GRM2;GRM8;ADCY8;DGKA;GRM7;PLCB4;PRKCA;SHC1;ADCY9;F2R	0.1353	0
Ubiquitin mediated proteolysis	-0.197801	-0.681644	0.990164	1	1	45/130	32.99%	MID1;MAP3K1;SIAH1B;CUL7;CUL4B;BIRC6;SYVN1;UBE3A;CUL2;HERC4;DET1;UBA6;HERC2;SOCS3;HERC1;FBXW7;UBE2J1;SOCS1;HERC3;WWP1;HUWE1;SKP2;ITCH;CDC23;UBE2F;BTRC;SIAH1A;UBE2QL1;CDC27;UBE2K;ANAPC1;UBE2Q2;TRAF6;UBA1;ERCC8;TRIP12;PML;TRIM37;FBXW8;KLHL9;RHOBTB1;BRCA1;UBR5;UBOX5;WWP2	0.3299	0
Neurotrophin signaling pathway	0.215597	0.679627	0.968578	1	1	10/115	14.03%	NTRK1;NTF3;ARHGDIB;RPS6KA5;PRKCD;MAPK12;MAPK13;NGFR;MATK;HRAS	0.1403	0
Acute myeloid leukemia	0.23171	0.676049	0.935955	1	1	6/62	14.11%	CD14;CEBPA;DUSP6;RARA;HRAS;TCF7	0.1411	0
Glucagon signaling pathway	-0.205841	-0.674354	0.970533	1	1	3/82	3.54%	GCK;CALML4;ITPR3	0.0354	0
Focal adhesion	0.202074	0.672209	0.991451	1	1	17/185	9.69%	ITGA5;VEGFD;COL6A5;THBS4;PPP1CCB;LAMB1;COL6A4;LAMB3;RAC2;PARVG;THBS3;CCND2;COL4A3;FLNC;VWF;RAC3;ITGA9	0.0969	0
Retrograde endocannabinoid signaling	-0.192428	-0.666767	0.993798	1	1	19/130	14.65%	GNG4;GABRQ;ITPR3;CACNA1S;KCNJ6;SLC17A6;GABRB2;GABRA5;KCNJ3;ADCY8;PLCB4;GABRA2;GABRB1;PRKCA;GABRG1;ADCY9;GABRA3;CACNA1C;MAPK8	0.1465	0
Apelin signaling pathway	-0.192914	-0.666511	0.988469	1	1	14/120	11.93%	GNG4;CALML4;SPP1;ITPR3;CDH1;PIK3R6;SLC8A1;ACTA2;HDAC4;SPHK1;ADCY8;RYR2;MEF2C;PLCB4	0.1193	0
Insulin resistance	0.214103	0.661421	0.973721	1	1	7/95	8.14%	CPT1B;TRIB3;SLC2A4;FOXO1;PPP1CCB;PRKCD;PYGL	0.0814	0
Collecting duct acid secretion	0.273564	0.657776	0.892025	1	1	4/20	21.18%	ATP6V0A4;ATP6V1F;ATP6V1C2;ATP6V0E	0.2118	0
Prostate cancer	-0.19796	-0.653053	0.983735	1	1	22/90	25.19%	EGF;IGF1;MMP9;PDGFD;PLAU;NKX3-1;CREB5;RB1;BCL2;MTOR;E2F1;ETV5;HSP90AA1;KRAS;PIK3CD;LEF1;IGF1R;TCF7L1;AR;HSP90B1;CCND1;CHUK	0.2519	0
SNARE interactions in vesicular transport	0.249483	0.646912	0.925786	1	1	19/30	42.50%	VAMP8;USE1;VTI1B;BET1L;STX6;STX16;VAMP3;BNIP1;STX4A;STX18;STX5A;VTI1A;STX3;BET1;VAMP5;YKT6;GOSR2;SNAP29;STX1A	0.425	0
Adherens junction	0.21763	0.644089	0.96516	1	1	8/71	14.11%	SNAI2;CTNNA3;RAC2;NECTIN4;RAC3;LMO7;SNAI1;TCF7	0.1411	0
Glycosylphosphatidylinositol (GPI)-anchor biosynthesis	-0.241614	-0.640378	0.92201	1	1	10/25	36.93%	PGAP1;PIGH;PIGG;PIGB;PIGL;PIGF;DPM2;GPAA1;GPLD1;PIGM	0.3693	0
Apoptosis	0.199301	0.639143	0.991486	1	1	19/125	20.23%	NTRK1;CASP12;FOS;MAP3K14;GADD45A;FAS;CTSK;NGFR;CASP7;GADD45G;CTSO;HRAS;BIRC2;HRK;CTSS;TNFRSF10B;BIRC3;DAXX;MCL1	0.2023	0
Human cytomegalovirus infection	-0.173251	-0.628924	0.999019	1	1	23/194	13.53%	GNG4;CALML4;CXCR4;PTGER2;H2-T10;ITPR3;CASP8;H2-Q1;MYC;AKAP13;PTGER3;CREB5;TAP1;BID;ADCY8;H2-T24;RB1;PLCB4;PRKCA;NFATC3;ADCY9;ITGAV;IRF3	0.1353	0
Homologous recombination	-0.217764	-0.627196	0.966741	1	1	5/37	9.20%	RAD51C;PALB2;BRCA2;BLM;SYCP3	0.092	0
Vasopressin-regulated water reabsorption	-0.217844	-0.626626	0.95695	1	1	7/38	21.67%	CREB5;AQP4;DYNC2H1;ADCY9;DYNC1H1;DYNC1I1;NSF	0.2167	0
Hepatocellular carcinoma	-0.175934	-0.625438	0.998178	1	1	37/157	23.59%	WNT6;MET;TERT;WNT5A;GSTT2;HGF;MYC;SHC3;FZD9;RB1;GSTT3;PRKCA;SHC1;POLK;FZD10;WNT7A;DPF3;GSTM2;FZD8;MTOR;FRAT2;ARID1B;WNT5B;E2F1;KRAS;SMARCA4;WNT4;SMARCC2;GSTA4;ARID2;PBRM1;TGFBR2;PIK3CD;IGF2;LEF1;IGF1R;TCF7L1	0.2359	0
Histidine metabolism	-0.250628	-0.624875	0.924803	1	1	2/18	4.72%	ALDH1A3;HDC	0.0472	0
Relaxin signaling pathway	0.195464	0.621328	0.994517	1	1	16/119	16.86%	GNG7;VEGFD;ADCY5;FOS;INSL5;COL4A3;MAPK12;MAPK13;GNG5;COL1A1;TGFB1;HRAS;GNB2;GNB5;PLCB2;COL1A2	0.1686	0
Small cell lung cancer	0.200054	0.613124	0.98988	1	1	24/88	24.73%	RXRG;RARB;LAMB1;LAMB3;PTGS2;COL4A3;GADD45A;GADD45G;CDK6;MAX;BIRC2;FHIT;RXRA;RXRB;BIRC3;LAMC3;ZBTB17;BAK1;CCNE1;DDB2;LAMA1;NFKBIA;FN1;GADD45B	0.2473	0
AGE-RAGE signaling pathway in diabetic complications	-0.184776	-0.613004	0.995495	1	1	13/92	15.23%	CYBB;COL4A4;AGER;PLCE1;THBD;PIM1;COL4A2;PLCB4;PRKCA;MAPK8;NFATC1;NOS3;BCL2	0.1523	0
Synaptic vesicle cycle	0.207679	0.611293	0.980819	1	1	3/65	4.30%	SLC18A3;UNC13C;ATP6V0A4	0.043	0
Longevity regulating pathway	-0.18279	-0.606777	0.995574	1	1	40/93	39.15%	IGF1;SESN2;IRS1;CREB5;ADCY8;ADCY9;PPARG;MTOR;HSPA1A;ADCY1;EHMT1;KRAS;ADCY2;RB1CC1;PRKAA2;PIK3CD;IGF1R;PPARGC1A;APPL1;RPTOR;SOD2;RPS6KB1;CLPB;PRKAG2;AKT3;ULK1;TSC2;CREB3L2;PRKAA1;PIK3CB;NFKB1;PRKAB1;EIF4E;SIRT1;PIK3CA;HSPA8;EIF4EBP1;CREB1;ADCY4;PIK3R1	0.3915	0
Fatty acid degradation	-0.213126	-0.606636	0.968326	1	1	1/37	1.03%	ACAA1B	0.0103	0
Sphingolipid signaling pathway	0.191032	0.603464	0.995276	1	1	21/112	22.55%	ADORA3;RAC2;FCER1G;ACER2;PLD1;RAC3;MAPK12;MAPK13;SGMS2;PPP2R2A;HRAS;PPP2R5D;PLCB2;PPP2R2D;GNA12;GNA13;S1PR5;CERS2;PPP2R3A;SPHK2;RAC1	0.2255	0
RNA polymerase	-0.225129	-0.59739	0.955133	1	1	7/26	25.27%	POLR3B;POLR3A;POLR2A;POLR3GL;POLR1A;POLR3C;POLR3K	0.2527	0
Regulation of actin cytoskeleton	0.177729	0.592858	0.999567	1	1	28/186	18.86%	ITGA5;LPAR2;PPP1CCB;CHRM4;FGF3;INSRR;IQGAP3;RAC2;FGF7;RAC3;ITGA9;ARPC1B;NCKAP1L;PPP1CA;PDGFB;SPATA13;PFN4;HRAS;TMSB4X;ITGB7;GSN;FGFR3;BRK1;ARPC1A;ARPC2;GNA12;GNA13;PDGFRA	0.1886	0
Pyruvate metabolism	-0.212905	-0.589952	0.97086	1	1	32/32	78.75%	LDHD;ACSS2;ACACA;ALDH3A2;ACACB;GRHPR;PCK2;ACSS1;DLAT;PCX;ALDH2;PDHA1;DLD;ME2;ACAT1;PDHB;ALDH9A1;PKM;LDHA;FH1;ACAT2;ACYP2;HAGH;ME1;MDH1;MDH2;ALDH7A1;ACYP1;ME3;GLO1;LDHB;ALDH1B1	0.7875	0
Hepatitis B	0.181267	0.589634	0.998967	1	1	11/142	10.15%	EGR2;CASP12;TICAM2;FOS;CCNA2;MAP2K3;MYD88;FAS;IKBKE;MAPK12;MAPK13	0.1015	0
VEGF signaling pathway	-0.187402	-0.57632	0.990751	1	1	8/53	18.36%	PLA2G4B;HSPB1;MAPKAPK3;SPHK1;PRKCA;NOS3;PTK2;KDR	0.1836	0
Viral carcinogenesis	-0.160161	-0.5716	1	1	1	19/161	13.75%	IRF7;TRAF1;H2-T10;CASP8;H2-Q1;RBL1;RASA2;HDAC9;HDAC8;HDAC4;HPN;NFKB2;CREB5;LYN;H2-T24;RB1;REL;IRF3;UBR4	0.1375	0
Endometrial cancer	-0.18501	-0.570278	0.995025	1	1	3/58	8.79%	EGF;CDH1;MYC	0.0879	0
Thyroid hormone signaling pathway	-0.168286	-0.569671	1	1	1	26/111	25.90%	MYH6;THRB;PLCE1;PLCZ1;MYC;PLCB4;DIO3;MED1;PRKCA;NOTCH2;ITGAV;MED12;NCOR1;MTOR;PLCD4;NCOA2;MED12L;STAT1;KRAS;WNT4;MED14;PIK3CD;HIF1A;PLCD1;CCND1;HDAC3	0.259	0
Endocrine and other factor-regulated calcium reabsorption	-0.192876	-0.561132	0.98643	1	1	14/40	33.43%	VDR;SLC8A1;PLCB4;PRKCA;ADCY9;CLTC;GNAQ;DNM3;ATP1A1;ATP1A3;ATP1B1;RAB11A;ESR1;GNAS	0.3343	0
Basal transcription factors	0.207229	0.561081	0.981922	1	1	1/39	1.61%	TAF9	0.0161	0
Autophagy	-0.161449	-0.559418	1	1	1	39/125	35.14%	DEPTOR;IRS1;ATG4A;MAPK8;BCL2;ERN1;MTOR;ATG2B;KRAS;SUPT20;RB1CC1;GM21596;PRKAA2;PIK3CD;LAMP2;IGF1R;HIF1A;RPTOR;RUBCN;ATG14;MAPK10;MAPK9;RPS6KB1;ATG2A;TRAF6;RRAS2;EIF2AK4;RRAGB;ATG4B;PTEN;MTMR3;ATG7;AKT3;WIPI1;ULK1;TSC2;PRKAA1;PIK3CB;UVRAG	0.3514	0
Cysteine and methionine metabolism	-0.192725	-0.559349	0.986958	1	1	6/39	17.36%	AMD2;IL4I1;GCLM;DNMT3B;DNMT1;APIP	0.1736	0
Base excision repair	0.21213	0.557478	0.978261	1	1	11/33	33.83%	NTHL1;SMUG1;OGG1;APEX1;POLD4;POLD3;UNG;PARP4;MPG;POLE3;POLL	0.3383	0
Peroxisome	-0.17065	-0.551179	0.99762	1	1	10/77	18.58%	ACAA1B;PEX12;SLC27A2;NUDT12;PEX5L;DDO;EHHADH;AMACR;ACSL4;DECR2	0.1858	0
Aldosterone-regulated sodium reabsorption	-0.196717	-0.537959	0.985132	1	1	2/29	5.86%	IGF1;IRS1	0.0586	0
Sphingolipid metabolism	0.189419	0.521788	0.993351	1	1	5/43	12.01%	ACER2;SMPD3;NEU2;SGMS2;GAL3ST1	0.1201	0
Protein processing in endoplasmic reticulum	-0.148156	-0.521403	1	1	1	44/148	30.03%	HSPA5;PDIA4;EDEM3;HSPA4L;MAN1A;YOD1;MAPK8;BCL2;SYVN1;ERN1;UGGT1;SEC24C;MBTPS2;HSPA1A;CKAP4;DNAJA1;HSP90AA1;UBE2J1;MAN1A2;SEC24B;CAPN1;SEC31A;SEC23B;MAP3K5;SEC62;CALR;SEL1L;HSPH1;HSP90B1;SEC24A;EIF2AK2;MAPK10;CAPN2;STT3B;PDIA3;MAPK9;LMAN1;PDIA6;UGGT2;SEC63;EIF2AK4;HYOU1;STT3A;RRBP1	0.3003	0
Colorectal cancer	-0.158529	-0.51756	0.999725	1	1	23/84	28.02%	EGF;BIRC5;MSH6;MYC;POLK;MAPK8;BCL2;MTOR;BCL2L11;KRAS;TGFBR2;PIK3CD;LEF1;TCF7L1;APPL1;CCND1;MAPK10;MAPK9;TGFB2;SOS2;RPS6KB1;BBC3;TGFB3	0.2802	0
Glyoxylate and dicarboxylate metabolism	0.205724	0.516057	0.987548	1	1	15/26	41.25%	SHMT1;AFMID;HOGA1;MCEE;AMT;MDH2;PGP;MDH1;CAT;GLYCTK;GCSH;ACO1;ACO2;PCCB;GLUL	0.4125	0
Insulin signaling pathway	-0.147083	-0.508549	1	1	1	46/123	35.72%	GCK;CALML4;IRS1;SHC3;SH2B2;SHC1;MAPK8;FASN;SOCS4;PRKAR2A;PPP1R3E;MTOR;PPP1R3B;SOCS3;KRAS;SOCS1;PTPRF;PRKAA2;PIK3CD;PPARGC1A;SREBF1;ACACA;RPTOR;PHKB;MAPK10;MAPK9;SOS2;RPS6KB1;PRKAR1A;IKBKB;ACACB;PCK2;SORBS1;PRKAG2;FLOT1;AKT3;MKNK1;TSC2;SOS1;GSK3B;PRKAR1B;PRKAA1;PIK3CB;PRKAB1;EIF4E;GRB2	0.3572	0
Amyotrophic lateral sclerosis (ALS)	0.179918	0.5058	0.998046	1	1	4/49	10.15%	CASP12;MAP2K3;MAPK12;MAPK13	0.1015	0
Pancreatic cancer	-0.151049	-0.485365	1	1	1	21/74	29.39%	EGF;BRCA2;ARHGEF6;RB1;POLK;MAPK8;MTOR;E2F1;STAT1;KRAS;TGFBR2;PIK3CD;CCND1;CHUK;MAPK10;MAPK9;TGFB2;RPS6KB1;TGFB3;IKBKB;IKBKG	0.2939	0
Propanoate metabolism	-0.174781	-0.470827	0.992823	1	1	7/28	30.35%	ACSS3;EHHADH;ECHDC1;ACSS2;ACACA;ACACB;ACSS1	0.3035	0
Mismatch repair	-0.181851	-0.468612	0.992714	1	1	10/22	37.16%	MSH6;MLH3;POLD2;LIG1;RFC1;POLD1;RFC5;PMS2;SSBP1;EXO1	0.3716	0
Mannose type O-glycan biosynthesis	0.192067	0.466164	0.991841	1	1	1/21	5.08%	LARGE2	0.0508	0
Nucleotide excision repair	-0.154012	-0.453644	0.998761	1	1	43/43	84.64%	CUL4B;POLE;GTF2H2;ERCC3;POLD2;CETN2;ERCC6;CDK7;ERCC8;LIG1;RFC1;POLD1;RAD23A;RFC5;PCNA;CUL4A;DDB1;RAD23B;XPC;GTF2H1;ERCC1;ERCC2;POLE2;RPA3;POLE4;CCNH;RFC4;GTF2H4;RBX1;MNAT1;POLE3;RPA1;GTF2H3;ERCC5;ERCC4;RFC2;GTF2H5;XPA;RFC3;POLD3;DDB2;POLD4;RPA2	0.8464	0
Alanine, aspartate and glutamate metabolism	0.17137	0.449722	0.997614	1	1	14/32	33.11%	CPS1;RIMKLA;ASPA;GPT2;ASS1;ASL;ABAT;ADSSL1;GAD2;PPAT;ADSS;GOT2;GLUD1;ALDH4A1	0.3311	0
Spliceosome	0.138432	0.441088	1	1	1	127/127	86.26%	LSM5;PHF5A;SRSF9;MAGOHB;RP9;HSPA1B;TXNL4A;LSM4;CWC15;SNRPG;PPIE;ALYREF;SRSF6;MAGOH;EIF4A3;DDX39B;SNRPB;PRPF31;PRPF6;WBP11;PQBP1;GM13092;PRPF38A;SNW1;SNRPE;CCDC12;LSM3;SMNDC1;CRNKL1;ZMAT2;SART1;SYF2;LSM7;SF3B5;RBMX;U2AF1L4;PPIH;SF3B1;PRPF19;SRSF5;SNU13;TRA2B;U2AF2;THOC1;BUD31;THOC3;PUF60;SRSF2;LSM2;LSM8;PCBP1;SNRNP40;SRSF7;ALYREF2;RBM22;HNRNPM;TRA2A;PPIL1;HNRNPU;SNRNP27;SRSF3;HSPA2;CTNNBL1;SRSF4;H…	0.8626	0
Terpenoid backbone biosynthesis	-0.17174	-0.436537	0.996484	1	1	21/21	82.85%	HMGCS2;IDI1;HMGCS1;GGPS1;DHDDS;HMGCR;ACAT1;MVK;ZMPSTE24;PMVK;ACAT2;FNTA;ICMT;FDPS;RCE1;PCYOX1;FNTB;PDSS1;MVD;NUS1;PDSS2	0.8285	0
Chronic myeloid leukemia	-0.132825	-0.42963	1	1	1	30/75	38.28%	CTBP2;MYC;SHC3;RB1;SHC1;POLK;RUNX1;E2F1;KRAS;TGFBR2;PIK3CD;CCND1;CHUK;TGFB2;SOS2;TGFB3;IKBKB;IKBKG;AKT3;SOS1;MECOM;E2F2;PIK3CB;NFKB1;GRB2;PIK3CA;CRK;CDK4;BRAF;CDKN1B	0.3828	0
N-Glycan biosynthesis	-0.143914	-0.427582	0.999742	1	1	9/48	21.63%	GLT28D2;MAN1A;ST6GAL2;ALG10B;DPM3;DPAGT1;DOLK;MGAT5;MAN1A2	0.2163	0
mRNA surveillance pathway	-0.12862	-0.421942	1	1	1	8/86	14.87%	PABPC5;PABPC4L;GM2446;PAPOLG;CPSF4;PPP2R3C;RNGTT;GSPT1	0.1487	0
Selenocompound metabolism	0.172517	0.396061	0.998959	1	1	2/16	15.14%	TXNRD3;KYAT3	0.1514	0
Lysosome	0.124985	0.393747	1	1	1	14/113	21.38%	ATP6V0A4;AP1M2;SLC11A1;CTSK;CTSO;FUCA1;LITAF;LAPTM5;NAGLU;AP4S1;NPC2;CTSS;AP1S1;ABCB9	0.2138	0
Mitophagy	-0.121298	-0.378604	1	1	1	23/62	38.18%	MITF;MAPK8;SP1;E2F1;KRAS;USP15;HIF1A;MAPK10;MAPK9;RRAS2;CSNK2A2;FUNDC1;NBR1;ULK1;JUN;MFN1;PGAM5;TAX1BP1;BCL2L13;CITED2;MFN2;TFE3;AMBRA1	0.3818	0
Protein export	0.127763	0.321704	1	1	1	12/27	38.00%	SEC61G;IMMP2L;SRP14;SEC11A;SPCS1;SRP54C;IMMP1L;ARXES2;SRP68;SRP54B;SRP9;ARXES1	0.38	0
DNA replication	-0.112179	-0.315243	1	0.999984	1	35/35	88.81%	PRIM1;POLE;PRIM2;POLD2;MCM3;RNASEH2C;LIG1;RFC1;POLD1;RFC5;RNASEH2A;SSBP1;MCM2;RNASEH2B;PCNA;MCM6;POLE2;DNA2;MCM4;POLA1;RPA3;FEN1;RNASEH1;POLE4;RFC4;POLE3;RPA1;RFC2;POLA2;MCM7;RFC3;POLD3;POLD4;RPA2;MCM5	0.8881	0
Renal cell carcinoma	0.101134	0.299119	1	0.999992	1	5/67	14.03%	TGFA;PDGFB;TGFB1;SLC2A1;HRAS	0.1403	0

## Sheet: KEGG_FUS_male
Term	ES	NES	NOM p-val	FDR q-val	FWER p-val	Tag %	Gene %	Lead_genes	GeneRatio	log(padjust)
Phototransduction	0.82911	1.82666	0.0044193	1	0.515	6/13	8.50%	RGS9;PDE6A;RHO;CALML4;GUCY2F;SAG	0.085	0.288193
Staphylococcus aureus infection	0.684643	1.7862	0.0166096	0.915894	0.5818	21/32	20.31%	DSG1C;MASP2;C3AR1;H2-OB;KRT10;FCGR3;C3;ITGB2;C2;C4B;C1S1;C5AR1;SELPLG;CFH;FCGR1;H2-DMA;ITGAM;FCGR2B;C1QB;H2-DMB1;PTAFR	0.2031	0.235226
Pertussis	0.582247	1.69045	0.0202813	1	0.7419	25/59	19.47%	ITGA5;IL1A;CALML4;IL23A;TICAM2;TLR4;C3;ITGB2;C2;TICAM1;C4B;C1S1;LY96;NLRP3;IRF8;FOS;CASP3;TIRAP;ITGB1;ITGAM;SERPING1;IRAK4;IL12A;C1QB;CASP7	0.1947	0.129655
Proteasome	-0.56097	-1.65042	0.0250063	1	0.7137	36/42	38.63%	PSMB8;PSMD14;PSME1;PSMC3;PSMB10;PSMA5;ADRM1;PSMA3;PSMC5;PSMA2;PSMA1;PSMB4;PSMA4;PSMB2;PSME3;PSMD13;PSMC2;PSMC4;PSMA6;PSMA7;PSMB9;PSMB5;PSMB6;PSMD12;PSMB7;PSMC1;SEM1;POMP;PSME2;PSMD7;PSMD4;PSMC6;PSMD11;PSMD1;PSMD8;PSMB1	0.3863	0.146484
Arachidonic acid metabolism	0.596977	1.62449	0.0253672	1	0.8513	16/40	16.90%	GPX6;PLA2G3;ALOX5;CBR3;GGT5;LTC4S;CYP2J9;PLB1;PLA2G4A;CYP4F14;ALOX12B;ALOX12;PTGES;CYP2J6;GPX8;PLA2G5	0.169	0.0699174
beta-Alanine metabolism	0.62977	1.61757	0.0255711	0.872415	0.8603	11/29	17.48%	UPB1;GADL1;ALDH3A1;ALDH3B1;CARNS1;ABAT;ALDH6A1;AOC2;AOC3;GAD2;EHHADH	0.1748	0.0653501
Cocaine addiction	0.556379	1.54176	0.0341003	1	0.951	9/43	6.02%	RGS9;DRD2;DRD1;PPP1R1B;ADCY5;MAOB;DDC;PDYN;TH	0.0602	0.0218195
Olfactory transduction	0.538984	1.52026	0.0386841	1	0.9692	12/48	11.26%	OLFR77;OLFR1393;GNG7;ANO2;PDE1B;CALML4;GNAL;PDE1C;OLFR1344;SLC8A3;RGS2;SLC24A4	0.1126	0.0135866
Pantothenate and CoA biosynthesis	0.677814	1.51969	0.0460177	0.910421	0.9697	2/15	2.87%	UPB1;GADL1	0.0287	0.0133626
Primary immunodeficiency	0.6127	1.4872	0.0546306	0.957478	0.985	7/22	11.70%	CD4;IL7R;TNFRSF13B;BLNK;BTK;TAP1;CD40	0.117	0.00656377
Histidine metabolism	0.638822	1.48648	0.0521602	0.864814	0.9851	5/18	8.15%	HDC;MAOB;ALDH3A1;ALDH3B1;CARNS1	0.0815	0.00651968
African trypanosomiasis	0.596576	1.48191	0.0582121	0.805464	0.9859	3/24	3.58%	APOA1;IDO1;FAS	0.0358	0.00616713
Alcoholism	0.46952	1.46622	0.0422143	0.802798	0.9898	12/95	6.02%	DRD2;ADORA2A;DRD1;GNG7;PPP1R1B;ADCY5;CALML4;GNGT2;MAOB;DDC;PDYN;TH	0.0602	0.00445255
Allograft rejection	-0.534283	-1.4436	0.0697006	1	0.9732	13/28	15.22%	H2-Q6;H2-T10;GM11127;H2-Q7;CD28;H2-Q4;H2-Q2;H2-AA;CD80;H2-AB1;H2-D1;H2-M3;H2-K1	0.1522	0.0117979
Collecting duct acid secretion	-0.562309	-1.42858	0.0837264	1	0.9808	15/20	29.26%	ATP6V0A4;ATP4A;SLC12A7;ATP6V1G2;ATP6V1C1;ATP6V0C;TCIRG1;ATP6V1G1;ATP6V0D1;ATP6V1A;ATP6V0A1;ATP6V1D;ATP6V1B2;ATP6V1F;ATP6V0E2	0.2926	0.00841954
Oxidative phosphorylation	-0.40936	-1.39477	0.0551114	1	0.9895	65/109	37.72%	ATP6V0A4;ATP4A;COX5A;ATP6V1G2;NDUFB4C;NDUFB6;ATP6V1C1;ATP6V0C;TCIRG1;NDUFB3;NDUFA4L2;ATP6V1G1;NDUFB7;NDUFS6;PPA1;ATP6AP1;SDHB;ATP5O;NDUFA3;NDUFS8;NDUFB5;ATP6V0D1;COX7A1;NDUFA8;NDUFA12;ATP5G3;NDUFV2;ATP6V1A;ATP6V0A1;ATP6V1D;ATP6V1B2;CYC1;ATP5E;ATP5D;NDUFB2;NDUFB11;COX11;ATP6V1F;UQCRFS1;NDUFS5;ATP6V0E2;NDUFS7;COX4I2;NDUFA11;ATP6V1H;NDUFA9;NDUFS4;UQCRB;COX7B;ATP6V1E1;ATP5J;NDUFA13;UQCRC2;ATP6V0B;NDU…	0.3772	0.0045842
Antigen processing and presentation	-0.458088	-1.39379	0.0688848	1	0.9896	19/54	15.32%	H2-Q6;H2-T10;GM11127;H2-Q7;H2-Q4;H2-Q2;HSPA1B;CD74;H2-AA;PSME1;H2-AB1;HSPA1A;H2-D1;H2-M3;HSPA5;HSPA8;H2-K1;CALR;HSP90AA1	0.1532	0.00454031
Primary bile acid biosynthesis	-0.649669	-1.39282	0.113722	0.953215	0.9897	5/10	19.59%	CH25H;CYP39A1;AMACR;ACOT8;HSD3B7	0.1959	0.00449643
Autoimmune thyroid disease	-0.515833	-1.39136	0.0873092	0.823131	0.99	13/28	15.22%	H2-Q6;H2-T10;GM11127;H2-Q7;CD28;H2-Q4;H2-Q2;H2-AA;CD80;H2-AB1;H2-D1;H2-M3;H2-K1	0.1522	0.00436481
Adherens junction	0.462462	1.38265	0.0648192	1	0.9992	29/71	26.21%	SNAI2;CTNNA3;RAC2;WAS;CDH1;TCF7;EGFR;WASF2;LMO7;TGFBR1;PARD3;YES1;TCF7L2;TJP1;VCL;PTPRB;CTNNA1;LEF1;ACTN1;CTNND1;EP300;BAIAP2;CTNNB1;SNAI1;SMAD4;PTPN6;MAPK3;SMAD2;SORBS1	0.2621	0.000347575
Rap1 signaling pathway	0.405824	1.36824	0.0493863	1	0.9995	60/190	23.23%	DRD2;ADORA2A;P2RY1;FGF16;RASGRP2;FGF3;ADCY5;CALML4;LPAR3;ANGPT4;LAT;LPAR4;RAC2;HGF;SKAP1;CDH1;ITGB2;ITGA2B;FGF18;RAPGEF4;F2R;RAP1GAP;LPAR2;PRKD1;FGF1;EGFR;CSF1R;NGFR;PLCE1;PARD3;PDGFRA;FGF5;FGF7;PLCB3;ITGB1;PRKD3;CNR1;ITGAM;TLN1;ADORA2B;PDGFB;FGF2;IGF1;RAPGEF1;PFN4;PRKCB;RALGDS;MAP2K3;FGFR3;SIPA1L1;PDGFD;CTNND1;NRAS;AKT2;RASSF5;PLCB2;MRAS;GNAI3;CTNNB1;TLN2	0.2323	0.000217202
Fat digestion and absorption	0.569457	1.35781	0.116693	1	0.9999	6/20	16.90%	APOA1;PLA2G3;ABCA1;PLPP3;DGAT2;PLA2G5	0.169	4.34316e-05
Phenylalanine metabolism	0.610284	1.34332	0.137708	1	1	6/13	15.34%	MAOB;DDC;ALDH3A1;ALDH3B1;AOC2;AOC3	0.1534	0
Basal cell carcinoma	0.464121	1.34285	0.0902207	1	1	22/57	24.20%	FZD5;WNT2;GLI3;HHIP;PTCH1;APC;TCF7;BMP2;SMO;FZD6;PTCH2;WNT2B;TCF7L2;LEF1;FZD1;WNT7A;BAK1;FZD2;FZD4;CTNNB1;WNT10A;AXIN2	0.242	0
Graft-versus-host disease	-0.49769	-1.33619	0.118277	0.943551	0.9981	13/27	15.22%	H2-Q6;H2-T10;GM11127;H2-Q7;CD28;H2-Q4;H2-Q2;H2-AA;CD80;H2-AB1;H2-D1;H2-M3;H2-K1	0.1522	0.000825944
Cholesterol metabolism	0.503441	1.33476	0.109647	1	1	6/34	9.47%	APOA1;APOC1;PCSK9;LPL;ANGPTL4;ABCA1	0.0947	0
Hematopoietic cell lineage	0.464018	1.33457	0.0942135	1	1	19/58	15.45%	CD4;ITGA5;IL1A;IL7R;MME;CD1D1;H2-OB;EPOR;GP1BB;ITGA2B;CD37;GM13305;IL11RA2;CSF1R;SIGLECH;ITGA6;FCGR1;H2-DMA;ITGAM	0.1545	0
Vitamin digestion and absorption	0.573716	1.32622	0.139986	1	1	1/17	0.11%	APOA1	0.0011	0
Complement and coagulation cascades	0.481899	1.32429	0.10757	0.975267	1	22/43	18.56%	MASP2;C3AR1;C7;F2RL2;SERPINE1;C3;ITGB2;C2;PROS1;C4B;F5;C1S1;F2R;C5AR1;A2M;CFH;PLAT;ITGAM;VWF;SERPING1;F8;C1QB	0.1856	0
Gastric cancer	0.404411	1.31026	0.0839922	1	1	44/132	24.57%	RXRG;RARB;FGF16;FGF3;FZD5;MUC2;CTNNA3;WNT2;HGF;CDH1;APC;TCF7;FGF18;SHC3;FZD6;FGF1;EGFR;TGFBR1;FGF5;FGF7;WNT2B;ABCB1A;CDK2;TCF7L2;GAB1;LRP5;FGF2;LRP6;CTNNA1;LEF1;FZD1;WNT7A;BAK1;CDKN1B;TGFB1;FZD2;FZD4;NRAS;AKT2;CTNNB1;WNT10A;SMAD4;AXIN2;MAPK3	0.2457	0
RNA polymerase	-0.490168	-1.30874	0.138836	0.956689	0.9994	12/26	30.10%	POLR3G;POLR3GL;POLR1E;POLR2C;POLR2I;POLR2F;POLR3K;POLR2D;POLR2L;POLR1D;POLR1B;POLR2E	0.301	0.000260655
Tryptophan metabolism	0.489447	1.29706	0.136488	1	1	8/34	10.06%	IDO1;TPH1;INMT;CYP1B1;MAOB;DDC;KYAT1;AFMID	0.1006	0
Parkinson disease	0.405556	1.29551	0.0903147	0.992579	1	8/118	6.02%	DRD2;ADORA2A;DRD1;ADCY5;UBA1Y;GNAL;LRRK2;TH	0.0602	0
Inflammatory bowel disease (IBD)	0.478331	1.29442	0.133668	0.958065	1	15/38	21.21%	NOD2;IL1A;IL23A;H2-OB;TLR4;TLR2;STAT4;H2-DMA;RORA;IFNGR1;IL12A;H2-DMB1;STAT3;IL2RG;TGFB1	0.2121	0
Leishmaniasis	0.445112	1.28923	0.112901	0.946242	1	22/57	21.21%	CYBB;IL1A;NCF4;H2-OB;FCGR3;TLR4;C3;ITGB2;TLR2;NCF1;FOS;ITGB1;FCGR1;H2-DMA;ITGAM;IFNGR1;IRAK4;PRKCB;IL12A;H2-DMB1;NCF2;TGFB1	0.2121	0
Type I diabetes mellitus	-0.454216	-1.28222	0.137353	0.978376	0.9997	7/35	3.96%	H2-Q6;H2-T10;GM11127;H2-Q7;CD28;H2-Q4;H2-Q2	0.0396	0.000130308
FoxO signaling pathway	0.400524	1.28152	0.0998771	0.948156	1	38/117	27.68%	CCNB1;IL7R;FOXO1;SLC2A4;CCND2;SGK1;PLK1;KLF2;S1PR1;IRS2;EGFR;FOXO3;TGFBR1;AGAP2;FBXO32;SGK3;CDK2;IGF1;CCNG2;FOXO4;CDKN1B;STAT3;TGFB1;EP300;HOMER2;NRAS;AKT2;PLK2;PRKAA1;SMAD4;STK4;MAPK3;CCNB2;SMAD2;ATM;PIK3R3;PDPK1;MDM2	0.2768	0
Cytokine-cytokine receptor interaction	0.393966	1.2737	0.10115	0.951892	1	35/137	12.23%	IL1RL1;CD4;IL1A;IL7R;IL23A;CCL17;TNFRSF13B;AMH;IL10RA;FAS;IL13RA1;IL2RB;AMHR2;OSMR;EPOR;IL17RC;IL20RA;CRLF2;BMPR1B;ACVR1C;GM13305;ACVRL1;TNFRSF25;CCL9;LIF;TNFRSF8;BMP2;CCR5;MPL;IL11RA2;CCL19;CD40;CSF1R;NGFR;TGFBR1	0.1223	0
Drug metabolism	0.428261	1.26953	0.122145	0.938402	1	20/69	14.42%	UPB1;UPP1;FMO2;NAT1;TK1;GSTT3;GSTO2;MAOB;TPMT;NAT2;ALDH3A1;ALDH3B1;FMO5;RRM2;MGST1;GSTT2;GSTT1;GSTA3;NME4;GSTM7	0.1442	0
Ether lipid metabolism	0.476066	1.25897	0.162874	0.957462	1	14/34	21.51%	GDPD3;PLA2G3;TMEM86B;PLB1;PLA2G4A;ENPP2;PLD4;PLPP3;CHPT1;PLA2G5;ENPP6;PLD1;PLA2G4B;PLA2G7	0.2151	0
Chemical carcinogenesis	0.460421	1.25846	0.153937	0.928999	1	18/40	18.76%	NAT1;SULT1A1;CYP1B1;GSTT3;GSTO2;NAT2;ALDH3A1;ALDH3B1;KYAT1;MGST1;GSTT2;GSTT1;GSTA3;GSTM7;UGT1A7C;EPHX1;GSTK1;KYAT3	0.1876	0
Neuroactive ligand-receptor interaction	0.36932	1.25626	0.0993462	0.910252	1	51/213	12.52%	ADRA2B;DRD2;ADORA2A;DRD1;PENK;TACR1;P2RY1;HTR1D;POMC;HTR1B;LHCGR;TAC1;CHRM4;CYSLTR2;LPAR3;CYSLTR1;C3AR1;P2RX1;DRD4;GLP2R;VIPR2;PTGFR;OPRK1;LPAR4;NMBR;GPR83;PDYN;P2RY14;TSHR;F2RL2;C3;GRID2;CHRNB1;ADRB3;GABRG1;ADRA2C;F2R;C5AR1;P2RY6;LPAR2;S1PR1;GRM4;HRH3;TACR3;CALCRL;GRM3;NPFFR1;P2RY13;NTS;PARD3;GRIK2	0.1252	0
Pyrimidine metabolism	0.442099	1.254	0.145844	0.892424	1	6/53	5.88%	UPB1;NT5E;UPP1;TK1;PNP2;ENTPD3	0.0588	0
Tyrosine metabolism	0.500709	1.2526	0.1764	0.872376	1	7/25	8.02%	DBH;DCT;MAOB;DDC;TH;ALDH3A1;ALDH3B1	0.0802	0
Glutathione metabolism	0.437483	1.25076	0.147875	0.85526	1	25/53	25.88%	GPX6;GSTT3;GSTO2;GGT5;GCLM;NAT8;RRM2;MGST1;GSTT2;GSTT1;GSTA3;GSTM7;NAT8F1;GSR;NAT8F7;GPX8;GSTK1;IDH1;ANPEP;IDH2;GCLC;GSTM6;GPX1;G6PDX;OPLAH	0.2588	0
Steroid biosynthesis	-0.518415	-1.24988	0.193868	1	0.9999	5/16	19.32%	CYP27B1;SQLE;NSDHL;CYP2R1;TM7SF2	0.1932	4.34316e-05
Purine metabolism	0.388256	1.24223	0.124152	0.86777	1	16/122	8.77%	PDE6A;PDE10A;URAH;AK7;NT5E;ADCY5;PDE1B;PDE7B;PDE6H;GUCY2F;PDE1C;PNP2;ENTPD3;PAPSS2;PDE3A;AK8	0.0877	0
Insulin secretion	-0.38896	-1.24169	0.135019	0.988071	0.9999	25/71	21.36%	CREB3L3;GLP1R;ADCYAP1;ADCY4;CAMK2D;ADCY8;KCNU1;GCK;KCNMB2;CREB5;ITPR3;PRKCG;CCK;CHRM3;KCNMB4;RYR2;ATF4;GNAS;RAB3A;CREB3;SNAP25;ATP1B1;PCLO;KCNN2;ADCY6	0.2136	4.34316e-05
Vasopressin-regulated water reabsorption	-0.43059	-1.24082	0.162704	0.915738	0.9999	11/38	23.18%	CREB3L3;CREB5;STX4A;DYNLL1;GNAS;DYNC1I1;CREB3;NSF;ADCY6;DCTN2;ARHGDIG	0.2318	4.34316e-05
Glyoxylate and dicarboxylate metabolism	0.490186	1.23657	0.188401	0.868453	1	7/26	13.56%	HYI;GLYCTK;AFMID;ACSS1;HOGA1;GLUL;GLDC	0.1356	0
Selenocompound metabolism	0.532217	1.22484	0.217719	0.896065	1	7/16	20.06%	INMT;PAPSS2;KYAT1;CTH;TXNRD1;KYAT3;SEPHS1	0.2006	0
Regulation of actin cytoskeleton	0.36263	1.22344	0.118415	0.878968	1	66/186	25.28%	ITGA5;FGF16;FGF3;IQGAP3;INSRR;CHRM4;MYLPF;SPATA13;LPAR4;RAC2;DIAPH3;WAS;ITGA11;ITGB2;APC;ITGA9;ITGA2B;ITGB5;FGF18;F2R;LPAR2;EZR;DOCK1;FGF1;EGFR;WASF2;PDGFRA;ITGA6;FGF5;FGF7;GNA13;ITGB1;MSN;ITGAM;DIAPH1;PDGFB;FGF2;MYH14;MYLK3;VCL;DIAPH2;PFN4;FGFR3;PPP1CC;ACTN1;CHRM2;VAV3;PDGFD;NCKAP1L;ARHGEF12;CYFIP1;NRAS;MRAS;ITGAV;PPP1CA;BAIAP2;MYL9;MYH9;ITGB8;ABI2;ITGAL;LPAR1;MAPK3;PPP1R12B;CRKL;ROCK1	0.2528	0
Viral myocarditis	-0.39688	-1.22316	0.161619	0.923656	0.9999	17/57	15.36%	H2-Q6;H2-T10;GM11127;H2-Q7;CD28;SGCD;H2-Q4;H2-Q2;H2-AA;CD80;H2-AB1;H2-D1;H2-M3;CASP8;CCND1;H2-K1;ICAM1	0.1536	4.34316e-05
Thiamine metabolism	0.568765	1.21568	0.244007	0.89077	1	3/12	10.47%	AK7;AK8;TPK1	0.1047	0
Circadian rhythm	0.473929	1.21312	0.208426	0.879851	1	10/28	22.63%	PER1;BHLHE40;CRY1;BHLHE41;RORA;ARNTL;FBXL3;PER2;CRY2;PRKAA1	0.2263	0
Taste transduction	0.446379	1.21264	0.195472	0.860965	1	6/39	5.08%	P2RY1;HTR1D;HTR1B;PDE1B;PKD1L3;PDE1C	0.0508	0
Butanoate metabolism	0.506189	1.21031	0.22789	0.850592	1	10/20	28.31%	HMGCS2;BDH2;ABAT;GAD2;HADH;EHHADH;ACADS;ECHS1;GAD1;ALDH5A1	0.2831	0
Transcriptional misregulation in cancer	0.371053	1.20813	0.143007	0.840504	1	30/139	15.45%	NTRK1;RXRG;SPINT1;FOXO1;BCL11B;IL2RB;PBX3;HHEX;CCND2;LMO2;BIRC3;AFF1;IGFBP3;FLI1;BCL2A1B;MEIS1;CD86;NUPR1;HPGD;CCNA1;CD40;CSF1R;NGFR;PROM1;SIN3A;ZEB1;PLAT;FCGR1;SIX4;ITGAM	0.1545	0
Bacterial invasion of epithelial cells	0.41227	1.20813	0.177017	0.821826	1	22/64	28.29%	ITGA5;CTNNA3;WAS;ELMO3;CDH1;HCLS1;SHC3;DOCK1;WASF2;ITGB1;GAB1;VCL;CTNNA1;DNM2;CTNNB1;CRKL;SHC4;PIK3R3;ARHGEF26;CAV2;ILK;ARPC1B	0.2829	0
Amphetamine addiction	0.415521	1.20812	0.180636	0.804013	1	8/59	6.02%	DRD1;PPP1R1B;ADCY5;CALML4;MAOB;DDC;PDYN;TH	0.0602	0
PPAR signaling pathway	0.420229	1.20278	0.184895	0.807811	1	12/54	12.88%	APOA1;RXRG;PLIN4;HMGCS2;LPL;NR1H3;ANGPTL4;PPARA;CPT2;CPT1A;SCD1;ACSBG1	0.1288	0
cAMP signaling pathway	0.358841	1.20069	0.145103	0.799178	1	24/179	9.32%	DRD2;ADORA2A;DRD1;PDE10A;PPP1R1B;HTR1D;POMC;ADCY5;HTR1B;CALML4;AMH;VIPR2;FXYD2;RAC2;GLI3;TSHR;HHIP;PTCH1;ABCC4;PDE3A;PPARA;PLN;RAPGEF4;F2R	0.0932	0
Ovarian steroidogenesis	0.457307	1.20051	0.21576	0.783588	1	6/32	8.96%	ADCY5;LHCGR;CYP1B1;ALOX5;CYP2J9;PLA2G4A	0.0896	0
Pathways in cancer	0.327345	1.19156	0.106267	0.802001	1	152/463	24.57%	NTRK1;GNG7;RXRG;RARB;FGF16;RASGRP2;FGF3;IL7R;ADCY5;CALML4;IL23A;FOXO1;LPAR3;FZD5;RAD51;GNGT2;TGFA;FAS;IL13RA1;RPS6KA5;IL2RB;CTNNA3;LPAR4;GSTT3;WNT2;RAC2;HEY2;EPOR;NQO1;COL4A4;GSTO2;HGF;GLI3;CCND2;NOTCH2;HHIP;PTCH1;BIRC3;CDH1;BCR;APC;ITGA2B;TCF7;FGF18;F2R;BMP2;LPAR2;COL4A6;SMO;FZD6;FGF1;EGFR;MGST1;PLCG2;IGF2;CSF1R;NFE2L2;TGFBR1;GSTT2;PDGFRA;PTCH2;ITGA6;STAT4;GSTT1;PTGER4;LAMC1;GSTA3;FGF5;DCC;FGF7;…	0.2457	0
Glycine, serine and threonine metabolism	0.452657	1.18799	0.222843	0.799874	1	14/33	25.39%	PIPOX;MAOB;SARDH;CBS;GLYCTK;GAMT;GLDC;AOC2;AOC3;CTH;SDSL;PSAT1;AMT;ALDH7A1	0.2539	0
Metabolism of xenobiotics by cytochrome P450	0.442024	1.18793	0.220903	0.784712	1	16/37	18.58%	CYP1B1;CBR3;CYP2S1;GSTT3;GSTO2;ALDH3A1;ALDH3B1;DHDH;MGST1;GSTT2;GSTT1;GSTA3;GSTM7;UGT1A7C;EPHX1;GSTK1	0.1858	0
Renin secretion	0.408709	1.18654	0.197961	0.775148	1	17/58	17.21%	ADCY5;PDE1B;CALML4;AQP1;ACE;PDE1C;ADRB3;PDE3A;KCNJ2;ITPR1;ITPR2;PTGER4;PLCB3;ORAI1;ADRB2;GUCY1A1;PDE3B	0.1721	0
Necroptosis	0.372628	1.1749	0.182312	0.80451	1	31/105	21.62%	CYBB;IL1A;TICAM2;FAS;GM21596;EIF2AK2;PARP3;BIRC3;TLR4;TICAM1;PLA2G4A;PARP4;CYLD;NLRP3;GLUL;STAT4;RIPK1;XIAP;TLR3;CAMK2A;PYGM;SPATA2L;IFNGR1;GLUD1;TRPM7;TRAF5;TNFAIP3;STAT3;FTL1;PLA2G4B;CFLAR	0.2162	0
Apelin signaling pathway	0.365434	1.17403	0.184086	0.793067	1	43/120	25.04%	GNG7;ADCY5;CALML4;GNGT2;RYR3;CDH1;SERPINE1;RYR1;EGR1;ITPR1;KLF2;SLC8A3;ITPR2;PIK3R6;TGFBR1;PLCB3;GNA13;PLAT;NOTCH3;SPHK1;MYLK3;JAG1;PDE3B;CAMK4;GNG5;HDAC5;NRAS;AKT2;PLCB2;MRAS;PRKAA1;PIK3R5;GNAI3;GNB5;PIK3R4;NOS3;APLNR;APLN;SMAD4;GNB4;MAPK3;LIPE;ADCY9	0.2504	0
Ras signaling pathway	0.346143	1.17282	0.161623	0.783422	1	48/199	22.52%	NTRK1;GNG7;FGF16;RASGRP2;FGF3;CALML4;ANGPT4;GNGT2;TGFA;LAT;PLA2G3;RAC2;HGF;NTF3;FGF18;PLA2G4A;SHC3;PLA1A;FGF1;EGFR;PLCG2;IGF2;CSF1R;NGFR;PLCE1;PDGFRA;RIN1;FGF5;FGF7;GAB1;PDGFB;FGF2;IGF1;PLA2G5;PLD1;PRKCB;RALGDS;FOXO4;GNG5;FGFR3;PTPN11;PLA2G4B;PDGFD;NRAS;AKT2;RASSF5;NTRK2;MRAS	0.2252	0
Dopaminergic synapse	0.364026	1.16632	0.190265	0.793702	1	34/121	23.15%	DRD2;DRD1;GNG7;PPP1R1B;ADCY5;CALML4;GNGT2;DRD4;GNAL;MAOB;DDC;TH;ITPR1;KIF5B;ITPR2;KIF5A;PLCB3;FOS;PPP2R3A;CAMK2A;ARNTL;PPP2R5D;PRKCB;KIF5C;GNG5;PPP1CC;PPP2R2A;PPP2R2C;AKT2;PLCB2;PPP1CA;GNAI3;PPP3CA;GNB5	0.2315	0
Arginine and proline metabolism	0.421532	1.15991	0.23868	0.803584	1	18/42	25.39%	AMD2;MAOB;ARG2;CARNS1;PRODH;PYCR1;HOGA1;P4HA1;GAMT;SAT1;L3HYPDH;ALDH4A1;SAT2;CKB;NOS3;ALDH18A1;ALDH2;ALDH7A1	0.2539	0
Osteoclast differentiation	0.369711	1.15825	0.203709	0.796243	1	30/101	24.76%	IL1A;NCF4;MAP3K14;BLNK;FCGR3;BTK;NFATC2;CYLD;PLCG2;CSF1R;TGFBR1;NCF1;FOS;TREM2;FCGR1;NFKB2;IFNGR1;FCGR2B;CAMK4;JUNB;FOSL2;NCF2;TGFB1;AKT2;PPP3CA;IL1R1;IRF9;MAPK3;OSCAR;NFATC1	0.2476	0
MAPK signaling pathway	0.330179	1.15293	0.173379	0.802777	1	67/268	22.52%	PTPN7;NTRK1;FGF16;RASGRP2;FGF3;IL1A;ANGPT4;TGFA;FAS;RPS6KA5;MAP3K14;CACNA2D4;RAC2;CACNG4;HGF;NTF3;NR4A1;MAP3K13;PTPN5;FGF18;MAP3K6;PLA2G4A;CACNA1H;DUSP5;RPS6KA6;FLNC;DUSP2;FGF1;EGFR;IGF2;CSF1R;NGFR;TGFBR1;PDGFRA;CACNA2D3;FGF5;FGF7;FOS;CASP3;SRF;NFKB2;CACNA2D2;PDGFB;FGF2;DUSP8;IGF1;ARRB1;IRAK4;PRKCB;MAP3K20;CACNA1S;DUSP9;MAP2K3;FGFR3;MAP4K4;DUSP4;PLA2G4B;DAXX;CACNB2;CACNG7;TGFB1;PDGFD;ERBB3;NRAS;A…	0.2252	0
Leukocyte transendothelial migration	0.371074	1.14912	0.215067	0.804033	1	35/93	23.79%	CYBB;NCF4;MYLPF;CLDN2;CTNNA3;RAC2;ITGB2;CLDN19;RAPGEF4;EZR;PLCG2;NCF1;ITGB1;MSN;ITGAM;CLDN14;F11R;VCL;PRKCB;CTNNA1;JAM2;CLDN10;PTPN11;ARHGAP5;ACTN1;VAV3;OCLN;NCF2;CTNND1;RASSF5;CLDN11;GNAI3;MYL9;CTNNB1;ITGAL	0.2379	0
C-type lectin receptor signaling pathway	0.374845	1.14644	0.228226	0.800892	1	27/86	24.76%	CALML4;IL23A;EGR2;CCL17;MAP3K14;ITPR1;NFATC2;ITPR2;NFATC4;LSP1;CYLD;NLRP3;PLCG2;PRKCD;CARD9;NFKB2;IKBKE;IL12A;PTPN11;ARHGEF12;NRAS;AKT2;MRAS;PPP3CA;IRF9;MAPK3;NFATC1	0.2476	0
Aldosterone-regulated sodium reabsorption	0.442939	1.14424	0.278864	0.796232	1	11/29	27.52%	SFN;FXYD2;SGK1;ATP1A2;IGF1;PRKCB;NEDD4L;MAPK3;PIK3R3;ATP1B2;PDPK1	0.2752	0
Starch and sucrose metabolism	-0.432228	-1.14277	0.273467	1	1	8/25	16.68%	SIS;ENPP3;GCK;GYG;PGM2;HKDC1;PYGL;PGM2L1	0.1668	0
Systemic lupus erythematosus	0.429459	1.13835	0.273675	0.805129	1	14/34	20.10%	C7;H2-OB;C3;C2;C4B;C1S1;CD86;CD40;TRIM21;FCGR1;H2-DMA;C1QB;H2-DMB1;ACTN1	0.201	0
Galactose metabolism	-0.425832	-1.13814	0.276059	1	1	8/27	16.57%	SIS;LCT;GCK;GALK1;PGM2;HKDC1;PFKL;GLB1	0.1657	0
Ribosome biogenesis in eukaryotes	-0.343709	-1.12296	0.241081	1	1	32/78	29.27%	RMRP;FCF1;RPP30;RPP40;EIF6;PWP2;RPP38;POP4;GAR1;FBL;CSNK2B;EFL1;RAN;IMP3;NVL;NOP10;SBDS;SNU13;AK6;RBM28;NXT1;DKC1;UTP14A;RIOK2;XPO1;CSNK2A2;RCL1;NAT10;TBL3;MPHOSPH10;NOP56;BMS1	0.2927	0
Morphine addiction	0.369809	1.12163	0.253033	0.854859	1	10/82	7.98%	DRD1;PDE10A;GNG7;ADCY5;PDE1B;GNGT2;PDE7B;PDE1C;PDE3A;GABRG1	0.0798	0
Linoleic acid metabolism	0.515133	1.11489	0.346091	0.867823	1	7/12	20.91%	PLA2G3;CYP2J9;PLB1;PLA2G4A;CYP2J6;PLA2G5;PLA2G4B	0.2091	0
PI3K-Akt signaling pathway	0.316355	1.11151	0.231632	0.868066	1	85/295	23.39%	NTRK1;COL6A4;GNG7;ITGA5;FGF16;FGF3;IL7R;LPAR3;ANGPT4;GNGT2;TGFA;IL2RB;LPAR4;OSMR;EPOR;ITGA11;COL4A4;HGF;COL6A5;NTF3;CCND2;COL6A6;SGK1;TLR4;NR4A1;TLR2;ITGA9;COL6A1;ITGA2B;THBS3;COL2A1;ITGB5;FGF18;F2R;LPAR2;COL4A6;PIK3R6;FGF1;EGFR;FOXO3;IGF2;CSF1R;NGFR;PDGFRA;ITGA6;LAMC1;FGF5;FGF7;SGK3;PPP2R3A;ITGB1;CDK2;PDGFB;FGF2;IGF1;PPP2R5D;VWF;LAMB2;CSF3R;THBS4;GNG5;COL9A3;PIK3AP1;CDK4;FGFR3;CHRM2;CDKN1B;BRCA1…	0.2339	0
TGF-beta signaling pathway	-0.340215	-1.11096	0.239166	1	1	14/77	8.34%	LEFTY2;LEFTY1;GDF5;MYC;NODAL;INHBE;BMP5;THBS1;BAMBI;NOG;ACVR2A;DCN;INHBB;TGFB2	0.0834	0
Fc epsilon RI signaling pathway	0.386197	1.11065	0.285529	0.858606	1	12/55	22.04%	LAT;ALOX5;RAC2;PLA2G4A;BTK;INPP5D;PLCG2;MAP2K3;VAV3;PLA2G4B;NRAS;AKT2	0.2204	0
Adipocytokine signaling pathway	0.382202	1.10835	0.2909	0.854989	1	17/60	23.74%	RXRG;POMC;SLC2A4;PPARA;IRS2;CPT1A;ACSBG1;TNFRSF1B;ADIPOR2;SLC2A1;PTPN11;LEPR;STAT3;ACSL3;AKT2;PRKAA1;PRKCQ	0.2374	0
Mannose type O-glycan biosynthesis	-0.435399	-1.1033	0.317119	1	1	6/21	21.08%	LARGE2;LARGE1;POMT1;B3GAT2;POMGNT2;RXYLT1	0.2108	0
p53 signaling pathway	0.372576	1.10236	0.27694	0.865316	1	18/68	19.52%	CCNB1;FAS;SFN;CCND2;SERPINE1;IGFBP3;CHEK2;SESN3;RRM2;CDK1;STEAP3;CASP3;PERP;CDK2;IGF1;CCNG2;CDK4;CD82	0.1952	0
Melanoma	0.373756	1.10079	0.288793	0.858912	1	18/65	22.04%	FGF16;FGF3;HGF;CDH1;FGF18;FGF1;EGFR;PDGFRA;FGF5;FGF7;PDGFB;FGF2;IGF1;CDK4;BAK1;PDGFD;NRAS;AKT2	0.2204	0
Relaxin signaling pathway	-0.319171	-1.09866	0.258017	1	1	32/119	19.20%	CREB3L3;COL1A1;MMP9;COL1A2;ADCY4;RXFP3;GNA15;RXFP1;COL4A2;INSL5;ADCY8;CREB5;GNG11;JUN;GNG4;COL3A1;EDN1;ATF4;MMP2;GNG2;MAP2K4;MAPK11;MAPK8;GNAS;GNG3;CREB3;ARRB2;ACTA2;VEGFC;MAPK13;GNG8;NFKBIA	0.192	0
Hepatocellular carcinoma	0.330253	1.09171	0.267778	0.881088	1	50/157	24.57%	FZD5;TGFA;GSTT3;WNT2;NQO1;GSTO2;HGF;APC;TCF7;SHC3;FZD6;EGFR;MGST1;PLCG2;IGF2;NFE2L2;TGFBR1;GSTT2;GSTT1;GSTA3;GSTM7;WNT2B;DPF1;TCF7L2;GAB1;HMOX1;SMARCD1;LRP5;LRP6;TXNRD1;PRKCB;LEF1;SMARCD3;FZD1;CDK4;WNT7A;BAK1;TGFB1;FZD2;ARID2;FZD4;NRAS;AKT2;ARID1A;CTNNB1;WNT10A;SMAD4;AXIN2;GSTM6;MAPK3	0.2457	0
B cell receptor signaling pathway	0.37448	1.09142	0.303064	0.870105	1	19/62	24.76%	CD72;RAC2;BLNK;BTK;NFATC2;INPP5D;PLCG2;FOS;FCGR2B;PRKCB;PIK3AP1;DAPP1;VAV3;NRAS;AKT2;PPP3CA;PTPN6;MAPK3;NFATC1	0.2476	0
Ferroptosis	0.405949	1.08649	0.326065	0.876693	1	13/37	22.18%	CYBB;PRNP;GCLM;STEAP3;SAT1;HMOX1;SLC40A1;SAT2;LPCAT3;CP;FTL1;ACSL3;GCLC	0.2218	0
Th17 cell differentiation	0.357815	1.08612	0.297319	0.866405	1	28/81	25.64%	CD4;RXRG;IL23A;LAT;IL2RB;H2-OB;IRF4;NFATC2;TGFBR1;FOS;H2-DMA;RORA;IFNGR1;RARA;H2-DMB1;STAT3;IL2RG;TGFB1;IL6RA;PPP3CA;IL1R1;PRKCQ;SMAD4;STAT5B;MAPK3;NFATC1;SMAD2;JAK2	0.2564	0
Vascular smooth muscle contraction	0.344894	1.08558	0.293453	0.857008	1	34/100	25.28%	PRKCH;ADORA2A;ADCY5;CALML4;PLA2G3;ITPR1;PLA2G4A;ITPR2;CALCRL;PRKCD;PPP1R14A;PLCB3;GNA13;CALD1;ADORA2B;GUCY1A1;MYLK3;PLA2G5;PRKCB;CACNA1S;PPP1CC;PLA2G4B;ARHGEF12;EDNRA;PLCB2;ADRA1A;PPP1CA;MYL9;RAMP1;PRKCQ;MAPK3;PPP1R12B;ADCY9;ROCK1	0.2528	0
Signaling pathways regulating pluripotency of stem cells	0.339329	1.08443	0.294622	0.850218	1	48/118	27.21%	ISL1;FZD5;ID4;WNT2;DLX5;KLF4;ZFHX3;APC;BMPR1B;SKIL;ACVR1C;LIF;MEIS1;TBX3;FZD6;WNT2B;ID3;SOX2;BMPR1A;FGF2;IGF1;ACVR2B;SMAD5;KAT6A;DUSP9;FZD1;RIF1;FGFR3;WNT7A;STAT3;FZD2;REST;FZD4;NRAS;AKT2;CTNNB1;JARID2;WNT10A;SMAD4;AXIN2;MAPK3;SMARCAD1;SMAD2;JAK2;PIK3R3;IL6ST;WNT16;FGFR2	0.2721	0
Thyroid cancer	0.406929	1.08399	0.337571	0.840903	1	4/36	8.54%	NTRK1;RXRG;CDH1;TCF7	0.0854	0
Mineral absorption	0.410129	1.08078	0.347299	0.841641	1	14/33	22.05%	FXYD2;ATP7A;VDR;HEPH;MT2;ATP1A2;ATP2B1;STEAP2;HMOX1;SLC40A1;TRPM7;SLC31A1;FTL1;MT1	0.2205	0
Spliceosome	-0.308255	-1.06783	0.287272	1	1	68/127	41.91%	HSPA1B;ALYREF2;LSM2;LSM7;USP39;PRPF40B;HSPA1A;HSPA8;U2AF1;SNRPA;THOC3;SART1;TRA2A;SNRPB2;SNRPF;RBMXL1;SNU13;EIF4A3;SNRPB;HNRNPC;ISY1;BCAS2;SRSF4;SF3B3;PUF60;GM13092;LSM8;SNRNP40;SNRPD2;SF3B5;PRPF31;SNRPA1;SF3A3;WBP11;CDC40;HNRNPA1;SF3B2;SNRPC;PLRG1;RBM17;SNRPE;SNRPD3;DHX8;HNRNPA3;SMNDC1;SNRPG;NCBP2;LSM6;NCBP1;LSM3;HNRNPU;PCBP1;U2AF1L4;DDX23;CWC15;PQBP1;PRPF18;PHF5A;U2AF2;CDC5L;HNRNPK;SNRNP27;TCER…	0.4191	0
Inflammatory mediator regulation of TRP channels	0.350099	1.06725	0.327681	0.879722	1	22/83	19.95%	PRKCH;NTRK1;ASIC4;ADCY5;CALML4;TRPV4;CYP2J9;ITPR1;PLA2G4A;ITPR2;PLCG2;PRKCD;PTGER4;PLCB3;ALOX12;CAMK2A;CYP2J6;IGF1;PRKCB;ASIC1;MAP2K3;PPP1CC	0.1995	0
Cholinergic synapse	0.33695	1.06602	0.321522	0.873391	1	7/105	2.94%	CHAT;SLC18A3;SLC5A7;GNG7;ADCY5;CHRM4;GNGT2	0.0294	0
Propanoate metabolism	0.415757	1.06401	0.360955	0.869989	1	12/28	27.98%	ACSS3;ABAT;ACSS1;ALDH6A1;EHHADH;ECHDC1;SUCLG2;PCCB;ECHS1;LDHB;ACADM;HIBCH	0.2798	0
Herpes simplex virus 1 infection	-0.273803	-1.06352	0.258601	1	1	88/355	21.53%	ZFP935;H2-Q6;H2-T10;GM14308;GM11127;H2-Q7;TNFRSF14;OAS1A;ZFP964;H2-Q4;GM14391;H2-Q2;EIF2B3;GM5141;ZFP566;ZFP454;FADD;ALYREF2;ZFP455;ZFP764;CD74;ZFP850;ZFP92;H2-AA;ZFP953;ZFP708;ZFP786;ZFP688;ZFP568;ZFP707;ZFP961;GM3055;SP100;RHEB;ZFP641;ZFP940;ZFP729B;ZFP647;EIF2AK4;ZFP11;9130019O22RIK;ZFP944;ZFP810;APAF1;H2-AB1;H2-D1;ZFP113;ZFP612;MYD88;H2-M3;CASP8;ZFP677;ZFP119A;H2-K1;CALR;GM14434;ZFP53;ZFP954;…	0.2153	0
Aminoacyl-tRNA biosynthesis	-0.361225	-1.06311	0.337811	1	1	20/43	26.60%	TARS2;TARS;QRSL1;CARS;GARS;AARS2;YARS2;NARS;AARS;WARS2;HARS;MARS2;SEPSECS;RARS;MTFMT;SARS;WARS;FARSB;IARS;HARS2	0.266	0
Breast cancer	0.328143	1.06019	0.317084	0.873214	1	44/132	24.57%	FGF16;FGF3;FZD5;WNT2;HEY2;NOTCH2;APC;TCF7;FGF18;SHC3;FZD6;FGF1;EGFR;FGF5;FGF7;FOS;WNT2B;NOTCH4;NFKB2;TCF7L2;DLL1;LRP5;NOTCH3;FGF2;LRP6;JAG1;IGF1;LEF1;FZD1;SP1;CDK4;WNT7A;BAK1;BRCA1;FZD2;FZD4;NRAS;PGR;AKT2;NOTCH1;CTNNB1;WNT10A;AXIN2;MAPK3	0.2457	0
Amyotrophic lateral sclerosis (ALS)	-0.35393	-1.05938	0.331209	1	1	17/49	26.76%	PRPH;CASP12;CASP1;GRIN2D;APAF1;GRIN2A;MAPK11;GRIN2B;MAPK13;NEFM;ALS2;MAP3K5;BID;GRIA1;TOMM40;NOS1;BAD	0.2676	0
Prion diseases	0.417529	1.0582	0.381656	0.870064	1	9/26	24.57%	IL1A;C7;EGR1;PRNP;LAMC1;C1QB;NOTCH1;NCAM2;MAPK3	0.2457	0
Platelet activation	0.333815	1.0566	0.328896	0.865487	1	39/108	25.28%	P2RY1;RASGRP2;ADCY5;P2RX1;GP1BB;VAMP8;ITGA2B;ITPR1;PLA2G4A;BTK;F2R;ITPR2;PIK3R6;PLCG2;P2RY12;PLCB3;FERMT3;GNA13;ITGB1;ORAI1;TLN1;GUCY1A1;MYLK3;VWF;PPP1CC;PLA2G4B;ARHGEF12;STIM1;AKT2;PLCB2;PPP1CA;PIK3R5;GNAI3;TLN2;NOS3;MAPK3;SNAP23;ADCY9;ROCK1	0.2528	0
Serotonergic synapse	0.339419	1.05572	0.34222	0.858723	1	23/93	19.01%	GNG7;HTR1D;ADCY5;HTR1B;TPH1;GNGT2;ALOX5;MAOB;DDC;CYP2J9;CYP2D22;ITPR1;PLA2G4A;ITPR2;ALOX12B;PLCB3;CASP3;ALOX12;KCND2;CYP2J6;PRKCB;CACNA1S;GNG5	0.1901	0
Tight junction	0.324371	1.05492	0.331431	0.851703	1	37/141	23.14%	IGSF5;MYH4;CLDN2;CD1D1;BVES;WAS;MYH1;AMOT;CLDN19;HCLS1;AMOTL1;EZR;PATJ;DLG2;PARD3;CGNL1;ITGB1;MSN;CLDN14;TJP1;F11R;MYH2;MYH14;TJP2;SYNPO;JAM2;NEDD4L;CDK4;CLDN10;ACTN1;PPP2R2A;OCLN;PPP2R2C;CLDN11;PRKAA1;MYL9;MYH9	0.2314	0
JAK-STAT signaling pathway	0.333578	1.05362	0.339867	0.846475	1	43/109	27.89%	IL7R;IL23A;IL10RA;IL13RA1;IL2RB;OSMR;EPOR;CCND2;IL20RA;CRLF2;GM13305;LIF;MPL;IL11RA2;EGFR;PDGFRA;STAT4;PDGFB;IFNGR1;CSF3R;IL12A;SOCS2;PTPN11;LEPR;STAT3;AOX3;IL2RG;STAM2;EP300;AKT2;IL6RA;IRF9;STAT5B;PTPN6;CSF2RB;JAK2;CISH;PIK3R3;PTPN2;IL6ST;IL4RA;IL10RB;PIAS3	0.2789	0
Hippo signaling pathway	0.319638	1.04999	0.337199	0.849321	1	53/146	24.77%	SNAI2;FZD5;AMH;TEAD2;CTNNA3;WNT2;CCND2;CDH1;SERPINE1;ITGB2;AMOT;APC;BMPR1B;TCF7;FRMD6;BMP2;FZD6;FGF1;TGFBR1;PATJ;WWTR1;DLG2;PARD3;YAP1;WNT2B;AJUBA;RASSF2;TCF7L2;SOX2;BMPR1A;CTNNA1;LEF1;BMP7;FZD1;PPP1CC;WNT7A;BMP6;DCHS1;PPP2R2A;TGFB1;FZD2;PPP2R2C;FZD4;TEAD1;PPP1CA;CTNNB1;DLG4;WNT10A;SMAD4;AXIN2;MOB1A;WWC1;LIMD1	0.2477	0
Glycerophospholipid metabolism	0.343591	1.04692	0.359235	0.850389	1	14/84	14.40%	CHAT;GPAT2;ETNPPL;PLA2G3;GPAM;PLB1;PLA2G4A;DGKB;PLPP4;PLD4;ETNK2;PNPLA7;PLPP3;CHPT1	0.144	0
Tuberculosis	0.321968	1.04312	0.348951	0.854086	1	35/136	22.50%	NOD2;IL1A;TLR6;CALML4;IL23A;IL10RA;H2-OB;TLR1;FCGR3;TLR4;C3;ITGB2;TLR2;LSP1;MRC1;VDR;CARD9;CASP3;TIRAP;FCGR1;H2-DMA;ITGAM;CAMK2A;SPHK1;IFNGR1;FCGR2B;IRAK4;IL12A;LAMP2;H2-DMB1;TGFB1;ARHGEF12;EP300;AKT2;IRAK2	0.225	0
NOD-like receptor signaling pathway	0.322585	1.04192	0.352932	0.848791	1	28/127	17.87%	NOD2;CYBB;CASR;AIM2;NLRP6;NAIP2;GBP7;BIRC3;TLR4;GBP5;NAIP6;ITPR1;TICAM1;ERBIN;ITPR2;PSTPIP1;ANTXR1;NLRP3;PRKCD;CARD9;PLCB3;RIPK1;XIAP;IFI204;TXNIP;MAVS;IKBKE;IRAK4	0.1787	0
Toll-like receptor signaling pathway	0.346934	1.03898	0.381996	0.849572	1	18/74	19.27%	TLR6;TICAM2;TLR1;TLR4;IRF5;TLR2;TICAM1;LY96;CD86;CD40;FOS;TIRAP;RIPK1;TLR3;IKBKE;IRAK4;IL12A;MAP2K3	0.1927	0
Protein digestion and absorption	0.350439	1.03557	0.379503	0.852061	1	19/65	14.44%	COL6A4;MME;KCNJ13;FXYD2;COL4A4;COL6A5;COL6A6;COL5A3;COL6A1;COL2A1;ELN;SLC7A7;SLC8A3;COL17A1;COL4A6;COL22A1;ATP1A2;CTRL;DPP4	0.1444	0
Fluid shear stress and atherosclerosis	0.321462	1.03096	0.369696	0.859003	1	25/124	15.99%	IL1A;CALML4;TRPV4;GSTT3;RAC2;NQO1;GSTO2;ITGA2B;BMPR1B;KLF2;ASS1;SDC1;MGST1;SDC2;NFE2L2;GSTT2;GSTT1;GSTA3;NCF1;FOS;PLAT;GSTM7;BMPR1A;HMOX1;PDGFB	0.1599	0
Salivary secretion	0.34897	1.03058	0.384738	0.851366	1	16/63	17.90%	AQP5;ADCY5;CALML4;FXYD2;RYR3;ADRB3;ITPR1;ITPR2;ATP1A2;ATP2B1;PLCB3;CST3;ADRB2;GUCY1A1;CD38;PRKCB	0.179	0
HIF-1 signaling pathway	0.329034	1.02759	0.380594	0.852525	1	25/94	23.32%	CYBB;ANGPT4;TLR4;SERPINE1;ENO1B;HK2;EGFR;PLCG2;PFKFB3;HMOX1;CAMK2A;TIMP1;ALDOA;IFNGR1;IGF1;EGLN1;PRKCB;SLC2A1;LTBR;CDKN1B;STAT3;EP300;AKT2;IL6RA;NOS3	0.2332	0
Nitrogen metabolism	0.470676	1.02651	0.439646	0.847315	1	7/13	26.85%	CAR3;CAR5B;GLUL;CAR8;GLUD1;CAR12;CAR14	0.2685	0
Cell cycle	0.321198	1.02534	0.383971	0.842692	1	33/116	26.71%	CCNB1;BUB1B;CCNA2;RBL1;SFN;CCND2;TTK;BUB1;PLK1;CHEK2;CDC45;CCNA1;CDK1;MCM7;SMC3;CDK2;CDC7;STAG2;CDK4;CDKN1B;MCM5;CDC26;TGFB1;EP300;ANAPC13;MAD2L1;SMAD4;TFDP2;CDC14A;CCNB2;SMAD2;ATM;ANAPC1	0.2671	0
Progesterone-mediated oocyte maturation	0.33598	1.02503	0.394368	0.83531	1	23/83	26.71%	CCNB1;ADCY5;CCNA2;BUB1;PLK1;KIF22;RPS6KA6;CCNA1;CDK1;CDK2;IGF1;PDE3B;CDC26;PGR;AKT2;ANAPC13;GNAI3;MAD2L1;MAPK3;CCNB2;ADCY9;PIK3R3;ANAPC1	0.2671	0
Arginine biosynthesis	0.449717	1.02418	0.439192	0.829914	1	6/16	18.37%	ARG2;ACY1;ASS1;GLUL;GPT2;GLUD1	0.1837	0
Chemokine signaling pathway	0.31479	1.02286	0.385208	0.826045	1	43/137	26.81%	GNG7;RASGRP2;ADCY5;CCL17;GNGT2;RAC2;WAS;SHC3;CCL9;CCR5;PIK3R6;CCL19;FOXO3;PARD3;PRKCD;NCF1;PLCB3;GRK5;CX3CR1;ARRB1;PRKCB;GNG5;DOCK2;VAV3;STAT3;NRAS;AKT2;PLCB2;PIK3R5;GNAI3;GNB5;GNB4;STAT5B;MAPK3;PREX1;CRKL;ADCY9;ROCK1;JAK2;SHC4;PRKCZ;PIK3R3;GNG12	0.2681	0
NF-kappa B signaling pathway	0.338792	1.02267	0.4	0.818621	1	32/78	26.36%	TICAM2;LAT;MAP3K14;BLNK;BIRC3;TLR4;DDX58;TICAM1;BTK;BCL2A1B;LY96;CCL19;CD40;PLCG2;TIRAP;RIPK1;XIAP;NFKB2;IRAK4;PRKCB;LTBR;TRAF5;TNFAIP3;TRIM25;CFLAR;IL1R1;PRKCQ;CARD10;LBP;CD14;RELB;ATM	0.2636	0
Cell adhesion molecules (CAMs)	-0.299496	-1.02209	0.374171	1	1	26/111	15.36%	H2-Q6;H2-T10;ITGA4;GM11127;H2-Q7;CD28;NTNG1;H2-Q4;CLDN1;CDH3;H2-Q2;ITGB7;NECTIN3;H2-AA;CDH15;CD6;NECTIN2;CLDN23;ICOSL;CADM1;CD80;H2-AB1;H2-D1;H2-M3;H2-K1;ICAM1	0.1536	0
Intestinal immune network for IgA production	-0.377619	-1.02116	0.408	1	1	10/28	13.74%	ITGA4;TNFSF13;CD28;CXCR4;ITGB7;H2-AA;CCL28;ICOSL;CD80;H2-AB1	0.1374	0
Gap junction	0.334579	1.0182	0.404724	0.824966	1	15/80	17.90%	DRD2;DRD1;ADCY5;ITPR1;ITPR2;EGFR;CDK1;PDGFRA;PLCB3;GJD2;TJP1;PDGFB;GUCY1A1;GJA1;PRKCB	0.179	0
Oxytocin signaling pathway	0.310668	1.01488	0.406453	0.827653	1	47/138	25.28%	ADCY5;CALML4;RYR3;CACNA2D4;CACNG4;RYR1;KCNJ2;ITPR1;PLA2G4A;KCNJ14;NFATC2;RGS2;ITPR2;NFATC4;PIK3R6;EGFR;CACNA2D3;PLCB3;FOS;CACNA2D2;KCNJ4;CAMK2A;GUCY1A1;MYLK3;CD38;CAMK4;PRKCB;CACNA1S;EEF2K;PPP1CC;PLA2G4B;CACNB2;CACNG7;NRAS;PLCB2;PRKAA1;PPP1CA;PIK3R5;GNAI3;MYL9;PPP3CA;NOS3;MAPK3;NFATC1;PPP1R12B;ADCY9;ROCK1	0.2528	0
Hypertrophic cardiomyopathy (HCM)	0.337501	1.01167	0.411401	0.829907	1	25/74	23.39%	ITGA5;SGCA;MYH6;CACNA2D4;CACNG4;ITGA11;ACE;TPM2;ITGA9;ITGA2B;ITGB5;CACNA2D3;ITGA6;ITGB1;CACNA2D2;IGF1;CACNA1S;DAG1;CACNB2;CACNG7;TGFB1;LAMA2;ITGAV;PRKAA1;ITGB8	0.2339	0
alpha-Linolenic acid metabolism	0.461384	1.00983	0.462097	0.827872	1	8/13	31.17%	PLA2G3;PLB1;PLA2G4A;PLA2G5;PLA2G4B;FADS2;ACOX1;ACOX3	0.3117	0
Toxoplasmosis	0.322126	1.00587	0.42201	0.832608	1	30/97	23.69%	IL10RA;H2-OB;ALOX5;BIRC3;TLR4;TLR2;IGTP;LY96;CCR5;PIK3R6;CD40;ITGA6;LAMC1;CASP3;ITGB1;XIAP;H2-DMA;IFNGR1;IRAK4;LAMB2;IL12A;MAP2K3;H2-DMB1;STAT3;TGFB1;LAMA2;AKT2;PIK3R5;GNAI3;LAMB3	0.2369	0
Biosynthesis of unsaturated fatty acids	-0.365951	-1.00546	0.430405	1	1	8/30	18.34%	SCD4;ACOT3;ACOT4;ACOT7;HACD1;ACAA1A;ACAA1B;ACOT1	0.1834	0
Other types of O-glycan biosynthesis	0.409849	1.00194	0.452797	0.837211	1	9/22	31.11%	ST6GAL1;COLGALT2;B4GALT1;MFNG;B3GLCT;EOGT;LFNG;GXYLT1;B4GALT2	0.3111	0
Proximal tubule bicarbonate reclamation	0.422531	0.998436	0.467499	0.840635	1	5/19	18.37%	FXYD2;AQP1;SLC4A4;ATP1A2;GLUD1	0.1837	0
Endometrial cancer	0.341363	0.987237	0.456751	0.868261	1	23/58	30.19%	CTNNA3;CDH1;APC;TCF7;EGFR;FOXO3;TCF7L2;CTNNA1;LEF1;BAK1;NRAS;AKT2;CTNNB1;AXIN2;MAPK3;PIK3R3;PDPK1;ILK;APC2;MLH1;CTNNA2;BRAF;AKT3	0.3019	0
Dilated cardiomyopathy (DCM)	0.323786	0.981203	0.460979	0.879606	1	12/80	8.68%	ITGA5;ADCY5;SGCA;MYH6;CACNA2D4;CACNG4;ITGA11;TPM2;ITGA9;ITGA2B;ITGB5;PLN	0.0868	0
IL-17 signaling pathway	-0.319518	-0.981092	0.45974	1	1	15/56	19.95%	MMP9;MAPK15;TRAF3IP2;FADD;CEBPB;IL17B;JUN;MAPK7;CASP8;HSP90AA1;MAPK11;MAPK8;MAPK13;NFKBIA;IKBKB	0.1995	0
Focal adhesion	0.289661	0.978793	0.474087	0.879401	1	53/185	23.69%	COL6A4;ITGA5;MYLPF;RAC2;ITGA11;COL4A4;HGF;COL6A5;CCND2;COL6A6;BIRC3;ITGA9;COL6A1;ITGA2B;THBS3;COL2A1;ITGB5;SHC3;FLNC;COL4A6;DOCK1;EGFR;PDGFRA;ITGA6;LAMC1;ITGB1;XIAP;DIAPH1;TLN1;PDGFB;MYLK3;VCL;IGF1;RAPGEF1;VWF;PRKCB;LAMB2;THBS4;COL9A3;ARHGAP5;PPP1CC;ACTN1;VAV3;PDGFD;LAMA2;AKT2;ITGAV;PPP1CA;MYL9;CTNNB1;TLN2;ITGB8;LAMB3	0.2369	0
Protein processing in endoplasmic reticulum	-0.273451	-0.977851	0.464015	1	1	72/148	38.87%	DERL3;CASP12;HSPA1B;EDEM2;CAPN1;HSPH1;WFS1;EIF2AK4;HSPA1A;DNAJB11;ATF4;UGGT2;HSPA5;HSPA8;CKAP4;RNF185;CALR;HSP90AA1;MAPK8;DNAJA1;PDIA6;PDIA3;SEC61B;SSR2;UBE2J1;BAG2;ERP29;STT3B;MBTPS2;DERL2;DNAJB1;UBE2J2;MAP3K5;RAD23B;RAD23A;RBX1;HYOU1;STUB1;FBXO6;RPN1;MAPK10;BAG1;GANAB;EIF2S1;HSP90AB1;UBE2D3;SEC63;SEC61A2;DNAJB2;CRYAB;HSP90B1;BCAP31;STT3A;VCP;SEC24D;UBE2D2A;HSPA4L;NPLOC4;SEC24B;TRAM1;XBP1;SYVN1;…	0.3887	0
Thyroid hormone synthesis	0.338262	0.976953	0.473377	0.877617	1	12/57	15.01%	GPX6;ADCY5;TTR;FXYD2;TSHR;ITPR1;ITPR2;IYD;ATP1A2;PLCB3;TTF2;GSR	0.1501	0
Calcium signaling pathway	0.294139	0.976309	0.483201	0.87198	1	56/169	23.32%	ADORA2A;DRD1;TACR1;LHCGR;PDE1B;CALML4;CYSLTR2;ATP2A1;CYSLTR1;P2RX1;GNAL;PTGFR;RYR3;PDE1C;ADRB3;RYR1;ITPR1;PLN;CACNA1H;F2R;SLC8A3;ITPR2;TACR3;EGFR;PLCG2;PLCE1;TPCN2;PDGFRA;ATP2B1;PLCB3;ORAI1;ADORA2B;CAMK2A;ADRB2;SPHK1;MYLK3;CD38;CAMK4;PRKCB;EDNRB;CACNA1S;ITPKB;PTAFR;CHRM2;GRIN2C;ERBB3;TRHR2;EDNRA;STIM1;ORAI2;PLCB2;HTR6;ADRA1A;PHKA1;PPP3CA;NOS3	0.2332	0
Non-small cell lung cancer	0.329668	0.974813	0.475556	0.869095	1	17/65	24.57%	RXRG;RARB;TGFA;EGFR;PLCG2;FOXO3;FHIT;PRKCB;CDK4;BAK1;STAT3;NRAS;AKT2;RASSF5;STK4;STAT5B;MAPK3	0.2457	0
Natural killer cell mediated cytotoxicity	0.326833	0.974371	0.482265	0.863035	1	21/70	26.54%	FAS;LAT;RAC2;CD48;ITGB2;NFATC2;SHC3;PLCG2;CASP3;IFNGR1;PRKCB;PTPN11;VAV3;NRAS;PPP3CA;ITGAL;PTPN6;MAPK3;NFATC1;SHC4;PIK3R3	0.2654	0
Fc gamma R-mediated phagocytosis	0.319315	0.973251	0.477694	0.859152	1	26/84	27.01%	LAT;RAC2;WAS;PLA2G4A;INPP5D;WASF2;PLCG2;PRKCD;MYO10;NCF1;PLPP3;FCGR1;SPHK1;FCGR2B;PLD1;PRKCB;DOCK2;VAV3;DNM2;AKT2;MAPK3;CRKL;MARCKS;PIP5K1A;PIK3R3;PLD2	0.2701	0
Nicotine addiction	-0.347728	-0.972757	0.470194	1	1	13/33	25.51%	CHRNA6;GABRA5;SLC17A6;GRIN2D;GRIN2A;GABRA2;SLC17A7;GRIN2B;GABRB1;CACNA1B;GRIA1;GRIA4;CACNA1A	0.2551	0
Bile secretion	0.343007	0.96841	0.483419	0.866697	1	11/48	14.54%	SLC22A1;ADCY5;SLC4A5;FXYD2;AQP1;AQP9;ABCC4;SLC4A4;ATP1A2;ABCC3;ABCB1A	0.1454	0
ECM-receptor interaction	0.320213	0.964494	0.487567	0.871404	1	19/75	13.18%	COL6A4;ITGA5;SV2C;ITGA11;COL4A4;COL6A5;COL6A6;GP1BB;HMMR;ITGA9;COL6A1;ITGA2B;THBS3;COL2A1;ITGB5;COL4A6;SDC1;ITGA6;LAMC1	0.1318	0
cGMP-PKG signaling pathway	0.292973	0.958169	0.513123	0.883405	1	42/144	23.32%	ADRA2B;ADCY5;CALML4;ATP2A1;FXYD2;ADRB3;PDE3A;ITPR1;PLN;ADRA2C;NFATC2;SLC8A3;RGS2;ITPR2;NFATC4;PIK3R6;IRS2;ATP1A2;ATP2B1;PLCB3;GNA13;OPRD1;KCNJ8;SRF;ADRB2;GUCY1A1;MYLK3;PDE2A;PDE3B;EDNRB;CACNA1S;PPP1CC;EDNRA;AKT2;PLCB2;ADRA1A;PPP1CA;PIK3R5;GNAI3;MYL9;PPP3CA;NOS3	0.2332	0
Viral carcinogenesis	-0.267078	-0.955572	0.521753	1	1	38/161	22.34%	CREB3L3;H2-Q6;H2-T10;GM11127;H2-Q7;STAT5A;H2-Q4;H2-Q2;RBPJL;CREB5;CDC20;JUN;SP100;H2-D1;JAK3;ATF4;H2-M3;CASP8;CCND1;H2-K1;HDAC6;VDAC3;HDAC9;YWHAG;YWHAH;CREB3;GTF2B;NFKBIA;RANBP1;HDAC3;POLB;CDKN1A;YWHAB;H2-T23;H2-M5;PMAIP1;GTF2H4;ATP6V0D1	0.2234	0
Non-homologous end-joining	-0.42479	-0.951097	0.516021	1	1	7/12	35.00%	XRCC6;XRCC4;LIG4;XRCC5;DCLRE1C;FEN1;MRE11A	0.35	0
Parathyroid hormone synthesis, secretion and action	-0.285841	-0.950695	0.514681	1	1	12/93	11.09%	BGLAP2;CREB3L3;BGLAP3;ADCY4;NR4A2;CYP27B1;ADCY8;CREB5;ITPR3;PRKCG;MMP25;ARHGEF1	0.1109	0
Chagas disease (American trypanosomiasis)	0.311181	0.949606	0.520044	0.90246	1	23/82	22.93%	TLR6;FAS;GNAL;ACE;TLR4;SERPINE1;C3;TLR2;TICAM1;TGFBR1;PLCB3;FOS;IFNGR1;IRAK4;IL12A;C1QB;PPP2R2A;TGFB1;CFLAR;PPP2R2C;AKT2;PLCB2;GNAI3	0.2293	0
Bladder cancer	-0.329575	-0.945387	0.522225	1	1	4/37	4.95%	MMP9;MYC;TYMP;THBS1	0.0495	0
Asthma	0.446969	0.944548	0.543031	0.910621	1	5/11	19.69%	H2-OB;CD40;H2-DMA;EPX;H2-DMB1	0.1969	0
Sphingolipid metabolism	0.34121	0.93914	0.542695	0.919538	1	19/43	32.72%	SMPD3;ACER2;SGMS1;SGMS2;PLPP3;SPHK1;DEGS2;ASAH2;NEU2;SGPL1;GALC;SMPD2;CERS2;NEU4;UGT8A;SPHK2;KDSR;SGPP1;SGPP2	0.3272	0
Cellular senescence	0.281342	0.926635	0.589793	0.950422	1	44/150	23.13%	CCNB1;IL1A;CALML4;FOXO1;TRPV4;CCNA2;RBL1;CCND2;SERPINE1;IGFBP3;ITPR1;CHEK2;NFATC2;RAD9B;ITPR2;NFATC4;FOXM1;CCNA1;HIPK2;FOXO3;CDK1;TGFBR1;ZFP36L2;CDK2;LIN9;RAD9A;H2-Q1;MYBL2;HUS1;TRPM7;MAP2K3;CDK4;HIPK1;PPP1CC;TGFB1;ZFP36L1;NRAS;AKT2;LIN37;RAD1;RASSF5;MRAS;PPP1CA;PPP3CA	0.2313	0
Human cytomegalovirus infection	-0.25334	-0.925487	0.605398	1	1	46/194	21.78%	CREB3L3;H2-Q6;H2-T10;PTGER2;GM11127;H2-Q7;MYC;CXCR4;H2-Q4;H2-Q2;ADCY4;FADD;PTGER3;ADCY8;CREB5;ITPR3;E2F2;PRKCG;GNG11;ARHGEF1;RHEB;GNG4;H2-D1;ATF4;GNG2;H2-M3;CASP8;CCND1;H2-K1;CALR;MAPK11;GNAS;GNG3;CREB3;MAPK13;GNG8;PDIA3;NFKBIA;IKBKB;CXCL12;CDKN1A;E2F1;ADCY6;H2-T23;PTGS2;H2-M5	0.2178	0
Thyroid hormone signaling pathway	0.29125	0.922726	0.581079	0.954923	1	48/111	33.21%	RXRG;FOXO1;MYH6;FXYD2;NOTCH2;TBC1D4;KAT2B;PLN;DIO2;PLCG2;PLCE1;ATP1A2;SIN3A;PLCB3;NOTCH4;NOTCH3;MED13L;PRKCB;SLC2A1;THRA;EP300;NRAS;AKT2;PLCB2;ITGAV;NOTCH1;CTNNB1;MAPK3;MED13;PLCD4;PIK3R3;NCOA1;ATP1B2;NCOA3;PDPK1;MDM2;SLC9A1;SLCO1C1;AKT3;MED1;RCAN1;HIF1A;RXRA;RXRB;PFKFB2;RCAN2;PLCD3;ACTB	0.3321	0
Small cell lung cancer	0.298306	0.916294	0.584106	0.966734	1	21/88	22.62%	RXRG;RARB;COL4A4;BIRC3;ITGA2B;COL4A6;FHIT;ITGA6;LAMC1;CASP3;ITGB1;XIAP;CDK2;LAMB2;CDK4;TRAF5;BAK1;CDKN1B;LAMA2;AKT2;ITGAV	0.2262	0
Cysteine and methionine metabolism	0.336789	0.915091	0.572071	0.962757	1	12/39	22.18%	BHMT2;AMD2;GCLM;CBS;KYAT1;CDO1;CTH;KYAT3;SDSL;DNMT3A;MTAP;GCLC	0.2218	0
Melanogenesis	0.293556	0.90369	0.620814	0.989591	1	27/86	25.04%	POMC;ADCY5;CALML4;FZD5;DCT;WNT2;TCF7;FZD6;PLCB3;WNT2B;TCF7L2;CAMK2A;PRKCB;LEF1;EDNRB;FZD1;WNT7A;FZD2;EP300;FZD4;NRAS;PLCB2;GNAI3;CTNNB1;WNT10A;MAPK3;ADCY9	0.2504	0
Arrhythmogenic right ventricular cardiomyopathy (ARVC)	0.304284	0.899299	0.608792	0.995238	1	28/67	23.39%	ITGA5;ACTN2;SGCA;CTNNA3;CACNA2D4;CACNG4;ITGA11;ITGA9;ITGA2B;ITGB5;TCF7;CACNA2D3;ITGA6;ITGB1;DSC2;CACNA2D2;TCF7L2;GJA1;CTNNA1;LEF1;CACNA1S;DAG1;CACNB2;CACNG7;LAMA2;ITGAV;CTNNB1;ITGB8	0.2339	0
Cardiac muscle contraction	0.304552	0.893524	0.623098	1	1	12/64	21.06%	MYH6;FXYD2;CACNA2D4;CACNG4;TPM2;COX6B2;CACNA2D3;ATP1A2;CACNA2D2;CACNA1S;CACNB2;CACNG7	0.2106	0
Influenza A	0.274594	0.883601	0.671229	1	1	34/123	24.84%	IL1A;RSAD2;FAS;H2-OB;EIF2AK2;NXF7;TLR4;DDX58;IVNS1ABP;KPNA2;TICAM1;NLRP3;TLR3;H2-DMA;IFNGR1;MAVS;IKBKE;DNAJC3;IRAK4;PRKCB;IL12A;MAP2K3;H2-DMB1;GM10334;TRIM25;EP300;AKT2;TLR7;PML;NLRX1;FURIN;IRF9;MAPK3;NXT2	0.2484	0
Amoebiasis	0.289981	0.876049	0.669462	1	1	24/75	23.69%	SERPINB1B;CD1D1;MUC2;GNAL;COL4A4;ARG2;TLR4;ITGB2;TLR2;COL4A6;LAMC1;PLCB3;CASP3;ITGAM;VCL;PRKCB;LAMB2;IL12A;ACTN1;TGFB1;LAMA2;PLCB2;IL1R1;LAMB3	0.2369	0
Hepatitis C	0.27242	0.87573	0.688223	1	1	30/122	23.09%	IFIT1;RSAD2;CLDN2;FAS;EIF2AK2;NR1H3;DDX58;CLDN19;PPARA;TICAM1;EGFR;CASP3;RIPK1;TLR3;CDK2;CLDN14;MAVS;IKBKE;CDK4;CLDN10;BAK1;STAT3;PPP2R2A;OCLN;CFLAR;PPP2R2C;NRAS;AKT2;CLDN11;CTNNB1	0.2309	0
Hedgehog signaling pathway	0.318574	0.874403	0.638992	1	1	9/41	17.76%	GLI3;CCND2;HHIP;PTCH1;SMO;PTCH2;SMURF2;SMURF1;ARRB1	0.1776	0
Glycosaminoglycan degradation	-0.3605	-0.871834	0.628111	1	1	4/16	16.57%	HYAL3;GUSB;SGSH;GLB1	0.1657	0
Protein export	-0.323284	-0.866842	0.649008	1	1	15/27	31.81%	SRP14;SPCS3;HSPA5;SEC61B;SEC11C;SRP9;SPCS2;SRP19;SRP54C;SRPRB;SRP54B;SRP68;SEC63;SEC61A2;SPCS1	0.3181	0
Malaria	0.330448	0.864582	0.645907	1	1	8/32	11.96%	HGF;TLR4;ITGB2;TLR2;THBS3;SDC1;CD40;SDC2	0.1196	0
Renin-angiotensin system	0.374086	0.859523	0.647791	1	1	2/16	4.99%	MME;ACE	0.0499	0
Oocyte meiosis	0.274285	0.85899	0.718556	1	1	27/102	25.04%	CCNB1;ADCY5;CALML4;BUB1;REC8;PLK1;ITPR1;RPS6KA6;ITPR2;CDK1;STAG3;SMC3;CDK2;CAMK2A;IGF1;PPP2R5D;PPP1CC;CDC26;PGR;SLK;ANAPC13;PPP1CA;PPP3CA;MAD2L1;MAPK3;CCNB2;ADCY9	0.2504	0
Circadian entrainment	0.278716	0.858679	0.698964	1	1	10/88	9.09%	GNG7;ADCY5;CALML4;GNGT2;RPS6KA5;RYR3;RYR1;PER1;ITPR1;CACNA1H	0.0909	0
Renal cell carcinoma	0.289676	0.855152	0.696615	1	1	27/67	31.97%	TGFA;HGF;EPAS1;GAB1;PDGFB;EGLN1;RAPGEF1;SLC2A1;PTPN11;TGFB1;EP300;NRAS;AKT2;ARNT2;MAPK3;CRKL;PIK3R3;PAK2;PAK4;RAP1A;EGLN2;BRAF;AKT3;TFE3;PAK6;SOS1;HIF1A	0.3197	0
Pentose phosphate pathway	0.341805	0.85218	0.669819	1	1	5/25	16.41%	ALDOB;DERA;GLYCTK;ALDOC;ALDOA	0.1641	0
Mucin type O-glycan biosynthesis	0.344319	0.851291	0.66112	1	1	5/23	14.97%	GALNT2;GALNT13;GALNT15;GCNT1;GALNT10	0.1497	0
Glutamatergic synapse	0.269398	0.848801	0.735408	1	1	29/103	25.04%	GNG7;ADCY5;GNGT2;SLC17A8;ITPR1;PLA2G4A;SHANK3;GRM4;ITPR2;GRM3;GLUL;GRIK2;SLC1A2;PLCB3;SLC1A3;PLD1;PRKCB;GNG5;PLA2G4B;GRIN2C;HOMER2;PLCB2;GNAI3;PPP3CA;DLG4;GNB5;GNB4;MAPK3;ADCY9	0.2504	0
Gastric acid secretion	-0.270238	-0.848638	0.721781	1	1	9/63	9.47%	SLC9A4;KCNQ1;ADCY4;CAMK2D;ADCY8;ATP4A;ITPR3;KCNK10;PRKCG	0.0947	0
Epstein-Barr virus infection	-0.235247	-0.848364	0.827107	1	1	45/173	21.78%	H2-Q6;H2-T10;GM11127;H2-Q7;CD44;MYC;OAS1A;H2-Q4;H2-Q2;FADD;NFKBIE;RBPJL;H2-AA;E2F2;JUN;GADD45G;PSMD14;APAF1;H2-AB1;H2-D1;JAK3;MYD88;H2-M3;CASP8;CCND1;H2-K1;CALR;ICAM1;MAP2K4;PSMC3;MAPK11;MAPK8;NFKBIB;MAPK13;PDIA3;NFKBIA;IKBKB;ADRM1;CDKN1A;E2F1;PSMC5;H2-EB1;H2-T23;H2-OA;H2-M5	0.2178	0
Glycosphingolipid biosynthesis	-0.294049	-0.846874	0.686182	1	1	7/39	10.09%	B3GNT4;ST6GALNAC5;A4GALT;SEC1;B3GALT2;ST3GAL1;B3GALNT1	0.1009	0
Aldosterone synthesis and secretion	-0.258555	-0.846682	0.750768	1	1	12/84	9.47%	CREB3L3;KCNJ5;AGTR1A;ADCY4;CAMK2D;NR4A2;ADCY8;AGT;CREB5;ITPR3;ATP2B4;PRKCG	0.0947	0
Insulin resistance	0.273014	0.846098	0.724721	1	1	30/95	26.55%	FOXO1;SLC2A4;TRIB3;TBC1D4;NR1H3;PPP1R3C;PPARA;RPS6KA6;SREBF1;IRS2;CPT1A;PRKCD;PPARGC1B;PYGM;MLXIPL;PPP1R3D;PRKCB;SLC2A1;PTPN11;PPP1CC;STAT3;AKT2;PRKAA1;PPP1CA;NOS3;PRKCQ;PYGB;PRKCZ;PIK3R3;SLC27A3	0.2655	0
GnRH signaling pathway	0.278161	0.844541	0.73842	1	1	19/78	22.31%	ADCY5;CALML4;EGR1;ITPR1;PLA2G4A;ITPR2;EGFR;PRKCD;MMP14;PLCB3;CAMK2A;PLD1;PRKCB;CACNA1S;MAP2K3;HBEGF;PLA2G4B;NRAS;PLCB2	0.2231	0
AGE-RAGE signaling pathway in diabetic complications	0.270807	0.842599	0.745338	1	1	34/92	26.54%	CYBB;IL1A;FOXO1;COL4A4;SERPINE1;EGR1;COL4A6;PLCG2;PLCE1;TGFBR1;PRKCD;PLCB3;CASP3;DIAPH1;PRKCB;CDK4;CDKN1B;STAT3;TGFB1;NRAS;AKT2;PLCB2;NOS3;F3;AGER;SMAD4;STAT5B;MAPK3;NFATC1;SMAD2;JAK2;PRKCZ;PLCD4;PIK3R3	0.2654	0
Human T-cell leukemia virus 1 infection	-0.230819	-0.840312	0.847638	1	1	36/199	16.29%	CREB3L3;H2-Q6;H2-T10;GM11127;H2-Q7;STAT5A;MYC;H2-Q4;NRP1;H2-Q2;ADCY4;ADCY8;H2-AA;ZFP36;CREB5;TGFB2;CDC20;E2F2;LCK;JUN;PTTG1;FDPS;H2-AB1;H2-D1;JAK3;ATF4;H2-M3;CCND1;H2-K1;CALR;ICAM1;TCF3;MAP2K4;VDAC3;TNFRSF13C;MAPK8	0.1629	0
Valine, leucine and isoleucine degradation	0.29886	0.838962	0.705154	1	1	18/48	27.98%	HMGCS2;ABAT;ALDH6A1;MCCC2;HADH;ACAA2;EHHADH;HIBADH;AOX3;PCCB;ACADS;ECHS1;MCCC1;ALDH2;ALDH7A1;HADHB;ACADM;HIBCH	0.2798	0
Sphingolipid signaling pathway	0.263087	0.835518	0.770048	1	1	55/112	37.83%	RAC2;ACER2;SGMS1;SGMS2;S1PR1;PLCB3;GNA13;PPP2R3A;OPRD1;SPHK1;DEGS2;ASAH2;PPP2R5D;PLD1;PRKCB;SGPL1;PPP2R2A;PPP2R2C;NRAS;AKT2;PLCB2;GNAI3;NOS3;SMPD2;MAPK3;ROCK1;PRKCZ;S1PR3;PIK3R3;PLD2;PDPK1;CERS2;SPHK2;AKT3;NFKB1;PPP2R2D;ADORA1;SGPP1;ABCC1;SGPP2;GNA12;ADORA3;PIK3CD;FYN;TNFRSF1A;TRAF2;HRAS;S1PR2;PLCB1;PPP2R1B;GAB2;PIK3R1;CTSD;TRP53;PPP2R5C	0.3783	0
Th1 and Th2 cell differentiation	0.281695	0.834819	0.731474	1	1	23/70	24.76%	CD4;LAT;IL2RB;H2-OB;NOTCH2;NFATC2;STAT4;FOS;H2-DMA;DLL1;NOTCH3;IFNGR1;JAG1;IL12A;H2-DMB1;IL2RG;NOTCH1;PPP3CA;PRKCQ;MAML2;STAT5B;MAPK3;NFATC1	0.2476	0
Insulin signaling pathway	0.258597	0.83008	0.779412	1	1	42/123	33.14%	CALML4;FOXO1;SLC2A4;PPP1R3C;SHC3;HK2;SREBF1;IRS2;PYGM;PDE3B;RAPGEF1;PPP1R3D;PRKAR2B;SOCS2;PPP1CC;INPP5K;NRAS;AKT2;PRKAA1;PPP1CA;PHKA1;PYGB;MAPK3;LIPE;CRKL;SHC4;PRKCZ;SORBS1;PIK3R3;RHOQ;PDPK1;PRKCI;MKNK2;BRAF;AKT3;HK3;PPP1CB;TSC1;SOS1;FASN;PTPN1;INPPL1	0.3314	0
Choline metabolism in cancer	0.266342	0.82703	0.765707	1	1	24/95	22.04%	SLC5A7;SLC22A1;RAC2;WAS;SLC22A3;PLA2G4A;DGKB;EGFR;SLC22A4;WASF2;PDGFRA;FOS;PLPP3;CHPT1;PDGFB;SLC44A1;PLD1;PRKCB;RALGDS;SP1;PLA2G4B;PDGFD;NRAS;AKT2	0.2204	0
TNF signaling pathway	-0.250863	-0.826904	0.790839	1	1	22/88	19.95%	CREB3L3;MMP9;IFI47;MAP3K8;FADD;CEBPB;IRF1;CREB5;JUN;CSF1;EDN1;ATF4;CASP8;ICAM1;MAP2K4;MAPK11;MAPK8;CREB3;MAPK13;SOCS3;NFKBIA;IKBKB	0.1995	0
Fatty acid degradation	0.308721	0.825681	0.714165	1	1	19/37	31.17%	CPT2;CPT1A;ACSBG1;ACADL;HADH;ACAA2;EHHADH;ECI1;ACSL3;ECI2;ACADS;ECHS1;ALDH2;ALDH7A1;HADHB;ACADM;ACOX1;ACSL6;ACOX3	0.3117	0
Phagosome	-0.237018	-0.821786	0.848116	1	1	26/127	15.29%	H2-Q6;H2-T10;ATP6V0A4;GM11127;H2-Q7;H2-Q4;PLA2R1;H2-Q2;CD209C;THBS1;H2-AA;CD36;TUBB2A;ATP6V1G2;CORO1A;TUBB4B;TUBA1C;TUBB6;ATP6V1C1;ATP6V0C;H2-AB1;TCIRG1;H2-D1;H2-M3;H2-K1;CALR	0.1529	0
Long-term depression	0.285248	0.821596	0.746744	1	1	15/55	24.57%	GRID2;RYR1;ITPR1;PLA2G4A;ITPR2;PLCB3;GNA13;GUCY1A1;IGF1;PRKCB;PLA2G4B;NRAS;PLCB2;GNAI3;MAPK3	0.2457	0
Glioma	0.274846	0.820936	0.754992	1	1	24/71	31.84%	CALML4;TGFA;SHC3;EGFR;PLCG2;PDGFRA;CAMK2A;PDGFB;IGF1;CAMK4;PRKCB;CDK4;BAK1;NRAS;AKT2;MAPK3;SHC4;PIK3R3;MDM2;CAMK2B;BRAF;AKT3;CAMK1G;SOS1	0.3184	0
Pancreatic secretion	0.277203	0.819002	0.760584	1	1	17/66	20.35%	ADCY5;ATP2A1;PLA2G3;FXYD2;ITPR1;ITPR2;TPCN2;SLC4A4;ATP1A2;CTRL;ATP2B1;PLCB3;PLA2G5;CD38;PRKCB;CPA2;GM10334	0.2035	0
Fructose and mannose metabolism	-0.300306	-0.818175	0.725115	1	1	11/29	24.17%	PFKFB1;TKFC;PMM2;KHK;GMDS;HKDC1;PFKL;PFKFB4;TIGAR;AKR1B3;TPI1	0.2417	0
Nicotinate and nicotinamide metabolism	0.318318	0.811444	0.725806	1	1	4/28	6.20%	NT5E;ASPDH;PNP2;NMNAT3	0.062	0
Wnt signaling pathway	0.249367	0.810353	0.832528	1	1	40/139	25.29%	FZD5;WNT2;DKK2;SFRP1;RAC2;SFRP5;CCND2;CCN4;APC;TCF7;NFATC2;NFATC4;FZD6;PLCB3;ROR2;WNT2B;RYK;TCF7L2;CAMK2A;LRP5;LRP6;PRKCB;LEF1;FZD1;ROR1;WNT7A;FZD2;EP300;FZD4;PLCB2;DAAM2;CTNNB1;PPP3CA;LGR5;WNT10A;PPARD;SMAD4;AXIN2;NFATC1;TBL1X	0.2529	0
Phosphatidylinositol signaling system	-0.243989	-0.80884	0.836066	1	1	7/93	9.47%	DGKK;PLCZ1;DGKG;PIP5K1B;IP6K3;ITPR3;PRKCG	0.0947	0
MicroRNAs in cancer	0.248783	0.803902	0.844937	1	1	36/132	21.84%	ITGA5;TRP63;RPS6KA5;CYP1B1;TRIM71;ST14;CCND2;NOTCH2;APC;BMF;EZR;IRS2;EGFR;PLCG2;PDGFRA;KIF23;CASP3;ZEB1;ABCB1A;NOTCH4;HMOX1;PDGFB;NOTCH3;TIMP3;PRKCB;RECK;FGFR3;SPRY2;BAK1;CDKN1B;BRCA1;STAT3;DNMT3A;ERBB3;EP300;NRAS	0.2184	0
Basal transcription factors	-0.279586	-0.801153	0.772354	1	1	12/39	29.37%	TAF4B;GTF2F2;TAF15;GTF2B;TAF7;GTF2H4;TAF5;GTF2F1;GTF2A1;TAF6L;GTF2H2;GTF2H3	0.2937	0
Long-term potentiation	0.268563	0.787473	0.815129	1	1	21/63	29.81%	CALML4;ITPR1;RPS6KA6;ITPR2;PLCB3;CAMK2A;CAMK4;PRKCB;PPP1CC;GRIN2C;EP300;NRAS;PLCB2;PPP1CA;PPP3CA;MAPK3;GRM5;ADCY1;RAP1A;CAMK2B;BRAF	0.2981	0
Folate biosynthesis	-0.303987	-0.782041	0.767731	1	1	6/21	15.51%	FPGS;TPH2;SPR;PCBD1;CBR1;MOCOS	0.1551	0
Neurotrophin signaling pathway	0.244426	0.776026	0.876292	1	1	37/115	31.10%	NTRK1;CALML4;RPS6KA5;ARHGDIB;NTF3;RPS6KA6;SHC3;PLCG2;FOXO3;NGFR;PRKCD;GAB1;CAMK2A;CAMK4;RAPGEF1;IRAK4;PTPN11;NRAS;AKT2;NTRK2;IRAK2;FRS2;MAPK3;CRKL;SHC4;PIK3R3;PDPK1;KIDINS220;RAP1A;CAMK2B;TRP73;MAP3K3;BRAF;AKT3;ABL1;MATK;NFKB1	0.311	0
Retinol metabolism	0.316603	0.775871	0.767438	1	1	6/23	13.17%	RDH9;CYP2S1;RPE65;ALDH1A1;ALDH1A2;RETSAT	0.1317	0
Legionellosis	0.276035	0.775021	0.814943	1	1	12/46	19.47%	NAIP2;TLR4;C3;ITGB2;TLR2;CLK1;NAIP6;CASP3;ITGAM;NFKB2;IL12A;CASP7	0.1947	0
Salmonella infection	0.260413	0.773817	0.838864	1	1	11/67	19.24%	IL1A;WAS;TLR4;RILP;FLNC;WASF2;FOS;TJP1;IFNGR1;PFN4;KLC3	0.1924	0
Adrenergic signaling in cardiomyocytes	0.238423	0.773343	0.899579	1	1	33/134	22.93%	SCN4B;ADCY5;CALML4;MYH6;RPS6KA5;FXYD2;CACNA2D4;CACNG4;TPM2;PLN;RAPGEF4;PIK3R6;CACNA2D3;ATP1A2;ATP2B1;PLCB3;PPP2R3A;CACNA2D2;CAMK2A;ADRB2;PPP2R5D;CACNA1S;PPP1CC;PPP2R2A;CACNB2;CACNG7;PPP2R2C;AKT2;PLCB2;ADRA1A;PPP1CA;PIK3R5;GNAI3	0.2293	0
Cortisol synthesis and secretion	-0.251346	-0.769634	0.840133	1	1	7/54	8.29%	CREB3L3;AGTR1A;ADCY4;ADCY8;AGT;CREB5;ITPR3	0.0829	0
Central carbon metabolism in cancer	-0.242933	-0.762888	0.877984	1	1	12/61	16.25%	MYC;SLC16A3;MET;RET;GCK;KIT;SCO2;LDHA;SLC1A5;HKDC1;PFKL;NTRK3	0.1625	0
Alanine, aspartate and glutamate metabolism	0.290077	0.760569	0.811178	1	1	8/32	18.37%	ABAT;ASS1;DDO;GLUL;GAD2;GPT2;ALDH4A1;GLUD1	0.1837	0
Steroid hormone biosynthesis	0.33034	0.759455	0.77762	1	1	4/17	17.39%	CYP1B1;CYP2D22;SRD5A1;UGT1A7C	0.1739	0
Base excision repair	0.288195	0.756125	0.817447	1	1	11/33	25.71%	GM21596;PARP3;POLE;PARP4;MUTYH;POLD1;MBD4;MPG;POLD3;SMUG1;UNG	0.2571	0
AMPK signaling pathway	-0.222536	-0.755244	0.936494	1	1	3/111	1.56%	CREB3L3;SCD4;PFKFB1	0.0156	0
Human immunodeficiency virus 1 infection	0.224321	0.752386	0.939962	1	1	23/182	15.32%	CD4;CCNB1;GNG7;CALML4;GNGT2;FAS;RAC2;TLR4;TLR2;TRIM12C;ITPR1;NFATC2;CCR5;ITPR2;NFATC4;TAP1;PLCG2;CDK1;FOS;CASP3;AP1S2;RIPK1;TNFRSF1B	0.1532	0
Endocytosis	-0.197199	-0.739252	0.989601	1	1	12/233	7.02%	H2-Q6;H2-T10;GM11127;H2-Q7;CXCR4;GRK4;H2-Q4;H2-Q2;PIP5K1B;HSPA1B;EHD2;ASAP3	0.0702	0
Proteoglycans in cancer	0.219393	0.738441	0.962643	1	1	57/184	24.85%	ITGA5;FZD5;FAS;WNT2;HGF;PTCH1;TLR4;TLR2;ITGB5;ITPR1;HCLS1;EZR;FLNC;ITPR2;SMO;SDC1;FZD6;EGFR;PLCG2;IGF2;SDC2;PLCE1;CASP3;WNT2B;ITGB1;MSN;GAB1;CAMK2A;TIMP3;FGF2;IGF1;SDC4;PRKCB;FZD1;HBEGF;PTPN11;PPP1CC;WNT7A;STAT3;TGFB1;FZD2;ERBB3;ARHGEF12;FZD4;NRAS;AKT2;MRAS;ITGAV;PPP1CA;CTNNB1;HSPB2;WNT10A;FRS2;PTPN6;MAPK3;TWIST2;PPP1R12B	0.2485	0
Acute myeloid leukemia	0.253046	0.736686	0.884366	1	1	28/62	31.84%	TCF7;BCL2A1B;CCNA1;CSF1R;FCGR1;ITGAM;TCF7L2;RARA;LEF1;RUNX1T1;STAT3;PER2;NRAS;AKT2;PML;PPARD;STAT5B;MAPK3;CD14;PIK3R3;ZBTB16;SPI1;CEBPA;BRAF;AKT3;NFKB1;DUSP6;SOS1	0.3184	0
Human papillomavirus infection	0.208092	0.735605	0.984769	1	1	70/300	22.04%	COL6A4;ITGA5;FOXO1;FZD5;ISG15;CCNA2;FAS;RBL1;WNT2;HEY2;ITGA11;COL4A4;COL6A5;EIF2AK2;CCND2;COL6A6;NOTCH2;APC;ITGA9;COL6A1;ITGA2B;THBS3;COL2A1;ITGB5;TICAM1;TCF7;COL4A6;FZD6;EGFR;CCNA1;PATJ;DLG2;PARD3;ITGA6;PTGER4;LAMC1;MFNG;CASP3;WNT2B;PPP2R3A;ITGB1;TLR3;NOTCH4;CDK2;TCF7L2;NOTCH3;JAG1;H2-Q1;IKBKE;PPP2R5D;VWF;ATP6V0E;LAMB2;THBS4;COL9A3;FZD1;CDK4;WNT7A;BAK1;CDKN1B;PPP2R2A;ATP6V1C2;CHD4;FZD2;EP300;PPP…	0.2204	0
Fanconi anemia pathway	0.262469	0.735583	0.863005	1	1	11/48	22.53%	POLN;RAD51;FANCB;POLH;CENPX;FAN1;FANCF;RPA3;BRCA1;FANCC;SLX4	0.2253	0
ABC transporters	0.270644	0.733874	0.860473	1	1	8/39	14.54%	ABCA4;ABCC12;ABCC4;ABCA9;ABCA1;TAP1;ABCC3;ABCB1A	0.1454	0
Endocrine and other factor-regulated calcium reabsorption	0.268154	0.732957	0.858055	1	1	7/40	13.81%	KL;FXYD2;VDR;ATP1A2;PTH1R;ATP2B1;PLCB3	0.1381	0
Colorectal cancer	0.239187	0.729638	0.911572	1	1	22/84	26.54%	TGFA;RAC2;APC;TCF7;EGFR;TGFBR1;DCC;FOS;CASP3;TCF7L2;LEF1;RALGDS;BAK1;TGFB1;NRAS;AKT2;CTNNB1;SMAD4;AXIN2;MAPK3;SMAD2;PIK3R3	0.2654	0
Terpenoid backbone biosynthesis	0.304024	0.727854	0.823927	1	1	1/21	2.53%	HMGCS2	0.0253	0
Phospholipase D signaling pathway	0.223581	0.725755	0.953198	1	1	45/131	27.31%	ADCY5;LPAR3;PTGFR;LPAR4;PLA2G4A;RAPGEF4;F2R;SHC3;DGKB;LPAR2;GRM4;PIK3R6;GRM3;EGFR;PLCG2;PDGFRA;PLCB3;GNA13;PLPP3;GAB1;PDGFB;SPHK1;PLD1;AGPAT5;RALGDS;PTPN11;DNM2;LPAR6;PLA2G4B;PDGFD;NRAS;AKT2;PLCB2;MRAS;PIK3R5;LPAR1;MAPK3;ADCY9;SHC4;PIP5K1A;KITL;AGPAT3;PIK3R3;PLD2;GRM5	0.2731	0
Estrogen signaling pathway	0.229833	0.725449	0.934289	1	1	14/103	13.96%	POMC;ADCY5;CALML4;KRT9;TGFA;KRT10;FKBP5;ITPR1;SHC3;ITPR2;EGFR;PRKCD;PLCB3;FOS	0.1396	0
Glycosylphosphatidylinositol (GPI)-anchor biosynthesis	-0.272591	-0.722265	0.855066	1	1	15/25	40.01%	PIGYL;PIGA;PIGW;PIGH;PIGS;PIGM;PIGV;GPAA1;PIGF;PIGK;PIGT;PIGU;PIGC;PIGG;DPM2	0.4001	0
Glycerolipid metabolism	0.253127	0.720935	0.893575	1	1	9/52	15.77%	GPAT2;LPL;GPAM;GLYCTK;DGKB;PLPP4;MGLL;PLPP3;DGAT2	0.1577	0
RIG-I-like receptor signaling pathway	0.255174	0.715492	0.893537	1	1	8/47	18.46%	RNF125;ISG15;DDX58;CYLD;RIPK1;MAVS;IKBKE;IL12A	0.1846	0
Hepatitis B	-0.202841	-0.712568	0.985443	1	1	30/142	20.71%	CREB3L3;MMP9;STAT5A;MYC;CASP12;FADD;CREB5;TGFB2;E2F2;PRKCG;JUN;APAF1;JAK3;ATF4;MYD88;CASP8;BIRC5;HSPG2;MAP2K4;VDAC3;MAPK11;MAPK8;CREB3;MAPK13;NFKBIA;IKBKB;CDKN1A;ATP6AP1;YWHAB;E2F1	0.2071	0
Homologous recombination	-0.248639	-0.710616	0.898009	1	1	7/37	13.22%	BRCA2;POLD4;RAD51C;BLM;RBBP8;TOP3A;XRCC2	0.1322	0
Glycolysis / Gluconeogenesis	0.248202	0.706575	0.903907	1	1	8/51	13.00%	ALDOB;ALDH3A1;ALDH3B1;ENO1B;HK2;ACSS1;ALDOC;GALM	0.13	0
Rheumatoid arthritis	0.244471	0.704218	0.914493	1	1	6/56	7.20%	IL1A;IL23A;H2-OB;TLR4;ITGB2;TLR2	0.072	0
T cell receptor signaling pathway	0.230167	0.70058	0.945337	1	1	5/80	9.23%	CD4;LAT;MAP3K14;GRAP2;NFATC2	0.0923	0
Huntington disease	-0.192833	-0.696708	0.99331	1	1	50/173	26.49%	CREB3L3;HAP1;BDNF;BBC3;CREB5;TAF4B;DNAH12;COX5A;DNAH5;POLR2C;DNAH7C;NDUFB4C;NDUFB6;APAF1;NDUFB3;CASP8;VDAC3;CREB3;GRIN2B;NDUFA4L2;POLR2I;AP2S1;POLR2F;NDUFB7;DNAH9;NDUFS6;SDHB;ATP5O;NDUFA3;NDUFS8;VDAC2;NDUFB5;COX7A1;NDUFA8;POLR2D;POLR2L;DCTN2;NDUFA12;HDAC1;ATP5G3;SLC25A4;NDUFV2;CYC1;AP2M1;ATP5E;ATP5D;CLTA;NRF1;NDUFB2;NDUFB11	0.2649	0
Retrograde endocannabinoid signaling	-0.20048	-0.695956	0.986881	1	1	46/130	27.15%	KCNJ5;GABRA5;SLC17A6;ADCY4;ADCY8;ITPR3;KCNJ6;PRKCG;FAAH;GNG11;GNG4;NDUFB4C;NDUFB6;GNG2;NDUFB3;GABRA2;MAPK11;MAPK8;SLC17A7;GNG3;NAPEPLD;NDUFA4L2;MAPK13;GNG8;NDUFB7;NDUFS6;GABRB1;NDUFA3;ADCY6;PTGS2;NDUFS8;CACNA1B;NDUFB5;ABHD6;NDUFA8;NDUFA12;NDUFV2;GRIA1;ADCY2;GRIA4;CACNA1A;NDUFB2;NDUFB11;MAPK10;KCNJ3;KCNJ9	0.2715	0
Cushing syndrome	0.21253	0.693042	0.976158	1	1	38/136	25.04%	POMC;ADCY5;FZD5;WNT2;NR4A1;APC;MRAP;ITPR1;TCF7;CACNA1H;ITPR2;FZD6;EGFR;KCNK2;PLCB3;WNT2B;CDK2;ORAI1;TCF7L2;CAMK2A;KCNA4;LEF1;CACNA1S;FZD1;SP1;CDK4;WNT7A;CDKN1B;FZD2;FZD4;PLCB2;GNAI3;CTNNB1;WNT10A;PDE8B;AXIN2;MAPK3;ADCY9	0.2504	0
Kaposi sarcoma-associated herpesvirus infection	-0.19329	-0.691172	0.992352	1	1	25/160	16.83%	H2-Q6;H2-T10;GM11127;H2-Q7;MYC;H2-Q4;H2-Q2;FADD;ZFP36;ITPR3;E2F2;GNG11;JUN;GNG4;H2-D1;GNG2;H2-M3;CASP8;CCND1;H2-K1;ICAM1;MAP2K4;MAPK11;MAPK8;GNG3	0.1683	0
VEGF signaling pathway	0.240508	0.689209	0.924277	1	1	12/53	24.57%	RAC2;PLA2G4A;NFATC2;PLCG2;SPHK1;PRKCB;PLA2G4B;NRAS;AKT2;PPP3CA;NOS3;MAPK3	0.2457	0
Amino sugar and nucleotide sugar metabolism	-0.231407	-0.685599	0.932284	1	1	9/44	13.87%	CYB5R1;GFPT2;GCK;PMM2;GALK1;CMAS;PGM2;GMDS;HKDC1	0.1387	0
GABAergic synapse	0.225191	0.684882	0.957018	1	1	23/79	26.81%	GNG7;ADCY5;GNGT2;SLC6A13;GABRG1;ABAT;SLC32A1;GLUL;TRAK2;GAD2;PRKCB;CACNA1S;GNG5;SLC6A11;GABRG3;GNAI3;GNB5;GNB4;ADCY9;GAD1;GABRD;GABRA4;GNG12	0.2681	0
RNA transport	-0.193638	-0.683821	0.995652	1	1	68/150	38.07%	EIF2B3;ALYREF2;NUP43;EIF3J2;THOC5;RPP30;RPP40;GEMIN5;EIF1A;RPP38;NUP133;AAAS;POP4;THOC3;RANGAP1;EIF3G;RAE1;THOC7;RAN;EIF3I;EIF2B2;NUP160;SNUPN;EIF4A3;NUP37;EIF2S2;GEMIN4;NXT1;RNPS1;EIF1B;EIF5B;RPP21;EIF4EBP3;EIF3D;EIF3C;XPO1;PYM1;FXR2;SEH1L;EIF4G3;EIF2S1;THOC6;EIF4E;SMN1;EIF2B5;STRAP;CLNS1A;NUP107;XPOT;TRNT1;PAIP1;XPO5;PHAX;EIF3H;ELAC2;SAP18B;NCBP2;PABPC5;EEF1A2;EIF2B4;NCBP1;EIF4G1;POP5;RPP14;KPN…	0.3807	0
Notch signaling pathway	0.242278	0.68132	0.923495	1	1	13/48	23.91%	NOTCH2;KAT2B;MFNG;NOTCH4;DLL1;NOTCH3;JAG1;ADAM17;EP300;DTX3;NOTCH1;DTX2;MAML2	0.2391	0
Mismatch repair	-0.262124	-0.678677	0.898642	1	1	7/22	26.78%	POLD4;RFC5;RFC3;RFC4;MLH3;MSH6;RFC2	0.2678	0
Synaptic vesicle cycle	-0.21448	-0.676512	0.962617	1	1	32/65	29.52%	ATP6V0A4;SLC6A12;SLC17A6;CPLX3;SLC6A7;ATP6V1G2;ATP6V1C1;ATP6V0C;TCIRG1;SLC17A7;RAB3A;UNC13B;NSF;SNAP25;ATP6V1G1;STX2;AP2S1;CACNA1B;ATP6V0D1;ATP6V1A;ATP6V0A1;ATP6V1D;ATP6V1B2;AP2M1;CACNA1A;DNM1;CLTA;ATP6V1F;SLC1A1;UNC13A;ATP6V0E2;SYT1	0.2952	0
Measles	0.214391	0.675495	0.977696	1	1	25/108	22.77%	IL1A;FAS;IL2RB;EIF2AK2;CCND2;TLR4;TLR2;DDX58;FOS;CASP3;MSN;CDK2;MAVS;FCGR2B;IKBKE;IRAK4;IL12A;CDK4;BAK1;CDKN1B;TNFAIP3;STAT3;IL2RG;AKT2;TLR7	0.2277	0
Pancreatic cancer	0.223041	0.671067	0.95981	1	1	16/74	26.54%	RAD51;TGFA;RAC2;EGFR;TGFBR1;PLD1;RALGDS;CDK4;BAK1;STAT3;TGFB1;AKT2;SMAD4;MAPK3;SMAD2;PIK3R3	0.2654	0
Glucagon signaling pathway	-0.204449	-0.670528	0.977133	1	1	13/82	17.31%	CREB3L3;PFKFB1;CAMK2D;GCK;CREB5;ITPR3;LDHA;ATF4;PFKL;PYGL;GNAS;ACACB;CREB3	0.1731	0
Carbohydrate digestion and absorption	-0.242672	-0.669794	0.925488	1	1	2/30	4.18%	SIS;LCT	0.0418	0
Alzheimer disease	0.202218	0.666122	0.991567	1	1	19/154	19.47%	MME;CALML4;ATP2A1;FAS;RYR3;LPL;ITPR1;ITPR2;COX6B2;IDE;PLCB3;CASP3;ATF6;APOE;BACE2;ERN1;CACNA1S;ADAM17;CASP7	0.1947	0
Apoptosis	0.206517	0.663359	0.987728	1	1	25/125	22.04%	NTRK1;FAS;MAP3K14;PARP3;BIRC3;ITPR1;BCL2A1B;PARP4;ITPR2;LMNB1;NGFR;FOS;CTSO;CASP3;RIPK1;XIAP;DAB2IP;ERN1;CASP7;CASP6;BAK1;DAXX;CFLAR;NRAS;AKT2	0.2204	0
Cytosolic DNA-sensing pathway	0.244534	0.661037	0.935626	1	1	6/38	17.26%	AIM2;TREX1;DDX58;RIPK1;MAVS;IKBKE	0.1726	0
Prostate cancer	0.213118	0.66021	0.973278	1	1	19/90	22.04%	SPINT1;INSRR;FOXO1;TGFA;TCF7;EGFR;PDGFRA;ZEB1;PLAT;CDK2;TCF7L2;PDGFB;IGF1;LEF1;CDKN1B;PDGFD;EP300;NRAS;AKT2	0.2204	0
Fatty acid elongation	-0.246401	-0.658643	0.923655	1	1	9/27	25.57%	ACOT3;ACOT4;ACOT7;HACD1;ACOT1;THEM4;HSD17B12;MECR;TECR	0.2557	0
Porphyrin and chlorophyll metabolism	-0.246597	-0.650528	0.922856	1	1	6/25	21.89%	ALAS2;UGT1A6A;GUSB;FXN;ALAS1;UROS	0.2189	0
Inositol phosphate metabolism	0.217957	0.650182	0.971014	1	1	35/70	36.46%	PIK3C2B;INPP5D;PLCG2;PIK3C2A;PLCE1;ALDH6A1;PIP5KL1;PLCB3;PLCH1;MTMR2;ITPKB;MTMR4;INPP5K;PLCB2;IPMK;ISYNA1;MTMR14;PIP5K1A;PLCD4;INPP5F;INPP1;ITPKC;PIK3CG;INPP5A;MTMR3;INPPL1;IPPK;PLCD3;FIG4;PIK3CD;IMPA1;PIKFYVE;PIK3C3;MTMR6;PLCB1	0.3646	0
Fatty acid biosynthesis	-0.292064	-0.643125	0.882993	1	1	4/11	20.78%	MCAT;ACACB;ACSL5;ACSL4	0.2078	0
Longevity regulating pathway	-0.192871	-0.639185	0.99268	1	1	6/93	8.12%	CREB3L3;ADCY4;HSPA1B;ADCY8;SESN2;CREB5	0.0812	0
Pyruvate metabolism	-0.227842	-0.633657	0.947304	1	1	17/32	35.60%	LDHA;ACACB;DLAT;ACYP2;ACAT1;MDH2;MDH1;GRHPR;ALDH1B1;PKM;PDHB;PCK2;FH1;HAGH;PDHA1;ALDH3A2;ACAT2	0.356	0
Thermogenesis	-0.172094	-0.630038	1	1	1	66/199	32.30%	CREB3L3;COA4;ADCY4;ADCY8;CREB5;COX5A;RHEB;NDUFAF1;NDUFB4C;NDUFB6;COX16;NDUFB3;NPR1;MAPK11;GNAS;CREB3;NDUFA4L2;MAPK13;ACSL5;NDUFB7;NDUFS6;SDHB;ATP5O;NDUFA3;ACSL4;ADCY6;NDUFS8;COX18;NDUFB5;COX7A1;NDUFA8;SLC25A20;NDUFA12;ACTG1;MAP3K5;NDUFAF5;ATP5G3;NDUFV2;ADCY2;CYC1;RPS6;ATP5E;ATP5D;PRKG2;NDUFB2;NDUFB11;SMARCB1;PRKG1;COX11;SMARCA4;ADCY7;UQCRFS1;NDUFS5;SMARCD2;NDUFS7;NDUFAF2;COX4I2;PRKAG1;NDUFA11;COA…	0.323	0
Prolactin signaling pathway	0.213476	0.626175	0.980516	1	1	22/61	31.84%	LHCGR;CCND2;TH;SHC3;FOXO3;FOS;SOCS2;STAT3;NRAS;AKT2;STAT5B;MAPK3;JAK2;SHC4;CISH;PIK3R3;SOCS7;AKT3;SOCS6;NFKB1;TNFRSF11A;SOS1	0.3184	0
Pentose and glucuronate interconversions	0.270201	0.618371	0.920687	1	1	3/16	17.39%	KL;DHDH;UGT1A7C	0.1739	0
Autophagy	0.191406	0.616615	0.997473	1	1	46/125	37.78%	GM21596;VAMP8;ITPR1;IRS2;PRKCD;ATG16L2;RRAGD;ERN1;LAMP2;MTMR4;CFLAR;NRAS;AKT2;MRAS;PRKAA1;ULK2;PIK3R4;PRKCQ;MAPK3;MTMR14;ATG2B;ATG9B;PIK3R3;PDPK1;SNAP29;AKT3;DAPK1;RB1CC1;ATG13;TSC1;HIF1A;MTMR3;DEPTOR;DAPK2;TRAF6;ZFYVE1;TRP53INP2;SH3GLB1;PRKACB;PIK3CD;PIK3C3;HRAS;PIK3R1;CTSD;LAMP1;ATG14	0.3778	0
N-Glycan biosynthesis	0.218334	0.611456	0.975694	1	1	9/48	20.24%	ST6GAL1;ALG1;B4GALT1;DPM3;MGAT5B;MGAT4C;DPM1;MAN2A2;MGAT4B	0.2024	0
mTOR signaling pathway	0.187418	0.611364	0.998654	1	1	24/140	23.59%	FZD5;WNT2;SGK1;CASTOR1;RPS6KA6;PRR5;FZD6;RRAGD;WNT2B;SLC38A9;LRP5;LRP6;IGF1;PRKCB;FZD1;WNT7A;ATP6V1C2;FZD2;FZD4;NRAS;AKT2;PRKAA1;ULK2;WNT10A	0.2359	0
Regulation of lipolysis in adipocytes	0.218799	0.609864	0.971641	1	1	7/46	17.21%	ADCY5;TSHR;ADRB3;IRS2;MGLL;ADRB2;PDE3B	0.1721	0
Glycosaminoglycan biosynthesis	0.213665	0.605765	0.976442	1	1	16/51	31.11%	HS3ST3B1;B3GNT2;CHST15;B4GALT1;NDST4;CHST3;NDST1;CHST2;CHST11;HS3ST3A1;HS6ST2;CHST5;XYLT2;ST3GAL2;CHSY1;B4GALT2	0.3111	0
RNA degradation	-0.189205	-0.605122	0.992252	1	1	9/74	15.44%	PNLDC1;BTG2;LSM2;ENO4;TOB1;EXOSC9;LSM7;PFKL;WDR61	0.1544	0
Peroxisome	-0.18594	-0.600498	0.996712	1	1	21/77	25.49%	SLC27A2;NUDT7;XDH;AMACR;PAOX;PEX5L;PEX11B;ACOT8;ACAA1A;ACAA1B;PEX6;PEX3;ACSL5;PXMP2;ACSL4;MLYCD;MPV17;NOS2;HMGCL;NUDT12;PEX5	0.2549	0
Axon guidance	0.179104	0.597995	0.999855	1	1	38/174	23.13%	SRGAP1;EPHA8;RAC2;SEMA3B;PTCH1;RHOD;BMPR1B;NFATC2;ABLIM2;NTN1;NFATC4;SMO;PLCG2;PARD3;PLXNB1;DCC;ITGB1;EFNB2;RYK;PLXNB2;CAMK2A;SEMA3D;ABLIM3;SEMA3G;BMP7;EFNB1;ROBO2;PTPN11;TRPC3;SEMA3F;SEMA4D;ARHGEF12;NRAS;ROBO1;NGEF;GNAI3;MYL9;PPP3CA	0.2313	0
Lysosome	-0.173825	-0.594797	0.999133	1	1	33/113	30.89%	ATP6V0A4;AP1S3;AP4E1;AGA;GUSB;ARSG;SGSH;ATP6V0C;TCIRG1;AP1G2;CLN3;GLB1;MCOLN1;AP4S1;ATP6AP1;AP3B2;ATP6V0D1;SUMF1;ATP6V0A1;GALNS;GGA2;SMPD1;CLTA;GBA;AP3M2;NAGPA;NEU1;SLC17A5;CTSK;ENTPD4B;M6PR;PPT2;ATP6V1H	0.3089	0
DNA replication	-0.207473	-0.586115	0.977618	1	1	7/35	14.24%	POLD4;MCM6;PRIM2;RNASEH1;RFC5;RNASEH2C;RFC3	0.1424	0
Lysine degradation	0.201517	0.580797	0.988784	1	1	21/56	34.75%	BBOX1;PIPOX;COLGALT2;SETMAR;HADH;EHHADH;PLOD2;EZH2;ECHS1;ALDH2;ALDH7A1;PLOD1;SETD7;SETD1B;NSD2;ASH1L;KMT2C;NSD1;KMT2A;KMT2E;SETDB1	0.3475	0
Ribosome	-0.157204	-0.549016	1	1	1	30/132	27.27%	RPL3L;MRPS10;MRPL22;MRPS15;MRPL15;MRPS18A;RPL37RT;MRPL33;MRPS12;MRPL21;MRPL28;MRPL13;MRPL32;MRPS16;MRPS11;MRPS7;RSL24D1;RPL36AL;MRPS6;MRPS14;MRPL11;RPS10;MRPL36;MRPS18C;MRPL20;RPS6;RPL27A;MRPL14;MRPL18;MRPL12	0.2727	0
Type II diabetes mellitus	0.2017	0.548296	0.987571	1	1	4/40	12.59%	SLC2A4;HK2;IRS2;PRKCD	0.1259	0
Chronic myeloid leukemia	-0.168219	-0.542303	0.999178	1	1	14/75	23.68%	STAT5A;MYC;TGFB2;E2F2;GADD45G;MECOM;CCND1;NFKBIA;IKBKB;CDKN1A;E2F1;SHC2;HDAC1;MAP2K2	0.2368	0
One carbon pool by folate	-0.214067	-0.524781	0.973168	1	1	1/18	3.78%	MTHFD2	0.0378	0
Ubiquitin mediated proteolysis	0.158043	0.513192	1	1	1	18/131	22.89%	KLHL13;UBA1Y;UBE2C;BIRC3;WWP1;SMURF2;FBXO4;XIAP;SMURF1;NEDD4L;BRCA1;CDC26;CUL5;UBE2L6;RHOBTB2;UBA6;ANAPC13;PML	0.2289	0
Non-alcoholic fatty liver disease (NAFLD)	0.157947	0.510686	0.999548	1	1	17/130	22.67%	IL1A;FAS;NR1H3;PPARA;SREBF1;COX6B2;IRS2;CASP3;MLXIPL;ADIPOR2;ERN1;CASP7;LEPR;TGFB1;AKT2;PRKAA1;IL6RA	0.2267	0
Mitophagy	-0.163281	-0.509785	0.999472	1	1	15/62	27.44%	JUN;RRAS2;ATF4;MAPK8;CSNK2B;OPTN;CITED2;E2F1;PGAM5;ATG5;RAB7B;SQSTM1;MAPK10;CSNK2A2;RRAS	0.2744	0
Nucleotide excision repair	-0.172824	-0.503524	0.997713	1	1	12/43	27.02%	POLD4;RFC5;RFC3;POLE2;CETN2;GTF2H4;RFC4;RAD23B;RAD23A;RBX1;RFC2;GTF2H2	0.2702	0
ErbB signaling pathway	0.15876	0.482357	1	1	1	27/80	31.84%	TGFA;SHC3;EGFR;PLCG2;NRG2;GAB1;CAMK2A;PRKCB;HBEGF;CDKN1B;ERBB3;NRAS;AKT2;STAT5B;MAPK3;CRKL;SHC4;PIK3R3;PAK2;PAK4;CAMK2B;BRAF;ABL2;AKT3;ABL1;PAK6;SOS1	0.3184	0
Citrate cycle (TCA cycle)	0.187347	0.478925	0.993001	1	1	28/28	81.30%	PCX;ACLY;SUCLG2;IDH1;IDH2;OGDHL;ACO2;SDHC;OGDH;ACO1;SDHD;DLST;DLD;SUCLG1;SDHA;CS;PDHA1;FH1;SUCLA2;PCK2;IDH3G;PDHB;IDH3B;MDH1;MDH2;IDH3A;SDHB;DLAT	0.813	0
SNARE interactions in vesicular transport	-0.164981	-0.451552	0.998766	1	1	5/30	19.39%	STX8;STX4A;STX18;STX2;VAMP1	0.1939	0
mRNA surveillance pathway	0.139103	0.428087	1	0.998991	1	16/86	26.70%	PABPC4L;NXF7;MSI2;PPP2R3A;PPP2R5D;MSI1;PPP1CC;PPP2R2A;PABPC1;PPP2R2C;MAGOHB;PPP1CA;NXT2;UPF2;PCF11;SMG5	0.267	0
Other glycan degradation	-0.145591	-0.35883	0.999768	0.999911	1	18/18	85.46%	AGA;GLB1;GBA;NEU1;HEXDC;NEU3;MAN2C1;MAN2B1;FUCA2;GBA2;ENGASE;MANBA;FUCA1;HEXA;MAN2B2;NEU4;NEU2;HEXB	0.8546	0

## Sheet: KEGG_SOD1_female
Term	ES	NES	NOM p-val	FDR q-val	FWER p-val	Tag %	Gene %	Lead_genes	GeneRatio	log(padjust)
African trypanosomiasis	-0.801802	-2.0741	0.000704473	0.0356158	0.0473	4/23	0.10%	HBA-A1;HBB-BS;HBB-BT;HBA-A2	0.001	1.32514
Malaria	-0.74099	-2.00525	0.00206576	0.0514627	0.1245	4/30	0.10%	HBA-A1;HBB-BS;HBB-BT;HBA-A2	0.001	0.904831
Prion diseases	0.643553	1.78289	0.019636	1	0.5889	5/26	9.81%	SOD1;IL1A;HSPA5;EGR1;NCAM2	0.0981	0.229958
Circadian rhythm	0.58951	1.66932	0.03193	1	0.7842	15/28	21.20%	PER2;BHLHE40;NR1D1;BHLHE41;CRY1;PRKAG2;CSNK1E;PER3;PRKAA2;CREB1;RORA;CRY2;ARNTL;PRKAB2;CLOCK	0.212	0.105573
ECM-receptor interaction	0.478876	1.59957	0.0311845	1	0.8752	26/73	11.67%	COL4A3;VWF;COL4A5;COL1A2;FN1;COL4A4;LAMC3;LAMA1;SPP1;COL1A1;ITGA10;ITGB7;THBS4;SDC4;THBS1;ITGA5;LAMB1;COL4A2;COL4A1;HSPG2;HMMR;COL4A6;NPNT;ITGA6;ITGA4;CD44	0.1167	0.0578927
Amoebiasis	0.462891	1.5572	0.0374968	1	0.9191	18/75	10.45%	COL4A3;COL4A5;IL1R1;CD1D1;COL1A2;FN1;COL4A4;LAMC3;COL3A1;LAMA1;VCL;COL1A1;HSPB1;LAMB1;COL4A2;COL4A1;PIK3CD;COL4A6	0.1045	0.0366372
AGE-RAGE signaling pathway in diabetic complications	0.434663	1.50863	0.0381029	1	0.956	32/91	18.96%	COL4A3;THBD;COL4A5;IL1A;COL1A2;FN1;COL4A4;PIM1;COL3A1;ICAM1;SMAD3;COL1A1;SERPINE1;NOS3;BCL2;EGR1;COL4A2;COL4A1;PIK3CD;COL4A6;TGFB3;TGFBR1;SMAD2;NRAS;JAK2;PLCD4;RELA;MAPK13;PLCB1;SMAD4;NFKB1;PIK3CA	0.1896	0.0195421
Oxidative phosphorylation	-0.445379	-1.4814	0.0350383	1	0.9907	56/108	30.00%	ATP4A;COX4I2;COX5B;LHPP;COX8A;COX6A2;NDUFA7;UQCR11;ATP5O;COX7B;COX17;COX6A1;ATP6V1E1;ATP5G1;UQCRFS1;NDUFB4;NDUFA2;NDUFB9;ATP5L;NDUFA11;NDUFS8;COX6C;ATP5D;COX5A;NDUFA3;NDUFAB1;NDUFS4;NDUFA6;UQCRQ;NDUFB8;PPA1;NDUFC2;NDUFS3;SDHD;NDUFA10;ATP6V0C;NDUFS2;ATP6V1C1;NDUFS6;NDUFA12;NDUFB6;ATP5B;CYC1;ATP6V0B;NDUFS7;NDUFV3;NDUFB2;NDUFB3;ATP6V1G1;UQCRC1;ATP6V0D1;UQCRC2;ATP6V1B2;COX7A1;NDUFA8;NDUFB7	0.3	0.00405784
Arachidonic acid metabolism	0.489756	1.47161	0.0705514	1	0.9743	11/40	12.95%	PLA2G4B;ALOX12;PTGDS;PTGIS;GGT5;ALOX12B;LTC4S;PTGS2;GPX6;CYP2J9;GPX3	0.1295	0.0113073
Platelet activation	0.412501	1.45772	0.0468665	1	0.9797	16/106	10.03%	PLA2G4B;PPP1CCB;VWF;COL1A2;COL3A1;BTK;COL1A1;MYL12B;GUCY1A2;LCP2;NOS3;SNAP23;ADCY9;MYLK;ADCY4;PIK3CD	0.1003	0.00890689
Fanconi anemia pathway	-0.49521	-1.45139	0.061718	1	0.996	24/47	23.28%	FANCF;UBE2T;FAAP24;FANCE;FAN1;TOP3A;FANCB;FANCD2;POLN;BRCA2;RPA3;CENPX;MUS81;FANCM;FANCC;ERCC1;BLM;FANCA;SLX1B;ERCC4;EME2;POLI;CENPS;FANCL	0.2328	0.00174066
Proteoglycans in cancer	0.38039	1.44949	0.0240529	1	0.9828	72/185	25.14%	PPP1CCB;TWIST1;DCN;LUM;COL1A2;FN1;IGF2;WNT5B;FAS;TIAM1;COL1A1;FZD1;PDCD4;IQGAP1;WNT5A;SDC4;WNT4;THBS1;IGF1R;ITGA5;WNT2;MMP9;HPSE;MYC;HSPG2;IGF1;PTCH1;PXN;PIK3CD;PTPN6;HGF;RPS6KB1;CD44;HBEGF;ERBB3;CBL;FZD2;SMAD2;NRAS;FZD4;FGFR1;FRS2;GPC3;WNT7A;PPP1CB;SOS2;CAMK2D;WNT2B;SOS1;MAPK13;FLNB;PIK3CA;FZD3;VTN;MDM2;PPP1CC;ANK1;IHH;TLR4;DDX5;FLNC;MET;ITGAV;ROCK1;CAV2;PPP1R12A;ERBB4;MTOR;EIF4B;MSN;MAPK3;ARHGE…	0.2514	0.00753485
Pyruvate metabolism	-0.526306	-1.43661	0.0790149	1	0.9978	17/32	31.24%	ACACB;ALDH1B1;ACAT2;ACYP1;ACAT1;HAGH;ALDH3A2;ALDH7A1;ME3;GRHPR;LDHB;FH1;LDHA;MDH1;PKM;ACSS2;ME1	0.3124	0.0009565
Histidine metabolism	-0.590459	-1.43317	0.0880313	1	0.9981	9/17	24.21%	ALDH3B1;ALDH3A1;ALDH1B1;CNDP2;MAOA;CARNS1;ALDH3A2;ALDH3B2;ALDH7A1	0.2421	0.000825944
Hematopoietic cell lineage	0.45232	1.43122	0.0806697	1	0.9878	20/53	12.83%	IL11RA2;H2-AA;ANPEP;IL1R1;CD1D1;IL1A;H2-AB1;H2-EB1;KITL;ITGA5;KIT;IL6RA;IL4RA;ITGA6;FLT3L;ITGA4;FLT3;MME;CD44;H2-DMB1	0.1283	0.00533098
Longevity regulating pathway	0.411485	1.42636	0.058681	1	0.9893	30/93	20.47%	SOD1;IRS4;KL;IRS2;CREB3L3;IGF1R;CREB3L2;ADCY9;PRKAG2;SIRT1;ADCY4;IGF1;PIK3CD;ADIPOR2;RPS6KB1;PRKAA2;EIF4EBP2;CREB1;NRAS;EIF4E2;ADCY7;RELA;HSPA1B;RB1CC1;SESN3;CRYAB;NFKB1;PIK3CA;PRKAB2;HSPA2	0.2047	0.00467199
Focal adhesion	0.374	1.42233	0.0262022	1	0.99	66/185	22.78%	PPP1CCB;COL4A3;VWF;COL4A5;COL1A2;FN1;COL4A4;LAMC3;LAMA1;FLT4;VCL;SPP1;COL1A1;MYL12B;ITGA10;ITGB7;THBS4;THBS1;FLT1;IGF1R;VAV1;ITGA5;BCL2;LAMB1;SHC1;MYLK;COL4A2;COL4A1;IGF1;PXN;CCND2;PIK3CD;COL4A6;ITGA6;ITGA4;HGF;PDGFB;LAMC2;XIAP;LAMB2;PARVB;PTEN;ITGA1;PAK3;ITGA7;PPP1CB;SOS2;TNXB;PDGFD;ITGA3;SOS1;RAP1B;FLNB;THBS2;PIK3CA;VTN;PPP1CC;RELN;SHC3;PAK2;GSK3B;FLNC;MET;ITGAV;ACTN1;ROCK1	0.2278	0.00436481
Ovarian steroidogenesis	0.486845	1.40437	0.0825185	1	0.9925	10/31	12.37%	PLA2G4B;CYP1B1;CYP11A1;IGF1R;PTGS2;ADCY9;ADCY4;IGF1;BMP6;CYP2J9	0.1237	0.00326948
Vitamin digestion and absorption	0.562002	1.40108	0.108303	1	0.9931	7/16	20.41%	CUBN;SLC52A3;SLC19A3;SLC19A1;FOLH1;SLC19A2;MMACHC	0.2041	0.00300702
Primary immunodeficiency	-0.560314	-1.3912	0.104509	1	0.9997	6/19	12.03%	IL2RG;TAP1;ADA;TNFRSF13B;ZAP70;LCK	0.1203	0.000130308
Propanoate metabolism	-0.520358	-1.38967	0.0950505	1	0.9997	16/28	30.95%	EHHADH;ACACB;ACAT2;ACAT1;ALDH6A1;BCKDHA;MCEE;SUCLG1;ECHS1;LDHB;HADHA;MLYCD;LDHA;PCCA;SUCLA2;ACSS2	0.3095	0.000130308
mRNA surveillance pathway	0.407407	1.38508	0.0822511	1	0.9958	29/85	24.75%	PPP1CCB;PABPC5;PABPC4L;ACIN1;PPP2R1B;SRRM1;MAGOHB;RNGTT;PAPOLA;UPF3B;CPSF6;PPP2R5E;MAGOH;SMG7;FIP1L1;CASC3;NXT2;PPP1CB;CLP1;PCF11;UPF1;PPP1CC;UPF2;RBM8A;NUDT21;GSPT1;GSPT2;NCBP1;SMG1	0.2475	0.00182788
alpha-Linolenic acid metabolism	0.576894	1.37688	0.125362	1	0.9966	2/13	4.60%	PLA2G4B;ACAA1B	0.046	0.00147912
Insulin resistance	0.395272	1.37189	0.0845987	0.97145	0.9971	34/94	23.34%	CPT1B;PPP1CCB;PPP1R3B;PPARA;IRS2;NOS3;CREB3L3;CREB3L2;PRKAG2;SLC2A1;PIK3CD;MLXIPL;RPS6KB1;NR1H3;PRKAA2;OGT;MLXIP;TBC1D4;CREB1;PTEN;GFPT1;PPP1CB;RELA;NFKB1;PIK3CA;PRKAB2;PPP1CC;PRKCQ;GSK3B;GYS1;CRTC2;IRS1;IKBKB;RPS6KA1	0.2334	0.00126128
Adherens junction	0.414575	1.37036	0.0880952	0.920704	0.9973	29/69	26.31%	CDH1;SMAD3;VCL;IQGAP1;TCF7;NECTIN1;IGF1R;PTPN6;TJP1;AFDN;PTPRB;TGFBR1;SMAD2;FGFR1;PTPRJ;NLK;WASL;SMAD4;EP300;LMO7;TCF7L2;SORBS1;MET;ACTN1;PTPRM;MAPK3;WASF1;INSR;PTPN1	0.2631	0.00117418
Other types of O-glycan biosynthesis	0.503968	1.3583	0.110878	0.916878	0.9985	10/22	31.79%	GXYLT2;ST6GAL1;LFNG;OGT;PLOD3;POFUT2;COLGALT2;B4GALT1;B3GLCT;POMT1	0.3179	0.000651931
Parkinson disease	-0.398569	-1.33761	0.0802256	1	1	56/117	31.06%	COX4I2;COX5B;COX8A;TH;COX6A2;NDUFA7;UQCR11;ATP5O;COX7B;COX6A1;ATP5G1;UQCRFS1;PRKN;NDUFB4;NDUFA2;NDUFB9;NDUFA11;NDUFS8;COX6C;ATP5D;COX5A;NDUFA3;NDUFAB1;NDUFS4;UBB;NDUFA6;PINK1;UQCRQ;NDUFB8;NDUFC2;NDUFS3;SDHD;NDUFA10;SLC25A4;NDUFS2;NDUFS6;NDUFA12;SNCA;NDUFB6;ATP5B;CYC1;NDUFS7;ADCY5;NDUFV3;NDUFB2;NDUFB3;UQCRC1;UBE2L3;UQCRC2;COX7A1;NDUFA8;CASP3;SLC25A5;NDUFB7;GPR37;NDUFV1	0.3106	0
Axon guidance	0.353378	1.33251	0.0513963	0.972434	0.9994	56/174	25.32%	NFATC4;EPHA2;WNT5B;EFNA1;UNC5D;EPHB2;MYL12B;EPHA8;SEMA3B;SEMA3G;NRP1;WNT5A;WNT4;EPHB4;EPHA6;ABLIM3;PTCH1;PIK3CD;SSH2;PLXNA3;SRGAP1;DPYSL5;PARD6G;SSH3;SEMA4G;EPHA4;TRPC4;NRAS;PAK3;ENAH;CAMK2D;PLXNA2;FES;RYK;SEMA4D;PIK3CA;SLIT2;FZD3;ROBO3;PLXNA1;PAK2;PLXNB2;SRGAP2;GSK3B;SSH1;ABLIM1;EFNB2;MET;ROCK1;NTN4;PLXNC1;PPP3CA;ROBO2;EFNA5;MAPK3;ROBO1	0.2532	0.000260655
PI3K-Akt signaling pathway	0.329064	1.31798	0.0349864	0.9851	0.9996	81/288	19.01%	COL4A3;VWF;COL4A5;COL1A2;EPHA2;FN1;COL4A4;LAMC3;LPAR4;IGF2;FGF23;LAMA1;EFNA1;FLT4;SPP1;COL1A1;PRLR;ITGA10;ITGB7;THBS4;KITL;NOS3;PPP2R1B;THBS1;FLT1;CREB3L3;IGF1R;ITGA5;KIT;CREB3L2;IL6RA;BCL2;LAMB1;IL4RA;MYC;COL4A2;COL4A1;ANGPT1;IGF1;CCND2;PIK3CD;CHUK;COL4A6;MTCP1;ITGA6;FLT3L;ANGPT2;ITGA4;HGF;RPS6KB1;FLT3;ERBB3;PPP2R5E;PRKAA2;PDGFB;CREB1;NRAS;LAMC2;FGFR1;LAMB2;PTEN;ITGA1;ITGA7;EIF4E2;JAK2;SOS2;IL2R…	0.1901	0.000173753
Drug metabolism	0.399106	1.31566	0.110431	0.947932	0.9997	13/66	11.23%	FMO2;XDH;UPB1;AOX3;GSTP2;UGT1A7C;NAT2;GSTM2;CDA;FMO1;UMPS;GSTT3;NAT1	0.1123	0.000130308
Small cell lung cancer	0.380895	1.3139	0.103675	0.9117	0.9997	30/88	19.01%	COL4A3;COL4A5;FN1;COL4A4;LAMC3;LAMA1;PTGS2;BCL2;LAMB1;TRAF1;MYC;COL4A2;COL4A1;PIK3CD;CHUK;COL4A6;APAF1;ITGA6;POLK;LAMC2;GADD45A;XIAP;LAMB2;PTEN;RELA;ITGA3;MAX;NFKB1;PIK3CA;CDK6	0.1901	0.000130308
Thiamine metabolism	-0.583362	-1.30438	0.173277	1	1	2/12	2.20%	AK7;AK8	0.022	0
Protein processing in endoplasmic reticulum	0.353629	1.29729	0.0954876	0.938978	0.9999	41/148	22.72%	NFE2L2;HSPA5;PDIA4;XBP1;DNAJC3;DERL2;DNAJC1;BCL2;DNAJB11;CALR;UBE4B;HERPUD1;UGGT2;HYOU1;PDIA6;DERL3;EDEM3;EIF2AK3;SEC24B;SEC24C;UBE2D1;UGGT1;SYVN1;CASP12;HSPA1B;DNAJB1;ERN1;PDIA3;ERLEC1;CRYAB;HSP90B1;RPN2;CANX;LMAN2;MAP3K5;HSPA2;PRKCSH;MAN1A2;SEC61A2;GANAB;HSPA4L	0.2272	4.34316e-05
Serotonergic synapse	0.370853	1.28898	0.112968	0.933891	0.9999	15/93	12.37%	PLA2G4B;TPH1;ALOX12;HTR4;HTR1D;KCNJ5;ALOX12B;PTGS2;GABRB2;HTR2C;DDC;HTR1B;CACNA1S;KCNJ6;CYP2J9	0.1237	4.34316e-05
Influenza A	0.357649	1.286	0.10556	0.908324	0.9999	31/121	18.96%	H2-AA;IKBKE;NLRP3;IL1A;XPO1;H2-AB1;H2-EB1;ICAM1;FAS;DNAJC3;TRIM25;MAVS;MAP2K3;PIK3CD;TLR7;H2-DMB1;MAP2K6;EIF2AK3;TYK2;OAS1A;NXT2;JAK2;FURIN;IRF3;RELA;HSPA1B;DNAJB1;MAPK13;NFKB1;EP300;PIK3CA	0.1896	4.34316e-05
Transcriptional misregulation in cancer	0.351873	1.28241	0.103606	0.886741	0.9999	57/138	25.58%	PER2;UTY;ZBTB16;ETV6;FLI1;BCL6;ITGB7;ERG;CCNA1;FLT1;IGF1R;KMT2A;MMP9;TRAF1;CD86;MYC;RUNX1T1;HPGD;MLLT3;IGF1;MITF;CCND2;DOT1L;CCNT1;FLT3;POLK;SIX4;BMI1;GADD45A;MEIS1;ATF1;IL2RB;RELA;SIN3A;MAX;MYCN;CCNT2;BAIAP3;NFKB1;KLF3;MAF;ETV5;SP1;MDM2;FUS;SMAD1;LDB1;DDX5;MET;JMJD1C;RARA;BCL11B;PBX3;H3F3B;PLAT;AFF1;RXRA	0.2558	4.34316e-05
FoxO signaling pathway	0.355685	1.2787	0.105382	0.867888	0.9999	39/117	20.84%	IRS4;SMAD3;S1PR4;GRM1;BCL6;IRS2;IGF1R;PRKAG2;SIRT1;IGF1;CCND2;CSNK1E;PIK3CD;PLK1;CHUK;SETD7;HOMER1;STK4;PLK2;PRKAA2;TGFB3;TGFBR1;SMAD2;NRAS;GADD45A;PTEN;SOS2;NLK;SOS1;BCL2L11;MAPK13;SMAD4;PLK3;EP300;PIK3CA;PRKAB2;MDM2;PLK4;FBXO25	0.2084	4.34316e-05
Hippo signaling pathway	0.34859	1.2741	0.11124	0.853899	0.9999	38/144	16.01%	PPP1CCB;CDH1;BMP5;BMP4;WNT5B;SMAD3;TEAD2;FAT4;TEAD1;BIRC5;SERPINE1;FZD1;CCN2;TCF7;WNT5A;PPP2R1B;WNT4;FRMD6;WNT2;TEAD3;MYC;LATS2;RASSF4;CCND2;CSNK1E;BMP6;STK3;PARD6G;FZD2;TGFB3;TGFBR1;DVL3;SMAD2;FZD4;TRP73;PATJ;WNT7A;PPP1CB	0.1601	4.34316e-05
Bile secretion	0.409524	1.2688	0.13779	0.843121	0.9999	8/45	11.18%	SLC4A5;ABCB1A;AQP1;ABCC4;ADCY9;ADCY4;SLC2A1;SLC22A8	0.1118	4.34316e-05
DNA replication	-0.455439	-1.26799	0.162226	1	1	20/34	33.84%	MCM2;RFC3;RFC4;RPA3;DNA2;RNASEH2C;POLD4;RFC5;RNASEH1;FEN1;SSBP1;POLE;RFC1;RPA2;RNASEH2B;PCNA;PRIM2;MCM7;RPA1;RFC2	0.3384	0
Inflammatory mediator regulation of TRP channels	0.372308	1.26636	0.128582	0.823406	0.9999	23/81	20.50%	PLA2G4B;PPP1CCB;ALOX12;IL1R1;TRPV4;HRH1;HTR2C;ADCY9;ADCY4;IGF1;MAP2K3;PIK3CD;CYP2J9;MAP2K6;ASIC1;ADCY7;PPP1CB;CAMK2D;MAPK13;PLCB1;PIK3CA;TRPV2;PPP1CC	0.205	4.34316e-05
Staphylococcus aureus infection	0.442554	1.25941	0.160131	0.822008	0.9999	6/29	5.14%	H2-AA;C5AR1;H2-AB1;H2-EB1;ICAM1;CFH	0.0514	4.34316e-05
Protein digestion and absorption	0.383875	1.25671	0.145478	0.805871	1	19/64	12.05%	COL4A3;KCNJ13;COL4A5;COL1A2;SLC1A5;COL4A4;COL3A1;COL18A1;COL1A1;COL5A1;COL14A1;ELN;SLC38A2;SLC7A7;COL4A2;COL4A1;COL4A6;MME;SLC1A1	0.1205	0
Rap1 signaling pathway	0.329077	1.2493	0.107441	0.807747	1	43/184	18.37%	CDH1;EPHA2;LPAR4;FGF23;EFNA1;FLT4;PRKD2;TIAM1;LCP2;KITL;LAT;THBS1;FLT1;IGF1R;KIT;ADCY9;ADCY4;ANGPT1;IGF1;MAP2K3;KRIT1;PIK3CD;ANGPT2;HGF;SKAP1;AFDN;PARD6G;SIPA1L2;PDGFB;MAP2K6;DOCK4;RASSF5;NRAS;FGFR1;ADORA2B;RAPGEF2;ADCY7;PDGFD;LPAR2;PRKD3;MAPK13;RAP1B;PLCB1	0.1837	0
Homologous recombination	-0.445716	-1.24894	0.172449	1	1	12/36	20.92%	RAD54B;XRCC3;TOP3A;BRCA2;RPA3;BARD1;POLD4;ABRAXAS1;MUS81;SSBP1;BLM;MRE11A	0.2092	0
Acute myeloid leukemia	0.380545	1.24482	0.152896	0.798763	1	26/62	26.81%	PER2;PIM1;ZBTB16;TCF7;CCNA1;KIT;MYC;RUNX1T1;PIK3CD;CHUK;RPS6KB1;FLT3;NRAS;SOS2;RELA;SOS1;NFKB1;PIK3CA;TCF7L2;RARA;IKBKB;MTOR;MAPK3;PPARD;DUSP6;PIM2	0.2681	0
Legionellosis	-0.424109	-1.24021	0.166078	1	1	9/45	12.19%	TLR5;NLRC4;CASP7;PYCARD;TLR2;CASP1;NFKBIA;RAB1B;ITGB2	0.1219	0
Cardiac muscle contraction	-0.398865	-1.23474	0.16699	1	1	19/64	20.99%	FXYD2;TNNC1;MYL4;COX4I2;TNNT2;COX5B;CACNA2D4;COX8A;MYH6;COX6A2;UQCR11;COX7B;COX6A1;UQCRFS1;COX6C;COX5A;CACNG8;MYH7;UQCRQ	0.2099	0
HIF-1 signaling pathway	0.352687	1.22498	0.146492	0.845491	1	22/90	18.96%	SERPINE1;NOS3;FLT1;IGF1R;ENO3;IL6RA;BCL2;ENO4;PFKFB3;ANGPT1;IGF1;SLC2A1;PIK3CD;ANGPT2;RPS6KB1;ARNT;EIF4E2;RELA;CAMK2D;NFKB1;EP300;PIK3CA	0.1896	0
Arginine biosynthesis	-0.512048	-1.21922	0.226509	1	1	2/16	2.32%	CPS1;ARG2	0.0232	0
Glycosphingolipid biosynthesis	0.404175	1.21205	0.183535	0.868596	1	19/38	32.42%	A4GALT;GBGT1;B3GNT5;SEC1;B3GNT2;ST6GALNAC3;HEXB;ST3GAL6;ST6GALNAC4;SLC33A1;ST8SIA1;ST3GAL4;HEXA;B4GALT4;B4GALT1;B3GNT3;B3GALT2;GCNT2;FUT9	0.3242	0
Complement and coagulation cascades	0.395958	1.20947	0.183092	0.854919	1	8/41	5.14%	THBD;VWF;C5AR1;F13A1;F5;SERPING1;SERPINE1;CFH	0.0514	0
Fructose and mannose metabolism	-0.447691	-1.20792	0.222087	1	1	12/29	27.85%	AKR1B8;GMDS;PFKFB1;TPI1;PFKFB4;MPI;PFKL;AKR1B3;HKDC1;PMM1;HK3;ALDOC	0.2785	0
Fc epsilon RI signaling pathway	0.372249	1.19326	0.189306	0.891966	1	13/55	18.96%	PLA2G4B;BTK;LCP2;LAT;VAV1;MAP2K3;PIK3CD;MAP2K6;NRAS;SOS2;SOS1;MAPK13;PIK3CA	0.1896	0
Chemical carcinogenesis	0.397701	1.18557	0.205085	0.897447	1	11/39	13.89%	GSTP2;SULT1A1;UGT1A7C;CYP1B1;NAT2;GSTM2;PTGS2;GSTT3;NAT1;GSTO2;ARNT	0.1389	0
Regulation of lipolysis in adipocytes	0.382479	1.18392	0.209543	0.880995	1	14/46	23.58%	IRS4;ADRB2;IRS2;PTGS2;ADCY9;ADCY4;PIK3CD;ADCY7;PRKG1;PIK3CA;LIPE;PDE3B;IRS1;PTGER3	0.2358	0
Terpenoid backbone biosynthesis	-0.4648	-1.17374	0.260747	1	1	14/21	37.20%	MVD;HMGCS1;ACAT2;ACAT1;MVK;IDI1;HMGCR;FDPS;FNTB;PMVK;DHDDS;PDSS1;FNTA;ICMT	0.372	0
Peroxisome	0.349207	1.17145	0.19858	0.906961	1	2/77	0.69%	SOD1;XDH	0.0069	0
Signaling pathways regulating pluripotency of stem cells	0.327221	1.17015	0.186719	0.890203	1	39/117	19.60%	ISL1;BMP4;TBX3;WNT5B;SMAD3;FZD1;WNT5A;WNT4;JARID2;IGF1R;WNT2;DLX5;MYC;PCGF5;IGF1;PIK3CD;SMARCAD1;FZD2;BMI1;PCGF6;DVL3;SMAD2;NRAS;FZD4;FGFR1;SETDB1;MEIS1;JAK2;KAT6A;WNT7A;SKIL;WNT2B;MAPK13;SMAD4;PIK3CA;RIF1;ID4;ZIC3;FZD3	0.196	0
Th17 cell differentiation	0.346085	1.16818	0.200894	0.876509	1	23/78	18.38%	IRF4;H2-AA;IL1R1;H2-AB1;H2-EB1;SMAD3;IL21R;LAT;IL6RA;IL4RA;STAT6;CHUK;H2-DMB1;TGFBR1;SMAD2;TYK2;RORA;JAK2;IL2RB;RELA;MAPK13;SMAD4;NFKB1	0.1838	0
Linoleic acid metabolism	0.49775	1.16332	0.281396	0.874741	1	1/12	0.25%	PLA2G4B	0.0025	0
Thyroid hormone synthesis	0.362718	1.16067	0.215056	0.864387	1	8/56	9.22%	TTR;HSPA5;PDIA4;CREB3L3;CREB3L2;ADCY9;ADCY4;GPX6	0.0922	0
PPAR signaling pathway	0.364566	1.16012	0.218274	0.847731	1	5/53	6.87%	PLIN4;CPT1B;PPARA;ACAA1B;ANGPTL4	0.0687	0
Relaxin signaling pathway	0.32144	1.15742	0.198937	0.839086	1	33/119	18.96%	COL4A3;COL4A5;ACTA2;COL1A2;COL4A4;COL3A1;SMAD3;COL1A1;NOS3;CREB3L3;CREB3L2;MMP9;SHC1;ADCY9;COL4A2;ADCY4;COL4A1;PIK3CD;COL4A6;TGFBR1;SMAD2;CREB1;NRAS;GNA15;ADCY7;SOS2;RELA;RXFP1;SOS1;MAPK13;PLCB1;NFKB1;PIK3CA	0.1896	0
Pathways in cancer	0.276226	1.15467	0.110688	0.830966	1	116/455	18.58%	COL4A3;CDH1;COL4A5;FN1;GSTP2;BMP4;COL4A4;PIM1;LAMC3;LPAR4;ZBTB16;NFE2L2;IGF2;FGF23;LAMA1;TERT;WNT5B;FLT4;FAS;SMAD3;GSTM2;NOTCH4;BIRC5;FZD1;KITL;TCF7;CCDC6;WNT5A;HHIP;WNT4;RET;IGF1R;RAD51;PTGS2;MSH6;KIT;IL6RA;BCL2;WNT2;MMP9;LAMB1;ADCY9;IL4RA;TRAF1;MYC;RUNX1T1;GLI1;COL4A2;ADCY4;COL4A1;STAT6;IGF1;PTCH1;SLC2A1;MITF;CCND2;PIK3CD;IL13RA1;GSTT3;CHUK;COL4A6;DAPK1;APAF1;ITGA6;FLT3L;ETS1;HGF;RPS6KB1;FLT3;N…	0.1858	0
Long-term depression	0.358477	1.15223	0.227308	0.82249	1	6/55	9.02%	PLA2G4B;GRM1;GUCY1A2;PPP2R1B;IGF1R;IGF1	0.0902	0
Dilated cardiomyopathy (DCM)	0.339	1.1488	0.215666	0.817707	1	21/79	18.55%	PLN;SGCD;CACNG5;ITGA10;ITGB7;ITGA5;TTN;ADCY9;ADCY4;IGF1;CACNA1S;ITGA6;ITGA4;TGFB3;CACNA2D2;ITGA1;ITGA7;ADCY7;ITGA3;TPM2;CACNA2D1	0.1855	0
Folate biosynthesis	-0.450908	-1.1421	0.293125	1	1	10/21	20.65%	AKR1B8;MOCOS;FPGS;PCBD1;TH;MOCS1;SPR;QDPR;MOCS2;DHFR	0.2065	0
Steroid hormone biosynthesis	0.450055	1.14164	0.288074	0.826058	1	3/17	4.13%	UGT1A7C;CYP1B1;CYP11A1	0.0413	0
Cytokine-cytokine receptor interaction	-0.334677	-1.13867	0.227761	1	1	22/131	8.06%	GM13305;CCL28;GDF5;IL2RG;CCL19;IL17B;IL1F9;CCL17;TNFRSF14;AMH;TNFRSF13B;TNFSF13B;INHBE;TNFRSF11A;IL3RA;RELT;TNFRSF9;IL12RB1;NODAL;GM20878;CCL6;CSF2RB	0.0806	0
Tight junction	0.311148	1.1364	0.216138	0.828144	1	23/137	12.72%	CLDN2;CLDN1;CD1D1;TUBA1C;MYH13;TIAM1;MYH11;MPP4;MYL12B;PPP2R1B;CLDN22;MYH9;SYNPO;PRKAG2;NEDD4L;TJAP1;TJP1;RAP2C;OCLN;AFDN;PARD6G;CGNL1;PRKAA2	0.1272	0
Pancreatic secretion	-0.367342	-1.13316	0.258149	1	1	7/64	8.71%	CLCA3A1;KCNQ1;FXYD2;PLCB2;PLA2G5;CCK;PNLIP	0.0871	0
Amyotrophic lateral sclerosis (ALS)	0.361093	1.13192	0.248826	0.82758	1	5/49	10.81%	SOD1;BCL2;TNFRSF1B;MAP2K3;APAF1	0.1081	0
Bacterial invasion of epithelial cells	0.344384	1.12372	0.255808	0.840311	1	28/64	34.54%	CDH1;FN1;VCL;ITGA5;SHC1;PXN;PIK3CD;CBL;DNM3;WASL;PIK3CA;SHC3;MET;CAV2;ELMO1;CRKL;ARHGEF26;WASF1;CLTC;WASF2;ELMO3;SRC;RHOA;GAB1;CTNNA1;PIK3CB;ILK;BCAR1	0.3454	0
Hedgehog signaling pathway	0.364091	1.11333	0.278973	0.861407	1	15/42	21.83%	HHIP;BCL2;GLI1;PTCH1;CCND2;CSNK1E;KIF3A;SUFU;GLI2;GPR161;SPOPL;EVC;IHH;GRK3;GSK3B	0.2183	0
VEGF signaling pathway	0.348152	1.1068	0.273594	0.868825	1	7/53	10.03%	PLA2G4B;HSPB1;NOS3;PTGS2;PXN;SPHK1;PIK3CD	0.1003	0
MAPK signaling pathway	0.279344	1.10643	0.216634	0.854895	1	60/265	18.71%	PLA2G4B;DUSP4;IL1R1;IL1A;EPHA2;MAP3K13;IGF2;FGF23;CACNG5;EFNA1;FLT4;FAS;HSPB1;KITL;FLT1;IGF1R;MAP3K6;KIT;MYC;ANGPT1;IGF1;MAP2K3;MAP3K8;CACNA1S;CHUK;FLT3L;ANGPT2;HGF;FLT3;STK4;STK3;ERBB3;RASGRF2;MAP4K3;TGFB3;TGFBR1;PDGFB;MAP2K6;NFKB2;CACNA2D2;NRAS;GADD45A;FGFR1;MAP4K1;RAPGEF2;SOS2;RELA;PDGFD;STMN1;HSPA1B;NLK;TAOK3;MAX;NTF3;SOS1;MAPK13;RAP1B;NFKB1;CACNA2D1;FLNB	0.1871	0
Hepatocellular carcinoma	0.296069	1.1051	0.249778	0.844816	1	51/157	22.45%	GSTP2;NFE2L2;IGF2;TERT;WNT5B;SMAD3;GSTM2;FZD1;TCF7;WNT5A;WNT4;IGF1R;WNT2;DPF1;SHC1;MYC;PIK3CD;GSTT3;SMARCD2;HGF;RPS6KB1;PBRM1;POLK;FZD2;TGFB3;TGFBR1;DVL3;SMAD2;GSTO2;NRAS;GADD45A;FZD4;ARID2;PTEN;WNT7A;SOS2;TXNRD3;WNT2B;SOS1;SMAD4;PIK3CA;CDK6;FZD3;GSTT2;TXNRD1;SHC3;TCF7L2;GSK3B;ARID1A;MET;RB1	0.2245	0
Cell adhesion molecules (CAMs)	0.311432	1.10054	0.265273	0.846085	1	23/105	11.92%	CLDN2;H2-AA;CDH1;CLDN1;H2-AB1;H2-EB1;ICAM2;ICAM1;H2-Q1;ITGB7;CDH5;IGSF11;SDC4;NECTIN1;CLDN22;H2-T10;CD86;NCAM2;PECAM1;ITGA6;OCLN;ITGA4;ICOSL	0.1192	0
Nicotinate and nicotinamide metabolism	-0.410006	-1.09874	0.324399	1	1	5/28	7.68%	PNP2;QPRT;NMNAT3;AOX4;NMRK1	0.0768	0
Olfactory transduction	0.357676	1.09857	0.28737	0.83894	1	7/43	8.87%	OLFR784;OLFR1344;OLFR648;OLFR1388;SLC24A4;ANO2;OLFR77	0.0887	0
Th1 and Th2 cell differentiation	-0.351286	-1.09565	0.292863	1	1	14/68	12.03%	IL2RG;RBPJL;MAML3;DLL3;JUN;FOS;IL12RB1;H2-OB;STAT5A;ZAP70;STAT4;NFKBIA;NFKBIB;LCK	0.1203	0
Oxytocin signaling pathway	0.299817	1.09358	0.267304	0.841733	1	36/137	25.09%	PLA2G4B;PPP1CCB;NFATC4;KCNJ5;CACNG5;GUCY1A2;NOS3;PTGS2;ADCY9;MYLK;PRKAG2;ADCY4;CAMK1G;CACNA1S;KCNJ6;PRKAA2;CACNA2D2;NRAS;ADCY7;PPP1CB;CD38;OXTR;CAMK2D;PLCB1;CACNA2D1;PRKAB2;PPP1CC;KCNJ12;RGS2;ROCK1;PPP1R12A;PPP3CA;EEF2K;GUCY1B1;NFATC1;MAPK3	0.2509	0
Huntington disease	-0.309015	-1.09262	0.287422	1	1	75/171	30.00%	DNALI1;BBC3;DNAH14;DNAH11;CREB5;DNAH3;COX4I2;DNAH6;PLCB2;COX5B;DNAH7A;CREB3L1;COX8A;DNAH9;REST;GRIN2B;DNAH7B;COX6A2;NDUFA7;UQCR11;ATP5O;COX7B;NRF1;COX6A1;ATP5G1;UQCRFS1;NDUFB4;NDUFA2;NDUFB9;NDUFA11;NDUFS8;CREB3;COX6C;ATP5D;COX5A;NDUFA3;CLTA;DNAH2;NDUFAB1;POLR2E;GRIN1;NDUFS4;BAX;PPARG;TRP53;POLR2I;NDUFA6;UQCRQ;NDUFB8;NDUFC2;IFT57;NDUFS3;SDHD;AP2M1;NDUFA10;SLC25A4;NDUFS2;NDUFS6;NDUFA12;NDUFB6;ATP5B…	0.3	0
cGMP-PKG signaling pathway	0.297572	1.09259	0.264007	0.831413	1	31/142	18.40%	PPP1CCB;NFATC4;ADRA2B;PLN;IRS4;ADRB2;IRS2;GUCY1A2;NOS3;GTF2IRD1;PDE3A;CREB3L3;CREB3L2;ADCY9;MYLK;ADCY4;ATP2B4;CACNA1S;KCNMB1;ADORA3;KCNJ8;EDNRA;CREB1;PDE5A;ADRA2A;ADCY7;PPP1CB;MEF2D;PRKG1;PLCB1;OPRD1	0.184	0
Glycerolipid metabolism	-0.365689	-1.08796	0.311224	1	1	8/51	10.83%	AKR1B8;MBOAT1;DGKK;PNPLA3;PNLIP;GLYCTK;ALDH1B1;LPIN3	0.1083	0
Viral carcinogenesis	-0.308958	-1.08134	0.296129	1	1	36/161	20.01%	H2-Q6;H2-Q4;RBPJL;H2-T24;H2-Q2;H2-Q7;CREB5;JUN;PMAIP1;STAT5A;CREB3L1;RBL1;TRAF2;H2-K1;H2-T23;NFKBIA;CCND1;HRAS;EGR2;H2-BL;H2-T-PS;ATF4;GTF2A1;SKP2;H2-M3;IRF7;BAD;CREB3;H2-D1;MRPS18B;SRF;GTF2E1;GM11127;BAX;CCNA2;TRP53	0.2001	0
TGF-beta signaling pathway	0.322281	1.08052	0.294805	0.859397	1	16/75	13.53%	FST;DCN;BMP5;SMAD6;BMP4;FMOD;SMAD3;AMHR2;PPP2R1B;THBS1;MYC;RPS6KB1;BMP6;TGFB3;TGFBR1;SMAD2	0.1353	0
Non-homologous end-joining	-0.479588	-1.07536	0.382236	1	1	7/12	33.72%	NHEJ1;FEN1;XRCC6;MRE11A;POLM;XRCC5;RAD50	0.3372	0
Salivary secretion	-0.35038	-1.07437	0.332402	1	1	7/62	9.71%	AQP5;LPO;FXYD2;PLCB2;ADRB3;ADRA1B;CST3	0.0971	0
Glyoxylate and dicarboxylate metabolism	-0.409503	-1.07274	0.363336	1	1	13/26	30.95%	HYI;GLYCTK;SHMT1;ACAT2;ACAT1;PGP;MCEE;ACO1;GRHPR;GLDC;PCCA;MDH1;ACSS2	0.3095	0
Viral myocarditis	-0.357534	-1.07251	0.336957	1	1	15/53	13.46%	H2-Q6;H2-Q4;H2-T24;H2-Q2;H2-Q7;H2-OB;MYH6;BID;H2-K1;H2-T23;CCND1;ITGB2;RAC2;H2-BL;H2-T-PS	0.1346	0
Arrhythmogenic right ventricular cardiomyopathy (ARVC)	0.32563	1.07142	0.309409	0.878127	1	16/65	18.55%	SGCD;CACNG5;ITGA10;ITGB7;TCF7;PKP2;ITGA5;CACNA1S;ITGA6;ITGA4;GJA1;CACNA2D2;ITGA1;ITGA7;ITGA3;CACNA2D1	0.1855	0
Alzheimer disease	-0.308048	-1.06903	0.31874	1	1	62/152	30.00%	CASP7;COX4I2;PLCB2;COX5B;COX8A;BID;GRIN2B;COX6A2;NDUFA7;UQCR11;HSD17B10;ATP5O;COX7B;COX6A1;ATP5G1;UQCRFS1;NDUFB4;NDUFA2;NDUFB9;NDUFA11;GAPDH;APOE;NDUFS8;BAD;COX6C;ATP5D;COX5A;NDUFA3;PPP3CC;NDUFAB1;ITPR2;GRIN1;NDUFS4;NDUFA6;UQCRQ;CALM2;NDUFB8;NDUFC2;GRIN2A;NDUFS3;SDHD;APBB1;NDUFA10;NDUFS2;NDUFS6;NDUFA12;SNCA;NDUFB6;ATP5B;CYC1;NDUFS7;NDUFV3;NDUFB2;ATF6;NDUFB3;CALM3;UQCRC1;UQCRC2;COX7A1;NDUFA8;CASP3…	0.3	0
Fluid shear stress and atherosclerosis	0.294604	1.06348	0.315278	0.892722	1	22/123	13.84%	THBD;IL1R1;IL1A;GSTP2;BMP4;NFE2L2;TRPV4;ICAM1;GSTM2;CDH5;NOS3;SDC4;BCL2;MMP9;PECAM1;PIK3CD;GSTT3;CHUK;PRKAA2;PDGFB;MAP2K6;GSTO2	0.1384	0
Intestinal immune network for IgA production	0.396109	1.06124	0.3586	0.887175	1	9/22	12.83%	H2-AA;H2-AB1;H2-EB1;TNFSF13;ITGB7;CD86;ITGA4;ICOSL;H2-DMB1	0.1283	0
Rheumatoid arthritis	0.336526	1.05989	0.336561	0.878606	1	9/50	8.98%	H2-AA;IL1A;H2-AB1;H2-EB1;ICAM1;TNFSF13;FLT1;CD86;ANGPT1	0.0898	0
Adipocytokine signaling pathway	0.326068	1.05607	0.335023	0.879052	1	26/59	28.14%	CPT1B;IRS4;PPARA;IRS2;PRKAG2;SLC2A1;TNFRSF1B;CHUK;ADIPOR2;PRKAA2;JAK2;RELA;NFKB1;PRKAB2;PRKCQ;ADIPOR1;IRS1;IKBKB;LEPR;MTOR;ACSL4;RXRA;PCK2;TNFRSF1A;ACSL3;SOCS3	0.2814	0
Basal cell carcinoma	0.329009	1.05367	0.32992	0.874593	1	19/57	17.67%	BMP4;WNT5B;FZD1;TCF7;WNT5A;HHIP;WNT4;WNT2;GLI1;PTCH1;POLK;FZD2;DVL3;SUFU;GADD45A;FZD4;WNT7A;GLI2;WNT2B	0.1767	0
Toxoplasmosis	0.303275	1.05354	0.315491	0.862503	1	24/94	18.38%	H2-AA;LAMC3;H2-AB1;H2-EB1;LAMA1;LY96;BCL2;LAMB1;MAP2K3;CHUK;ITGA6;IL10RB;TGFB3;H2-DMB1;MAP2K6;LAMC2;XIAP;TYK2;LAMB2;JAK2;RELA;HSPA1B;MAPK13;NFKB1	0.1838	0
Allograft rejection	-0.402266	-1.05216	0.38544	1	1	13/25	18.15%	H2-Q6;H2-Q4;H2-T24;H2-Q2;H2-Q7;H2-OB;H2-K1;H2-T23;H2-BL;H2-T-PS;H2-M3;H2-D1;GM11127	0.1815	0
Oocyte meiosis	0.30197	1.05161	0.32454	0.85691	1	13/97	12.13%	PPP1CCB;REC8;SPDYA;PPP2R1B;IGF1R;ADCY9;ADCY4;IGF1;PLK1;CPEB3;ANAPC10;ANAPC4;PPP2R5E	0.1213	0
Regulation of actin cytoskeleton	0.27814	1.05058	0.322288	0.848654	1	57/182	26.22%	PPP1CCB;FN1;LPAR4;FGF23;TIAM1;VCL;MYL12B;ITGA10;ITGB7;IQGAP1;VAV1;ITGA5;MYH9;MYLK;DIAPH2;PXN;PIK3CD;SSH2;ITGA6;ITGA4;SSH3;PDGFB;NRAS;FGFR1;ITGA1;PAK3;ITGA7;PPP1CB;SOS2;PDGFD;ENAH;ITGA3;WASL;SOS1;LPAR2;PIK3CA;SPATA13;ARHGEF7;CHRM1;PIP5K1A;PPP1CC;PAK2;SSH1;ITGAV;ACTN1;ROCK1;PIP4K2A;PPP1R12A;CHRM2;CHRM4;MSN;CRKL;MAPK3;ARHGEF1;WASF1;PPP1R12B;FGD1	0.2622	0
Inflammatory bowel disease (IBD)	0.353607	1.04701	0.355342	0.848877	1	12/35	14.65%	H2-AA;IL1A;H2-AB1;H2-EB1;SMAD3;IL21R;IL4RA;STAT6;TGFB3;H2-DMB1;SMAD2;RORA	0.1465	0
Gap junction	0.307866	1.04219	0.349565	0.853515	1	17/79	18.37%	TUBA1C;GRM1;TUBB6;GUCY1A2;HTR2C;ADCY9;ADCY4;TJP1;GJA1;PDGFB;NRAS;ADCY7;SOS2;PDGFD;SOS1;PRKG1;PLCB1	0.1837	0
Thyroid cancer	0.349111	1.04021	0.370843	0.848646	1	8/36	14.05%	CDH1;TCF7;CCDC6;RET;MYC;POLK;NRAS;GADD45A	0.1405	0
Arginine and proline metabolism	0.340665	1.03922	0.360285	0.84079	1	7/42	8.73%	AMD2;P4HA1;P4HA2;NOS3;P4HA3;PYCR1;AGMAT	0.0873	0
Autoimmune thyroid disease	-0.397228	-1.03904	0.400173	1	1	13/25	18.15%	H2-Q6;H2-Q4;H2-T24;H2-Q2;H2-Q7;H2-OB;H2-K1;H2-T23;H2-BL;H2-T-PS;H2-M3;H2-D1;GM11127	0.1815	0
Leukocyte transendothelial migration	0.298738	1.03647	0.355415	0.83905	1	18/91	14.42%	CLDN2;CLDN1;ICAM1;VCL;MYL12B;CDH5;VAV1;CLDN22;MMP9;PXN;PECAM1;PIK3CD;OCLN;ITGA4;AFDN;RASSF5;NCF4;ESAM	0.1442	0
Proteasome	-0.360172	-1.0341	0.392833	1	1	26/42	42.11%	PSMB9;PSMB4;PSMB10;PSMB7;PSMF1;PSMC3;PSMC4;PSMB1;PSMD8;PSMD13;PSMB3;PSMA2;PSMD4;PSMD3;PSMA1;PSMC5;SEM1;ADRM1;PSMC1;PSMB6;PSMA7;PSMB2;PSMA5;PSMA3;POMP;PSMD14	0.4211	0
Retinol metabolism	-0.403583	-1.03015	0.413393	1	1	4/22	7.75%	RDH9;ALDH1A7;AOX4;DHRS4	0.0775	0
beta-Alanine metabolism	0.359823	1.02867	0.401663	0.853964	1	2/29	0.91%	AOC3;UPB1	0.0091	0
Ribosome	-0.302317	-1.02816	0.3887	1	1	57/130	32.70%	RPL13;MRPL2;MRPL33;MRPL13;MRPL12;RPL38;RPL10A;RPS29;RPS19;RPS18;RPL29;RPLP0;MRPL14;RPL23;RPL12;RPL41;RPL36;MRPS7;MRPS18A;RPL7;MRPL30;MRPL4;MRPS12;RPL7A;RPS26;RPS28;MRPL27;RPL11;RPL35;RPL36AL;MRPS11;RPL28;RPSA;RPL4;RPL24;RPS2;MRPS9;MRPS15;RPL6;RPS27;RPL18A;RPL36A;MRPS17;MRPL17;MRPL36;UBA52;MRPL11;RPS5;MRPS10;MRPL9;RPS12;RPL21;RPL27A;RPL18;MRPL19;RPL27;RPL34	0.327	0
Phenylalanine metabolism	0.430627	1.02766	0.421477	0.846358	1	2/13	8.16%	AOC3;DDC	0.0816	0
Systemic lupus erythematosus	0.365197	1.02462	0.39173	0.845876	1	4/28	7.95%	H2-AA;H2-AB1;H2-EB1;CD86	0.0795	0
Neuroactive ligand-receptor interaction	-0.284271	-1.01736	0.40738	1	1	39/201	12.56%	P2RX7;P2RX5;POMC;GABRR2;CORT;CRHR2;BDKRB2;P2RY2;VIPR2;PTGER4;AGTR2;NPFFR1;CHRNB3;NPBWR1;ADRB3;HTR1A;HCRTR1;S1PR5;AGTR1A;GIPR;TRHR;CRH;ADRA1B;CCK;INSL5;CHRNA5;P2RX4;HTR1F;GABRA2;GRIN2B;GHR;TAC2;RXFP2;ADCYAP1;ADM;F2RL2;S1PR2;GRIK4;DRD5	0.1256	0
cAMP signaling pathway	0.267372	1.01279	0.387243	0.874596	1	25/177	10.03%	PPP1CCB;HCAR1;HTR4;PLN;ADRB2;HTR1D;PPARA;TIAM1;PDE4C;HHIP;PDE3A;ABCC4;CREB3L3;PDE4D;VAV1;CREB3L2;ADCY9;GLI1;ADCY4;PTCH1;ATP2B4;HTR1B;CACNA1S;SSTR2;PIK3CD	0.1003	0
Pantothenate and CoA biosynthesis	0.414343	1.01083	0.442343	0.870519	1	1/14	0.91%	UPB1	0.0091	0
Ras signaling pathway	0.264442	1.00676	0.412097	0.87389	1	41/195	18.38%	PLA2G4B;EPHA2;IGF2;FGF23;EFNA1;FLT4;TIAM1;KITL;LAT;FLT1;IGF1R;KIT;SHC1;ANGPT1;IGF1;RASAL3;KSR2;PIK3CD;CHUK;FLT3L;ANGPT2;ETS1;HGF;FLT3;STK4;AFDN;ETS2;RASGRF2;PDGFB;RASSF5;NRAS;FGFR1;PAK3;SOS2;RELA;PDGFD;NTF3;RASA3;SOS1;RAP1B;NFKB1	0.1838	0
Hepatitis C	0.278356	1.00576	0.3946	0.866778	1	26/121	19.01%	CLDN2;IKBKE;CLDN1;PPARA;FAS;PPP2R1B;CLDN22;MYC;CFLAR;MAVS;PIK3CD;CHUK;APAF1;OCLN;NR1H3;EIF2AK3;NRAS;TYK2;OAS1A;SOS2;IRF3;RELA;SOS1;NFKB1;PIK3CA;CDK6	0.1901	0
Steroid biosynthesis	-0.432315	-1.00091	0.457385	1	1	7/14	25.83%	HSD17B7;LSS;FDFT1;MSMO1;DHCR24;DHCR7;CYP51	0.2583	0
Human T-cell leukemia virus 1 infection	0.259651	0.994437	0.43911	0.89493	1	43/197	15.15%	H2-AA;NFATC4;IL1R1;XPO1;BUB1B;H2-AB1;H2-EB1;TERT;ICAM1;CHEK2;SMAD3;H2-Q1;NRP1;CCNA1;CREB3L3;CREB3L2;H2-T10;ADCY9;MYC;EGR1;ADCY4;CHEK1;CALR;SLC2A1;CCND2;PIK3CD;CHUK;ETS1;ANAPC10;ZFP36;ETS2;ANAPC4;TGFB3;H2-DMB1;TGFBR1;NFKB2;SMAD2;CREB1;NRAS;KAT2B;XIAP;PTEN;POLB	0.1515	0
Human papillomavirus infection	0.247275	0.993248	0.454452	0.888563	1	64/300	16.58%	COL4A3;IKBKE;VWF;COL4A5;COL1A2;FN1;COL4A4;LAMC3;LAMA1;TERT;WNT5B;FAS;NOTCH4;SPP1;COL1A1;H2-Q1;ITGA10;FZD1;ITGB7;HES7;THBS4;TCF7;WNT5A;PPP2R1B;CCNA1;WNT4;THBS1;CREB3L3;PTGS2;ITGA5;CREB3L2;WNT2;LAMB1;H2-T10;COL4A2;COL4A1;PXN;CCND2;PIK3CD;CHUK;COL4A6;ITGA6;ITGA4;RPS6KB1;LFNG;PPP2R5E;PARD6G;FZD2;DVL3;CREB1;NRAS;LAMC2;FZD4;TYK2;LAMB2;PTEN;ITGA1;ITGA7;PATJ;WNT7A;SOS2;IRF3;RELA;TNXB	0.1658	0
Fatty acid degradation	0.334828	0.993144	0.428292	0.878675	1	2/36	4.60%	CPT1B;ACAA1B	0.046	0
Hepatitis B	0.266258	0.981408	0.460687	0.908477	1	36/142	18.96%	IKBKE;NFATC4;FAS;SMAD3;BIRC5;CCNA1;CREB3L3;CREB3L2;BCL2;MMP9;MYC;STAT6;HSPG2;MAVS;MAP2K3;PIK3CD;CHUK;APAF1;TGFB3;TGFBR1;MAP2K6;SMAD2;CREB1;NRAS;TYK2;JAK2;SOS2;IRF3;CASP12;RELA;SOS1;MAPK13;SMAD4;NFKB1;EP300;PIK3CA	0.1896	0
Collecting duct acid secretion	-0.396253	-0.981258	0.473554	1	1	11/19	34.41%	ATP4A;ATP6V1E1;ATP6V0C;ATP6V1C1;ATP6V1G1;ATP6V0D1;ATP6V1B2;ATP6V1D;ATP6V1F;ATP6V1C2;ATP6V0E2	0.3441	0
Glutathione metabolism	0.309834	0.978709	0.45507	0.907519	1	12/53	14.47%	ANPEP;GSTP2;NAT8F6;GSTM2;GGT5;GPX6;GSTT3;NAT8;GCLM;GPX3;GSTO2;RRM2	0.1447	0
Glucagon signaling pathway	0.289093	0.978475	0.448563	0.898238	1	20/81	22.67%	CPT1B;SIK2;PPARA;CREB3L3;CREB3L2;PRKAG2;SIRT1;SLC2A1;GCK;PRKAA2;PPP4R3A;CREB1;PGAM2;CAMK2D;PLCB1;EP300;PRKAB2;PDE3B;GYS1;CRTC2	0.2267	0
Hypertrophic cardiomyopathy (HCM)	0.291069	0.97378	0.460268	0.90417	1	19/73	18.55%	SGCD;CACNG5;ITGA10;ITGB7;ITGA5;TTN;PRKAG2;IGF1;CACNA1S;ITGA6;ITGA4;PRKAA2;TGFB3;CACNA2D2;ITGA1;ITGA7;ITGA3;TPM2;CACNA2D1	0.1855	0
Nucleotide excision repair	-0.337358	-0.971876	0.474246	1	1	22/42	36.34%	RFC3;RFC4;RPA3;POLD4;RFC5;XPC;ERCC1;POLE;ERCC4;ERCC8;RFC1;GTF2H4;RPA2;ERCC5;RBX1;PCNA;GTF2H5;RPA1;RFC2;GTF2H2;CCNH;RAD23B	0.3634	0
Tryptophan metabolism	0.32976	0.968947	0.470119	0.910589	1	4/34	3.56%	TPH1;AOX3;CYP1B1;AANAT	0.0356	0
Phototransduction	-0.451856	-0.967921	0.50662	1	1	2/10	8.44%	GUCY2E;SAG	0.0844	0
Fatty acid biosynthesis	-0.437341	-0.966975	0.506662	1	1	3/11	21.06%	MCAT;ACACB;ACSBG1	0.2106	0
AMPK signaling pathway	0.272322	0.965986	0.485137	0.910678	1	18/110	12.72%	CPT1B;IRS4;IRS2;PPP2R1B;CCNA1;CREB3L3;IGF1R;CREB3L2;TBC1D1;PRKAG2;SIRT1;PFKFB3;IGF1;PIK3CD;ADIPOR2;RPS6KB1;PPP2R5E;PRKAA2	0.1272	0
Mismatch repair	-0.377853	-0.965942	0.488271	1	1	9/22	25.41%	RFC3;RFC4;RPA3;POLD4;RFC5;SSBP1;MSH3;RFC1;RPA2	0.2541	0
JAK-STAT signaling pathway	0.272924	0.962695	0.477477	0.912131	1	28/106	18.96%	IL11RA2;AOX3;PIM1;PRLR;IL21R;CTF1;IL6RA;BCL2;IL4RA;MYC;STAT6;CCND2;PIK3CD;IL13RA1;PTPN6;IL10RB;PDGFB;SOCS6;TYK2;JAK2;CISH;PTPN2;SOS2;IL2RB;SOS1;CSF3R;EP300;PIK3CA	0.1896	0
NOD-like receptor signaling pathway	-0.284441	-0.962507	0.500386	1	1	17/124	11.96%	P2RX7;NLRC4;NLRP1B;PYCARD;JUN;PSTPIP1;AIM2;IRAK4;PLCB2;BIRC3;CARD9;CASP1;TRAF2;GBP3;GBP7;NFKBIA;NFKBIB	0.1196	0
Wnt signaling pathway	0.261614	0.95729	0.495965	0.920518	1	33/139	18.72%	NFATC4;ROR1;SOX17;WNT5B;SMAD3;PRICKLE1;FZD1;TCF7;NKD2;WNT5A;WNT4;WNT2;MYC;CCND2;CSNK1E;DAAM2;CHD8;RSPO1;NOTUM;FZD2;DVL3;FZD4;DAAM1;CTBP2;WNT7A;CCN4;CAMK2D;NLK;WNT2B;PLCB1;SMAD4;EP300;RYK	0.1872	0
Graft-versus-host disease	-0.364591	-0.953354	0.514582	1	1	13/25	18.15%	H2-Q6;H2-Q4;H2-T24;H2-Q2;H2-Q7;H2-OB;H2-K1;H2-T23;H2-BL;H2-T-PS;H2-M3;H2-D1;GM11127	0.1815	0
Gastric cancer	0.260612	0.951268	0.516857	0.931013	1	26/130	14.13%	CDH1;FGF23;TERT;ABCB1A;WNT5B;SMAD3;FZD1;TCF7;WNT5A;WNT4;BCL2;WNT2;SHC1;MYC;PIK3CD;HGF;RPS6KB1;POLK;FZD2;TGFB3;TGFBR1;DVL3;SMAD2;NRAS;GADD45A;FZD4	0.1413	0
Human immunodeficiency virus 1 infection	-0.26834	-0.949135	0.549189	1	1	39/181	20.20%	H2-Q6;H2-Q4;H2-T24;H2-Q2;H2-Q7;CCNB1;BST2;TAP1;JUN;FOS;IRAK4;GNGT2;TLR2;TRAF2;BID;GNG13;H2-K1;AP1M2;GNG11;PAK4;H2-T23;NFKBIA;HRAS;RAC2;GNG8;H2-BL;H2-T-PS;MAPK12;H2-M3;BAD;H2-D1;GNB2;ELOB;GM11127;PPP3CC;MYD88;ITPR2;BAX;AKT2	0.202	0
Purine metabolism	-0.279486	-0.937152	0.556205	1	1	8/117	4.49%	UOX;AK7;PNP2;GUCY2E;URAH;AK8;ADA;ADSSL1	0.0449	0
Tyrosine metabolism	-0.359948	-0.937108	0.532904	1	1	7/24	10.07%	DBH;ALDH3B1;ALDH3A1;AOX4;DCT;FAHD1;TH	0.1007	0
Taste transduction	0.312233	0.936668	0.528227	0.970896	1	11/39	19.77%	HTR1D;SCNN1A;GRM1;ADCY4;HTR1B;ENTPD2;PKD2L1;GABRA4;SCN3A;SCN2A;KCNK5	0.1977	0
NF-kappa B signaling pathway	0.276653	0.935196	0.523265	0.966052	1	12/75	8.15%	IL1R1;LBP;BTK;ICAM1;CARD10;LY96;TRIM25;LAT;PTGS2;BCL2;TRAF1;CFLAR	0.0815	0
Insulin signaling pathway	0.259854	0.933342	0.554422	0.962565	1	36/122	26.54%	PPP1CCB;IRS4;PPP1R3B;IRS2;SHC1;PRKAG2;GCK;PIK3CD;TRIP10;RPS6KB1;CBL;PRKAA2;NRAS;EIF4E2;PPP1CB;SOS2;SOS1;PIK3CA;LIPE;PRKAB2;PPP1CC;SHC3;GSK3B;PDE3B;SORBS1;GYS1;IRS1;IKBKB;SOCS2;MTOR;CRKL;MAPK3;INSR;PHKA2;PTPN1;PCK2	0.2654	0
Leishmaniasis	0.292516	0.9296	0.533949	0.965429	1	14/53	18.38%	H2-AA;IL1A;H2-AB1;H2-EB1;PTGS2;PTPN6;ITGA4;TGFB3;H2-DMB1;NCF4;JAK2;RELA;MAPK13;NFKB1	0.1838	0
MicroRNAs in cancer	0.255372	0.927777	0.568182	0.961977	1	47/131	24.31%	PIM1;CYP1B1;ABCB1A;NOTCH4;IRS2;PDCD4;THBS1;EZH2;PTGS2;ITGA5;BCL2;MMP9;SHC1;MYC;SIRT1;VIM;CCND2;CD44;ERBB3;PDGFB;BMI1;NRAS;PTEN;MDM4;SOS2;TNXB;STMN1;DNMT1;SOS1;BCL2L11;NFKB1;EP300;CDK6;FZD3;MARCKS;MDM2;MET;ROCK1;ZEB2;IRS1;IKBKB;DICER1;E2F3;DNMT3A;CDC25B;HMOX1;MTOR	0.2431	0
Salmonella infection	-0.298872	-0.927192	0.5561	1	1	12/68	18.79%	TLR5;NLRC4;PYCARD;JUN;FOS;CASP1;RAB7B;MAPK12;PKN3;WAS;PLEKHM2;MYD88	0.1879	0
Base excision repair	-0.337178	-0.923937	0.553849	1	1	8/32	22.03%	GM21596;OGG1;NEIL1;POLD4;FEN1;MPG;POLE;MUTYH	0.2203	0
Chemokine signaling pathway	-0.269556	-0.922073	0.59075	1	1	25/136	18.31%	CCL28;CCL19;CCL17;PLCB2;ITK;GNGT2;GM20878;CCL6;SHC4;HCK;GNG13;GNG11;GM13306;NFKBIA;NFKBIB;HRAS;RAC2;GNG8;PIK3R6;WAS;NCF1;BAD;CXCL14;GNB2;VAV3	0.1831	0
Melanoma	0.280196	0.922054	0.557121	0.971834	1	20/63	23.33%	CDH1;FGF23;IGF1R;IGF1;MITF;PIK3CD;HGF;POLK;PDGFB;NRAS;GADD45A;FGFR1;PTEN;PDGFD;PIK3CA;CDK6;MDM2;MET;RB1;E2F3	0.2333	0
Inositol phosphate metabolism	0.276738	0.921286	0.554987	0.964845	1	18/69	20.68%	PIK3C2B;IPMK;MTMR4;MTM1;PIK3CD;ITPK1;MTMR14;PIK3C2A;PIK3C3;PTEN;PLCD4;PLCB1;INPP1;INPP5A;PIK3CA;PIP5KL1;PIP5K1A;OCRL	0.2068	0
Spliceosome	0.254345	0.91874	0.59359	0.963938	1	51/127	32.12%	GM13092;ACIN1;PRPF38B;LSM5;MAGOHB;PRPF3;TRA2A;AQR;MAGOH;SYF2;PRPF4;RBM22;SRSF10;SRSF6;SF3A1;HSPA1B;U2AF1;RBM25;LSM6;DDX46;HSPA2;PQBP1;PRPF8;SNRPA1;RBM8A;DDX5;DHX15;PRPF6;SMNDC1;THOC1;U2SURP;SRSF4;NCBP1;THOC2;SRSF7;SNRNP200;DDX42;HNRNPM;CHERP;TXNL4A;RBM17;SNRNP70;CRNKL1;DHX16;SRSF1;HNRNPA1;DHX38;SF3B1;CDC40;SF3B3;EFTUD2	0.3212	0
Apoptosis	-0.270085	-0.918424	0.596434	1	1	20/125	13.82%	BBC3;CASP7;BOK;JUN;FOS;CTSK;IL3RA;BIRC3;PMAIP1;LMNB1;CSF2RB;ENDOG;TRAF2;BID;NFKBIA;GADD45G;HRAS;NGFR;ATF4;GADD45B	0.1382	0
Apelin signaling pathway	0.257212	0.916958	0.599197	0.960419	1	19/118	13.94%	CDH1;ACTA2;SMAD3;SPP1;SERPINE1;CCN2;NOS3;ADCY9;MYLK;PRKAG2;EGR1;ADCY4;SPHK1;RPS6KB1;PRKAA2;TGFBR1;PIK3C3;SMAD2;NRAS	0.1394	0
Melanogenesis	0.26741	0.911145	0.587146	0.97042	1	25/85	19.60%	WNT5B;FZD1;KITL;TCF7;WNT5A;WNT4;CREB3L3;KIT;CREB3L2;WNT2;ADCY9;ADCY4;MITF;FZD2;DVL3;CREB1;NRAS;FZD4;ADCY7;WNT7A;CAMK2D;WNT2B;PLCB1;EP300;FZD3	0.196	0
Lysine degradation	0.285134	0.910552	0.568667	0.963156	1	14/56	16.70%	PRDM6;PHYKPL;KMT2A;EZH2;NSD3;KMT2C;DOT1L;SETD7;SETD1B;KMT5C;PLOD3;KMT2E;SETDB1;KMT5A	0.167	0
Type I diabetes mellitus	-0.32896	-0.904256	0.589757	1	1	12/33	16.58%	H2-Q6;H2-Q4;H2-T24;H2-Q2;H2-Q7;H2-OB;H2-K1;H2-T23;H2-BL;H2-T-PS;H2-M3;H2-D1	0.1658	0
Kaposi sarcoma-associated herpesvirus infection	-0.257781	-0.903972	0.633043	1	1	37/159	20.20%	H2-Q6;H2-Q4;E2F2;H2-T24;H2-Q2;H2-Q7;JUN;FOS;GNGT2;TRAF2;BID;HCK;GNG13;H2-K1;GNG11;H2-T23;NFKBIA;CCND1;HRAS;GNG8;H2-BL;H2-T-PS;PIK3R6;MAPK12;H2-M3;IRF7;H2-D1;CD200R1;GNB2;ATG3;GM11127;PPP3CC;ITPR2;BAX;TRP53;UBB;AKT2	0.202	0
Antigen processing and presentation	-0.30041	-0.902254	0.594497	1	1	11/54	13.46%	H2-Q6;H2-Q4;H2-T24;H2-Q2;H2-Q7;TAP1;H2-OB;H2-K1;H2-T23;H2-BL;H2-T-PS	0.1346	0
RNA degradation	0.270302	0.901161	0.594552	0.984206	1	18/73	21.11%	PABPC5;PABPC4L;LSM5;ENO3;ENO4;CNOT4;CNOT3;BTG3;DIS3L;CNOT6L;LSM6;CNOT6;DIS3;TENT4A;DDX6;C1D;PATL1;CNOT1	0.2111	0
Endometrial cancer	0.276906	0.900875	0.592006	0.976078	1	13/58	21.83%	CDH1;TCF7;MYC;PIK3CD;POLK;NRAS;GADD45A;PTEN;SOS2;SOS1;PIK3CA;TCF7L2;GSK3B	0.2183	0
Human cytomegalovirus infection	-0.249793	-0.892819	0.676206	1	1	41/193	20.20%	H2-Q6;H2-Q4;E2F2;H2-T24;H2-Q2;H2-Q7;PTGER4;CREB5;TAP1;EIF4EBP1;PLCB2;GNGT2;CREB3L1;TRAF2;BID;GNG13;H2-K1;GNG11;H2-T23;NFKBIA;CCND1;HRAS;RAC2;GNG8;H2-BL;H2-T-PS;ATF4;MAPK12;PDGFRA;H2-M3;CREB3;H2-D1;AKAP13;GNB2;GM11127;PPP3CC;IL10RA;ITPR2;BAX;TRP53;AKT2	0.202	0
RIG-I-like receptor signaling pathway	0.284376	0.887517	0.615039	1	1	16/47	25.91%	IKBKE;RNF125;TRIM25;MAVS;CHUK;SIKE1;IRF3;RELA;MAPK13;NFKB1;TANK;TBK1;IKBKB;TRAF3;TRAF6;NLRX1	0.2591	0
Aldosterone-regulated sodium reabsorption	0.310925	0.884622	0.605989	1	1	14/29	29.39%	SCNN1A;NEDD4L;IGF1;PIK3CD;SLC9A3R2;PIK3CA;ATP1A3;IRS1;ATP1B2;MAPK3;INSR;ATP1A1;KRAS;NR3C2	0.2939	0
Notch signaling pathway	-0.29857	-0.882222	0.625606	1	1	3/48	3.67%	RBPJL;MAML3;DLL3	0.0367	0
Vascular smooth muscle contraction	0.254523	0.88147	0.656876	1	1	18/99	18.37%	PLA2G4B;PPP1CCB;ACTA2;MYH11;GUCY1A2;ADCY9;MYLK;ADCY4;CACNA1S;KCNMB1;EDNRA;ADORA2B;ADCY7;PPP1CB;CALD1;EDN3;PRKG1;PLCB1	0.1837	0
Parathyroid hormone synthesis, secretion and action	0.255608	0.879081	0.652808	1	1	17/89	15.93%	BGLAP3;FGF23;PDE4C;KL;CREB3L3;PDE4D;CREB3L2;BCL2;ADCY9;EGR1;ADCY4;HBEGF;MMP24;CREB1;FGFR1;NR4A2;ADCY7	0.1593	0
Phospholipase D signaling pathway	0.243419	0.878374	0.696203	1	1	31/129	22.51%	PLA2G4B;LPAR4;AGPAT2;GRM1;KITL;PTGFR;KIT;SHC1;ADCY9;ADCY4;SPHK1;PIK3CD;PDGFB;NRAS;DNM3;ADCY7;AGPAT4;SOS2;PDGFD;SOS1;LPAR2;PLCB1;PIK3CA;CYTH3;PIP5K1A;AGPAT5;GRM7;SHC3;DGKH;PTK2B;RALGDS	0.2251	0
Mucin type O-glycan biosynthesis	0.325922	0.875589	0.62125	1	1	8/23	20.11%	GCNT1;GALNT7;GALNT15;GALNT10;GALNT12;B4GALT5;GALNT11;GALNT13	0.2011	0
Other glycan degradation	-0.355826	-0.87316	0.624955	1	1	5/18	22.53%	NEU2;NEU4;MAN2B2;NEU1;HEXDC	0.2253	0
Herpes simplex virus 1 infection	0.214419	0.87219	0.838618	1	1	71/351	16.72%	PPP1CCB;H2-AA;IKBKE;ZFP933;CFP;ZFP85;H2-AB1;ZFP420;H2-EB1;FAS;GM14434;ZFP456;H2-Q1;ZFP953;ZFP667;ZFP57;ZFP558;ZFP101;ZFP51;ZFP109;HCFC2;NECTIN1;TLR9;ZFP457;ITGA5;ZFP709;ZFP54;BCL2;ZFP273;H2-T10;GM4724;ZFP354C;ZFP748;CALR;ZFP52;ZFP605;MAVS;CD74;ZFP11;PIK3CD;CHUK;ZFP398;APAF1;ZFP949;ZFP82;ZFP790;ZFP595;ZFP251;H2-DMB1;ZIK1;ZFP97;ZFP780B;ZFP12;ZFP712;ZFP958;EIF2AK3;ZFP825;ZFP871;TYK2;ZFP612;OAS1A;ZFP…	0.1672	0
TNF signaling pathway	-0.268409	-0.870324	0.674795	1	1	10/87	8.62%	IFI47;CASP7;JUNB;CREB5;JUN;CEBPB;FOS;BIRC3;CREB3L1;TRAF2	0.0862	0
ABC transporters	0.291015	0.869007	0.639313	1	1	11/38	19.62%	ABCA9;ABCB1A;ABCC4;ABCA4;ABCC12;ABCC9;ABCC8;ABCA5;ABCC5;ABCG1;ABCA6	0.1962	0
Cortisol synthesis and secretion	-0.28899	-0.865383	0.650967	1	1	6/53	7.85%	POMC;LDLR;CREB5;PLCB2;AGTR1A;CREB3L1	0.0785	0
Valine, leucine and isoleucine degradation	-0.294314	-0.864793	0.655374	1	1	16/48	26.52%	AOX4;EHHADH;ALDH1B1;HSD17B10;ACAA2;HMGCS1;ACAT2;ACAT1;MCCC2;ALDH6A1;BCKDHA;MCEE;ALDH3A2;ALDH7A1;ECHS1;HADHA	0.2652	0
Metabolism of xenobiotics by cytochrome P450	0.294266	0.863033	0.648486	1	1	6/35	10.20%	GSTP2;UGT1A7C;CYP1B1;GSTM2;CYP2S1;GSTT3	0.102	0
Type II diabetes mellitus	0.285011	0.861593	0.651459	1	1	21/40	35.67%	IRS4;IRS2;GCK;PIK3CD;ABCC8;PIK3CA;CACNA1B;IRS1;IKBKB;SOCS2;MTOR;MAPK3;INSR;SOCS3;CACNA1G;CACNA1D;CACNA1C;PIK3CB;PRKCD;MAPK1;HK1	0.3567	0
Central carbon metabolism in cancer	0.262905	0.858665	0.676085	1	1	12/61	16.64%	SLC1A5;RET;KIT;MYC;SLC2A1;GCK;PIK3CD;FLT3;NRAS;FGFR1;PTEN;PGAM2	0.1664	0
Prostate cancer	0.245024	0.846154	0.723537	1	1	33/89	25.09%	TCF7;ERG;CREB3L3;IGF1R;CREB3L2;BCL2;MMP9;IGF1;PIK3CD;CHUK;PDGFB;CREB1;NRAS;FGFR1;PTEN;SOS2;RELA;PDGFD;SOS1;HSP90B1;NFKB1;EP300;PIK3CA;ETV5;MDM2;TCF7L2;GSK3B;RB1;IKBKB;E2F3;MTOR;PLAT;MAPK3	0.2509	0
Epstein-Barr virus infection	-0.239288	-0.846131	0.777136	1	1	29/172	15.49%	H2-Q6;ISG15;H2-Q4;RBPJL;E2F2;H2-T24;H2-Q2;H2-Q7;TAP1;JUN;IRAK4;H2-OB;TLR2;TRAF2;BID;H2-K1;H2-T23;SAP30;NFKBIA;NFKBIB;CCND1;GADD45G;H2-BL;H2-T-PS;GADD45B;MAPK12;SKP2;H2-M3;IRF7	0.1549	0
IL-17 signaling pathway	0.261359	0.842382	0.712861	1	1	6/57	7.50%	LCN2;IKBKE;MAPK15;IL17RA;PTGS2;MMP9	0.075	0
Tuberculosis	0.231197	0.836659	0.786072	1	1	25/130	18.70%	H2-AA;IL1A;LBP;H2-AB1;H2-EB1;MRC1;TLR9;BCL2;MRC2;CD74;SPHK1;APAF1;IL10RB;TGFB3;H2-DMB1;PIK3C3;CREB1;JAK2;RELA;CAMK2D;MAPK13;NFKB1;PLK3;EP300;CD209F	0.187	0
Autophagy	0.231369	0.832732	0.785006	1	1	35/125	26.24%	IRS4;IRS2;MTMR4;IGF1R;ATG2B;BCL2;CFLAR;PIK3CD;MTMR14;DAPK1;RPS6KB1;SNAP29;ATG4C;PRKAA2;PIK3C3;EIF2AK3;NRAS;PTEN;DEPTOR;RB1CC1;WIPI1;ERN1;ATG14;PIK3CA;SUPT20;ATG4A;PRKCQ;IRS1;ZFYVE1;AMBRA1;MTOR;TRAF6;MAPK3;ATG13;ATG16L2	0.2624	0
[truncated: 104 more rows]

## Sheet: KEGG_SOD1_male
Term	ES	NES	NOM p-val	FDR q-val	FWER p-val	Tag %	Gene %	Lead_genes	GeneRatio	log(padjust)
[truncated: 289 more rows]

[truncated: 8 more sheets: GO_SOD1_female, GO_SOD1_male, GO_TDP43_female, GO_TDP43_male, GO_FUS_female, GO_FUS_male, GO_C9orf72_female, GO_C9orf72_male]
