# Supplementary material for: Multiomic ALS signatures highlight subclusters and sex differences suggesting the MAPK pathway as therapeutic target
Source: Nat Commun. 2024 Jun 7;15:4893. doi: 10.1038/s41467-024-49196-y (PMC11161513; doi:10.1038/s41467-024-49196-y)
Supplement: Supplementary file 4 — Supplementary Data 1-16 [file 41467_2024_49196_MOESM4_ESM.zip › Supplementary Data 1-16/Supplemental Data 16 - Parameters used for WGCNA analysis.xlsx]

## Sheet: Tabellenblatt1
Model	Minimum number of genes in a module (minClusterSize)	Height to merge modules at (cutHeight)	Correlation threshold for module selection	Soft Power Threshold
SOD1	30	0.4	0.5	19
FUS	30	0.5	0.3	12
TDP43	30	0.4	0.5	15
C9orf72	30	0.4	0.3	22
Human	30	None	None	8
