# Supplementary material for: Multiomic ALS signatures highlight subclusters and sex differences suggesting the MAPK pathway as therapeutic target
Source: Nat Commun. 2024 Jun 7;15:4893. doi: 10.1038/s41467-024-49196-y (PMC11161513; doi:10.1038/s41467-024-49196-y)
Supplement: Supplementary file 4 — Supplementary Data 1-16 [file 41467_2024_49196_MOESM4_ESM.zip › Supplementary Data 1-16/Supplemental Data 2 - Genetic analysis of human samples (Gene panel and C9orf72 repeat expansion analyses).xlsx]

## Sheet: Ampliseq panel
ID	Gene	Chromosome position	p. Pos.	c. Pos.	Variant type	gnomAD frequency	in-house frequency	ACMG Class
A10315
A11068
A15235
A26659
A26670
A26693
A28156
A28739	NEK1	chr4:169424668-169424668 G>C (het) NM_01199397, p.Ser1036Ter oder NM_012224 p.Ser1008Ter	p.Ser1008Ter	c.3023C>G	stop_gained	33x gnomAD	11x	5
A29008
A29011
A29594
A29845
A32469
A32470
A32591
B04585
B06239
B06260
B06262
B06263
B06266
B06267
B06282
B06421
B10269
B10302
B10991
B15192
B15605
B16200
B16208
B28151
B28382
B28832
B28930
B30042
C03063
C11112
C12100
C12111
C15086
C16010	KIF5A	chr12:57576862-57576862 C>T (het) NM_004984	p.Thr767Ile	c.2300C>T	missense_variant&splice_region_variant	0.0001	0x	3 (VUS)
C16073
C16088
C99134
20220728.0-o26229-23
20220728.0-o26229-24
20220728.0-o26229-25	MAPT	chr17:45983913-45983913 G>C (het) NM_001377265.1	p.Arg445Pro	c.1334G>C	missense_variant	n/a	0x	3 (VUS)
20220728.0-o26229-26	CCNF	chr16:2431151-2431151 A>C (het) NM_001761	p.Lys13Thr	c.38A>C	missense_variant	n/a	0x	3 (VUS)
20220728.0-o26229-27
20220728.0-o26229-36

## Sheet: C9orf72 repeat exp.
ID	Cohort	Analysis	Peak 1 in bp	Peak2 in bp	Allele1	Allele2	Assessment
C-99134	ALS	C9orf72_repeat_expansion_analysis	129.01	146.55	1.60762	4.65508	heterozygous normal
C-16088	ALS	C9orf72_repeat_expansion_analysis	129.56	153.69	1.70317	5.89561	heterozygous normal
C-16073	ALS	C9orf72_repeat_expansion_analysis	130.64	159.33	1.89082	6.87553	heterozygous normal
C-16010	ALS	C9orf72_repeat_expansion_analysis	128.69	165.12	1.55202	7.8815	heterozygous normal
C-15086	ALS	C9orf72_repeat_expansion_analysis	128.76	157.68	1.56418	6.58885	heterozygous normal
C-12111	ALS	C9orf72_repeat_expansion_analysis	152.18	163.81	5.63326	7.6539	heterozygous normal
C-12100	ALS	C9orf72_repeat_expansion_analysis	129.43	146.21	1.68059	4.59601	heterozygous normal
C-11112	ALS	C9orf72_repeat_expansion_analysis	130.5	146.67	1.86649	4.67593	heterozygous normal
C-03063	ALS	C9orf72_repeat_expansion_analysis	131	146.92	1.95337	4.71937	heterozygous normal
B-15192	ALS	C9orf72_repeat_expansion_analysis	148.38	165.67	4.97303	7.97706	heterozygous normal
B-30042	ALS	C9orf72_repeat_expansion_analysis	148.13	148.13	4.9296	4.9296	homozygous normal
B-28930	ALS	C9orf72_repeat_expansion_analysis	129.56	146.84	1.70317	4.70547	heterozygous normal
B-28832	ALS	C9orf72_repeat_expansion_analysis	147.07	193.65	4.74543	12.8384	heterozygous normal
B-28382	ALS	C9orf72_repeat_expansion_analysis	129.62	130.36	1.7136	1.84217	homozygous normal
B-28151	ALS	C9orf72_repeat_expansion_analysis	131.09	200.12	1.969	13.9625	heterozygous normal
B-20044	ALS	C9orf72_repeat_expansion_analysis	130	147.49	1.77962	4.8184	heterozygous normal
B-16208	ALS	C9orf72_repeat_expansion_analysis	131	146.93	1.95337	4.7211	heterozygous normal
B-16200	ALS	C9orf72_repeat_expansion_analysis	164.1	165.68	7.70429	7.9788	homozygous normal
B-15605	ALS	C9orf72_repeat_expansion_analysis	129.54	130.54	1.6997	1.87344	homozygous normal
B-10991	ALS	C9orf72_repeat_expansion_analysis	129.31	158.13	1.65974	6.66704	heterozygous normal
B-10302	ALS	C9orf72_repeat_expansion_analysis	129.06	148.05	1.6163	4.9157	heterozygous normal
B-10269	ALS	C9orf72_repeat_expansion_analysis	129.3	131.02	1.658	1.95684	homozygous normal
B-06421	ALS	C9orf72_repeat_expansion_analysis	176.59	182.71	9.87435	10.9377	heterozygous normal
B-06282	ALS	C9orf72_repeat_expansion_analysis	129.15	146.72	1.63194	4.68462	heterozygous normal
B-06281	ALS	C9orf72_repeat_expansion_analysis	128.85	153.61	1.57982	5.88171	heterozygous normal
B-06277	ALS	C9orf72_repeat_expansion_analysis	129.01	129.73	1.60762	1.73271	homozygous normal
B-06271	ALS	C9orf72_repeat_expansion_analysis	129.02	129.74	1.60935	1.73445	homozygous normal
B-06270	ALS	C9orf72_repeat_expansion_analysis	130.19	182.26	1.81263	10.8595	heterozygous normal
B-06268	ALS	C9orf72_repeat_expansion_analysis	129.44	181.21	1.68233	10.677	heterozygous normal
B-06267	ALS	C9orf72_repeat_expansion_analysis	131.09	148.35	1.969	4.96782	heterozygous normal
B-06266	ALS	C9orf72_repeat_expansion_analysis	129.12	152.52	1.62673	5.69233	heterozygous normal
B-06263	ALS	C9orf72_repeat_expansion_analysis	129.72	164.88	1.73097	7.83981	heterozygous normal
B-06262	ALS	C9orf72_repeat_expansion_analysis	128.78	129.75	1.56765	1.73619	homozygous normal
B-06260	ALS	C9orf72_repeat_expansion_analysis	129.06	129.59	1.6163	1.70839	homozygous normal
B-06239	ALS	C9orf72_repeat_expansion_analysis	131	176.27	1.95337	9.81875	heterozygous normal
B-04585	ALS	C9orf72_repeat_expansion_analysis	146.91	205.41	4.71763	14.8816	heterozygous normal
A-32591	ALS	C9orf72_repeat_expansion_analysis	129.38	176.61	1.6719	9.87782	heterozygous normal
A-32470	ALS	C9orf72_repeat_expansion_analysis	129.72	148.27	1.73097	4.95392	heterozygous normal
A-32469	ALS	C9orf72_repeat_expansion_analysis	131.09	147.03	1.969	4.73848	heterozygous normal
A-29845	ALS	C9orf72_repeat_expansion_analysis	130.74	148.14	1.90819	4.93133	heterozygous normal
A-29594	ALS	C9orf72_repeat_expansion_analysis	128.53	128.53	1.52422	1.52422	homozygous normal
A-29011	ALS	C9orf72_repeat_expansion_analysis	129.53	147.86	1.69796	4.88269	heterozygous normal
A-29008	ALS	C9orf72_repeat_expansion_analysis	130.82	> 1000	1.92209	> 145	het. Expansion
A-28739	ALS	C9orf72_repeat_expansion_analysis	128.69	152.2	1.55202	5.63673	heterozygous normal
A-28156	ALS	C9orf72_repeat_expansion_analysis	141.83	147.81	3.83501	4.874	heterozygous normal
A-26693	ALS	C9orf72_repeat_expansion_analysis	129.97	130.81	1.77441	1.92035	homozygous normal
A-26670	ALS	C9orf72_repeat_expansion_analysis	129.01	163.7	1.60762	7.63479	heterozygous normal
A-26659	ALS	C9orf72_repeat_expansion_analysis	130.02	147.99	1.7831	4.90527	heterozygous normal
A-15235	ALS	C9orf72_repeat_expansion_analysis	128.57	129.46	1.53117	1.6858	heterozygous normal
A-11068	ALS	C9orf72_repeat_expansion_analysis	128.72	129.62	1.55723	1.7136	homozygous normal
A-10315	ALS	C9orf72_repeat_expansion_analysis	128.83	170.09	1.57634	8.74501	heterozygous normal
