# Supplementary material for: Multiomic ALS signatures highlight subclusters and sex differences suggesting the MAPK pathway as therapeutic target
Source: Nat Commun. 2024 Jun 7;15:4893. doi: 10.1038/s41467-024-49196-y (PMC11161513; doi:10.1038/s41467-024-49196-y)
Supplement: Supplementary file 4 — Supplementary Data 1-16 [file 41467_2024_49196_MOESM4_ESM.zip › Supplementary Data 1-16/Supplemental Data 3 - DE results transcriptomics.xlsx]

## Sheet: human_male
gene_id	gene_name	baseMean	log2FoldChange	lfcSE	stat	pvalue	padj	regulation
ENSG00000286971.1	AC012508.3	13.7955944765143	0.927647138073086	0.226526361494267	4.09509574053068	4.21993965021894e-05	0.021967637189964	upregulated
ENSG00000271401.1	AC010680.5	12.7367724791281	0.825680195248079	0.215118040476889	3.83826569551141	0.00012390636918819	0.0367216141212774	upregulated
ENSG00000140057.9	AK7	51.9222844065763	0.612169074484364	0.163024988213551	3.75506283541309	0.00017329799604866	0.0451701008894363	upregulated
ENSG00000115414.21	FN1	1184.37544254776	-0.950748616770375	0.190004813373398	-5.00381332393912	5.6207189608385e-07	0.00319734702840736	downregulated
ENSG00000142173.16	COL6A2	134.021486275925	-1.30360551797158	0.261574467198397	-4.98368794146421	6.23836613055538e-07	0.00319734702840736	downregulated
ENSG00000185633.10	NDUFA4L2	70.706652760486	-0.891602594433009	0.180919364820923	-4.92817667868518	8.30005458804672e-07	0.00319734702840736	downregulated
ENSG00000187720.14	THSD4	189.210248134308	-1.18765792320618	0.239978343350242	-4.94902126010938	7.45876003313262e-07	0.00319734702840736	downregulated
ENSG00000162576.17	MXRA8	51.5183952400716	-1.15584793812756	0.236623073333225	-4.88476428712357	1.0355265932317e-06	0.00332421295203929	downregulated
ENSG00000074181.9	NOTCH3	329.237989103963	-0.916323403410695	0.198453730234212	-4.61731509067259	3.88736797566939e-06	0.00748745945793681	downregulated
ENSG00000121068.14	TBX2	57.7728114990907	-0.994181369607853	0.215160945284402	-4.62064046192832	3.8255723827794e-06	0.00748745945793681	downregulated
ENSG00000144824.21	PHLDB2	204.088973536283	-1.14698263580001	0.247294502420429	-4.63812427924503	3.51585364816271e-06	0.00748745945793681	downregulated
ENSG00000206172.8	HBA1	326.882409254859	-1.30344850556444	0.278557808407533	-4.67927470070227	2.8789151392992e-06	0.00748745945793681	downregulated
ENSG00000111341.10	MGP	35.9437370026172	-1.75814712786402	0.385093342503025	-4.56550901772656	4.98283774917671e-06	0.00799786982390772	downregulated
ENSG00000197321.15	SVIL	207.487093234283	-0.828780428257988	0.180959119693595	-4.57993180814155	4.65127555758326e-06	0.00799786982390772	downregulated
ENSG00000054598.9	FOXC1	87.930562339607	-1.07939356425669	0.239414249215014	-4.50847670009524	6.52947381360819e-06	0.00878967157721653	downregulated
ENSG00000204642.14	HLA-F	116.680393578587	-0.733497844861261	0.162362340227271	-4.51765996865115	6.2526787036223e-06	0.00878967157721653	downregulated
ENSG00000251493.5	FOXD1	16.738648478862	-1.63568526803969	0.363611145528966	-4.49844645345006	6.84518320223498e-06	0.00878967157721653	downregulated
ENSG00000092607.15	TBX15	17.1861130223276	-1.52507811237863	0.344320730513582	-4.42923697944023	9.45670660185758e-06	0.010950183075118	downregulated
ENSG00000112837.17	TBX18	32.3735004108121	-1.12187022539039	0.255816776539878	-4.38544430339779	1.15749273259721e-05	0.0123858152903083	downregulated
ENSG00000106823.12	ECM2	33.5060824881358	-1.36385195005091	0.313431720176234	-4.3513526623408	1.35300227196213e-05	0.0137158825054014	downregulated
ENSG00000107796.13	ACTA2	86.1752531655707	-1.00417504591654	0.232989927583354	-4.30995046151637	1.63291120713068e-05	0.0149749659501517	downregulated
ENSG00000162692.12	VCAM1	46.2621974841786	-1.70931009788316	0.397543539771064	-4.29968022840345	1.71044728157072e-05	0.0149749659501517	downregulated
ENSG00000164692.18	COL1A2	120.938221519676	-1.27064631199729	0.294275622639562	-4.3178782550861	1.57536280092625e-05	0.0149749659501517	downregulated
ENSG00000138119.17	MYOF	193.164284238934	-0.878948705331064	0.20569042809771	-4.27316289561872	1.92719557527077e-05	0.0161390060762131	downregulated
ENSG00000185585.20	OLFML2A	52.0841892648547	-1.15637459907064	0.272676447701162	-4.24083051110437	2.22694252982864e-05	0.0178721416945956	downregulated
ENSG00000111335.14	OAS2	47.8811745698879	-0.960901225121299	0.227328801608898	-4.22692249429289	2.36909224385789e-05	0.0181365962376549	downregulated
ENSG00000130303.14	BST2	178.683005058368	-0.860002629714718	0.203815226914195	-4.21952099818713	2.44821921073167e-05	0.0181365962376549	downregulated
ENSG00000010379.16	SLC6A13	32.3062051356585	-0.989169232227565	0.236954839405234	-4.17450529691826	2.98634271763531e-05	0.0205428382444192	downregulated
ENSG00000088827.13	SIGLEC1	17.700163719441	-1.39697329837644	0.334234342479446	-4.17962226147467	2.91993704050231e-05	0.0205428382444192	downregulated
ENSG00000228408.6	AL031056.1	114.14917456964	-1.20594294103861	0.289598844469497	-4.16418422955977	3.12467742061674e-05	0.0207532454477583	downregulated
ENSG00000185885.17	IFITM1	91.1121415685306	-1.09649257285179	0.264363020614592	-4.14767757722943	3.35864942501249e-05	0.0215636488583886	downregulated
ENSG00000132530.17	XAF1	274.004401045568	-0.809634579088758	0.195947089197051	-4.13190408903988	3.59770544061821e-05	0.021967637189964	downregulated
ENSG00000143545.10	RAB13	193.142788898938	-0.74709205197354	0.181613014534695	-4.1136482090099	3.89454799542874e-05	0.021967637189964	downregulated
ENSG00000169031.20	COL4A3	52.8553666342531	-0.69690889515735	0.16996081324287	-4.10040927588104	4.12420098089996e-05	0.021967637189964	downregulated
ENSG00000177409.12	SAMD9L	133.846747526086	-0.839857691075051	0.204045937841357	-4.11602259746051	3.85466529858438e-05	0.021967637189964	downregulated
ENSG00000183853.18	KIRREL1	60.8906791489579	-0.60128555613366	0.146824643897013	-4.09526316682518	4.21689107391996e-05	0.021967637189964	downregulated
ENSG00000000971.16	CFH	210.83301845409	-1.00654850584971	0.247908543802254	-4.06016061573333	4.90389702446082e-05	0.0248563054179315	downregulated
ENSG00000162654.9	GBP4	87.7490165550753	-0.796459795857499	0.196636952348818	-4.05040754722767	5.11285074425287e-05	0.0252509277397576	downregulated
ENSG00000074219.14	TEAD2	15.3100744754291	-0.865096099186212	0.215907280504447	-4.00679447754146	6.15483751293343e-05	0.0291971759696069	downregulated
ENSG00000111331.14	OAS3	202.453910932907	-0.752390796209307	0.187886663746141	-4.00449282140581	6.21506783009129e-05	0.0291971759696069	downregulated
ENSG00000003436.16	TFPI	34.7471028485493	-0.791140843619385	0.200990452937484	-3.93621105906687	8.27781781458612e-05	0.0318878097853486	downregulated
ENSG00000110852.5	CLEC2B	18.5383596567793	-0.983253778818868	0.248872045658776	-3.9508405864393	7.7877186128012e-05	0.0318878097853486	downregulated
ENSG00000128284.19	APOL3	61.7720777760174	-0.658300688227233	0.166244211421995	-3.95984126362269	7.49995986567409e-05	0.0318878097853486	downregulated
ENSG00000162496.9	DHRS3	236.375030914888	-0.6217538129818	0.156861348675849	-3.96371584351631	7.37920822337056e-05	0.0318878097853486	downregulated
ENSG00000163909.8	HEYL	42.5918330202789	-0.825574608449771	0.209541430095609	-3.93991111005151	8.15118059821943e-05	0.0318878097853486	downregulated
ENSG00000173546.7	CSPG4	345.965339367216	-0.620820167854045	0.156472346630739	-3.96760310190226	7.25991077009914e-05	0.0318878097853486	downregulated
ENSG00000187800.13	PEAR1	31.3921400778789	-0.775480542119188	0.196155670184423	-3.95339345220095	7.70505825223014e-05	0.0318878097853486	downregulated
ENSG00000187955.12	COL14A1	29.3943442070877	-0.868288355468841	0.220333060802058	-3.94079922599038	8.12105780358609e-05	0.0318878097853486	downregulated
ENSG00000117226.12	GBP3	57.0236255468998	-1.09308515054901	0.279210969068091	-3.91490762056143	9.04388280424979e-05	0.03415573072405	downregulated
ENSG00000181826.10	RELL1	251.151675516056	-0.629664671448356	0.161614805273873	-3.8960828519474	9.77609584627709e-05	0.0352303885006604	downregulated
ENSG00000132357.14	CARD6	31.8868776563395	-0.774324174465036	0.199259892388389	-3.88600116753931	0.00010190901616515	0.0355410644246472	downregulated
ENSG00000169291.10	SHE	116.986413856179	-0.626632374952963	0.161393830143909	-3.88262905957569	0.00010333313990863	0.0355410644246472	downregulated
ENSG00000120129.6	DUSP1	356.857660271224	-0.745416167177401	0.192721783455606	-3.86783555969483	0.0001098056688358	0.0358468980923135	downregulated
ENSG00000145423.5	SFRP2	99.7284884489939	-1.31862694007646	0.34027626972741	-3.87516573263483	0.00010655215456535	0.0358468980923135	downregulated
ENSG00000166825.15	ANPEP	15.6373522373805	-1.14763327493598	0.296405591951219	-3.87183408849064	0.00010801947153687	0.0358468980923135	downregulated
ENSG00000163513.19	TGFBR2	252.193433630733	-0.677992046896595	0.176346280859735	-3.84466314566547	0.00012071815024437	0.0367216141212774	downregulated
ENSG00000168899.5	VAMP5	36.7260239569261	-0.820832041366453	0.214226503884876	-3.8316082579939	0.00012730833377476	0.0367216141212774	downregulated
ENSG00000182718.18	ANXA2	173.265587284785	-1.15489622573261	0.301478029310741	-3.83078073176014	0.00012773730056204	0.0367216141212774	downregulated
ENSG00000244198.7	ARHGEF35-AS1	59.0495759918288	-0.819177239555327	0.213694437989226	-3.83340459051455	0.00012638183252226	0.0367216141212774	downregulated
ENSG00000196616.14	ADH1B	9.59195242305629	-1.27922894261398	0.334932001729019	-3.81936911376106	0.00013379342924663	0.037896988834109	downregulated
ENSG00000043355.12	ZIC2	147.803708354635	-0.734532281030228	0.193417600604145	-3.79764963858458	0.00014607459498074	0.040193468198915	downregulated
ENSG00000137959.17	IFI44L	271.703150454542	-1.27895211247118	0.338040989018348	-3.78342317653603	0.00015468608433361	0.0415862311559191	downregulated
ENSG00000244734.4	HBB	298.393667529549	-1.31147640017445	0.346750510651786	-3.7821902488601	0.00015545447501304	0.0415862311559191	downregulated
ENSG00000112562.19	SMOC2	40.9089896869331	-0.873242017913175	0.233896945704495	-3.73344771682666	0.00018887641534188	0.0451701008894363	downregulated
ENSG00000128052.10	KDR	169.150411371022	-0.938444548426091	0.250177133464517	-3.75112039789676	0.00017604613311122	0.0451701008894363	downregulated
ENSG00000132109.10	TRIM21	61.1684400855236	-0.647365098313694	0.173462845385883	-3.73201014242316	0.00018995785120421	0.0451701008894363	downregulated
ENSG00000133392.18	MYH11	286.40327939697	-1.15645769343538	0.308572758596208	-3.74776340820383	0.0001784184270969	0.0451701008894363	downregulated
ENSG00000144810.16	COL8A1	15.9139398482361	-0.96154016648308	0.257352062616714	-3.736283116235	0.00018676038630533	0.0451701008894363	downregulated
ENSG00000179144.5	GIMAP7	81.9262485696487	-0.68543804195123	0.183647605166426	-3.732354915982	0.0001896979611625	0.0451701008894363	downregulated
ENSG00000026025.16	VIM	2127.16927897327	-0.97351911941469	0.262886460171801	-3.70319231647943	0.00021290335940988	0.0474948673295957	downregulated
ENSG00000129151.9	BBOX1	68.992282908384	-0.63909603695206	0.173334806325119	-3.68706118812239	0.00022685882323466	0.0474948673295957	downregulated
ENSG00000096433.11	ITPR3	182.360867759981	-0.74595043559474	0.202729669786153	-3.67953263270046	0.00023366178940894	0.0479952130442642	downregulated
ENSG00000099260.11	PALMD	140.278299252944	-0.650054632454554	0.177346941699144	-3.66544032970878	0.00024691337926833	0.0490317531214743	downregulated

## Sheet: human_female
gene_id	gene_name	baseMean	log2FoldChange	lfcSE	stat	pvalue	padj	regulation
ENSG00000166426.8	CRABP1	21.7741120262687	1.07803295983487	0.221733378766873	4.86184338068601	1.16297624998926e-06	0.0114192637986446	upregulated
ENSG00000179144.5	GIMAP7	92.4177224130537	-1.07912586787038	0.217870777516416	-4.9530546508885	7.30574453298378e-07	0.0114192637986446	downregulated

## Sheet: FUS-males
gene_id	gene_name	baseMean	log2FoldChange	lfcSE	stat	pvalue	padj
ENSMUSG00000066554.7	Gm10167	182.244	10.0703	1.06249	9.47808	2.59004e-21	4.45953e-17
ENSMUSG00000081229.2	Lamr1-ps1	23.7041	7.84795	1.08303	7.2463	4.28304e-13	3.68727e-09
ENSMUSG00000044176.13	Spink10	108.267	-0.74609	0.148134	-5.03659	4.73903e-07	0.00271989
ENSMUSG00000030795.19	Fus	5242.22	-0.450745	0.0967551	-4.65862	3.18338e-06	0.0137029
ENSMUSG00000000184.13	Ccnd2	2518.01	0.296215	0.0809336	3.65998	0.000252236	0.688594
ENSMUSG00000036306.14	Lzts1	3144.86	0.18585	0.0506591	3.66864	0.000243842	0.688594
ENSMUSG00000040495.5	Chrm4	613.345	0.51079	0.14059	3.63318	0.000279949	0.688594
ENSMUSG00000000001.5	Gnai3	722.916	0.0831039	0.0784802	1.05891	0.289639	0.999929
ENSMUSG00000000028.16	Cdc45	33.8128	0.193904	0.281819	0.688047	0.491423	0.999929
ENSMUSG00000000031.17	H19	26.3256	0.29029	0.445053	0.652258	0.514235	0.999929
ENSMUSG00000000037.18	Scml2	22.1851	-0.0150688	0.28929	-0.052089	0.958458	0.999929
ENSMUSG00000000056.8	Narf	1556.38	0.0604302	0.10405	0.580781	0.561388	0.999929
ENSMUSG00000000058.7	Cav2	707.956	0.0629674	0.0855072	0.736399	0.461488	0.999929
ENSMUSG00000000078.8	Klf6	1232.54	-0.0499222	0.0680645	-0.733454	0.463282	0.999929
ENSMUSG00000000085.17	Scmh1	1506.4	0.0675814	0.0679259	0.994929	0.319771	0.999929
ENSMUSG00000000088.8	Cox5a	1841.01	-0.143743	0.0688584	-2.08752	0.0368416	0.999929
ENSMUSG00000000093.7	Tbx2	31.3015	-0.450793	0.281799	-1.59969	0.109666	0.999929
ENSMUSG00000000120.7	Ngfr	25.5469	0.165012	0.30709	0.537342	0.591031	0.999929
ENSMUSG00000000125.6	Wnt3	62.0921	-0.0535229	0.258479	-0.207068	0.835957	0.999929
ENSMUSG00000000126.12	Wnt9a	698.222	-0.0671621	0.167374	-0.401269	0.688222	0.999929
ENSMUSG00000000127.16	Fer	367.227	0.0206226	0.0899578	0.229248	0.818676	0.999929
ENSMUSG00000000131.16	Xpo6	2459.3	-0.0192101	0.0568455	-0.337936	0.735411	0.999929
ENSMUSG00000000134.18	Tfe3	1169.25	0.0508855	0.0684624	0.743262	0.457323	0.999929
ENSMUSG00000000142.16	Axin2	769.833	0.077254	0.0796844	0.9695	0.332296	0.999929
ENSMUSG00000000148.18	Brat1	645.544	-0.022324	0.0697211	-0.32019	0.748825	0.999929
ENSMUSG00000000149.11	Gna12	2794.56	0.0414767	0.0812481	0.510494	0.609705	0.999929
ENSMUSG00000000167.15	Pih1d2	39.2093	-0.0402954	0.236789	-0.170174	0.864873	0.999929
ENSMUSG00000000168.11	Dlat	2193.57	-0.0886738	0.0709033	-1.25063	0.211069	0.999929
ENSMUSG00000000171.6	Sdhd	1659.14	-0.00587641	0.0755129	-0.07782	0.937971	0.999929
ENSMUSG00000000182.10	Fgf23	6.92784	-0.0217905	0.552944	-0.0394082	0.968565	0.999929
ENSMUSG00000000194.14	Gpr107	1418.17	-0.00797861	0.0676142	-0.118002	0.906066	0.999929
ENSMUSG00000000197.9	Nalcn	2650.61	0.0259936	0.108117	0.24042	0.810004	0.999929
ENSMUSG00000000202.10	Btbd17	434.736	0.00491575	0.154223	0.0318743	0.974572	0.999929
ENSMUSG00000000214.12	Th	84.9075	0.278855	0.271818	1.02589	0.304943	0.999929
ENSMUSG00000000223.14	Drp2	3429.61	0.0120553	0.100375	0.120103	0.904402	0.999929
ENSMUSG00000000247.12	Lhx2	1289.71	0.00749632	0.119627	0.062664	0.950034	0.999929
ENSMUSG00000000253.14	Gmpr	861.039	0.110942	0.0888082	1.24924	0.211579	0.999929
ENSMUSG00000000266.12	Mid2	645.221	0.058507	0.0873897	0.669495	0.50318	0.999929
ENSMUSG00000000275.17	Trim25	162.776	0.0933629	0.146882	0.635631	0.525017	0.999929
ENSMUSG00000000276.12	Dgke	2397.57	-0.0495461	0.0636656	-0.778223	0.436437	0.999929
ENSMUSG00000000278.11	Scpep1	378.083	-0.0530285	0.101527	-0.522312	0.601453	0.999929
ENSMUSG00000000282.13	Mnt	1229.89	0.0845727	0.11709	0.72229	0.470116	0.999929
ENSMUSG00000000290.14	Itgb2	117.767	0.261141	0.141975	1.83935	0.0658641	0.999929
ENSMUSG00000000295.14	Hddc2	186.994	-0.156474	0.136119	-1.14954	0.250334	0.999929
ENSMUSG00000000296.9	Tpd52l1	328.212	0.152806	0.13236	1.15447	0.248306	0.999929
ENSMUSG00000000301.17	Pemt	36.1546	0.00061896	0.232868	0.00265799	0.997879	0.999929
ENSMUSG00000000303.13	Cdh1	73.2362	0.265751	0.390946	0.679763	0.496654	0.999929
ENSMUSG00000000305.13	Cdh4	803.166	-0.0460731	0.103475	-0.445257	0.656134	0.999929
ENSMUSG00000000308.15	Ckmt1	4425.51	-0.0677005	0.0848798	-0.797603	0.425101	0.999929
ENSMUSG00000000317.12	Bcl6b	63.755	-0.0296134	0.241778	-0.122482	0.902517	0.999929
ENSMUSG00000000318.17	Clec10a	11.0962	0.199142	0.417316	0.477196	0.633223	0.999929
ENSMUSG00000000320.11	Alox12	7.09358	0.13102	0.609335	0.215021	0.829751	0.999929
ENSMUSG00000000326.14	Comt	1839.7	0.0755758	0.0617582	1.22374	0.221052	0.999929
ENSMUSG00000000339.15	Rtca	983.325	0.00475858	0.0772048	0.0616357	0.950853	0.999929
ENSMUSG00000000340.11	Dbt	466.882	0.0404307	0.0893322	0.452588	0.650845	0.999929
ENSMUSG00000000346.10	Dazap2	2800.21	0.043705	0.0611682	0.714505	0.474915	0.999929
ENSMUSG00000000355.14	Mcts1	594.479	-0.0135894	0.0789814	-0.172058	0.863392	0.999929
ENSMUSG00000000365.10	Rnf17	18.7239	0.21806	0.419099	0.520307	0.60285	0.999929
ENSMUSG00000000374.9	Trappc10	2886.8	0.0304869	0.0740912	0.411478	0.680722	0.999929
ENSMUSG00000000378.16	Ccm2	1004.87	0.168593	0.0940191	1.79318	0.0729442	0.999929
ENSMUSG00000000384.16	Tbrg4	626.073	0.0374911	0.0854562	0.438717	0.660867	0.999929
ENSMUSG00000000392.18	Fap	92.8999	-0.0282973	0.216365	-0.130785	0.895945	0.999929
ENSMUSG00000000399.11	Ndufa9	2129.53	-0.0442057	0.0632894	-0.698469	0.484884	0.999929
ENSMUSG00000000402.3	Egfl6	48.6447	-0.0834793	0.232023	-0.359788	0.719005	0.999929
ENSMUSG00000000409.15	Lck	31.3444	-0.159848	0.2891	-0.552915	0.580322	0.999929
ENSMUSG00000000416.17	Cttnbp2	3532.36	-0.0523335	0.0668713	-0.7826	0.433862	0.999929
ENSMUSG00000000420.16	Galnt1	1348.53	0.057912	0.0570964	1.01428	0.310447	0.999929
ENSMUSG00000000439.10	Mkrn2	838.6	-0.000612841	0.0572115	-0.0107119	0.991453	0.999929
ENSMUSG00000000440.13	Pparg	109.803	0.0127841	0.181241	0.0705367	0.943766	0.999929
ENSMUSG00000000441.18	Raf1	1956.25	-0.0199648	0.0639624	-0.312134	0.754939	0.999929
ENSMUSG00000000486.14	Septin1	37.1744	0.267459	0.26919	0.993567	0.320434	0.999929
ENSMUSG00000000489.8	Pdgfb	686.031	0.126766	0.116685	1.08639	0.277306	0.999929
ENSMUSG00000000530.17	Acvrl1	395.706	0.21293	0.201305	1.05775	0.29017	0.999929
ENSMUSG00000000531.6	Tamalin	1059.75	0.0677546	0.129387	0.523656	0.600518	0.999929
ENSMUSG00000000532.12	Acvr1b	4121.74	0.014166	0.0799929	0.177091	0.859437	0.999929
ENSMUSG00000000538.19	Tom1l2	9045.36	0.0316878	0.0572357	0.553637	0.579827	0.999929
ENSMUSG00000000552.11	Zfp385a	2268.2	0.0690062	0.101565	0.67943	0.496865	0.999929
ENSMUSG00000000555.9	Itga5	207.686	0.771151	0.399974	1.928	0.0538547	0.999929
ENSMUSG00000000560.10	Gabra2	1296.41	-0.110558	0.10383	-1.0648	0.286966	0.999929
ENSMUSG00000000561.15	Wdr77	1288.99	0.023722	0.0632531	0.375033	0.707636	0.999929
ENSMUSG00000000562.6	Adora3	24.8163	0.0383158	0.403812	0.0948852	0.924406	0.999929
ENSMUSG00000000563.18	Atp5pb	5021.28	-0.0512436	0.0679874	-0.753722	0.451016	0.999929
ENSMUSG00000000567.6	Sox9	627.383	0.139237	0.155213	0.89707	0.369682	0.999929
ENSMUSG00000000568.16	Hnrnpd	2991.19	-0.039747	0.0578083	-0.687565	0.491727	0.999929
ENSMUSG00000000579.15	Dynlt1c	56.1686	-0.391525	0.205498	-1.90525	0.0567474	0.999929
ENSMUSG00000000581.9	C1d	661.27	0.0440719	0.0672066	0.655767	0.511974	0.999929
ENSMUSG00000000594.8	Gm2a	2102.29	0.141653	0.0645476	2.19455	0.0281957	0.999929
ENSMUSG00000000600.16	Krit1	1424	0.0513126	0.0742458	0.691118	0.489491	0.999929
ENSMUSG00000000605.10	Clcn4	5866.9	-0.0108532	0.0521368	-0.208168	0.835098	0.999929
ENSMUSG00000000627.16	Sema4f	1497.01	-0.130907	0.0675814	-1.93702	0.0527427	0.999929
ENSMUSG00000000628.11	Hk2	132.895	0.190069	0.176709	1.0756	0.282106	0.999929
ENSMUSG00000000631.21	Myo18a	7136.48	0.0172068	0.0644202	0.267103	0.78939	0.999929
ENSMUSG00000000632.14	Sez6	6263.28	0.120848	0.137767	0.877191	0.380383	0.999929
ENSMUSG00000000682.8	Cd52	34.3371	-0.0948827	0.294385	-0.322308	0.74722	0.999929
ENSMUSG00000000686.12	Abhd15	22.625	0.520825	0.387567	1.34383	0.179003	0.999929
ENSMUSG00000000693.11	Loxl3	106.952	-0.0963985	0.153085	-0.629707	0.528886	0.999929
ENSMUSG00000000708.15	Kat2b	531.008	0.233986	0.0827981	2.82598	0.00471365	0.999929
ENSMUSG00000000711.4	Rab5b	4302.75	-0.000818614	0.0541823	-0.0151085	0.987946	0.999929
ENSMUSG00000000732.10	Icosl	69.6968	-0.132578	0.240552	-0.551142	0.581536	0.999929
ENSMUSG00000000738.19	Spg7	1296.73	0.00193317	0.0612634	0.0315551	0.974827	0.999929
ENSMUSG00000000740.13	Rpl13	2510.96	-0.0222467	0.132942	-0.167341	0.867101	0.999929
ENSMUSG00000000743.10	Chmp1a	2292.53	0.0287462	0.0590214	0.487048	0.626225	0.999929
ENSMUSG00000000751.14	Rpa1	1078.09	0.00742188	0.0755112	0.0982885	0.921703	0.999929
ENSMUSG00000000753.16	Serpinf1	226.467	-0.0382157	0.162771	-0.234783	0.814377	0.999929
ENSMUSG00000000759.15	Tubgcp3	984.782	0.0430592	0.055613	0.774265	0.438774	0.999929
ENSMUSG00000000766.19	Oprm1	33.2752	-0.0555249	0.331579	-0.167456	0.867011	0.999929
ENSMUSG00000000776.14	Polr3d	416.861	-0.0237438	0.100828	-0.235487	0.813831	0.999929
ENSMUSG00000000782.17	Tcf7	85.7589	0.220176	0.254258	0.865957	0.386514	0.999929
ENSMUSG00000000787.13	Ddx3x	5680.05	0.0380678	0.0788385	0.482858	0.629196	0.999929
ENSMUSG00000000791.10	Il12rb1	39.7588	-0.330725	0.283973	-1.16463	0.244167	0.999929
ENSMUSG00000000792.3	Slc5a5	340.912	-0.38474	0.177798	-2.16392	0.0304704	0.999929
ENSMUSG00000000794.10	Kcnn3	624.68	0.225245	0.19645	1.14658	0.251557	0.999929
ENSMUSG00000000804.15	Usp32	4763.06	0.0217585	0.0710281	0.306336	0.759349	0.999929
ENSMUSG00000000805.19	Car4	737.978	-0.0704234	0.0942142	-0.747482	0.454773	0.999929
ENSMUSG00000000811.15	Txnrd3	108.638	0.0348041	0.16987	0.204886	0.837661	0.999929
ENSMUSG00000000823.17	Zfp512b	2546.31	-0.020572	0.0619152	-0.33226	0.739693	0.999929
ENSMUSG00000000826.17	Dnajc5	9800.42	-0.00646826	0.0524809	-0.12325	0.901909	0.999929
ENSMUSG00000000827.19	Tpd52l2	1056.64	0.0109992	0.0602619	0.182523	0.855172	0.999929
ENSMUSG00000000838.18	Fmr1	1980.13	0.0171692	0.0671339	0.255746	0.798147	0.999929
ENSMUSG00000000861.16	Bcl11a	2450.44	-0.0523435	0.0851028	-0.615062	0.538514	0.999929
ENSMUSG00000000876.12	Pxmp4	390.388	0.10178	0.0956036	1.0646	0.287056	0.999929
ENSMUSG00000000881.13	Dlg3	6019.19	-0.0343941	0.0589456	-0.583489	0.559564	0.999929
ENSMUSG00000000884.18	Gnb1l	81.9427	-0.0314005	0.164062	-0.191394	0.848217	0.999929
ENSMUSG00000000889.9	Dbh	15.6767	0.544325	0.383651	1.4188	0.155957	0.999929
ENSMUSG00000000901.18	Mmp11	30.4444	0.32536	0.317863	1.02358	0.306032	0.999929
ENSMUSG00000000902.14	Smarcb1	1407.1	-0.0565934	0.0537239	-1.05341	0.292152	0.999929
ENSMUSG00000000915.16	Hip1r	2974.95	-0.00036389	0.0459847	-0.00791327	0.993686	0.999929
ENSMUSG00000000916.16	Nsun5	278.928	-0.0931759	0.099333	-0.938016	0.348236	0.999929
ENSMUSG00000000934.10	Top1mt	224.823	-0.0825302	0.122468	-0.673895	0.500378	0.999929
ENSMUSG00000000948.17	Gm38393	346.293	0.0259545	0.197283	0.13156	0.895332	0.999929
ENSMUSG00000000957.12	Mmp14	268.954	0.149966	0.261775	0.572881	0.566725	0.999929
ENSMUSG00000000958.11	Slc7a7	33.3671	0.216307	0.288136	0.750713	0.452825	0.999929
ENSMUSG00000000959.8	Oxa1l	1050.04	0.0354634	0.0646624	0.548439	0.58339	0.999929
ENSMUSG00000000976.14	Heatr6	466.263	0.0707295	0.0853928	0.828284	0.40751	0.999929
ENSMUSG00000000983.14	Wfdc18	16.5095	0.483528	0.391141	1.2362	0.216385	0.999929
ENSMUSG00000001016.13	Ilf2	1728.05	-0.0769363	0.0576548	-1.33443	0.182063	0.999929
ENSMUSG00000001017.16	Chtop	3515.41	-0.0171784	0.0581335	-0.295499	0.767613	0.999929
ENSMUSG00000001018.16	Snapin	908.762	0.0703718	0.0767403	0.917013	0.359136	0.999929
ENSMUSG00000001020.9	S100a4	16.9838	-0.17027	0.497516	-0.34224	0.73217	0.999929
ENSMUSG00000001025.9	S100a6	233.565	0.079867	0.137616	0.580363	0.56167	0.999929
ENSMUSG00000001029.16	Icam2	43.8619	-0.0594276	0.262526	-0.226368	0.820915	0.999929
ENSMUSG00000001034.18	Mapk7	609.004	-0.115129	0.0964726	-1.19339	0.232718	0.999929
ENSMUSG00000001036.18	Epn2	3337.43	0.0314066	0.0521025	0.602785	0.546652	0.999929
ENSMUSG00000001039.13	B9d1	198.379	-0.119746	0.127401	-0.939912	0.347263	0.999929
ENSMUSG00000001052.16	Sec24b	1536.44	-0.0363146	0.0698005	-0.520262	0.602881	0.999929
ENSMUSG00000001053.16	N4bp3	266.189	0.0729597	0.133254	0.547525	0.584018	0.999929
ENSMUSG00000001054.10	Rmnd5b	984.377	-0.0224041	0.0527142	-0.425011	0.670828	0.999929
ENSMUSG00000001056.4	Nhp2	529.414	0.017001	0.107629	0.15796	0.874489	0.999929
ENSMUSG00000001062.19	Vps9d1	1593.2	0.0291167	0.0875885	0.332426	0.739567	0.999929
ENSMUSG00000001065.16	Zfp276	622.427	-0.0349334	0.0776551	-0.449852	0.652817	0.999929
ENSMUSG00000001082.13	Mfsd10	407.774	-0.0934486	0.0909587	-1.02737	0.304244	0.999929
ENSMUSG00000001089.15	Luzp1	2933.67	0.0111586	0.133304	0.0837082	0.933288	0.999929
ENSMUSG00000001098.16	Kctd10	1148.15	0.0263824	0.0773771	0.340958	0.733135	0.999929
ENSMUSG00000001100.11	Poldip2	2146.08	1.16884e-05	0.0559198	0.00020902	0.999833	0.999929
ENSMUSG00000001103.8	Sebox	58.859	0.11898	0.225597	0.527398	0.597917	0.999929
ENSMUSG00000001105.16	Ift20	931.348	-0.0530971	0.0734754	-0.722652	0.469894	0.999929
ENSMUSG00000001119.8	Col6a1	2264.28	0.244774	0.146259	1.67356	0.0942162	0.999929
ENSMUSG00000001120.16	Pcbp3	1257.87	0.00433004	0.0673619	0.0642802	0.948747	0.999929
ENSMUSG00000001123.16	Lgals9	141.859	0.0834297	0.158064	0.527824	0.597622	0.999929
ENSMUSG00000001127.13	Araf	3024.93	-0.0171244	0.0527734	-0.32449	0.745567	0.999929
ENSMUSG00000001128.8	Cfp	189.903	0.00313026	0.159364	0.0196422	0.984329	0.999929
ENSMUSG00000001134.10	Uxt	85.1151	-0.0505611	0.171243	-0.29526	0.767795	0.999929
ENSMUSG00000001138.14	Cnnm3	758.75	-0.0115712	0.0637595	-0.181482	0.855989	0.999929
ENSMUSG00000001143.14	Lman2l	820.588	-0.00058454	0.0930253	-0.00628367	0.994986	0.999929
ENSMUSG00000001150.8	Mcm3ap	1651.69	-0.0427331	0.0687007	-0.622018	0.53393	0.999929
ENSMUSG00000001151.11	Pcnt	918.272	0.0985119	0.0984584	1.00054	0.317048	0.999929
ENSMUSG00000001156.10	Mxd1	884.656	0.0743637	0.0875562	0.849325	0.395701	0.999929
ENSMUSG00000001157.14	Gmcl1	688.319	-0.110803	0.0773131	-1.43317	0.151809	0.999929
ENSMUSG00000001158.14	Snrnp27	564.206	-0.0220513	0.0796843	-0.276733	0.781985	0.999929
ENSMUSG00000001166.18	Oas1c	32.1406	0.371873	0.260352	1.42835	0.153191	0.999929
ENSMUSG00000001173.16	Ocrl	1762.09	-0.0196418	0.0672228	-0.29219	0.770142	0.999929
ENSMUSG00000001175.17	Calm1	77843.3	0.0308329	0.0458983	0.671766	0.501732	0.999929
ENSMUSG00000001211.16	Agpat3	8573.82	0.0681034	0.0459441	1.48231	0.138257	0.999929
ENSMUSG00000001227.13	Sema6b	3321.67	0.0292439	0.0459408	0.636556	0.524414	0.999929
ENSMUSG00000001228.15	Uhrf1	48.8208	0.310089	0.259675	1.19414	0.232422	0.999929
ENSMUSG00000001229.10	Dpp9	2177.72	-0.0802216	0.0687744	-1.16645	0.243434	0.999929
ENSMUSG00000001240.14	Ramp2	307.243	-0.00758214	0.136578	-0.0555153	0.955728	0.999929
ENSMUSG00000001247.17	Lsr	107.988	0.012961	0.161622	0.0801934	0.936083	0.999929
ENSMUSG00000001248.16	Gramd1a	2928.44	-0.0162435	0.0593559	-0.273662	0.784344	0.999929
ENSMUSG00000001249.15	Hpn	24.0934	0.143044	0.299302	0.477924	0.632704	0.999929
ENSMUSG00000001260.11	Gabrg1	462.451	0.231651	0.113533	2.04038	0.0413121	0.999929
ENSMUSG00000001270.10	Ckb	30815.3	0.0922075	0.0801212	1.15085	0.249794	0.999929
ENSMUSG00000001280.14	Sp1	696.779	0.103222	0.0875675	1.17878	0.238488	0.999929
ENSMUSG00000001281.11	Itgb7	17.3535	-0.263393	0.361841	-0.727925	0.466659	0.999929
ENSMUSG00000001285.13	Myg1	524.084	0.00409435	0.0724695	0.0564975	0.954945	0.999929
ENSMUSG00000001288.16	Rarg	228.909	0.0616632	0.153215	0.402461	0.687345	0.999929
ENSMUSG00000001289.13	Pfdn5	1867.72	-0.000629179	0.0696366	-0.00903517	0.992791	0.999929
ENSMUSG00000001300.17	Efnb2	1456.67	0.13301	0.0689867	1.92805	0.0538486	0.999929
ENSMUSG00000001305.6	Rrp15	161.367	-0.0563851	0.123684	-0.455881	0.648476	0.999929
ENSMUSG00000001313.13	Rnd2	2133.63	0.0687269	0.0864264	0.795208	0.426492	0.999929
ENSMUSG00000001323.18	Srr	2736.97	0.00683077	0.060658	0.112611	0.910339	0.999929
ENSMUSG00000001333.10	Sync	26.9401	0.210149	0.292056	0.719552	0.471801	0.999929
ENSMUSG00000001334.10	Fndc5	2264.99	0.0679477	0.106598	0.637421	0.523851	0.999929
ENSMUSG00000001366.15	Fbxo9	2091.11	-0.0708943	0.0759615	-0.933293	0.350669	0.999929
ENSMUSG00000001376.18	Vps50	1696.86	-0.0570108	0.082761	-0.688861	0.490911	0.999929
ENSMUSG00000001380.8	Hars	1980.79	-0.080239	0.0729737	-1.09956	0.271523	0.999929
ENSMUSG00000001383.10	Zmat2	3635.08	0.00010479	0.0591631	0.0017712	0.998587	0.999929
ENSMUSG00000001403.14	Ube2c	18.3905	0.476286	0.390916	1.21839	0.223077	0.999929
ENSMUSG00000001415.11	Smg5	2791.25	0.0660913	0.0788017	0.838704	0.401635	0.999929
ENSMUSG00000001416.14	Cct3	2067.72	-0.0615867	0.0628426	-0.980015	0.327079	0.999929
ENSMUSG00000001418.14	Glmp	898.331	-0.0247815	0.0599485	-0.413381	0.679328	0.999929
ENSMUSG00000001419.18	Mef2d	8230.54	0.0293475	0.0571915	0.513145	0.60785	0.999929
ENSMUSG00000001420.14	Tmem79	15.6759	0.14466	0.351836	0.411157	0.680957	0.999929
ENSMUSG00000001424.15	Snd1	1999.81	-0.0189233	0.055104	-0.34341	0.73129	0.999929
ENSMUSG00000001435.16	Col18a1	142.315	0.0687045	0.15874	0.43281	0.665152	0.999929
ENSMUSG00000001436.16	Slc19a1	395.504	-0.0784454	0.0772466	-1.01552	0.309859	0.999929
ENSMUSG00000001440.6	Kpnb1	4944.81	-0.0303363	0.0534211	-0.567872	0.570122	0.999929
ENSMUSG00000001441.14	Npepps	3467.39	-0.0265996	0.0561753	-0.47351	0.635849	0.999929
ENSMUSG00000001445.11	Mrpl10	942.948	0.00293944	0.065647	0.0447765	0.964285	0.999929
ENSMUSG00000001467.6	Cyp51	2075.24	0.0133224	0.0795886	0.167391	0.867063	0.999929
ENSMUSG00000001472.18	Tcf25	17701.2	-0.0305215	0.0577657	-0.528366	0.597245	0.999929
ENSMUSG00000001473.8	Tubb6	29.2916	-0.118732	0.264819	-0.448352	0.653899	0.999929
ENSMUSG00000001482.16	Def8	1431.38	-0.0177123	0.0649988	-0.272502	0.785236	0.999929
ENSMUSG00000001493.10	Meox1	18.5063	-0.685147	0.36839	-1.85984	0.0629076	0.999929
ENSMUSG00000001506.11	Col1a1	705.377	-0.720244	0.592156	-1.21631	0.223867	0.999929
ENSMUSG00000001507.17	Itga3	437.539	-0.0464737	0.110813	-0.419388	0.674933	0.999929
ENSMUSG00000001517.15	Foxm1	65.9728	0.172227	0.20688	0.832499	0.405127	0.999929
ENSMUSG00000001518.13	Itfg2	400.713	-0.0436746	0.100506	-0.434545	0.663892	0.999929
ENSMUSG00000001520.13	Nrip2	256.416	-0.269804	0.131582	-2.05047	0.0403188	0.999929
ENSMUSG00000001521.13	Tulp3	438.932	-0.0988924	0.0987032	-1.00192	0.316384	0.999929
ENSMUSG00000001524.15	Gtf2h4	290.529	-0.0740018	0.0980185	-0.754978	0.450262	0.999929
ENSMUSG00000001525.11	Tubb5	13498.4	-0.0672411	0.0428731	-1.56838	0.116793	0.999929
ENSMUSG00000001542.8	Ell2	884.675	0.010956	0.118736	0.0922721	0.926482	0.999929
ENSMUSG00000001552.15	Jup	1262.21	0.0110634	0.0839468	0.131791	0.89515	0.999929
ENSMUSG00000001555.11	Fkbp10	220.615	0.0370685	0.111374	0.332828	0.739264	0.999929
ENSMUSG00000001569.11	Nom1	650.054	-0.0314096	0.0696537	-0.450939	0.652034	0.999929
ENSMUSG00000001576.16	Ergic1	3523.12	-0.0286256	0.0537548	-0.532521	0.594365	0.999929
ENSMUSG00000001627.13	Ifrd1	698.247	-0.0766964	0.0885424	-0.86621	0.386375	0.999929
ENSMUSG00000001630.14	Stk38l	787.063	0.0876186	0.0735655	1.19103	0.233642	0.999929
ENSMUSG00000001632.17	Brpf1	897.835	-0.0122265	0.0740186	-0.165181	0.868801	0.999929
ENSMUSG00000001642.19	Akr1b3	860.775	-0.0732349	0.0731789	-1.00077	0.31694	0.999929
ENSMUSG00000001663.11	Gstt1	100.23	0.154081	0.168256	0.915753	0.359797	0.999929
ENSMUSG00000001665.12	Gstt3	32.2061	0.34622	0.267278	1.29536	0.195197	0.999929
ENSMUSG00000001666.9	Ddt	407.253	-0.124939	0.0812193	-1.5383	0.123976	0.999929
ENSMUSG00000001674.12	Ddx18	390.825	0.0144068	0.076165	0.189152	0.849974	0.999929
ENSMUSG00000001687.16	Ubl3	3702.99	0.118509	0.0594398	1.99377	0.0461775	0.999929
ENSMUSG00000001700.11	Gramd3	536.481	0.0659247	0.120959	0.545016	0.585743	0.999929
ENSMUSG00000001707.9	Eef1e1	363.969	-0.121419	0.107599	-1.12844	0.259136	0.999929
ENSMUSG00000001729.15	Akt1	3692.88	0.0163397	0.0458106	0.356679	0.721332	0.999929
ENSMUSG00000001741.13	Il16	88.1807	-0.335168	0.369611	-0.906815	0.364505	0.999929
ENSMUSG00000001750.17	Tcirg1	288.196	-0.11594	0.108378	-1.06978	0.28472	0.999929
ENSMUSG00000001751.10	Naglu	219.081	0.0554279	0.12163	0.455708	0.6486	0.999929
ENSMUSG00000001755.13	Coasy	582.05	-0.0578463	0.0857825	-0.674337	0.500097	0.999929
ENSMUSG00000001761.8	Smo	316.151	0.179511	0.127104	1.41231	0.157859	0.999929
ENSMUSG00000001763.15	Tspan33	494.911	-0.155132	0.10518	-1.47491	0.140237	0.999929
ENSMUSG00000001767.6	Crnkl1	399.169	0.0199643	0.108468	0.184058	0.853968	0.999929
ENSMUSG00000001768.17	Rin2	649.308	0.148257	0.102102	1.45205	0.146487	0.999929
ENSMUSG00000001773.15	Folh1	92.687	0.0141078	0.205741	0.0685705	0.945332	0.999929
ENSMUSG00000001774.9	Chordc1	1436.45	-0.0878954	0.0655283	-1.34134	0.179811	0.999929
ENSMUSG00000001783.4	Rtcb	2060.09	-0.0233781	0.0703818	-0.332161	0.739768	0.999929
ENSMUSG00000001785.14	Pwp1	422.191	0.065863	0.0898026	0.73342	0.463303	0.999929
ENSMUSG00000001786.15	Fbxo7	485.002	0.0416859	0.102222	0.407796	0.683423	0.999929
ENSMUSG00000001794.14	Capns1	2695.99	-0.0911951	0.0505047	-1.80568	0.0709688	0.999929
ENSMUSG00000001802.17	Lrp3	2302.55	-0.0602618	0.0720622	-0.836247	0.403016	0.999929
ENSMUSG00000001827.13	Folr1	40.4495	0.43785	0.937574	0.467004	0.640497	0.999929
ENSMUSG00000001829.18	Clpb	1260.99	-0.0288534	0.0655498	-0.440175	0.659811	0.999929
ENSMUSG00000001833.18	Septin7	10177.1	0.00886801	0.0603079	0.147045	0.883096	0.999929
ENSMUSG00000001844.11	Zdhhc4	449.928	0.0289178	0.0890147	0.324865	0.745283	0.999929
ENSMUSG00000001847.15	Rac1	6906.4	-0.00373161	0.0452976	-0.0823797	0.934345	0.999929
ENSMUSG00000001855.16	Nup214	1166.82	0.0681732	0.0658503	1.03528	0.30054	0.999929
ENSMUSG00000001864.14	Aif1l	119.252	0.127293	0.201994	0.630181	0.528576	0.999929
ENSMUSG00000001870.17	Ltbp1	303.15	0.154691	0.152631	1.0135	0.310821	0.999929
ENSMUSG00000001891.17	Ugp2	1591.65	-0.0279308	0.0731747	-0.381701	0.702683	0.999929
ENSMUSG00000001901.16	Kcnh6	61.7726	-0.362549	0.21244	-1.7066	0.0878973	0.999929
ENSMUSG00000001909.17	Trmt1	1521.89	-0.0307385	0.0803207	-0.382697	0.701945	0.999929
ENSMUSG00000001910.6	Nacc1	4170.12	0.0603491	0.0519914	1.16075	0.245743	0.999929
ENSMUSG00000001911.17	Nfix	7397.51	-0.0566202	0.0919126	-0.616022	0.53788	0.999929
ENSMUSG00000001918.18	Slc1a5	55.0749	-0.134535	0.227584	-0.591146	0.554423	0.999929
ENSMUSG00000001924.16	Uba1	8701.25	-0.0246409	0.066527	-0.370389	0.711093	0.999929
ENSMUSG00000001930.18	Vwf	519.007	0.116379	0.155098	0.750353	0.453042	0.999929
ENSMUSG00000001942.9	Siae	876.039	-0.0401035	0.126822	-0.31622	0.751836	0.999929
ENSMUSG00000001943.9	Vsig2	20.0241	-0.430771	0.347378	-1.24006	0.214952	0.999929
ENSMUSG00000001946.15	Esam	280.151	0.0033146	0.145922	0.0227149	0.981878	0.999929
ENSMUSG00000001948.11	Spa17	32.9905	0.255112	0.292369	0.872569	0.382898	0.999929
ENSMUSG00000001962.9	Fam50a	441.923	-0.0721475	0.0754067	-0.956778	0.338679	0.999929
ENSMUSG00000001964.15	Emd	612.225	-0.0831709	0.0770986	-1.07876	0.280695	0.999929
ENSMUSG00000001983.8	Taco1	190.888	0.04715	0.131308	0.359079	0.719536	0.999929
ENSMUSG00000001985.10	Grik3	3738.69	-0.0200735	0.0904852	-0.221843	0.824436	0.999929
ENSMUSG00000001986.17	Gria3	7820.32	0.0064543	0.0649381	0.0993916	0.920827	0.999929
ENSMUSG00000001988.10	Npas1	215.594	-0.017285	0.108818	-0.158842	0.873793	0.999929
ENSMUSG00000001995.10	Sipa1l2	1649.68	-0.0671	0.0991124	-0.677009	0.4984	0.999929
ENSMUSG00000001998.16	Ap4e1	310.168	-0.16125	0.0916504	-1.7594	0.0785094	0.999929
ENSMUSG00000001999.16	Blvra	310.365	-0.0334077	0.0978463	-0.341431	0.732779	0.999929
ENSMUSG00000002006.13	Pdzd4	3526.84	0.0534682	0.0789548	0.6772	0.498279	0.999929
ENSMUSG00000002007.6	Srpk3	154.597	-0.101274	0.150014	-0.675094	0.499616	0.999929
ENSMUSG00000002010.18	Idh3g	2797.56	-0.0544692	0.0619277	-0.879562	0.379097	0.999929
ENSMUSG00000002012.14	Pnck	1088.97	-0.188497	0.171475	-1.09927	0.271652	0.999929
ENSMUSG00000002014.13	Ssr4	799.722	0.0044622	0.0780634	0.0571613	0.954417	0.999929
ENSMUSG00000002015.6	Bcap31	1039.25	-0.041783	0.0850972	-0.491003	0.623424	0.999929
ENSMUSG00000002017.11	Fam98a	951.35	-0.0186389	0.0728893	-0.255716	0.79817	0.999929
ENSMUSG00000002020.16	Ltbp2	34.5445	0.155109	0.323405	0.479613	0.631503	0.999929
ENSMUSG00000002028.14	Kmt2a	3712	0.0403641	0.123691	0.326331	0.744174	0.999929
ENSMUSG00000002031.14	Ift46	735.59	-0.0238164	0.0840414	-0.283389	0.776879	0.999929
ENSMUSG00000002032.18	Tmem25	1503.06	-0.0667	0.105439	-0.632592	0.527	0.999929
ENSMUSG00000002043.18	Trappc6a	112.697	-0.05128	0.174734	-0.293475	0.769159	0.999929
ENSMUSG00000002052.7	Supt6	5130.82	-0.0104748	0.0688719	-0.152091	0.879115	0.999929
ENSMUSG00000002055.10	Spag5	368.058	-0.0738916	0.135518	-0.545254	0.585579	0.999929
ENSMUSG00000002058.14	Unc119	435.19	-0.112308	0.0793143	-1.41599	0.156779	0.999929
ENSMUSG00000002059.19	Rab34	328.701	0.0975159	0.0993405	0.981633	0.326281	0.999929
ENSMUSG00000002064.11	Sdf2	799.181	0.0500446	0.0770364	0.649622	0.515936	0.999929
ENSMUSG00000002068.17	Ccne1	330.806	-0.0500476	0.102019	-0.490572	0.623729	0.999929
ENSMUSG00000002083.14	Bbc3	132.737	-0.243098	0.16487	-1.47449	0.14035	0.999929
ENSMUSG00000002100.16	Mybpc3	73.755	0.0244856	0.235721	0.103876	0.917268	0.999929
ENSMUSG00000002102.16	Psmc3	2997.08	-0.10587	0.0543377	-1.94837	0.051371	0.999929
ENSMUSG00000002103.17	Acp2	2331.23	0.0106726	0.0663691	0.160807	0.872245	0.999929
ENSMUSG00000002104.12	Rapsn	13.0572	0.239711	0.39684	0.604051	0.54581	0.999929
ENSMUSG00000002105.16	Slc39a13	497.357	-0.0348737	0.0797833	-0.437105	0.662035	0.999929
ENSMUSG00000002107.19	Celf2	10127.4	-0.0219543	0.0493291	-0.445057	0.656278	0.999929
ENSMUSG00000002108.11	Nr1h3	48.8839	0.251531	0.206905	1.21568	0.224106	0.999929
ENSMUSG00000002109.15	Ddb2	293.931	0.0346438	0.0872418	0.397101	0.691293	0.999929
ENSMUSG00000002111.9	Spi1	69.0542	0.0577551	0.188798	0.30591	0.759673	0.999929
ENSMUSG00000002129.12	Sf3a1	1881.2	-0.0204785	0.0642013	-0.318973	0.749747	0.999929
ENSMUSG00000002147.19	Stat6	306.223	0.00991371	0.119131	0.0832168	0.933679	0.999929
ENSMUSG00000002190.14	Clgn	392.251	-0.0494164	0.0896116	-0.551451	0.581324	0.999929
ENSMUSG00000002205.17	Vrk3	522.996	0.0224676	0.0913335	0.245995	0.805686	0.999929
ENSMUSG00000002210.12	Smg9	938.355	0.0122723	0.066713	0.183957	0.854047	0.999929
ENSMUSG00000002221.12	Paxip1	1226.47	0.0515235	0.0597769	0.861929	0.388726	0.999929
ENSMUSG00000002222.15	Rmnd5a	3823.53	0.0357305	0.0672689	0.531159	0.595308	0.999929
ENSMUSG00000002227.16	Mov10	264.161	-0.0248551	0.11062	-0.224689	0.822221	0.999929
ENSMUSG00000002228.8	Ppm1j	9.89467	0.288124	0.459316	0.627289	0.53047	0.999929
ENSMUSG00000002233.14	Rhoc	315.186	-0.114093	0.125238	-0.911013	0.362289	0.999929
ENSMUSG00000002249.22	Tead3	56.5272	-0.164979	0.236533	-0.69749	0.485496	0.999929
ENSMUSG00000002250.17	Ppard	777.245	0.0782932	0.0771081	1.01537	0.30993	0.999929
ENSMUSG00000002257.9	Def6	38.1106	-0.222665	0.308114	-0.722669	0.469883	0.999929
ENSMUSG00000002265.18	Peg3	9387.74	-0.0221418	0.100006	-0.221404	0.824778	0.999929
ENSMUSG00000002266.18	Zim1	76.9916	0.021381	0.238901	0.0894975	0.928687	0.999929
ENSMUSG00000002274.14	Metrn	1091.41	0.143923	0.128393	1.12095	0.262309	0.999929
ENSMUSG00000002279.20	Lmf1	398.401	0.000808231	0.113402	0.00712715	0.994313	0.999929
ENSMUSG00000002280.12	Ciao3	698.179	0.0272595	0.0665101	0.409855	0.681912	0.999929
ENSMUSG00000002289.17	Angptl4	57.5416	0.233387	0.414439	0.563139	0.57334	0.999929
ENSMUSG00000002297.17	Dbf4	50.1748	0.047148	0.242125	0.194726	0.845608	0.999929
ENSMUSG00000002307.17	Daxx	495.689	0.0940608	0.0828686	1.13506	0.25635	0.999929
ENSMUSG00000002308.17	Cd320	263.521	-0.143017	0.104509	-1.36847	0.171165	0.999929
ENSMUSG00000002319.17	Ipo4	1918.03	-0.106188	0.0606284	-1.75146	0.0798666	0.999929
ENSMUSG00000002320.16	Tm9sf1	745.429	-0.0500681	0.0789101	-0.634495	0.525758	0.999929
ENSMUSG00000002324.9	Rec8	85.4592	0.273396	0.186516	1.46581	0.1427	0.999929
ENSMUSG00000002325.16	Irf9	261.238	0.0770451	0.113804	0.676999	0.498407	0.999929
ENSMUSG00000002326.7	Gmpr2	368.179	-0.10962	0.0890422	-1.2311	0.218284	0.999929
ENSMUSG00000002329.8	Mdp1	824.132	0.0786373	0.0800351	0.982535	0.325836	0.999929
ENSMUSG00000002332.17	Dhrs1	1251.6	0.000285791	0.0621293	0.00459994	0.99633	0.999929
ENSMUSG00000002341.9	Ncan	11644.1	0.119469	0.0851103	1.40369	0.160411	0.999929
ENSMUSG00000002342.18	Tmem161a	575.087	-0.120397	0.0743548	-1.61923	0.105399	0.999929
ENSMUSG00000002343.12	Armc6	688.804	-0.0950468	0.0796975	-1.19259	0.233028	0.999929
ENSMUSG00000002345.19	Borcs8	503.695	0.0110315	0.0890114	0.123934	0.901368	0.999929
ENSMUSG00000002346.17	Slc25a42	1042.66	-0.0893484	0.0853873	-1.04639	0.295381	0.999929
ENSMUSG00000002365.11	Snx9	313.175	0.13514	0.095669	1.41258	0.157779	0.999929
ENSMUSG00000002372.10	Ranbp3	2099.02	-0.0352899	0.0530474	-0.665251	0.50589	0.999929
ENSMUSG00000002379.8	Ndufa11	1483.87	-0.0471728	0.064702	-0.729078	0.465954	0.999929
ENSMUSG00000002393.15	Nr2f6	316.568	0.0869459	0.121422	0.716065	0.473951	0.999929
ENSMUSG00000002395.15	Use1	889.123	0.0691803	0.100623	0.687521	0.491755	0.999929
ENSMUSG00000002396.9	Ocel1	462.934	0.044624	0.0892185	0.500165	0.616959	0.999929
ENSMUSG00000002409.19	Dyrk1b	740.66	0.0916437	0.079686	1.15006	0.250119	0.999929
ENSMUSG00000002413.16	Braf	3644.51	0.0539735	0.0677737	0.796379	0.425812	0.999929
ENSMUSG00000002416.14	Ndufb2	848.663	-0.0595627	0.0749284	-0.794929	0.426655	0.999929
ENSMUSG00000002428.13	Hltf	491.36	-0.060324	0.0973899	-0.619407	0.535648	0.999929
ENSMUSG00000002455.15	Prpf6	1361.32	-0.0107028	0.0782837	-0.136718	0.891253	0.999929
ENSMUSG00000002458.14	Rgs19	349.319	-0.165952	0.125828	-1.31888	0.187209	0.999929
ENSMUSG00000002459.18	Rgs20	894.924	0.174726	0.0974898	1.79225	0.0730935	0.999929
ENSMUSG00000002475.17	Abhd3	987.351	0.137737	0.0829651	1.66017	0.0968794	0.999929
ENSMUSG00000002477.6	Snrpd1	548.564	-0.0123729	0.0806515	-0.153412	0.878073	0.999929
ENSMUSG00000002486.16	Tchp	228.331	0.0193699	0.114425	0.169281	0.865576	0.999929
ENSMUSG00000002489.17	Tiam1	2078.74	-0.0951952	0.240067	-0.396535	0.69171	0.999929
ENSMUSG00000002496.11	Tsc2	3461.61	-0.0133503	0.0598691	-0.222991	0.823542	0.999929
ENSMUSG00000002504.16	Slc9a3r2	751.574	-0.0413031	0.0719122	-0.574355	0.565728	0.999929
ENSMUSG00000002524.18	Puf60	2947.56	-0.0643446	0.0478456	-1.34484	0.178677	0.999929
ENSMUSG00000002546.18	Golga2	2718.28	-0.00602973	0.0486028	-0.124061	0.901267	0.999929
ENSMUSG00000002550.17	Uck1	867.251	-0.014822	0.065692	-0.225629	0.82149	0.999929
ENSMUSG00000002578.19	Ikzf4	449.866	-0.0542204	0.0861725	-0.629207	0.529214	0.999929
ENSMUSG00000002580.8	Mien1	1142.84	0.000762957	0.0760612	0.0100308	0.991997	0.999929
ENSMUSG00000002602.17	Axl	1406.71	0.219713	0.0983028	2.23506	0.0254133	0.999929
ENSMUSG00000002603.16	Tgfb1	117.175	0.0928947	0.155974	0.595577	0.551458	0.999929
ENSMUSG00000002608.9	Ccdc97	1399.15	0.0611336	0.058562	1.04391	0.296526	0.999929
ENSMUSG00000002617.15	Zfp40	590.942	-0.0564435	0.108665	-0.519428	0.603462	0.999929
ENSMUSG00000002625.11	Akap8l	3946.22	-0.0404461	0.0867586	-0.466191	0.641079	0.999929
ENSMUSG00000002633.5	Shh	66.5865	-0.0156187	0.207472	-0.0752807	0.939991	0.999929
ENSMUSG00000002635.12	Pdcd2l	204.175	-0.0803717	0.105838	-0.759387	0.447621	0.999929
ENSMUSG00000002658.10	Gtf2f1	1308.66	-0.0655155	0.0611578	-1.07125	0.284055	0.999929
ENSMUSG00000002660.9	Clpp	720.848	-0.123581	0.0775462	-1.59365	0.111014	0.999929
ENSMUSG00000002661.15	Alkbh7	168.949	-0.0458781	0.123678	-0.370948	0.710677	0.999929
ENSMUSG00000002668.9	Dennd1c	43.836	-0.169442	0.294892	-0.57459	0.565569	0.999929
ENSMUSG00000002679.15	Med6	244.863	-0.00550733	0.101265	-0.0543855	0.956628	0.999929
ENSMUSG00000002688.9	Prkd1	212.129	0.178806	0.151407	1.18096	0.237618	0.999929
ENSMUSG00000002699.14	Lcp2	71.7314	0.0198641	0.24649	0.0805878	0.93577	0.999929
ENSMUSG00000002718.15	Cse1l	1443.5	-0.0901391	0.103023	-0.874943	0.381605	0.999929
ENSMUSG00000002728.15	Naa20	919.865	-0.0581541	0.0797489	-0.729215	0.46587	0.999929
ENSMUSG00000002731.7	Prkra	231.388	-0.0401829	0.116433	-0.345116	0.730007	0.999929
ENSMUSG00000002732.15	Fkbp7	36.9539	-0.0433203	0.222717	-0.194508	0.845778	0.999929
ENSMUSG00000002733.9	Plekha3	718.74	0.0293	0.0706699	0.414603	0.678432	0.999929
ENSMUSG00000002741.10	Ykt6	2450.4	0.0285185	0.0538906	0.529193	0.596672	0.999929
ENSMUSG00000002748.8	Baz1b	3180.85	-0.00980287	0.0634646	-0.154462	0.877245	0.999929
ENSMUSG00000002763.17	Pex6	1213.28	-0.0902898	0.0969788	-0.931027	0.35184	0.999929
ENSMUSG00000002767.14	Mrpl2	524.06	-0.0322674	0.0839053	-0.384569	0.700557	0.999929
ENSMUSG00000002768.9	Mea1	1324.59	-0.0593948	0.0747114	-0.79499	0.426619	0.999929
ENSMUSG00000002771.13	Grin2d	383.857	-0.131839	0.0955442	-1.37987	0.167627	0.999929
ENSMUSG00000002778.15	Kdelr1	1317.7	-0.0139701	0.0513316	-0.272155	0.785503	0.999929
ENSMUSG00000002781.20	Tmem143	475.251	0.0406542	0.0843391	0.482033	0.629782	0.999929
ENSMUSG00000002797.10	Ggct	283.477	-0.0556412	0.0888309	-0.626372	0.531071	0.999929
ENSMUSG00000002799.7	Jag2	1039.23	-0.0975116	0.0708424	-1.37646	0.16868	0.999929
ENSMUSG00000002803.15	Btbd6	1186.58	0.119449	0.054859	2.17737	0.0294528	0.999929
ENSMUSG00000002804.5	Nudt14	101.315	-0.200457	0.151653	-1.32181	0.186231	0.999929
ENSMUSG00000002808.8	Epdr1	2279.94	-0.0410841	0.0875923	-0.469037	0.639043	0.999929
ENSMUSG00000002812.5	Flii	1206.82	-0.0380149	0.0651314	-0.583664	0.559446	0.999929
ENSMUSG00000002814.16	Top3a	131.755	-0.142429	0.122477	-1.1629	0.244868	0.999929
ENSMUSG00000002820.7	Atg4d	637.827	-0.023244	0.0839456	-0.276894	0.781862	0.999929
ENSMUSG00000002825.9	Qtrt1	210.906	0.0329328	0.101018	0.326009	0.744417	0.999929
ENSMUSG00000002831.15	Plin4	22.4066	0.512936	0.5651	0.90769	0.364042	0.999929
ENSMUSG00000002833.12	Hdgfl2	2100.56	-0.032289	0.0511034	-0.631836	0.527494	0.999929
ENSMUSG00000002835.10	Chaf1a	150.974	-0.0612849	0.127684	-0.479972	0.631248	0.999929
ENSMUSG00000002844.10	Adprh	2032.08	-0.0681411	0.0618781	-1.10122	0.270802	0.999929
ENSMUSG00000002845.15	Tmem39a	185.495	0.0296787	0.135938	0.218325	0.827176	0.999929
ENSMUSG00000002846.10	Timmdc1	385.827	0.0640179	0.107503	0.595497	0.551512	0.999929
ENSMUSG00000002847.8	Pla1a	26.2804	0.189881	0.287635	0.660145	0.509161	0.999929
ENSMUSG00000002870.9	Mcm2	123.166	-0.0537273	0.126981	-0.423113	0.672213	0.999929
ENSMUSG00000002871.15	Tpra1	539.608	-0.064358	0.0948715	-0.678371	0.497537	0.999929
ENSMUSG00000002881.15	Nab1	607.936	0.0803198	0.0798952	1.00532	0.314745	0.999929
ENSMUSG00000002885.15	Adgre5	182.107	-0.0579573	0.148779	-0.389551	0.696868	0.999929
ENSMUSG00000002897.6	Il17ra	615.609	-0.0441304	0.128512	-0.343396	0.7313	0.999929
ENSMUSG00000002900.18	Lamb1	490.458	0.00217534	0.155239	0.0140128	0.98882	0.999929
ENSMUSG00000002908.18	Kcnn1	513.946	-0.00253344	0.100159	-0.0252942	0.97982	0.999929
ENSMUSG00000002910.12	Arrdc2	253.364	0.024436	0.171988	0.14208	0.887017	0.999929
ENSMUSG00000002944.16	Cd36	13.6608	-0.176539	0.606889	-0.290892	0.771134	0.999929
ENSMUSG00000002948.20	Map2k7	1982.16	-0.0186065	0.0483461	-0.384859	0.700342	0.999929
ENSMUSG00000002949.16	Timm44	1264.33	0.0945295	0.0876955	1.07793	0.281065	0.999929
ENSMUSG00000002957.12	Ap2a2	6551.3	-0.0293393	0.0724373	-0.40503	0.685455	0.999929
ENSMUSG00000002963.18	Pnkp	497.427	-0.0569733	0.0883518	-0.644846	0.519027	0.999929
ENSMUSG00000002968.10	Med25	2018.19	0.0718025	0.0667575	1.07557	0.282119	0.999929
ENSMUSG00000002980.15	Bcam	258.947	0.0441522	0.111865	0.394691	0.693071	0.999929
ENSMUSG00000002981.11	Clptm1	4872.85	0.0170888	0.0449224	0.380406	0.703644	0.999929
ENSMUSG00000002983.18	Relb	113.827	0.0697672	0.133507	0.522572	0.601272	0.999929
ENSMUSG00000002984.18	Tomm40	1516.26	-0.0636302	0.0469066	-1.35653	0.174931	0.999929
ENSMUSG00000002985.17	Apoe	24559.2	0.121507	0.104827	1.15912	0.246406	0.999929
ENSMUSG00000002996.18	Hbp1	508.542	0.118757	0.118445	1.00263	0.31604	0.999929
ENSMUSG00000002997.16	Prkar2b	1936.49	0.110711	0.0792394	1.39718	0.16236	0.999929
ENSMUSG00000003031.15	Cdkn1b	1083.68	0.0969045	0.0613873	1.57858	0.114433	0.999929
ENSMUSG00000003032.9	Klf4	91.6264	0.282956	0.249098	1.13592	0.25599	0.999929
ENSMUSG00000003033.16	Ap1m1	1641.39	-0.0200431	0.0598898	-0.334666	0.737877	0.999929
ENSMUSG00000003037.17	Rab8a	912.623	0.0296628	0.0591478	0.501503	0.616017	0.999929
ENSMUSG00000003038.16	Hmgn2	1783.14	0.0796912	0.112723	0.706965	0.479588	0.999929
ENSMUSG00000003039.10	Fam32a	1591.09	-0.0291044	0.0636698	-0.457115	0.647588	0.999929
ENSMUSG00000003062.14	Stard3nl	712.097	-0.0578706	0.0637461	-0.90783	0.363968	0.999929
ENSMUSG00000003068.18	Stk11	1426.95	-0.00431365	0.0742406	-0.0581037	0.953666	0.999929
ENSMUSG00000003070.7	Efna2	187.179	-0.0948387	0.138902	-0.682774	0.494749	0.999929
ENSMUSG00000003072.16	Atp5d	4036.72	-0.0611745	0.0642086	-0.952746	0.340719	0.999929
ENSMUSG00000003099.12	Ppp5c	3198.59	-0.0933488	0.056606	-1.6491	0.0991277	0.999929
ENSMUSG00000003119.15	Cdk12	758.102	0.084678	0.0977744	0.866055	0.38646	0.999929
ENSMUSG00000003123.16	Lipe	191.425	0.0741068	0.121596	0.609452	0.542225	0.999929
ENSMUSG00000003131.8	Pafah1b2	4760.65	-0.0289371	0.0568041	-0.509419	0.610459	0.999929
ENSMUSG00000003134.11	Tbc1d8	760.909	0.346429	0.17411	1.98972	0.0466221	0.999929
ENSMUSG00000003135.16	Cnot11	710.685	-0.0147132	0.069495	-0.211716	0.832328	0.999929
ENSMUSG00000003153.11	Slc2a3	4638.96	-0.00956466	0.089214	-0.10721	0.914622	0.999929
ENSMUSG00000003154.16	Foxj2	1098.33	-0.0180366	0.0542321	-0.332582	0.73945	0.999929
ENSMUSG00000003161.16	Sri	1046.17	0.0108918	0.0746841	0.145839	0.884049	0.999929
ENSMUSG00000003166.21	Dgcr2	3503.34	-0.0215178	0.0562153	-0.382775	0.701887	0.999929
ENSMUSG00000003184.16	Irf3	432.595	-0.0286794	0.0898148	-0.319318	0.749486	0.999929
ENSMUSG00000003190.13	Bcl2l12	34.1278	0.061536	0.286992	0.214417	0.830222	0.999929
ENSMUSG00000003198.11	Zfp959	107.883	0.196145	0.138116	1.42015	0.155563	0.999929
ENSMUSG00000003199.17	Mpnd	1400.29	0.0322731	0.0868922	0.371415	0.710328	0.999929
ENSMUSG00000003200.11	Sh3gl1	942.51	-0.0731734	0.0650171	-1.12545	0.260399	0.999929
ENSMUSG00000003206.8	Ebi3	25.2892	0.255417	0.263895	0.967875	0.333107	0.999929
ENSMUSG00000003208.10	Yju2	172.947	0.131822	0.128544	1.0255	0.305127	0.999929
ENSMUSG00000003226.8	Ranbp2	3650.07	0.0440708	0.101078	0.43601	0.66283	0.999929
ENSMUSG00000003228.10	Grk5	700.849	0.139949	0.108236	1.293	0.196012	0.999929
ENSMUSG00000003233.13	Dvl3	1999.63	0.00502478	0.0721757	0.0696187	0.944497	0.999929
ENSMUSG00000003234.17	Abcf3	1468.68	-0.0569955	0.0665384	-0.856581	0.391677	0.999929
ENSMUSG00000003235.14	Eif2b5	1237.61	-0.0472482	0.0575334	-0.821231	0.411515	0.999929
ENSMUSG00000003269.18	Cyth2	2120.16	-0.00887022	0.0612901	-0.144725	0.884928	0.999929
ENSMUSG00000003271.18	Sult2b1	187.282	-0.0995611	0.144781	-0.687665	0.491664	0.999929
ENSMUSG00000003273.15	Car11	3633.39	0.113975	0.0978122	1.16524	0.243922	0.999929
ENSMUSG00000003279.18	Dlgap1	12656	-0.0255341	0.0787723	-0.324151	0.745824	0.999929
ENSMUSG00000003282.10	Plag1	146.905	0.112787	0.151273	0.745586	0.455918	0.999929
ENSMUSG00000003283.16	Hck	51.2167	-0.0113974	0.21765	-0.0523659	0.958237	0.999929
ENSMUSG00000003299.11	Mrpl4	1041.05	-0.0457614	0.0728772	-0.627924	0.530053	0.999929
ENSMUSG00000003308.16	Keap1	1665.15	-0.00840442	0.0525009	-0.160081	0.872817	0.999929
ENSMUSG00000003309.15	Ap1m2	20.6315	0.0220244	0.347147	0.0634441	0.949413	0.999929
ENSMUSG00000003316.15	Glg1	6284.14	0.0254254	0.0958537	0.265252	0.790816	0.999929
ENSMUSG00000003344.15	Btbd2	1973.88	0.0435	0.0598605	0.726689	0.467416	0.999929
ENSMUSG00000003345.17	Csnk1g2	4418.36	0.0392952	0.087328	0.449972	0.652731	0.999929
ENSMUSG00000003346.15	Abhd17a	2586.97	0.0182851	0.0828124	0.220801	0.825247	0.999929
ENSMUSG00000003348.11	Mob3a	275.494	-0.0210072	0.09783	-0.214732	0.829976	0.999929
ENSMUSG00000003352.15	Cacnb3	8367.14	0.0119437	0.098112	0.121735	0.903109	0.999929
ENSMUSG00000003354.7	Ccdc65	156.591	-0.215659	0.150096	-1.4368	0.150774	0.999929
ENSMUSG00000003355.8	Fkbp11	15.3442	0.517373	0.375296	1.37857	0.168026	0.999929
ENSMUSG00000003360.16	Ddx23	1616.53	-0.0288617	0.0650325	-0.443804	0.657184	0.999929
ENSMUSG00000003363.16	Pld3	22146.1	0.0407972	0.0573079	0.711895	0.47653	0.999929
ENSMUSG00000003378.10	Grik5	7543.25	0.0318537	0.0796192	0.400076	0.6891	0.999929
ENSMUSG00000003380.12	Rabac1	1591.07	-0.0673409	0.0783855	-0.859098	0.390286	0.999929
ENSMUSG00000003382.19	Etv3	814.859	-0.0358042	0.0861598	-0.415555	0.677735	0.999929
ENSMUSG00000003402.15	Prkcsh	1908.09	0.028259	0.0538576	0.524698	0.599793	0.999929
ENSMUSG00000003410.9	Elavl3	6377.12	-0.0336427	0.0386692	-0.870013	0.384293	0.999929
ENSMUSG00000003411.11	Rab3b	1410.5	-0.131067	0.0756265	-1.73308	0.083082	0.999929
ENSMUSG00000003418.12	St8sia6	33.8725	-0.179838	0.25245	-0.712372	0.476234	0.999929
ENSMUSG00000003420.9	Fcgrt	368.837	-0.00184119	0.133914	-0.013749	0.98903	0.999929
ENSMUSG00000003421.14	Nosip	1055.69	-0.0446567	0.0656283	-0.68045	0.49622	0.999929
ENSMUSG00000003423.16	Pih1d1	450.495	-0.0898767	0.101173	-0.888346	0.374355	0.999929
ENSMUSG00000003429.12	Rps11	2370.33	0.0036351	0.102012	0.035634	0.971574	0.999929
ENSMUSG00000003435.10	Supt5	4230.96	-0.0428154	0.0485039	-0.882721	0.377387	0.999929
ENSMUSG00000003436.12	Dll3	32.6902	-0.309918	0.241781	-1.28181	0.199909	0.999929
ENSMUSG00000003437.15	Paf1	1186.6	-0.0474414	0.0505193	-0.939075	0.347692	0.999929
ENSMUSG00000003438.18	Timm50	559.107	-0.113687	0.0849838	-1.33774	0.18098	0.999929
ENSMUSG00000003444.9	Med29	283.729	-0.000749081	0.0902148	-0.00830331	0.993375	0.999929
ENSMUSG00000003452.16	Bicd1	1368.89	0.00253902	0.0885323	0.028679	0.977121	0.999929
ENSMUSG00000003458.13	Ncstn	1857.36	0.032115	0.0628291	0.511149	0.609247	0.999929
ENSMUSG00000003464.14	Pex19	2263.62	0.0466458	0.0560405	0.832359	0.405206	0.999929
ENSMUSG00000003469.10	Phyhip	14894.6	0.0733341	0.0515897	1.42149	0.155176	0.999929
ENSMUSG00000003476.17	Crhr2	23.7724	-0.223901	0.352715	-0.634791	0.525564	0.999929
ENSMUSG00000003477.6	Inmt	12.1113	0.376394	0.573021	0.656859	0.511271	0.999929
ENSMUSG00000003500.14	Impdh1	1800.79	-0.0675141	0.0720698	-0.936788	0.348868	0.999929
ENSMUSG00000003518.14	Dusp3	6728.39	0.034581	0.103344	0.334621	0.737911	0.999929
ENSMUSG00000003526.13	Prodh	644.439	0.186809	0.102314	1.82585	0.0678733	0.999929
ENSMUSG00000003527.10	Ess2	699.671	-0.0126322	0.0656035	-0.192554	0.847308	0.999929
ENSMUSG00000003528.16	Slc25a1	884.993	-0.000898918	0.094454	-0.00951699	0.992407	0.999929
ENSMUSG00000003531.16	Dgcr6	980.627	-0.103008	0.0813903	-1.26561	0.205654	0.999929
ENSMUSG00000003534.18	Ddr1	2416.85	0.0839988	0.0884379	0.949805	0.342211	0.999929
ENSMUSG00000003541.7	Ier3	140.356	-0.084177	0.168731	-0.498883	0.617862	0.999929
ENSMUSG00000003545.4	Fosb	258.652	-0.00516945	0.196967	-0.0262452	0.979062	0.999929
ENSMUSG00000003546.11	Klc4	478.598	0.0513729	0.0827906	0.620516	0.534918	0.999929
ENSMUSG00000003549.10	Ercc1	396.228	-0.0294194	0.0814044	-0.361399	0.717802	0.999929
ENSMUSG00000003559.9	As3mt	204.313	0.0703382	0.160971	0.436962	0.662139	0.999929
ENSMUSG00000003573.16	Homer3	188.586	-0.187089	0.246301	-0.759593	0.447498	0.999929
ENSMUSG00000003575.14	Crtc1	5887.85	0.0752538	0.0678798	1.10863	0.267588	0.999929
ENSMUSG00000003581.15	Rnf215	519.665	-0.055215	0.0933296	-0.591613	0.554109	0.999929
ENSMUSG00000003585.14	Sec14l2	1226.3	-0.0377674	0.0843687	-0.447647	0.654408	0.999929
ENSMUSG00000003604.15	Aven	154.385	0.166585	0.127	1.3117	0.189622	0.999929
ENSMUSG00000003617.17	Cp	254.197	0.10001	0.169874	0.588728	0.556044	0.999929
ENSMUSG00000003623.5	Crot	773.052	0.133591	0.0969721	1.37763	0.168319	0.999929
ENSMUSG00000003644.18	Rps6ka1	339.611	-0.0257231	0.115928	-0.22189	0.8244	0.999929
ENSMUSG00000003657.10	Calb2	220.315	-0.534742	0.272572	-1.96184	0.0497809	0.999929
ENSMUSG00000003660.11	Snrnp200	3180.64	0.045069	0.0843047	0.534597	0.592929	0.999929
ENSMUSG00000003662.11	Ciao1	1123.63	-0.00455197	0.0698965	-0.0651245	0.948075	0.999929
ENSMUSG00000003665.8	Has1	11.8042	0.160007	0.477199	0.335305	0.737395	0.999929
ENSMUSG00000003680.17	Taf6l	223.734	-0.057252	0.115789	-0.494452	0.620987	0.999929
ENSMUSG00000003721.15	Insig2	928.089	-0.0934208	0.0546285	-1.71011	0.0872457	0.999929
ENSMUSG00000003731.14	Kpna6	3089.7	-0.0254514	0.0625202	-0.407091	0.683941	0.999929
ENSMUSG00000003746.17	Man1a	1081.57	-0.0294219	0.147501	-0.19947	0.841895	0.999929
ENSMUSG00000003752.10	Itpkc	178.776	0.0592335	0.135293	0.437816	0.66152	0.999929
ENSMUSG00000003762.14	Coq8b	516.943	0.0227912	0.0891818	0.255559	0.798291	0.999929
ENSMUSG00000003778.15	Brd8	1412.67	-0.0217414	0.0598771	-0.363099	0.716531	0.999929
ENSMUSG00000003779.17	Kif20a	24.531	0.714808	0.36041	1.98332	0.0473319	0.999929
ENSMUSG00000003808.19	Farsa	744.518	0.0329879	0.061783	0.533931	0.59339	0.999929
ENSMUSG00000003809.15	Gcdh	608.191	-0.0995858	0.0736199	-1.3527	0.176151	0.999929
ENSMUSG00000003810.14	Mast2	3988.37	0.00416564	0.0918012	0.0453768	0.963807	0.999929
ENSMUSG00000003812.14	Dnase2a	80.1827	0.218423	0.21456	1.018	0.308678	0.999929
ENSMUSG00000003813.16	Rad23a	1285.17	-0.069376	0.0561971	-1.23451	0.217012	0.999929
ENSMUSG00000003814.9	Calr	9348.25	-0.107488	0.087828	-1.22384	0.221011	0.999929
ENSMUSG00000003824.13	Syce2	22.6722	-0.497247	0.341137	-1.45762	0.144946	0.999929
ENSMUSG00000003847.17	Nfat5	2682.81	-0.0463838	0.0789949	-0.587174	0.557087	0.999929
ENSMUSG00000003848.15	Nob1	573.624	-0.023324	0.0750462	-0.310795	0.755957	0.999929
ENSMUSG00000003849.9	Nqo1	72.6332	0.326008	0.222725	1.46372	0.14327	0.999929
ENSMUSG00000003863.19	Ppfia3	6043.21	-0.0101838	0.0679478	-0.149877	0.880862	0.999929
ENSMUSG00000003865.17	Gys1	553.256	-0.00159216	0.0783027	-0.0203334	0.983777	0.999929
ENSMUSG00000003868.15	Ruvbl2	520.248	-0.103063	0.0763519	-1.34984	0.177066	0.999929
ENSMUSG00000003872.10	Lin7b	1033.36	-0.0373238	0.10363	-0.360165	0.718724	0.999929
ENSMUSG00000003873.12	Bax	851.461	0.0268804	0.0650335	0.413331	0.679364	0.999929
ENSMUSG00000003882.6	Il7r	14.5984	0.613391	0.4027	1.5232	0.12771	0.999929
ENSMUSG00000003923.15	Tfam	627.42	-0.00173194	0.0804272	-0.0215342	0.98282	0.999929
ENSMUSG00000003929.12	Zfp81	605.937	-0.0374897	0.0798448	-0.469532	0.63869	0.999929
ENSMUSG00000003934.6	Efnb3	1956.26	0.0558803	0.159071	0.351291	0.72537	0.999929
ENSMUSG00000003948.18	Mmd	5760.21	-0.0076001	0.0524803	-0.144818	0.884855	0.999929
ENSMUSG00000003949.17	Hlf	6238.74	0.16081	0.0922911	1.74242	0.0814348	0.999929
ENSMUSG00000003955.9	Fam162a	355.644	-0.0714048	0.0952447	-0.749699	0.453436	0.999929
ENSMUSG00000003970.10	Rpl8	4307.29	-0.0144446	0.0769972	-0.1876	0.851191	0.999929
ENSMUSG00000003974.7	Grm3	1709.43	0.17362	0.0871569	1.99204	0.046367	0.999929
ENSMUSG00000003992.16	Ssbp2	1767.72	0.0169821	0.0996955	0.17034	0.864743	0.999929
ENSMUSG00000004018.10	Fancl	104.717	-0.106186	0.178177	-0.595961	0.551202	0.999929
ENSMUSG00000004031.14	Brinp2	3411.49	-0.00243576	0.0839859	-0.029002	0.976863	0.999929
ENSMUSG00000004032.11	Gstm5	2277.54	-0.00307213	0.0761355	-0.0403508	0.967813	0.999929
ENSMUSG00000004035.13	Gstm7	207.656	0.14067	0.137901	1.02008	0.307691	0.999929
ENSMUSG00000004040.17	Stat3	1270.5	0.0962945	0.0626245	1.53765	0.124135	0.999929
ENSMUSG00000004043.15	Stat5a	59.012	-0.385018	0.232972	-1.65264	0.0984052	0.999929
ENSMUSG00000004044.10	Cavin1	363.704	0.194091	0.124644	1.55716	0.119432	0.999929
ENSMUSG00000004054.10	Map3k11	624.822	0.00312474	0.0704676	0.0443429	0.964631	0.999929
ENSMUSG00000004056.16	Akt2	4055.57	0.0882509	0.127479	0.69228	0.488762	0.999929
ENSMUSG00000004069.18	Dnaja3	1571.62	0.0120444	0.0569794	0.211382	0.832589	0.999929
ENSMUSG00000004070.16	Hmox2	1468.07	-0.048767	0.0729326	-0.668659	0.503713	0.999929
ENSMUSG00000004071.14	Cdip1	5421.67	-0.076637	0.0564967	-1.35649	0.174945	0.999929
ENSMUSG00000004085.15	Map3k20	174.999	0.111965	0.106642	1.04992	0.293757	0.999929
ENSMUSG00000004096.10	Cwc15	991.809	-0.0287053	0.0621196	-0.462097	0.644012	0.999929
ENSMUSG00000004098.8	Col5a3	116.586	0.279754	0.140996	1.98413	0.0472408	0.999929
ENSMUSG00000004099.17	Dnmt1	1630.58	-0.0859576	0.0826697	-1.03977	0.298446	0.999929
ENSMUSG00000004100.13	Ppan	363.515	-0.0724011	0.0913443	-0.792618	0.428	0.999929
ENSMUSG00000004105.9	Angptl2	104.474	-0.0424458	0.253565	-0.167396	0.867058	0.999929
ENSMUSG00000004110.18	Cacna1e	8911.9	-0.0996556	0.105526	-0.944375	0.344978	0.999929
ENSMUSG00000004113.19	Cacna1b	4383.25	-0.074142	0.0926947	-0.799852	0.423797	0.999929
ENSMUSG00000004127.13	Trmt10a	189.14	0.0202236	0.112568	0.179656	0.857422	0.999929
ENSMUSG00000004151.18	Etv1	2009.78	-0.105252	0.153165	-0.687178	0.491971	0.999929
ENSMUSG00000004187.12	Kifc2	16326.9	0.0633482	0.0536058	1.18174	0.237309	0.999929
ENSMUSG00000004207.15	Psap	41340.1	-0.0123008	0.04912	-0.250423	0.80226	0.999929
ENSMUSG00000004221.17	Ikbkg	1006.43	-0.0305185	0.075569	-0.403849	0.686324	0.999929
ENSMUSG00000004233.15	Wars2	166.483	-0.0828954	0.119196	-0.695452	0.486772	0.999929
ENSMUSG00000004263.16	Atn1	4331.04	0.0909355	0.101137	0.899129	0.368584	0.999929
ENSMUSG00000004264.18	Phb2	1433.87	-0.0808266	0.0618259	-1.30733	0.191102	0.999929
ENSMUSG00000004266.16	Ptpn6	117.5	0.0760264	0.198463	0.383076	0.701664	0.999929
ENSMUSG00000004267.17	Eno2	22585.5	0.0286136	0.059028	0.484747	0.627856	0.999929
ENSMUSG00000004268.12	Emg1	544.707	-0.0278144	0.0829583	-0.335281	0.737413	0.999929
ENSMUSG00000004270.14	Lpcat3	404.813	0.100091	0.0925029	1.08203	0.27924	0.999929
ENSMUSG00000004285.13	Atp6v1f	1678.36	-0.0544926	0.0594059	-0.917293	0.358989	0.999929
ENSMUSG00000004317.15	Clcn5	359.373	-0.023276	0.0983396	-0.23669	0.812897	0.999929
ENSMUSG00000004319.16	Clcn3	5412.6	0.0307938	0.0600929	0.512437	0.608345	0.999929
ENSMUSG00000004328.16	Hif3a	184.304	0.250842	0.292648	0.857146	0.391364	0.999929
ENSMUSG00000004347.18	Pde1c	204.298	0.314487	0.265205	1.18582	0.235692	0.999929
ENSMUSG00000004356.9	Utp20	584.345	0.0251017	0.0819857	0.306172	0.759474	0.999929
ENSMUSG00000004360.10	9330159F19Rik	2117.76	0.0550104	0.069977	0.786121	0.431797	0.999929
ENSMUSG00000004364.15	Cul3	3238.64	0.000816254	0.0672686	0.0121342	0.990319	0.999929
ENSMUSG00000004366.5	Sst	4019.29	-0.0422982	0.0789864	-0.535512	0.592296	0.999929
ENSMUSG00000004383.19	Large1	4801.81	-0.11001	0.0721597	-1.52453	0.127375	0.999929
ENSMUSG00000004393.11	Ddx56	680.173	-0.0319016	0.0891136	-0.357988	0.720352	0.999929
ENSMUSG00000004394.13	Tmed4	1312.41	0.0215589	0.0612911	0.351746	0.725029	0.999929
ENSMUSG00000004415.16	Col26a1	238.383	-0.0908439	0.106144	-0.855853	0.392079	0.999929
ENSMUSG00000004446.13	Bid	209.342	-0.0698373	0.13842	-0.504531	0.613889	0.999929
ENSMUSG00000004451.15	Ralb	488.431	-0.0816793	0.0999255	-0.817402	0.413699	0.999929
ENSMUSG00000004455.17	Ppp1cc	3552.38	0.099787	0.0780137	1.2791	0.200864	0.999929
ENSMUSG00000004460.18	Dnajb11	1332.6	-0.114708	0.0714294	-1.60589	0.108299	0.999929
ENSMUSG00000004462.8	Tbccd1	382.693	0.0511815	0.0778997	0.657018	0.511169	0.999929
ENSMUSG00000004473.11	Clec11a	117.805	-0.104076	0.168206	-0.618741	0.536087	0.999929
ENSMUSG00000004500.10	Zfp324	324.623	0.0349979	0.123837	0.282612	0.777474	0.999929
ENSMUSG00000004508.7	Gab2	588.554	0.0316266	0.0742925	0.425704	0.670324	0.999929
ENSMUSG00000004530.13	Coro1c	2199.2	-0.0343958	0.0686483	-0.501043	0.616341	0.999929
ENSMUSG00000004535.13	Tax1bp1	3056.21	0.00964364	0.0561635	0.171707	0.863668	0.999929
ENSMUSG00000004558.16	Ndrg2	14814.4	0.179428	0.0929844	1.92966	0.0536489	0.999929
ENSMUSG00000004561.15	Mettl17	492.972	-0.0649546	0.0879468	-0.738566	0.46017	0.999929
ENSMUSG00000004562.17	Arhgef40	553.553	0.0822904	0.127201	0.64693	0.517678	0.999929
ENSMUSG00000004565.16	Pnpla6	1421.77	-0.045592	0.0683589	-0.666951	0.504804	0.999929
ENSMUSG00000004567.17	Mcoln1	1743.38	-0.0977459	0.0559839	-1.74596	0.0808175	0.999929
ENSMUSG00000004568.14	Arhgef18	1453.73	-0.0462775	0.0745933	-0.620397	0.534996	0.999929
ENSMUSG00000004591.17	Pkn2	718.332	0.0546044	0.0833153	0.655394	0.512214	0.999929
ENSMUSG00000004609.12	Cd33	260.016	0.0979279	0.152114	0.643779	0.519719	0.999929
ENSMUSG00000004610.5	Etfb	465.116	-0.0680586	0.105293	-0.646372	0.518038	0.999929
ENSMUSG00000004626.15	Stxbp2	775.236	0.0341612	0.0951767	0.358924	0.719652	0.999929
ENSMUSG00000004631.16	Sgce	519.124	0.0798805	0.0935261	0.854098	0.393051	0.999929
ENSMUSG00000004633.18	Chn2	1149.78	0.00670835	0.113541	0.0590829	0.952886	0.999929
ENSMUSG00000004637.16	Wwox	376.003	0.0161642	0.105311	0.15349	0.878012	0.999929
ENSMUSG00000004642.14	Slbp	446.815	-0.124427	0.0985472	-1.26261	0.206728	0.999929
ENSMUSG00000004655.6	Aqp1	48.0698	0.335387	1.07438	0.312168	0.754913	0.999929
ENSMUSG00000004661.16	Arid3b	225.76	0.155128	0.214098	0.724565	0.468719	0.999929
ENSMUSG00000004665.11	Cnn2	125.468	0.139226	0.183531	0.758597	0.448094	0.999929
ENSMUSG00000004667.19	Polr2e	1095.5	-0.0483263	0.0762789	-0.633547	0.526376	0.999929
ENSMUSG00000004677.18	Myo9b	1676.48	0.00492251	0.0921871	0.0533969	0.957416	0.999929
ENSMUSG00000004698.12	Hdac9	1215.84	-0.103251	0.0913034	-1.13086	0.258114	0.999929
ENSMUSG00000004730.16	Adgre1	146.604	0.274743	0.148186	1.85404	0.0637331	0.999929
ENSMUSG00000004748.6	Mtfp1	1448.07	-0.143812	0.0730861	-1.96771	0.0491014	0.999929
ENSMUSG00000004768.15	Rab23	654.558	0.031483	0.0743706	0.423326	0.672057	0.999929
ENSMUSG00000004771.13	Rab11a	2236.31	-0.0479519	0.0582871	-0.822684	0.410688	0.999929
ENSMUSG00000004788.12	Eif2b2	675.663	-0.0834196	0.0727365	-1.14687	0.251434	0.999929
ENSMUSG00000004789.11	Dlst	3512.72	-0.0154514	0.0444801	-0.347377	0.728308	0.999929
ENSMUSG00000004791.8	Pgf	44.8697	0.0193375	0.225563	0.08573	0.931681	0.999929
ENSMUSG00000004798.15	Ulk2	3528.47	0.0845302	0.0587158	1.43965	0.149966	0.999929
ENSMUSG00000004815.13	Dgkq	1242.53	-0.0439708	0.0647927	-0.678638	0.497367	0.999929
ENSMUSG00000004837.3	Grap	108.86	0.249649	0.171708	1.45392	0.145969	0.999929
ENSMUSG00000004843.8	Chmp2b	1060.58	-0.0868349	0.0643341	-1.34975	0.177097	0.999929
ENSMUSG00000004846.11	Plod3	737.913	0.00236794	0.0971303	0.024379	0.98055	0.999929
ENSMUSG00000004849.15	Ap1s1	4314.63	0.0518931	0.0799431	0.649126	0.516257	0.999929
ENSMUSG00000004864.14	Mapk13	10.9342	-0.0898307	0.418738	-0.214527	0.830136	0.999929
ENSMUSG00000004865.17	Srpk1	2326.83	0.00597217	0.0991219	0.0602507	0.951956	0.999929
ENSMUSG00000004880.12	Lbr	287.935	-0.0491506	0.0933111	-0.526739	0.598375	0.999929
ENSMUSG00000004885.6	Crabp2	41.6142	0.147848	0.294258	0.502441	0.615357	0.999929
ENSMUSG00000004891.17	Nes	268.006	0.0878748	0.209318	0.419814	0.674621	0.999929
ENSMUSG00000004892.14	Bcan	8159.16	0.113062	0.10964	1.03122	0.302439	0.999929
ENSMUSG00000004894.11	Hapln2	310.716	-5.579e-05	0.134105	-0.000416017	0.999668	0.999929
ENSMUSG00000004895.10	Prcc	1097.19	-0.0108013	0.0638969	-0.169043	0.865763	0.999929
ENSMUSG00000004896.17	Rrnad1	669.315	-0.0625364	0.0952057	-0.656856	0.511273	0.999929
ENSMUSG00000004897.17	Hdgf	3386.12	-0.0478048	0.0530913	-0.900426	0.367894	0.999929
ENSMUSG00000004902.8	Slc25a18	1297.72	-0.00816389	0.168974	-0.0483146	0.961466	0.999929
ENSMUSG00000004929.13	Thop1	1125	-0.101879	0.0534336	-1.90665	0.0565657	0.999929
ENSMUSG00000004931.12	Apba3	404.866	-0.0221886	0.082304	-0.269594	0.787473	0.999929
ENSMUSG00000004933.18	Matk	4869.19	0.0501568	0.0666111	0.752981	0.451461	0.999929
ENSMUSG00000004934.15	Pias4	457.981	0.0516753	0.0856573	0.60328	0.546323	0.999929
ENSMUSG00000004936.9	Map2k1	5447.14	-0.0475854	0.0832373	-0.571683	0.567537	0.999929
ENSMUSG00000004937.7	Sgta	3347.24	-0.0435332	0.0494476	-0.880392	0.378647	0.999929
ENSMUSG00000004945.16	Tmem242	797.223	0.0924264	0.0724711	1.27535	0.202184	0.999929
ENSMUSG00000004947.16	Dtx2	201.623	0.0792085	0.134691	0.588073	0.556483	0.999929
ENSMUSG00000004951.11	Hspb1	61.3894	-0.103428	0.235905	-0.438431	0.661074	0.999929
ENSMUSG00000004952.14	Rasa4	136.073	-0.0337453	0.195465	-0.172641	0.862933	0.999929
ENSMUSG00000004961.8	Syt5	3836.35	-0.0979406	0.0735358	-1.33188	0.182901	0.999929
ENSMUSG00000004980.17	Hnrnpa2b1	8359.9	-0.0243038	0.0560298	-0.433766	0.664459	0.999929
ENSMUSG00000004994.13	Ccdc130	268.814	-0.0350681	0.099469	-0.352553	0.724423	0.999929
ENSMUSG00000004996.10	Mri1	249.466	-0.0949409	0.102363	-0.927492	0.353671	0.999929
ENSMUSG00000005034.16	Prkacb	14818.5	0.0352645	0.0770595	0.457626	0.647221	0.999929
ENSMUSG00000005043.14	Sgsh	166.864	-0.127859	0.129749	-0.985433	0.324411	0.999929
ENSMUSG00000005045.17	Chd5	9735.71	-0.0308424	0.0745326	-0.41381	0.679013	0.999929
ENSMUSG00000005054.8	Cstb	320.028	-0.01452	0.102247	-0.142009	0.887073	0.999929
ENSMUSG00000005057.14	Sh2b2	147.501	-0.163132	0.123701	-1.31876	0.187249	0.999929
ENSMUSG00000005069.13	Pex5	1555.61	-0.0619385	0.0570498	-1.08569	0.277615	0.999929
ENSMUSG00000005078.17	Jkamp	948.668	-0.0844093	0.0586175	-1.44	0.149866	0.999929
ENSMUSG00000005087.18	Cd44	84.9083	-0.391732	0.213579	-1.83413	0.0666352	0.999929
ENSMUSG00000005089.16	Slc1a2	104572	0.156355	0.0802398	1.9486	0.0513429	0.999929
ENSMUSG00000005102.14	Eif2ak4	566.194	-0.12841	0.0766365	-1.67558	0.0938209	0.999929
ENSMUSG00000005103.13	Wdr1	3758.79	-0.116199	0.0448363	-2.59162	0.0095525	0.999929
ENSMUSG00000005107.14	Slc2a9	22.2884	0.10434	0.298943	0.34903	0.727067	0.999929
ENSMUSG00000005124.11	Ccn4	156.911	0.264964	0.271915	0.974435	0.32984	0.999929
ENSMUSG00000005125.14	Ndrg1	1660.92	-0.0312111	0.0732558	-0.426057	0.670067	0.999929
ENSMUSG00000005142.11	Man2b1	1346.2	0.00520237	0.0614478	0.0846632	0.932529	0.999929
ENSMUSG00000005148.9	Klf5	250.576	0.0924586	0.110643	0.835649	0.403352	0.999929
ENSMUSG00000005150.17	Wdr83	488.031	-0.10274	0.0901778	-1.13931	0.254574	0.999929
ENSMUSG00000005161.16	Prdx2	3856.49	-0.0854815	0.055444	-1.54176	0.123131	0.999929
ENSMUSG00000005198.16	Polr2a	2545.47	0.0290367	0.101454	0.286205	0.774721	0.999929
ENSMUSG00000005204.13	Senp3	1912.88	-0.0383683	0.0494214	-0.77635	0.437543	0.999929
ENSMUSG00000005225.16	Plekha8	437.835	-0.0365523	0.0900982	-0.405694	0.684968	0.999929
ENSMUSG00000005233.17	Spc25	15.5871	-0.655345	0.401264	-1.6332	0.102427	0.999929
ENSMUSG00000005237.15	Dnah2	70.0027	0.158069	0.249171	0.63438	0.525833	0.999929
ENSMUSG00000005262.14	Ufd1	1407.28	0.0400341	0.0772226	0.518424	0.604162	0.999929
ENSMUSG00000005267.14	Zfp287	345.667	-0.0457911	0.112384	-0.407454	0.683675	0.999929
ENSMUSG00000005268.21	Prlr	67.886	0.0201027	0.893499	0.0224988	0.98205	0.999929
ENSMUSG00000005299.7	Letm1	2269.1	-0.0106846	0.0532589	-0.200617	0.840998	0.999929
ENSMUSG00000005312.16	Ubqln1	4145.41	-0.0310426	0.0494729	-0.627466	0.530354	0.999929
ENSMUSG00000005338.15	Cadm3	14082.8	-0.0612157	0.0698024	-0.876986	0.380494	0.999929
ENSMUSG00000005354.17	Txn2	2462.23	-0.0546344	0.0739841	-0.738462	0.460234	0.999929
ENSMUSG00000005357.10	Slc1a6	141.218	0.0108868	0.13557	0.0803034	0.935996	0.999929
ENSMUSG00000005360.15	Slc1a3	16123.8	0.146127	0.103235	1.41548	0.156928	0.999929
ENSMUSG00000005362.15	Crbn	1154.78	-0.0773715	0.102669	-0.753599	0.45109	0.999929
ENSMUSG00000005370.5	Msh6	401.262	-0.0661214	0.0993658	-0.665434	0.505773	0.999929
ENSMUSG00000005371.16	Fbxo11	3152.45	-0.0620347	0.0625634	-0.99155	0.321417	0.999929
ENSMUSG00000005373.14	Mlxipl	95.4477	0.119876	0.18845	0.636117	0.5247	0.999929
ENSMUSG00000005374.14	Tbl2	838.123	-0.00215451	0.0658395	-0.0327237	0.973895	0.999929
ENSMUSG00000005378.18	Bud23	591.314	-0.0947381	0.0928078	-1.0208	0.30735	0.999929
ENSMUSG00000005397.9	Nid1	397.193	0.0398914	0.172599	0.231122	0.81722	0.999929
ENSMUSG00000005410.7	Mcm5	152.275	0.0945554	0.127315	0.74269	0.45767	0.999929
ENSMUSG00000005413.9	Hmox1	107.439	0.128401	0.138745	0.925446	0.354734	0.999929
ENSMUSG00000005417.18	Mprip	10608.6	0.0565704	0.049943	1.1327	0.257341	0.999929
ENSMUSG00000005442.14	Cic	6441.86	0.0605334	0.0724161	0.835911	0.403205	0.999929
ENSMUSG00000005447.13	Pafah1b3	143.614	-0.369977	0.116795	-3.16776	0.0015362	0.999929
ENSMUSG00000005469.11	Prkaca	4740.99	-0.00906765	0.0601979	-0.150631	0.880267	0.999929
ENSMUSG00000005470.9	Asf1b	12.8132	0.419769	0.390712	1.07437	0.282657	0.999929
ENSMUSG00000005481.19	Ddx39a	317.166	-0.11547	0.103714	-1.11335	0.26556	0.999929
ENSMUSG00000005483.11	Dnajb1	1248.37	-0.0706699	0.0868891	-0.813335	0.416026	0.999929
ENSMUSG00000005501.15	Usp40	479.252	-0.0183205	0.0935588	-0.195818	0.844752	0.999929
ENSMUSG00000005505.13	Kbtbd4	649.457	-0.0878462	0.0753671	-1.16558	0.243785	0.999929
ENSMUSG00000005506.17	Celf1	6750.96	0.0630232	0.0555976	1.13356	0.256979	0.999929
ENSMUSG00000005510.10	Ndufs3	1877.55	-0.00381744	0.0728713	-0.052386	0.958221	0.999929
ENSMUSG00000005514.15	Por	1896.67	0.0120457	0.0531982	0.226432	0.820866	0.999929
ENSMUSG00000005533.11	Igf1r	1780.47	0.027834	0.0946386	0.294108	0.768675	0.999929
ENSMUSG00000005534.11	Insr	1481.85	0.0201761	0.0716778	0.281484	0.778339	0.999929
ENSMUSG00000005553.15	Atp4a	15.3427	-0.215377	0.425621	-0.506031	0.612835	0.999929
ENSMUSG00000005566.15	Trim28	2748.77	-0.0165547	0.0537922	-0.307753	0.75827	0.999929
ENSMUSG00000005575.17	Ube2m	3149.18	-0.0102754	0.0708106	-0.14511	0.884624	0.999929
ENSMUSG00000005580.12	Adcy9	1497.96	0.0738011	0.164831	0.447738	0.654343	0.999929
ENSMUSG00000005583.17	Mef2c	20032.7	-0.0543872	0.108107	-0.503085	0.614905	0.999929
ENSMUSG00000005609.17	Ctr9	1458.88	-0.0515958	0.0680044	-0.758712	0.448025	0.999929
ENSMUSG00000005610.18	Eif4g2	16322.6	0.00483049	0.0451759	0.106926	0.914848	0.999929
ENSMUSG00000005611.16	Irag1	60.265	0.0796429	0.192609	0.413495	0.679244	0.999929
ENSMUSG00000005615.16	Pcyt1a	1060.03	0.0668191	0.0599923	1.1138	0.265367	0.999929
ENSMUSG00000005621.12	Zfp592	1013.46	-0.0108866	0.0788677	-0.138036	0.890212	0.999929
ENSMUSG00000005625.16	Psmd4	1819.1	-0.0305247	0.0546937	-0.558103	0.576774	0.999929
ENSMUSG00000005640.12	Insrr	8.15514	0.556494	0.572846	0.971454	0.331322	0.999929
ENSMUSG00000005656.10	Snx6	706.836	0.0167575	0.0693767	0.241544	0.809134	0.999929
ENSMUSG00000005667.9	Mthfd2	123.051	-0.313565	0.146973	-2.13349	0.0328843	0.999929
ENSMUSG00000005672.13	Kit	1135.69	-0.203898	0.175416	-1.16237	0.245086	0.999929
ENSMUSG00000005674.10	Tomm40l	1562.55	-0.0024169	0.0930686	-0.0259691	0.979282	0.999929
ENSMUSG00000005681.13	Apoa2	7.00074	-0.545452	0.577288	-0.944853	0.344734	0.999929
ENSMUSG00000005682.10	Pan2	644.287	-0.0197273	0.0931986	-0.211669	0.832365	0.999929
ENSMUSG00000005683.9	Cs	6939.14	-0.0306413	0.0414949	-0.738434	0.46025	0.999929
ENSMUSG00000005686.18	Ampd3	629.508	0.103845	0.0968313	1.07243	0.283525	0.999929
ENSMUSG00000005687.15	Bcas2	1077.73	-0.0673978	0.0594028	-1.13459	0.256547	0.999929
ENSMUSG00000005698.16	Ctcf	1582.83	-0.016407	0.0619538	-0.264826	0.791143	0.999929
ENSMUSG00000005699.17	Pard6a	553.73	0.0376787	0.0753532	0.500028	0.617055	0.999929
ENSMUSG00000005716.17	Pvalb	1144.96	-0.0258268	0.162678	-0.15876	0.873858	0.999929
ENSMUSG00000005718.9	Tfap4	37.9762	-0.0986236	0.247773	-0.398041	0.6906	0.999929
ENSMUSG00000005732.15	Ranbp1	800.428	-0.0863515	0.0619604	-1.39366	0.163422	0.999929
ENSMUSG00000005774.13	Rfx5	608.579	-0.0463711	0.0865471	-0.535791	0.592103	0.999929
ENSMUSG00000005779.13	Psmb4	1904.62	-0.0659511	0.0704927	-0.935574	0.349492	0.999929
ENSMUSG00000005802.13	Slc30a4	2078.3	0.0426479	0.0744164	0.573099	0.566578	0.999929
ENSMUSG00000005803.15	Sqor	85.7335	0.175306	0.169489	1.03432	0.300985	0.999929
ENSMUSG00000005804.15	Bloc1s6	718.874	-0.0340061	0.0745514	-0.456143	0.648287	0.999929
ENSMUSG00000005813.13	Metap1	909.911	-0.0962423	0.0689779	-1.39526	0.162937	0.999929
ENSMUSG00000005823.10	Gpr108	492.559	-0.0737336	0.083042	-0.887908	0.37459	0.999929
ENSMUSG00000005846.13	Rsl1d1	968.681	-0.0711273	0.068344	-1.04073	0.298003	0.999929
ENSMUSG00000005871.16	Apc	21216.3	0.245077	0.0885479	2.76773	0.0056448	0.999929
ENSMUSG00000005873.7	Reep5	7915.18	-0.0532907	0.0505465	-1.05429	0.29175	0.999929
ENSMUSG00000005881.14	Ergic3	1775.87	-0.0522107	0.0562168	-0.928739	0.353025	0.999929
ENSMUSG00000005882.19	Uqcc1	1007.71	-0.011818	0.0660855	-0.178828	0.858072	0.999929
ENSMUSG00000005883.16	Spo11	14.191	0.27054	0.447932	0.603976	0.54586	0.999929
ENSMUSG00000005886.15	Ncoa2	2881.45	0.0294044	0.0849425	0.346168	0.729216	0.999929
ENSMUSG00000005892.5	Trh	43.4389	-0.315749	0.25487	-1.23886	0.215396	0.999929
ENSMUSG00000005893.15	Nr2c2	4020.56	0.0829755	0.0624407	1.32887	0.183891	0.999929
ENSMUSG00000005897.15	Nr2c1	243.249	-0.110336	0.11296	-0.976771	0.328683	0.999929
ENSMUSG00000005899.15	Smpd4	1795.52	-0.0461814	0.101417	-0.455363	0.648848	0.999929
ENSMUSG00000005907.15	Pex1	582.468	0.00825598	0.0806187	0.102408	0.918433	0.999929
ENSMUSG00000005917.16	Otx1	182.736	-0.182634	0.145632	-1.25408	0.209813	0.999929
ENSMUSG00000005936.20	Kctd20	1921.76	0.0353353	0.0580543	0.608659	0.542751	0.999929
ENSMUSG00000005949.10	Ctns	413.429	0.0714743	0.0884852	0.807754	0.419232	0.999929
ENSMUSG00000005950.15	P2rx5	8.89985	-0.632972	0.479682	-1.31957	0.18698	0.999929
ENSMUSG00000005951.14	Shpk	90.2458	0.00592623	0.171442	0.034567	0.972425	0.999929
ENSMUSG00000005958.16	Ephb3	933.382	0.0710102	0.174016	0.408067	0.683225	0.999929
ENSMUSG00000005968.15	Tuft1	34.4482	-0.066301	0.231571	-0.28631	0.774641	0.999929
ENSMUSG00000005973.7	Rcn1	508.614	0.253554	0.16476	1.53893	0.123822	0.999929
ENSMUSG00000005981.12	Trap1	1425.83	0.00666167	0.0559531	0.119058	0.905229	0.999929
ENSMUSG00000005982.15	Naa60	2741.3	0.0109443	0.0607659	0.180105	0.85707	0.999929
ENSMUSG00000005983.16	1700037C18Rik	108.885	-0.0657742	0.161918	-0.406219	0.684582	0.999929
ENSMUSG00000005986.17	Ankrd13d	1189.76	-0.0230246	0.0652497	-0.35287	0.724186	0.999929
ENSMUSG00000006005.19	Tpr	2607.12	-0.0284223	0.0929545	-0.305766	0.759783	0.999929
ENSMUSG00000006010.15	Odr4	1049.31	-0.0413026	0.056368	-0.732731	0.463723	0.999929
ENSMUSG00000006014.17	Prg4	131.656	0.0473369	0.612755	0.0772526	0.938423	0.999929
ENSMUSG00000006019.16	Dhx34	280.891	-0.0882737	0.0957638	-0.921786	0.35664	0.999929
ENSMUSG00000006021.6	Kptn	409.808	-0.00673129	0.098066	-0.0686404	0.945276	0.999929
ENSMUSG00000006024.14	Napa	6332.54	-0.019526	0.0879127	-0.222107	0.82423	0.999929
ENSMUSG00000006050.13	Sra1	637.135	-0.0914084	0.0723781	-1.26293	0.206615	0.999929
ENSMUSG00000006057.16	Atp5g1	3408.91	0.0111454	0.0638626	0.174522	0.861455	0.999929
ENSMUSG00000006058.11	Snf8	986.589	-0.0353863	0.0760216	-0.465477	0.64159	0.999929
ENSMUSG00000006095.13	Tbcb	1314.58	-0.109269	0.0664568	-1.6442	0.100134	0.999929
ENSMUSG00000006127.10	Inpp5k	939.801	0.0932508	0.0920349	1.01321	0.310959	0.999929
ENSMUSG00000006134.5	Crkl	1273.76	0.0738777	0.0837952	0.881646	0.377968	0.999929
ENSMUSG00000006154.14	Eps8l1	116.359	0.228875	0.46931	0.487683	0.625774	0.999929
ENSMUSG00000006169.21	Clint1	1280.34	-0.018105	0.0686091	-0.263887	0.791867	0.999929
ENSMUSG00000006179.10	Prss16	16.6976	-0.241729	0.357184	-0.676765	0.498555	0.999929
ENSMUSG00000006191.18	Cdkal1	230.583	0.00078861	0.0981515	0.00803463	0.993589	0.999929
ENSMUSG00000006205.14	Htra1	3368.88	0.103499	0.0954665	1.08414	0.278303	0.999929
ENSMUSG00000006215.13	Zbtb17	912.494	-0.0242906	0.076118	-0.319118	0.749637	0.999929
ENSMUSG00000006218.5	Fam131c	43.2011	0.205856	0.278279	0.739747	0.459453	0.999929
ENSMUSG00000006219.13	Fblim1	35.5087	0.368494	0.385331	0.956304	0.338919	0.999929
ENSMUSG00000006221.8	Hspb7	14.8367	0.10281	0.366335	0.280645	0.778982	0.999929
ENSMUSG00000006235.7	Epor	152.758	0.327504	0.191264	1.71231	0.0868398	0.999929
ENSMUSG00000006241.17	Ccdc159	217.074	-0.135791	0.114683	-1.18406	0.236389	0.999929
ENSMUSG00000006262.16	Mob1b	958.408	0.000469852	0.0812509	0.00578272	0.995386	0.999929
ENSMUSG00000006273.15	Atp6v1b2	16373.2	-0.0648811	0.063752	-1.01771	0.308815	0.999929
ENSMUSG00000006276.11	Eps15l1	1553.32	0.0364178	0.0623258	0.584313	0.55901	0.999929
ENSMUSG00000006281.9	Tep1	129.543	0.0113763	0.195256	0.0582637	0.953539	0.999929
ENSMUSG00000006288.9	Ttc5	870.789	0.0256386	0.0705688	0.363314	0.716371	0.999929
ENSMUSG00000006289.15	Osgep	452.393	-0.135586	0.0877564	-1.54503	0.12234	0.999929
ENSMUSG00000006299.14	Aamp	3156.65	-0.054662	0.0571876	-0.955837	0.339155	0.999929
ENSMUSG00000006301.18	Tmbim1	886.786	0.06487	0.0883996	0.733827	0.463054	0.999929
ENSMUSG00000006304.15	Arpc2	3854.73	-0.0224569	0.0724757	-0.309855	0.756671	0.999929
ENSMUSG00000006307.17	Kmt2b	2032.52	0.000939145	0.0671024	0.0139957	0.988833	0.999929
ENSMUSG00000006313.6	Upk1a	11.7533	0.462092	0.4255	1.086	0.277479	0.999929
ENSMUSG00000006315.10	Tmem147	1044.3	-0.0923744	0.09391	-0.983648	0.325288	0.999929
ENSMUSG00000006333.15	Rps9	3375.53	-0.0271583	0.0952128	-0.285238	0.775462	0.999929
ENSMUSG00000006335.17	Tfpt	400.049	-0.0272184	0.0804971	-0.338128	0.735266	0.999929
ENSMUSG00000006342.16	Susd2	221.018	-0.1596	0.159041	-1.00351	0.315614	0.999929
ENSMUSG00000006344.18	Ggt5	63.1123	0.23634	0.184083	1.28388	0.199184	0.999929
ENSMUSG00000006345.11	Ggt1	40.9424	0.0147824	0.239831	0.0616369	0.950852	0.999929
ENSMUSG00000006356.11	Crip2	3231.18	0.0184554	0.0919579	0.200695	0.840937	0.999929
ENSMUSG00000006360.12	Crip1	51.3946	0.0962016	0.206376	0.466148	0.641109	0.999929
ENSMUSG00000006362.17	Cbfa2t3	737.208	0.160035	0.18519	0.864164	0.387498	0.999929
ENSMUSG00000006369.15	Fbln1	220.44	0.267405	0.181342	1.47459	0.140324	0.999929
ENSMUSG00000006373.11	Pgrmc1	4275.26	-0.119646	0.107037	-1.1178	0.263653	0.999929
ENSMUSG00000006378.16	Gcat	167.749	-0.00797967	0.168901	-0.0472446	0.962318	0.999929
ENSMUSG00000006386.16	Tek	290.463	-0.0132316	0.159447	-0.0829844	0.933864	0.999929
ENSMUSG00000006389.14	Mpl	43.1392	0.18475	0.240552	0.768024	0.442473	0.999929
ENSMUSG00000006390.16	Elovl1	526.512	0.0326592	0.110238	0.296261	0.76703	0.999929
ENSMUSG00000006392.17	Med8	530.718	-0.0744765	0.0965862	-0.771089	0.440654	0.999929
ENSMUSG00000006395.17	Hyi	106.112	0.221346	0.178498	1.24005	0.214958	0.999929
ENSMUSG00000006398.16	Cdc20	28.0223	-0.172947	0.332369	-0.520346	0.602822	0.999929
ENSMUSG00000006403.14	Adamts4	1035.71	0.113095	0.0961768	1.17591	0.239632	0.999929
ENSMUSG00000006411.13	Nectin4	106.115	-0.0167382	0.209792	-0.0797846	0.936409	0.999929
ENSMUSG00000006412.11	Pfdn2	1619.15	0.0222576	0.0935554	0.237908	0.811952	0.999929
ENSMUSG00000006418.18	Rnf114	1386.58	0.0180891	0.0539561	0.335255	0.737433	0.999929
ENSMUSG00000006423.16	C330007P06Rik	1132.59	-0.0294037	0.0762473	-0.385636	0.699767	0.999929
ENSMUSG00000006435.17	Neurl1a	4994.84	0.10778	0.12239	0.880633	0.378517	0.999929
ENSMUSG00000006442.11	Srm	1054.29	-0.0558627	0.0876253	-0.637518	0.523788	0.999929
ENSMUSG00000006445.4	Epha2	33.5654	-0.0351702	0.328601	-0.10703	0.914765	0.999929
ENSMUSG00000006456.11	Rbm14	728.651	-0.0340271	0.0664578	-0.512011	0.608644	0.999929
ENSMUSG00000006457.5	Actn3	26.116	0.0504746	0.332885	0.151628	0.879481	0.999929
ENSMUSG00000006463.14	Zdhhc24	603.615	-0.0318417	0.0761055	-0.418389	0.675663	0.999929
ENSMUSG00000006464.10	Bbs1	1500.14	0.024015	0.0645791	0.37187	0.70999	0.999929
ENSMUSG00000006471.19	Ndor1	807.267	-0.124286	0.0873495	-1.42285	0.154778	0.999929
ENSMUSG00000006476.20	Nsmf	14640.6	0.0476652	0.0933071	0.510842	0.609462	0.999929
ENSMUSG00000006494.12	Pdk1	1930.8	-0.0177106	0.0633017	-0.279781	0.779646	0.999929
ENSMUSG00000006498.17	Ptbp1	711.334	0.0201118	0.0890347	0.225887	0.821289	0.999929
ENSMUSG00000006517.6	Mvd	664.022	-0.0737677	0.119128	-0.619228	0.535766	0.999929
ENSMUSG00000006519.12	Cyba	90.9928	0.0210367	0.22314	0.0942759	0.92489	0.999929
ENSMUSG00000006522.18	Itih3	390.026	0.0932892	0.150212	0.621052	0.534565	0.999929
ENSMUSG00000006526.14	Stimate	549.248	-0.0597081	0.0895003	-0.667128	0.50469	0.999929
ENSMUSG00000006527.17	Sfmbt1	945.376	0.00746328	0.0983976	0.0758482	0.93954	0.999929
ENSMUSG00000006567.12	Atp7b	86.1982	0.0235189	0.156084	0.150681	0.880228	0.999929
ENSMUSG00000006575.15	Rundc3a	8054.8	0.00370862	0.0715564	0.0518279	0.958666	0.999929
ENSMUSG00000006576.17	Slc4a3	5173.34	0.00933138	0.0616461	0.15137	0.879684	0.999929
ENSMUSG00000006585.4	Cdt1	41.1393	0.0309432	0.243681	0.126982	0.898954	0.999929
ENSMUSG00000006586.16	Runx1t1	566.239	0.104253	0.112234	0.928885	0.352949	0.999929
ENSMUSG00000006587.7	Snai3	14.2655	0.229351	0.492379	0.465802	0.641358	0.999929
ENSMUSG00000006589.9	Aprt	492.178	-0.0194081	0.078619	-0.246862	0.805015	0.999929
ENSMUSG00000006599.14	Gtf2h1	954.188	0.0846287	0.0646769	1.30848	0.190709	0.999929
ENSMUSG00000006611.16	Hfe	96.3754	0.0283999	0.156182	0.181839	0.855709	0.999929
ENSMUSG00000006638.16	Abhd1	67.5306	0.0632748	0.179719	0.352076	0.724782	0.999929
ENSMUSG00000006641.13	Slc5a6	483.081	-0.0696367	0.0947609	-0.734867	0.46242	0.999929
ENSMUSG00000006649.18	Nphs1	68.3629	0.264919	0.197036	1.34452	0.178779	0.999929
ENSMUSG00000006651.9	Aplp1	31483.7	0.00758354	0.0506258	0.149796	0.880926	0.999929
ENSMUSG00000006673.15	Qrich1	2182.82	0.0169107	0.0429022	0.394168	0.693457	0.999929
ENSMUSG00000006675.11	P4htm	1696.45	-0.127158	0.0578187	-2.19926	0.0278595	0.999929
ENSMUSG00000006676.17	Usp19	3901.8	-0.0748093	0.0490201	-1.52609	0.126986	0.999929
ENSMUSG00000006678.7	Pola1	83.8054	-0.0667975	0.169591	-0.393875	0.693673	0.999929
ENSMUSG00000006699.18	Cdc42	6458.55	-0.0385462	0.0474489	-0.812373	0.416578	0.999929
ENSMUSG00000006705.14	Pknox1	439.93	0.0185072	0.0806193	0.229563	0.818431	0.999929
ENSMUSG00000006711.16	D130043K22Rik	1263.95	-0.0393847	0.113743	-0.346261	0.729147	0.999929
ENSMUSG00000006715.12	Gmnn	48.1041	0.00888471	0.209912	0.0423258	0.966239	0.999929
ENSMUSG00000006717.8	Acot13	822.61	-0.0850555	0.064155	-1.32578	0.184912	0.999929
ENSMUSG00000006720.17	Zfp184	63.1552	-0.0417643	0.207382	-0.201388	0.840395	0.999929
ENSMUSG00000006728.13	Cdk4	945.847	0.102731	0.0767321	1.33883	0.180627	0.999929
ENSMUSG00000006731.11	B4galnt1	3499.61	0.0244335	0.0672597	0.363271	0.716402	0.999929
ENSMUSG00000006732.15	Mettl1	183.992	-0.0529235	0.110745	-0.477886	0.632731	0.999929
ENSMUSG00000006736.10	Tspan31	1436.66	0.0362877	0.0628131	0.577708	0.563461	0.999929
ENSMUSG00000006740.15	Kif5b	5504.87	0.191112	0.0761228	2.51058	0.0120533	0.999929
ENSMUSG00000006763.15	Saal1	251.571	-0.0137003	0.0984552	-0.139152	0.88933	0.999929
ENSMUSG00000006764.9	Tph2	43.6378	-0.170359	0.283322	-0.601291	0.547646	0.999929
ENSMUSG00000006782.17	Cnp	12411.2	0.0537639	0.114031	0.471486	0.637293	0.999929
ENSMUSG00000006784.15	Odad4	34.8386	-0.0538129	0.2469	-0.217954	0.827465	0.999929
ENSMUSG00000006800.15	Sulf2	3655.67	-0.0895427	0.0849659	-1.05387	0.291944	0.999929
ENSMUSG00000006818.6	Sod2	5304.19	0.0259172	0.0664957	0.389758	0.696716	0.999929
ENSMUSG00000006850.9	Tmco6	206.888	-0.0162348	0.115508	-0.140551	0.888224	0.999929
ENSMUSG00000006906.11	Stambp	730.873	-0.0631721	0.0654294	-0.965501	0.334294	0.999929
ENSMUSG00000006920.15	Ezh1	1409.26	0.0212254	0.0741272	0.286337	0.77462	0.999929
ENSMUSG00000006930.16	Hap1	1873.84	-0.3966	0.344551	-1.15106	0.249706	0.999929
ENSMUSG00000006931.16	P3h4	160.317	-0.0922947	0.125788	-0.733735	0.46311	0.999929
ENSMUSG00000006932.18	Ctnnb1	12685.1	0.0824038	0.0765392	1.07662	0.281649	0.999929
ENSMUSG00000006941.6	Eif1b	1522.22	-0.0719857	0.0782444	-0.920012	0.357567	0.999929
ENSMUSG00000006958.15	Chrd	967.259	-0.0304361	0.114249	-0.266402	0.78993	0.999929
ENSMUSG00000006998.17	Psmd2	5235.58	-0.0201861	0.0591249	-0.341415	0.732791	0.999929
ENSMUSG00000007021.6	Syngr3	3962.46	-0.0892403	0.0602177	-1.48196	0.138351	0.999929
ENSMUSG00000007029.17	Vars	1017.11	-0.04295	0.0589966	-0.728009	0.466608	0.999929
ENSMUSG00000007030.9	Vwa7	22.0339	0.631407	0.439086	1.438	0.150433	0.999929
ENSMUSG00000007034.16	Slc44a4	8.99937	-0.162936	0.46024	-0.354024	0.723321	0.999929
ENSMUSG00000007036.16	Abhd16a	1768.27	-0.0768836	0.0581434	-1.32231	0.186065	0.999929
ENSMUSG00000007038.6	Neu1	1324.06	-0.0543343	0.062315	-0.87193	0.383246	0.999929
ENSMUSG00000007039.13	Ddah2	245.081	0.110961	0.161716	0.686149	0.492619	0.999929
ENSMUSG00000007041.10	Clic1	180.7	0.107368	0.144497	0.743047	0.457453	0.999929
ENSMUSG00000007050.18	Lsm2	121.544	-0.200542	0.13536	-1.48155	0.138461	0.999929
ENSMUSG00000007080.15	Pole	56.4587	0.210223	0.200989	1.04594	0.295588	0.999929
ENSMUSG00000007097.15	Atp1a2	29817.9	0.154795	0.109956	1.40779	0.159195	0.999929
ENSMUSG00000007122.12	Casq1	8.24759	-0.0135797	0.553471	-0.0245356	0.980425	0.999929
ENSMUSG00000007207.11	Stx1a	9750.66	-0.030969	0.0962057	-0.321904	0.747526	0.999929
ENSMUSG00000007216.7	Zfp775	161.171	-0.0360338	0.166839	-0.21598	0.829003	0.999929
ENSMUSG00000007279.15	Scube2	15.6912	0.168567	0.414635	0.406544	0.684343	0.999929
ENSMUSG00000007338.11	Mrpl49	817.438	-0.0337517	0.0692813	-0.487169	0.626139	0.999929
ENSMUSG00000007379.16	Dennd2c	15.106	-0.153373	0.464374	-0.330278	0.74119	0.999929
ENSMUSG00000007411.17	Mark3	1946.5	0.0115325	0.0570726	0.202067	0.839864	0.999929
ENSMUSG00000007415.16	Gatad1	1501.25	0.0735377	0.0583094	1.26116	0.20725	0.999929
ENSMUSG00000007440.11	Pcdha11	206.711	-0.0939813	0.19884	-0.472647	0.636465	0.999929
ENSMUSG00000007458.15	M6pr	1916.36	-0.0485228	0.058252	-0.832981	0.404855	0.999929
ENSMUSG00000007476.19	Lrrc8a	1261.32	0.0626838	0.0763052	0.821488	0.411368	0.999929
ENSMUSG00000007480.6	Mc5r	28.6594	0.0275019	0.278215	0.0988512	0.921256	0.999929
ENSMUSG00000007564.16	Ppp2r1a	15147.6	0.00327203	0.0520021	0.0629211	0.949829	0.999929
ENSMUSG00000007570.17	Fance	262.304	-0.0724262	0.102579	-0.706052	0.480156	0.999929
ENSMUSG00000007589.10	Tinf2	247.471	-0.0278207	0.0927528	-0.299944	0.76422	0.999929
ENSMUSG00000007594.11	Hapln4	2850.34	-0.186965	0.14542	-1.28569	0.19855	0.999929
ENSMUSG00000007603.10	Dus3l	1753.97	-0.0267686	0.0671069	-0.398895	0.689971	0.999929
ENSMUSG00000007610.16	Gtpbp3	542.054	0.0341446	0.0843936	0.404588	0.68578	0.999929
ENSMUSG00000007613.16	Tgfbr1	754.156	0.163008	0.106433	1.53155	0.125633	0.999929
ENSMUSG00000007617.19	Homer1	6500.49	-0.0110629	0.120038	-0.0921618	0.926569	0.999929
ENSMUSG00000007646.14	Rad51c	77.3462	-0.156148	0.168345	-0.927551	0.353641	0.999929
ENSMUSG00000007653.13	Gabrb2	3318.57	0.0250331	0.145934	0.171538	0.863801	0.999929
ENSMUSG00000007655.17	Cav1	308.076	0.0307673	0.108735	0.282956	0.777211	0.999929
ENSMUSG00000007656.14	Arpp19	9360.96	0.0736022	0.108737	0.676883	0.49848	0.999929
ENSMUSG00000007659.19	Bcl2l1	2675.93	-0.00604683	0.0610607	-0.0990298	0.921115	0.999929
ENSMUSG00000007670.11	Khsrp	2617.85	0.0177896	0.046875	0.379512	0.704308	0.999929
ENSMUSG00000007682.8	Dio2	3416.17	0.192053	0.170124	1.1289	0.25894	0.999929
ENSMUSG00000007721.7	Ccdc124	1516.26	-0.0709463	0.0692832	-1.024	0.305833	0.999929
ENSMUSG00000007739.11	Cct4	1683.66	-0.0964164	0.0685412	-1.40669	0.159519	0.999929
ENSMUSG00000007777.10	0610009B22Rik	260.009	-0.0616631	0.118798	-0.519058	0.60372	0.999929
ENSMUSG00000007783.11	Cpt1c	2490.43	-0.0399649	0.0466174	-0.857296	0.391281	0.999929
ENSMUSG00000007805.5	Twist2	18.5666	0.0757202	0.33242	0.227785	0.819814	0.999929
ENSMUSG00000007812.17	Zfp655	772.6	-0.063381	0.0846704	-0.748561	0.454122	0.999929
ENSMUSG00000007815.14	Rhoa	3375.64	-0.00881449	0.050189	-0.175626	0.860588	0.999929
ENSMUSG00000007817.16	Zmiz1	4450.59	0.037108	0.0769324	0.482345	0.629561	0.999929
ENSMUSG00000007827.11	Ankrd26	481.122	0.0520291	0.0973847	0.534263	0.59316	0.999929
ENSMUSG00000007833.16	Aldh16a1	150.803	0.103958	0.121192	0.857796	0.391005	0.999929
ENSMUSG00000007836.7	Hnrnpa0	2093.43	0.0464309	0.0738553	0.628674	0.529562	0.999929
ENSMUSG00000007837.12	Prrg2	142.288	-0.143863	0.117431	-1.22508	0.220545	0.999929
ENSMUSG00000007850.17	Hnrnph1	4953.22	0.0346125	0.0641529	0.539531	0.58952	0.999929
ENSMUSG00000007867.10	Ift43	137.931	0.0169428	0.12535	0.135164	0.892482	0.999929
ENSMUSG00000007872.4	Id3	511.71	0.130249	0.168305	0.773884	0.439	0.999929
ENSMUSG00000007877.3	Tcap	177.391	-0.0170663	0.191132	-0.0892905	0.928851	0.999929
ENSMUSG00000007880.17	Arid1a	4001.34	0.0876779	0.0749531	1.16977	0.242094	0.999929
ENSMUSG00000007888.16	Crlf1	28.7702	-0.236199	0.47619	-0.496019	0.619881	0.999929
ENSMUSG00000007891.17	Ctsd	8654.6	0.0314063	0.058838	0.533776	0.593496	0.999929
ENSMUSG00000007892.9	Rplp1	5585.92	0.0348315	0.119061	0.292551	0.769866	0.999929
ENSMUSG00000007908.15	Hmgcll1	372.408	0.0366048	0.106666	0.34317	0.73147	0.999929
ENSMUSG00000007944.9	Ttc9b	2685.82	-0.0230947	0.105287	-0.219351	0.826377	0.999929
ENSMUSG00000007950.10	Abhd8	5424.26	0.0203165	0.0620669	0.327332	0.743417	0.999929
ENSMUSG00000007987.13	Ift22	1164.51	-0.0785292	0.0673287	-1.16635	0.243471	0.999929
ENSMUSG00000007989.8	Fzd3	4100.1	0.0265196	0.0638133	0.415581	0.677717	0.999929
ENSMUSG00000008028.16	1700008O03Rik	22.0592	-0.0077414	0.367113	-0.0210872	0.983176	0.999929
ENSMUSG00000008035.13	Mid1ip1	2016.62	0.0801333	0.087098	0.920036	0.357554	0.999929
ENSMUSG00000008036.12	Ap2s1	2622.23	-0.0876622	0.0559015	-1.56816	0.116845	0.999929
ENSMUSG00000008090.15	Fgfrl1	436.996	0.00787945	0.184134	0.0427919	0.965867	0.999929
ENSMUSG00000008129.15	Brme1	55.6509	0.188883	0.221023	0.854587	0.39278	0.999929
ENSMUSG00000008136.15	Fhl2	1040.37	-0.0862423	0.10021	-0.860617	0.389449	0.999929
ENSMUSG00000008140.19	Emc10	3687.93	-0.0235831	0.0580818	-0.406033	0.684718	0.999929
ENSMUSG00000008153.13	Clstn3	13263.3	-0.0457593	0.0804805	-0.568576	0.569644	0.999929
ENSMUSG00000008167.15	Fbxw9	400.217	-0.184165	0.0798451	-2.30652	0.0210814	0.999929
ENSMUSG00000008200.16	Fnbp4	1376.18	-0.0527759	0.0713733	-0.739435	0.459643	0.999929
ENSMUSG00000008206.17	Cers4	1587.65	-0.15134	0.0690712	-2.19108	0.0284463	0.999929
ENSMUSG00000008226.15	Scrn3	668.574	-0.0164524	0.0884903	-0.185923	0.852505	0.999929
ENSMUSG00000008301.12	Phax	697.713	-0.0392864	0.0645587	-0.608537	0.542831	0.999929
ENSMUSG00000008305.19	Tle1	860.739	0.0735364	0.0935685	0.78591	0.43192	0.999929
ENSMUSG00000008307.12	1700109H08Rik	57.9099	0.0367248	0.247846	0.148176	0.882204	0.999929
ENSMUSG00000008318.11	Relt	442.321	0.0196203	0.150524	0.130347	0.896292	0.999929
ENSMUSG00000008333.13	Snrpb2	479.174	-0.0891508	0.0785497	-1.13496	0.256392	0.999929
ENSMUSG00000008348.10	Ubc	17044	-0.066797	0.0463962	-1.43971	0.14995	0.999929
ENSMUSG00000008373.17	Prpf31	828.024	-0.056936	0.0593187	-0.959832	0.33714	0.999929
ENSMUSG00000008384.9	Sertad1	247.813	-0.00848348	0.143678	-0.059045	0.952916	0.999929
ENSMUSG00000008393.10	Carhsp1	1120.67	0.196919	0.142103	1.38575	0.165823	0.999929
ENSMUSG00000008398.17	Elk3	237.173	-0.0398391	0.161613	-0.246509	0.805288	0.999929
ENSMUSG00000008429.9	Herpud2	1123.3	0.0565703	0.069041	0.819373	0.412573	0.999929
ENSMUSG00000008435.16	Rdh13	492.545	-0.0112492	0.0829042	-0.13569	0.892067	0.999929
ENSMUSG00000008450.9	Nutf2	804.61	-0.0783672	0.0764785	-1.0247	0.305507	0.999929
ENSMUSG00000008475.14	Arpc5	1725.86	-0.0578952	0.0975005	-0.593794	0.55265	0.999929
ENSMUSG00000008489.19	Elavl2	1716.94	-0.0732166	0.119979	-0.610243	0.541701	0.999929
ENSMUSG00000008496.20	Pou2f2	395.226	0.0266617	0.10641	0.250557	0.802157	0.999929
ENSMUSG00000008540.12	Mgst1	97.0923	0.169784	0.191358	0.887256	0.374941	0.999929
ENSMUSG00000008575.18	Nfib	2578.19	-0.0408579	0.0701179	-0.582703	0.560094	0.999929
ENSMUSG00000008604.12	Ubqln4	4034.88	0.155278	0.0745921	2.08169	0.0373704	0.999929
ENSMUSG00000008658.17	Rbfox1	7269.85	0.0972496	0.0900703	1.07971	0.280272	0.999929
ENSMUSG00000008668.16	Rps18	2297.62	0.052308	0.095521	0.547607	0.583962	0.999929
ENSMUSG00000008682.14	Rpl10	3880	0.0055833	0.0855964	0.0652282	0.947992	0.999929
ENSMUSG00000008683.17	Rps15a	2362.96	0.00137121	0.071734	0.0191152	0.984749	0.999929
ENSMUSG00000008690.16	Ncaph2	2299.72	-0.0375796	0.050516	-0.743915	0.456928	0.999929
ENSMUSG00000008730.18	Hipk1	3827.75	0.102236	0.0663118	1.54175	0.123134	0.999929
ENSMUSG00000008734.10	Gprc5b	3732.78	0.0826621	0.055335	1.49385	0.135215	0.999929
ENSMUSG00000008763.17	Man1a2	4090.76	0.0426379	0.0566959	0.752046	0.452023	0.999929
ENSMUSG00000008822.16	Acyp1	303.32	0.0219389	0.0973807	0.22529	0.821754	0.999929
ENSMUSG00000008845.10	Cd163	25.9018	0.139703	0.366199	0.381495	0.702836	0.999929
ENSMUSG00000008855.18	Hdac5	4030.03	0.102048	0.0780619	1.30727	0.191119	0.999929
ENSMUSG00000008859.9	Rala	1706.05	-0.0741783	0.0656233	-1.13036	0.258323	0.999929
ENSMUSG00000008892.13	Vdac3	2527.04	-0.105422	0.0663343	-1.58926	0.112002	0.999929
ENSMUSG00000008958.15	Vps72	580.904	-0.0318026	0.0713656	-0.44563	0.655865	0.999929
ENSMUSG00000008976.17	Gabpa	548.661	0.0405371	0.0854198	0.474563	0.635098	0.999929
ENSMUSG00000008999.8	Bmp7	281.082	0.105808	0.173044	0.61145	0.540902	0.999929
ENSMUSG00000009013.6	Dynll1	4834.26	-0.0997483	0.0683609	-1.45914	0.144526	0.999929
ENSMUSG00000009030.15	Pdcl	601.577	0.0385657	0.0695528	0.554481	0.57925	0.999929
ENSMUSG00000009035.16	Tmem184b	2074.01	-0.0270866	0.0638385	-0.424299	0.671348	0.999929
ENSMUSG00000009073.17	Nf2	3393.56	0.0578269	0.0573145	1.00894	0.313003	0.999929
ENSMUSG00000009076.11	Zmat5	303.654	-0.0900604	0.0931064	-0.967284	0.333402	0.999929
ENSMUSG00000009079.17	Ewsr1	5132.76	-0.0317493	0.0548264	-0.579088	0.56253	0.999929
ENSMUSG00000009090.18	Ap1b1	4896.6	0.0310795	0.0442185	0.702862	0.482142	0.999929
ENSMUSG00000009092.6	Derl3	24.7333	-0.31958	0.34877	-0.916305	0.359507	0.999929
ENSMUSG00000009097.11	Tbx1	11.1822	0.462495	0.461204	1.0028	0.315958	0.999929
ENSMUSG00000009112.5	Bcl2l13	1525.37	0.0561494	0.0626542	0.896179	0.370157	0.999929
ENSMUSG00000009207.16	Lnpk	1298.71	-0.047281	0.0906779	-0.521417	0.602077	0.999929
ENSMUSG00000009216.8	Fam163b	4306.69	-0.0181129	0.0606762	-0.298518	0.765308	0.999929
ENSMUSG00000009281.7	Rarres2	84.807	0.0154547	0.217084	0.0711921	0.943245	0.999929
ENSMUSG00000009291.14	Pttg1ip	1229.29	0.0544607	0.0862027	0.631775	0.527534	0.999929
ENSMUSG00000009292.19	Trpm2	1033.68	-0.0394004	0.058744	-0.670713	0.502403	0.999929
ENSMUSG00000009293.18	Ube2g2	903.113	0.0520679	0.0661824	0.786734	0.431437	0.999929
ENSMUSG00000009356.13	Lpo	26.4057	-0.312966	0.319161	-0.98059	0.326795	0.999929
ENSMUSG00000009376.16	Met	379.418	-0.246531	0.24417	-1.00967	0.312654	0.999929
ENSMUSG00000009378.5	Slc16a12	63.0648	-0.10211	0.255029	-0.400387	0.688872	0.999929
ENSMUSG00000009394.14	Syn2	11730.7	-0.165388	0.111702	-1.48062	0.138707	0.999929
ENSMUSG00000009406.14	Elk1	1864.81	0.0244402	0.0642195	0.380573	0.70352	0.999929
ENSMUSG00000009418.17	Nav1	4568.72	-0.0814239	0.0790543	-1.02997	0.303022	0.999929
ENSMUSG00000009470.18	Tnpo1	1936.48	0.0325667	0.0847948	0.384065	0.70093	0.999929
ENSMUSG00000009535.14	Rnmt	1487.26	0.0213966	0.0821965	0.26031	0.794625	0.999929
ENSMUSG00000009545.15	Kcnq1	10.118	-0.479994	0.497265	-0.965268	0.334411	0.999929
ENSMUSG00000009549.15	Srp14	1105.4	-0.132565	0.0703721	-1.88378	0.0595953	0.999929
ENSMUSG00000009551.3	6330409D20Rik	35.7549	0.146544	0.291409	0.502881	0.615048	0.999929
ENSMUSG00000009555.17	Cdk9	1967.55	-0.0267506	0.0688648	-0.388451	0.697682	0.999929
ENSMUSG00000009563.17	Tor2a	516.152	-0.0589424	0.0727064	-0.81069	0.417544	0.999929
ENSMUSG00000009566.13	Fpgs	160.65	-0.323396	0.16733	-1.93269	0.0532742	0.999929
ENSMUSG00000009569.15	Mrtfb	7742.77	0.0919475	0.0648589	1.41765	0.156292	0.999929
ENSMUSG00000009575.15	Cbx5	5457.57	0.0504838	0.0651284	0.775143	0.438255	0.999929
ENSMUSG00000009585.19	Apobec3	72.0488	0.0767291	0.201873	0.380085	0.703882	0.999929
ENSMUSG00000009614.17	Sardh	427.682	0.250369	0.110426	2.26729	0.0233722	0.999929
ENSMUSG00000009621.19	Vav2	377.107	-0.0191001	0.0968925	-0.197127	0.843728	0.999929
ENSMUSG00000009628.15	Tex15	18.7343	-0.294881	0.486017	-0.606729	0.544031	0.999929
ENSMUSG00000009630.11	Ppp2cb	2075.49	-0.0332636	0.0568677	-0.58493	0.558595	0.999929
ENSMUSG00000009633.4	G0s2	69.0804	-0.064269	0.165873	-0.387458	0.698417	0.999929
ENSMUSG00000009640.12	Dmap1	476.259	-0.0243713	0.086324	-0.282324	0.777695	0.999929
ENSMUSG00000009647.14	Mcu	789.294	-0.0327148	0.0909161	-0.359835	0.718971	0.999929
ENSMUSG00000009681.11	Bcr	3870.75	0.260058	0.116906	2.22451	0.026114	0.999929
ENSMUSG00000009687.15	Fxyd5	356.648	0.00806139	0.154011	0.0523429	0.958255	0.999929
ENSMUSG00000009731.5	Kcnd1	398.165	0.0166877	0.0900402	0.185336	0.852965	0.999929
ENSMUSG00000009733.10	Tfcp2	513.282	-0.0426119	0.0796344	-0.535095	0.592584	0.999929
ENSMUSG00000009734.19	Pou6f2	118.919	-0.0589802	0.327897	-0.179874	0.857251	0.999929
ENSMUSG00000009739.18	Pou6f1	4884.24	0.139028	0.100866	1.37833	0.168101	0.999929
ENSMUSG00000009741.16	Ubp1	2603.23	0.0269018	0.063078	0.426485	0.669754	0.999929
ENSMUSG00000009772.16	Nuak2	16.8318	-0.235185	0.360698	-0.652027	0.514383	0.999929
ENSMUSG00000009828.16	Cilk1	906.186	0.0804996	0.0827356	0.972975	0.330566	0.999929
ENSMUSG00000009863.15	Sdhb	2281.83	-0.0810914	0.059513	-1.36258	0.173014	0.999929
ENSMUSG00000009876.14	Cox4i2	27.2318	-0.0479633	0.325293	-0.147447	0.88278	0.999929
ENSMUSG00000009894.16	Snap47	8492.1	-0.103893	0.0678441	-1.53135	0.125684	0.999929
ENSMUSG00000009905.6	Kdsr	852.441	0.0518517	0.0689239	0.752304	0.451868	0.999929
ENSMUSG00000009907.18	Vps4b	1016.96	0.000422984	0.0656466	0.00644334	0.994859	0.999929
ENSMUSG00000009927.10	Rps25	2430.37	-0.00020344	0.0783327	-0.00259712	0.997928	0.999929
ENSMUSG00000009995.18	Taz	937.645	0.073772	0.0663073	1.11258	0.265889	0.999929
ENSMUSG00000010021.14	Kif19a	177.402	0.117066	0.150586	0.777399	0.436924	0.999929
ENSMUSG00000010025.20	Aldh3a2	1084.72	-0.0348148	0.0665073	-0.523473	0.600645	0.999929
ENSMUSG00000010044.13	Zmynd10	42.1973	-0.19648	0.25538	-0.769364	0.441677	0.999929
ENSMUSG00000010045.3	Tmem115	712.355	0.000708605	0.078029	0.00908131	0.992754	0.999929
ENSMUSG00000010047.13	Hyal2	184.506	0.0226263	0.104477	0.216568	0.828545	0.999929
ENSMUSG00000010048.11	Ifrd2	155.35	-0.11763	0.127703	-0.921125	0.356985	0.999929
ENSMUSG00000010051.16	Hyal1	113.987	0.0776012	0.208604	0.372002	0.709891	0.999929
ENSMUSG00000010054.5	Tusc2	1936.52	-0.0388178	0.070163	-0.553251	0.580091	0.999929
ENSMUSG00000010057.9	Nprl2	632.94	-0.0548856	0.0650145	-0.844205	0.398555	0.999929
ENSMUSG00000010064.16	Slc38a3	1922.08	0.0554675	0.130979	0.423483	0.671943	0.999929
ENSMUSG00000010066.16	Cacna2d2	1344.95	0.130283	0.089678	1.45279	0.146282	0.999929
ENSMUSG00000010067.14	Rassf1	291.461	-0.059103	0.117895	-0.501319	0.616147	0.999929
ENSMUSG00000010080.16	Epn3	22.9071	0.261043	0.469974	0.555441	0.578593	0.999929
ENSMUSG00000010086.18	Rnf112	9935.54	-0.0653904	0.0958	-0.682572	0.494877	0.999929
ENSMUSG00000010095.14	Slc3a2	2709.08	-0.0716618	0.0579144	-1.23737	0.215948	0.999929
ENSMUSG00000010097.16	Nxf1	2080.5	-0.0234513	0.0555611	-0.422081	0.672966	0.999929
ENSMUSG00000010110.18	Stx5a	1363.62	0.00366065	0.0695392	0.0526415	0.958018	0.999929
ENSMUSG00000010122.15	Slc47a1	96.7112	-0.176997	0.342025	-0.517498	0.604808	0.999929
ENSMUSG00000010142.13	Tnfrsf13b	44.2713	0.408203	0.296496	1.37676	0.168587	0.999929
ENSMUSG00000010154.8	Spire2	344.784	0.194391	0.0900484	2.15873	0.0308708	0.999929
ENSMUSG00000010175.14	Prox1	435.88	-0.237738	0.230364	-1.03201	0.302067	0.999929
ENSMUSG00000010205.12	Raver1	937.422	0.0469667	0.0936457	0.501536	0.615994	0.999929
ENSMUSG00000010277.8	2610507B11Rik	8923.55	0.0456199	0.05792	0.787636	0.43091	0.999929
ENSMUSG00000010290.8	AI597479	676.487	0.0225562	0.0793462	0.284276	0.776199	0.999929
ENSMUSG00000010307.8	Tmem86a	389.733	0.0567169	0.127051	0.446412	0.655299	0.999929
ENSMUSG00000010358.14	Ifi35	44.1971	-0.243455	0.215333	-1.1306	0.258224	0.999929
ENSMUSG00000010362.10	Rdm1	46.844	0.147238	0.227422	0.647422	0.517359	0.999929
ENSMUSG00000010376.16	Nedd8	1468.9	-0.067523	0.0817718	-0.825749	0.408947	0.999929
ENSMUSG00000010392.9	Gosr1	1173.19	0.000306029	0.0613198	0.00499071	0.996018	0.999929
ENSMUSG00000010406.13	Mrpl52	278.588	0.111359	0.138962	0.801363	0.422922	0.999929
ENSMUSG00000010453.13	Kansl3	1918.38	0.00219124	0.0550167	0.0398287	0.96823	0.999929
ENSMUSG00000010461.17	Eya4	180.463	0.000908354	0.128881	0.00704798	0.994377	0.999929
ENSMUSG00000010476.15	Ebf3	16.2807	-0.0133427	0.375017	-0.0355789	0.971618	0.999929
ENSMUSG00000010505.17	Myt1	272.96	0.120979	0.161416	0.749489	0.453563	0.999929
ENSMUSG00000010517.8	Faf1	674.713	-0.040113	0.0730654	-0.549001	0.583004	0.999929
ENSMUSG00000010529.7	Gm266	43.5975	-0.062858	0.338021	-0.185959	0.852477	0.999929
ENSMUSG00000010538.15	Tsacc	20.775	-0.25703	0.34732	-0.740038	0.459277	0.999929
ENSMUSG00000010554.15	Mettl16	691.298	-0.0520603	0.0846163	-0.615251	0.538389	0.999929
ENSMUSG00000010592.10	Dazl	114.291	0.372918	0.160362	2.32547	0.0200467	0.999929
ENSMUSG00000010607.9	Pigyl	329.385	-0.141429	0.0971366	-1.45599	0.145397	0.999929
ENSMUSG00000010608.16	Rbm25	3404.29	-0.00254561	0.0547826	-0.0464675	0.962938	0.999929
ENSMUSG00000010609.16	Psen2	389.015	-0.0738275	0.0905366	-0.815444	0.414818	0.999929
ENSMUSG00000010651.5	Acaa1b	14.763	-0.0919119	0.520495	-0.176585	0.859834	0.999929
ENSMUSG00000010660.4	Plcd1	307.155	-0.112711	0.114776	-0.982012	0.326094	0.999929
ENSMUSG00000010663.6	Fads1	5856.54	0.1121	0.107346	1.04429	0.296352	0.999929
ENSMUSG00000010721.16	Lmbr1	812.449	-0.0427121	0.0916813	-0.465876	0.641305	0.999929
ENSMUSG00000010751.16	Tnfrsf22	39.4771	-0.0212131	0.257007	-0.0825391	0.934218	0.999929
ENSMUSG00000010755.18	Cars	1031.41	-0.108173	0.0802748	-1.34754	0.177807	0.999929
ENSMUSG00000010797.7	Wnt2	98.1448	0.344367	0.202794	1.69811	0.0894872	0.999929
ENSMUSG00000010803.14	Gabra1	11120.3	-0.0285793	0.123551	-0.231316	0.817069	0.999929
ENSMUSG00000010825.18	Grid2ip	56.3089	0.144888	0.22107	0.655393	0.512214	0.999929
ENSMUSG00000010830.9	Kdelr3	16.2778	0.200005	0.363157	0.55074	0.581812	0.999929
ENSMUSG00000010911.13	Apip	196.155	-0.193662	0.117238	-1.65186	0.0985625	0.999929
ENSMUSG00000010914.11	Pdhx	1089.86	-0.012215	0.0613786	-0.199011	0.842254	0.999929
ENSMUSG00000010936.12	Vac14	561.179	0.00899238	0.0921741	0.0975587	0.922283	0.999929
ENSMUSG00000011096.18	Akt1s1	998.824	-0.0256581	0.0718873	-0.356921	0.721151	0.999929
ENSMUSG00000011114.19	Tbrg1	1078.48	-0.057733	0.0736591	-0.783787	0.433165	0.999929
ENSMUSG00000011148.15	Adssl1	540.435	-0.0027835	0.147602	-0.0188582	0.984954	0.999929
ENSMUSG00000011158.9	Brf1	846.107	-0.0471816	0.0636914	-0.740786	0.458823	0.999929
ENSMUSG00000011171.12	Vipr2	16.9706	0.367506	0.38251	0.960776	0.336665	0.999929
ENSMUSG00000011179.9	Odc1	1160.96	-0.0480987	0.0599642	-0.802123	0.422482	0.999929
ENSMUSG00000011254.17	Thg1l	191.734	-0.0734779	0.126926	-0.578901	0.562656	0.999929
ENSMUSG00000011256.17	Adam19	1093.67	-0.172322	0.119888	-1.43736	0.150615	0.999929
ENSMUSG00000011257.20	Pabpc4	787.25	-0.00785161	0.1072	-0.0732428	0.941613	0.999929
ENSMUSG00000011267.9	Zfp296	31.7781	-0.312749	0.261661	-1.19525	0.23199	0.999929
ENSMUSG00000011306.8	Sugp1	1265.7	-0.0432466	0.0569796	-0.758984	0.447862	0.999929
ENSMUSG00000011382.9	Dhdh	237.626	0.181767	0.136598	1.33066	0.1833	0.999929
ENSMUSG00000011427.17	Zfp790	389.956	0.0448384	0.104188	0.430362	0.666932	0.999929
ENSMUSG00000011589.10	Fsd1	997.044	-0.0367583	0.0692632	-0.530704	0.595624	0.999929
ENSMUSG00000011658.17	Fuz	306.389	-0.0892508	0.154544	-0.577511	0.563594	0.999929
ENSMUSG00000011751.17	Sptbn4	5620.74	-0.00781023	0.0673279	-0.116003	0.90765	0.999929
ENSMUSG00000011752.8	Pgam1	11328.7	-0.0755811	0.0567344	-1.33219	0.182797	0.999929
ENSMUSG00000011831.17	Evi5	2021.71	0.0297731	0.0644052	0.462279	0.643881	0.999929
ENSMUSG00000011832.17	Evi5l	3128.05	0.0159463	0.0378587	0.421205	0.673605	0.999929
ENSMUSG00000011837.5	Snapc2	550.51	-0.0693073	0.100506	-0.689584	0.490456	0.999929
ENSMUSG00000011877.14	Git1	10721.5	0.0320561	0.108069	0.296626	0.766752	0.999929
ENSMUSG00000011884.14	Gltp	1256.09	0.0315915	0.0942939	0.335032	0.737601	0.999929
ENSMUSG00000011958.18	Bnip2	609.313	0.0700067	0.0789897	0.886277	0.375468	0.999929
ENSMUSG00000011960.13	Ccnt1	1081.2	0.0253123	0.0975821	0.259395	0.79533	0.999929
ENSMUSG00000012017.5	Scarf2	61.4766	-0.00829635	0.19412	-0.0427382	0.96591	0.999929
ENSMUSG00000012076.9	Brms1l	1405.44	-0.043914	0.0641841	-0.684188	0.493856	0.999929
ENSMUSG00000012114.18	Med15	1643.88	-0.0365391	0.0448959	-0.813861	0.415724	0.999929
ENSMUSG00000012117.14	Dhdds	1698.81	-0.0811009	0.0591991	-1.36997	0.170697	0.999929
ENSMUSG00000012123.18	Crybg2	20.361	-0.0690611	0.346857	-0.199105	0.84218	0.999929
ENSMUSG00000012126.17	Ubxn11	296.867	-0.0970257	0.115311	-0.841425	0.40011	0.999929
ENSMUSG00000012296.17	Tjap1	556.436	0.0262437	0.093209	0.281558	0.778283	0.999929
ENSMUSG00000012405.17	Rpl15	3881.12	-0.0169661	0.073501	-0.230828	0.817448	0.999929
ENSMUSG00000012422.15	Tmem167	1437.36	0.0952906	0.066473	1.43352	0.151708	0.999929
ENSMUSG00000012429.10	Mplkip	202.223	0.0963064	0.135885	0.708735	0.478489	0.999929
ENSMUSG00000012443.5	Kif11	67.5634	0.424902	0.204748	2.07525	0.0379638	0.999929
ENSMUSG00000012483.5	Rpa3	89.2292	0.117721	0.157393	0.747944	0.454494	0.999929
ENSMUSG00000012535.15	Tnpo3	2069	-0.0376205	0.0714893	-0.52624	0.598722	0.999929
ENSMUSG00000012609.20	Ttll5	856.74	0.00857603	0.0957926	0.0895271	0.928663	0.999929
ENSMUSG00000012640.17	Zfp715	607.703	0.0465201	0.0693217	0.671075	0.502172	0.999929
ENSMUSG00000012819.17	Cdh23	24.2515	-0.466238	0.379856	-1.22741	0.219669	0.999929
ENSMUSG00000012848.16	Rps5	2317.49	0.0628034	0.0935435	0.671382	0.501977	0.999929
ENSMUSG00000013033.17	Adgrl1	24181.4	0.0225155	0.0766336	0.293807	0.768906	0.999929
ENSMUSG00000013076.18	Amotl1	775.486	0.213749	0.0987474	2.1646	0.0304182	0.999929
ENSMUSG00000013089.16	Etv5	3888.33	-0.00207617	0.0546009	-0.0380245	0.969668	0.999929
ENSMUSG00000013150.16	Gfod2	521.848	-0.0218411	0.0985335	-0.221661	0.824577	0.999929
ENSMUSG00000013155.11	Enkd1	149.399	-0.0732464	0.126693	-0.578141	0.563169	0.999929
ENSMUSG00000013160.8	Atp6v0d1	5650.56	-0.073353	0.0634027	-1.15694	0.247297	0.999929
ENSMUSG00000013236.18	Ptprs	13827.6	-0.0591507	0.0564341	-1.04814	0.294575	0.999929
ENSMUSG00000013275.10	Slc41a1	2081.21	0.242688	0.0879514	2.75934	0.00579174	0.999929
ENSMUSG00000013367.6	Iglon5	1277.46	-0.0559828	0.107687	-0.519866	0.603157	0.999929
ENSMUSG00000013419.8	Zfp651	3229.59	0.0425153	0.0858562	0.495193	0.620464	0.999929
ENSMUSG00000013465.20	Nelfb	960.757	-0.134597	0.0678036	-1.9851	0.0471339	0.999929
ENSMUSG00000013483.15	Card14	9.75604	-1.00448	0.483297	-2.07839	0.0376731	0.999929
ENSMUSG00000013495.16	Tmem175	865.694	0.019318	0.0793071	0.243584	0.807553	0.999929
ENSMUSG00000013523.14	Bcas1	3441.08	-0.0488946	0.113258	-0.431712	0.665951	0.999929
ENSMUSG00000013539.15	Tango2	1874.2	-0.0572849	0.0818009	-0.700296	0.483742	0.999929
ENSMUSG00000013584.6	Aldh1a2	119.913	0.18147	0.322558	0.562597	0.573709	0.999929
ENSMUSG00000013593.13	Ndufs2	4353.68	0.00371009	0.0528299	0.0702271	0.944013	0.999929
ENSMUSG00000013622.16	Atraid	1101.11	0.0100598	0.0722964	0.139146	0.889335	0.999929
ENSMUSG00000013629.17	Cad	615.177	0.0525295	0.0988506	0.531403	0.59514	0.999929
ENSMUSG00000013646.18	Sh3bp5l	1438.04	-0.00508054	0.0664327	-0.0764764	0.93904	0.999929
ENSMUSG00000013662.7	Atad1	2575.08	-0.0173719	0.0655966	-0.264829	0.791141	0.999929
ENSMUSG00000013663.8	Pten	5928.11	0.0130918	0.0638985	0.204884	0.837662	0.999929
ENSMUSG00000013698.13	Pea15a	10755.8	-0.0203221	0.0960037	-0.21168	0.832357	0.999929
ENSMUSG00000013701.14	Timm23	1441.65	-0.0578653	0.0721626	-0.801873	0.422626	0.999929
ENSMUSG00000013707.4	Tnfaip8l2	38.3874	0.062771	0.266387	0.235638	0.813714	0.999929
ENSMUSG00000013736.17	Trnt1	729.906	-0.0405398	0.0695079	-0.58324	0.559732	0.999929
ENSMUSG00000013766.12	Ly6g6e	35.8551	-0.399808	0.260473	-1.53493	0.124801	0.999929
ENSMUSG00000013787.16	Ehmt2	5301.92	0.0214561	0.0625298	0.343133	0.731498	0.999929
ENSMUSG00000013822.8	Elof1	769.466	0.00778622	0.0715925	0.108757	0.913395	0.999929
ENSMUSG00000013833.16	Med16	1247.16	0.0183673	0.0831014	0.221023	0.825075	0.999929
ENSMUSG00000013846.11	St3gal1	807.795	-0.203145	0.110483	-1.8387	0.0659595	0.999929
ENSMUSG00000013858.15	Tmem259	2492.93	-0.018322	0.0521628	-0.351246	0.725404	0.999929
ENSMUSG00000013878.19	Rnf170	937.144	-0.0382245	0.0618808	-0.617712	0.536765	0.999929
ENSMUSG00000013921.16	Clip3	16010.6	-0.0378505	0.0637841	-0.593416	0.552903	0.999929
ENSMUSG00000013973.13	Dedd	722.543	0.0116291	0.078064	0.148969	0.881578	0.999929
ENSMUSG00000013997.11	Nit1	799.954	-0.00272569	0.0725472	-0.0375712	0.97003	0.999929
ENSMUSG00000014039.19	Prdm15	616.413	-0.0589179	0.109303	-0.539033	0.589864	0.999929
ENSMUSG00000014074.18	Rnf168	821.297	-0.0401885	0.0686428	-0.585473	0.55823	0.999929
ENSMUSG00000014075.16	Dynlt2b	170.56	-0.000383775	0.125554	-0.00305665	0.997561	0.999929
ENSMUSG00000014077.14	Chp1	3608.76	-0.0577813	0.065553	-0.881444	0.378078	0.999929
ENSMUSG00000014158.13	Trpv4	36.4499	0.458572	0.414467	1.10641	0.268547	0.999929
ENSMUSG00000014164.16	Klhl3	1886.09	-0.0668784	0.0705361	-0.948145	0.343056	0.999929
ENSMUSG00000014177.11	Tvp23b	425.833	0.0943025	0.0860286	1.09618	0.273002	0.999929
ENSMUSG00000014195.17	Dnajc7	3379.88	-0.0266879	0.0659111	-0.404908	0.685545	0.999929
ENSMUSG00000014226.11	Cacybp	1336.13	-0.0961359	0.0678322	-1.41726	0.156407	0.999929
ENSMUSG00000014232.15	Cluap1	472.519	-0.00953559	0.0729531	-0.130709	0.896006	0.999929
ENSMUSG00000014243.6	Zswim7	145.176	0.014346	0.140287	0.102261	0.918549	0.999929
ENSMUSG00000014245.9	Pigl	151.806	0.0402407	0.121329	0.331665	0.740142	0.999929
ENSMUSG00000014294.5	Ndufa2	1089.3	0.0581841	0.0916475	0.634868	0.525514	0.999929
ENSMUSG00000014301.14	Pam16	324.479	-0.0268713	0.0898555	-0.299051	0.764901	0.999929
ENSMUSG00000014303.14	Glis2	343.247	-0.0883852	0.10178	-0.868396	0.385178	0.999929
ENSMUSG00000014313.16	Cox6c	4054.57	-0.0152537	0.0794074	-0.192094	0.847668	0.999929
ENSMUSG00000014329.15	Bicc1	163.266	0.096255	0.188417	0.510861	0.609448	0.999929
ENSMUSG00000014349.8	Ube2z	2185.95	-0.0584805	0.0542129	-1.07872	0.280713	0.999929
ENSMUSG00000014353.16	Tmem87b	938.26	-0.0345128	0.0610844	-0.565002	0.572072	0.999929
ENSMUSG00000014355.11	Anapc1	2285.21	0.066069	0.0834794	0.791441	0.428687	0.999929
ENSMUSG00000014361.6	Mertk	1189.54	0.116415	0.140863	0.826437	0.408556	0.999929
ENSMUSG00000014402.16	Tsg101	1346.83	-0.0408373	0.0583317	-0.700087	0.483873	0.999929
ENSMUSG00000014418.17	Hps5	416.656	0.0567074	0.0831422	0.682052	0.495206	0.999929
ENSMUSG00000014426.10	Map3k4	1010.67	0.0261804	0.090364	0.289722	0.772029	0.999929
ENSMUSG00000014444.18	Piezo1	214.119	0.0423971	0.124743	0.339875	0.733951	0.999929
ENSMUSG00000014470.5	Rnf166	664.216	0.102307	0.0649197	1.5759	0.11505	0.999929
ENSMUSG00000014496.9	Ankrd28	2022.38	0.0293904	0.066876	0.439476	0.660316	0.999929
ENSMUSG00000014498.10	Ankrd52	2774.91	-0.0337001	0.0976365	-0.345159	0.729975	0.999929
ENSMUSG00000014503.16	Pkd2l2	20.2475	0.452406	0.343755	1.31607	0.18815	0.999929
ENSMUSG00000014504.17	Srp19	653.843	-0.0675585	0.0717176	-0.942008	0.346189	0.999929
ENSMUSG00000014547.11	Wdfy2	690.783	0.0768677	0.0914643	0.840412	0.400678	0.999929
ENSMUSG00000014550.15	Rbsn	1446.59	-0.0105747	0.0651575	-0.162294	0.871074	0.999929
ENSMUSG00000014551.9	Mrps25	636.446	-0.0530008	0.0751533	-0.705236	0.480663	0.999929
ENSMUSG00000014554.14	Dguok	258.892	-0.0759406	0.127426	-0.59596	0.551202	0.999929
ENSMUSG00000014592.22	Camta1	6568.57	0.00287794	0.105751	0.0272144	0.978289	0.999929
ENSMUSG00000014599.11	Csf1	493.277	-0.128222	0.0700927	-1.82932	0.0673513	0.999929
ENSMUSG00000014601.14	Strip1	1852.32	-0.117656	0.0674651	-1.74395	0.0811679	0.999929
ENSMUSG00000014602.16	Kif1a	39049.1	0.0307949	0.0651446	0.472716	0.636416	0.999929
ENSMUSG00000014603.4	Alx3	11.9634	-0.65953	0.423844	-1.55607	0.119692	0.999929
ENSMUSG00000014606.15	Slc25a11	2250.36	-0.0135973	0.0572267	-0.237604	0.812188	0.999929
ENSMUSG00000014633.16	Cmc2	243.726	0.0296615	0.129551	0.228957	0.818902	0.999929
ENSMUSG00000014668.16	Chfr	992.578	0.0417432	0.0936055	0.445948	0.655635	0.999929
ENSMUSG00000014748.14	Tex261	1072.32	-0.0157405	0.0596102	-0.264057	0.791736	0.999929
ENSMUSG00000014763.9	Fam120b	1633.17	-0.0385719	0.0618682	-0.623453	0.532987	0.999929
ENSMUSG00000014767.18	Tbp	671.585	0.0641575	0.0779424	0.82314	0.410428	0.999929
ENSMUSG00000014769.11	Psmb1	2093.08	-0.0271141	0.0657017	-0.412685	0.679837	0.999929
ENSMUSG00000014771.14	Pdcd2	136.493	-0.116532	0.127696	-0.912575	0.361466	0.999929
ENSMUSG00000014773.14	Dll1	128.462	0.128384	0.191147	0.671652	0.501805	0.999929
ENSMUSG00000014776.8	Nol3	481.638	-0.00334672	0.096534	-0.0346688	0.972344	0.999929
ENSMUSG00000014778.11	Fhod1	77.8063	0.104476	0.222143	0.47031	0.638134	0.999929
ENSMUSG00000014782.17	Plekhg4	82.9049	0.0447282	0.181828	0.245992	0.805689	0.999929
ENSMUSG00000014786.9	Slc9a5	1286.71	0.125786	0.0794397	1.58342	0.113326	0.999929
ENSMUSG00000014791.11	Elmo3	21.6298	0.284296	0.361513	0.786405	0.43163	0.999929
ENSMUSG00000014813.10	Stc1	108.14	0.224359	0.246691	0.909472	0.363101	0.999929
ENSMUSG00000014837.16	4931428F04Rik	785.819	-0.107164	0.0803247	-1.33413	0.18216	0.999929
ENSMUSG00000014846.13	Tppp3	643.462	0.0654929	0.112879	0.580205	0.561776	0.999929
ENSMUSG00000014850.16	Msh3	584.162	0.0011816	0.0972014	0.0121562	0.990301	0.999929
ENSMUSG00000014852.17	Adamts13	38.1919	0.182253	0.257702	0.707225	0.479427	0.999929
ENSMUSG00000014856.13	Tmem208	393.963	0.0179748	0.109026	0.164867	0.869049	0.999929
ENSMUSG00000014859.10	E2f4	632.804	-0.00315466	0.0710997	-0.0443694	0.96461	0.999929
ENSMUSG00000014867.10	Surf4	1657.49	-0.0258922	0.0655309	-0.395114	0.692759	0.999929
ENSMUSG00000014873.16	Surf2	614.739	-0.0132708	0.0931512	-0.142465	0.886713	0.999929
ENSMUSG00000014905.5	Dnajb9	849.165	0.0348375	0.072795	0.478571	0.632244	0.999929
ENSMUSG00000014907.11	Naf1	265.262	-0.0627837	0.109819	-0.571704	0.567523	0.999929
ENSMUSG00000014932.16	Yes1	307.452	0.141003	0.1291	1.0922	0.274745	0.999929
ENSMUSG00000014956.16	Ppp1cb	7006.41	0.0478426	0.0408714	1.17056	0.241775	0.999929
ENSMUSG00000014959.13	Gorasp2	2265.18	-0.10212	0.0514968	-1.98305	0.0473623	0.999929
ENSMUSG00000014980.15	Tsen15	365.446	-0.103484	0.0936716	-1.10476	0.269265	0.999929
ENSMUSG00000015002.19	Efr3a	3035.6	-0.117797	0.116099	-1.01462	0.310285	0.999929
ENSMUSG00000015013.10	Trappc2l	547.193	-0.0601896	0.0934014	-0.644419	0.519304	0.999929
ENSMUSG00000015016.9	Acsf3	412.258	-0.0544298	0.0941677	-0.578009	0.563258	0.999929
ENSMUSG00000015023.8	Ddx19a	461.61	0.0222542	0.0941044	0.236484	0.813057	0.999929
ENSMUSG00000015027.12	Galns	168.589	-0.0658372	0.126183	-0.521758	0.601839	0.999929
ENSMUSG00000015053.15	Gata2	62.66	0.212174	0.232446	0.91279	0.361353	0.999929
ENSMUSG00000015083.12	C8g	17.4549	-0.0566155	0.358087	-0.158105	0.874374	0.999929
ENSMUSG00000015085.9	Entpd2	233.8	0.141756	0.132833	1.06717	0.285893	0.999929
ENSMUSG00000015087.15	Rabl6	3897.18	-0.00609177	0.0632578	-0.0963007	0.923282	0.999929
ENSMUSG00000015090.14	Ptgds	10882.3	0.0319389	0.319173	0.100068	0.92029	0.999929
ENSMUSG00000015092.10	Edf1	1890.01	-0.0789969	0.0639145	-1.23598	0.216467	0.999929
ENSMUSG00000015094.17	Npdc1	4507.55	-0.0821438	0.0577228	-1.42307	0.154715	0.999929
ENSMUSG00000015095.13	Fbxw5	2509.22	0.0242354	0.0760689	0.318598	0.750031	0.999929
ENSMUSG00000015112.16	Slc25a13	41.4333	0.0357314	0.255198	0.140015	0.888649	0.999929
ENSMUSG00000015120.16	Ube2i	1912.9	0.0286083	0.0558904	0.511864	0.608746	0.999929
ENSMUSG00000015126.10	Tsr3	344.653	-0.0259845	0.091335	-0.284497	0.77603	0.999929
ENSMUSG00000015127.15	Unkl	1242.66	0.0129064	0.0615035	0.209848	0.833787	0.999929
ENSMUSG00000015133.18	Lrrk1	118.672	0.043699	0.157266	0.277867	0.781115	0.999929
ENSMUSG00000015134.16	Aldh1a3	44.5584	0.00832899	0.328769	0.0253339	0.979789	0.999929
ENSMUSG00000015143.16	Actn1	2961.72	0.0988912	0.0814614	1.21396	0.224761	0.999929
ENSMUSG00000015149.15	Sirt2	5182.8	0.0608607	0.0758945	0.801911	0.422604	0.999929
ENSMUSG00000015165.17	Hnrnpl	4660.47	0.0106077	0.0613923	0.172785	0.86282	0.999929
ENSMUSG00000015176.12	Nolc1	1447.47	-0.0363005	0.061544	-0.589829	0.555305	0.999929
ENSMUSG00000015189.13	Casd1	1609.41	0.0261224	0.0717532	0.364059	0.715814	0.999929
ENSMUSG00000015202.14	Cnksr3	246.755	0.167285	0.123311	1.35661	0.174906	0.999929
ENSMUSG00000015214.15	Mtmr1	1169.52	-0.0217312	0.0736663	-0.294995	0.767998	0.999929
ENSMUSG00000015217.12	Hmgb3	779.11	0.0882476	0.0903722	0.976491	0.328821	0.999929
ENSMUSG00000015222.19	Map2	30371.6	0.119022	0.0935268	1.2726	0.20316	0.999929
ENSMUSG00000015224.11	Cyp2j9	493.448	0.231171	0.102373	2.25812	0.0239382	0.999929
ENSMUSG00000015243.5	Abca1	1054.16	0.20148	0.099749	2.01987	0.0433967	0.999929
ENSMUSG00000015247.11	Nipsnap3b	199.608	0.0428235	0.100142	0.427626	0.668923	0.999929
ENSMUSG00000015289.5	Lage3	237.619	-0.112126	0.130774	-0.857399	0.391224	0.999929
ENSMUSG00000015290.16	Ubl4a	1799.17	0.00192799	0.0527031	0.0365821	0.970818	0.999929
ENSMUSG00000015291.11	Gdi1	14032	-0.0442681	0.0577341	-0.766759	0.443225	0.999929
ENSMUSG00000015305.7	Sash1	2126.43	0.166072	0.121135	1.37097	0.170385	0.999929
ENSMUSG00000015312.10	Gadd45b	213.705	-0.0510608	0.132373	-0.385732	0.699695	0.999929
ENSMUSG00000015335.17	Zdhhc12	142.066	-0.192335	0.140978	-1.36429	0.172475	0.999929
ENSMUSG00000015337.6	Endog	160.088	-0.140867	0.121268	-1.16162	0.24539	0.999929
ENSMUSG00000015340.11	Cybb	12.4809	0.651515	0.419845	1.5518	0.12071	0.999929
ENSMUSG00000015341.18	Golga7	2404.46	-0.00334824	0.0574329	-0.0582982	0.953511	0.999929
ENSMUSG00000015342.7	Xk	576.701	-0.0407815	0.0862584	-0.472783	0.636368	0.999929
ENSMUSG00000015354.9	Pcolce2	80.9927	-0.0325044	0.241377	-0.134662	0.892879	0.999929
ENSMUSG00000015357.11	Clpx	572.849	-0.0763222	0.077231	-0.988233	0.323038	0.999929
ENSMUSG00000015363.14	Trabd	404.617	0.0707101	0.0931843	0.75882	0.44796	0.999929
ENSMUSG00000015377.11	Dennd6b	1730.28	-0.0422263	0.0923513	-0.457236	0.647501	0.999929
ENSMUSG00000015396.5	Cd83	192.937	-0.119003	0.132476	-0.898299	0.369026	0.999929
ENSMUSG00000015405.16	Ace2	59.9029	0.0567916	0.186949	0.303781	0.761295	0.999929
ENSMUSG00000015451.17	C4a	58.0222	-0.139212	0.186391	-0.746882	0.455135	0.999929
ENSMUSG00000015452.15	Ager	12.7261	0.0798844	0.401772	0.19883	0.842396	0.999929
ENSMUSG00000015461.16	Atf6b	1695.8	-0.0178467	0.0712956	-0.25032	0.80234	0.999929
ENSMUSG00000015467.15	Egfl8	37.9822	0.097407	0.226847	0.429395	0.667636	0.999929
ENSMUSG00000015468.15	Notch4	149.869	0.133601	0.206427	0.647206	0.517499	0.999929
ENSMUSG00000015474.17	Ppt2	599.634	-0.0467394	0.086808	-0.538423	0.590285	0.999929
ENSMUSG00000015476.7	Prrt1	4038.54	-0.0445937	0.0819333	-0.544268	0.586257	0.999929
ENSMUSG00000015478.14	Rnf5	1288.79	0.020131	0.0589336	0.341588	0.732661	0.999929
ENSMUSG00000015484.4	Fam163a	280.969	0.0368471	0.156131	0.236001	0.813432	0.999929
ENSMUSG00000015488.15	Cacfd1	1023.53	-0.0334997	0.0653142	-0.5129	0.608021	0.999929
ENSMUSG00000015501.11	Hivep2	11529.2	0.0396931	0.0907489	0.437394	0.661825	0.999929
ENSMUSG00000015522.19	Arnt	1071.82	-0.051672	0.0816212	-0.633071	0.526687	0.999929
ENSMUSG00000015536.15	Mocs2	937.883	-0.00775913	0.0716021	-0.108365	0.913707	0.999929
ENSMUSG00000015542.18	Nat9	292.076	-0.0605784	0.121535	-0.498444	0.618171	0.999929
ENSMUSG00000015568.17	Lpl	539.818	0.29652	0.199079	1.48946	0.136366	0.999929
ENSMUSG00000015575.16	Atp6v0e	460.361	0.113017	0.0783195	1.44302	0.149014	0.999929
ENSMUSG00000015597.18	Zfp318	1685.12	-0.055092	0.05857	-0.940619	0.3469	0.999929
ENSMUSG00000015599.10	Ttbk1	7204.76	0.111639	0.0945278	1.18102	0.237595	0.999929
ENSMUSG00000015605.7	Srf	999.711	0.135517	0.0807406	1.67843	0.0932632	0.999929
ENSMUSG00000015647.10	Lama5	294.851	-0.0600175	0.115183	-0.521063	0.602323	0.999929
ENSMUSG00000015653.14	Steap2	376.93	0.135959	0.123935	1.09701	0.272636	0.999929
ENSMUSG00000015656.18	Hspa8	43967.9	-0.110223	0.0728125	-1.51379	0.130079	0.999929
ENSMUSG00000015659.13	Serac1	459.024	-0.0909105	0.101331	-0.89716	0.369634	0.999929
ENSMUSG00000015668.14	Pdzd11	622.223	-0.0541117	0.0713747	-0.758136	0.44837	0.999929
ENSMUSG00000015671.12	Psma2	1611.82	-0.0784008	0.0666632	-1.17607	0.239565	0.999929
ENSMUSG00000015672.5	Mrpl32	348.589	-0.0918851	0.0808765	-1.13612	0.255908	0.999929
ENSMUSG00000015697.15	Setdb1	1293.55	0.0378545	0.0614648	0.615873	0.537978	0.999929
ENSMUSG00000015702.14	Anxa9	13.8165	0.00597864	0.391465	0.0152725	0.987815	0.999929
ENSMUSG00000015709.10	Arnt2	10187.7	0.0760412	0.0639347	1.18936	0.234299	0.999929
ENSMUSG00000015711.9	Prune1	817.883	-0.0119482	0.0728686	-0.163969	0.869756	0.999929
ENSMUSG00000015714.12	Cers2	1625.03	0.0625754	0.0961549	0.650778	0.51519	0.999929
ENSMUSG00000015733.14	Capza2	4687	0.0222145	0.0451567	0.491943	0.62276	0.999929
ENSMUSG00000015745.10	Plekho1	1118.92	-0.0288359	0.143071	-0.20155	0.840269	0.999929
ENSMUSG00000015747.6	Vps45	716.788	-0.0236183	0.0665949	-0.354656	0.722847	0.999929
ENSMUSG00000015748.14	Prpf3	489.066	0.00524897	0.0997788	0.0526061	0.958046	0.999929
ENSMUSG00000015749.13	Anp32e	2445.89	-0.0295678	0.0644187	-0.458994	0.646238	0.999929
ENSMUSG00000015750.16	Aph1a	1295.69	0.0522777	0.0712122	0.734112	0.462881	0.999929
ENSMUSG00000015755.17	Tab2	1781.8	0.0617105	0.064067	0.963218	0.335438	0.999929
ENSMUSG00000015757.11	Ppil4	956.551	-0.00489585	0.0675064	-0.0725242	0.942185	0.999929
ENSMUSG00000015759.12	Cnih1	1322.36	-0.0443508	0.0686052	-0.646464	0.517979	0.999929
ENSMUSG00000015766.15	Eps8	777.67	0.00935197	0.135413	0.0690625	0.94494	0.999929
ENSMUSG00000015776.13	Med22	655.232	0.0406393	0.0769276	0.52828	0.597305	0.999929
ENSMUSG00000015790.17	Surf1	919.243	0.00473116	0.0604062	0.0783224	0.937572	0.999929
ENSMUSG00000015804.15	Med28	941.863	-0.0887823	0.0753945	-1.17757	0.238968	0.999929
ENSMUSG00000015806.13	Qdpr	2202.19	-0.0613524	0.0896227	-0.684564	0.493619	0.999929
ENSMUSG00000015829.14	Tnr	8068.87	-0.0197948	0.069528	-0.284703	0.775871	0.999929
ENSMUSG00000015837.16	Sqstm1	9423.34	-0.0583627	0.066427	-0.878598	0.379619	0.999929
ENSMUSG00000015839.7	Nfe2l2	318.038	0.163372	0.113402	1.44065	0.149685	0.999929
ENSMUSG00000015843.11	Rxrg	599.868	0.705242	0.544277	1.29574	0.195065	0.999929
ENSMUSG00000015846.16	Rxra	784.882	0.0454151	0.0790871	0.574241	0.565805	0.999929
ENSMUSG00000015850.12	Adamtsl4	140.731	-0.111607	0.154164	-0.723951	0.469096	0.999929
ENSMUSG00000015852.14	Fcrls	735.95	0.0949433	0.147561	0.643415	0.519955	0.999929
ENSMUSG00000015869.17	Prpsap1	746.289	-0.108088	0.0753892	-1.43374	0.151648	0.999929
ENSMUSG00000015879.9	Fam184b	263.633	0.226558	0.129638	1.74761	0.0805309	0.999929
ENSMUSG00000015882.19	Lcorl	634.081	0.0563892	0.0908552	0.620649	0.534831	0.999929
ENSMUSG00000015889.9	Lta4h	816.363	0.0373482	0.0794645	0.469999	0.638356	0.999929
ENSMUSG00000015890.3	Amdhd1	12.5797	-0.0946512	0.483505	-0.195761	0.844797	0.999929
ENSMUSG00000015932.9	Dstn	3740.48	-0.065211	0.0533847	-1.22153	0.221885	0.999929
ENSMUSG00000015937.16	Macroh2a1	1464.11	0.0220582	0.0624995	0.352934	0.724138	0.999929
ENSMUSG00000015942.10	Gtf2ird2	374.739	-0.110019	0.0948261	-1.16022	0.245959	0.999929
ENSMUSG00000015943.12	Bola1	117.985	0.170896	0.138971	1.22972	0.218801	0.999929
ENSMUSG00000015944.10	Castor2	4776.16	0.0379924	0.0736216	0.51605	0.60582	0.999929
ENSMUSG00000015947.11	Fcgr1	79.3103	0.137254	0.18761	0.731594	0.464417	0.999929
ENSMUSG00000015950.14	Ncf1	170.726	0.148473	0.144195	1.02967	0.303166	0.999929
ENSMUSG00000015961.9	Adss	1871.78	0.0280416	0.0602537	0.465392	0.641651	0.999929
ENSMUSG00000015966.18	Il17rb	21.1763	0.0745611	0.32047	0.232662	0.816024	0.999929
ENSMUSG00000015968.19	Cacna1d	1748.59	-0.0522024	0.0776567	-0.67222	0.501444	0.999929
ENSMUSG00000015970.20	Chdh	72.3468	0.0264502	0.229651	0.115175	0.908306	0.999929
ENSMUSG00000015971.6	Actr8	1065.77	-0.0128355	0.0533541	-0.240572	0.809887	0.999929
ENSMUSG00000015980.15	Lrrc27	137.268	-0.0455855	0.134058	-0.340044	0.733823	0.999929
ENSMUSG00000015981.13	Stk32c	3466.82	0.0310933	0.0532615	0.583786	0.559365	0.999929
ENSMUSG00000015994.11	Fnta	820.165	0.0356265	0.0729466	0.488392	0.625273	0.999929
ENSMUSG00000016018.5	Mtrex	1401.91	-0.0548229	0.0833974	-0.657369	0.510944	0.999929
ENSMUSG00000016024.10	Lbp	89.3029	0.0726022	0.311771	0.23287	0.815862	0.999929
ENSMUSG00000016028.12	Celsr1	219.994	-0.0450861	0.228826	-0.197032	0.843802	0.999929
ENSMUSG00000016087.14	Fli1	80.9508	0.242779	0.189479	1.28129	0.200091	0.999929
ENSMUSG00000016128.15	Stard13	259.097	0.115508	0.119557	0.966134	0.333977	0.999929
ENSMUSG00000016150.16	Tenm1	1314.28	-0.132353	0.168224	-0.786765	0.43142	0.999929
ENSMUSG00000016179.12	Camk1g	1073.23	0.0493582	0.132878	0.371456	0.710298	0.999929
ENSMUSG00000016181.10	Utp25	474.146	0.0444116	0.10653	0.416891	0.676758	0.999929
ENSMUSG00000016194.15	Hsd11b1	473.012	-0.00144545	0.110389	-0.0130941	0.989553	0.999929
ENSMUSG00000016200.15	Syt14	572.457	0.0310401	0.108625	0.285756	0.775065	0.999929
ENSMUSG00000016206.7	H2-M3	43.6269	-0.111955	0.241295	-0.463974	0.642666	0.999929
ENSMUSG00000016239.12	Lonrf3	110.679	0.123956	0.210258	0.589542	0.555498	0.999929
ENSMUSG00000016252.8	Atp5e	1350.79	-0.0626313	0.11981	-0.522757	0.601144	0.999929
ENSMUSG00000016253.13	Nelfcd	860.62	-0.0997023	0.0743797	-1.34045	0.180099	0.999929
ENSMUSG00000016256.11	Ctsz	688.21	0.0642806	0.115406	0.556996	0.57753	0.999929
ENSMUSG00000016257.16	Prelid3b	891.967	-0.0476515	0.0655272	-0.727201	0.467103	0.999929
ENSMUSG00000016262.15	Sertad4	551.506	0.186414	0.120802	1.54314	0.122796	0.999929
ENSMUSG00000016308.13	Ube2a	835.796	-0.0741539	0.0651975	-1.13737	0.255382	0.999929
ENSMUSG00000016319.4	Slc25a5	4730.73	0.0064875	0.0733907	0.0883968	0.929561	0.999929
ENSMUSG00000016344.15	Ppdpf	884.488	0.0128553	0.0753418	0.170627	0.864517	0.999929
ENSMUSG00000016346.18	Kcnq2	13367.8	-0.00409421	0.0472823	-0.0865907	0.930997	0.999929
ENSMUSG00000016349.11	Eef1a2	24067	-0.0336467	0.0582348	-0.577776	0.563415	0.999929
ENSMUSG00000016356.19	Col20a1	112.035	-0.209706	0.157381	-1.33248	0.182704	0.999929
ENSMUSG00000016382.16	Pls3	3262.05	-0.132229	0.108921	-1.21399	0.224753	0.999929
ENSMUSG00000016386.16	Mpped2	789.441	0.17116	0.116029	1.47515	0.140173	0.999929
ENSMUSG00000016409.5	Nkap	356.501	0.0719628	0.0782653	0.919473	0.357848	0.999929
ENSMUSG00000016427.8	Ndufa1	1030.09	0.0226253	0.118056	0.191649	0.848017	0.999929
ENSMUSG00000016477.19	E2f3	781.736	0.0299451	0.0667108	0.44888	0.653518	0.999929
ENSMUSG00000016481.16	Cr1l	449.827	-0.0291417	0.0733589	-0.397249	0.691184	0.999929
ENSMUSG00000016487.16	Ppfibp1	971.604	0.0345368	0.0904041	0.382027	0.702442	0.999929
ENSMUSG00000016493.14	Cd46	207.216	-0.0644855	0.167943	-0.383972	0.700999	0.999929
ENSMUSG00000016494.10	Cd34	2103.19	-0.0577699	0.14366	-0.40213	0.687588	0.999929
ENSMUSG00000016495.13	Plgrkt	269.823	-0.11694	0.101732	-1.14949	0.250354	0.999929
ENSMUSG00000016496.8	Cd274	35.4537	0.0618803	0.294906	0.209831	0.8338	0.999929
ENSMUSG00000016503.19	Gtf3a	414.001	-0.167785	0.099638	-1.68395	0.0921921	0.999929
ENSMUSG00000016510.12	Mtif3	340.515	-0.0370322	0.0869853	-0.425729	0.670305	0.999929
ENSMUSG00000016520.8	Lnx2	140.715	0.140561	0.143902	0.976786	0.328675	0.999929
ENSMUSG00000016526.9	Dyrk3	268.72	-0.0176649	0.183118	-0.0964671	0.92315	0.999929
ENSMUSG00000016528.11	Mapkapk2	714.271	-0.0162462	0.0796009	-0.204096	0.838278	0.999929
ENSMUSG00000016534.16	Lamp2	1626.28	0.104332	0.0618353	1.68726	0.0915537	0.999929
ENSMUSG00000016541.11	Atxn10	4831.57	-0.0851909	0.0648264	-1.31414	0.1888	0.999929
ENSMUSG00000016552.14	Foxred2	577.432	-0.100038	0.110915	-0.90194	0.367089	0.999929
ENSMUSG00000016554.10	Eif3d	1549.32	-0.0664356	0.0564043	-1.17785	0.238858	0.999929
ENSMUSG00000016559.15	H3f3b	3200.01	-0.0318877	0.0773154	-0.412436	0.68002	0.999929
ENSMUSG00000016619.11	Nup50	996.779	0.00439121	0.0774188	0.0567202	0.954768	0.999929
ENSMUSG00000016624.16	Phf21b	408.442	0.177426	0.156774	1.13173	0.257747	0.999929
ENSMUSG00000016637.8	Ift27	371.42	-0.102339	0.0892388	-1.1468	0.251464	0.999929
ENSMUSG00000016664.17	Pacsin2	1473.83	0.0102074	0.0626485	0.162932	0.870572	0.999929
ENSMUSG00000016757.12	Ttll12	452.944	-0.0177623	0.0882241	-0.201331	0.840439	0.999929
ENSMUSG00000016763.16	Scube1	2337.73	-0.0723899	0.149586	-0.483935	0.628432	0.999929
ENSMUSG00000016831.13	Tox4	1929.18	-0.0688727	0.0507083	-1.35821	0.174396	0.999929
ENSMUSG00000016833.15	Mrps18c	287.435	-0.0702597	0.0966704	-0.726797	0.46735	0.999929
ENSMUSG00000016918.16	Sulf1	585.928	0.0639971	0.134489	0.475855	0.634178	0.999929
ENSMUSG00000016921.15	Srsf6	2960.88	0.0523305	0.0657274	0.796175	0.42593	0.999929
ENSMUSG00000016933.18	Plcg1	2544.68	0.00325246	0.068291	0.0476265	0.962014	0.999929
ENSMUSG00000016940.19	Kctd2	1276.52	-0.039912	0.0647718	-0.616194	0.537766	0.999929
ENSMUSG00000016942.7	Tmprss6	14.0237	0.609971	0.465841	1.3094	0.1904	0.999929
ENSMUSG00000016946.7	Kctd5	595.84	0.0734348	0.0701432	1.04693	0.295133	0.999929
ENSMUSG00000016984.8	Etaa1	189.316	0.00562963	0.116939	0.0481414	0.961604	0.999929
ENSMUSG00000016995.18	Matn4	226.841	0.030191	0.15006	0.201193	0.840548	0.999929
ENSMUSG00000017007.10	Rbpjl	16.1105	-0.199813	0.33695	-0.593005	0.553178	0.999929
ENSMUSG00000017009.4	Sdc4	1231.28	0.118514	0.148846	0.796217	0.425906	0.999929
ENSMUSG00000017057.10	Il13ra1	121.554	0.387706	0.17312	2.23951	0.0251225	0.999929
ENSMUSG00000017119.20	Nbr1	4260.47	0.0261268	0.0526046	0.496663	0.619427	0.999929
ENSMUSG00000017132.18	Cyth1	2169.49	-0.00706824	0.0668614	-0.105715	0.915809	0.999929
ENSMUSG00000017144.9	Rnd3	372.993	0.106369	0.122511	0.868238	0.385264	0.999929
ENSMUSG00000017146.13	Brca1	71.4756	0.0967901	0.185176	0.522691	0.601189	0.999929
ENSMUSG00000017167.7	Cntnap1	8925.15	0.0664074	0.0924676	0.718169	0.472653	0.999929
ENSMUSG00000017176.18	Nt5c3b	697.651	-0.0820543	0.071157	-1.15314	0.248851	0.999929
ENSMUSG00000017188.4	Coa3	1150.85	-0.0319738	0.0714106	-0.447746	0.654337	0.999929
ENSMUSG00000017210.15	Med24	3275.17	-0.00021242	0.0436893	-0.00486206	0.996121	0.999929
ENSMUSG00000017221.15	Psmd3	2848.71	0.0237414	0.0427129	0.555838	0.578322	0.999929
ENSMUSG00000017264.17	Exosc10	1060.02	-0.0776811	0.0569939	-1.36297	0.172891	0.999929
ENSMUSG00000017286.16	Glod4	852.272	-0.0105117	0.0851599	-0.123435	0.901762	0.999929
ENSMUSG00000017288.16	Vps53	1497.82	-0.00969058	0.076518	-0.126645	0.899222	0.999929
ENSMUSG00000017291.14	Taok1	4351.45	0.0646927	0.0663572	0.974917	0.329602	0.999929
ENSMUSG00000017299.14	Dnttip1	448.422	-0.109454	0.0783885	-1.39631	0.162623	0.999929
ENSMUSG00000017307.17	Acot8	186.366	-0.101595	0.113913	-0.891864	0.372466	0.999929
ENSMUSG00000017314.13	Mpp2	5795.61	-0.0466179	0.0543171	-0.858254	0.390752	0.999929
ENSMUSG00000017344.5	Vtn	1363.69	-0.0182913	0.132091	-0.138474	0.889866	0.999929
ENSMUSG00000017376.16	Nlk	3675.54	-0.0433757	0.0775708	-0.559176	0.576042	0.999929
ENSMUSG00000017386.11	Traf4	294.93	-0.0548786	0.146594	-0.374359	0.708137	0.999929
ENSMUSG00000017390.16	Aldoc	20718.9	0.166204	0.0721412	2.30386	0.0212302	0.999929
ENSMUSG00000017400.11	Stac2	3312.37	0.115621	0.172488	0.670313	0.502658	0.999929
ENSMUSG00000017404.13	Rpl19	5314.99	-0.0315695	0.0784419	-0.402457	0.687348	0.999929
ENSMUSG00000017405.15	Nek8	81.2229	-0.0630993	0.215377	-0.292971	0.769544	0.999929
ENSMUSG00000017412.16	Cacnb4	8121.02	0.0463425	0.10193	0.454653	0.649359	0.999929
ENSMUSG00000017417.15	Plxdc1	787.542	0.0875078	0.149736	0.584415	0.558941	0.999929
ENSMUSG00000017418.15	Arl5b	809.28	0.0975959	0.104292	0.935796	0.349378	0.999929
ENSMUSG00000017421.19	Zfp207	2670.25	0.0225351	0.0547311	0.411741	0.680529	0.999929
ENSMUSG00000017428.17	Psmd11	1691.16	-0.0290306	0.0514419	-0.564338	0.572524	0.999929
ENSMUSG00000017446.15	C1qtnf1	141.218	0.088189	0.214529	0.411082	0.681013	0.999929
ENSMUSG00000017453.5	Pipox	26.2555	0.304072	0.326378	0.931657	0.351514	0.999929
ENSMUSG00000017466.10	Timp2	6398.67	-0.170184	0.120232	-1.41546	0.156932	0.999929
ENSMUSG00000017478.16	Zc3h18	1199.93	-0.00424189	0.0673119	-0.0630184	0.949752	0.999929
ENSMUSG00000017485.12	Top2b	2934.4	0.0198384	0.0779995	0.25434	0.799233	0.999929
ENSMUSG00000017491.10	Rarb	526.036	0.69825	0.370805	1.88306	0.0596916	0.999929
ENSMUSG00000017493.13	Igfbp4	2297.35	-0.0236633	0.119865	-0.197416	0.843502	0.999929
ENSMUSG00000017499.16	Cdc6	13.7786	-0.234904	0.377548	-0.622183	0.533822	0.999929
ENSMUSG00000017548.16	Suz12	771.188	-0.0180029	0.0752386	-0.239278	0.81089	0.999929
ENSMUSG00000017550.15	Atad5	112.679	-0.0619083	0.151834	-0.407736	0.683467	0.999929
ENSMUSG00000017561.17	Crlf3	243.038	0.0353839	0.117939	0.300018	0.764163	0.999929
ENSMUSG00000017607.10	Tns4	9.69518	-0.205207	0.532021	-0.385712	0.69971	0.999929
ENSMUSG00000017615.13	Tnfaip1	1466.99	0.0325786	0.0558299	0.583533	0.559534	0.999929
ENSMUSG00000017631.20	Abr	16693.5	-0.0292341	0.0928611	-0.314815	0.752902	0.999929
ENSMUSG00000017639.14	Rab11fip4	12015.2	0.0589387	0.081259	0.725319	0.468256	0.999929
ENSMUSG00000017664.17	Slc35c2	1015.69	-0.0298088	0.0610953	-0.487906	0.625616	0.999929
ENSMUSG00000017667.10	Zfp334	656.171	-0.0423028	0.093586	-0.45202	0.651255	0.999929
ENSMUSG00000017670.17	Elmo2	5185.64	-0.0311008	0.0641111	-0.485108	0.6276	0.999929
ENSMUSG00000017677.12	Wsb1	1608.43	-0.00240073	0.0970394	-0.0247397	0.980263	0.999929
ENSMUSG00000017679.17	Ttpal	1954.78	-0.0675658	0.0601462	-1.12336	0.261285	0.999929
ENSMUSG00000017686.18	Rhot1	1900.11	-0.00458309	0.0632223	-0.0724917	0.942211	0.999929
ENSMUSG00000017692.9	Rhbdl3	443.135	0.247064	0.187282	1.31921	0.187099	0.999929
ENSMUSG00000017697.4	Ada	13.5907	-0.0218389	0.512317	-0.0426278	0.965998	0.999929
ENSMUSG00000017707.10	Serinc3	6336.37	-0.0294203	0.0604443	-0.486734	0.626447	0.999929
ENSMUSG00000017713.10	Tha1	92.0629	-0.031334	0.17178	-0.182408	0.855263	0.999929
ENSMUSG00000017715.12	Pgs1	1973.07	-0.0979917	0.0640246	-1.53053	0.125885	0.999929
ENSMUSG00000017716.16	Birc5	21.9813	-0.11066	0.380229	-0.291035	0.771024	0.999929
ENSMUSG00000017718.16	Afmid	37.4975	0.191056	0.380928	0.501555	0.615981	0.999929
ENSMUSG00000017721.16	Pigt	2163.5	-0.0311362	0.0545135	-0.571165	0.567888	0.999929
ENSMUSG00000017724.15	Etv4	297.447	0.0261908	0.164749	0.158974	0.87369	0.999929
ENSMUSG00000017734.16	Dbndd2	3179.82	-0.00109638	0.0847434	-0.0129376	0.989678	0.999929
ENSMUSG00000017737.3	Mmp9	30.7823	-0.595147	0.250722	-2.37373	0.0176094	0.999929
ENSMUSG00000017740.18	Slc12a5	18250.1	-0.0260165	0.0656224	-0.396457	0.691768	0.999929
ENSMUSG00000017747.14	Ghdc	158.274	-0.00305847	0.132527	-0.0230781	0.981588	0.999929
ENSMUSG00000017754.14	Pltp	852.458	0.0155773	0.0847463	0.183811	0.854162	0.999929
ENSMUSG00000017756.10	Slc12a7	134.562	-0.196681	0.156032	-1.26052	0.207482	0.999929
ENSMUSG00000017760.17	Ctsa	2424.57	0.0378201	0.0543358	0.696045	0.486401	0.999929
ENSMUSG00000017764.3	Zswim1	575.064	-0.0467197	0.0787826	-0.593021	0.553167	0.999929
ENSMUSG00000017765.18	Slc12a4	669.767	0.0850562	0.0946231	0.898895	0.368709	0.999929
ENSMUSG00000017774.20	Myo1c	477.148	-0.0668532	0.104696	-0.638544	0.52312	0.999929
ENSMUSG00000017776.16	Crk	3511.08	-0.0282209	0.0524115	-0.538448	0.590268	0.999929
ENSMUSG00000017778.15	Cox7c	1881.57	0.0327986	0.0941713	0.348287	0.727625	0.999929
ENSMUSG00000017781.18	Pitpna	8650.64	-0.0630859	0.067581	-0.933486	0.350569	0.999929
ENSMUSG00000017801.16	Mlx	628.694	-0.025803	0.0717426	-0.359661	0.7191	0.999929
ENSMUSG00000017802.15	Retreg3	1675.39	0.033569	0.050164	0.669184	0.503378	0.999929
ENSMUSG00000017817.12	Jph2	19.2082	0.187602	0.367572	0.51038	0.609785	0.999929
ENSMUSG00000017830.16	Dhx58	28.1313	-0.15212	0.295729	-0.51439	0.606979	0.999929
ENSMUSG00000017831.9	Rab5a	2419.05	0.0028807	0.0624754	0.0461094	0.963223	0.999929
ENSMUSG00000017837.13	Nkiras2	299.799	0.0534839	0.0904335	0.591417	0.554241	0.999929
ENSMUSG00000017843.15	Ppp2r5c	4875.49	0.0301276	0.036682	0.821318	0.411465	0.999929
ENSMUSG00000017858.13	Ift52	570.806	0.0351838	0.0669656	0.5254	0.599305	0.999929
ENSMUSG00000017861.12	Mybl2	27.8429	0.113628	0.287358	0.395424	0.69253	0.999929
ENSMUSG00000017868.17	Sgk2	63.0474	-0.0963942	0.193645	-0.497789	0.618633	0.999929
ENSMUSG00000017897.19	Eya2	46.9698	0.0816499	0.286825	0.284668	0.775899	0.999929
ENSMUSG00000017929.14	B4galt5	1748.69	-0.046663	0.0897103	-0.520152	0.602958	0.999929
ENSMUSG00000017943.16	Gdap1l1	1721.07	-0.0771919	0.0675587	-1.14259	0.253209	0.999929
ENSMUSG00000017969.14	Ptgis	28.068	-0.325004	0.348438	-0.932746	0.350951	0.999929
ENSMUSG00000017978.19	Cadps2	2973.11	-0.0555039	0.162005	-0.342605	0.731895	0.999929
ENSMUSG00000017999.17	Ddx27	615.762	-0.0703188	0.0960737	-0.731925	0.464214	0.999929
ENSMUSG00000018001.19	Cyth3	923.382	-0.00544044	0.0948339	-0.0573681	0.954252	0.999929
ENSMUSG00000018008.9	Cyth4	316.226	0.0492428	0.148016	0.332685	0.739372	0.999929
ENSMUSG00000018012.12	Rac3	328.415	0.0210624	0.119751	0.175885	0.860384	0.999929
ENSMUSG00000018040.10	Rrp7a	2330.22	-0.0300823	0.045484	-0.661383	0.508366	0.999929
ENSMUSG00000018042.19	Cyb5r3	1525.32	0.00389515	0.06722	0.0579463	0.953791	0.999929
ENSMUSG00000018068.14	Ints2	648.152	0.0505711	0.0740484	0.682946	0.494641	0.999929
ENSMUSG00000018076.13	Med13l	3432.65	0.114905	0.0944624	1.21641	0.223829	0.999929
ENSMUSG00000018102.6	H2bc4	485.679	0.15808	0.140719	1.12337	0.26128	0.999929
ENSMUSG00000018126.16	Baiap2l2	46.4215	0.236866	0.209835	1.12882	0.258973	0.999929
ENSMUSG00000018143.11	Mafk	212.82	-0.0329411	0.116084	-0.283768	0.776588	0.999929
ENSMUSG00000018160.16	Med1	1415.77	0.0522398	0.0643671	0.811591	0.417026	0.999929
ENSMUSG00000018166.9	Erbb3	501.044	0.09194	0.141718	0.648751	0.516499	0.999929
ENSMUSG00000018167.11	Stard3	759.418	0.0577546	0.0744943	0.775289	0.438169	0.999929
ENSMUSG00000018168.9	Ikzf3	7.39862	0.398872	0.5986	0.666342	0.505192	0.999929
ENSMUSG00000018169.13	Mfng	64.7351	0.146384	0.20242	0.72317	0.469576	0.999929
ENSMUSG00000018171.10	Vmp1	2744.79	-0.00723213	0.098366	-0.0735226	0.94139	0.999929
ENSMUSG00000018189.13	Uchl5	721.137	-0.0960365	0.102514	-0.936818	0.348852	0.999929
ENSMUSG00000018196.19	Glrx2	1420.97	-0.0327584	0.0488755	-0.670243	0.502703	0.999929
ENSMUSG00000018199.10	Ro60	1548.79	0.0567545	0.091159	0.622588	0.533555	0.999929
ENSMUSG00000018209.16	Stk4	1162.18	0.0768133	0.0786034	0.977227	0.328457	0.999929
ENSMUSG00000018217.13	Pmp22	508.489	0.00759961	0.109701	0.0692755	0.94477	0.999929
ENSMUSG00000018238.7	Gdf9	17.7183	-0.0192043	0.329397	-0.0583015	0.953509	0.999929
ENSMUSG00000018239.10	Zcchc10	125.036	0.0406148	0.130909	0.310253	0.756369	0.999929
ENSMUSG00000018286.7	Psmb6	1767.12	-0.0427848	0.0598493	-0.714875	0.474686	0.999929
ENSMUSG00000018287.13	Spag7	810.35	-1.73215e-05	0.0785834	-0.000220422	0.999824	0.999929
ENSMUSG00000018293.5	Pfn1	2226.95	-0.0705621	0.068517	-1.02985	0.303081	0.999929
ENSMUSG00000018322.11	Tomm34	1443.18	-0.0961421	0.0800551	-1.20095	0.229771	0.999929
ENSMUSG00000018326.10	Ywhab	13167.6	-0.0809023	0.0632798	-1.27848	0.201079	0.999929
ENSMUSG00000018334.19	Ksr1	1403.6	-0.0393217	0.14293	-0.275112	0.78323	0.999929
ENSMUSG00000018339.13	Gpx3	138.926	0.0151996	0.227027	0.0669507	0.946621	0.999929
ENSMUSG00000018340.14	Anxa6	2716.56	0.0119868	0.0700265	0.171176	0.864086	0.999929
ENSMUSG00000018347.17	Zkscan6	321.834	-0.0990886	0.101877	-0.972626	0.330739	0.999929
ENSMUSG00000018362.15	Kpna2	640.512	0.227773	0.141688	1.60757	0.10793	0.999929
ENSMUSG00000018363.17	Smurf2	878.421	0.145002	0.0659226	2.19959	0.0278363	0.999929
ENSMUSG00000018372.14	Cep95	207	-0.0638727	0.121126	-0.527325	0.597968	0.999929
ENSMUSG00000018377.11	Vezf1	873.917	0.0430836	0.0654465	0.658303	0.510343	0.999929
ENSMUSG00000018378.14	Cuedc1	775.926	-0.000129004	0.06434	-0.00200503	0.9984	0.999929
ENSMUSG00000018379.18	Srsf1	3775.82	0.0389379	0.0588553	0.661587	0.508236	0.999929
ENSMUSG00000018381.16	Abi3	109.385	0.214476	0.188349	1.13872	0.25482	0.999929
ENSMUSG00000018387.13	Shroom1	156.929	0.00209825	0.191543	0.0109545	0.99126	0.999929
ENSMUSG00000018395.20	Kif3a	2908.89	-0.0698513	0.0935602	-0.746591	0.45531	0.999929
ENSMUSG00000018398.19	Septin8	9870.29	-0.0916166	0.066305	-1.38174	0.16705	0.999929
ENSMUSG00000018401.18	Mtmr4	2471.15	0.094338	0.101523	0.929229	0.35277	0.999929
ENSMUSG00000018405.8	Mrm1	295.085	0.00535813	0.101402	0.0528407	0.957859	0.999929
ENSMUSG00000018411.18	Mapt	12932.5	-0.0391197	0.0597759	-0.65444	0.512829	0.999929
ENSMUSG00000018412.17	Kansl1	2596.74	0.0479247	0.0617222	0.776459	0.437478	0.999929
ENSMUSG00000018415.15	Gid4	2010.5	0.0743985	0.0727979	1.02199	0.306787	0.999929
ENSMUSG00000018417.15	Myo1b	1385.76	0.20192	0.110178	1.83267	0.0668517	0.999929
ENSMUSG00000018425.19	Dhx40	505.29	0.0429543	0.107323	0.400232	0.688986	0.999929
ENSMUSG00000018427.9	Ypel2	1947.73	0.110387	0.11293	0.97748	0.328332	0.999929
ENSMUSG00000018428.16	Akap1	1268.81	0.0678259	0.0631157	1.07463	0.282541	0.999929
ENSMUSG00000018433.15	Nol11	520.319	0.00904633	0.0832132	0.108713	0.91343	0.999929
ENSMUSG00000018442.14	Derl2	610.46	-0.0768887	0.0836402	-0.919278	0.35795	0.999929
ENSMUSG00000018446.9	C1qbp	856.079	-0.106284	0.0763646	-1.3918	0.163983	0.999929
ENSMUSG00000018449.13	Rpain	213.31	0.0101518	0.106921	0.0949473	0.924357	0.999929
ENSMUSG00000018451.8	6330403K07Rik	3296.03	-0.183691	0.244827	-0.750289	0.453081	0.999929
ENSMUSG00000018459.16	Slc13a3	453.53	-0.0252296	0.177602	-0.142057	0.887035	0.999929
ENSMUSG00000018470.9	Kcnab3	1842.75	-0.0517614	0.253078	-0.204527	0.837942	0.999929
ENSMUSG00000018474.19	Chd3	20597.1	0.0618904	0.0959677	0.644909	0.518986	0.999929
ENSMUSG00000018476.8	Kdm6b	872.033	0.107104	0.139164	0.769619	0.441526	0.999929
ENSMUSG00000018481.10	Appbp2	3032.88	0.00583196	0.068934	0.0846022	0.932578	0.999929
ENSMUSG00000018500.3	Adora2b	76.5681	0.128141	0.217749	0.58848	0.55621	0.999929
ENSMUSG00000018501.18	Ncor1	5992.96	0.0126098	0.0816764	0.154387	0.877304	0.999929
ENSMUSG00000018507.17	Trpv2	451.352	-0.101657	0.0979116	-1.03825	0.299153	0.999929
ENSMUSG00000018509.9	Cenpv	343.71	-0.0800853	0.10056	-0.796394	0.425803	0.999929
ENSMUSG00000018537.17	Pcgf2	595.777	0.0355103	0.0987216	0.359702	0.71907	0.999929
ENSMUSG00000018541.11	Cwc25	452.329	-0.0950751	0.0931965	-1.02016	0.307654	0.999929
ENSMUSG00000018547.9	Pip4k2b	5032.21	-0.0158762	0.0559735	-0.283639	0.776687	0.999929
ENSMUSG00000018548.16	Trim37	11773.3	0.036454	0.0561266	0.649496	0.516018	0.999929
ENSMUSG00000018554.14	Ybx2	72.3631	-0.308034	0.165671	-1.85931	0.0629827	0.999929
ENSMUSG00000018559.17	Ctdnep1	1673.38	0.00245095	0.0587906	0.0416894	0.966746	0.999929
ENSMUSG00000018565.18	Elp5	1325.4	-0.0533838	0.0536594	-0.994862	0.319803	0.999929
ENSMUSG00000018566.15	Slc2a4	25.451	0.467738	0.311785	1.50019	0.133565	0.999929
ENSMUSG00000018567.15	Gabarap	2543.2	-0.00459995	0.0643435	-0.0714906	0.943007	0.999929
ENSMUSG00000018572.11	Phf23	990.5	0.0351115	0.0947428	0.370598	0.710937	0.999929
ENSMUSG00000018574.15	Acadvl	889.365	-0.0334896	0.0756344	-0.442783	0.657923	0.999929
ENSMUSG00000018581.16	Dnah11	15.7671	0.25256	0.515898	0.489554	0.624449	0.999929
ENSMUSG00000018583.6	G3bp1	1939.51	-0.0295535	0.0534394	-0.553028	0.580244	0.999929
ENSMUSG00000018585.10	Atox1	520.44	-0.0598141	0.1103	-0.542284	0.587623	0.999929
ENSMUSG00000018589.9	Glra2	299.487	-0.0800981	0.15045	-0.532389	0.594456	0.999929
ENSMUSG00000018593.14	Sparc	6421.31	0.105439	0.103416	1.01956	0.307937	0.999929
ENSMUSG00000018599.6	Mief2	378.993	-0.0983329	0.0871506	-1.12831	0.259189	0.999929
ENSMUSG00000018604.19	Tbx3	41.5945	0.187558	0.228272	0.821641	0.411281	0.999929
ENSMUSG00000018634.11	Crhr1	760.885	-0.0933972	0.11108	-0.840808	0.400455	0.999929
ENSMUSG00000018648.16	Dusp14	1632.44	-0.0296852	0.111312	-0.266685	0.789712	0.999929
ENSMUSG00000018651.15	Tada2a	640.375	-0.126275	0.0705212	-1.7906	0.0733579	0.999929
ENSMUSG00000018654.18	Ikzf1	112.225	0.266421	0.162842	1.63607	0.101824	0.999929
ENSMUSG00000018659.13	Pnpo	1047.1	0.0165193	0.084802	0.194798	0.845551	0.999929
ENSMUSG00000018661.18	Cog1	1167.98	-0.0130799	0.0529743	-0.246909	0.804978	0.999929
ENSMUSG00000018666.14	Cbx1	773.34	-0.0366358	0.0668906	-0.547697	0.5839	0.999929
ENSMUSG00000018669.15	Cdk5rap3	570.835	0.0471127	0.0880566	0.535027	0.592631	0.999929
ENSMUSG00000018672.16	Copz2	61.4605	-0.0321144	0.21102	-0.152186	0.87904	0.999929
ENSMUSG00000018677.10	Slc25a39	1282.54	-0.0504041	0.0885064	-0.569497	0.569019	0.999929
ENSMUSG00000018678.14	Sp2	454.686	-0.00192694	0.092463	-0.0208401	0.983373	0.999929
ENSMUSG00000018697.15	Aatf	237.077	-0.116674	0.102445	-1.13889	0.254748	0.999929
ENSMUSG00000018707.14	Dync1h1	18456.9	-0.0443596	0.0933624	-0.475133	0.634692	0.999929
ENSMUSG00000018733.11	Pex12	160.952	-0.0247182	0.120471	-0.20518	0.837432	0.999929
ENSMUSG00000018736.15	Ndel1	1973.94	-0.0479597	0.054566	-0.87893	0.379439	0.999929
ENSMUSG00000018740.15	Slc25a35	221.794	-0.194521	0.127251	-1.52865	0.126352	0.999929
ENSMUSG00000018750.15	Zbtb4	3768	0.0612517	0.0737421	0.83062	0.406188	0.999929
ENSMUSG00000018752.20	Tnfsfm13	48.6131	0.323722	0.321949	1.00551	0.314653	0.999929
ENSMUSG00000018761.15	Mpdu1	769.265	0.067286	0.0706167	0.952834	0.340674	0.999929
ENSMUSG00000018765.6	Fxr2	3064.66	-0.061657	0.0441376	-1.39693	0.162436	0.999929
ENSMUSG00000018770.10	Atp5g3	3564.94	-0.0691436	0.0667712	-1.03553	0.300422	0.999929
ENSMUSG00000018774.14	Cd68	222.393	0.0914562	0.153727	0.594924	0.551894	0.999929
ENSMUSG00000018796.14	Acsl1	1547.35	0.0318243	0.0581907	0.546896	0.58445	0.999929
ENSMUSG00000018800.15	Abca5	1504.1	0.0200356	0.101803	0.196808	0.843978	0.999929
ENSMUSG00000018809.3	Smyd4	249.266	-0.0283413	0.0929272	-0.304984	0.760379	0.999929
ENSMUSG00000018819.11	Lsp1	132.554	0.179414	0.180294	0.995118	0.319679	0.999929
ENSMUSG00000018820.14	Zfyve27	2159.88	0.0341058	0.0520843	0.654819	0.512584	0.999929
ENSMUSG00000018821.4	Avpi1	465.52	-0.0360284	0.102558	-0.351298	0.725365	0.999929
ENSMUSG00000018822.8	Sfrp5	16.0466	0.309822	0.508575	0.609197	0.542394	0.999929
ENSMUSG00000018830.11	Myh11	118.109	-0.0441013	0.152839	-0.288548	0.772927	0.999929
ENSMUSG00000018841.18	Rad51d	404.114	0.0186037	0.104563	0.177918	0.858788	0.999929
ENSMUSG00000018845.15	Unc45b	28.937	0.102493	0.280693	0.365142	0.715006	0.999929
ENSMUSG00000018846.9	Pank3	2145.52	0.0883768	0.0793954	1.11312	0.265656	0.999929
ENSMUSG00000018848.5	Rars	853.76	-0.0743033	0.0691931	-1.07386	0.282888	0.999929
ENSMUSG00000018849.7	Wwc1	3568.67	0.0751828	0.0989665	0.75968	0.447446	0.999929
ENSMUSG00000018858.16	Mrpl58	742.651	-0.109678	0.0664639	-1.65019	0.0989045	0.999929
ENSMUSG00000018861.9	Fdxr	278.234	-0.0375019	0.115358	-0.325091	0.745112	0.999929
ENSMUSG00000018865.10	Sult4a1	13124.6	-0.0438302	0.0761503	-0.575575	0.564902	0.999929
ENSMUSG00000018882.13	Mrpl45	654.365	0.0220594	0.0734471	0.300343	0.763915	0.999929
ENSMUSG00000018899.18	Irf1	113.646	-0.189188	0.172307	-1.09798	0.272215	0.999929
ENSMUSG00000018900.8	Slc22a5	276.724	-0.107174	0.0942218	-1.13747	0.255344	0.999929
ENSMUSG00000018906.15	P4ha2	262.087	0.0271966	0.142918	0.190295	0.849078	0.999929
ENSMUSG00000018909.16	Arrb1	10904.3	0.113666	0.0757362	1.50081	0.133405	0.999929
ENSMUSG00000018920.12	Cxcl16	22.0016	-0.119118	0.418806	-0.284422	0.776087	0.999929
ENSMUSG00000018921.12	Pelp1	841.757	0.0467669	0.0683199	0.684529	0.493641	0.999929
ENSMUSG00000018923.14	Med11	164.725	-0.274912	0.14809	-1.85639	0.0633977	0.999929
ENSMUSG00000018927.4	Ccl6	33.5531	0.0235652	0.303761	0.077578	0.938164	0.999929
ENSMUSG00000018931.4	Natd1	448.79	0.054794	0.0801079	0.684003	0.493973	0.999929
ENSMUSG00000018932.10	Map2k3	275.62	0.103996	0.157636	0.65972	0.509434	0.999929
ENSMUSG00000018965.12	Ywhah	22865.9	-0.0965935	0.0880296	-1.09728	0.272517	0.999929
ENSMUSG00000018974.8	Sart3	1070.28	-0.0343677	0.0739443	-0.464778	0.64209	0.999929
ENSMUSG00000018983.10	E2f2	28.7064	-0.164047	0.284639	-0.576335	0.564389	0.999929
ENSMUSG00000018995.13	Nars2	282.301	0.104003	0.130625	0.796197	0.425917	0.999929
ENSMUSG00000018999.15	Slc35b4	1834.11	0.0323238	0.0655888	0.492825	0.622136	0.999929
ENSMUSG00000019027.9	Dnah1	206.336	0.153348	0.113051	1.35645	0.174957	0.999929
ENSMUSG00000019039.15	Dalrd3	1511.23	-0.0856511	0.0776946	-1.10241	0.270284	0.999929
ENSMUSG00000019054.14	Fis1	2427.61	-0.0140263	0.070488	-0.198989	0.842271	0.999929
ENSMUSG00000019055.16	Plod1	715.418	0.061429	0.0838725	0.732409	0.463919	0.999929
ENSMUSG00000019066.14	Rab3d	345.252	-0.132305	0.10578	-1.25075	0.211026	0.999929
ENSMUSG00000019080.9	Mfsd3	147.997	-0.18839	0.151103	-1.24677	0.212483	0.999929
ENSMUSG00000019082.19	Slc25a22	7522.58	-0.0963283	0.0614505	-1.56758	0.11698	0.999929
ENSMUSG00000019087.14	Atp6ap1	8868.89	-0.081214	0.0527811	-1.53869	0.123879	0.999929
ENSMUSG00000019088.15	Dnase1l1	19.0143	0.0954553	0.310831	0.307097	0.758769	0.999929
ENSMUSG00000019102.11	Aldh3a1	31.9961	0.278094	0.260435	1.06781	0.285607	0.999929
ENSMUSG00000019122.9	Ccl9	47.4382	0.199072	0.250488	0.794735	0.426768	0.999929
ENSMUSG00000019124.11	Scrn1	8201.36	0.0484028	0.0563319	0.859243	0.390206	0.999929
ENSMUSG00000019132.12	BC005537	5741.67	0.0512682	0.0356608	1.43766	0.15053	0.999929
ENSMUSG00000019139.11	Isyna1	552.936	0.074079	0.106763	0.693862	0.487769	0.999929
ENSMUSG00000019143.16	Hars2	538.926	-0.0585158	0.0810346	-0.722109	0.470228	0.999929
ENSMUSG00000019146.3	Cacng2	2842.53	-0.0241143	0.0986241	-0.244507	0.806838	0.999929
ENSMUSG00000019158.10	Tmem160	400.752	-0.0774692	0.112663	-0.687618	0.491693	0.999929
ENSMUSG00000019173.12	Rab5c	3363.65	0.0469793	0.0473669	0.991817	0.321287	0.999929
ENSMUSG00000019179.11	Mdh2	6273.1	-0.0763941	0.0587093	-1.30123	0.19318	0.999929
ENSMUSG00000019188.17	H13	1349.47	-0.0997562	0.062781	-1.58896	0.11207	0.999929
ENSMUSG00000019189.14	Rnf145	2498.75	-0.0448467	0.0538177	-0.833307	0.404672	0.999929
ENSMUSG00000019194.16	Scn1b	10072.8	-0.0533914	0.108486	-0.492149	0.622614	0.999929
ENSMUSG00000019210.11	Atp6v1e1	7276.48	-0.0428409	0.0736967	-0.581313	0.561029	0.999929
ENSMUSG00000019214.15	Chtf18	32.195	-0.207882	0.292384	-0.71099	0.477091	0.999929
ENSMUSG00000019232.15	Etnppl	454.053	0.643434	0.326602	1.97008	0.0488286	0.999929
ENSMUSG00000019235.10	Rps6kl1	985.241	-0.0817413	0.0802605	-1.01845	0.308464	0.999929
ENSMUSG00000019254.17	Ppp1r12c	2758.7	0.0300479	0.0748498	0.401443	0.688094	0.999929
ENSMUSG00000019256.18	Ahr	318.827	-0.0731183	0.112296	-0.651123	0.514967	0.999929
ENSMUSG00000019261.4	Map1s	1325.92	-0.0180236	0.0647227	-0.278474	0.780649	0.999929
ENSMUSG00000019295.9	Tmem129	676.281	-0.0225819	0.0950787	-0.237507	0.812263	0.999929
ENSMUSG00000019297.10	Nop9	254.413	-0.109082	0.0990606	-1.10116	0.270827	0.999929
ENSMUSG00000019302.17	Atp6v0a1	15804.5	-0.0662555	0.0523862	-1.26475	0.205961	0.999929
ENSMUSG00000019303.15	Psmc3ip	72.0564	-0.177331	0.787565	-0.225164	0.821851	0.999929
ENSMUSG00000019312.11	Grb7	32.2165	0.228335	0.373007	0.612148	0.54044	0.999929
ENSMUSG00000019320.15	Noxo1	36.4187	-0.0107937	0.238616	-0.0452346	0.96392	0.999929
ENSMUSG00000019326.15	Aoc3	22.3962	0.132836	0.368282	0.360691	0.718331	0.999929
ENSMUSG00000019338.14	Zfp687	836.733	0.0226655	0.0713177	0.317811	0.750629	0.999929
ENSMUSG00000019359.15	Gdpd2	131.52	-0.337759	0.212433	-1.58996	0.111844	0.999929
ENSMUSG00000019362.9	D8Ertd738e	915.047	-0.0506913	0.0914988	-0.554011	0.579572	0.999929
ENSMUSG00000019370.11	Calm3	42806	-0.0144932	0.0470525	-0.308022	0.758065	0.999929
ENSMUSG00000019373.12	Cops3	1179	-0.09211	0.0595697	-1.54626	0.122043	0.999929
ENSMUSG00000019428.17	Fkbp8	7713.35	0.0091809	0.0535998	0.171286	0.863999	0.999929
ENSMUSG00000019432.16	Ddx39b	3614.77	0.00652645	0.0483045	0.135111	0.892524	0.999929
ENSMUSG00000019433.10	Gipc1	1987.72	0.0407965	0.0670203	0.608719	0.542711	0.999929
ENSMUSG00000019437.18	Tlcd1	506.151	0.198192	0.100915	1.96394	0.0495369	0.999929
ENSMUSG00000019461.13	Plscr3	378.901	-0.0257807	0.0918235	-0.280764	0.778891	0.999929
ENSMUSG00000019464.7	Ptger1	45.2163	0.0793629	0.248209	0.319742	0.749164	0.999929
ENSMUSG00000019467.16	Arhgef25	3941.02	-0.0794064	0.0840668	-0.944564	0.344882	0.999929
ENSMUSG00000019470.13	Xab2	919.447	-0.0173494	0.0611695	-0.283628	0.776695	0.999929
ENSMUSG00000019471.11	Cdc37	2924.58	-0.0864975	0.0503221	-1.71888	0.0856365	0.999929
ENSMUSG00000019478.18	Rab4a	779.922	0.0503498	0.078632	0.640322	0.521963	0.999929
ENSMUSG00000019487.12	Trip10	120.187	-0.118176	0.15333	-0.770731	0.440866	0.999929
ENSMUSG00000019494.15	Cops6	1673.89	-0.0321932	0.0598873	-0.537563	0.590879	0.999929
ENSMUSG00000019505.8	Ubb	33954.8	-0.0334834	0.0570622	-0.586787	0.557347	0.999929
ENSMUSG00000019518.12	Ap4m1	476.716	0.050048	0.0863217	0.579785	0.56206	0.999929
ENSMUSG00000019528.19	Gyg	596.223	-0.129622	0.0724241	-1.78977	0.0734916	0.999929
ENSMUSG00000019539.12	Rcn3	93.9927	0.0882993	0.216077	0.408647	0.682799	0.999929
ENSMUSG00000019558.15	Slc6a8	2710.04	0.0389616	0.0622094	0.626298	0.53112	0.999929
ENSMUSG00000019564.13	Arid3a	154.434	-0.054961	0.123517	-0.444965	0.656345	0.999929
ENSMUSG00000019577.7	Pdk4	185.725	0.255675	0.157318	1.6252	0.104119	0.999929
ENSMUSG00000019578.12	Ubxn6	1751.3	0.00314293	0.0482299	0.0651655	0.948042	0.999929
ENSMUSG00000019579.14	Mydgf	716.365	-0.0460186	0.0817007	-0.563259	0.573259	0.999929
ENSMUSG00000019590.17	Cyb561	1647.13	-0.109851	0.0796544	-1.37909	0.167866	0.999929
ENSMUSG00000019647.17	Sema6a	1373.79	0.0134444	0.0882376	0.152366	0.878898	0.999929
ENSMUSG00000019659.9	Ccdc12	570.606	0.0199505	0.0901165	0.221385	0.824793	0.999929
ENSMUSG00000019689.5	Fmc1	205.445	0.0666125	0.107032	0.622363	0.533703	0.999929
ENSMUSG00000019699.17	Akt3	4433.53	0.0522988	0.0820364	0.637507	0.523795	0.999929
ENSMUSG00000019710.14	Mrpl24	721.539	-0.00976183	0.0862864	-0.113133	0.909925	0.999929
ENSMUSG00000019715.15	Gle1	1255.68	0.00755605	0.0575065	0.131395	0.895463	0.999929
ENSMUSG00000019718.9	L3hypdh	38.4014	0.124725	0.272542	0.457634	0.647215	0.999929
ENSMUSG00000019726.13	Lyst	1890.5	0.0942417	0.117076	0.80496	0.420843	0.999929
ENSMUSG00000019731.14	Slc35e1	1916.55	0.0287488	0.0725503	0.396261	0.691913	0.999929
ENSMUSG00000019732.15	Calr3	17.6511	-0.13737	0.325083	-0.42257	0.672609	0.999929
ENSMUSG00000019734.17	Tmc4	102.491	0.133836	0.176889	0.756609	0.449284	0.999929
ENSMUSG00000019737.15	Syne4	80.5472	0.180172	0.182008	0.989911	0.322218	0.999929
ENSMUSG00000019738.16	Polr2i	277.408	-0.0906723	0.102735	-0.882586	0.37746	0.999929
ENSMUSG00000019761.11	Krt10	135.094	0.323557	0.290012	1.11567	0.264564	0.999929
ENSMUSG00000019763.12	Rmnd1	715.996	-0.0995459	0.0940942	-1.05794	0.290084	0.999929
ENSMUSG00000019768.17	Esr1	71.282	-0.020255	0.266681	-0.0759524	0.939457	0.999929
ENSMUSG00000019772.6	Vip	973.644	-0.0618332	0.109276	-0.565844	0.5715	0.999929
ENSMUSG00000019773.8	Fbxo5	19.9001	-0.26413	0.362427	-0.728779	0.466137	0.999929
ENSMUSG00000019774.9	Mtrf1l	103.497	0.121618	0.136106	0.893558	0.371558	0.999929
ENSMUSG00000019775.18	Rgs17	2053.3	-0.108299	0.11621	-0.931931	0.351372	0.999929
ENSMUSG00000019777.17	Hdac2	1638.28	-0.0306534	0.0580693	-0.527877	0.597585	0.999929
ENSMUSG00000019779.16	Frk	14.5342	-0.12784	0.384563	-0.332428	0.739566	0.999929
ENSMUSG00000019782.11	Rwdd1	647.038	-0.0945186	0.0754926	-1.25203	0.21056	0.999929
ENSMUSG00000019785.15	Clvs2	624.276	-0.0110027	0.0919131	-0.119707	0.904715	0.999929
ENSMUSG00000019789.10	Hey2	99.4978	0.332735	0.151754	2.1926	0.0283362	0.999929
ENSMUSG00000019790.18	Stxbp5	3424.93	0.0124993	0.0781623	0.159915	0.872948	0.999929
ENSMUSG00000019791.13	Hint3	162.121	0.0517138	0.160217	0.322773	0.746867	0.999929
ENSMUSG00000019792.9	Trmt11	129.239	0.0437099	0.129482	0.337576	0.735683	0.999929
ENSMUSG00000019794.14	Katna1	227.218	0.130341	0.102109	1.27649	0.201781	0.999929
ENSMUSG00000019795.18	Pcmt1	3258.99	-0.0785058	0.06998	-1.12183	0.261934	0.999929
ENSMUSG00000019796.13	Lrp11	4010.93	-0.0645366	0.0728847	-0.885462	0.375907	0.999929
ENSMUSG00000019797.12	Mtres1	351.334	-0.0712223	0.0915504	-0.777958	0.436594	0.999929
ENSMUSG00000019802.14	Sec63	2235.78	-0.0484218	0.0493093	-0.982003	0.326098	0.999929
ENSMUSG00000019803.12	Nr2e1	392.461	0.216626	0.125258	1.72944	0.0837311	0.999929
ENSMUSG00000019804.13	Snx3	2814.28	-0.00792525	0.0568731	-0.13935	0.889174	0.999929
ENSMUSG00000019806.14	Aig1	798.936	-0.0874377	0.0740341	-1.18105	0.237585	0.999929
ENSMUSG00000019808.9	Adat2	81.3486	-0.139565	0.188423	-0.740701	0.458875	0.999929
ENSMUSG00000019809.17	Pex3	558.694	-0.0899987	0.0779763	-1.15418	0.248426	0.999929
ENSMUSG00000019810.16	Fuca2	856.606	0.00763637	0.060588	0.126038	0.899702	0.999929
ENSMUSG00000019813.17	Cep57l1	98.8969	0.278796	0.153308	1.81854	0.0689824	0.999929
ENSMUSG00000019814.6	Ltv1	324.133	0.0273086	0.0881917	0.309651	0.756827	0.999929
ENSMUSG00000019817.19	Plagl1	820.135	0.0898436	0.0820717	1.0947	0.27365	0.999929
ENSMUSG00000019818.16	Cd164	1448.01	0.0621956	0.0506564	1.22779	0.219525	0.999929
ENSMUSG00000019820.12	Utrn	1836.86	0.161955	0.0736393	2.19931	0.0278562	0.999929
ENSMUSG00000019822.13	Smpd2	279.603	0.0769912	0.136168	0.565412	0.571793	0.999929
ENSMUSG00000019823.18	Mical1	291.842	0.232191	0.13067	1.77693	0.0755797	0.999929
ENSMUSG00000019826.12	Zbtb24	288.842	0.0190718	0.0982773	0.194061	0.846128	0.999929
ENSMUSG00000019828.14	Grm1	1052.61	0.0073117	0.116721	0.0626428	0.950051	0.999929
ENSMUSG00000019831.15	Wasf1	6496.1	-0.0297278	0.0553222	-0.537358	0.59102	0.999929
ENSMUSG00000019832.6	Rab32	33.4931	0.073757	0.245978	0.299852	0.76429	0.999929
ENSMUSG00000019837.9	Gtf3c6	443.848	-0.0247678	0.08035	-0.308249	0.757893	0.999929
ENSMUSG00000019838.12	Slc16a10	74.3634	-0.0954872	0.197304	-0.48396	0.628414	0.999929
ENSMUSG00000019841.16	Rev3l	1140.38	-0.0236194	0.111837	-0.211194	0.832736	0.999929
ENSMUSG00000019842.7	Traf3ip2	10.6216	-0.298693	0.455885	-0.655195	0.512342	0.999929
ENSMUSG00000019843.15	Fyn	3320.69	0.0343724	0.0623039	0.55169	0.581161	0.999929
ENSMUSG00000019845.9	Tube1	61.3208	-0.0317182	0.174731	-0.181526	0.855955	0.999929
ENSMUSG00000019846.12	Lama4	329.029	-0.226756	0.10572	-2.14487	0.0319632	0.999929
ENSMUSG00000019848.15	Popdc3	16.1719	-0.570456	0.39807	-1.43305	0.151842	0.999929
ENSMUSG00000019849.12	Prep	909.34	-0.0552437	0.0851573	-0.648726	0.516516	0.999929
ENSMUSG00000019850.12	Tnfaip3	152.619	0.0965819	0.143233	0.674299	0.500121	0.999929
ENSMUSG00000019851.9	Perp	105.122	0.137017	0.17706	0.773844	0.439023	0.999929
ENSMUSG00000019852.8	Arfgef3	5336.07	-0.0360289	0.0898774	-0.400867	0.688518	0.999929
ENSMUSG00000019853.7	Hebp2	56.0704	0.371943	0.209162	1.77825	0.0753621	0.999929
ENSMUSG00000019854.18	Reps1	880.445	0.00630214	0.0646734	0.0974457	0.922372	0.999929
ENSMUSG00000019856.15	Fam184a	521.697	0.00237058	0.0969611	0.0244487	0.980495	0.999929
ENSMUSG00000019857.8	Asf1a	175.86	0.0380141	0.126652	0.300145	0.764066	0.999929
ENSMUSG00000019861.16	Gopc	1621.52	-0.0341313	0.0688058	-0.496052	0.619857	0.999929
ENSMUSG00000019863.8	Qrsl1	351.837	-0.10945	0.0852492	-1.28388	0.199184	0.999929
ENSMUSG00000019864.15	Rtn4ip1	338.594	-0.012161	0.104592	-0.116271	0.907438	0.999929
ENSMUSG00000019865.10	Nmbr	34.9088	0.332089	0.539233	0.615854	0.537991	0.999929
ENSMUSG00000019866.16	Crybg1	21.7985	-0.112443	0.348836	-0.322338	0.747196	0.999929
ENSMUSG00000019868.17	Vta1	738.28	0.0186752	0.0718352	0.259972	0.794885	0.999929
ENSMUSG00000019872.14	Smpdl3a	668.245	0.223822	0.0894851	2.50122	0.0123768	0.999929
ENSMUSG00000019873.9	Reep3	1134.6	0.0313094	0.104507	0.299591	0.764489	0.999929
ENSMUSG00000019874.12	Fabp7	480.761	-0.112616	0.339773	-0.331446	0.740308	0.999929
ENSMUSG00000019876.16	Pkib	155.077	-0.140811	0.146762	-0.959451	0.337332	0.999929
ENSMUSG00000019877.11	Serinc1	23998	-0.0392576	0.082711	-0.474635	0.635047	0.999929
ENSMUSG00000019878.9	Hsf2	657.668	-0.0328592	0.0676893	-0.485441	0.627363	0.999929
ENSMUSG00000019880.11	Rspo3	241.097	-0.0755443	0.142678	-0.529474	0.596477	0.999929
ENSMUSG00000019883.12	Echdc1	629.248	0.103323	0.0701885	1.47208	0.140998	0.999929
ENSMUSG00000019888.17	Mgat4c	155.129	0.128771	0.130084	0.989904	0.322221	0.999929
ENSMUSG00000019889.11	Ptprk	2319.29	-0.0488305	0.118705	-0.411359	0.680809	0.999929
ENSMUSG00000019890.5	Nts	38.2528	0.164295	0.569951	0.288261	0.773147	0.999929
ENSMUSG00000019891.16	Dcbld1	273.631	0.152543	0.095956	1.58972	0.111899	0.999929
ENSMUSG00000019892.14	Lrriq1	53.38	0.117881	0.235105	0.501398	0.616091	0.999929
ENSMUSG00000019894.15	Slc6a15	1088.78	-0.0521827	0.12354	-0.422393	0.672738	0.999929
ENSMUSG00000019897.9	Ccdc59	542.914	0.0311792	0.0875839	0.355992	0.721846	0.999929
ENSMUSG00000019899.18	Lama2	411.652	0.0896539	0.123174	0.727862	0.466698	0.999929
ENSMUSG00000019906.16	Lin7a	765.875	0.0167132	0.0973066	0.171759	0.863627	0.999929
ENSMUSG00000019907.11	Ppp1r12a	3232.38	-0.00620188	0.0630311	-0.0983939	0.921619	0.999929
ENSMUSG00000019916.15	P4ha1	1139.09	0.167665	0.0837788	2.00128	0.0453617	0.999929
ENSMUSG00000019917.11	Septin10	97.9768	0.0674283	0.163916	0.411359	0.680809	0.999929
ENSMUSG00000019920.19	Lims1	731.362	0.0327901	0.0888091	0.36922	0.711964	0.999929
ENSMUSG00000019923.15	Zwint	15465.3	-0.0659825	0.0834032	-0.791126	0.42887	0.999929
ENSMUSG00000019927.7	Ube2d1	1090.44	-0.0213285	0.0667821	-0.319374	0.749443	0.999929
ENSMUSG00000019929.17	Dcn	272.461	-0.191458	0.36065	-0.530868	0.59551	0.999929
ENSMUSG00000019935.17	Slc17a8	148.898	0.255198	0.211223	1.20819	0.226974	0.999929
ENSMUSG00000019942.14	Cdk1	18.7846	0.165633	0.353341	0.468763	0.639239	0.999929
ENSMUSG00000019943.11	Atp2b1	23001.2	0.147755	0.0874557	1.68949	0.0911263	0.999929
ENSMUSG00000019944.15	Rhobtb1	147.722	-0.115562	0.166529	-0.693942	0.487719	0.999929
ENSMUSG00000019945.11	Cabcoco1	32.8867	0.111395	0.283042	0.393563	0.693904	0.999929
ENSMUSG00000019947.11	Arid5b	1057.19	0.0575019	0.158948	0.361764	0.717528	0.999929
ENSMUSG00000019948.5	Actr6	291.726	-0.0373543	0.108914	-0.34297	0.731621	0.999929
ENSMUSG00000019951.11	Uhrf1bp1l	3143.34	0.0170316	0.0661433	0.257496	0.796796	0.999929
ENSMUSG00000019952.16	Poc1b	137.769	0.12447	0.122578	1.01544	0.309897	0.999929
ENSMUSG00000019960.9	Dusp6	2222.93	0.0489081	0.258704	0.189051	0.850053	0.999929
ENSMUSG00000019961.18	Tmpo	594.172	0.100381	0.0821275	1.22226	0.221608	0.999929
ENSMUSG00000019966.19	Kitl	1342.71	0.0682221	0.0903853	0.754792	0.450374	0.999929
ENSMUSG00000019969.15	Psen1	1450.19	0.0422805	0.0596415	0.708911	0.47838	0.999929
ENSMUSG00000019970.16	Sgk1	1729.84	0.294328	0.278405	1.05719	0.290423	0.999929
ENSMUSG00000019971.11	Cep290	427.659	0.00160947	0.0951297	0.0169187	0.986501	0.999929
ENSMUSG00000019975.13	Ikbip	173.367	0.129552	0.131797	0.982961	0.325627	0.999929
ENSMUSG00000019977.17	Hbs1l	1259.78	-0.00502574	0.0507485	-0.0990325	0.921112	0.999929
ENSMUSG00000019978.17	Epb41l2	3692.48	0.106566	0.0824774	1.29207	0.196334	0.999929
ENSMUSG00000019979.13	Apaf1	263.712	-0.117101	0.239739	-0.48845	0.625231	0.999929
ENSMUSG00000019982.16	Myb	12.4138	0.0047441	0.492858	0.00962569	0.99232	0.999929
ENSMUSG00000019984.17	Med23	988.716	0.0550041	0.0725289	0.758375	0.448227	0.999929
ENSMUSG00000019986.18	Ahi1	3518.64	-0.0945519	0.112525	-0.840274	0.400755	0.999929
ENSMUSG00000019988.8	Nedd1	83.4823	0.183227	0.172477	1.06233	0.288086	0.999929
ENSMUSG00000019989.9	Enpp3	12.1716	-0.296275	0.453679	-0.653049	0.513725	0.999929
ENSMUSG00000019990.16	Pde7b	1321.87	0.428028	0.176316	2.42762	0.0151982	0.999929
ENSMUSG00000019996.18	Map7	2199.76	0.0368018	0.0803476	0.458032	0.646929	0.999929
ENSMUSG00000019997.12	Ccn2	697.917	-0.243001	0.198743	-1.22269	0.221447	0.999929
ENSMUSG00000019998.7	Stx7	2474.8	-0.0101072	0.0528039	-0.19141	0.848205	0.999929
ENSMUSG00000020000.8	Moxd1	161.457	-0.19249	0.143461	-1.34176	0.179674	0.999929
ENSMUSG00000020003.17	Pex7	535.266	0.00120124	0.0751666	0.0159811	0.987249	0.999929
ENSMUSG00000020007.5	Il20ra	9.98481	0.245976	0.504518	0.487547	0.625871	0.999929
ENSMUSG00000020009.14	Ifngr1	351.105	0.12215	0.111406	1.09644	0.272888	0.999929
ENSMUSG00000020014.19	Cfap54	167.345	-0.0301222	0.117533	-0.256286	0.79773	0.999929
ENSMUSG00000020015.11	Cdk17	4849.66	0.0269071	0.0541959	0.496479	0.619557	0.999929
ENSMUSG00000020018.7	Snrpf	214.379	-0.0854258	0.125469	-0.680851	0.495966	0.999929
ENSMUSG00000020019.5	Ntn4	282.367	0.062052	0.123821	0.501143	0.61627	0.999929
ENSMUSG00000020021.5	Fgd6	510.332	0.108452	0.127875	0.848108	0.396378	0.999929
ENSMUSG00000020022.18	Ndufa12	1341.31	-0.0703218	0.0711862	-0.987857	0.323223	0.999929
ENSMUSG00000020023.19	Tmcc3	984.142	0.0994649	0.120874	0.822879	0.410577	0.999929
ENSMUSG00000020024.8	Cep83	913.289	0.0681998	0.0723245	0.942969	0.345697	0.999929
ENSMUSG00000020027.19	Socs2	456.445	0.101944	0.119877	0.850406	0.395099	0.999929
ENSMUSG00000020029.7	Nudt4	5088.18	-0.01267	0.0906198	-0.139815	0.888806	0.999929
ENSMUSG00000020032.15	Nuak1	2479.44	0.0701304	0.170569	0.411156	0.680958	0.999929
ENSMUSG00000020034.8	Tcp11l2	562.784	-0.0423919	0.109225	-0.388114	0.697931	0.999929
ENSMUSG00000020037.16	Rfx4	372.645	0.224273	0.153775	1.45845	0.144717	0.999929
ENSMUSG00000020038.11	Cry1	364.696	0.163668	0.14571	1.12324	0.261334	0.999929
ENSMUSG00000020042.16	Btbd11	730.306	-0.100571	0.108327	-0.928403	0.353198	0.999929
ENSMUSG00000020044.14	Timp3	2323.99	0.125443	0.099605	1.2594	0.207885	0.999929
ENSMUSG00000020048.14	Hsp90b1	7135.83	-0.0435082	0.0652494	-0.666799	0.504901	0.999929
ENSMUSG00000020052.10	Ascl1	97.6388	0.00997902	0.21551	0.0463042	0.963068	0.999929
ENSMUSG00000020053.19	Igf1	271.484	0.119851	0.105308	1.13809	0.255081	0.999929
ENSMUSG00000020056.17	Washc3	233.111	-0.0545035	0.101262	-0.538243	0.590409	0.999929
ENSMUSG00000020057.3	Dram1	23.8619	0.0750601	0.365611	0.2053	0.837338	0.999929
ENSMUSG00000020061.19	Mybpc1	143.056	-0.00628865	0.196738	-0.0319646	0.9745	0.999929
ENSMUSG00000020063.17	Sirt1	316.444	-0.00139825	0.0898421	-0.0155634	0.987583	0.999929
ENSMUSG00000020064.10	Herc4	728.631	-0.0468262	0.0837895	-0.558855	0.576261	0.999929
ENSMUSG00000020067.9	Mypn	119.582	0.0254897	0.288659	0.0883038	0.929635	0.999929
ENSMUSG00000020069.17	Hnrnph3	665.002	-0.0653767	0.111787	-0.584831	0.558661	0.999929
ENSMUSG00000020070.19	Rufy2	2130.86	0.0125474	0.0577331	0.217334	0.827948	0.999929
ENSMUSG00000020072.16	Pbld2	24.3774	0.327094	0.316905	1.03215	0.302	0.999929
ENSMUSG00000020074.8	Ccar1	1287.61	-0.0304896	0.0715659	-0.426035	0.670082	0.999929
ENSMUSG00000020075.9	Ddx21	711.523	0.15704	0.0794467	1.97668	0.0480783	0.999929
ENSMUSG00000020076.8	Ddx50	1458.28	0.0427215	0.0704923	0.606045	0.544485	0.999929
ENSMUSG00000020077.15	Srgn	108.918	0.108848	0.193156	0.563524	0.573078	0.999929
ENSMUSG00000020078.17	Vps26a	1349.06	-0.059473	0.0741276	-0.802306	0.422376	0.999929
ENSMUSG00000020079.16	Supv3l1	455.482	0.0263814	0.0744686	0.354262	0.723142	0.999929
ENSMUSG00000020080.9	Hkdc1	780.279	-0.115992	0.178883	-0.648424	0.516711	0.999929
ENSMUSG00000020083.14	Fam241b	492.555	-0.138862	0.0908923	-1.52776	0.126572	0.999929
ENSMUSG00000020085.16	Aifm2	142.901	-0.0492593	0.136394	-0.361154	0.717985	0.999929
ENSMUSG00000020086.7	Macroh2a2	504.126	-0.0521177	0.0765199	-0.6811	0.495808	0.999929
ENSMUSG00000020087.6	Tysnd1	352.716	-0.058644	0.106715	-0.549536	0.582637	0.999929
ENSMUSG00000020088.11	Sar1a	2710.83	-0.00219466	0.0428741	-0.0511885	0.959175	0.999929
ENSMUSG00000020089.9	Ppa1	1365.01	-0.0822718	0.0625746	-1.31478	0.188584	0.999929
ENSMUSG00000020090.8	Npffr1	19.4567	0.172167	0.365667	0.47083	0.637762	0.999929
ENSMUSG00000020091.16	Eif4ebp2	1725.61	0.0505137	0.0818517	0.617137	0.537145	0.999929
ENSMUSG00000020092.10	Pald1	282.087	0.0981841	0.120719	0.813329	0.41603	0.999929
ENSMUSG00000020096.22	Tbata	96.5736	-0.215622	0.176968	-1.21842	0.223063	0.999929
ENSMUSG00000020097.15	Sgpl1	888.221	0.0992121	0.0724708	1.36899	0.171001	0.999929
ENSMUSG00000020098.8	Pcbd1	44.3268	-0.153979	0.228442	-0.674038	0.500287	0.999929
ENSMUSG00000020099.9	Unc5b	843.751	-0.0165644	0.0844693	-0.1961	0.844532	0.999929
ENSMUSG00000020100.16	Slc29a3	626.266	0.129621	0.0685327	1.89137	0.0585744	0.999929
ENSMUSG00000020101.15	Vsir	887.641	0.111442	0.105162	1.05971	0.289275	0.999929
ENSMUSG00000020102.16	Slc16a7	1828.43	-0.0496609	0.0982192	-0.505613	0.613129	0.999929
ENSMUSG00000020105.10	Lrig3	47.7256	0.0603553	0.249484	0.24192	0.808842	0.999929
ENSMUSG00000020107.11	Anapc16	910.475	-0.0446224	0.0744535	-0.599332	0.548951	0.999929
ENSMUSG00000020108.5	Ddit4	963.935	-0.00690299	0.181714	-0.0379881	0.969697	0.999929
ENSMUSG00000020109.14	Dnajb12	1265.74	0.00801667	0.0578667	0.138537	0.889816	0.999929
ENSMUSG00000020111.16	Micu1	2168.09	0.0304461	0.0597008	0.509978	0.610067	0.999929
ENSMUSG00000020114.13	Cand1	3373.04	-0.0722149	0.0811553	-0.889836	0.373554	0.999929
ENSMUSG00000020115.4	Tbk1	1013.19	-0.0320137	0.0692742	-0.46213	0.643988	0.999929
ENSMUSG00000020116.8	Pno1	419.991	-0.0399045	0.0781177	-0.510825	0.609474	0.999929
ENSMUSG00000020120.16	Plek	331.496	0.0532408	0.147192	0.36171	0.717569	0.999929
ENSMUSG00000020121.16	Srgap1	617.323	0.416822	0.199266	2.09178	0.0364582	0.999929
ENSMUSG00000020122.17	Egfr	545.744	0.171196	0.109913	1.55755	0.119339	0.999929
ENSMUSG00000020124.11	Usp15	2371.59	0.0181263	0.0651534	0.278209	0.780852	0.999929
ENSMUSG00000020128.16	Vps54	910.37	-0.0464737	0.0637528	-0.728967	0.466022	0.999929
ENSMUSG00000020130.10	Tbc1d15	690.36	0.0764639	0.0711869	1.07413	0.282765	0.999929
ENSMUSG00000020131.15	Pcsk4	70.5112	-0.161231	0.263652	-0.611528	0.54085	0.999929
ENSMUSG00000020132.11	Rab21	1888.95	0.00182997	0.0573582	0.0319043	0.974548	0.999929
ENSMUSG00000020133.9	2310011J03Rik	672.296	0.0221456	0.0684986	0.323299	0.746469	0.999929
ENSMUSG00000020134.14	Peli1	803.301	0.104131	0.08631	1.20647	0.227636	0.999929
ENSMUSG00000020135.14	Apc2	5167.2	0.0576269	0.0539258	1.06863	0.285235	0.999929
ENSMUSG00000020137.6	Thap2	466.198	-0.0486893	0.0869989	-0.559654	0.575715	0.999929
ENSMUSG00000020140.16	Lgr5	84.4457	0.0812465	0.195506	0.41557	0.677725	0.999929
ENSMUSG00000020142.13	Slc1a4	1806.21	-0.0277189	0.0686465	-0.403792	0.686366	0.999929
ENSMUSG00000020143.16	Dock2	127.578	0.100718	0.16916	0.595402	0.551575	0.999929
ENSMUSG00000020149.18	Rab1a	4894.36	-0.0561434	0.0588572	-0.953892	0.340138	0.999929
ENSMUSG00000020150.14	Gamt	340.265	0.154326	0.155903	0.989882	0.322232	0.999929
ENSMUSG00000020151.17	Ptprr	484.139	-0.0638424	0.0941178	-0.678324	0.497566	0.999929
ENSMUSG00000020152.8	Actr2	7394.26	-0.0409436	0.0558096	-0.733631	0.463174	0.999929
ENSMUSG00000020153.15	Ndufs7	1371.45	-0.0483144	0.0635027	-0.760825	0.446762	0.999929
ENSMUSG00000020154.11	Ptprb	919.579	0.118583	0.121166	0.97868	0.327738	0.999929
ENSMUSG00000020155.3	Kcnmb1	17.5525	0.00281538	0.38099	0.00738965	0.994104	0.999929
ENSMUSG00000020156.17	Pwwp3a	836.75	-0.0579798	0.0666777	-0.869554	0.384544	0.999929
ENSMUSG00000020160.19	Meis1	107.464	0.196724	0.323349	0.608395	0.542925	0.999929
ENSMUSG00000020163.13	Uqcr11	2375.21	0.0568769	0.090655	0.627399	0.530397	0.999929
ENSMUSG00000020166.16	Cnot2	1355.44	-0.0216168	0.0590975	-0.365781	0.714528	0.999929
ENSMUSG00000020167.15	Tcf3	602.372	-0.106524	0.0943967	-1.12848	0.259119	0.999929
ENSMUSG00000020170.5	Frs2	1485.63	0.0772747	0.0578613	1.33552	0.181707	0.999929
ENSMUSG00000020171.9	Yeats4	624.736	-0.0259206	0.0792897	-0.326909	0.743736	0.999929
ENSMUSG00000020173.18	Cobl	3471.45	0.0149281	0.10224	0.14601	0.883914	0.999929
ENSMUSG00000020175.16	Rab36	860.756	-0.0484751	0.0694613	-0.697873	0.485257	0.999929
ENSMUSG00000020176.18	Grb10	943.94	-0.0570318	0.09513	-0.599515	0.54883	0.999929
ENSMUSG00000020178.7	Adora2a	1262.91	0.922716	0.568651	1.62264	0.104666	0.999929
ENSMUSG00000020180.11	Snrpd3	1306.55	-0.0392671	0.0586328	-0.669712	0.503041	0.999929
ENSMUSG00000020181.19	Nav3	4463.77	0.074491	0.116477	0.639534	0.522476	0.999929
ENSMUSG00000020182.17	Ddc	111.778	0.293371	0.15056	1.94853	0.0513514	0.999929
ENSMUSG00000020183.12	Cpm	264.173	0.0655963	0.133953	0.489695	0.62435	0.999929
ENSMUSG00000020184.16	Mdm2	1018.42	0.0621449	0.0779341	0.797403	0.425217	0.999929
ENSMUSG00000020185.17	E2f7	15.5351	0.216059	0.385212	0.560883	0.574877	0.999929
ENSMUSG00000020186.8	Csrp2	95.3257	0.0458329	0.204611	0.224	0.822757	0.999929
ENSMUSG00000020189.16	Osbpl8	3010.97	0.138119	0.079731	1.73232	0.083217	0.999929
ENSMUSG00000020190.14	Mknk2	1063.79	0.056154	0.058977	0.952134	0.341029	0.999929
ENSMUSG00000020193.4	Zpbp	29.8348	0.358632	0.26425	1.35717	0.174728	0.999929
ENSMUSG00000020196.11	Cabin1	2870.43	-0.0321436	0.046783	-0.687078	0.492033	0.999929
ENSMUSG00000020198.9	Ap3d1	4738.91	-0.00953992	0.0482681	-0.197644	0.843323	0.999929
ENSMUSG00000020205.9	Phlda1	474.511	0.0341234	0.0925101	0.368862	0.712231	0.999929
ENSMUSG00000020211.16	Sf3a2	804.76	-0.0201953	0.0614149	-0.328833	0.742282	0.999929
ENSMUSG00000020212.15	Mdm1	135.795	-0.00426044	0.16822	-0.0253266	0.979794	0.999929
ENSMUSG00000020216.14	Jsrp1	67.2855	0.320845	0.236235	1.35816	0.174413	0.999929
ENSMUSG00000020218.12	Wif1	31.3766	-0.143295	0.262904	-0.545048	0.585721	0.999929
ENSMUSG00000020219.8	Timm13	1072.41	0.0877956	0.0832746	1.05429	0.29175	0.999929
ENSMUSG00000020220.17	Vps13d	3686.95	-0.0321977	0.0871572	-0.369421	0.711814	0.999929
ENSMUSG00000020224.16	Llph	506.257	-0.0696533	0.107239	-0.649516	0.516005	0.999929
ENSMUSG00000020225.11	Tmbim4	488.57	-0.0852229	0.0808778	-1.05372	0.292009	0.999929
ENSMUSG00000020227.11	Irak3	14.1301	-0.451633	0.381383	-1.1842	0.236335	0.999929
ENSMUSG00000020228.12	Helb	125.711	0.0304021	0.129003	0.235669	0.81369	0.999929
ENSMUSG00000020230.16	Prmt2	1091.16	-0.14936	0.088941	-1.67931	0.0930909	0.999929
ENSMUSG00000020231.16	Dip2a	2488.1	-0.0348131	0.0759677	-0.458262	0.646764	0.999929
ENSMUSG00000020232.18	Hmg20b	294.813	-0.0931195	0.129476	-0.719203	0.472016	0.999929
ENSMUSG00000020235.17	Fzr1	1632.64	-0.0845864	0.0541768	-1.5613	0.118452	0.999929
ENSMUSG00000020238.15	Ncln	1478.95	0.0130529	0.0488479	0.267214	0.789304	0.999929
ENSMUSG00000020241.14	Col6a2	602.468	-0.0285351	0.122148	-0.233611	0.815287	0.999929
ENSMUSG00000020246.14	Hcfc2	871.439	0.0325378	0.131434	0.247559	0.804475	0.999929
ENSMUSG00000020248.19	Nfyb	1141.8	0.0328286	0.0551287	0.595491	0.551515	0.999929
ENSMUSG00000020250.12	Txnrd1	1291.94	0.118848	0.0757153	1.56967	0.116493	0.999929
ENSMUSG00000020251.14	Glt8d2	313.966	-0.0835144	0.0983601	-0.849068	0.395844	0.999929
ENSMUSG00000020253.16	Ppm1m	395.468	-0.149912	0.108827	-1.37753	0.168349	0.999929
ENSMUSG00000020255.9	D10Wsu102e	1278.23	-0.11482	0.0852068	-1.34754	0.177805	0.999929
ENSMUSG00000020256.15	Aldh1l2	96.9497	0.00266021	0.202343	0.0131471	0.98951	0.999929
ENSMUSG00000020257.14	Wdr82	3776.11	-0.00432037	0.0671709	-0.064319	0.948716	0.999929
ENSMUSG00000020258.17	Glyctk	157.135	0.210725	0.132674	1.5883	0.112219	0.999929
ENSMUSG00000020260.10	Pofut2	708.925	0.00302568	0.0715549	0.0422847	0.966272	0.999929
ENSMUSG00000020261.16	Slc36a1	2738.38	-0.00846075	0.0927747	-0.0911968	0.927336	0.999929
[truncated: 15,231 more rows]

## Sheet: FUS-females
gene_id	gene_name	baseMean	log2FoldChange	lfcSE	stat	pvalue	padj
ENSMUSG00000066554.7	Gm10167	201.738	6.44999	0.739582	8.72112	2.75451e-18	4.73694e-14
ENSMUSG00000081229.2	Lamr1-ps1	27.5304	7.64143	0.936664	8.15814	3.40227e-16	2.92544e-12
ENSMUSG00000079037.10	Prnp	18576.5	0.317685	0.0467246	6.79909	1.05284e-11	6.03522e-08
ENSMUSG00000030795.19	Fus	5063.45	-0.515855	0.0836428	-6.16735	6.94426e-10	2.98551e-06
ENSMUSG00000031066.11	Usp11	2764.04	-0.247914	0.0452339	-5.48071	4.23632e-08	0.000145704
ENSMUSG00000118725.1	n-R5s104	33.5613	1.4575	0.272842	5.34193	9.19645e-08	0.000263586
ENSMUSG00000114277.2	Gm48583	7.1305	-6.2838	1.23868	-5.073	3.91595e-07	0.000962038
ENSMUSG00000044176.13	Spink10	113.137	-0.781155	0.15631	-4.99747	5.80868e-07	0.00124865
ENSMUSG00000035299.17	Mid1	749.237	-0.798253	0.176677	-4.51814	6.23855e-06	0.0119205
ENSMUSG00000027400.12	Pdyn	918.271	0.456202	0.112374	4.05966	4.91441e-05	0.0845131
ENSMUSG00000043424.11	Eif3j2	330.763	-0.424423	0.105953	-4.00577	6.18162e-05	0.0966412
ENSMUSG00000061462.19	Obscn	268.155	0.556839	0.140839	3.95373	7.69437e-05	0.110267
ENSMUSG00000096056.2	Gm21986	137.358	-0.909938	0.236122	-3.85368	0.000116358	0.142929
ENSMUSG00000096768.9	Gm47283	1579.01	-0.546854	0.141355	-3.86865	0.000109442	0.142929
ENSMUSG00000018417.15	Myo1b	1398.14	0.283962	0.0742039	3.82678	0.000129832	0.148848
ENSMUSG00000078684.9	5830417I10Rik	314.941	-0.288956	0.0786488	-3.674	0.000238783	0.246565
ENSMUSG00000087644.2	Gm14703	22.3119	1.27963	0.348791	3.66875	0.00024374	0.246565
ENSMUSG00000033526.17	Ppip5k1	3400.1	-0.152349	0.041846	-3.6407	0.000271895	0.257796
ENSMUSG00000118751.1	CT030142.1	18.2322	2.06773	0.571914	3.61546	0.000299815	0.257796
ENSMUSG00000119895.1	CT030142.7	8.82874	1.68838	0.46641	3.61994	0.000294667	0.257796
ENSMUSG00000064354.1	mt-Co2	2184.48	0.419477	0.118753	3.53236	0.000411873	0.323378
ENSMUSG00000075224.11	Lrrc55	1101.85	-0.453894	0.128539	-3.53119	0.000413695	0.323378
ENSMUSG00000026360.10	Rgs2	1150.6	0.344726	0.0980405	3.51616	0.000437831	0.327364
ENSMUSG00000060962.13	Dmkn	75.7675	0.755605	0.215781	3.50172	0.000462266	0.331233
ENSMUSG00000023345.18	Poc1a	373.134	0.268157	0.0771293	3.47671	0.000507598	0.349167
ENSMUSG00000030638.14	Sh3gl3	826.156	0.222244	0.0642438	3.45938	0.000541429	0.351656
ENSMUSG00000032586.10	Traip	468.179	0.590776	0.171036	3.45411	0.000552114	0.351656
ENSMUSG00000103793.2	Pcdhga6	563.441	-0.300669	0.0876985	-3.42844	0.000607057	0.372841
ENSMUSG00000056069.11	Otulinl	497.96	0.283726	0.0831673	3.4115	0.000646054	0.38311
ENSMUSG00000025790.15	Slco3a1	811.877	-0.229224	0.0682449	-3.35885	0.000782678	0.448657
ENSMUSG00000019763.12	Rmnd1	705.204	-0.209526	0.0641221	-3.26761	0.00108461	0.478689
ENSMUSG00000028893.9	Sesn2	366.401	-0.25071	0.0754668	-3.32212	0.000893372	0.478689
ENSMUSG00000028926.16	Cdk14	4386.96	-0.199635	0.0609211	-3.27694	0.00104938	0.478689
ENSMUSG00000032087.12	Dscaml1	1474.49	-0.235061	0.0718067	-3.27353	0.00106213	0.478689
ENSMUSG00000033276.19	Stk36	116.191	-0.398798	0.12209	-3.26644	0.00108909	0.478689
ENSMUSG00000035126.20	Dnai4	191.568	0.308021	0.0936135	3.29034	0.00100065	0.478689
ENSMUSG00000036054.16	Sugp2	2959.75	-0.127579	0.0385884	-3.30615	0.000945859	0.478689
ENSMUSG00000040811.16	Eml2	3862.59	0.187265	0.05744	3.26018	0.00111342	0.478689
ENSMUSG00000061143.16	Maml3	357.796	-0.701504	0.21474	-3.26677	0.00108784	0.478689
ENSMUSG00000089997.3	1810020O05Rik	46.1419	0.741137	0.224038	3.30808	0.000939374	0.478689
ENSMUSG00000034774.7	Dsg1c	14.455	1.61285	0.498559	3.23503	0.00121629	0.510159
ENSMUSG00000051617.4	Krt9	215.031	0.624403	0.194009	3.21842	0.00128898	0.527774
ENSMUSG00000066057.8	Gm1976	780.79	0.228625	0.0719105	3.1793	0.00147633	0.590428
ENSMUSG00000085133.3	B930095G15Rik	2148.66	-0.206829	0.0656921	-3.14847	0.00164128	0.635918
ENSMUSG00000114004.2	Gm48552	22.8571	0.888801	0.282658	3.14444	0.00166403	0.635918
ENSMUSG00000002900.18	Lamb1	457.383	0.306039	0.0978094	3.12894	0.0017544	0.65588
ENSMUSG00000026275.14	Ppp1r7	3136.7	0.170021	0.0548184	3.10152	0.00192528	0.662869
ENSMUSG00000030882.20	Dnhd1	208.893	0.411154	0.132578	3.10122	0.00192728	0.662869
ENSMUSG00000032698.16	Lmo2	355.101	0.4015	0.129235	3.10673	0.00189166	0.662869
ENSMUSG00000032807.6	Alox12b	82.3471	0.443605	0.142576	3.11135	0.00186234	0.662869
ENSMUSG00000028878.12	Fam76a	1173.11	0.155226	0.0502383	3.08979	0.00200297	0.675392
ENSMUSG00000029134.15	Plb1	78.3358	0.527807	0.172872	3.05317	0.0022644	0.748862
ENSMUSG00000006304.15	Arpc2	3813.1	0.110783	0.0363638	3.04653	0.002315	0.751153
ENSMUSG00000031503.14	Col4a2	1942.3	-0.175793	0.0580179	-3.02998	0.0024457	0.764702
ENSMUSG00000040247.7	Tbc1d10c	53.6229	0.699929	0.230725	3.03361	0.00241648	0.764702
ENSMUSG00000037295.8	Ldlrap1	197.752	0.324215	0.107784	3.00802	0.00262955	0.807507
ENSMUSG00000079641.4	Rpl39	988.391	0.265886	0.0885578	3.0024	0.00267863	0.808148
ENSMUSG00000037400.18	Atp11b	3335.44	-0.188654	0.0631349	-2.98811	0.00280705	0.832289
ENSMUSG00000050830.18	Vwc2	146.523	-0.347047	0.117323	-2.95805	0.00309593	0.902384
ENSMUSG00000090625.2	Gm20721	30.2764	1.30123	0.442383	2.94142	0.00326709	0.921053
ENSMUSG00000105895.2	Gm42829	150.402	0.340485	0.115581	2.94586	0.00322061	0.921053
ENSMUSG00000021903.12	Galnt15	83.9454	0.432921	0.147835	2.92841	0.00340698	0.929163
ENSMUSG00000086316.9	Nbdy	343.837	0.256842	0.0878336	2.92418	0.00345362	0.929163
ENSMUSG00000089739.3	Gm20431	42.2339	-8.85034	3.02701	-2.92379	0.00345795	0.929163
ENSMUSG00000102976.7	Zc3h11a	459.009	1.23078	0.42282	2.91088	0.00360418	0.953555
ENSMUSG00000000001.5	Gnai3	724.133	-0.0439483	0.0936831	-0.469117	0.638986	0.999246
ENSMUSG00000000028.16	Cdc45	37.1595	0.142277	0.246714	0.576687	0.564151	0.999246
ENSMUSG00000000031.17	H19	26.5552	-0.464636	0.358905	-1.29459	0.195461	0.999246
ENSMUSG00000000037.18	Scml2	22.2301	-0.200437	0.274123	-0.731194	0.464661	0.999246
ENSMUSG00000000056.8	Narf	1575.22	0.0586612	0.0855274	0.685876	0.492791	0.999246
ENSMUSG00000000058.7	Cav2	691.603	-0.0286988	0.0849209	-0.337947	0.735403	0.999246
ENSMUSG00000000078.8	Klf6	1260.99	-0.114234	0.0730753	-1.56324	0.117996	0.999246
ENSMUSG00000000085.17	Scmh1	1510.82	0.0765674	0.0706615	1.08358	0.278551	0.999246
ENSMUSG00000000088.8	Cox5a	1854.24	0.0443879	0.0684663	0.648318	0.516779	0.999246
ENSMUSG00000000093.7	Tbx2	34.2989	-0.269286	0.238081	-1.13107	0.258027	0.999246
ENSMUSG00000000120.7	Ngfr	25.6816	0.15592	0.398778	0.390994	0.695802	0.999246
ENSMUSG00000000125.6	Wnt3	69.7078	0.234232	0.245045	0.955871	0.339137	0.999246
ENSMUSG00000000126.12	Wnt9a	703.852	0.00791793	0.116521	0.0679529	0.945823	0.999246
ENSMUSG00000000127.16	Fer	363.885	-0.0160677	0.105583	-0.15218	0.879045	0.999246
ENSMUSG00000000134.18	Tfe3	1166.29	-0.0338193	0.0510203	-0.66286	0.50742	0.999246
ENSMUSG00000000148.18	Brat1	657.54	0.0409872	0.0658602	0.622337	0.53372	0.999246
ENSMUSG00000000149.11	Gna12	2658.75	0.105064	0.0621632	1.69013	0.0910023	0.999246
ENSMUSG00000000167.15	Pih1d2	35.0014	0.0919589	0.242013	0.379975	0.703964	0.999246
ENSMUSG00000000168.11	Dlat	2234.81	-0.0488959	0.0556055	-0.879336	0.379219	0.999246
ENSMUSG00000000171.6	Sdhd	1677.92	0.0763322	0.0577728	1.32125	0.186418	0.999246
ENSMUSG00000000182.10	Fgf23	8.19747	-0.387583	0.541382	-0.715914	0.474044	0.999246
ENSMUSG00000000184.13	Ccnd2	2409.23	0.22723	0.134425	1.69038	0.0909546	0.999246
ENSMUSG00000000194.14	Gpr107	1399.67	0.0354782	0.0577566	0.614272	0.539036	0.999246
ENSMUSG00000000197.9	Nalcn	2771.1	-0.0521997	0.0854635	-0.610784	0.541343	0.999246
ENSMUSG00000000202.10	Btbd17	407.211	-0.061664	0.0893758	-0.68994	0.490232	0.999246
ENSMUSG00000000223.14	Drp2	3386.59	-0.0442428	0.0643778	-0.687238	0.491933	0.999246
ENSMUSG00000000247.12	Lhx2	1193.96	0.0141146	0.0891262	0.158366	0.874168	0.999246
ENSMUSG00000000253.14	Gmpr	900.589	0.133206	0.0780908	1.70578	0.0880497	0.999246
ENSMUSG00000000266.12	Mid2	667.424	-0.135435	0.0826248	-1.63916	0.10118	0.999246
ENSMUSG00000000276.12	Dgke	2444.31	-0.0520156	0.0607944	-0.855598	0.39222	0.999246
ENSMUSG00000000278.11	Scpep1	341.432	0.00981148	0.0851529	0.115222	0.908269	0.999246
ENSMUSG00000000282.13	Mnt	1239.81	0.0287346	0.0860469	0.333941	0.738424	0.999246
ENSMUSG00000000290.14	Itgb2	104.308	0.00923555	0.144928	0.0637252	0.949189	0.999246
ENSMUSG00000000295.14	Hddc2	192.752	-0.0491762	0.0973364	-0.505219	0.613405	0.999246
ENSMUSG00000000296.9	Tpd52l1	352.276	0.135501	0.112481	1.20466	0.228334	0.999246
ENSMUSG00000000301.17	Pemt	41.1064	0.222775	0.218503	1.01955	0.307943	0.999246
ENSMUSG00000000303.13	Cdh1	92.7063	-0.221562	0.197426	-1.12225	0.261754	0.999246
ENSMUSG00000000305.13	Cdh4	832.234	-0.196017	0.15862	-1.23576	0.216547	0.999246
ENSMUSG00000000308.15	Ckmt1	4493.42	-0.0259344	0.0691062	-0.375283	0.70745	0.999246
ENSMUSG00000000317.12	Bcl6b	53.139	0.18447	0.218497	0.84427	0.398519	0.999246
ENSMUSG00000000318.17	Clec10a	11.747	-0.092718	0.429817	-0.215715	0.82921	0.999246
ENSMUSG00000000320.11	Alox12	9.70124	-1.55144	0.66672	-2.32698	0.0199665	0.999246
ENSMUSG00000000326.14	Comt	1860.43	0.042006	0.0589582	0.712471	0.476173	0.999246
ENSMUSG00000000339.15	Rtca	1004.37	0.0831854	0.0541903	1.53506	0.124769	0.999246
ENSMUSG00000000340.11	Dbt	447.718	0.0386364	0.0769555	0.502062	0.615624	0.999246
ENSMUSG00000000346.10	Dazap2	2746.47	0.0361222	0.0417349	0.865515	0.386756	0.999246
ENSMUSG00000000355.14	Mcts1	575.938	0.139917	0.0659293	2.12222	0.0338192	0.999246
ENSMUSG00000000365.10	Rnf17	22.3785	-0.0875184	0.310726	-0.281658	0.778206	0.999246
ENSMUSG00000000374.9	Trappc10	2885.23	-0.054321	0.0461661	-1.17664	0.239338	0.999246
ENSMUSG00000000378.16	Ccm2	1055.11	0.210123	0.114638	1.83293	0.0668132	0.999246
ENSMUSG00000000384.16	Tbrg4	621.164	0.0747163	0.0756129	0.988142	0.323083	0.999246
ENSMUSG00000000392.18	Fap	88.1409	-0.0309001	0.138908	-0.22245	0.823963	0.999246
ENSMUSG00000000399.11	Ndufa9	2120.8	0.0213246	0.0505495	0.421856	0.67313	0.999246
ENSMUSG00000000402.3	Egfl6	52.4834	0.0637185	0.235724	0.270309	0.786922	0.999246
ENSMUSG00000000409.15	Lck	25.4304	0.466403	0.286921	1.62555	0.104046	0.999246
ENSMUSG00000000416.17	Cttnbp2	3341.64	-0.0902239	0.0784702	-1.14979	0.250232	0.999246
ENSMUSG00000000420.16	Galnt1	1341.06	-0.0459535	0.056284	-0.816457	0.414239	0.999246
ENSMUSG00000000439.10	Mkrn2	855.648	0.0556854	0.0657736	0.846623	0.397205	0.999246
ENSMUSG00000000440.13	Pparg	105.893	-0.120888	0.154362	-0.783148	0.43354	0.999246
ENSMUSG00000000441.18	Raf1	1979.52	0.0180667	0.0578605	0.312245	0.754854	0.999246
ENSMUSG00000000486.14	Septin1	42.3249	0.0582012	0.229534	0.253562	0.799834	0.999246
ENSMUSG00000000489.8	Pdgfb	696.988	0.15111	0.153407	0.985027	0.324611	0.999246
ENSMUSG00000000530.17	Acvrl1	419.799	0.40325	0.181369	2.22336	0.0261914	0.999246
ENSMUSG00000000531.6	Tamalin	1076.88	0.110461	0.105512	1.04691	0.295142	0.999246
ENSMUSG00000000532.12	Acvr1b	4357.87	-0.0160534	0.0580793	-0.276406	0.782237	0.999246
ENSMUSG00000000538.19	Tom1l2	8824.7	-0.0296098	0.0406422	-0.728548	0.466278	0.999246
ENSMUSG00000000552.11	Zfp385a	2212.03	0.0365216	0.0588824	0.620247	0.535095	0.999246
ENSMUSG00000000555.9	Itga5	222.549	0.703503	0.330326	2.12973	0.0331942	0.999246
ENSMUSG00000000560.10	Gabra2	1207.6	-0.135854	0.0761285	-1.78453	0.0743374	0.999246
ENSMUSG00000000561.15	Wdr77	1302.03	-0.0411511	0.0534279	-0.770217	0.441171	0.999246
ENSMUSG00000000562.6	Adora3	22.1541	0.27846	0.319216	0.872326	0.383031	0.999246
ENSMUSG00000000563.18	Atp5pb	5041.35	-0.029718	0.0339806	-0.874558	0.381815	0.999246
ENSMUSG00000000567.6	Sox9	580.393	-0.0762169	0.115387	-0.660531	0.508913	0.999246
ENSMUSG00000000568.16	Hnrnpd	2964.52	-0.0202574	0.0472122	-0.42907	0.667872	0.999246
ENSMUSG00000000579.15	Dynlt1c	50.3208	-0.444148	0.245317	-1.8105	0.0702179	0.999246
ENSMUSG00000000581.9	C1d	671.21	0.0328597	0.0912065	0.360278	0.718639	0.999246
ENSMUSG00000000594.8	Gm2a	2060.99	0.0490671	0.0649337	0.755649	0.44986	0.999246
ENSMUSG00000000600.16	Krit1	1336.7	-0.103264	0.0734028	-1.40681	0.159484	0.999246
ENSMUSG00000000605.10	Clcn4	5804.25	-0.00385705	0.052412	-0.073591	0.941336	0.999246
ENSMUSG00000000627.16	Sema4f	1470.17	-0.0706088	0.0719267	-0.981678	0.326259	0.999246
ENSMUSG00000000628.11	Hk2	130.817	0.265322	0.122614	2.16387	0.0304743	0.999246
ENSMUSG00000000631.21	Myo18a	6927.27	-0.0224853	0.0451422	-0.498099	0.618414	0.999246
ENSMUSG00000000632.14	Sez6	6878.85	0.0782598	0.13224	0.5918	0.553985	0.999246
ENSMUSG00000000682.8	Cd52	31.5346	-0.0734603	0.257037	-0.285797	0.775034	0.999246
ENSMUSG00000000686.12	Abhd15	27.7702	0.110436	0.27379	0.403359	0.686684	0.999246
ENSMUSG00000000693.11	Loxl3	101.687	-0.0866039	0.124519	-0.695505	0.486739	0.999246
ENSMUSG00000000711.4	Rab5b	4348.47	-0.0227229	0.0361576	-0.628442	0.529714	0.999246
ENSMUSG00000000732.10	Icosl	66.0833	0.192513	0.206553	0.932029	0.351322	0.999246
ENSMUSG00000000738.19	Spg7	1268.01	0.00825728	0.0503363	0.164042	0.869698	0.999246
ENSMUSG00000000740.13	Rpl13	2610.01	0.140958	0.0979604	1.43892	0.150172	0.999246
ENSMUSG00000000743.10	Chmp1a	2314.52	0.0691304	0.055699	1.24114	0.214553	0.999246
ENSMUSG00000000751.14	Rpa1	1058.91	0.0409701	0.065032	0.629998	0.528696	0.999246
ENSMUSG00000000753.16	Serpinf1	268.092	-0.0273886	0.156969	-0.174485	0.861484	0.999246
ENSMUSG00000000759.15	Tubgcp3	993.205	0.00344574	0.0570495	0.0603992	0.951838	0.999246
ENSMUSG00000000766.19	Oprm1	33.1024	-0.0587106	0.31975	-0.183614	0.854316	0.999246
ENSMUSG00000000776.14	Polr3d	411.594	-0.0180662	0.073702	-0.245125	0.806359	0.999246
ENSMUSG00000000782.17	Tcf7	87.4246	0.135481	0.224543	0.603363	0.546268	0.999246
ENSMUSG00000000787.13	Ddx3x	7197.35	-0.075724	0.0572695	-1.32224	0.186089	0.999246
ENSMUSG00000000791.10	Il12rb1	38.6638	0.275099	0.306018	0.898964	0.368672	0.999246
ENSMUSG00000000792.3	Slc5a5	358.62	-0.167567	0.091683	-1.82768	0.0675974	0.999246
ENSMUSG00000000794.10	Kcnn3	645.322	0.129732	0.158078	0.820683	0.411827	0.999246
ENSMUSG00000000804.15	Usp32	4670.78	-0.108257	0.0602518	-1.79674	0.072377	0.999246
ENSMUSG00000000805.19	Car4	706.696	0.0556177	0.117665	0.47268	0.636442	0.999246
ENSMUSG00000000811.15	Txnrd3	125.567	0.147528	0.15006	0.983129	0.325544	0.999246
ENSMUSG00000000823.17	Zfp512b	2531.38	0.0276828	0.0522352	0.529965	0.596136	0.999246
ENSMUSG00000000826.17	Dnajc5	9821.74	-0.0416606	0.0422148	-0.986872	0.323705	0.999246
ENSMUSG00000000827.19	Tpd52l2	1036.98	0.0385459	0.0481525	0.800496	0.423424	0.999246
ENSMUSG00000000838.18	Fmr1	1934	-0.0475108	0.0613957	-0.773846	0.439022	0.999246
ENSMUSG00000000861.16	Bcl11a	2480.63	-0.0748458	0.0612253	-1.22246	0.221532	0.999246
ENSMUSG00000000876.12	Pxmp4	392.315	0.017324	0.0817557	0.211899	0.832185	0.999246
ENSMUSG00000000884.18	Gnb1l	83.8021	0.0323023	0.152954	0.211189	0.83274	0.999246
ENSMUSG00000000889.9	Dbh	20.7004	-0.031451	0.300377	-0.104705	0.91661	0.999246
ENSMUSG00000000901.18	Mmp11	28.3318	-0.24567	0.27135	-0.905363	0.365273	0.999246
ENSMUSG00000000902.14	Smarcb1	1412.18	0.0333019	0.0655753	0.507842	0.611564	0.999246
ENSMUSG00000000915.16	Hip1r	2996.08	-0.00343933	0.0529377	-0.0649694	0.948198	0.999246
ENSMUSG00000000934.10	Top1mt	220.968	0.00667907	0.102732	0.0650143	0.948163	0.999246
ENSMUSG00000000948.17	Gm38393	341.831	-0.14099	0.184195	-0.765439	0.44401	0.999246
ENSMUSG00000000957.12	Mmp14	246.48	-0.169267	0.196204	-0.862707	0.388299	0.999246
ENSMUSG00000000958.11	Slc7a7	30.8534	0.174156	0.26945	0.646339	0.51806	0.999246
ENSMUSG00000000959.8	Oxa1l	1071.17	-0.100407	0.0507127	-1.97991	0.0477135	0.999246
ENSMUSG00000000976.14	Heatr6	465.549	-0.0140886	0.0881858	-0.159761	0.87307	0.999246
ENSMUSG00000000983.14	Wfdc18	19.5035	0.373952	0.362081	1.03279	0.301704	0.999246
ENSMUSG00000001017.16	Chtop	3587.34	0.0255236	0.036563	0.698072	0.485132	0.999246
ENSMUSG00000001018.16	Snapin	919.523	0.0218706	0.071991	0.303796	0.761284	0.999246
ENSMUSG00000001020.9	S100a4	19.0168	0.333861	0.309234	1.07964	0.280304	0.999246
ENSMUSG00000001025.9	S100a6	232.007	0.237812	0.123511	1.92544	0.0541744	0.999246
ENSMUSG00000001029.16	Icam2	38.9148	-0.0824073	0.231616	-0.355793	0.721996	0.999246
ENSMUSG00000001034.18	Mapk7	596.573	-0.0308549	0.0742108	-0.415774	0.677575	0.999246
ENSMUSG00000001036.18	Epn2	3222.73	-0.018381	0.0575586	-0.319344	0.749466	0.999246
ENSMUSG00000001039.13	B9d1	189.165	-0.260919	0.110404	-2.36331	0.0181123	0.999246
ENSMUSG00000001052.16	Sec24b	1540.27	-0.0812912	0.0563564	-1.44245	0.149176	0.999246
ENSMUSG00000001053.16	N4bp3	261.401	0.239169	0.13618	1.75627	0.0790419	0.999246
ENSMUSG00000001054.10	Rmnd5b	1016.31	0.0928069	0.0656237	1.41423	0.157295	0.999246
ENSMUSG00000001056.4	Nhp2	539.655	0.0583663	0.0885945	0.658802	0.510023	0.999246
ENSMUSG00000001062.19	Vps9d1	1486.21	0.0483055	0.0667192	0.724013	0.469058	0.999246
ENSMUSG00000001065.16	Zfp276	608.869	-0.0218924	0.0833144	-0.262769	0.792729	0.999246
ENSMUSG00000001082.13	Mfsd10	413.792	-0.0473661	0.0853383	-0.555039	0.578868	0.999246
ENSMUSG00000001089.15	Luzp1	2837.29	-0.124127	0.0926429	-1.33985	0.180296	0.999246
ENSMUSG00000001098.16	Kctd10	1122.13	-0.0112146	0.0643341	-0.174318	0.861616	0.999246
ENSMUSG00000001103.8	Sebox	65.8432	-0.0776668	0.219804	-0.353346	0.723829	0.999246
ENSMUSG00000001105.16	Ift20	925.611	-0.0698703	0.0714452	-0.977958	0.328095	0.999246
ENSMUSG00000001119.8	Col6a1	2270.74	0.0963229	0.0971565	0.99142	0.321481	0.999246
ENSMUSG00000001120.16	Pcbp3	1443.52	-0.261332	0.243433	-1.07353	0.283034	0.999246
ENSMUSG00000001123.16	Lgals9	143.737	-0.0678811	0.122385	-0.554654	0.579131	0.999246
ENSMUSG00000001127.13	Araf	3043.27	0.0340863	0.0413539	0.824258	0.409793	0.999246
ENSMUSG00000001128.8	Cfp	168.085	-0.017137	0.147498	-0.116184	0.907507	0.999246
ENSMUSG00000001134.10	Uxt	88.5781	0.157842	0.136672	1.1549	0.248132	0.999246
ENSMUSG00000001138.14	Cnnm3	746.959	-0.0592631	0.0620713	-0.954759	0.339699	0.999246
ENSMUSG00000001143.14	Lman2l	837.686	-0.0536934	0.0675518	-0.794847	0.426703	0.999246
ENSMUSG00000001150.8	Mcm3ap	1651.5	-0.0140371	0.0651572	-0.215434	0.829429	0.999246
ENSMUSG00000001151.11	Pcnt	912.763	-0.0667285	0.051666	-1.29153	0.196518	0.999246
ENSMUSG00000001156.10	Mxd1	845.724	0.0826386	0.0657115	1.2576	0.208538	0.999246
ENSMUSG00000001157.14	Gmcl1	658.852	-0.0149501	0.0707932	-0.211181	0.832746	0.999246
ENSMUSG00000001158.14	Snrnp27	566.974	0.0044495	0.0611146	0.0728059	0.941961	0.999246
ENSMUSG00000001166.18	Oas1c	27.1776	0.163256	0.271647	0.600987	0.547849	0.999246
ENSMUSG00000001173.16	Ocrl	1780.28	-0.0160079	0.0496997	-0.322092	0.747383	0.999246
ENSMUSG00000001227.13	Sema6b	3491.78	0.0491206	0.0610385	0.804749	0.420965	0.999246
ENSMUSG00000001228.15	Uhrf1	36.9791	0.479474	0.252329	1.90019	0.0574078	0.999246
ENSMUSG00000001229.10	Dpp9	2192.48	-0.114135	0.0542673	-2.1032	0.0354486	0.999246
ENSMUSG00000001240.14	Ramp2	325.226	0.11222	0.139547	0.804177	0.421295	0.999246
ENSMUSG00000001247.17	Lsr	102.857	-0.0297632	0.152567	-0.195082	0.845328	0.999246
ENSMUSG00000001248.16	Gramd1a	2787.88	0.0175421	0.043752	0.400943	0.688462	0.999246
ENSMUSG00000001249.15	Hpn	22.666	-0.168543	0.313476	-0.537658	0.590813	0.999246
ENSMUSG00000001260.11	Gabrg1	454.415	-0.129914	0.0883794	-1.46996	0.141573	0.999246
ENSMUSG00000001270.10	Ckb	31678.8	0.0507475	0.0680175	0.746094	0.45561	0.999246
ENSMUSG00000001280.14	Sp1	688.65	-0.102948	0.0833501	-1.23512	0.216785	0.999246
ENSMUSG00000001281.11	Itgb7	18.4007	0.133443	0.317409	0.420415	0.674182	0.999246
ENSMUSG00000001285.13	Myg1	522.623	-0.0322244	0.0703877	-0.457813	0.647087	0.999246
ENSMUSG00000001288.16	Rarg	213.445	-0.132998	0.145128	-0.916414	0.35945	0.999246
ENSMUSG00000001289.13	Pfdn5	1847.55	0.0934461	0.0873806	1.06942	0.284883	0.999246
ENSMUSG00000001300.17	Efnb2	1541.17	-0.01406	0.0764791	-0.183841	0.854138	0.999246
ENSMUSG00000001305.6	Rrp15	159.196	-0.0645304	0.104709	-0.616284	0.537707	0.999246
ENSMUSG00000001313.13	Rnd2	2089.98	0.0373044	0.089952	0.414715	0.678351	0.999246
ENSMUSG00000001323.18	Srr	2735.05	-0.0294647	0.0628189	-0.469042	0.63904	0.999246
ENSMUSG00000001333.10	Sync	27.3286	-0.152846	0.299762	-0.509891	0.610128	0.999246
ENSMUSG00000001334.10	Fndc5	2344.9	-0.0169641	0.0678222	-0.250126	0.80249	0.999246
ENSMUSG00000001366.15	Fbxo9	2088	0.0132756	0.0562452	0.23603	0.813409	0.999246
ENSMUSG00000001376.18	Vps50	1667.55	-0.0473564	0.0648037	-0.730766	0.464922	0.999246
ENSMUSG00000001380.8	Hars	1940.63	-0.0172452	0.06119	-0.28183	0.778074	0.999246
ENSMUSG00000001383.10	Zmat2	3627.1	0.0372168	0.06424	0.579339	0.56236	0.999246
ENSMUSG00000001403.14	Ube2c	11.0389	0.275517	0.439149	0.627388	0.530405	0.999246
ENSMUSG00000001415.11	Smg5	2836.09	0.0664532	0.0553354	1.20092	0.229784	0.999246
ENSMUSG00000001416.14	Cct3	2056.68	0.0390381	0.0494958	0.788715	0.430279	0.999246
ENSMUSG00000001418.14	Glmp	870.031	-0.038745	0.0557854	-0.694538	0.487345	0.999246
ENSMUSG00000001419.18	Mef2d	8181.01	-0.0282081	0.0612274	-0.460711	0.645006	0.999246
ENSMUSG00000001424.15	Snd1	2033.39	0.0715669	0.0575764	1.24299	0.213871	0.999246
ENSMUSG00000001435.16	Col18a1	141.41	-0.161501	0.15964	-1.01165	0.311703	0.999246
ENSMUSG00000001436.16	Slc19a1	406.955	0.046893	0.0677674	0.691969	0.488957	0.999246
ENSMUSG00000001440.6	Kpnb1	4986.15	-0.059622	0.0554373	-1.07549	0.282157	0.999246
ENSMUSG00000001441.14	Npepps	3503.06	-0.040533	0.0376578	-1.07635	0.281771	0.999246
ENSMUSG00000001445.11	Mrpl10	957.176	0.072548	0.060487	1.1994	0.230373	0.999246
ENSMUSG00000001467.6	Cyp51	1957.6	0.0174915	0.0726749	0.240681	0.809802	0.999246
ENSMUSG00000001472.18	Tcf25	17685.4	-0.0385266	0.0413135	-0.932542	0.351056	0.999246
ENSMUSG00000001473.8	Tubb6	34.474	-0.944027	0.433685	-2.17675	0.0294989	0.999246
ENSMUSG00000001482.16	Def8	1447	-0.038627	0.0492254	-0.784695	0.432632	0.999246
ENSMUSG00000001493.10	Meox1	15.8188	-0.0625484	0.316926	-0.19736	0.843546	0.999246
ENSMUSG00000001506.11	Col1a1	636.375	0.147695	0.232737	0.634599	0.52569	0.999246
ENSMUSG00000001507.17	Itga3	448.034	-0.0875267	0.107327	-0.815514	0.414778	0.999246
ENSMUSG00000001517.15	Foxm1	55.0824	0.0409112	0.221009	0.185111	0.853142	0.999246
ENSMUSG00000001518.13	Itfg2	393.817	-0.0270136	0.0716505	-0.377019	0.70616	0.999246
ENSMUSG00000001520.13	Nrip2	251.935	-0.150505	0.111451	-1.35041	0.176886	0.999246
ENSMUSG00000001524.15	Gtf2h4	284.441	0.029793	0.0840384	0.354516	0.722952	0.999246
ENSMUSG00000001525.11	Tubb5	13613.8	0.00855862	0.0563198	0.151965	0.879215	0.999246
ENSMUSG00000001542.8	Ell2	867.321	-0.0349221	0.0768766	-0.454262	0.64964	0.999246
ENSMUSG00000001552.15	Jup	1288.07	-0.0632379	0.101045	-0.625841	0.531419	0.999246
ENSMUSG00000001555.11	Fkbp10	230.208	0.0283658	0.11422	0.248342	0.80387	0.999246
ENSMUSG00000001576.16	Ergic1	3438.96	-0.0233103	0.0522334	-0.446272	0.655401	0.999246
ENSMUSG00000001627.13	Ifrd1	695.319	-0.0276602	0.0913329	-0.302851	0.762003	0.999246
ENSMUSG00000001630.14	Stk38l	784.696	-0.022603	0.0661038	-0.341933	0.732402	0.999246
ENSMUSG00000001632.17	Brpf1	912.911	-0.0327645	0.0587138	-0.558037	0.576819	0.999246
ENSMUSG00000001642.19	Akr1b3	892.997	0.0448444	0.0586911	0.764076	0.444822	0.999246
ENSMUSG00000001663.11	Gstt1	99.0762	0.0140896	0.13436	0.104865	0.916483	0.999246
ENSMUSG00000001665.12	Gstt3	38.1363	-0.133799	0.267046	-0.501033	0.616348	0.999246
ENSMUSG00000001666.9	Ddt	425.817	-0.0254905	0.102364	-0.249018	0.803347	0.999246
ENSMUSG00000001687.16	Ubl3	3694.74	0.0402789	0.0520578	0.773735	0.439087	0.999246
ENSMUSG00000001700.11	Gramd3	503.603	0.0902466	0.0743093	1.21447	0.224568	0.999246
ENSMUSG00000001707.9	Eef1e1	357.182	-0.0638691	0.0830968	-0.76861	0.442125	0.999246
ENSMUSG00000001729.15	Akt1	3625.66	0.0350094	0.0423943	0.825805	0.408915	0.999246
ENSMUSG00000001741.13	Il16	70.7913	0.30964	0.206288	1.50101	0.133352	0.999246
ENSMUSG00000001750.17	Tcirg1	290.803	0.0141462	0.0901051	0.156996	0.875248	0.999246
ENSMUSG00000001751.10	Naglu	231.062	0.111047	0.110063	1.00894	0.313004	0.999246
ENSMUSG00000001755.13	Coasy	558.261	-0.0468504	0.0629593	-0.744137	0.456794	0.999246
ENSMUSG00000001761.8	Smo	323.605	-0.0395626	0.0997586	-0.396583	0.691675	0.999246
ENSMUSG00000001763.15	Tspan33	474.396	0.0164142	0.076192	0.215432	0.82943	0.999246
ENSMUSG00000001767.6	Crnkl1	387.922	0.0402594	0.100935	0.398866	0.689992	0.999246
ENSMUSG00000001768.17	Rin2	671.252	0.107344	0.0999217	1.07428	0.282698	0.999246
ENSMUSG00000001773.15	Folh1	90.4111	-0.128503	0.181784	-0.7069	0.479628	0.999246
ENSMUSG00000001774.9	Chordc1	1352.58	-0.127005	0.0653245	-1.94422	0.0518692	0.999246
ENSMUSG00000001783.4	Rtcb	2073.41	0.0421183	0.0447328	0.941554	0.346421	0.999246
ENSMUSG00000001785.14	Pwp1	430.898	-0.0131539	0.0972077	-0.135317	0.892361	0.999246
ENSMUSG00000001786.15	Fbxo7	498.552	0.0326993	0.0663411	0.492896	0.622086	0.999246
ENSMUSG00000001794.14	Capns1	2640.07	-0.0113829	0.0371666	-0.306267	0.759401	0.999246
ENSMUSG00000001802.17	Lrp3	2280.58	-0.0518041	0.0482363	-1.07396	0.282839	0.999246
ENSMUSG00000001827.13	Folr1	14.0705	0.407994	0.4057	1.00565	0.314582	0.999246
ENSMUSG00000001829.18	Clpb	1254.6	-0.0588283	0.0522326	-1.12627	0.260049	0.999246
ENSMUSG00000001833.18	Septin7	10028.2	-0.022249	0.0560794	-0.396741	0.691558	0.999246
ENSMUSG00000001844.11	Zdhhc4	452.458	0.0709516	0.0858878	0.826097	0.408749	0.999246
ENSMUSG00000001847.15	Rac1	6901.91	0.0779089	0.0341922	2.27856	0.0226934	0.999246
ENSMUSG00000001855.16	Nup214	1173.07	-0.0380658	0.0547609	-0.695128	0.486975	0.999246
ENSMUSG00000001864.14	Aif1l	113.695	0.132478	0.167053	0.793027	0.427762	0.999246
ENSMUSG00000001870.17	Ltbp1	285.578	-0.15847	0.0811024	-1.95395	0.0507072	0.999246
ENSMUSG00000001891.17	Ugp2	1482.54	-0.0447716	0.0586666	-0.763154	0.445372	0.999246
ENSMUSG00000001901.16	Kcnh6	67.742	-0.0710092	0.163357	-0.434688	0.663789	0.999246
ENSMUSG00000001910.6	Nacc1	4096.84	0.0274084	0.0459591	0.596366	0.550931	0.999246
ENSMUSG00000001911.17	Nfix	6957.22	-0.0932008	0.0982296	-0.948806	0.34272	0.999246
ENSMUSG00000001918.18	Slc1a5	66.0024	-0.0914019	0.231368	-0.39505	0.692806	0.999246
ENSMUSG00000001924.16	Uba1	8795.05	-0.053901	0.0532429	-1.01236	0.311366	0.999246
ENSMUSG00000001930.18	Vwf	500.348	0.223274	0.121997	1.83017	0.067225	0.999246
ENSMUSG00000001943.9	Vsig2	17.9674	-0.107755	0.300462	-0.35863	0.719872	0.999246
ENSMUSG00000001946.15	Esam	274.591	0.127236	0.107187	1.18706	0.235206	0.999246
ENSMUSG00000001948.11	Spa17	29.8088	0.335883	0.276898	1.21302	0.225121	0.999246
ENSMUSG00000001962.9	Fam50a	436.395	0.0114435	0.0762018	0.150174	0.880627	0.999246
ENSMUSG00000001964.15	Emd	642.999	-0.0398114	0.0610887	-0.651698	0.514596	0.999246
ENSMUSG00000001983.8	Taco1	204.56	-0.0978945	0.120834	-0.810157	0.41785	0.999246
ENSMUSG00000001985.10	Grik3	3791.59	-0.153262	0.115058	-1.33204	0.182847	0.999246
ENSMUSG00000001986.17	Gria3	7701.68	0.0285319	0.0736655	0.387317	0.698522	0.999246
ENSMUSG00000001988.10	Npas1	198.559	0.0735552	0.134434	0.547149	0.584276	0.999246
ENSMUSG00000001995.10	Sipa1l2	1710.64	-0.18932	0.0730418	-2.59194	0.00954354	0.999246
ENSMUSG00000001998.16	Ap4e1	296.322	-0.0820689	0.0954993	-0.859366	0.390139	0.999246
ENSMUSG00000001999.16	Blvra	297.354	-0.0606391	0.0905323	-0.669807	0.502981	0.999246
ENSMUSG00000002006.13	Pdzd4	3569.56	0.0737887	0.0636545	1.15921	0.246372	0.999246
ENSMUSG00000002007.6	Srpk3	155.812	0.0311016	0.136587	0.227705	0.819876	0.999246
ENSMUSG00000002010.18	Idh3g	2788.05	-0.00793402	0.0424445	-0.186927	0.851718	0.999246
ENSMUSG00000002012.14	Pnck	1089.56	0.0576788	0.093568	0.616438	0.537606	0.999246
ENSMUSG00000002014.13	Ssr4	812.244	0.0645345	0.0655964	0.983812	0.325208	0.999246
ENSMUSG00000002015.6	Bcap31	971.041	0.0208031	0.0637907	0.326115	0.744337	0.999246
ENSMUSG00000002017.11	Fam98a	931.794	0.0106409	0.0635621	0.16741	0.867048	0.999246
ENSMUSG00000002020.16	Ltbp2	47.8578	0.0247123	0.378934	0.0652155	0.948002	0.999246
ENSMUSG00000002028.14	Kmt2a	3725.83	0.0265647	0.107302	0.24757	0.804467	0.999246
ENSMUSG00000002031.14	Ift46	731.401	-0.0400422	0.0653841	-0.612415	0.540263	0.999246
ENSMUSG00000002032.18	Tmem25	1481.15	-0.0929189	0.0679279	-1.3679	0.171342	0.999246
ENSMUSG00000002043.18	Trappc6a	106.782	-0.0476644	0.147315	-0.323554	0.746276	0.999246
ENSMUSG00000002052.7	Supt6	5134.55	-0.0375865	0.0514701	-0.730258	0.465232	0.999246
ENSMUSG00000002055.10	Spag5	330.466	-0.152769	0.182696	-0.83619	0.403048	0.999246
ENSMUSG00000002058.14	Unc119	437.998	-0.0948287	0.0766031	-1.23792	0.215745	0.999246
ENSMUSG00000002059.19	Rab34	356.526	0.112223	0.14075	0.797319	0.425266	0.999246
ENSMUSG00000002064.11	Sdf2	786.626	0.0477743	0.0721954	0.661735	0.508141	0.999246
ENSMUSG00000002068.17	Ccne1	355.175	0.0780697	0.100742	0.774945	0.438372	0.999246
ENSMUSG00000002083.14	Bbc3	129.313	-0.0612073	0.147862	-0.413948	0.678912	0.999246
ENSMUSG00000002100.16	Mybpc3	80.2999	0.412804	0.189215	2.18166	0.0291346	0.999246
ENSMUSG00000002102.16	Psmc3	2981.73	0.0244686	0.0367579	0.665668	0.505623	0.999246
ENSMUSG00000002103.17	Acp2	2372.9	-0.0409438	0.0469808	-0.871502	0.38348	0.999246
ENSMUSG00000002104.12	Rapsn	13.6113	0.250725	0.41138	0.609473	0.542211	0.999246
ENSMUSG00000002105.16	Slc39a13	505.172	-0.0367598	0.064235	-0.57227	0.567139	0.999246
ENSMUSG00000002107.19	Celf2	10451.3	-0.100941	0.049268	-2.04882	0.04048	0.999246
ENSMUSG00000002109.15	Ddb2	292.994	0.0776477	0.108296	0.716994	0.473378	0.999246
ENSMUSG00000002111.9	Spi1	62.7768	0.0252611	0.168206	0.150179	0.880623	0.999246
ENSMUSG00000002129.12	Sf3a1	1880.05	-0.0404898	0.0671656	-0.602835	0.546618	0.999246
ENSMUSG00000002147.19	Stat6	287.797	-0.118659	0.0980469	-1.21023	0.22619	0.999246
ENSMUSG00000002190.14	Clgn	377.452	0.011678	0.0779236	0.149865	0.880871	0.999246
ENSMUSG00000002205.17	Vrk3	531.082	0.074483	0.0772117	0.96466	0.334715	0.999246
ENSMUSG00000002210.12	Smg9	929.017	-0.0527899	0.0595557	-0.886394	0.375405	0.999246
ENSMUSG00000002221.12	Paxip1	1222.1	-0.0960926	0.049892	-1.92601	0.0541028	0.999246
ENSMUSG00000002222.15	Rmnd5a	3736.18	-0.0158307	0.0497538	-0.31818	0.750348	0.999246
ENSMUSG00000002227.16	Mov10	242.674	-0.0732536	0.122054	-0.600176	0.548389	0.999246
ENSMUSG00000002233.14	Rhoc	307.821	-0.0227578	0.0971636	-0.234222	0.814813	0.999246
ENSMUSG00000002249.22	Tead3	59.4796	0.210986	0.183622	1.14902	0.250546	0.999246
ENSMUSG00000002250.17	Ppard	755.403	0.0108697	0.067562	0.160885	0.872184	0.999246
ENSMUSG00000002257.9	Def6	39.4911	0.269578	0.203999	1.32147	0.186345	0.999246
ENSMUSG00000002265.18	Peg3	9286.76	-0.133095	0.0869445	-1.5308	0.125819	0.999246
ENSMUSG00000002266.18	Zim1	72.7398	-0.0725106	0.192296	-0.377078	0.706115	0.999246
ENSMUSG00000002274.14	Metrn	1050.89	0.0255011	0.0964579	0.264375	0.791491	0.999246
ENSMUSG00000002279.20	Lmf1	402.549	-0.0254525	0.111366	-0.228548	0.81922	0.999246
ENSMUSG00000002289.17	Angptl4	55.8533	-0.531636	0.238423	-2.2298	0.0257606	0.999246
ENSMUSG00000002297.17	Dbf4	45.3426	-0.278468	0.196243	-1.41899	0.155901	0.999246
ENSMUSG00000002307.17	Daxx	490.511	0.0938261	0.0733646	1.2789	0.200932	0.999246
ENSMUSG00000002308.17	Cd320	253.509	0.0273867	0.0940738	0.291119	0.770961	0.999246
ENSMUSG00000002319.17	Ipo4	1925.72	-0.032176	0.0383376	-0.839282	0.401311	0.999246
ENSMUSG00000002320.16	Tm9sf1	753.623	-0.0320214	0.0585905	-0.546529	0.584703	0.999246
ENSMUSG00000002324.9	Rec8	94.8441	-0.0344024	0.284939	-0.120736	0.9039	0.999246
ENSMUSG00000002325.16	Irf9	241.634	0.0478828	0.122603	0.39055	0.69613	0.999246
ENSMUSG00000002326.7	Gmpr2	357.106	0.0188349	0.0926693	0.203248	0.838941	0.999246
ENSMUSG00000002332.17	Dhrs1	1243.22	-0.0695443	0.0490547	-1.41769	0.156281	0.999246
ENSMUSG00000002341.9	Ncan	11666.5	-0.0453231	0.0667144	-0.67936	0.49691	0.999246
ENSMUSG00000002342.18	Tmem161a	561.559	-0.122289	0.0699834	-1.74741	0.0805668	0.999246
ENSMUSG00000002345.19	Borcs8	502.446	0.0328827	0.0836835	0.392941	0.694363	0.999246
ENSMUSG00000002346.17	Slc25a42	1002.99	-0.0975981	0.0896186	-1.08904	0.276137	0.999246
ENSMUSG00000002365.11	Snx9	302.7	-0.0188029	0.0905714	-0.207603	0.835539	0.999246
ENSMUSG00000002372.10	Ranbp3	2041.32	0.0518868	0.0398651	1.30156	0.193067	0.999246
ENSMUSG00000002379.8	Ndufa11	1506.97	0.0185577	0.0576952	0.32165	0.747718	0.999246
ENSMUSG00000002393.15	Nr2f6	303.525	0.15124	0.100748	1.50118	0.133309	0.999246
ENSMUSG00000002395.15	Use1	921.557	0.129927	0.107418	1.20954	0.226456	0.999246
ENSMUSG00000002396.9	Ocel1	461.737	-0.0554422	0.076798	-0.721922	0.470342	0.999246
ENSMUSG00000002409.19	Dyrk1b	747.899	0.069269	0.0783586	0.883999	0.376696	0.999246
ENSMUSG00000002413.16	Braf	3619.41	-0.0327574	0.0593805	-0.551652	0.581187	0.999246
ENSMUSG00000002416.14	Ndufb2	840.674	0.0100619	0.0656722	0.153214	0.878229	0.999246
ENSMUSG00000002428.13	Hltf	503.904	-0.121474	0.080119	-1.51617	0.129475	0.999246
ENSMUSG00000002455.15	Prpf6	1392.08	0.0573438	0.0507153	1.1307	0.258181	0.999246
ENSMUSG00000002458.14	Rgs19	341.558	-0.0759482	0.0941052	-0.807056	0.419634	0.999246
ENSMUSG00000002459.18	Rgs20	857.292	0.14062	0.0794795	1.76927	0.0768492	0.999246
ENSMUSG00000002475.17	Abhd3	984.434	0.0376462	0.0646868	0.581977	0.560582	0.999246
ENSMUSG00000002477.6	Snrpd1	534.81	-0.00948158	0.0698859	-0.135672	0.89208	0.999246
ENSMUSG00000002489.17	Tiam1	2413.01	-0.0846969	0.130334	-0.649846	0.515792	0.999246
ENSMUSG00000002496.11	Tsc2	3394.38	-0.0436172	0.0341357	-1.27776	0.201335	0.999246
ENSMUSG00000002504.16	Slc9a3r2	768.597	-0.0485569	0.0714774	-0.679333	0.496927	0.999246
ENSMUSG00000002524.18	Puf60	2971.25	0.0201752	0.0442287	0.456157	0.648277	0.999246
ENSMUSG00000002546.18	Golga2	2696.42	-0.0481039	0.0386707	-1.24394	0.213523	0.999246
ENSMUSG00000002550.17	Uck1	872.143	0.0328906	0.0686194	0.479319	0.631712	0.999246
ENSMUSG00000002578.19	Ikzf4	439.874	-0.0204626	0.0822291	-0.248849	0.803478	0.999246
ENSMUSG00000002580.8	Mien1	1116.7	0.0262824	0.0744051	0.353235	0.723913	0.999246
ENSMUSG00000002603.16	Tgfb1	119.461	0.141887	0.134507	1.05486	0.291489	0.999246
ENSMUSG00000002608.9	Ccdc97	1418.39	-0.0258494	0.055938	-0.462109	0.644003	0.999246
ENSMUSG00000002617.15	Zfp40	569.936	-0.0418565	0.0935345	-0.447498	0.654516	0.999246
ENSMUSG00000002625.11	Akap8l	3873	-0.017066	0.109332	-0.156094	0.875959	0.999246
ENSMUSG00000002633.5	Shh	66.4081	-0.223095	0.199424	-1.11869	0.263271	0.999246
ENSMUSG00000002635.12	Pdcd2l	213.06	0.0205882	0.0977727	0.210572	0.833221	0.999246
ENSMUSG00000002658.10	Gtf2f1	1278.71	0.0125349	0.0574178	0.21831	0.827187	0.999246
ENSMUSG00000002660.9	Clpp	728.968	-0.00757597	0.0683703	-0.110808	0.911769	0.999246
ENSMUSG00000002661.15	Alkbh7	177.265	0.0659045	0.119318	0.552342	0.580714	0.999246
ENSMUSG00000002668.9	Dennd1c	39.8088	-0.134897	0.210941	-0.639502	0.522496	0.999246
ENSMUSG00000002679.15	Med6	251.461	-0.0530075	0.0861552	-0.615257	0.538385	0.999246
ENSMUSG00000002688.9	Prkd1	200.183	0.228177	0.105962	2.15338	0.0312886	0.999246
ENSMUSG00000002699.14	Lcp2	67.6505	0.212823	0.200185	1.06313	0.287723	0.999246
ENSMUSG00000002718.15	Cse1l	1454.2	-0.131719	0.0767262	-1.71675	0.0860257	0.999246
ENSMUSG00000002728.15	Naa20	891.755	-0.00628888	0.0512785	-0.122642	0.902391	0.999246
ENSMUSG00000002731.7	Prkra	220.327	-0.162815	0.0974876	-1.67011	0.0948975	0.999246
ENSMUSG00000002732.15	Fkbp7	37.9208	-0.0964036	0.233893	-0.41217	0.680215	0.999246
ENSMUSG00000002733.9	Plekha3	706.895	-0.051699	0.0559424	-0.924147	0.35541	0.999246
ENSMUSG00000002741.10	Ykt6	2400.46	0.0174775	0.0551834	0.316717	0.751459	0.999246
ENSMUSG00000002748.8	Baz1b	3051.6	-0.0670672	0.0434453	-1.54372	0.122657	0.999246
ENSMUSG00000002763.17	Pex6	1193.08	-0.013493	0.0839796	-0.16067	0.872353	0.999246
ENSMUSG00000002767.14	Mrpl2	542.132	0.0587464	0.0704748	0.83358	0.404518	0.999246
ENSMUSG00000002768.9	Mea1	1328.66	0.0467088	0.0762087	0.612906	0.539938	0.999246
ENSMUSG00000002771.13	Grin2d	376.752	-0.162755	0.0858095	-1.8967	0.0578681	0.999246
ENSMUSG00000002781.20	Tmem143	486.669	-0.0278688	0.0664212	-0.419578	0.674794	0.999246
ENSMUSG00000002797.10	Ggct	286.418	0.0919715	0.122971	0.747911	0.454514	0.999246
ENSMUSG00000002799.7	Jag2	992.038	-0.111856	0.0522048	-2.14264	0.0321422	0.999246
ENSMUSG00000002803.15	Btbd6	1194.89	0.124403	0.0637887	1.95023	0.0511482	0.999246
ENSMUSG00000002804.5	Nudt14	100.346	-0.0153532	0.147815	-0.103867	0.917275	0.999246
ENSMUSG00000002808.8	Epdr1	2304.95	-0.0235647	0.0780155	-0.302051	0.762613	0.999246
ENSMUSG00000002812.5	Flii	1166.22	-0.0968873	0.0582623	-1.66295	0.0963224	0.999246
ENSMUSG00000002814.16	Top3a	118.86	-0.0986983	0.130925	-0.753851	0.450939	0.999246
ENSMUSG00000002820.7	Atg4d	618.208	0.0462318	0.0635119	0.727924	0.46666	0.999246
ENSMUSG00000002825.9	Qtrt1	211.413	0.102841	0.0940101	1.09394	0.273982	0.999246
ENSMUSG00000002831.15	Plin4	35.5354	0.671077	0.459468	1.46055	0.144138	0.999246
ENSMUSG00000002833.12	Hdgfl2	2067.44	0.0579827	0.058061	0.99865	0.317964	0.999246
ENSMUSG00000002835.10	Chaf1a	158.958	-0.101934	0.112369	-0.907136	0.364335	0.999246
ENSMUSG00000002844.10	Adprh	2080.44	0.0581261	0.0451894	1.28628	0.198347	0.999246
ENSMUSG00000002846.10	Timmdc1	383.941	-0.0372734	0.0782522	-0.476324	0.633843	0.999246
ENSMUSG00000002847.8	Pla1a	31.7618	0.0209365	0.348512	0.060074	0.952097	0.999246
ENSMUSG00000002870.9	Mcm2	109.41	-0.0303847	0.129227	-0.235127	0.81411	0.999246
ENSMUSG00000002871.15	Tpra1	547.873	0.0212657	0.0673048	0.315961	0.752032	0.999246
ENSMUSG00000002881.15	Nab1	636.866	0.00570558	0.0847235	0.0673436	0.946308	0.999246
ENSMUSG00000002885.15	Adgre5	185.645	-0.104139	0.106459	-0.978209	0.327971	0.999246
ENSMUSG00000002897.6	Il17ra	567.72	-0.0218068	0.112232	-0.194301	0.84594	0.999246
ENSMUSG00000002908.18	Kcnn1	504.494	-0.142236	0.0847555	-1.6782	0.0933087	0.999246
ENSMUSG00000002910.12	Arrdc2	252.452	0.0864645	0.191124	0.452401	0.65098	0.999246
ENSMUSG00000002944.16	Cd36	17.4877	-0.524803	0.391791	-1.3395	0.180409	0.999246
ENSMUSG00000002948.20	Map2k7	1980.81	-0.0108748	0.0418328	-0.259959	0.794896	0.999246
ENSMUSG00000002949.16	Timm44	1305.92	0.0812964	0.0645938	1.25858	0.208182	0.999246
ENSMUSG00000002957.12	Ap2a2	6606.8	0.0197222	0.0597818	0.329904	0.741472	0.999246
ENSMUSG00000002963.18	Pnkp	506.102	0.00869775	0.0743135	0.117041	0.906827	0.999246
ENSMUSG00000002968.10	Med25	1959.84	0.0464026	0.0563633	0.823276	0.410351	0.999246
ENSMUSG00000002980.15	Bcam	247.258	-0.0993225	0.114994	-0.863719	0.387742	0.999246
ENSMUSG00000002983.18	Relb	104.952	-0.150511	0.142845	-1.05367	0.292035	0.999246
ENSMUSG00000002984.18	Tomm40	1495.66	0.0194126	0.0540613	0.359086	0.719531	0.999246
ENSMUSG00000002985.17	Apoe	24954.8	0.00662783	0.0873469	0.0758794	0.939515	0.999246
ENSMUSG00000002996.18	Hbp1	499.737	-0.00712891	0.0674009	-0.105769	0.915766	0.999246
ENSMUSG00000002997.16	Prkar2b	1973.03	0.0901199	0.079187	1.13806	0.255094	0.999246
ENSMUSG00000003031.15	Cdkn1b	1096.46	-0.0327292	0.0718855	-0.455295	0.648897	0.999246
ENSMUSG00000003032.9	Klf4	93.1832	0.253499	0.16308	1.55444	0.120079	0.999246
ENSMUSG00000003033.16	Ap1m1	1685.81	-0.0542268	0.0436567	-1.24212	0.214192	0.999246
ENSMUSG00000003037.17	Rab8a	884.593	0.0269849	0.0604377	0.446491	0.655243	0.999246
ENSMUSG00000003038.16	Hmgn2	1775.4	0.151834	0.0785824	1.93216	0.0533399	0.999246
ENSMUSG00000003039.10	Fam32a	1628.38	-0.0778074	0.0708295	-1.09852	0.271979	0.999246
ENSMUSG00000003062.14	Stard3nl	726.743	0.0714412	0.0566905	1.2602	0.207599	0.999246
ENSMUSG00000003068.18	Stk11	1386.7	-0.00617616	0.0673069	-0.0917612	0.926888	0.999246
ENSMUSG00000003070.7	Efna2	184.32	-0.138581	0.119454	-1.16012	0.245998	0.999246
ENSMUSG00000003072.16	Atp5d	3991.39	0.0812452	0.061475	1.3216	0.186303	0.999246
ENSMUSG00000003099.12	Ppp5c	3212.2	-0.0501604	0.0440188	-1.13952	0.254485	0.999246
ENSMUSG00000003119.15	Cdk12	732.755	-0.115933	0.128979	-0.898853	0.368731	0.999246
ENSMUSG00000003123.16	Lipe	187.306	0.0765102	0.11535	0.663288	0.507146	0.999246
ENSMUSG00000003131.8	Pafah1b2	4711.94	-0.0347582	0.0407788	-0.85236	0.394014	0.999246
ENSMUSG00000003134.11	Tbc1d8	844.383	0.312652	0.17514	1.78516	0.0742359	0.999246
ENSMUSG00000003135.16	Cnot11	716.795	0.0747189	0.05923	1.26151	0.207127	0.999246
ENSMUSG00000003153.11	Slc2a3	4581.16	-0.00777822	0.0781505	-0.0995287	0.920719	0.999246
ENSMUSG00000003154.16	Foxj2	1110.45	-0.042281	0.0684228	-0.617937	0.536617	0.999246
ENSMUSG00000003166.21	Dgcr2	3624.26	0.0296889	0.0472649	0.628139	0.529913	0.999246
ENSMUSG00000003184.16	Irf3	401.714	-0.126382	0.0815557	-1.54964	0.121227	0.999246
ENSMUSG00000003198.11	Zfp959	99.5424	0.173082	0.131333	1.31789	0.187541	0.999246
ENSMUSG00000003199.17	Mpnd	1376.56	0.0337806	0.076991	0.43876	0.660835	0.999246
ENSMUSG00000003200.11	Sh3gl1	918.447	0.0111449	0.0528927	0.210708	0.833115	0.999246
ENSMUSG00000003208.10	Yju2	168.429	-0.14853	0.102089	-1.45491	0.145694	0.999246
ENSMUSG00000003226.8	Ranbp2	3597.42	-0.0833772	0.109922	-0.75851	0.448146	0.999246
ENSMUSG00000003228.10	Grk5	724.009	-0.0394994	0.0910787	-0.433685	0.664517	0.999246
ENSMUSG00000003233.13	Dvl3	1919.67	-0.0226759	0.0472821	-0.479587	0.631521	0.999246
ENSMUSG00000003234.17	Abcf3	1410.42	-0.0131748	0.0498912	-0.264071	0.791725	0.999246
ENSMUSG00000003235.14	Eif2b5	1243.72	0.0412148	0.063007	0.654132	0.513027	0.999246
ENSMUSG00000003269.18	Cyth2	2074.14	0.101636	0.0474445	2.14221	0.0321767	0.999246
ENSMUSG00000003271.18	Sult2b1	182.439	0.208704	0.131805	1.58343	0.113324	0.999246
ENSMUSG00000003273.15	Car11	3780.91	0.0725261	0.0940228	0.771367	0.44049	0.999246
ENSMUSG00000003279.18	Dlgap1	12536.8	-0.120366	0.0693354	-1.736	0.0825633	0.999246
ENSMUSG00000003282.10	Plag1	130.396	-0.0455863	0.134769	-0.338256	0.735171	0.999246
ENSMUSG00000003283.16	Hck	50.5612	0.497296	0.193158	2.57456	0.0100368	0.999246
ENSMUSG00000003299.11	Mrpl4	1044.39	0.00529557	0.0704135	0.0752067	0.94005	0.999246
ENSMUSG00000003308.16	Keap1	1693.45	0.0203641	0.0468596	0.434576	0.66387	0.999246
ENSMUSG00000003309.15	Ap1m2	19.1359	0.328417	0.303361	1.0826	0.278988	0.999246
ENSMUSG00000003316.15	Glg1	6361.99	-0.0769595	0.0738268	-1.04243	0.297211	0.999246
ENSMUSG00000003344.15	Btbd2	1952.91	-0.0262728	0.0721232	-0.364277	0.715651	0.999246
ENSMUSG00000003345.17	Csnk1g2	4209.68	0.0306718	0.0596895	0.513856	0.607353	0.999246
ENSMUSG00000003346.15	Abhd17a	2558.18	0.0644954	0.0776451	0.830644	0.406175	0.999246
ENSMUSG00000003348.11	Mob3a	261.134	-0.0328373	0.149359	-0.219855	0.825984	0.999246
ENSMUSG00000003354.7	Ccdc65	154.486	-0.167394	0.114575	-1.461	0.144015	0.999246
ENSMUSG00000003360.16	Ddx23	1562.68	-0.0203315	0.0413972	-0.491133	0.623332	0.999246
ENSMUSG00000003363.16	Pld3	22773.7	0.0275291	0.0599369	0.459302	0.646018	0.999246
ENSMUSG00000003378.10	Grik5	7841.93	0.0712163	0.0787519	0.904312	0.36583	0.999246
ENSMUSG00000003380.12	Rabac1	1625.63	0.0295357	0.0635568	0.464713	0.642137	0.999246
ENSMUSG00000003382.19	Etv3	800.214	-0.0213964	0.122711	-0.174364	0.86158	0.999246
ENSMUSG00000003402.15	Prkcsh	1850.92	0.0211449	0.0630544	0.335343	0.737366	0.999246
ENSMUSG00000003410.9	Elavl3	6317.65	-0.108938	0.049852	-2.18523	0.0288717	0.999246
ENSMUSG00000003411.11	Rab3b	1541.92	-0.0670009	0.11218	-0.597262	0.550333	0.999246
ENSMUSG00000003418.12	St8sia6	28.4254	-0.142129	0.28289	-0.502419	0.615373	0.999246
ENSMUSG00000003420.9	Fcgrt	377.737	-0.0616389	0.0879827	-0.700579	0.483566	0.999246
ENSMUSG00000003421.14	Nosip	1068.76	0.024055	0.0621837	0.386837	0.698877	0.999246
ENSMUSG00000003423.16	Pih1d1	435.438	0.097862	0.0974358	1.00437	0.315198	0.999246
ENSMUSG00000003429.12	Rps11	2345.09	0.0966324	0.0770668	1.25388	0.209887	0.999246
ENSMUSG00000003435.10	Supt5	4151.97	0.00523878	0.0366454	0.142959	0.886323	0.999246
ENSMUSG00000003436.12	Dll3	29.9862	0.128967	0.240852	0.535461	0.592331	0.999246
ENSMUSG00000003437.15	Paf1	1202.64	-0.0171238	0.0512477	-0.334138	0.738276	0.999246
ENSMUSG00000003444.9	Med29	287.976	-0.077552	0.0943701	-0.821786	0.411199	0.999246
ENSMUSG00000003452.16	Bicd1	1357.81	-0.0937931	0.0986779	-0.950498	0.341859	0.999246
ENSMUSG00000003458.13	Ncstn	1881.01	0.0113259	0.0396709	0.285495	0.775265	0.999246
ENSMUSG00000003464.14	Pex19	2272.82	0.0585964	0.0427788	1.36975	0.170765	0.999246
ENSMUSG00000003469.10	Phyhip	15350.8	0.0925288	0.058736	1.57533	0.115179	0.999246
ENSMUSG00000003476.17	Crhr2	26.9223	0.411864	0.349274	1.1792	0.238319	0.999246
ENSMUSG00000003518.14	Dusp3	6531.56	-0.00866902	0.0588738	-0.147247	0.882937	0.999246
ENSMUSG00000003526.13	Prodh	667.975	0.0587078	0.108169	0.542739	0.587309	0.999246
ENSMUSG00000003528.16	Slc25a1	877.076	0.0797236	0.0868519	0.917926	0.358657	0.999246
ENSMUSG00000003534.18	Ddr1	2370	0.0760364	0.0547136	1.38972	0.164614	0.999246
ENSMUSG00000003545.4	Fosb	277.405	-0.0431089	0.34347	-0.12551	0.90012	0.999246
ENSMUSG00000003546.11	Klc4	484.283	-0.0602413	0.0741093	-0.812871	0.416292	0.999246
ENSMUSG00000003549.10	Ercc1	393.674	-0.00740559	0.081479	-0.0908895	0.92758	0.999246
ENSMUSG00000003559.9	As3mt	229.042	-0.117261	0.110829	-1.05804	0.290038	0.999246
ENSMUSG00000003573.16	Homer3	179.772	0.0759785	0.153521	0.494908	0.620665	0.999246
ENSMUSG00000003575.14	Crtc1	5735.51	-0.0199556	0.0407908	-0.489217	0.624688	0.999246
ENSMUSG00000003581.15	Rnf215	513.282	-0.067768	0.0700821	-0.966981	0.333554	0.999246
ENSMUSG00000003585.14	Sec14l2	1139.11	-0.00869985	0.0671586	-0.129542	0.896929	0.999246
ENSMUSG00000003617.17	Cp	273.568	0.0298346	0.0988622	0.30178	0.76282	0.999246
ENSMUSG00000003623.5	Crot	755.083	0.0106222	0.0831113	0.127806	0.898302	0.999246
ENSMUSG00000003644.18	Rps6ka1	330.53	0.0235576	0.0794267	0.296596	0.766775	0.999246
ENSMUSG00000003660.11	Snrnp200	3254.1	-0.070676	0.0722935	-0.977627	0.328259	0.999246
ENSMUSG00000003662.11	Ciao1	1144.28	0.0480813	0.067657	0.710662	0.477294	0.999246
ENSMUSG00000003665.8	Has1	12.4346	0.0268263	0.441905	0.060706	0.951593	0.999246
ENSMUSG00000003680.17	Taf6l	218.683	-0.0655471	0.088447	-0.741089	0.45864	0.999246
ENSMUSG00000003721.15	Insig2	924.312	-0.0232775	0.0608468	-0.382559	0.702047	0.999246
ENSMUSG00000003731.14	Kpna6	3094.31	-0.0473795	0.0514391	-0.92108	0.357009	0.999246
ENSMUSG00000003746.17	Man1a	1013.18	-0.124228	0.117404	-1.05812	0.289999	0.999246
ENSMUSG00000003752.10	Itpkc	174.127	0.273203	0.157842	1.73087	0.0834756	0.999246
ENSMUSG00000003762.14	Coq8b	499.042	0.0840128	0.083946	1.0008	0.316926	0.999246
ENSMUSG00000003778.15	Brd8	1384.54	0.0261978	0.0571254	0.458601	0.646521	0.999246
ENSMUSG00000003779.17	Kif20a	25.9716	0.278058	0.273301	1.01741	0.30896	0.999246
ENSMUSG00000003808.19	Farsa	748.12	0.0201584	0.060815	0.331471	0.740289	0.999246
ENSMUSG00000003809.15	Gcdh	587.981	-0.0114386	0.0689292	-0.165947	0.868199	0.999246
ENSMUSG00000003810.14	Mast2	3769.79	-0.0403913	0.0764199	-0.528544	0.597122	0.999246
ENSMUSG00000003812.14	Dnase2a	90.1312	-0.0276287	0.147858	-0.18686	0.85177	0.999246
ENSMUSG00000003813.16	Rad23a	1295.42	-0.0429906	0.0602794	-0.713188	0.475729	0.999246
ENSMUSG00000003814.9	Calr	8717.29	-0.0737496	0.0550637	-1.33935	0.180457	0.999246
ENSMUSG00000003824.13	Syce2	22.1754	-0.226929	0.276532	-0.820625	0.41186	0.999246
ENSMUSG00000003847.17	Nfat5	2629.3	-0.0144758	0.0833555	-0.173663	0.86213	0.999246
ENSMUSG00000003848.15	Nob1	570.388	0.0309316	0.0633028	0.488629	0.625104	0.999246
ENSMUSG00000003849.9	Nqo1	80.6961	-0.0150982	0.157701	-0.0957393	0.923728	0.999246
ENSMUSG00000003863.19	Ppfia3	5940.72	-0.0281236	0.0602129	-0.467069	0.64045	0.999246
ENSMUSG00000003865.17	Gys1	532.143	-0.0275236	0.0632414	-0.435215	0.663406	0.999246
ENSMUSG00000003868.15	Ruvbl2	488.132	-0.00661206	0.0937653	-0.0705171	0.943782	0.999246
ENSMUSG00000003872.10	Lin7b	1066.45	0.0537796	0.0898929	0.598263	0.549665	0.999246
ENSMUSG00000003873.12	Bax	813.297	0.0177511	0.0718167	0.247172	0.804775	0.999246
ENSMUSG00000003882.6	Il7r	15.1193	0.106533	0.328655	0.324148	0.745826	0.999246
ENSMUSG00000003923.15	Tfam	623.897	0.0415929	0.0611989	0.679636	0.496735	0.999246
ENSMUSG00000003929.12	Zfp81	600.607	-0.0636805	0.0784098	-0.81215	0.416706	0.999246
ENSMUSG00000003934.6	Efnb3	2040.43	0.123629	0.103865	1.19028	0.233936	0.999246
ENSMUSG00000003955.9	Fam162a	353.716	0.083566	0.0837976	0.997236	0.31865	0.999246
ENSMUSG00000003970.10	Rpl8	4232.87	0.0806233	0.0683336	1.17985	0.23806	0.999246
ENSMUSG00000003974.7	Grm3	1654.36	-0.0894941	0.0724149	-1.23585	0.216514	0.999246
ENSMUSG00000003992.16	Ssbp2	1823.47	-0.0174177	0.0703198	-0.247693	0.804372	0.999246
ENSMUSG00000004018.10	Fancl	106.837	0.127881	0.138717	0.921886	0.356588	0.999246
ENSMUSG00000004031.14	Brinp2	3518.52	-0.0562765	0.0493387	-1.14062	0.254029	0.999246
ENSMUSG00000004032.11	Gstm5	2214.21	0.0799453	0.0857539	0.932264	0.3512	0.999246
ENSMUSG00000004035.13	Gstm7	222.284	0.0826404	0.133301	0.619954	0.535288	0.999246
ENSMUSG00000004040.17	Stat3	1291.28	-0.0250378	0.0746505	-0.3354	0.737324	0.999246
ENSMUSG00000004043.15	Stat5a	51.4874	0.0405307	0.207797	0.195049	0.845354	0.999246
ENSMUSG00000004044.10	Cavin1	377.968	0.0247331	0.0919307	0.269041	0.787898	0.999246
ENSMUSG00000004054.10	Map3k11	623.491	0.0932272	0.0800358	1.16482	0.244092	0.999246
ENSMUSG00000004056.16	Akt2	3847.46	0.0152982	0.0602691	0.253832	0.799625	0.999246
ENSMUSG00000004069.18	Dnaja3	1584.73	0.00611497	0.0534867	0.114327	0.908979	0.999246
ENSMUSG00000004070.16	Hmox2	1498.55	0.0222757	0.0432029	0.515607	0.606129	0.999246
ENSMUSG00000004071.14	Cdip1	5455.45	-0.0550699	0.0323824	-1.70061	0.0890158	0.999246
ENSMUSG00000004085.15	Map3k20	171.662	-0.115371	0.133732	-0.862706	0.388299	0.999246
ENSMUSG00000004096.10	Cwc15	937.175	0.0844474	0.0607891	1.38919	0.164776	0.999246
ENSMUSG00000004098.8	Col5a3	104.69	0.141087	0.159418	0.885015	0.376149	0.999246
ENSMUSG00000004099.17	Dnmt1	1626.59	-0.108074	0.0660312	-1.63671	0.101691	0.999246
ENSMUSG00000004100.13	Ppan	376.908	0.0233314	0.0783591	0.29775	0.765894	0.999246
ENSMUSG00000004105.9	Angptl2	114.07	-0.0938336	0.174548	-0.53758	0.590867	0.999246
ENSMUSG00000004110.18	Cacna1e	8760.71	-0.0746671	0.0814318	-0.916928	0.35918	0.999246
ENSMUSG00000004113.19	Cacna1b	4412.83	-0.0984523	0.0752932	-1.30759	0.191014	0.999246
ENSMUSG00000004127.13	Trmt10a	169.394	0.10277	0.098114	1.04746	0.294889	0.999246
ENSMUSG00000004151.18	Etv1	2128.36	-0.31022	0.133895	-2.3169	0.0205094	0.999246
ENSMUSG00000004187.12	Kifc2	15443.6	-0.0102585	0.0520442	-0.197111	0.843741	0.999246
ENSMUSG00000004207.15	Psap	42052.8	0.00280801	0.0309984	0.0905855	0.927822	0.999246
ENSMUSG00000004221.17	Ikbkg	1048.18	-0.0565542	0.0552934	-1.0228	0.306401	0.999246
ENSMUSG00000004233.15	Wars2	170.629	-0.0334939	0.116146	-0.288377	0.773058	0.999246
ENSMUSG00000004263.16	Atn1	4281.66	0.0741636	0.0975718	0.760093	0.447199	0.999246
ENSMUSG00000004264.18	Phb2	1431.22	0.0472322	0.0537394	0.878911	0.37945	0.999246
ENSMUSG00000004266.16	Ptpn6	108.2	-0.079361	0.164116	-0.483567	0.628693	0.999246
ENSMUSG00000004267.17	Eno2	23022.3	0.00645876	0.0318779	0.202609	0.83944	0.999246
ENSMUSG00000004268.12	Emg1	535.838	0.121262	0.0722339	1.67874	0.0932019	0.999246
ENSMUSG00000004270.14	Lpcat3	401.722	-0.0853283	0.0751871	-1.13488	0.256426	0.999246
ENSMUSG00000004285.13	Atp6v1f	1692.51	0.109943	0.0677259	1.62335	0.104515	0.999246
ENSMUSG00000004317.15	Clcn5	367.634	-0.0418712	0.094462	-0.44326	0.657578	0.999246
ENSMUSG00000004319.16	Clcn3	5446.99	-0.0505144	0.0520815	-0.969911	0.332091	0.999246
ENSMUSG00000004328.16	Hif3a	219.676	0.261053	0.235663	1.10774	0.267975	0.999246
ENSMUSG00000004347.18	Pde1c	218.769	-0.0916041	0.253385	-0.361521	0.71771	0.999246
ENSMUSG00000004356.9	Utp20	562.473	-0.191241	0.0885049	-2.16079	0.0307112	0.999246
ENSMUSG00000004360.10	9330159F19Rik	2017.37	0.017806	0.055613	0.320177	0.748834	0.999246
ENSMUSG00000004364.15	Cul3	3255.24	-0.0252383	0.0622777	-0.405254	0.685291	0.999246
ENSMUSG00000004366.5	Sst	3892.29	0.0615519	0.0848787	0.725175	0.468345	0.999246
ENSMUSG00000004383.19	Large1	4577	-0.0534908	0.0655633	-0.815865	0.414577	0.999246
ENSMUSG00000004393.11	Ddx56	698.729	0.0182872	0.051834	0.352802	0.724237	0.999246
ENSMUSG00000004394.13	Tmed4	1298.49	0.00487219	0.0486318	0.100185	0.920197	0.999246
ENSMUSG00000004415.16	Col26a1	246.545	-0.0274254	0.144335	-0.190013	0.849299	0.999246
ENSMUSG00000004446.13	Bid	224.889	-0.154105	0.102228	-1.50746	0.131693	0.999246
ENSMUSG00000004451.15	Ralb	481.854	0.00830539	0.0671501	0.123684	0.901566	0.999246
ENSMUSG00000004455.17	Ppp1cc	3723.82	0.0216104	0.100052	0.215992	0.828994	0.999246
ENSMUSG00000004460.18	Dnajb11	1262.89	-0.0143523	0.0508738	-0.282115	0.777855	0.999246
ENSMUSG00000004462.8	Tbccd1	373.345	0.0186728	0.0732191	0.255027	0.798703	0.999246
ENSMUSG00000004473.11	Clec11a	115.456	-0.0727721	0.128885	-0.564629	0.572326	0.999246
ENSMUSG00000004500.10	Zfp324	323.669	-0.0663607	0.08387	-0.791233	0.428808	0.999246
ENSMUSG00000004508.7	Gab2	590.334	-0.0140193	0.0724512	-0.1935	0.846567	0.999246
ENSMUSG00000004530.13	Coro1c	2239.4	-0.0305872	0.0692557	-0.441656	0.658738	0.999246
ENSMUSG00000004535.13	Tax1bp1	3037.45	-0.0396611	0.0457011	-0.867836	0.385484	0.999246
ENSMUSG00000004558.16	Ndrg2	14236.6	0.0986166	0.0984676	1.00151	0.316579	0.999246
ENSMUSG00000004561.15	Mettl17	480.968	0.0561474	0.0942227	0.595901	0.551242	0.999246
ENSMUSG00000004562.17	Arhgef40	562.917	0.0180686	0.0858642	0.210433	0.83333	0.999246
ENSMUSG00000004565.16	Pnpla6	1415.99	-0.0790589	0.054096	-1.46146	0.14389	0.999246
ENSMUSG00000004567.17	Mcoln1	1744.15	-0.0829748	0.0577632	-1.43646	0.150871	0.999246
ENSMUSG00000004568.14	Arhgef18	1429.94	-0.0980524	0.0524484	-1.8695	0.0615532	0.999246
ENSMUSG00000004591.17	Pkn2	688.511	-0.0627971	0.0590644	-1.0632	0.287693	0.999246
ENSMUSG00000004609.12	Cd33	242.46	0.0427304	0.0901608	0.473935	0.635546	0.999246
ENSMUSG00000004610.5	Etfb	448.766	0.0334921	0.0977022	0.342797	0.731751	0.999246
ENSMUSG00000004626.15	Stxbp2	808.552	-0.00882011	0.083219	-0.105987	0.915593	0.999246
ENSMUSG00000004631.16	Sgce	511.56	-0.00899414	0.0635676	-0.141489	0.887483	0.999246
ENSMUSG00000004633.18	Chn2	1156.48	-0.10659	0.104672	-1.01833	0.308521	0.999246
ENSMUSG00000004637.16	Wwox	385.31	0.0741564	0.0793889	0.93409	0.350258	0.999246
ENSMUSG00000004642.14	Slbp	440.009	0.0440722	0.0954428	0.461766	0.644249	0.999246
ENSMUSG00000004655.6	Aqp1	32.4308	-1.78148	0.797426	-2.23403	0.0254809	0.999246
ENSMUSG00000004661.16	Arid3b	211.801	0.154204	0.17472	0.882574	0.377467	0.999246
ENSMUSG00000004665.11	Cnn2	122.185	-0.153876	0.124196	-1.23898	0.215353	0.999246
ENSMUSG00000004667.19	Polr2e	1121.64	0.00934099	0.0688262	0.135718	0.892044	0.999246
ENSMUSG00000004677.18	Myo9b	1576.78	-0.0215937	0.0710608	-0.303876	0.761222	0.999246
ENSMUSG00000004698.12	Hdac9	1267.93	-0.184732	0.105309	-1.7542	0.0793964	0.999246
ENSMUSG00000004730.16	Adgre1	150.023	0.12133	0.117818	1.02981	0.303099	0.999246
ENSMUSG00000004748.6	Mtfp1	1459.9	-0.0354277	0.0597235	-0.593195	0.553051	0.999246
ENSMUSG00000004768.15	Rab23	658.341	-0.0788827	0.0629009	-1.25408	0.209813	0.999246
ENSMUSG00000004771.13	Rab11a	2215.03	-0.0504819	0.0718721	-0.702386	0.482439	0.999246
ENSMUSG00000004788.12	Eif2b2	688.802	-0.0267218	0.0711488	-0.375576	0.707232	0.999246
ENSMUSG00000004789.11	Dlst	3508.91	-0.045514	0.03488	-1.30487	0.191936	0.999246
ENSMUSG00000004791.8	Pgf	51.0962	0.0502188	0.232979	0.215551	0.829338	0.999246
ENSMUSG00000004798.15	Ulk2	3566.34	0.00401623	0.0515319	0.0779367	0.937878	0.999246
ENSMUSG00000004815.13	Dgkq	1237.45	0.0621349	0.049276	1.26096	0.207324	0.999246
ENSMUSG00000004837.3	Grap	101.62	0.0874752	0.142768	0.612711	0.540068	0.999246
ENSMUSG00000004843.8	Chmp2b	1081.82	-0.015614	0.058932	-0.26495	0.791048	0.999246
ENSMUSG00000004846.11	Plod3	716.132	-0.0448522	0.0568626	-0.788783	0.430239	0.999246
ENSMUSG00000004849.15	Ap1s1	4338.34	0.0906689	0.0643824	1.40829	0.159046	0.999246
ENSMUSG00000004864.14	Mapk13	11.2125	0.18407	0.498899	0.368952	0.712163	0.999246
ENSMUSG00000004865.17	Srpk1	2201.78	0.0678091	0.0498507	1.36024	0.173753	0.999246
ENSMUSG00000004880.12	Lbr	267.805	0.0387072	0.0947962	0.40832	0.683039	0.999246
ENSMUSG00000004885.6	Crabp2	48.2368	-0.12964	0.196644	-0.659263	0.509727	0.999246
ENSMUSG00000004891.17	Nes	251.632	0.0480713	0.139844	0.34375	0.731035	0.999246
ENSMUSG00000004892.14	Bcan	7997.44	0.0760036	0.081769	0.929492	0.352634	0.999246
ENSMUSG00000004894.11	Hapln2	329.866	0.0489011	0.161337	0.3031	0.761814	0.999246
ENSMUSG00000004895.10	Prcc	1104.08	0.0089162	0.0593907	0.150128	0.880664	0.999246
ENSMUSG00000004897.17	Hdgf	3270.89	-0.0162494	0.0486976	-0.33368	0.738621	0.999246
ENSMUSG00000004902.8	Slc25a18	1345.33	-0.127983	0.080971	-1.5806	0.113968	0.999246
ENSMUSG00000004929.13	Thop1	1082.8	-0.0105367	0.0620193	-0.169894	0.865094	0.999246
ENSMUSG00000004931.12	Apba3	389.217	0.0939445	0.0802775	1.17025	0.241901	0.999246
ENSMUSG00000004933.18	Matk	4667.66	0.148344	0.0800265	1.85369	0.0637841	0.999246
ENSMUSG00000004934.15	Pias4	474.665	0.011339	0.069596	0.162926	0.870577	0.999246
ENSMUSG00000004936.9	Map2k1	5613.35	-0.0151931	0.0491349	-0.309212	0.75716	0.999246
ENSMUSG00000004937.7	Sgta	3367.67	0.00855102	0.0436714	0.195803	0.844764	0.999246
ENSMUSG00000004945.16	Tmem242	774.78	0.0463087	0.0810815	0.571138	0.567906	0.999246
ENSMUSG00000004947.16	Dtx2	203.291	-0.0720009	0.110651	-0.650705	0.515237	0.999246
ENSMUSG00000004951.11	Hspb1	54.9769	-0.388174	0.189846	-2.04468	0.0408868	0.999246
ENSMUSG00000004952.14	Rasa4	153.617	0.0396928	0.192766	0.205912	0.83686	0.999246
ENSMUSG00000004961.8	Syt5	3810.4	-0.0267902	0.0531229	-0.504307	0.614046	0.999246
ENSMUSG00000004980.17	Hnrnpa2b1	8074.65	-0.00486542	0.0477782	-0.101834	0.918889	0.999246
ENSMUSG00000004994.13	Ccdc130	268.752	0.016111	0.0869196	0.185356	0.85295	0.999246
ENSMUSG00000004996.10	Mri1	266.355	0.0833445	0.0927515	0.898578	0.368877	0.999246
ENSMUSG00000005034.16	Prkacb	14976.2	-0.0170162	0.0613486	-0.277368	0.781497	0.999246
ENSMUSG00000005043.14	Sgsh	180.673	0.0293702	0.124123	0.236622	0.81295	0.999246
ENSMUSG00000005045.17	Chd5	9401.62	-0.0690633	0.0696778	-0.991181	0.321597	0.999246
ENSMUSG00000005054.8	Cstb	318.261	0.119628	0.097664	1.22489	0.220617	0.999246
ENSMUSG00000005057.14	Sh2b2	133.618	-0.147076	0.123068	-1.19508	0.232057	0.999246
ENSMUSG00000005069.13	Pex5	1484.19	0.010623	0.0494245	0.214933	0.82982	0.999246
ENSMUSG00000005078.17	Jkamp	961.962	-0.0253018	0.0524751	-0.482167	0.629687	0.999246
ENSMUSG00000005087.18	Cd44	91.7407	-0.0951389	0.135244	-0.703463	0.481767	0.999246
ENSMUSG00000005089.16	Slc1a2	99032	0.0469301	0.0700312	0.670131	0.502774	0.999246
ENSMUSG00000005102.14	Eif2ak4	562.359	-0.0555028	0.0741831	-0.748186	0.454348	0.999246
ENSMUSG00000005103.13	Wdr1	3680.24	-0.00814593	0.0642161	-0.126852	0.899058	0.999246
ENSMUSG00000005107.14	Slc2a9	23.2449	0.346846	0.266966	1.29921	0.193871	0.999246
ENSMUSG00000005124.11	Ccn4	148.239	0.148692	0.4498	0.330574	0.740966	0.999246
ENSMUSG00000005125.14	Ndrg1	1779.26	0.146797	0.0898793	1.63327	0.102413	0.999246
ENSMUSG00000005142.11	Man2b1	1321.78	0.00920856	0.0576114	0.159839	0.873008	0.999246
ENSMUSG00000005148.9	Klf5	255.167	0.104572	0.0976739	1.07062	0.284339	0.999246
ENSMUSG00000005150.17	Wdr83	475.479	-0.0436403	0.0753374	-0.579265	0.56241	0.999246
ENSMUSG00000005161.16	Prdx2	3857.31	0.0277921	0.0476454	0.58331	0.559685	0.999246
ENSMUSG00000005198.16	Polr2a	2648.96	-0.111975	0.0608403	-1.84048	0.0656979	0.999246
ENSMUSG00000005204.13	Senp3	1848.48	0.0288326	0.0445434	0.647293	0.517442	0.999246
ENSMUSG00000005233.17	Spc25	10.8201	0.505604	0.422639	1.1963	0.231579	0.999246
ENSMUSG00000005237.15	Dnah2	69.0264	0.113638	0.199483	0.56966	0.568909	0.999246
ENSMUSG00000005262.14	Ufd1	1437.44	0.0389777	0.0515929	0.755486	0.449957	0.999246
ENSMUSG00000005267.14	Zfp287	345.188	-0.143322	0.0908866	-1.57693	0.114812	0.999246
ENSMUSG00000005268.21	Prlr	20.7252	-0.696046	0.382133	-1.82148	0.0685343	0.999246
ENSMUSG00000005299.7	Letm1	2230.4	0.0164	0.0454344	0.360959	0.71813	0.999246
ENSMUSG00000005312.16	Ubqln1	4131.16	-0.0305163	0.0503618	-0.605942	0.544553	0.999246
ENSMUSG00000005338.15	Cadm3	14581.5	-0.0577381	0.0658263	-0.877128	0.380417	0.999246
ENSMUSG00000005357.10	Slc1a6	136.236	-0.138617	0.110007	-1.26007	0.207645	0.999246
ENSMUSG00000005360.15	Slc1a3	15211.1	0.0569379	0.0548992	1.03714	0.299672	0.999246
ENSMUSG00000005362.15	Crbn	1211.8	-0.0934402	0.0597002	-1.56516	0.117546	0.999246
ENSMUSG00000005370.5	Msh6	392.808	-0.185329	0.0839184	-2.20844	0.0272133	0.999246
ENSMUSG00000005371.16	Fbxo11	3112.06	-0.0325302	0.0486673	-0.668421	0.503865	0.999246
ENSMUSG00000005373.14	Mlxipl	91.6741	0.0105242	0.15182	0.0693205	0.944735	0.999246
ENSMUSG00000005374.14	Tbl2	826.361	-0.0121714	0.0609023	-0.199851	0.841597	0.999246
ENSMUSG00000005378.18	Bud23	563.198	0.00898704	0.0640946	0.140215	0.88849	0.999246
ENSMUSG00000005397.9	Nid1	450.115	-0.118782	0.155689	-0.762941	0.445499	0.999246
ENSMUSG00000005410.7	Mcm5	165.289	0.168329	0.114183	1.47421	0.140425	0.999246
ENSMUSG00000005413.9	Hmox1	100.496	0.0301944	0.129004	0.234059	0.81494	0.999246
ENSMUSG00000005417.18	Mprip	10544.4	-0.00428931	0.0506341	-0.0847119	0.93249	0.999246
ENSMUSG00000005442.14	Cic	6363.6	-0.057206	0.0465441	-1.22907	0.219045	0.999246
ENSMUSG00000005447.13	Pafah1b3	129.913	-0.144954	0.136305	-1.06345	0.287576	0.999246
ENSMUSG00000005469.11	Prkaca	4844.35	-0.00657565	0.0366656	-0.179341	0.85767	0.999246
ENSMUSG00000005470.9	Asf1b	12.5187	-0.100435	0.364946	-0.275204	0.78316	0.999246
ENSMUSG00000005481.19	Ddx39a	300.281	-0.0202331	0.0820294	-0.246656	0.805174	0.999246
ENSMUSG00000005483.11	Dnajb1	1205.54	0.0443445	0.0611374	0.725325	0.468253	0.999246
ENSMUSG00000005501.15	Usp40	463.025	-0.00691386	0.0848497	-0.0814836	0.935057	0.999246
ENSMUSG00000005505.13	Kbtbd4	640.73	0.00613609	0.0619944	0.0989781	0.921156	0.999246
ENSMUSG00000005506.17	Celf1	6879.26	-0.00384442	0.0630825	-0.0609428	0.951405	0.999246
ENSMUSG00000005510.10	Ndufs3	1921.71	0.0961362	0.0594186	1.61795	0.105674	0.999246
ENSMUSG00000005514.15	Por	1901.07	-0.0151937	0.0625212	-0.243017	0.807992	0.999246
ENSMUSG00000005533.11	Igf1r	1727.11	-0.0762433	0.0521938	-1.46077	0.144078	0.999246
ENSMUSG00000005534.11	Insr	1483.62	-0.0194729	0.0447899	-0.434762	0.663735	0.999246
ENSMUSG00000005553.15	Atp4a	13.6624	-0.206083	0.362154	-0.569047	0.569324	0.999246
ENSMUSG00000005566.15	Trim28	2725.33	0.0192811	0.047911	0.402435	0.687364	0.999246
ENSMUSG00000005575.17	Ube2m	3163.88	0.0257147	0.0437384	0.587921	0.556585	0.999246
ENSMUSG00000005580.12	Adcy9	1523.52	-0.128272	0.115911	-1.10664	0.26845	0.999246
ENSMUSG00000005583.17	Mef2c	20091.9	-0.142008	0.102736	-1.38226	0.166892	0.999246
ENSMUSG00000005609.17	Ctr9	1459.19	-0.0199821	0.0626225	-0.319088	0.74966	0.999246
ENSMUSG00000005610.18	Eif4g2	16291.4	-0.0410694	0.0490511	-0.837278	0.402436	0.999246
ENSMUSG00000005611.16	Irag1	54.6722	-0.315702	0.170391	-1.85281	0.0639097	0.999246
ENSMUSG00000005615.16	Pcyt1a	1030.31	-0.059094	0.0600611	-0.983897	0.325166	0.999246
ENSMUSG00000005621.12	Zfp592	960.575	0.0413998	0.0819337	0.505284	0.61336	0.999246
ENSMUSG00000005625.16	Psmd4	1780.92	0.0267199	0.0525792	0.508184	0.611324	0.999246
ENSMUSG00000005640.12	Insrr	11.3189	0.304047	0.452119	0.672492	0.501271	0.999246
ENSMUSG00000005656.10	Snx6	700.893	0.025594	0.0529695	0.483184	0.628965	0.999246
ENSMUSG00000005667.9	Mthfd2	116.683	-0.178328	0.128478	-1.388	0.165136	0.999246
ENSMUSG00000005672.13	Kit	1102.28	-0.0155259	0.0692576	-0.224176	0.82262	0.999246
ENSMUSG00000005674.10	Tomm40l	1544.5	-0.0274777	0.0788809	-0.348345	0.727581	0.999246
ENSMUSG00000005681.13	Apoa2	13.1264	-0.0965225	0.344803	-0.279935	0.779527	0.999246
ENSMUSG00000005682.10	Pan2	612.279	0.0285868	0.0723373	0.395188	0.692704	0.999246
ENSMUSG00000005683.9	Cs	6908.71	-0.0347317	0.0405219	-0.857108	0.391385	0.999246
ENSMUSG00000005686.18	Ampd3	633.667	-0.0151449	0.0734317	-0.206245	0.836599	0.999246
ENSMUSG00000005698.16	Ctcf	1554.51	-0.018318	0.0625523	-0.292843	0.769642	0.999246
ENSMUSG00000005699.17	Pard6a	544.784	0.158629	0.0591482	2.68188	0.00732093	0.999246
ENSMUSG00000005716.17	Pvalb	1085.81	0.0228014	0.113385	0.201097	0.840623	0.999246
ENSMUSG00000005718.9	Tfap4	42.8554	-0.03196	0.227292	-0.140612	0.888176	0.999246
ENSMUSG00000005732.15	Ranbp1	803.02	-0.0879698	0.057979	-1.51727	0.129198	0.999246
ENSMUSG00000005774.13	Rfx5	593.252	-0.0103	0.0787151	-0.130852	0.895893	0.999246
ENSMUSG00000005779.13	Psmb4	1884.7	0.0512873	0.0647173	0.792483	0.428079	0.999246
ENSMUSG00000005802.13	Slc30a4	2069.39	-0.0106283	0.0675987	-0.157227	0.875066	0.999246
ENSMUSG00000005803.15	Sqor	86.3168	-0.0284794	0.183853	-0.154903	0.876898	0.999246
ENSMUSG00000005804.15	Bloc1s6	755.005	-0.0156685	0.0752758	-0.208148	0.835113	0.999246
ENSMUSG00000005813.13	Metap1	903.457	-0.00678994	0.0694412	-0.0977796	0.922107	0.999246
ENSMUSG00000005823.10	Gpr108	488.575	-0.113062	0.0734253	-1.53982	0.123603	0.999246
ENSMUSG00000005846.13	Rsl1d1	989.078	-0.00588525	0.0580398	-0.1014	0.919233	0.999246
ENSMUSG00000005871.16	Apc	21178.7	-0.0512637	0.0824282	-0.621919	0.533995	0.999246
ENSMUSG00000005873.7	Reep5	8059.94	-0.0339626	0.0415303	-0.817779	0.413483	0.999246
ENSMUSG00000005881.14	Ergic3	1723.22	-0.0284689	0.0539323	-0.527863	0.597594	0.999246
ENSMUSG00000005882.19	Uqcc1	1024.65	-0.0230821	0.0479831	-0.481046	0.630484	0.999246
ENSMUSG00000005883.16	Spo11	17.548	-0.148648	0.379586	-0.391606	0.695349	0.999246
ENSMUSG00000005886.15	Ncoa2	2899.4	-0.0931717	0.0764925	-1.21805	0.223205	0.999246
ENSMUSG00000005897.15	Nr2c1	245.223	-0.0408747	0.0967249	-0.422587	0.672597	0.999246
ENSMUSG00000005899.15	Smpd4	1700.78	-0.0745038	0.0810421	-0.919322	0.357927	0.999246
ENSMUSG00000005907.15	Pex1	559.663	-0.0112959	0.0958787	-0.117815	0.906214	0.999246
ENSMUSG00000005917.16	Otx1	176.948	0.0185655	0.125093	0.148414	0.882016	0.999246
ENSMUSG00000005936.20	Kctd20	1874.96	0.0214584	0.0431235	0.497602	0.618764	0.999246
ENSMUSG00000005949.10	Ctns	395.051	-0.0671157	0.0711474	-0.943333	0.345511	0.999246
ENSMUSG00000005950.15	P2rx5	13.3784	0.229243	0.383337	0.598021	0.549826	0.999246
ENSMUSG00000005951.14	Shpk	80.6819	-0.114987	0.144787	-0.794184	0.427088	0.999246
ENSMUSG00000005958.16	Ephb3	869.183	0.0499785	0.148826	0.335819	0.737007	0.999246
ENSMUSG00000005968.15	Tuft1	32.1346	0.138324	0.240464	0.575237	0.565131	0.999246
ENSMUSG00000005973.7	Rcn1	538.103	0.275892	0.149783	1.84194	0.0654837	0.999246
ENSMUSG00000005981.12	Trap1	1428.62	-0.0433711	0.0468266	-0.926206	0.354339	0.999246
ENSMUSG00000005982.15	Naa60	2800.46	-0.0176026	0.0551316	-0.319283	0.749512	0.999246
ENSMUSG00000005983.16	1700037C18Rik	104.118	0.127055	0.132921	0.955864	0.339141	0.999246
ENSMUSG00000005986.17	Ankrd13d	1171.71	-0.0145415	0.0685424	-0.212153	0.831987	0.999246
ENSMUSG00000006005.19	Tpr	2602.42	-0.100074	0.0738003	-1.35601	0.175095	0.999246
ENSMUSG00000006010.15	Odr4	1041.31	0.054498	0.0533011	1.02246	0.306566	0.999246
ENSMUSG00000006014.17	Prg4	187.075	-0.21166	0.234498	-0.902611	0.366733	0.999246
ENSMUSG00000006019.16	Dhx34	283.754	0.10918	0.0933943	1.16902	0.242396	0.999246
ENSMUSG00000006021.6	Kptn	404.753	0.091056	0.100643	0.904745	0.3656	0.999246
ENSMUSG00000006024.14	Napa	6378.95	-0.0205313	0.0509098	-0.403289	0.686736	0.999246
ENSMUSG00000006050.13	Sra1	653.155	0.0508987	0.0932445	0.545863	0.58516	0.999246
ENSMUSG00000006057.16	Atp5g1	3425.29	0.0565517	0.0638445	0.885772	0.375741	0.999246
ENSMUSG00000006058.11	Snf8	982.936	0.0960556	0.073038	1.31515	0.188461	0.999246
ENSMUSG00000006095.13	Tbcb	1277.03	0.0845414	0.0641403	1.31807	0.18748	0.999246
ENSMUSG00000006127.10	Inpp5k	943.41	0.12064	0.0625701	1.92808	0.0538451	0.999246
ENSMUSG00000006134.5	Crkl	1223.3	0.00938049	0.0807161	0.116216	0.907481	0.999246
ENSMUSG00000006154.14	Eps8l1	154.697	0.0968913	0.257633	0.376082	0.706856	0.999246
ENSMUSG00000006169.21	Clint1	1293.84	-0.0390337	0.0551425	-0.70787	0.479026	0.999246
ENSMUSG00000006179.10	Prss16	15.2754	-0.321524	0.405809	-0.792302	0.428185	0.999246
ENSMUSG00000006191.18	Cdkal1	228.355	0.0622358	0.114323	0.544383	0.586178	0.999246
ENSMUSG00000006205.14	Htra1	3412.94	0.106869	0.0873377	1.22363	0.221094	0.999246
ENSMUSG00000006215.13	Zbtb17	917.861	0.0841244	0.0635286	1.3242	0.185437	0.999246
ENSMUSG00000006218.5	Fam131c	53.7646	-0.371421	0.212032	-1.75172	0.079822	0.999246
ENSMUSG00000006219.13	Fblim1	45.594	0.402369	0.250956	1.60334	0.108859	0.999246
ENSMUSG00000006221.8	Hspb7	13.853	0.526339	0.389132	1.3526	0.176184	0.999246
ENSMUSG00000006235.7	Epor	160.143	0.238008	0.138184	1.72239	0.0849981	0.999246
ENSMUSG00000006241.17	Ccdc159	194.656	-0.163958	0.137114	-1.19578	0.231783	0.999246
ENSMUSG00000006262.16	Mob1b	991.142	-0.0439948	0.0568487	-0.773893	0.438994	0.999246
ENSMUSG00000006276.11	Eps15l1	1531.14	0.0249101	0.0561895	0.443323	0.657532	0.999246
ENSMUSG00000006281.9	Tep1	125.027	-0.170216	0.134432	-1.26619	0.205447	0.999246
ENSMUSG00000006288.9	Ttc5	856.462	0.0720019	0.05562	1.29453	0.195481	0.999246
ENSMUSG00000006289.15	Osgep	449.907	-0.0730514	0.0861732	-0.847728	0.39659	0.999246
ENSMUSG00000006299.14	Aamp	3177.01	0.038485	0.0459716	0.837148	0.40251	0.999246
ENSMUSG00000006301.18	Tmbim1	868.802	0.0917018	0.0696152	1.31727	0.187749	0.999246
ENSMUSG00000006313.6	Upk1a	13.1763	0.352315	0.44742	0.787437	0.431026	0.999246
ENSMUSG00000006315.10	Tmem147	1036.11	0.0536135	0.0799776	0.670356	0.502631	0.999246
ENSMUSG00000006333.15	Rps9	3353.66	0.0983144	0.0748914	1.31276	0.189264	0.999246
ENSMUSG00000006335.17	Tfpt	392.534	-0.0309223	0.0730477	-0.423317	0.672064	0.999246
ENSMUSG00000006342.16	Susd2	246.655	-0.336445	0.142894	-2.35451	0.0185474	0.999246
ENSMUSG00000006344.18	Ggt5	55.6184	-0.275654	0.169297	-1.62822	0.103478	0.999246
ENSMUSG00000006345.11	Ggt1	39.0482	-0.0384401	0.208729	-0.184163	0.853885	0.999246
ENSMUSG00000006356.11	Crip2	3227.41	0.0100787	0.0775561	0.129953	0.896603	0.999246
ENSMUSG00000006360.12	Crip1	53.8691	0.150066	0.274846	0.546001	0.585065	0.999246
ENSMUSG00000006362.17	Cbfa2t3	721.616	0.132663	0.161597	0.82095	0.411675	0.999246
ENSMUSG00000006369.15	Fbln1	245.53	-0.0384421	0.127112	-0.302428	0.762326	0.999246
ENSMUSG00000006373.11	Pgrmc1	4425.19	0.0393741	0.062071	0.634339	0.52586	0.999246
ENSMUSG00000006378.16	Gcat	168.152	-0.112384	0.117739	-0.95452	0.33982	0.999246
ENSMUSG00000006386.16	Tek	254.761	-0.16129	0.138838	-1.16172	0.245349	0.999246
ENSMUSG00000006389.14	Mpl	37.1457	-0.162015	0.209721	-0.772524	0.439804	0.999246
ENSMUSG00000006390.16	Elovl1	521.003	0.110742	0.0951851	1.16344	0.244652	0.999246
ENSMUSG00000006392.17	Med8	518.462	-0.032221	0.0822974	-0.391519	0.695414	0.999246
ENSMUSG00000006395.17	Hyi	105.523	-0.110955	0.185131	-0.599333	0.548951	0.999246
ENSMUSG00000006398.16	Cdc20	26.5213	0.0703148	0.250272	0.280954	0.778746	0.999246
ENSMUSG00000006403.14	Adamts4	973.71	0.0890485	0.0841584	1.05811	0.290007	0.999246
ENSMUSG00000006411.13	Nectin4	110.011	0.223297	0.173791	1.28486	0.19884	0.999246
ENSMUSG00000006412.11	Pfdn2	1578.41	0.0532442	0.0691729	0.769726	0.441462	0.999246
ENSMUSG00000006418.18	Rnf114	1363.87	0.0981994	0.044978	2.18328	0.0290156	0.999246
ENSMUSG00000006423.16	C330007P06Rik	1135.64	-0.111585	0.0520302	-2.14462	0.031983	0.999246
ENSMUSG00000006435.17	Neurl1a	4925.87	0.062856	0.0775191	0.810846	0.417454	0.999246
ENSMUSG00000006442.11	Srm	1080.39	0.0694349	0.0728285	0.953403	0.340386	0.999246
ENSMUSG00000006445.4	Epha2	37.865	0.194773	0.224786	0.866482	0.386226	0.999246
ENSMUSG00000006456.11	Rbm14	715.346	-0.119138	0.0755783	-1.57634	0.114946	0.999246
ENSMUSG00000006457.5	Actn3	29.6735	-0.15595	0.277017	-0.562961	0.573461	0.999246
ENSMUSG00000006463.14	Zdhhc24	595.997	-0.0289024	0.0727291	-0.397398	0.691074	0.999246
ENSMUSG00000006464.10	Bbs1	1455.77	-0.104193	0.0500142	-2.08327	0.0372268	0.999246
ENSMUSG00000006471.19	Ndor1	797.945	0.0663268	0.0843414	0.786409	0.431628	0.999246
ENSMUSG00000006476.20	Nsmf	14033	0.0429126	0.0708389	0.605778	0.544663	0.999246
ENSMUSG00000006494.12	Pdk1	1883.78	-0.0324376	0.0562498	-0.57667	0.564162	0.999246
ENSMUSG00000006498.17	Ptbp1	686.669	-0.00541405	0.0868857	-0.0623123	0.950314	0.999246
ENSMUSG00000006517.6	Mvd	617.137	0.0632855	0.0685942	0.922607	0.356212	0.999246
ENSMUSG00000006519.12	Cyba	90.5281	0.241179	0.150469	1.60285	0.108967	0.999246
ENSMUSG00000006522.18	Itih3	401.079	-0.0545407	0.133053	-0.409917	0.681867	0.999246
ENSMUSG00000006526.14	Stimate	543.767	0.0712408	0.0847405	0.840694	0.400519	0.999246
ENSMUSG00000006527.17	Sfmbt1	907.319	-0.0156304	0.0668482	-0.23382	0.815125	0.999246
ENSMUSG00000006567.12	Atp7b	83.4774	-0.125524	0.146974	-0.854053	0.393075	0.999246
ENSMUSG00000006575.15	Rundc3a	7883.6	0.0152546	0.0564077	0.270434	0.786826	0.999246
ENSMUSG00000006576.17	Slc4a3	5147.8	-0.0109922	0.0426242	-0.257885	0.796495	0.999246
ENSMUSG00000006585.4	Cdt1	39.0477	0.259267	0.239787	1.08124	0.279591	0.999246
ENSMUSG00000006586.16	Runx1t1	602.374	-0.0211981	0.097388	-0.217666	0.827689	0.999246
ENSMUSG00000006587.7	Snai3	16.671	0.27344	0.371379	0.736284	0.461558	0.999246
ENSMUSG00000006589.9	Aprt	510.274	0.0889476	0.0631795	1.40786	0.159174	0.999246
ENSMUSG00000006599.14	Gtf2h1	971.295	-0.0120208	0.0587573	-0.204584	0.837897	0.999246
ENSMUSG00000006611.16	Hfe	91.4625	-0.0709671	0.147529	-0.481037	0.63049	0.999246
ENSMUSG00000006638.16	Abhd1	63.3046	0.0124562	0.179282	0.0694784	0.944609	0.999246
ENSMUSG00000006641.13	Slc5a6	497.054	-0.146131	0.0685734	-2.13101	0.0330881	0.999246
ENSMUSG00000006649.18	Nphs1	59.4889	0.280744	0.216133	1.29894	0.193966	0.999246
ENSMUSG00000006651.9	Aplp1	32145.8	0.064474	0.0496498	1.29858	0.194089	0.999246
ENSMUSG00000006673.15	Qrich1	2165.59	-0.0273703	0.0412042	-0.664261	0.506523	0.999246
ENSMUSG00000006675.11	P4htm	1694.27	0.0042201	0.0532833	0.0792013	0.936873	0.999246
ENSMUSG00000006676.17	Usp19	3703.42	-0.137881	0.0497024	-2.77414	0.0055348	0.999246
ENSMUSG00000006699.18	Cdc42	6538.28	0.0047477	0.0383109	0.123925	0.901374	0.999246
ENSMUSG00000006705.14	Pknox1	416.052	-0.162769	0.0955105	-1.7042	0.0883439	0.999246
ENSMUSG00000006711.16	D130043K22Rik	1295.67	-0.153677	0.0957205	-1.60548	0.108388	0.999246
ENSMUSG00000006715.12	Gmnn	46.0013	0.200106	0.214474	0.933011	0.350814	0.999246
ENSMUSG00000006717.8	Acot13	790.84	-0.0407899	0.0776548	-0.525272	0.599394	0.999246
ENSMUSG00000006720.17	Zfp184	62.1113	-0.076262	0.235864	-0.32333	0.746445	0.999246
ENSMUSG00000006728.13	Cdk4	967.286	-0.0334069	0.065042	-0.513621	0.607517	0.999246
ENSMUSG00000006731.11	B4galnt1	3504.14	0.0258526	0.0563532	0.45876	0.646407	0.999246
ENSMUSG00000006732.15	Mettl1	191.672	-0.056032	0.0934466	-0.599615	0.548763	0.999246
ENSMUSG00000006736.10	Tspan31	1406.84	0.0612555	0.0535129	1.14469	0.252339	0.999246
ENSMUSG00000006740.15	Kif5b	5293.85	0.0189253	0.0569144	0.332523	0.739495	0.999246
ENSMUSG00000006763.15	Saal1	241.714	-0.00934447	0.0931857	-0.100278	0.920124	0.999246
ENSMUSG00000006764.9	Tph2	40.8112	0.0339655	0.221555	0.153305	0.878158	0.999246
ENSMUSG00000006782.17	Cnp	11905.5	0.191932	0.0948788	2.02292	0.0430816	0.999246
ENSMUSG00000006784.15	Odad4	26.2225	0.103552	0.268783	0.385265	0.700041	0.999246
ENSMUSG00000006800.15	Sulf2	3820.8	-0.0795573	0.103264	-0.770429	0.441046	0.999246
ENSMUSG00000006818.6	Sod2	5234.9	-0.0654689	0.0392534	-1.66785	0.0953445	0.999246
ENSMUSG00000006906.11	Stambp	738.923	0.0182745	0.0550097	0.332206	0.739734	0.999246
ENSMUSG00000006920.15	Ezh1	1411.9	0.00895082	0.0570264	0.156959	0.875277	0.999246
ENSMUSG00000006930.16	Hap1	1948.84	-0.282122	0.206986	-1.363	0.172881	0.999246
ENSMUSG00000006931.16	P3h4	166.363	-0.1104	0.115211	-0.95825	0.337937	0.999246
ENSMUSG00000006932.18	Ctnnb1	12840.1	0.0527117	0.0692829	0.760819	0.446765	0.999246
ENSMUSG00000006958.15	Chrd	877.043	0.125136	0.128754	0.971894	0.331103	0.999246
ENSMUSG00000007029.17	Vars	1055.94	-0.079399	0.0568232	-1.3973	0.162324	0.999246
ENSMUSG00000007030.9	Vwa7	31.9264	0.103303	0.254949	0.405191	0.685337	0.999246
ENSMUSG00000007034.16	Slc44a4	11.3953	-0.110548	0.382506	-0.289011	0.772573	0.999246
ENSMUSG00000007036.16	Abhd16a	1798.41	-0.031054	0.0516292	-0.60148	0.54752	0.999246
ENSMUSG00000007038.6	Neu1	1307.83	0.0182896	0.0608187	0.300723	0.763626	0.999246
ENSMUSG00000007039.13	Ddah2	234.176	-0.0278662	0.15171	-0.183681	0.854263	0.999246
ENSMUSG00000007041.10	Clic1	186.764	0.0115021	0.159254	0.072225	0.942423	0.999246
ENSMUSG00000007050.18	Lsm2	123.537	0.0185812	0.12656	0.146818	0.883276	0.999246
ENSMUSG00000007080.15	Pole	59.5153	-0.109202	0.170931	-0.638868	0.522909	0.999246
ENSMUSG00000007097.15	Atp1a2	30182.9	-0.0261829	0.0657595	-0.398161	0.690511	0.999246
ENSMUSG00000007122.12	Casq1	9.32877	-0.242467	0.436384	-0.555628	0.578465	0.999246
ENSMUSG00000007207.11	Stx1a	9500.82	0.0126124	0.0766128	0.164625	0.869239	0.999246
ENSMUSG00000007216.7	Zfp775	163.017	0.181191	0.150883	1.20087	0.229801	0.999246
ENSMUSG00000007279.15	Scube2	18.8518	-0.23997	0.445965	-0.538092	0.590514	0.999246
ENSMUSG00000007338.11	Mrpl49	808.243	0.0131379	0.0604389	0.217375	0.827916	0.999246
ENSMUSG00000007379.16	Dennd2c	17.4126	-0.152139	0.29906	-0.508722	0.610947	0.999246
ENSMUSG00000007411.17	Mark3	1954.57	-0.00384173	0.0437804	-0.08775	0.930075	0.999246
ENSMUSG00000007415.16	Gatad1	1439.79	0.0468103	0.065678	0.712725	0.476016	0.999246
ENSMUSG00000007440.11	Pcdha11	211.486	0.0692136	0.186456	0.371205	0.710485	0.999246
ENSMUSG00000007458.15	M6pr	1879.74	-0.0234928	0.0415135	-0.565909	0.571456	0.999246
ENSMUSG00000007476.19	Lrrc8a	1288.51	0.0497955	0.0673601	0.739244	0.459759	0.999246
ENSMUSG00000007480.6	Mc5r	31.9462	0.481575	0.232364	2.07251	0.0382182	0.999246
ENSMUSG00000007564.16	Ppp2r1a	15113.7	0.0436494	0.0426528	1.02337	0.306135	0.999246
ENSMUSG00000007570.17	Fance	270.052	0.0726689	0.0935904	0.776457	0.437479	0.999246
ENSMUSG00000007589.10	Tinf2	247.559	-0.0296605	0.10107	-0.293466	0.769166	0.999246
ENSMUSG00000007594.11	Hapln4	2761.14	-0.2522	0.0954503	-2.64221	0.00823659	0.999246
ENSMUSG00000007603.10	Dus3l	1705.15	-0.0136564	0.0641175	-0.21299	0.831335	0.999246
ENSMUSG00000007610.16	Gtpbp3	510.784	0.16883	0.075651	2.2317	0.0256347	0.999246
ENSMUSG00000007613.16	Tgfbr1	792.248	0.0736817	0.0739307	0.996631	0.318944	0.999246
ENSMUSG00000007617.19	Homer1	5739.28	-0.208928	0.13462	-1.55198	0.120667	0.999246
ENSMUSG00000007646.14	Rad51c	69.7883	-0.418333	0.177096	-2.36218	0.0181676	0.999246
ENSMUSG00000007653.13	Gabrb2	3387.7	-0.181171	0.149688	-1.21032	0.226157	0.999246
ENSMUSG00000007656.14	Arpp19	9740.79	0.0257516	0.0708163	0.363639	0.716128	0.999246
ENSMUSG00000007659.19	Bcl2l1	2668.55	0.0446486	0.0458416	0.973976	0.330069	0.999246
ENSMUSG00000007670.11	Khsrp	2644.95	-0.00881993	0.0408848	-0.215726	0.829201	0.999246
ENSMUSG00000007682.8	Dio2	3200.95	0.0535911	0.100974	0.530743	0.595597	0.999246
ENSMUSG00000007721.7	Ccdc124	1440.35	-0.0422489	0.0657032	-0.643027	0.520207	0.999246
ENSMUSG00000007739.11	Cct4	1645.17	-0.0258903	0.0537736	-0.48147	0.630183	0.999246
ENSMUSG00000007777.10	0610009B22Rik	263.118	-0.152579	0.0828073	-1.84258	0.0653901	0.999246
ENSMUSG00000007805.5	Twist2	13.2578	-0.152641	0.391677	-0.389711	0.69675	0.999246
ENSMUSG00000007812.17	Zfp655	747.386	-0.0234854	0.108291	-0.216874	0.828307	0.999246
ENSMUSG00000007817.16	Zmiz1	4244.35	-0.0884685	0.0836959	-1.05702	0.290501	0.999246
ENSMUSG00000007827.11	Ankrd26	476.164	-0.134398	0.0982351	-1.36813	0.171272	0.999246
ENSMUSG00000007833.16	Aldh16a1	144.651	-0.0064775	0.108411	-0.0597495	0.952355	0.999246
ENSMUSG00000007836.7	Hnrnpa0	2197.76	0.0815061	0.0464979	1.7529	0.0796197	0.999246
ENSMUSG00000007837.12	Prrg2	143.479	0.00864185	0.124745	0.069276	0.94477	0.999246
ENSMUSG00000007850.17	Hnrnph1	4814.22	-0.0774465	0.0644094	-1.20241	0.229205	0.999246
ENSMUSG00000007867.10	Ift43	124.881	0.0167775	0.141986	0.118163	0.905939	0.999246
ENSMUSG00000007872.4	Id3	469.436	0.0811283	0.114847	0.706401	0.479939	0.999246
ENSMUSG00000007877.3	Tcap	175.577	0.236749	0.175965	1.34543	0.178485	0.999246
ENSMUSG00000007880.17	Arid1a	3997.29	-0.0682067	0.0798778	-0.853888	0.393167	0.999246
ENSMUSG00000007888.16	Crlf1	26.0447	0.0360677	0.291495	0.123734	0.901526	0.999246
ENSMUSG00000007891.17	Ctsd	8628.17	0.0157735	0.0494719	0.318837	0.74985	0.999246
ENSMUSG00000007892.9	Rplp1	5659.04	0.11772	0.0867727	1.35665	0.174893	0.999246
ENSMUSG00000007908.15	Hmgcll1	372.597	0.02085	0.0755104	0.276121	0.782455	0.999246
ENSMUSG00000007944.9	Ttc9b	2763.53	0.00792022	0.0805951	0.0982717	0.921717	0.999246
ENSMUSG00000007950.10	Abhd8	5360.49	-0.00954401	0.0651751	-0.146436	0.883577	0.999246
ENSMUSG00000007987.13	Ift22	1151.03	0.046948	0.0610127	0.769478	0.441609	0.999246
ENSMUSG00000007989.8	Fzd3	4103.84	-0.0225551	0.0692574	-0.325671	0.744673	0.999246
ENSMUSG00000008028.16	1700008O03Rik	23.5952	0.323395	0.264968	1.2205	0.222274	0.999246
ENSMUSG00000008035.13	Mid1ip1	1973.26	0.0156171	0.0663745	0.235288	0.813985	0.999246
ENSMUSG00000008036.12	Ap2s1	2614.86	0.0723084	0.0744834	0.970798	0.331649	0.999246
ENSMUSG00000008090.15	Fgfrl1	413.739	-0.0417269	0.101877	-0.40958	0.682114	0.999246
ENSMUSG00000008129.15	Brme1	54.93	0.172498	0.187991	0.917584	0.358837	0.999246
ENSMUSG00000008136.15	Fhl2	1078.14	0.017086	0.0738788	0.23127	0.817105	0.999246
ENSMUSG00000008153.13	Clstn3	13211.1	-0.026251	0.0587643	-0.446717	0.65508	0.999246
ENSMUSG00000008167.15	Fbxw9	407.595	0.066085	0.0683854	0.966362	0.333863	0.999246
ENSMUSG00000008200.16	Fnbp4	1322.78	-0.0475059	0.0735443	-0.645949	0.518312	0.999246
ENSMUSG00000008206.17	Cers4	1492.14	-0.171682	0.0846838	-2.02733	0.0426284	0.999246
ENSMUSG00000008226.15	Scrn3	664.139	-0.0814979	0.0618103	-1.31852	0.18733	0.999246
ENSMUSG00000008301.12	Phax	678.345	0.0439298	0.0572977	0.766693	0.443264	0.999246
ENSMUSG00000008305.19	Tle1	879.206	0.0672035	0.0794598	0.845755	0.397689	0.999246
ENSMUSG00000008307.12	1700109H08Rik	51.4638	0.123346	0.209191	0.589633	0.555437	0.999246
ENSMUSG00000008318.11	Relt	416.318	0.0427194	0.0946039	0.45156	0.651586	0.999246
ENSMUSG00000008333.13	Snrpb2	475.609	-0.0126569	0.0793519	-0.159503	0.873273	0.999246
ENSMUSG00000008348.10	Ubc	16752.1	-0.0211062	0.0513023	-0.411409	0.680773	0.999246
ENSMUSG00000008373.17	Prpf31	830.564	0.0591148	0.0523148	1.12998	0.258484	0.999246
ENSMUSG00000008384.9	Sertad1	229.197	0.00997438	0.145212	0.0686886	0.945238	0.999246
ENSMUSG00000008393.10	Carhsp1	1111.35	0.278799	0.119052	2.34182	0.0191898	0.999246
ENSMUSG00000008398.17	Elk3	240.253	0.0289322	0.0899643	0.321596	0.747759	0.999246
ENSMUSG00000008429.9	Herpud2	1131.48	-0.0155023	0.0589548	-0.262952	0.792587	0.999246
ENSMUSG00000008435.16	Rdh13	496.344	0.00658573	0.0946859	0.0695534	0.944549	0.999246
ENSMUSG00000008450.9	Nutf2	805.026	-0.0228444	0.0593967	-0.384607	0.700528	0.999246
ENSMUSG00000008475.14	Arpc5	1623.42	0.0650319	0.0810995	0.801878	0.422624	0.999246
ENSMUSG00000008489.19	Elavl2	1698.92	-0.083352	0.0848381	-0.982483	0.325862	0.999246
ENSMUSG00000008496.20	Pou2f2	352.28	-0.143665	0.127232	-1.12916	0.258832	0.999246
ENSMUSG00000008540.12	Mgst1	97.5141	0.154321	0.225376	0.684727	0.493516	0.999246
ENSMUSG00000008575.18	Nfib	2513.27	-0.0736891	0.0518931	-1.42002	0.155603	0.999246
ENSMUSG00000008604.12	Ubqln4	4049.08	0.0743662	0.0450758	1.6498	0.0989833	0.999246
ENSMUSG00000008658.17	Rbfox1	7343.67	-0.0375053	0.0848671	-0.441929	0.65854	0.999246
ENSMUSG00000008668.16	Rps18	2308	0.11954	0.0714652	1.67271	0.0943852	0.999246
ENSMUSG00000008682.14	Rpl10	3726.92	0.0928996	0.0750287	1.23819	0.215647	0.999246
ENSMUSG00000008683.17	Rps15a	2363.79	0.0285949	0.0446485	0.640443	0.521884	0.999246
ENSMUSG00000008690.16	Ncaph2	2292.33	0.0355587	0.0418325	0.850027	0.39531	0.999246
ENSMUSG00000008730.18	Hipk1	3812.89	-0.0297389	0.053668	-0.554126	0.579492	0.999246
ENSMUSG00000008734.10	Gprc5b	3787.92	-0.139578	0.109716	-1.27217	0.203312	0.999246
ENSMUSG00000008763.17	Man1a2	4081.71	-0.0831866	0.0703715	-1.18211	0.237163	0.999246
ENSMUSG00000008822.16	Acyp1	308.947	0.0595641	0.086618	0.687664	0.491664	0.999246
ENSMUSG00000008845.10	Cd163	35.9756	0.330726	0.313568	1.05472	0.291554	0.999246
ENSMUSG00000008855.18	Hdac5	3953.77	-0.0198891	0.0599065	-0.332003	0.739887	0.999246
ENSMUSG00000008859.9	Rala	1626.91	-0.045235	0.0717106	-0.6308	0.528171	0.999246
ENSMUSG00000008892.13	Vdac3	2543.96	0.0218287	0.0421636	0.517714	0.604658	0.999246
ENSMUSG00000008976.17	Gabpa	529.001	-0.0437143	0.0749645	-0.583133	0.559804	0.999246
ENSMUSG00000008999.8	Bmp7	325.925	-0.1914	0.151721	-1.26152	0.20712	0.999246
ENSMUSG00000009013.6	Dynll1	4817.89	-0.0121259	0.048874	-0.248107	0.804052	0.999246
ENSMUSG00000009030.15	Pdcl	598.251	-0.030785	0.0620184	-0.496385	0.619623	0.999246
ENSMUSG00000009035.16	Tmem184b	2138.98	-0.0442194	0.0593656	-0.744866	0.456353	0.999246
ENSMUSG00000009075.3	Cabp7	365.349	0.165657	0.144088	1.1497	0.250268	0.999246
ENSMUSG00000009076.11	Zmat5	315.26	-0.0336806	0.0938767	-0.358775	0.719764	0.999246
ENSMUSG00000009079.17	Ewsr1	5140.26	-0.0400687	0.0462654	-0.866061	0.386457	0.999246
ENSMUSG00000009090.18	Ap1b1	4894.43	0.0178584	0.0365291	0.48888	0.624927	0.999246
ENSMUSG00000009092.6	Derl3	24.712	0.0728977	0.276508	0.263636	0.79206	0.999246
ENSMUSG00000009097.11	Tbx1	10.8228	-0.12132	0.386791	-0.313659	0.75378	0.999246
ENSMUSG00000009112.5	Bcl2l13	1497.98	-0.0371852	0.0507754	-0.732347	0.463957	0.999246
ENSMUSG00000009207.16	Lnpk	1289.81	-0.157515	0.084739	-1.85882	0.0630526	0.999246
ENSMUSG00000009216.8	Fam163b	4643.9	-0.0853179	0.0984844	-0.866309	0.386321	0.999246
ENSMUSG00000009281.7	Rarres2	72.606	0.365072	0.193519	1.88649	0.0592293	0.999246
ENSMUSG00000009291.14	Pttg1ip	1244.38	0.0400991	0.0791324	0.506735	0.612341	0.999246
ENSMUSG00000009292.19	Trpm2	1003.94	-0.0469965	0.0673185	-0.698121	0.485101	0.999246
ENSMUSG00000009293.18	Ube2g2	957.756	0.108932	0.0736883	1.47828	0.139333	0.999246
ENSMUSG00000009356.13	Lpo	26.2052	-0.0646571	0.278756	-0.231949	0.816578	0.999246
ENSMUSG00000009376.16	Met	382.133	-0.230402	0.135166	-1.70458	0.0882727	0.999246
ENSMUSG00000009378.5	Slc16a12	64.7468	-0.229167	0.230101	-0.995942	0.319278	0.999246
ENSMUSG00000009394.14	Syn2	11746.8	-0.0277589	0.0735479	-0.377426	0.705857	0.999246
ENSMUSG00000009406.14	Elk1	1870.67	0.0244229	0.0543765	0.449143	0.653328	0.999246
ENSMUSG00000009418.17	Nav1	4636.28	-0.135891	0.096634	-1.40624	0.159653	0.999246
ENSMUSG00000009470.18	Tnpo1	1974.96	-0.108104	0.0801142	-1.34937	0.177219	0.999246
ENSMUSG00000009535.14	Rnmt	1514.1	0.0468849	0.057527	0.815007	0.415068	0.999246
ENSMUSG00000009545.15	Kcnq1	11.7874	-0.878801	0.397767	-2.20934	0.0271513	0.999246
ENSMUSG00000009549.15	Srp14	1128.55	0.0916503	0.0629926	1.45494	0.145686	0.999246
ENSMUSG00000009551.3	6330409D20Rik	39.5997	0.0498355	0.22135	0.225144	0.821867	0.999246
ENSMUSG00000009555.17	Cdk9	1915.76	-0.00981415	0.0519108	-0.189058	0.850048	0.999246
ENSMUSG00000009563.17	Tor2a	491.624	-0.0499682	0.0737043	-0.677954	0.497801	0.999246
ENSMUSG00000009566.13	Fpgs	155.083	0.0922615	0.119384	0.772815	0.439632	0.999246
ENSMUSG00000009569.15	Mrtfb	7695.16	-0.0771969	0.0756295	-1.02073	0.307385	0.999246
ENSMUSG00000009575.15	Cbx5	5422.83	-0.0225779	0.0579951	-0.389308	0.697049	0.999246
ENSMUSG00000009585.19	Apobec3	64.4234	0.0356839	0.189089	0.188715	0.850316	0.999246
ENSMUSG00000009614.17	Sardh	424.872	0.148278	0.0854277	1.73571	0.0826151	0.999246
ENSMUSG00000009628.15	Tex15	27.1131	-0.523463	0.452854	-1.15592	0.247714	0.999246
ENSMUSG00000009630.11	Ppp2cb	2050.09	0.0343139	0.0406016	0.845138	0.398034	0.999246
ENSMUSG00000009633.4	G0s2	67.0559	-0.0560027	0.178335	-0.314032	0.753497	0.999246
ENSMUSG00000009640.12	Dmap1	506.235	0.0305022	0.0697017	0.43761	0.661669	0.999246
ENSMUSG00000009647.14	Mcu	805.854	0.0374506	0.0582841	0.642553	0.520514	0.999246
ENSMUSG00000009681.11	Bcr	4080.14	0.187869	0.0979583	1.91784	0.0551307	0.999246
ENSMUSG00000009687.15	Fxyd5	323.149	0.162718	0.120169	1.35407	0.175713	0.999246
ENSMUSG00000009731.5	Kcnd1	410.659	0.024824	0.0913308	0.271804	0.785773	0.999246
ENSMUSG00000009733.10	Tfcp2	505.158	-0.0569834	0.0782209	-0.728494	0.466311	0.999246
ENSMUSG00000009734.19	Pou6f2	112.187	0.12979	0.181052	0.716868	0.473456	0.999246
ENSMUSG00000009739.18	Pou6f1	4711.47	0.0332114	0.0513123	0.647241	0.517476	0.999246
ENSMUSG00000009741.16	Ubp1	2564.73	-0.0226603	0.0557095	-0.406759	0.684185	0.999246
ENSMUSG00000009772.16	Nuak2	18.9361	-0.365045	0.306937	-1.18932	0.234315	0.999246
ENSMUSG00000009828.16	Cilk1	854.347	0.0429765	0.0718687	0.597986	0.549849	0.999246
ENSMUSG00000009863.15	Sdhb	2279.88	0.0305547	0.0471716	0.647736	0.517156	0.999246
ENSMUSG00000009876.14	Cox4i2	29.3005	-0.0775508	0.254326	-0.304927	0.760421	0.999246
ENSMUSG00000009894.16	Snap47	8580.36	0.00498084	0.0427939	0.116391	0.907342	0.999246
ENSMUSG00000009905.6	Kdsr	885.603	0.00974126	0.0561682	0.17343	0.862313	0.999246
ENSMUSG00000009907.18	Vps4b	1050.34	-0.0160509	0.0538747	-0.29793	0.765757	0.999246
ENSMUSG00000009927.10	Rps25	2429.11	0.116922	0.0739488	1.58112	0.113851	0.999246
ENSMUSG00000009995.18	Taz	913.511	0.058082	0.0594617	0.976797	0.32867	0.999246
ENSMUSG00000010021.14	Kif19a	170.213	0.110146	0.134464	0.819146	0.412703	0.999246
ENSMUSG00000010025.20	Aldh3a2	1083.64	-0.067619	0.0514311	-1.31475	0.188594	0.999246
ENSMUSG00000010045.3	Tmem115	733.291	0.0345688	0.0547674	0.631194	0.527914	0.999246
ENSMUSG00000010047.13	Hyal2	181.66	-0.229441	0.10988	-2.0881	0.0367887	0.999246
ENSMUSG00000010048.11	Ifrd2	162.844	0.0964627	0.141579	0.681336	0.495659	0.999246
ENSMUSG00000010051.16	Hyal1	116.138	-0.231204	0.242616	-0.952961	0.34061	0.999246
ENSMUSG00000010054.5	Tusc2	1951.72	-0.00909639	0.0579534	-0.15696	0.875276	0.999246
ENSMUSG00000010057.9	Nprl2	606.603	0.0418563	0.0608732	0.687599	0.491706	0.999246
ENSMUSG00000010064.16	Slc38a3	1882.22	-0.0930084	0.0882706	-1.05367	0.292032	0.999246
ENSMUSG00000010066.16	Cacna2d2	1435.88	0.0472346	0.0865524	0.545734	0.585249	0.999246
ENSMUSG00000010067.14	Rassf1	266.031	0.0196658	0.116764	0.168423	0.86625	0.999246
ENSMUSG00000010080.16	Epn3	17.4191	-0.125547	0.32237	-0.389452	0.696942	0.999246
ENSMUSG00000010086.18	Rnf112	9537.45	0.0147551	0.074413	0.198287	0.842821	0.999246
ENSMUSG00000010097.16	Nxf1	1966.03	-0.069234	0.0544126	-1.27239	0.203235	0.999246
ENSMUSG00000010110.18	Stx5a	1301.93	0.0402568	0.0642667	0.626402	0.531052	0.999246
ENSMUSG00000010122.15	Slc47a1	130.786	-0.208434	0.174459	-1.19475	0.232185	0.999246
ENSMUSG00000010142.13	Tnfrsf13b	36.4207	0.0320537	0.23083	0.138862	0.889559	0.999246
ENSMUSG00000010154.8	Spire2	340.774	0.0139449	0.094857	0.14701	0.883124	0.999246
ENSMUSG00000010175.14	Prox1	382.932	0.181252	0.121079	1.49698	0.1344	0.999246
ENSMUSG00000010205.12	Raver1	939.167	-0.0617655	0.0562298	-1.09845	0.272009	0.999246
ENSMUSG00000010277.8	2610507B11Rik	8791.86	-0.0379055	0.0457573	-0.828405	0.407441	0.999246
ENSMUSG00000010290.8	AI597479	639.556	0.0151617	0.055381	0.273771	0.78426	0.999246
ENSMUSG00000010307.8	Tmem86a	404.133	-0.0707211	0.112715	-0.62743	0.530377	0.999246
ENSMUSG00000010358.14	Ifi35	47.2765	-0.357532	0.199795	-1.7895	0.0735351	0.999246
ENSMUSG00000010362.10	Rdm1	47.6893	0.191935	0.231629	0.828631	0.407313	0.999246
ENSMUSG00000010376.16	Nedd8	1508.89	0.0370034	0.0508786	0.727288	0.46705	0.999246
ENSMUSG00000010392.9	Gosr1	1150.37	-0.0278947	0.0468579	-0.595304	0.55164	0.999246
ENSMUSG00000010406.13	Mrpl52	283.305	0.137901	0.115429	1.19469	0.232209	0.999246
ENSMUSG00000010453.13	Kansl3	1875	0.00458428	0.0431855	0.106153	0.915461	0.999246
ENSMUSG00000010461.17	Eya4	171.788	-0.0440245	0.1513	-0.290976	0.77107	0.999246
ENSMUSG00000010476.15	Ebf3	17.1025	-0.784543	0.505898	-1.55079	0.120951	0.999246
ENSMUSG00000010505.17	Myt1	272.729	-0.0572887	0.15644	-0.366201	0.714215	0.999246
ENSMUSG00000010517.8	Faf1	674.475	0.0334152	0.0621634	0.537537	0.590896	0.999246
ENSMUSG00000010529.7	Gm266	34.1667	0.0916991	0.251214	0.365024	0.715094	0.999246
ENSMUSG00000010538.15	Tsacc	20.7715	0.0897308	0.294712	0.304469	0.76077	0.999246
ENSMUSG00000010554.15	Mettl16	643.715	0.0116316	0.0862311	0.134889	0.8927	0.999246
ENSMUSG00000010592.10	Dazl	109.953	0.14221	0.169425	0.839369	0.401262	0.999246
ENSMUSG00000010607.9	Pigyl	325.289	0.106139	0.108044	0.982376	0.325914	0.999246
ENSMUSG00000010608.16	Rbm25	3343.87	-0.0342646	0.05185	-0.66084	0.508715	0.999246
ENSMUSG00000010609.16	Psen2	385.612	0.0518714	0.0781978	0.663336	0.507115	0.999246
ENSMUSG00000010651.5	Acaa1b	15.6575	-0.587328	0.382326	-1.5362	0.12449	0.999246
ENSMUSG00000010660.4	Plcd1	286.3	-0.07119	0.139698	-0.509598	0.610333	0.999246
ENSMUSG00000010663.6	Fads1	5645.66	-0.0287111	0.0667831	-0.429915	0.667257	0.999246
ENSMUSG00000010721.16	Lmbr1	850.734	0.00701856	0.0637662	0.110067	0.912356	0.999246
ENSMUSG00000010751.16	Tnfrsf22	37.738	0.0868511	0.237616	0.365511	0.71473	0.999246
ENSMUSG00000010755.18	Cars	997.723	-0.0698952	0.072107	-0.969325	0.332383	0.999246
ENSMUSG00000010797.7	Wnt2	99.8823	0.107818	0.183131	0.58875	0.556029	0.999246
ENSMUSG00000010803.14	Gabra1	11138	-0.0995282	0.0739293	-1.34626	0.178218	0.999246
ENSMUSG00000010830.9	Kdelr3	15.1533	-0.0302297	0.372564	-0.0811395	0.935331	0.999246
ENSMUSG00000010911.13	Apip	178.179	-0.103323	0.0970506	-1.06463	0.287042	0.999246
ENSMUSG00000010914.11	Pdhx	1108.8	-0.00461194	0.0627276	-0.0735233	0.94139	0.999246
ENSMUSG00000010936.12	Vac14	584.705	-0.0585	0.0721798	-0.810475	0.417667	0.999246
ENSMUSG00000011096.18	Akt1s1	1002.27	0.0158951	0.0816955	0.194565	0.845733	0.999246
ENSMUSG00000011114.19	Tbrg1	1084.5	-0.027686	0.0594456	-0.465737	0.641404	0.999246
ENSMUSG00000011148.15	Adssl1	545.166	0.0652484	0.07471	0.873356	0.382469	0.999246
ENSMUSG00000011158.9	Brf1	838.882	0.0401113	0.0579725	0.691901	0.488999	0.999246
ENSMUSG00000011179.9	Odc1	1102.71	-0.115489	0.052471	-2.201	0.0277362	0.999246
ENSMUSG00000011254.17	Thg1l	188.013	0.0807541	0.105502	0.765427	0.444018	0.999246
ENSMUSG00000011256.17	Adam19	1053.47	-0.234394	0.119934	-1.95436	0.0506586	0.999246
ENSMUSG00000011257.20	Pabpc4	784.636	-0.0739633	0.0672751	-1.09942	0.271586	0.999246
ENSMUSG00000011267.9	Zfp296	29.3221	-0.0279725	0.252197	-0.110915	0.911683	0.999246
ENSMUSG00000011306.8	Sugp1	1279.17	-0.00588073	0.0594456	-0.0989262	0.921197	0.999246
ENSMUSG00000011427.17	Zfp790	386.212	0.011963	0.106037	0.112819	0.910174	0.999246
ENSMUSG00000011589.10	Fsd1	972.475	-0.0107607	0.0614848	-0.175014	0.861069	0.999246
ENSMUSG00000011658.17	Fuz	285.402	-0.030235	0.0911965	-0.331537	0.740239	0.999246
ENSMUSG00000011751.17	Sptbn4	5439.05	-0.0461326	0.0561502	-0.821592	0.411309	0.999246
ENSMUSG00000011752.8	Pgam1	11362.9	-0.00979017	0.0398887	-0.245437	0.806118	0.999246
ENSMUSG00000011831.17	Evi5	2018.02	-0.0160005	0.0587722	-0.272247	0.785432	0.999246
ENSMUSG00000011832.17	Evi5l	3146.27	0.0190928	0.043436	0.439562	0.660254	0.999246
ENSMUSG00000011877.14	Git1	10176.5	-0.0239007	0.067571	-0.353712	0.723555	0.999246
ENSMUSG00000011884.14	Gltp	1206.16	0.151427	0.101451	1.49261	0.135539	0.999246
ENSMUSG00000011960.13	Ccnt1	1098.24	-0.0471384	0.104014	-0.453194	0.650409	0.999246
ENSMUSG00000012017.5	Scarf2	73.3524	0.104788	0.18763	0.558479	0.576517	0.999246
ENSMUSG00000012076.9	Brms1l	1380.05	-0.0455234	0.0448625	-1.01473	0.310233	0.999246
ENSMUSG00000012114.18	Med15	1657.61	-0.0533504	0.054353	-0.981554	0.32632	0.999246
ENSMUSG00000012117.14	Dhdds	1634.8	-0.0577213	0.0465342	-1.24041	0.214825	0.999246
ENSMUSG00000012123.18	Crybg2	20.5878	-0.438059	0.303902	-1.44145	0.149457	0.999246
ENSMUSG00000012126.17	Ubxn11	277.597	0.0213176	0.141409	0.150752	0.880172	0.999246
ENSMUSG00000012296.17	Tjap1	527.536	0.053698	0.0932434	0.575891	0.564689	0.999246
ENSMUSG00000012405.17	Rpl15	3876.5	0.011012	0.0476486	0.231108	0.817231	0.999246
ENSMUSG00000012422.15	Tmem167	1414.9	0.050785	0.0509114	0.997515	0.318514	0.999246
ENSMUSG00000012429.10	Mplkip	220.038	-0.152084	0.103026	-1.47617	0.139899	0.999246
ENSMUSG00000012443.5	Kif11	55.7163	0.0375362	0.183179	0.204915	0.837638	0.999246
ENSMUSG00000012483.5	Rpa3	93.5599	0.0113112	0.137802	0.0820824	0.934581	0.999246
ENSMUSG00000012535.15	Tnpo3	2035.51	0.00470146	0.0545852	0.0861307	0.931362	0.999246
ENSMUSG00000012609.20	Ttll5	819.739	-0.0980324	0.057315	-1.71041	0.0871894	0.999246
ENSMUSG00000012640.17	Zfp715	590.253	-0.102023	0.105383	-0.968118	0.332985	0.999246
ENSMUSG00000012819.17	Cdh23	28.6577	-0.553943	0.393124	-1.40908	0.158812	0.999246
ENSMUSG00000012848.16	Rps5	2328.6	0.0836471	0.0844534	0.990452	0.321953	0.999246
ENSMUSG00000013033.17	Adgrl1	24618.5	-0.00954839	0.0426373	-0.223944	0.822801	0.999246
ENSMUSG00000013076.18	Amotl1	780.882	0.0170493	0.110826	0.153839	0.877736	0.999246
ENSMUSG00000013089.16	Etv5	3592.7	-0.0927689	0.108506	-0.854967	0.392569	0.999246
ENSMUSG00000013150.16	Gfod2	514.415	0.0502605	0.0777576	0.646375	0.518037	0.999246
ENSMUSG00000013155.11	Enkd1	141.667	0.0653368	0.12827	0.50937	0.610493	0.999246
ENSMUSG00000013236.18	Ptprs	13713.3	-0.0314868	0.0337376	-0.933285	0.350673	0.999246
ENSMUSG00000013275.10	Slc41a1	2228.9	0.110674	0.0863912	1.28108	0.200167	0.999246
ENSMUSG00000013367.6	Iglon5	1260.45	-0.0542382	0.0583509	-0.929519	0.35262	0.999246
ENSMUSG00000013419.8	Zfp651	3154.41	0.0147651	0.0580062	0.254543	0.799076	0.999246
ENSMUSG00000013465.20	Nelfb	924.89	-0.0705378	0.052099	-1.35392	0.175762	0.999246
ENSMUSG00000013483.15	Card14	11.309	-0.409455	0.427235	-0.958384	0.337869	0.999246
ENSMUSG00000013495.16	Tmem175	853.058	-0.0186073	0.0615909	-0.302111	0.762568	0.999246
ENSMUSG00000013523.14	Bcas1	3210.01	0.0522727	0.111607	0.468364	0.639524	0.999246
ENSMUSG00000013539.15	Tango2	1841.79	-0.0135127	0.0652981	-0.206939	0.836057	0.999246
ENSMUSG00000013584.6	Aldh1a2	163.922	-0.207285	0.224091	-0.925001	0.354965	0.999246
ENSMUSG00000013593.13	Ndufs2	4415.11	0.0112699	0.0335397	0.336017	0.736858	0.999246
ENSMUSG00000013622.16	Atraid	1130.34	0.15644	0.0772734	2.0245	0.0429185	0.999246
ENSMUSG00000013629.17	Cad	637.064	-0.0763717	0.0834415	-0.915272	0.360049	0.999246
ENSMUSG00000013662.7	Atad1	2616.65	-0.0599044	0.044538	-1.34502	0.178619	0.999246
ENSMUSG00000013663.8	Pten	6100.76	-0.0491104	0.0461054	-1.06518	0.286795	0.999246
ENSMUSG00000013698.13	Pea15a	10322.6	0.020653	0.0559461	0.369159	0.712009	0.999246
ENSMUSG00000013701.14	Timm23	1431.69	0.0682293	0.0488209	1.39754	0.16225	0.999246
ENSMUSG00000013707.4	Tnfaip8l2	44.2618	0.330171	0.199049	1.65874	0.0971676	0.999246
ENSMUSG00000013736.17	Trnt1	738.746	-0.00886882	0.0678129	-0.130784	0.895947	0.999246
ENSMUSG00000013766.12	Ly6g6e	40.3764	-0.759564	0.435736	-1.74317	0.0813033	0.999246
ENSMUSG00000013787.16	Ehmt2	5179.23	0.0378999	0.055308	0.685251	0.493186	0.999246
ENSMUSG00000013822.8	Elof1	746.222	0.0834879	0.0583701	1.43032	0.152625	0.999246
ENSMUSG00000013833.16	Med16	1297.25	0.0771721	0.0534549	1.44369	0.148827	0.999246
ENSMUSG00000013846.11	St3gal1	833.935	-0.262263	0.124275	-2.11035	0.0348282	0.999246
ENSMUSG00000013858.15	Tmem259	2461.9	0.0828294	0.0519224	1.59525	0.110655	0.999246
ENSMUSG00000013878.19	Rnf170	897.737	-0.0661268	0.0618327	-1.06945	0.284868	0.999246
ENSMUSG00000013921.16	Clip3	15943.7	-0.0581364	0.0530299	-1.0963	0.27295	0.999246
ENSMUSG00000013973.13	Dedd	688.619	0.0764683	0.0721993	1.05913	0.289542	0.999246
ENSMUSG00000013997.11	Nit1	792.158	-0.0522291	0.0629819	-0.829271	0.406951	0.999246
ENSMUSG00000014039.19	Prdm15	559.111	0.0284097	0.0680526	0.417467	0.676337	0.999246
ENSMUSG00000014074.18	Rnf168	825.494	-0.0681842	0.062541	-1.09023	0.275611	0.999246
ENSMUSG00000014158.13	Trpv4	27.9368	-0.258128	0.349914	-0.73769	0.460703	0.999246
ENSMUSG00000014164.16	Klhl3	1799.11	-0.167364	0.0893385	-1.87336	0.0610181	0.999246
ENSMUSG00000014177.11	Tvp23b	416.901	0.0150189	0.0811697	0.18503	0.853205	0.999246
ENSMUSG00000014195.17	Dnajc7	3277.72	0.107696	0.0465746	2.31233	0.0207592	0.999246
ENSMUSG00000014226.11	Cacybp	1317.64	-0.0181965	0.0609525	-0.298536	0.765294	0.999246
ENSMUSG00000014232.15	Cluap1	479.544	0.00430574	0.066459	0.064788	0.948343	0.999246
ENSMUSG00000014243.6	Zswim7	155.454	0.0855892	0.117541	0.728164	0.466513	0.999246
ENSMUSG00000014245.9	Pigl	145.817	-0.0715888	0.109002	-0.656763	0.511333	0.999246
ENSMUSG00000014294.5	Ndufa2	1087.37	0.0469037	0.0848763	0.552612	0.580529	0.999246
ENSMUSG00000014301.14	Pam16	321.944	0.162529	0.0852155	1.90727	0.0564862	0.999246
ENSMUSG00000014303.14	Glis2	333.106	-0.0585366	0.0745877	-0.784803	0.432569	0.999246
ENSMUSG00000014313.16	Cox6c	4041.48	0.130911	0.0691449	1.89328	0.0583204	0.999246
ENSMUSG00000014329.15	Bicc1	188.217	-0.0532699	0.100084	-0.532251	0.594552	0.999246
ENSMUSG00000014349.8	Ube2z	2206.14	0.0238689	0.0466614	0.511535	0.608976	0.999246
ENSMUSG00000014353.16	Tmem87b	936.818	-0.031902	0.0605355	-0.526996	0.598196	0.999246
ENSMUSG00000014355.11	Anapc1	2303.65	-0.0607762	0.074034	-0.820922	0.411691	0.999246
ENSMUSG00000014361.6	Mertk	1207.05	0.0981545	0.0985737	0.995748	0.319373	0.999246
ENSMUSG00000014402.16	Tsg101	1330.1	-0.0408414	0.0540485	-0.755643	0.449863	0.999246
ENSMUSG00000014418.17	Hps5	401.234	0.0296883	0.0955374	0.310751	0.75599	0.999246
ENSMUSG00000014426.10	Map3k4	1021.29	0.049064	0.0549918	0.892206	0.372283	0.999246
ENSMUSG00000014444.18	Piezo1	219.341	-0.106605	0.106936	-0.996913	0.318807	0.999246
ENSMUSG00000014470.5	Rnf166	612.356	-0.0060598	0.07482	-0.0809917	0.935449	0.999246
ENSMUSG00000014496.9	Ankrd28	1996.7	0.0228338	0.0428798	0.532507	0.594375	0.999246
ENSMUSG00000014498.10	Ankrd52	2722.81	-0.0511185	0.108661	-0.470439	0.638042	0.999246
ENSMUSG00000014503.16	Pkd2l2	19.6906	0.394715	0.310019	1.2732	0.202948	0.999246
ENSMUSG00000014504.17	Srp19	651.058	0.0136956	0.0692688	0.197717	0.843266	0.999246
ENSMUSG00000014547.11	Wdfy2	670.784	-0.0447609	0.0782012	-0.572382	0.567063	0.999246
ENSMUSG00000014550.15	Rbsn	1459.81	-0.0482605	0.0513192	-0.940399	0.347013	0.999246
ENSMUSG00000014551.9	Mrps25	632.457	-0.105545	0.0624828	-1.68918	0.0911852	0.999246
ENSMUSG00000014554.14	Dguok	263.315	0.0582199	0.125013	0.465711	0.641423	0.999246
ENSMUSG00000014592.22	Camta1	6657.26	-0.0731105	0.0701682	-1.04193	0.297443	0.999246
ENSMUSG00000014599.11	Csf1	472.548	-0.0307809	0.096484	-0.319026	0.749706	0.999246
ENSMUSG00000014601.14	Strip1	1785.32	-0.0505055	0.0724654	-0.69696	0.485828	0.999246
ENSMUSG00000014602.16	Kif1a	38964.4	-0.0788245	0.0537091	-1.46762	0.142207	0.999246
ENSMUSG00000014603.4	Alx3	17.3669	-1.40708	0.537595	-2.61736	0.00886119	0.999246
ENSMUSG00000014606.15	Slc25a11	2361.41	0.07475	0.0516582	1.44701	0.147894	0.999246
ENSMUSG00000014633.16	Cmc2	240.802	-0.0494581	0.0908512	-0.544385	0.586176	0.999246
ENSMUSG00000014668.16	Chfr	973.377	-0.0367598	0.0695055	-0.528876	0.596892	0.999246
ENSMUSG00000014763.9	Fam120b	1624.13	-0.0758777	0.0500054	-1.51739	0.129169	0.999246
ENSMUSG00000014767.18	Tbp	664.225	-0.0112327	0.0700668	-0.160314	0.872634	0.999246
ENSMUSG00000014769.11	Psmb1	2093.52	0.0132646	0.0468098	0.283371	0.776892	0.999246
ENSMUSG00000014771.14	Pdcd2	141.923	0.0325711	0.123956	0.262762	0.792734	0.999246
ENSMUSG00000014773.14	Dll1	119.291	-0.0585169	0.153735	-0.380636	0.703474	0.999246
ENSMUSG00000014776.8	Nol3	480.707	0.0969519	0.0884985	1.09552	0.273289	0.999246
ENSMUSG00000014778.11	Fhod1	77.6412	0.151187	0.164836	0.917194	0.359041	0.999246
ENSMUSG00000014782.17	Plekhg4	75.5137	0.234073	0.24211	0.966803	0.333642	0.999246
ENSMUSG00000014786.9	Slc9a5	1299.13	0.195068	0.0757631	2.57471	0.0100324	0.999246
ENSMUSG00000014791.11	Elmo3	20.0435	-0.0589616	0.30129	-0.195698	0.844847	0.999246
ENSMUSG00000014813.10	Stc1	114.845	0.110991	0.191631	0.579192	0.56246	0.999246
ENSMUSG00000014837.16	4931428F04Rik	777.273	-0.0900351	0.0633955	-1.42021	0.155546	0.999246
ENSMUSG00000014846.13	Tppp3	631.504	0.0960755	0.111889	0.85867	0.390523	0.999246
ENSMUSG00000014852.17	Adamts13	35.8778	-0.0601645	0.223141	-0.269625	0.787449	0.999246
ENSMUSG00000014856.13	Tmem208	399.58	-0.0741101	0.0917035	-0.808149	0.419005	0.999246
ENSMUSG00000014859.10	E2f4	617.444	0.0822816	0.0610309	1.3482	0.177595	0.999246
ENSMUSG00000014867.10	Surf4	1628.42	0.0263198	0.0500809	0.525546	0.599204	0.999246
ENSMUSG00000014873.16	Surf2	621.59	0.049238	0.0732447	0.67224	0.501431	0.999246
ENSMUSG00000014905.5	Dnajb9	871.166	-0.103821	0.0672117	-1.54469	0.122422	0.999246
ENSMUSG00000014907.11	Naf1	250.46	-0.0398242	0.084195	-0.473	0.636213	0.999246
ENSMUSG00000014932.16	Yes1	303.089	-0.0714956	0.111611	-0.640579	0.521796	0.999246
ENSMUSG00000014956.16	Ppp1cb	7109.07	0.0387683	0.0393019	0.986422	0.323926	0.999246
ENSMUSG00000014959.13	Gorasp2	2248.56	-0.00949294	0.0482056	-0.196926	0.843885	0.999246
ENSMUSG00000014980.15	Tsen15	357.406	-0.0589301	0.0922372	-0.638898	0.522889	0.999246
ENSMUSG00000015002.19	Efr3a	2905.85	-0.078375	0.100136	-0.782686	0.433812	0.999246
ENSMUSG00000015013.10	Trappc2l	562.885	0.0179015	0.0709085	0.25246	0.800686	0.999246
ENSMUSG00000015016.9	Acsf3	425.892	-0.108817	0.0904138	-1.20355	0.228765	0.999246
ENSMUSG00000015027.12	Galns	170.43	-0.0266257	0.133998	-0.198702	0.842496	0.999246
ENSMUSG00000015053.15	Gata2	62.0789	0.0711663	0.206872	0.344012	0.730838	0.999246
ENSMUSG00000015083.12	C8g	17.5236	-0.0785187	0.334568	-0.234687	0.814452	0.999246
ENSMUSG00000015085.9	Entpd2	226.808	0.139883	0.133984	1.04403	0.296473	0.999246
ENSMUSG00000015087.15	Rabl6	3853.94	0.021594	0.053615	0.402759	0.687125	0.999246
ENSMUSG00000015090.14	Ptgds	13092.3	-0.180104	0.178835	-1.0071	0.313889	0.999246
ENSMUSG00000015092.10	Edf1	1901.79	0.0688664	0.0711356	0.968101	0.332994	0.999246
ENSMUSG00000015094.17	Npdc1	4445.92	-0.0194635	0.0573378	-0.339454	0.734268	0.999246
ENSMUSG00000015095.13	Fbxw5	2578.16	0.0590035	0.0592625	0.995629	0.31943	0.999246
ENSMUSG00000015112.16	Slc25a13	49.5817	-0.0530295	0.176005	-0.301296	0.763189	0.999246
ENSMUSG00000015120.16	Ube2i	1958.21	-0.0097779	0.0434304	-0.225139	0.821871	0.999246
ENSMUSG00000015126.10	Tsr3	348.568	0.0799751	0.0747486	1.06992	0.284654	0.999246
ENSMUSG00000015127.15	Unkl	1244.87	-0.0123128	0.065505	-0.187967	0.850903	0.999246
ENSMUSG00000015133.18	Lrrk1	130.004	-0.125307	0.159367	-0.78628	0.431703	0.999246
ENSMUSG00000015134.16	Aldh1a3	50.7902	-0.303131	0.299011	-1.01378	0.310688	0.999246
ENSMUSG00000015143.16	Actn1	2940.3	0.0853699	0.0805512	1.05982	0.289225	0.999246
ENSMUSG00000015149.15	Sirt2	4975.45	0.102679	0.0755515	1.35905	0.174129	0.999246
ENSMUSG00000015165.17	Hnrnpl	4770.27	0.0168495	0.0582439	0.289293	0.772357	0.999246
ENSMUSG00000015176.12	Nolc1	1437.91	-0.100734	0.0590465	-1.70601	0.0880059	0.999246
ENSMUSG00000015189.13	Casd1	1668.35	-0.0196394	0.0618189	-0.317693	0.750718	0.999246
ENSMUSG00000015202.14	Cnksr3	247.096	0.30193	0.121976	2.47532	0.0133116	0.999246
ENSMUSG00000015214.15	Mtmr1	1152.19	-0.0370767	0.0719023	-0.515653	0.606097	0.999246
ENSMUSG00000015217.12	Hmgb3	850.339	0.103462	0.093806	1.10293	0.270056	0.999246
ENSMUSG00000015222.19	Map2	30233.7	-0.105392	0.0633906	-1.66258	0.0963956	0.999246
ENSMUSG00000015243.5	Abca1	1071.06	-0.0328402	0.118321	-0.277553	0.781355	0.999246
ENSMUSG00000015247.11	Nipsnap3b	206.776	0.0585377	0.0885965	0.660723	0.50879	0.999246
ENSMUSG00000015289.5	Lage3	232.426	0.0484846	0.116669	0.415572	0.677723	0.999246
ENSMUSG00000015290.16	Ubl4a	1806.12	-0.0469304	0.0455313	-1.03073	0.302669	0.999246
ENSMUSG00000015291.11	Gdi1	14211.4	-0.0279648	0.0405262	-0.690042	0.490168	0.999246
ENSMUSG00000015305.7	Sash1	2091.67	-0.131339	0.0868224	-1.51273	0.130347	0.999246
ENSMUSG00000015312.10	Gadd45b	218.024	0.0681914	0.186456	0.365724	0.714571	0.999246
ENSMUSG00000015335.17	Zdhhc12	143.03	-0.0601478	0.119825	-0.501963	0.615693	0.999246
ENSMUSG00000015337.6	Endog	170.004	0.0262597	0.14491	0.181214	0.856199	0.999246
ENSMUSG00000015340.11	Cybb	13.5126	-0.83965	0.400806	-2.0949	0.0361797	0.999246
ENSMUSG00000015341.18	Golga7	2363.08	0.0297217	0.0684299	0.434339	0.664043	0.999246
ENSMUSG00000015342.7	Xk	563.195	-0.0870342	0.0770083	-1.13019	0.258395	0.999246
ENSMUSG00000015354.9	Pcolce2	78.5731	0.277327	0.171066	1.62117	0.104981	0.999246
ENSMUSG00000015357.11	Clpx	562.785	-0.0477692	0.0810124	-0.589653	0.555423	0.999246
ENSMUSG00000015363.14	Trabd	388.586	0.0493288	0.0908914	0.542723	0.587321	0.999246
ENSMUSG00000015377.11	Dennd6b	1699.16	0.0277414	0.0742092	0.373827	0.708533	0.999246
ENSMUSG00000015396.5	Cd83	209.222	0.0826071	0.138495	0.596465	0.550865	0.999246
ENSMUSG00000015405.16	Ace2	60.1775	0.197787	0.16945	1.16723	0.243117	0.999246
ENSMUSG00000015451.17	C4a	60.009	0.166759	0.215332	0.77443	0.438677	0.999246
ENSMUSG00000015452.15	Ager	10.7916	-0.343622	0.409012	-0.840127	0.400837	0.999246
ENSMUSG00000015461.16	Atf6b	1651.13	0.00565729	0.0463009	0.122185	0.902752	0.999246
ENSMUSG00000015467.15	Egfl8	31.8542	-0.0763365	0.257776	-0.296135	0.767127	0.999246
ENSMUSG00000015468.15	Notch4	151.352	0.0349314	0.190667	0.183207	0.854636	0.999246
ENSMUSG00000015474.17	Ppt2	591.82	0.0492813	0.0705296	0.698732	0.484719	0.999246
ENSMUSG00000015476.7	Prrt1	3949.16	0.0521414	0.0741795	0.702909	0.482112	0.999246
ENSMUSG00000015478.14	Rnf5	1285.07	-0.00580287	0.0583974	-0.0993687	0.920846	0.999246
ENSMUSG00000015484.4	Fam163a	268.723	0.0859075	0.126676	0.678165	0.497667	0.999246
ENSMUSG00000015488.15	Cacfd1	983.578	-0.0132648	0.0589872	-0.224875	0.822076	0.999246
ENSMUSG00000015501.11	Hivep2	11147.6	-0.0966484	0.0806215	-1.19879	0.230609	0.999246
ENSMUSG00000015522.19	Arnt	1009.85	-0.0208481	0.0676051	-0.308381	0.757793	0.999246
ENSMUSG00000015536.15	Mocs2	883.976	-0.0369495	0.056908	-0.649285	0.516154	0.999246
ENSMUSG00000015542.18	Nat9	287.944	0.0063704	0.109402	0.0582291	0.953566	0.999246
ENSMUSG00000015568.17	Lpl	581.107	0.34158	0.172608	1.97894	0.0478232	0.999246
ENSMUSG00000015575.16	Atp6v0e	447.877	0.0846586	0.0948645	0.892416	0.37217	0.999246
ENSMUSG00000015597.18	Zfp318	1609.9	-0.0544765	0.0563991	-0.96591	0.334089	0.999246
ENSMUSG00000015599.10	Ttbk1	6923.78	-0.0100183	0.0631864	-0.158552	0.874022	0.999246
ENSMUSG00000015605.7	Srf	978.627	0.106367	0.0842943	1.26185	0.207003	0.999246
ENSMUSG00000015647.10	Lama5	279.987	-0.0321202	0.093778	-0.342513	0.731965	0.999246
ENSMUSG00000015653.14	Steap2	354.279	-0.239811	0.103938	-2.30726	0.0210405	0.999246
ENSMUSG00000015656.18	Hspa8	42763.8	-0.0335207	0.0628217	-0.533585	0.593629	0.999246
ENSMUSG00000015659.13	Serac1	442.532	-0.187429	0.0880364	-2.12899	0.0332547	0.999246
ENSMUSG00000015668.14	Pdzd11	619.568	0.0872943	0.0755505	1.15544	0.247909	0.999246
ENSMUSG00000015671.12	Psma2	1608.05	0.100078	0.0568691	1.7598	0.0784419	0.999246
ENSMUSG00000015672.5	Mrpl32	363.744	0.0258365	0.0859902	0.300458	0.763827	0.999246
ENSMUSG00000015697.15	Setdb1	1277.06	-0.0456026	0.0669676	-0.680965	0.495894	0.999246
ENSMUSG00000015702.14	Anxa9	10.3531	-0.124752	0.394509	-0.31622	0.751835	0.999246
ENSMUSG00000015709.10	Arnt2	10007.2	-0.00538833	0.061492	-0.0876265	0.930174	0.999246
ENSMUSG00000015711.9	Prune1	890.329	-0.0166633	0.0628702	-0.265043	0.790976	0.999246
ENSMUSG00000015714.12	Cers2	1560.02	0.0877252	0.0823152	1.06572	0.286549	0.999246
ENSMUSG00000015733.14	Capza2	4691.98	0.0156074	0.0319271	0.488845	0.624951	0.999246
ENSMUSG00000015745.10	Plekho1	1074.86	0.00493185	0.0591534	0.0833739	0.933554	0.999246
ENSMUSG00000015747.6	Vps45	704.034	-0.0259453	0.0601812	-0.43112	0.666381	0.999246
ENSMUSG00000015748.14	Prpf3	476.787	-0.0783743	0.0761449	-1.02928	0.303349	0.999246
ENSMUSG00000015749.13	Anp32e	2448.7	-0.0279268	0.0596613	-0.468088	0.639722	0.999246
ENSMUSG00000015750.16	Aph1a	1286.05	0.0756391	0.0783753	0.96509	0.3345	0.999246
ENSMUSG00000015755.17	Tab2	1757.91	0.0146809	0.0569679	0.257705	0.796635	0.999246
ENSMUSG00000015757.11	Ppil4	942.309	0.016982	0.0716293	0.237081	0.812594	0.999246
ENSMUSG00000015759.12	Cnih1	1328.67	0.0371685	0.0487324	0.762706	0.445638	0.999246
ENSMUSG00000015766.15	Eps8	739.922	-0.0551878	0.0596199	-0.925661	0.354622	0.999246
ENSMUSG00000015776.13	Med22	666.688	0.0376993	0.0754312	0.499783	0.617228	0.999246
ENSMUSG00000015790.17	Surf1	919.336	0.0332237	0.0601467	0.552378	0.58069	0.999246
ENSMUSG00000015804.15	Med28	932.277	0.0614639	0.0502913	1.22216	0.221648	0.999246
ENSMUSG00000015806.13	Qdpr	2188.54	0.0877717	0.103348	0.849282	0.395724	0.999246
ENSMUSG00000015829.14	Tnr	7603.7	-0.104858	0.0738772	-1.41935	0.155796	0.999246
ENSMUSG00000015837.16	Sqstm1	9368.8	0.0215079	0.0432358	0.497456	0.618867	0.999246
ENSMUSG00000015839.7	Nfe2l2	330.443	0.0182383	0.0796369	0.229018	0.818855	0.999246
ENSMUSG00000015843.11	Rxrg	660.202	0.677801	0.550422	1.23142	0.218166	0.999246
ENSMUSG00000015846.16	Rxra	781.959	0.112122	0.0618433	1.813	0.0698316	0.999246
ENSMUSG00000015850.12	Adamtsl4	143.081	0.105439	0.20587	0.512165	0.608535	0.999246
ENSMUSG00000015852.14	Fcrls	723.368	-0.0191851	0.0965544	-0.198697	0.842499	0.999246
ENSMUSG00000015869.17	Prpsap1	713.777	-0.00737898	0.0819163	-0.0900795	0.928224	0.999246
ENSMUSG00000015879.9	Fam184b	281.54	0.267579	0.129348	2.06867	0.0385774	0.999246
ENSMUSG00000015882.19	Lcorl	653.317	0.0453864	0.0693254	0.654687	0.51267	0.999246
ENSMUSG00000015889.9	Lta4h	810.089	0.0106758	0.0742467	0.143788	0.885668	0.999246
ENSMUSG00000015890.3	Amdhd1	11.545	-0.0914618	0.380541	-0.240347	0.810062	0.999246
ENSMUSG00000015932.9	Dstn	3705.97	-0.011954	0.0482738	-0.24763	0.804421	0.999246
ENSMUSG00000015937.16	Macroh2a1	1464.35	0.0348593	0.0595738	0.585145	0.55845	0.999246
ENSMUSG00000015942.10	Gtf2ird2	381.834	0.00867879	0.0937831	0.0925411	0.926268	0.999246
ENSMUSG00000015943.12	Bola1	125.945	0.035986	0.14668	0.245336	0.806196	0.999246
ENSMUSG00000015944.10	Castor2	4462.44	-0.0594491	0.0540656	-1.09957	0.271518	0.999246
ENSMUSG00000015947.11	Fcgr1	73.7145	-0.0751903	0.159864	-0.470339	0.638113	0.999246
ENSMUSG00000015950.14	Ncf1	166.999	0.298371	0.15201	1.96284	0.0496651	0.999246
ENSMUSG00000015961.9	Adss	1884.12	0.0448561	0.0617163	0.726812	0.467341	0.999246
ENSMUSG00000015966.18	Il17rb	24.1066	0.0911016	0.251447	0.36231	0.71712	0.999246
ENSMUSG00000015968.19	Cacna1d	1778.95	-0.0883807	0.0685219	-1.28982	0.197114	0.999246
ENSMUSG00000015970.20	Chdh	79.0837	0.272432	0.210419	1.29471	0.195419	0.999246
ENSMUSG00000015971.6	Actr8	1058.69	0.0553847	0.0479503	1.15504	0.248072	0.999246
ENSMUSG00000015980.15	Lrrc27	131.15	-0.0769732	0.126954	-0.60631	0.544309	0.999246
ENSMUSG00000015981.13	Stk32c	3736.96	0.147285	0.0901628	1.63355	0.102354	0.999246
ENSMUSG00000015994.11	Fnta	825.73	0.00479534	0.0539385	0.0889039	0.929158	0.999246
ENSMUSG00000016018.5	Mtrex	1347.37	-0.0606306	0.068867	-0.880401	0.378642	0.999246
ENSMUSG00000016024.10	Lbp	77.1206	-0.239179	0.192334	-1.24356	0.213662	0.999246
ENSMUSG00000016028.12	Celsr1	188.68	0.0657896	0.109494	0.600849	0.54794	0.999246
ENSMUSG00000016087.14	Fli1	83.5453	0.169915	0.163671	1.03815	0.2992	0.999246
ENSMUSG00000016128.15	Stard13	258.378	0.112965	0.103491	1.09155	0.275032	0.999246
ENSMUSG00000016150.16	Tenm1	1374.71	-0.0842283	0.124771	-0.675062	0.499636	0.999246
ENSMUSG00000016179.12	Camk1g	1026.3	-0.053791	0.150791	-0.356726	0.721297	0.999246
ENSMUSG00000016181.10	Utp25	444.674	0.0509946	0.0956262	0.53327	0.593847	0.999246
ENSMUSG00000016194.15	Hsd11b1	436.922	0.134143	0.145059	0.924751	0.355095	0.999246
ENSMUSG00000016200.15	Syt14	584.012	0.0241908	0.0908619	0.266236	0.790057	0.999246
ENSMUSG00000016206.7	H2-M3	45.0618	0.0277527	0.253214	0.109602	0.912725	0.999246
ENSMUSG00000016239.12	Lonrf3	113.982	-0.0218373	0.142033	-0.153748	0.877809	0.999246
ENSMUSG00000016252.8	Atp5e	1379.96	0.164826	0.0919241	1.79307	0.0729614	0.999246
ENSMUSG00000016253.13	Nelfcd	863.182	-0.0767539	0.0586874	-1.30784	0.190926	0.999246
ENSMUSG00000016256.11	Ctsz	692.432	0.0167307	0.0769472	0.217431	0.827873	0.999246
ENSMUSG00000016257.16	Prelid3b	888.334	-0.122468	0.0586688	-2.08744	0.0368483	0.999246
ENSMUSG00000016262.15	Sertad4	578.582	0.13333	0.108108	1.23331	0.217461	0.999246
ENSMUSG00000016319.4	Slc25a5	4942.26	0.0639053	0.0492457	1.29768	0.194396	0.999246
ENSMUSG00000016344.15	Ppdpf	885.008	0.0642824	0.069533	0.924486	0.355233	0.999246
ENSMUSG00000016346.18	Kcnq2	12922.9	-0.0319955	0.0629379	-0.508367	0.611196	0.999246
ENSMUSG00000016349.11	Eef1a2	24318.1	0.0074763	0.0462463	0.161663	0.871572	0.999246
ENSMUSG00000016356.19	Col20a1	113.078	-0.14148	0.191046	-0.740553	0.458965	0.999246
ENSMUSG00000016382.16	Pls3	3168.22	-0.031794	0.0808586	-0.393204	0.694169	0.999246
ENSMUSG00000016386.16	Mpped2	807.083	0.068487	0.0836485	0.818748	0.41293	0.999246
ENSMUSG00000016409.5	Nkap	344.65	-0.103023	0.0862795	-1.19407	0.232452	0.999246
ENSMUSG00000016427.8	Ndufa1	1044.42	0.149102	0.0917186	1.62565	0.104024	0.999246
ENSMUSG00000016477.19	E2f3	797.853	0.0510389	0.0824936	0.618702	0.536113	0.999246
ENSMUSG00000016481.16	Cr1l	422.345	-0.146454	0.0890499	-1.64463	0.100047	0.999246
ENSMUSG00000016487.16	Ppfibp1	1055.08	-0.142003	0.0882555	-1.609	0.107617	0.999246
ENSMUSG00000016493.14	Cd46	192.937	0.0775182	0.127103	0.609885	0.541938	0.999246
ENSMUSG00000016494.10	Cd34	2013.04	-0.0507606	0.12615	-0.402383	0.687402	0.999246
ENSMUSG00000016495.13	Plgrkt	269.822	0.0892381	0.0830835	1.07408	0.282788	0.999246
ENSMUSG00000016496.8	Cd274	34.0091	-0.0399964	0.2393	-0.16714	0.86726	0.999246
ENSMUSG00000016503.19	Gtf3a	392.292	0.0985439	0.104564	0.942426	0.345974	0.999246
ENSMUSG00000016510.12	Mtif3	334.082	0.0126908	0.0874798	0.145072	0.884654	0.999246
ENSMUSG00000016520.8	Lnx2	154.549	-0.131796	0.143307	-0.919679	0.35774	0.999246
ENSMUSG00000016526.9	Dyrk3	228.244	0.0930067	0.166689	0.557965	0.576868	0.999246
ENSMUSG00000016528.11	Mapkapk2	716.429	0.0195839	0.0867633	0.225717	0.821422	0.999246
ENSMUSG00000016534.16	Lamp2	1633.04	-0.0763195	0.0489879	-1.55793	0.119251	0.999246
ENSMUSG00000016552.14	Foxred2	599.703	-0.0657414	0.0836014	-0.786367	0.431653	0.999246
ENSMUSG00000016554.10	Eif3d	1552.13	-0.0209901	0.0407985	-0.514482	0.606915	0.999246
ENSMUSG00000016559.15	H3f3b	3291.99	-0.0263143	0.0864992	-0.304214	0.760965	0.999246
ENSMUSG00000016619.11	Nup50	974.016	-0.0173685	0.0668298	-0.259892	0.794947	0.999246
ENSMUSG00000016624.16	Phf21b	399.744	0.0485091	0.141084	0.343832	0.730972	0.999246
ENSMUSG00000016637.8	Ift27	379.102	0.0421171	0.100847	0.417633	0.676215	0.999246
ENSMUSG00000016664.17	Pacsin2	1496.79	-0.168079	0.109307	-1.53769	0.124126	0.999246
ENSMUSG00000016757.12	Ttll12	446.821	-0.124922	0.0747174	-1.67192	0.0945393	0.999246
ENSMUSG00000016763.16	Scube1	2514.65	-0.0925441	0.124942	-0.740697	0.458877	0.999246
ENSMUSG00000016831.13	Tox4	1906.78	-0.060259	0.0663248	-0.908544	0.363591	0.999246
ENSMUSG00000016833.15	Mrps18c	282.221	0.110014	0.0982923	1.11925	0.263033	0.999246
ENSMUSG00000016918.16	Sulf1	600.971	-0.0724636	0.135639	-0.534239	0.593176	0.999246
ENSMUSG00000016921.15	Srsf6	2828.49	0.0707948	0.048905	1.4476	0.147729	0.999246
ENSMUSG00000016933.18	Plcg1	2455.41	0.00788415	0.0610825	0.129074	0.897299	0.999246
ENSMUSG00000016940.19	Kctd2	1298.01	0.036267	0.0577532	0.627966	0.530026	0.999246
ENSMUSG00000016942.7	Tmprss6	16.0101	0.629489	0.428693	1.46839	0.141998	0.999246
ENSMUSG00000016946.7	Kctd5	603.211	0.0567754	0.067109	0.846018	0.397543	0.999246
ENSMUSG00000016984.8	Etaa1	194.027	-0.0462937	0.109136	-0.424185	0.671431	0.999246
ENSMUSG00000016995.18	Matn4	234.808	-0.0231586	0.125671	-0.18428	0.853794	0.999246
ENSMUSG00000017007.10	Rbpjl	17.8176	0.0649269	0.326764	0.198697	0.8425	0.999246
ENSMUSG00000017009.4	Sdc4	1296.46	0.181565	0.14579	1.24539	0.212989	0.999246
ENSMUSG00000017057.10	Il13ra1	125.359	0.075545	0.13473	0.560715	0.574992	0.999246
ENSMUSG00000017119.20	Nbr1	4256.07	-0.0492932	0.0546833	-0.901431	0.367359	0.999246
ENSMUSG00000017132.18	Cyth1	2154.57	0.0616981	0.0559522	1.10269	0.27016	0.999246
ENSMUSG00000017144.9	Rnd3	376.103	0.117417	0.194817	0.602703	0.546706	0.999246
ENSMUSG00000017146.13	Brca1	68.0773	-0.0487296	0.233088	-0.209061	0.834401	0.999246
ENSMUSG00000017167.7	Cntnap1	9137.59	-0.0320575	0.0619606	-0.517385	0.604887	0.999246
ENSMUSG00000017176.18	Nt5c3b	690.896	0.0781756	0.0523251	1.49404	0.135166	0.999246
ENSMUSG00000017188.4	Coa3	1154.01	0.028037	0.0589243	0.475814	0.634207	0.999246
ENSMUSG00000017210.15	Med24	3221.87	0.0119305	0.0453097	0.263311	0.792311	0.999246
ENSMUSG00000017221.15	Psmd3	2874.14	0.046105	0.0440291	1.04715	0.295031	0.999246
ENSMUSG00000017264.17	Exosc10	1033.13	-0.0108253	0.0478428	-0.226268	0.820993	0.999246
ENSMUSG00000017286.16	Glod4	862.131	-0.0140699	0.0546021	-0.257681	0.796653	0.999246
ENSMUSG00000017288.16	Vps53	1491.91	-0.0259044	0.048672	-0.532224	0.594571	0.999246
ENSMUSG00000017291.14	Taok1	4450.5	-0.0521084	0.0695531	-0.749189	0.453743	0.999246
ENSMUSG00000017299.14	Dnttip1	448.903	0.0126987	0.0671081	0.189227	0.849915	0.999246
ENSMUSG00000017307.17	Acot8	184.313	0.183008	0.102329	1.78842	0.0737084	0.999246
ENSMUSG00000017314.13	Mpp2	5626.69	-0.105022	0.0508627	-2.06482	0.0389404	0.999246
ENSMUSG00000017344.5	Vtn	1405.27	-0.125372	0.102111	-1.2278	0.219523	0.999246
ENSMUSG00000017376.16	Nlk	3649.12	-0.138367	0.0829924	-1.66722	0.09547	0.999246
ENSMUSG00000017386.11	Traf4	276.302	-0.173835	0.112985	-1.53857	0.12391	0.999246
ENSMUSG00000017390.16	Aldoc	20773.7	0.0655731	0.085115	0.770405	0.44106	0.999246
ENSMUSG00000017400.11	Stac2	3127.55	-0.0691365	0.0835673	-0.827315	0.408059	0.999246
ENSMUSG00000017404.13	Rpl19	5286.5	0.0757982	0.0637708	1.1886	0.234596	0.999246
ENSMUSG00000017405.15	Nek8	76.625	-0.104965	0.162116	-0.647466	0.51733	0.999246
ENSMUSG00000017412.16	Cacnb4	8172.21	-0.127871	0.0879471	-1.45395	0.14596	0.999246
ENSMUSG00000017418.15	Arl5b	795.76	-0.0783779	0.119999	-0.653156	0.513656	0.999246
ENSMUSG00000017421.19	Zfp207	2619.28	-0.113921	0.0604488	-1.88459	0.0594853	0.999246
ENSMUSG00000017428.17	Psmd11	1662.2	-0.0126717	0.0495399	-0.255788	0.798114	0.999246
ENSMUSG00000017446.15	C1qtnf1	130.214	-0.152424	0.141408	-1.0779	0.281079	0.999246
ENSMUSG00000017453.5	Pipox	28.6081	0.149711	0.330232	0.453352	0.650295	0.999246
ENSMUSG00000017466.10	Timp2	6540.87	-0.0802859	0.0645768	-1.24326	0.213772	0.999246
ENSMUSG00000017478.16	Zc3h18	1190.41	0.0813167	0.0540864	1.50346	0.132721	0.999246
ENSMUSG00000017485.12	Top2b	2934.02	-0.0734774	0.0800288	-0.918137	0.358547	0.999246
ENSMUSG00000017491.10	Rarb	598.736	0.558991	0.378142	1.47826	0.139339	0.999246
ENSMUSG00000017493.13	Igfbp4	2192.92	-0.0850266	0.106927	-0.795181	0.426508	0.999246
ENSMUSG00000017499.16	Cdc6	13.2805	0.0559809	0.399254	0.140214	0.888491	0.999246
ENSMUSG00000017548.16	Suz12	771.4	-0.0421107	0.0725926	-0.580096	0.56185	0.999246
ENSMUSG00000017550.15	Atad5	112.066	-0.296858	0.15251	-1.94648	0.0515971	0.999246
ENSMUSG00000017561.17	Crlf3	248.169	0.133134	0.0965083	1.37951	0.167738	0.999246
ENSMUSG00000017615.13	Tnfaip1	1418.75	-0.0416341	0.0491595	-0.846917	0.397041	0.999246
ENSMUSG00000017631.20	Abr	16509.2	-0.0434205	0.0578895	-0.750058	0.45322	0.999246
ENSMUSG00000017639.14	Rab11fip4	12137.8	-0.0394198	0.0431847	-0.912818	0.361338	0.999246
ENSMUSG00000017664.17	Slc35c2	1042.71	0.0201459	0.0668013	0.301579	0.762973	0.999246
ENSMUSG00000017667.10	Zfp334	649.614	-0.0970887	0.10325	-0.940329	0.347049	0.999246
ENSMUSG00000017670.17	Elmo2	5302.74	-0.030521	0.0540301	-0.564888	0.57215	0.999246
ENSMUSG00000017677.12	Wsb1	1593.52	-0.10431	0.0777007	-1.34246	0.179446	0.999246
ENSMUSG00000017679.17	Ttpal	2012.87	-0.0703244	0.0577611	-1.21751	0.223412	0.999246
ENSMUSG00000017686.18	Rhot1	1879.37	0.00713936	0.0568308	0.125625	0.900029	0.999246
ENSMUSG00000017692.9	Rhbdl3	500.703	0.150798	0.127698	1.1809	0.237643	0.999246
ENSMUSG00000017697.4	Ada	13.5804	-0.323731	0.421929	-0.767264	0.442924	0.999246
ENSMUSG00000017707.10	Serinc3	6451.91	-0.0251723	0.0487884	-0.515947	0.605891	0.999246
ENSMUSG00000017713.10	Tha1	89.7522	0.0587655	0.157212	0.373797	0.708556	0.999246
ENSMUSG00000017715.12	Pgs1	1908.36	0.02954	0.0501102	0.589501	0.555525	0.999246
ENSMUSG00000017716.16	Birc5	20.1132	-0.387093	0.314111	-1.23234	0.21782	0.999246
ENSMUSG00000017718.16	Afmid	44.1674	0.125569	0.286248	0.43867	0.6609	0.999246
ENSMUSG00000017721.16	Pigt	2183.49	0.0261893	0.0568337	0.460805	0.644938	0.999246
ENSMUSG00000017724.15	Etv4	282.186	-0.137703	0.117096	-1.17598	0.239604	0.999246
ENSMUSG00000017734.16	Dbndd2	3131.15	0.120633	0.0596512	2.0223	0.0431451	0.999246
ENSMUSG00000017737.3	Mmp9	27.4392	-0.3134	0.261656	-1.19776	0.231012	0.999246
ENSMUSG00000017740.18	Slc12a5	18385.5	-0.0194136	0.0573929	-0.338258	0.735169	0.999246
ENSMUSG00000017747.14	Ghdc	170.381	0.0582258	0.121552	0.479018	0.631925	0.999246
ENSMUSG00000017754.14	Pltp	796.989	-0.0689165	0.0631719	-1.09094	0.2753	0.999246
ENSMUSG00000017756.10	Slc12a7	137.985	-0.115744	0.131123	-0.882711	0.377392	0.999246
ENSMUSG00000017760.17	Ctsa	2432.79	-0.0193995	0.0561576	-0.345448	0.729758	0.999246
ENSMUSG00000017764.3	Zswim1	587.144	-0.0224741	0.0705204	-0.31869	0.749962	0.999246
ENSMUSG00000017765.18	Slc12a4	646.288	0.00559321	0.071468	0.0782617	0.93762	0.999246
ENSMUSG00000017774.20	Myo1c	466.385	0.0181503	0.0838299	0.216513	0.828588	0.999246
ENSMUSG00000017776.16	Crk	3451.7	-0.0348237	0.0471719	-0.73823	0.460375	0.999246
ENSMUSG00000017778.15	Cox7c	1915.44	0.107022	0.0951479	1.1248	0.260673	0.999246
ENSMUSG00000017781.18	Pitpna	8678.65	-0.0398562	0.052292	-0.762186	0.445949	0.999246
ENSMUSG00000017801.16	Mlx	628.436	0.0769947	0.0792425	0.971634	0.331232	0.999246
ENSMUSG00000017802.15	Retreg3	1721.93	0.0578788	0.0421725	1.37243	0.16993	0.999246
ENSMUSG00000017817.12	Jph2	16.4302	0.122056	0.374919	0.325553	0.744762	0.999246
ENSMUSG00000017830.16	Dhx58	28.9278	-0.262909	0.241673	-1.08787	0.276652	0.999246
ENSMUSG00000017831.9	Rab5a	2406.77	0.0173202	0.044767	0.386897	0.698832	0.999246
ENSMUSG00000017843.15	Ppp2r5c	4789.87	-0.0301164	0.0392416	-0.76746	0.442808	0.999246
ENSMUSG00000017858.13	Ift52	584.363	-0.0593919	0.064885	-0.915341	0.360013	0.999246
ENSMUSG00000017861.12	Mybl2	26.6584	0.379339	0.262562	1.44476	0.148525	0.999246
ENSMUSG00000017868.17	Sgk2	59.1827	0.123628	0.17892	0.690972	0.489583	0.999246
ENSMUSG00000017897.19	Eya2	68.9165	-0.354613	0.212872	-1.66585	0.095743	0.999246
ENSMUSG00000017929.14	B4galt5	1732.86	-0.0503047	0.0790347	-0.636489	0.524458	0.999246
ENSMUSG00000017943.16	Gdap1l1	1696.8	0.0224063	0.0562003	0.398686	0.690124	0.999246
ENSMUSG00000017969.14	Ptgis	33.4919	-0.0816282	0.232192	-0.351554	0.725173	0.999246
ENSMUSG00000017978.19	Cadps2	2939.89	-0.0489441	0.106143	-0.461114	0.644717	0.999246
ENSMUSG00000017999.17	Ddx27	580.15	0.00563497	0.0725214	0.0777007	0.938066	0.999246
ENSMUSG00000018001.19	Cyth3	937.771	0.0169298	0.0652339	0.259525	0.79523	0.999246
ENSMUSG00000018008.9	Cyth4	313.315	0.196413	0.0870175	2.25716	0.023998	0.999246
ENSMUSG00000018012.12	Rac3	347.794	0.199264	0.103658	1.92232	0.0545655	0.999246
ENSMUSG00000018040.10	Rrp7a	2302.64	0.00871959	0.0477681	0.18254	0.855159	0.999246
ENSMUSG00000018068.14	Ints2	645.32	-0.0787394	0.0662044	-1.18934	0.234307	0.999246
ENSMUSG00000018076.13	Med13l	3430.6	-0.0140785	0.073775	-0.19083	0.848659	0.999246
ENSMUSG00000018102.6	H2bc4	465.84	0.24657	0.108739	2.26755	0.0233567	0.999246
ENSMUSG00000018126.16	Baiap2l2	55.8533	0.102543	0.235603	0.435237	0.663391	0.999246
ENSMUSG00000018143.11	Mafk	207.115	0.115175	0.114074	1.00965	0.312663	0.999246
ENSMUSG00000018160.16	Med1	1391.73	-0.134438	0.0624746	-2.15188	0.0314071	0.999246
ENSMUSG00000018166.9	Erbb3	492.736	0.0702677	0.0952831	0.737462	0.460841	0.999246
ENSMUSG00000018167.11	Stard3	711.59	0.0487353	0.0683144	0.713397	0.4756	0.999246
ENSMUSG00000018168.9	Ikzf3	8.95346	-0.0617736	0.541418	-0.114096	0.909162	0.999246
ENSMUSG00000018169.13	Mfng	76.0994	-0.0159637	0.182802	-0.0873278	0.930411	0.999246
ENSMUSG00000018171.10	Vmp1	2805.92	0.10977	0.0576212	1.90503	0.0567761	0.999246
ENSMUSG00000018189.13	Uchl5	721.829	-0.070406	0.0714936	-0.984788	0.324728	0.999246
ENSMUSG00000018196.19	Glrx2	1370.83	0.0141508	0.0419016	0.337716	0.735577	0.999246
ENSMUSG00000018199.10	Ro60	1542.82	-0.113935	0.0767418	-1.48466	0.137635	0.999246
ENSMUSG00000018209.16	Stk4	1141.07	-0.0401346	0.0715839	-0.560665	0.575026	0.999246
ENSMUSG00000018217.13	Pmp22	571.276	-0.0195416	0.105946	-0.184449	0.853661	0.999246
ENSMUSG00000018238.7	Gdf9	19.8407	-0.0717662	0.31319	-0.229146	0.818755	0.999246
ENSMUSG00000018239.10	Zcchc10	123.223	-0.148764	0.131612	-1.13032	0.25834	0.999246
ENSMUSG00000018286.7	Psmb6	1796.46	0.0766268	0.0504777	1.51803	0.129006	0.999246
ENSMUSG00000018287.13	Spag7	815.393	0.026297	0.0747248	0.351918	0.724899	0.999246
ENSMUSG00000018293.5	Pfn1	2182.27	0.0551757	0.0636424	0.866964	0.385962	0.999246
ENSMUSG00000018322.11	Tomm34	1368.13	-0.138586	0.055279	-2.50702	0.0121753	0.999246
ENSMUSG00000018326.10	Ywhab	13064.6	-0.00265517	0.041547	-0.0639076	0.949044	0.999246
ENSMUSG00000018334.19	Ksr1	1420.64	0.0235961	0.0790979	0.298315	0.765463	0.999246
ENSMUSG00000018339.13	Gpx3	149.406	-0.0278656	0.159942	-0.174223	0.86169	0.999246
ENSMUSG00000018340.14	Anxa6	2739.19	0.00471781	0.0698258	0.0675655	0.946132	0.999246
ENSMUSG00000018347.17	Zkscan6	310.051	0.00962753	0.106136	0.0907092	0.927724	0.999246
ENSMUSG00000018362.15	Kpna2	663.369	0.172423	0.160327	1.07545	0.282174	0.999246
ENSMUSG00000018363.17	Smurf2	867.183	-0.00909565	0.0692917	-0.131266	0.895565	0.999246
ENSMUSG00000018372.14	Cep95	195.727	-0.151937	0.0994645	-1.52755	0.126623	0.999246
ENSMUSG00000018377.11	Vezf1	840.976	0.0326478	0.0814777	0.400696	0.688644	0.999246
ENSMUSG00000018378.14	Cuedc1	762.061	-0.107098	0.067145	-1.59503	0.110706	0.999246
ENSMUSG00000018379.18	Srsf1	3694.07	-0.0103556	0.0474664	-0.218166	0.8273	0.999246
ENSMUSG00000018381.16	Abi3	117.727	-0.0730136	0.126782	-0.575897	0.564684	0.999246
ENSMUSG00000018387.13	Shroom1	162.82	0.142293	0.13783	1.03239	0.301891	0.999246
ENSMUSG00000018395.20	Kif3a	2904.53	-0.14111	0.0803413	-1.75638	0.0790228	0.999246
ENSMUSG00000018398.19	Septin8	9478.9	-0.0290512	0.0521814	-0.556735	0.577708	0.999246
ENSMUSG00000018401.18	Mtmr4	2530.3	0.0202749	0.0866889	0.233881	0.815077	0.999246
ENSMUSG00000018405.8	Mrm1	282.998	-0.0507746	0.0903907	-0.561724	0.574304	0.999246
ENSMUSG00000018411.18	Mapt	12899.7	-0.074387	0.045323	-1.64126	0.100742	0.999246
ENSMUSG00000018412.17	Kansl1	2617.62	-0.0285486	0.0521333	-0.547608	0.583961	0.999246
ENSMUSG00000018415.15	Gid4	2043.56	-0.0580201	0.0558287	-1.03925	0.298688	0.999246
ENSMUSG00000018425.19	Dhx40	527.08	-0.0543432	0.0911203	-0.59639	0.550915	0.999246
ENSMUSG00000018427.9	Ypel2	1964.97	0.0525565	0.0856042	0.613948	0.53925	0.999246
ENSMUSG00000018428.16	Akap1	1318.44	-0.00566471	0.0620989	-0.0912207	0.927317	0.999246
ENSMUSG00000018433.15	Nol11	520.192	0.0113677	0.0753668	0.150831	0.880109	0.999246
ENSMUSG00000018442.14	Derl2	604.056	-0.0320259	0.0724199	-0.442225	0.658326	0.999246
ENSMUSG00000018446.9	C1qbp	846.957	-0.0123063	0.0676568	-0.181893	0.855666	0.999246
ENSMUSG00000018449.13	Rpain	220.174	0.0470275	0.106818	0.440259	0.659749	0.999246
ENSMUSG00000018451.8	6330403K07Rik	3443.31	-0.131809	0.195597	-0.67388	0.500388	0.999246
ENSMUSG00000018459.16	Slc13a3	539.721	-0.276491	0.17226	-1.60508	0.108476	0.999246
ENSMUSG00000018470.9	Kcnab3	1768.85	-0.222639	0.126634	-1.75813	0.0787253	0.999246
ENSMUSG00000018474.19	Chd3	20351.4	0.0117807	0.0568876	0.207088	0.835941	0.999246
ENSMUSG00000018481.10	Appbp2	3010.59	-0.108864	0.075031	-1.45092	0.146801	0.999246
ENSMUSG00000018500.3	Adora2b	67.4485	-0.10558	0.185675	-0.568626	0.56961	0.999246
ENSMUSG00000018501.18	Ncor1	5904.75	-0.105247	0.072998	-1.44178	0.149365	0.999246
ENSMUSG00000018507.17	Trpv2	443.287	-0.099338	0.101023	-0.983322	0.325449	0.999246
ENSMUSG00000018509.9	Cenpv	339.58	0.00661497	0.081564	0.0811017	0.935361	0.999246
ENSMUSG00000018537.17	Pcgf2	596.614	0.0409856	0.0905722	0.452519	0.650895	0.999246
ENSMUSG00000018541.11	Cwc25	472.228	-0.0835428	0.0972944	-0.85866	0.390528	0.999246
ENSMUSG00000018547.9	Pip4k2b	4976.82	-0.032535	0.0497686	-0.653725	0.513289	0.999246
ENSMUSG00000018548.16	Trim37	11753	-0.0498085	0.0614808	-0.810148	0.417855	0.999246
ENSMUSG00000018554.14	Ybx2	71.0153	-0.147587	0.198547	-0.743336	0.457278	0.999246
ENSMUSG00000018559.17	Ctdnep1	1703.53	0.0567789	0.0662658	0.856836	0.391536	0.999246
ENSMUSG00000018566.15	Slc2a4	31.5934	0.364803	0.221573	1.64643	0.0996755	0.999246
ENSMUSG00000018567.15	Gabarap	2528.83	0.0554805	0.0672976	0.824405	0.40971	0.999246
ENSMUSG00000018572.11	Phf23	978.298	0.0950563	0.0906383	1.04874	0.294296	0.999246
ENSMUSG00000018574.15	Acadvl	882.823	-0.0419752	0.0636972	-0.65898	0.509908	0.999246
ENSMUSG00000018583.6	G3bp1	1926.3	-0.0320237	0.0531955	-0.602	0.547174	0.999246
ENSMUSG00000018585.10	Atox1	525.298	0.105998	0.0993909	1.06647	0.28621	0.999246
ENSMUSG00000018589.9	Glra2	311.14	-0.0192599	0.117406	-0.164045	0.869695	0.999246
ENSMUSG00000018593.14	Sparc	6325.57	0.081827	0.0991031	0.825675	0.408988	0.999246
ENSMUSG00000018599.6	Mief2	381.246	-0.0583007	0.0863261	-0.675355	0.49945	0.999246
ENSMUSG00000018604.19	Tbx3	44.7141	0.169889	0.189089	0.898464	0.368938	0.999246
ENSMUSG00000018634.11	Crhr1	751.056	-0.125822	0.0753115	-1.67068	0.0947846	0.999246
ENSMUSG00000018648.16	Dusp14	1654.67	-0.0516638	0.091213	-0.566408	0.571116	0.999246
ENSMUSG00000018651.15	Tada2a	635.129	0.100796	0.0655672	1.5373	0.12422	0.999246
ENSMUSG00000018654.18	Ikzf1	124.746	0.263903	0.13763	1.91748	0.0551766	0.999246
ENSMUSG00000018659.13	Pnpo	1080.43	0.0170187	0.0719233	0.236623	0.812949	0.999246
ENSMUSG00000018661.18	Cog1	1160.13	-0.0502579	0.0633615	-0.793194	0.427665	0.999246
ENSMUSG00000018666.14	Cbx1	757.177	-0.105599	0.0524837	-2.01204	0.0442153	0.999246
ENSMUSG00000018672.16	Copz2	63.1006	-0.0470812	0.156169	-0.301476	0.763051	0.999246
ENSMUSG00000018677.10	Slc25a39	1293.07	-0.00648467	0.0707149	-0.0917016	0.926935	0.999246
ENSMUSG00000018678.14	Sp2	438.995	-0.0769148	0.092854	-0.828341	0.407477	0.999246
ENSMUSG00000018697.15	Aatf	240.909	-0.0302373	0.0926633	-0.326314	0.744187	0.999246
ENSMUSG00000018707.14	Dync1h1	18132.1	-0.107633	0.0735997	-1.46241	0.14363	0.999246
ENSMUSG00000018733.11	Pex12	163.091	-0.187903	0.121739	-1.54349	0.122713	0.999246
ENSMUSG00000018736.15	Ndel1	1929.97	0.0107198	0.0579989	0.184827	0.853365	0.999246
ENSMUSG00000018740.15	Slc25a35	214.167	-0.0776773	0.109649	-0.708417	0.478686	0.999246
ENSMUSG00000018750.15	Zbtb4	3748.59	-0.0611577	0.058511	-1.04523	0.295915	0.999246
ENSMUSG00000018752.20	Tnfsfm13	61.0846	-0.398873	0.251311	-1.58717	0.112475	0.999246
ENSMUSG00000018761.15	Mpdu1	786.254	0.0798304	0.075776	1.0535	0.29211	0.999246
ENSMUSG00000018765.6	Fxr2	2959.74	-0.0603853	0.048394	-1.24778	0.21211	0.999246
ENSMUSG00000018770.10	Atp5g3	3678.35	0.072636	0.0606908	1.19682	0.231377	0.999246
ENSMUSG00000018774.14	Cd68	225.325	0.0527822	0.100979	0.522703	0.601181	0.999246
ENSMUSG00000018796.14	Acsl1	1553.69	0.0497503	0.0641647	0.775352	0.438132	0.999246
ENSMUSG00000018800.15	Abca5	1506.9	-0.110927	0.08884	-1.24862	0.211804	0.999246
ENSMUSG00000018809.3	Smyd4	261.408	0.140913	0.11392	1.23694	0.216109	0.999246
ENSMUSG00000018819.11	Lsp1	142.231	0.217104	0.17739	1.22388	0.220998	0.999246
ENSMUSG00000018820.14	Zfyve27	2155.14	0.0350145	0.0400856	0.873494	0.382394	0.999246
ENSMUSG00000018821.4	Avpi1	468.808	0.17893	0.0922691	1.93922	0.052475	0.999246
ENSMUSG00000018822.8	Sfrp5	16.5412	-0.704678	0.534086	-1.31941	0.187032	0.999246
ENSMUSG00000018830.11	Myh11	115.348	0.0441056	0.127398	0.346202	0.729191	0.999246
ENSMUSG00000018841.18	Rad51d	426.169	-0.0119395	0.0843606	-0.141529	0.887452	0.999246
ENSMUSG00000018845.15	Unc45b	25.9013	-0.0736724	0.262483	-0.280675	0.77896	0.999246
ENSMUSG00000018846.9	Pank3	2148.78	-0.0370859	0.084518	-0.438793	0.660811	0.999246
ENSMUSG00000018848.5	Rars	858.084	-0.0545369	0.0543835	-1.00282	0.315947	0.999246
ENSMUSG00000018849.7	Wwc1	3377.5	-0.0125594	0.0699455	-0.179559	0.857499	0.999246
ENSMUSG00000018858.16	Mrpl58	728.019	-0.00543565	0.0571172	-0.0951666	0.924182	0.999246
ENSMUSG00000018861.9	Fdxr	267.163	0.0270539	0.112396	0.240702	0.809786	0.999246
ENSMUSG00000018865.10	Sult4a1	12979.3	0.00498884	0.0536164	0.0930468	0.925866	0.999246
ENSMUSG00000018882.13	Mrpl45	677.523	0.0625518	0.0738583	0.846916	0.397042	0.999246
ENSMUSG00000018899.18	Irf1	102.191	0.0750516	0.180254	0.416366	0.677142	0.999246
ENSMUSG00000018900.8	Slc22a5	260.581	-0.0354799	0.0946486	-0.374859	0.707765	0.999246
ENSMUSG00000018906.15	P4ha2	263.545	0.137527	0.101066	1.36076	0.17359	0.999246
ENSMUSG00000018909.16	Arrb1	10870.4	-0.0565375	0.031778	-1.77914	0.0752168	0.999246
ENSMUSG00000018920.12	Cxcl16	29.5933	0.174372	0.260112	0.670372	0.502621	0.999246
ENSMUSG00000018921.12	Pelp1	861.621	0.0617382	0.0527409	1.17059	0.241762	0.999246
ENSMUSG00000018923.14	Med11	164.829	0.0078817	0.108952	0.072341	0.942331	0.999246
ENSMUSG00000018927.4	Ccl6	35.8627	0.34129	0.240889	1.41679	0.156544	0.999246
ENSMUSG00000018931.4	Natd1	457.882	0.00779318	0.0784337	0.0993601	0.920852	0.999246
ENSMUSG00000018932.10	Map2k3	285.436	0.212393	0.132785	1.59953	0.109704	0.999246
ENSMUSG00000018965.12	Ywhah	22967.6	-0.0400753	0.064668	-0.619709	0.535449	0.999246
ENSMUSG00000018974.8	Sart3	1058.55	0.0109303	0.0503904	0.216912	0.828277	0.999246
ENSMUSG00000018983.10	E2f2	19.9792	-0.0418193	0.319961	-0.130701	0.896011	0.999246
ENSMUSG00000018995.13	Nars2	285.767	0.138773	0.0910963	1.52336	0.127668	0.999246
ENSMUSG00000018999.15	Slc35b4	1844.29	0.00986998	0.0504982	0.195452	0.845039	0.999246
ENSMUSG00000019027.9	Dnah1	215.512	0.17233	0.11968	1.43993	0.149888	0.999246
ENSMUSG00000019039.15	Dalrd3	1447.37	-0.0806321	0.059804	-1.34827	0.177571	0.999246
ENSMUSG00000019054.14	Fis1	2402.06	0.0824974	0.070825	1.16481	0.244098	0.999246
ENSMUSG00000019055.16	Plod1	717.278	-0.045096	0.0785535	-0.57408	0.565913	0.999246
ENSMUSG00000019066.14	Rab3d	330.247	0.0932871	0.122688	0.760362	0.447038	0.999246
ENSMUSG00000019080.9	Mfsd3	158.247	-0.0333965	0.129898	-0.257097	0.797104	0.999246
ENSMUSG00000019087.14	Atp6ap1	8957.54	-0.0759083	0.033604	-2.2589	0.0238894	0.999246
ENSMUSG00000019088.15	Dnase1l1	25.2193	0.219032	0.258441	0.847513	0.39671	0.999246
ENSMUSG00000019102.11	Aldh3a1	31.9211	0.25473	0.247214	1.0304	0.302821	0.999246
ENSMUSG00000019122.9	Ccl9	53.1881	0.292183	0.24972	1.17004	0.241984	0.999246
ENSMUSG00000019124.11	Scrn1	8464.37	0.0316869	0.060558	0.523249	0.600801	0.999246
ENSMUSG00000019132.12	BC005537	5805.09	0.0618971	0.0336087	1.8417	0.0655192	0.999246
ENSMUSG00000019139.11	Isyna1	578.251	-0.00675796	0.109784	-0.0615569	0.950916	0.999246
ENSMUSG00000019143.16	Hars2	516.872	0.0484619	0.0747167	0.648609	0.516591	0.999246
ENSMUSG00000019146.3	Cacng2	2702.27	-0.0748662	0.0731342	-1.02368	0.305985	0.999246
ENSMUSG00000019158.10	Tmem160	389.245	0.0777346	0.0854176	0.910053	0.362794	0.999246
ENSMUSG00000019173.12	Rab5c	3366.27	0.0151365	0.0369847	0.409263	0.682346	0.999246
ENSMUSG00000019179.11	Mdh2	6340.58	0.0493232	0.0432318	1.1409	0.253911	0.999246
ENSMUSG00000019188.17	H13	1305.08	-0.0517288	0.0572702	-0.903241	0.366398	0.999246
ENSMUSG00000019194.16	Scn1b	9751.39	-0.0152042	0.0766292	-0.198413	0.842722	0.999246
ENSMUSG00000019210.11	Atp6v1e1	7356.94	0.0463265	0.041759	1.10938	0.267268	0.999246
ENSMUSG00000019214.15	Chtf18	33.881	-0.33122	0.219366	-1.5099	0.13107	0.999246
ENSMUSG00000019232.15	Etnppl	443.5	0.302855	0.182328	1.66105	0.0967042	0.999246
ENSMUSG00000019235.10	Rps6kl1	1010.11	0.145996	0.0686767	2.12584	0.0335164	0.999246
ENSMUSG00000019254.17	Ppp1r12c	2716.02	0.0461768	0.0504682	0.914967	0.360209	0.999246
ENSMUSG00000019256.18	Ahr	322.243	-0.232589	0.130798	-1.77823	0.0753659	0.999246
ENSMUSG00000019261.4	Map1s	1323.24	0.0227017	0.055041	0.412451	0.680009	0.999246
ENSMUSG00000019295.9	Tmem129	650.091	0.041771	0.0592669	0.704795	0.480938	0.999246
ENSMUSG00000019297.10	Nop9	249.255	0.103337	0.0874584	1.18156	0.23738	0.999246
ENSMUSG00000019302.17	Atp6v0a1	15912.7	-0.0364619	0.0492141	-0.740883	0.458764	0.999246
ENSMUSG00000019303.15	Psmc3ip	64.3373	-1.21116	0.628424	-1.9273	0.0539417	0.999246
ENSMUSG00000019312.11	Grb7	33.8725	0.29221	0.247563	1.18035	0.237862	0.999246
ENSMUSG00000019320.15	Noxo1	30.0575	-0.0496757	0.240369	-0.206665	0.836272	0.999246
ENSMUSG00000019326.15	Aoc3	22.9872	0.442928	0.272518	1.62531	0.104095	0.999246
ENSMUSG00000019338.14	Zfp687	853.962	0.0516587	0.0670157	0.770845	0.440799	0.999246
ENSMUSG00000019359.15	Gdpd2	116.986	0.0222849	0.147933	0.150642	0.880258	0.999246
ENSMUSG00000019362.9	D8Ertd738e	884.794	0.0177119	0.0716303	0.247267	0.804701	0.999246
ENSMUSG00000019373.12	Cops3	1201.07	-0.0337118	0.0655697	-0.514138	0.607156	0.999246
ENSMUSG00000019428.17	Fkbp8	7847.49	0.0579972	0.0531762	1.09066	0.275422	0.999246
ENSMUSG00000019432.16	Ddx39b	3615.63	0.0638098	0.0406308	1.57048	0.116304	0.999246
ENSMUSG00000019433.10	Gipc1	1907.34	0.0792839	0.0667414	1.18793	0.234862	0.999246
ENSMUSG00000019437.18	Tlcd1	510.839	0.117834	0.0900569	1.30844	0.190723	0.999246
ENSMUSG00000019461.13	Plscr3	384.546	-0.0371343	0.102561	-0.362072	0.717298	0.999246
ENSMUSG00000019464.7	Ptger1	51.5028	0.174045	0.191178	0.91038	0.362622	0.999246
ENSMUSG00000019467.16	Arhgef25	3693.98	-0.0382423	0.0761367	-0.502285	0.615467	0.999246
ENSMUSG00000019470.13	Xab2	913.271	-0.0705296	0.0478992	-1.47246	0.140897	0.999246
ENSMUSG00000019471.11	Cdc37	3012.39	-0.00738832	0.0370622	-0.19935	0.841989	0.999246
ENSMUSG00000019478.18	Rab4a	799.828	0.123923	0.0632329	1.95978	0.0500211	0.999246
ENSMUSG00000019487.12	Trip10	115.373	0.0263746	0.139224	0.18944	0.849748	0.999246
ENSMUSG00000019494.15	Cops6	1708.61	0.0365625	0.0436668	0.837308	0.402419	0.999246
ENSMUSG00000019505.8	Ubb	34493.3	0.0369459	0.0362022	1.02054	0.307471	0.999246
ENSMUSG00000019518.12	Ap4m1	457.961	-0.0305588	0.0675125	-0.452639	0.650809	0.999246
ENSMUSG00000019528.19	Gyg	579.181	0.0226468	0.0690769	0.327849	0.743026	0.999246
ENSMUSG00000019539.12	Rcn3	97.9833	-0.0539253	0.158249	-0.340762	0.733283	0.999246
ENSMUSG00000019558.15	Slc6a8	2739.58	0.0089691	0.04869	0.184208	0.85385	0.999246
ENSMUSG00000019564.13	Arid3a	161.248	0.0268517	0.116117	0.231246	0.817124	0.999246
ENSMUSG00000019577.7	Pdk4	177.097	-0.0769683	0.137888	-0.558195	0.576711	0.999246
ENSMUSG00000019578.12	Ubxn6	1763.95	0.0497272	0.058366	0.85199	0.39422	0.999246
ENSMUSG00000019579.14	Mydgf	721.564	0.0814501	0.0673937	1.20857	0.226828	0.999246
ENSMUSG00000019590.17	Cyb561	1617.86	-0.0129126	0.0518549	-0.249014	0.80335	0.999246
ENSMUSG00000019647.17	Sema6a	1382.43	-0.0645086	0.07044	-0.915795	0.359775	0.999246
ENSMUSG00000019659.9	Ccdc12	568.18	0.0449335	0.0819304	0.548435	0.583393	0.999246
ENSMUSG00000019689.5	Fmc1	207.173	0.00851888	0.118111	0.0721257	0.942502	0.999246
ENSMUSG00000019699.17	Akt3	4383.1	-0.0461419	0.062257	-0.741152	0.458601	0.999246
ENSMUSG00000019710.14	Mrpl24	700.84	-0.00906837	0.0792954	-0.114362	0.908951	0.999246
ENSMUSG00000019715.15	Gle1	1277.51	-0.0945135	0.0475454	-1.98786	0.0468276	0.999246
ENSMUSG00000019718.9	L3hypdh	43.4075	-0.119813	0.243184	-0.492683	0.622236	0.999246
ENSMUSG00000019726.13	Lyst	1908.42	-0.0858993	0.0963928	-0.891138	0.372855	0.999246
ENSMUSG00000019731.14	Slc35e1	1923.49	-0.0277797	0.0554439	-0.501041	0.616342	0.999246
ENSMUSG00000019732.15	Calr3	16.3329	-0.0497917	0.398864	-0.124834	0.900655	0.999246
ENSMUSG00000019734.17	Tmc4	89.8049	0.362009	0.167696	2.15872	0.0308722	0.999246
ENSMUSG00000019737.15	Syne4	75.4502	0.290889	0.169386	1.71732	0.0859211	0.999246
ENSMUSG00000019738.16	Polr2i	285.067	0.0124325	0.0828931	0.149982	0.880778	0.999246
ENSMUSG00000019761.11	Krt10	142.499	0.44118	0.225803	1.95383	0.0507218	0.999246
ENSMUSG00000019768.17	Esr1	72.8928	-0.045572	0.182099	-0.250259	0.802387	0.999246
ENSMUSG00000019772.6	Vip	949.847	0.0975027	0.0848166	1.14957	0.250321	0.999246
ENSMUSG00000019773.8	Fbxo5	21.3414	-0.123508	0.295374	-0.418142	0.675843	0.999246
ENSMUSG00000019774.9	Mtrf1l	107.022	0.114155	0.140402	0.813056	0.416186	0.999246
ENSMUSG00000019775.18	Rgs17	2099.02	-0.131249	0.0900973	-1.45675	0.145187	0.999246
ENSMUSG00000019779.16	Frk	10.5846	-0.39395	0.373734	-1.05409	0.291841	0.999246
ENSMUSG00000019782.11	Rwdd1	658.625	0.031895	0.0582194	0.547842	0.5838	0.999246
ENSMUSG00000019785.15	Clvs2	629.719	-0.0838762	0.074202	-1.13038	0.258318	0.999246
ENSMUSG00000019789.10	Hey2	113.968	-0.47603	0.275681	-1.72674	0.0842138	0.999246
ENSMUSG00000019790.18	Stxbp5	3500.34	-0.0963253	0.0759209	-1.26876	0.204527	0.999246
ENSMUSG00000019791.13	Hint3	163.835	-0.153915	0.141934	-1.08441	0.278182	0.999246
ENSMUSG00000019792.9	Trmt11	124.793	-0.15572	0.145506	-1.07019	0.284532	0.999246
ENSMUSG00000019794.14	Katna1	220.963	0.0568733	0.104618	0.54363	0.586696	0.999246
ENSMUSG00000019796.13	Lrp11	4042.54	-0.0304386	0.0517811	-0.587833	0.556645	0.999246
ENSMUSG00000019797.12	Mtres1	351.325	-0.0367266	0.101459	-0.361984	0.717364	0.999246
ENSMUSG00000019802.14	Sec63	2204.13	-0.05709	0.053875	-1.05968	0.289292	0.999246
ENSMUSG00000019803.12	Nr2e1	370.055	-0.0357474	0.0831421	-0.429955	0.667228	0.999246
ENSMUSG00000019804.13	Snx3	2794.25	-0.0297844	0.0486085	-0.612741	0.540048	0.999246
ENSMUSG00000019806.14	Aig1	797.143	-0.0643754	0.0620811	-1.03696	0.299756	0.999246
ENSMUSG00000019808.9	Adat2	75.9954	-0.118997	0.186224	-0.639	0.522823	0.999246
ENSMUSG00000019809.17	Pex3	556.616	-0.029069	0.0693891	-0.418928	0.675269	0.999246
ENSMUSG00000019810.16	Fuca2	855.913	-0.0368435	0.060786	-0.606118	0.544436	0.999246
ENSMUSG00000019813.17	Cep57l1	102.17	0.0643116	0.149173	0.43112	0.666381	0.999246
ENSMUSG00000019814.6	Ltv1	309.484	-0.179329	0.0764696	-2.3451	0.0190218	0.999246
ENSMUSG00000019817.19	Plagl1	839.696	-0.107963	0.0640905	-1.68454	0.0920776	0.999246
ENSMUSG00000019820.12	Utrn	1886.32	-0.00814015	0.0788181	-0.103278	0.917743	0.999246
ENSMUSG00000019822.13	Smpd2	284.628	-0.0163363	0.0954056	-0.17123	0.864043	0.999246
ENSMUSG00000019823.18	Mical1	271.788	-0.0509397	0.103736	-0.491052	0.62339	0.999246
ENSMUSG00000019826.12	Zbtb24	301.174	0.0780083	0.0934426	0.834826	0.403815	0.999246
ENSMUSG00000019828.14	Grm1	1158.07	-0.0628408	0.113979	-0.551336	0.581403	0.999246
ENSMUSG00000019831.15	Wasf1	6777.05	-0.00946505	0.0530173	-0.178528	0.858309	0.999246
ENSMUSG00000019832.6	Rab32	34.6841	-0.0490151	0.225253	-0.2176	0.827741	0.999246
ENSMUSG00000019837.9	Gtf3c6	452.653	0.0296784	0.0832815	0.356362	0.72157	0.999246
ENSMUSG00000019838.12	Slc16a10	69.0802	0.0539819	0.185007	0.291783	0.770452	0.999246
ENSMUSG00000019841.16	Rev3l	1157.35	-0.0442993	0.132084	-0.335389	0.737332	0.999246
ENSMUSG00000019842.7	Traf3ip2	9.52808	-0.069007	0.410201	-0.168227	0.866405	0.999246
ENSMUSG00000019843.15	Fyn	3281.44	-0.0380493	0.0494823	-0.768947	0.441925	0.999246
ENSMUSG00000019845.9	Tube1	59.8972	-0.0760717	0.198532	-0.383171	0.701593	0.999246
ENSMUSG00000019846.12	Lama4	307.084	-0.111826	0.10459	-1.06918	0.284987	0.999246
ENSMUSG00000019848.15	Popdc3	10.818	-0.367964	0.494563	-0.744018	0.456865	0.999246
ENSMUSG00000019849.12	Prep	970.98	-0.0543143	0.0757182	-0.717322	0.473176	0.999246
ENSMUSG00000019850.12	Tnfaip3	156.192	0.159613	0.146035	1.09298	0.274402	0.999246
ENSMUSG00000019851.9	Perp	118.893	0.0428584	0.130576	0.328225	0.742742	0.999246
ENSMUSG00000019852.8	Arfgef3	5263.38	-0.0927203	0.0859293	-1.07903	0.280574	0.999246
ENSMUSG00000019853.7	Hebp2	50.4274	-0.146377	0.186208	-0.786093	0.431813	0.999246
ENSMUSG00000019854.18	Reps1	878.62	-0.0911801	0.0699293	-1.30389	0.192271	0.999246
ENSMUSG00000019856.15	Fam184a	570.448	-0.265239	0.147847	-1.79401	0.0728113	0.999246
ENSMUSG00000019857.8	Asf1a	166.416	-0.0257863	0.125106	-0.206116	0.8367	0.999246
ENSMUSG00000019861.16	Gopc	1607.62	0.0104569	0.07864	0.132971	0.894216	0.999246
ENSMUSG00000019863.8	Qrsl1	345.228	-0.0351024	0.0749427	-0.46839	0.639506	0.999246
ENSMUSG00000019865.10	Nmbr	38.2309	-0.38052	0.473053	-0.804392	0.421171	0.999246
ENSMUSG00000019866.16	Crybg1	32.6278	-0.986678	0.496323	-1.98798	0.0468142	0.999246
ENSMUSG00000019868.17	Vta1	726.612	0.0101527	0.0594222	0.170857	0.864336	0.999246
ENSMUSG00000019872.14	Smpdl3a	657.663	-0.0189604	0.0651791	-0.290898	0.77113	0.999246
ENSMUSG00000019873.9	Reep3	1106.84	0.0700122	0.0606379	1.15459	0.248257	0.999246
ENSMUSG00000019876.16	Pkib	163.093	-0.0316218	0.163338	-0.193597	0.846491	0.999246
ENSMUSG00000019877.11	Serinc1	24373	-0.0231919	0.0517503	-0.448151	0.654045	0.999246
ENSMUSG00000019878.9	Hsf2	647.837	0.00659479	0.0761958	0.0865505	0.931029	0.999246
ENSMUSG00000019880.11	Rspo3	260.545	-0.172488	0.119542	-1.44291	0.149046	0.999246
ENSMUSG00000019883.12	Echdc1	585.942	-0.073342	0.0620751	-1.1815	0.237403	0.999246
ENSMUSG00000019888.17	Mgat4c	178.812	0.0866752	0.10004	0.866408	0.386266	0.999246
ENSMUSG00000019889.11	Ptprk	2188.86	-0.196239	0.0994041	-1.97416	0.048364	0.999246
ENSMUSG00000019890.5	Nts	60.1239	0.75764	0.586219	1.29242	0.196212	0.999246
ENSMUSG00000019891.16	Dcbld1	271.345	0.0555374	0.0879272	0.63163	0.527629	0.999246
ENSMUSG00000019892.14	Lrriq1	52.643	-0.0931362	0.229773	-0.405341	0.685227	0.999246
ENSMUSG00000019894.15	Slc6a15	1090.84	0.027538	0.0910173	0.302558	0.762227	0.999246
ENSMUSG00000019897.9	Ccdc59	539.895	-0.053929	0.0737357	-0.731383	0.464545	0.999246
ENSMUSG00000019899.18	Lama2	429.164	-0.0107933	0.0792227	-0.13624	0.891632	0.999246
ENSMUSG00000019906.16	Lin7a	776.851	-0.151298	0.126767	-1.19351	0.232669	0.999246
ENSMUSG00000019907.11	Ppp1r12a	3209.42	-0.0661246	0.0718709	-0.920048	0.357548	0.999246
ENSMUSG00000019916.15	P4ha1	1063.66	0.0752926	0.116476	0.646424	0.518005	0.999246
ENSMUSG00000019917.11	Septin10	90.1278	0.0802841	0.145599	0.551405	0.581356	0.999246
ENSMUSG00000019920.19	Lims1	721.855	-0.0285263	0.0549304	-0.519317	0.60354	0.999246
ENSMUSG00000019923.15	Zwint	15587.2	0.0165199	0.049991	0.330456	0.741055	0.999246
ENSMUSG00000019927.7	Ube2d1	1101.09	0.018248	0.0468707	0.389327	0.697034	0.999246
ENSMUSG00000019935.17	Slc17a8	154.813	0.163111	0.157804	1.03363	0.301311	0.999246
ENSMUSG00000019942.14	Cdk1	16.3691	0.668673	0.399837	1.67237	0.0944521	0.999246
ENSMUSG00000019943.11	Atp2b1	23689.1	0.0644333	0.0800656	0.804757	0.42096	0.999246
ENSMUSG00000019944.15	Rhobtb1	134.403	-0.0487818	0.114406	-0.426391	0.669823	0.999246
ENSMUSG00000019945.11	Cabcoco1	34.1075	0.0804934	0.241561	0.333222	0.738966	0.999246
ENSMUSG00000019947.11	Arid5b	1098.56	0.0748432	0.0690955	1.08318	0.278727	0.999246
ENSMUSG00000019948.5	Actr6	288.407	0.0405325	0.0924823	0.438274	0.661188	0.999246
ENSMUSG00000019951.11	Uhrf1bp1l	3131.31	-0.0129684	0.0542656	-0.23898	0.811121	0.999246
ENSMUSG00000019952.16	Poc1b	141.361	-0.0884685	0.109496	-0.807964	0.419112	0.999246
ENSMUSG00000019960.9	Dusp6	1925.85	0.274957	0.258889	1.06207	0.288206	0.999246
ENSMUSG00000019961.18	Tmpo	585.053	-0.121877	0.0917241	-1.32873	0.183937	0.999246
ENSMUSG00000019966.19	Kitl	1407.04	-0.0528994	0.128045	-0.41313	0.679512	0.999246
ENSMUSG00000019969.15	Psen1	1463.95	-0.0793812	0.0499931	-1.58784	0.112322	0.999246
ENSMUSG00000019970.16	Sgk1	1791.87	0.148243	0.148734	0.996697	0.318912	0.999246
ENSMUSG00000019971.11	Cep290	390.427	-0.0833072	0.10204	-0.816419	0.414261	0.999246
ENSMUSG00000019975.13	Ikbip	176.822	-0.0278439	0.103742	-0.268396	0.788394	0.999246
ENSMUSG00000019977.17	Hbs1l	1244.77	-0.0723538	0.0478538	-1.51198	0.13054	0.999246
ENSMUSG00000019978.17	Epb41l2	3539.71	0.0181697	0.0449698	0.404043	0.686181	0.999246
ENSMUSG00000019979.13	Apaf1	262.143	-0.0683646	0.109113	-0.626545	0.530957	0.999246
ENSMUSG00000019982.16	Myb	11.2303	-0.384953	0.445304	-0.864472	0.387329	0.999246
ENSMUSG00000019984.17	Med23	1012.93	-0.0330232	0.0752724	-0.438716	0.660867	0.999246
ENSMUSG00000019986.18	Ahi1	3378.92	-0.11702	0.0452769	-2.58455	0.0097507	0.999246
ENSMUSG00000019988.8	Nedd1	77.0001	-0.0807954	0.151145	-0.534555	0.592957	0.999246
ENSMUSG00000019989.9	Enpp3	13.5877	-0.53123	0.343626	-1.54595	0.122116	0.999246
ENSMUSG00000019990.16	Pde7b	1400.59	0.197643	0.161354	1.22491	0.22061	0.999246
ENSMUSG00000019996.18	Map7	2317.14	0.0879661	0.0726755	1.21039	0.226127	0.999246
ENSMUSG00000019997.12	Ccn2	722.294	-0.0706488	0.168527	-0.419213	0.67506	0.999246
ENSMUSG00000019998.7	Stx7	2455.53	-0.0658362	0.0478585	-1.37564	0.168932	0.999246
ENSMUSG00000020000.8	Moxd1	154.098	0.0154002	0.151408	0.101714	0.918984	0.999246
ENSMUSG00000020003.17	Pex7	553.422	0.0370767	0.0665323	0.557274	0.57734	0.999246
ENSMUSG00000020007.5	Il20ra	15.529	0.142415	0.420146	0.338967	0.734635	0.999246
ENSMUSG00000020009.14	Ifngr1	357.738	0.0679473	0.0892617	0.761215	0.446529	0.999246
ENSMUSG00000020014.19	Cfap54	161.374	-0.0182782	0.136111	-0.134289	0.893174	0.999246
ENSMUSG00000020015.11	Cdk17	4997.42	-0.0040489	0.0562674	-0.0719582	0.942635	0.999246
ENSMUSG00000020018.7	Snrpf	209.229	-0.0201997	0.124752	-0.161919	0.87137	0.999246
ENSMUSG00000020019.5	Ntn4	284.36	-0.13266	0.134624	-0.985412	0.324422	0.999246
ENSMUSG00000020021.5	Fgd6	507.641	0.0489197	0.080385	0.608568	0.542811	0.999246
ENSMUSG00000020022.18	Ndufa12	1324.87	-0.0448351	0.0682761	-0.656673	0.511391	0.999246
ENSMUSG00000020023.19	Tmcc3	932.198	0.0699649	0.0609613	1.14769	0.251095	0.999246
ENSMUSG00000020024.8	Cep83	902.229	-0.0430258	0.0555166	-0.775008	0.438335	0.999246
ENSMUSG00000020027.19	Socs2	463.955	0.131145	0.113387	1.15662	0.247429	0.999246
ENSMUSG00000020029.7	Nudt4	4925.51	-0.0221756	0.0591539	-0.37488	0.70775	0.999246
ENSMUSG00000020032.15	Nuak1	2545.98	0.104885	0.109678	0.956303	0.338919	0.999246
ENSMUSG00000020034.8	Tcp11l2	548.619	-0.0872989	0.0965925	-0.903786	0.366109	0.999246
ENSMUSG00000020037.16	Rfx4	353.803	0.0333224	0.0890205	0.374323	0.708164	0.999246
ENSMUSG00000020042.16	Btbd11	717.223	-0.0840395	0.0890041	-0.944221	0.345057	0.999246
ENSMUSG00000020044.14	Timp3	2445.33	-0.0586778	0.100605	-0.583249	0.559725	0.999246
ENSMUSG00000020048.14	Hsp90b1	6875.36	-0.0712278	0.0580682	-1.22662	0.219965	0.999246
ENSMUSG00000020052.10	Ascl1	79.7686	0.177028	0.172688	1.02513	0.305302	0.999246
ENSMUSG00000020053.19	Igf1	292.976	-0.321782	0.192756	-1.66938	0.095043	0.999246
ENSMUSG00000020056.17	Washc3	255.603	0.0849342	0.0862835	0.984361	0.324938	0.999246
ENSMUSG00000020057.3	Dram1	21.5971	0.311272	0.313325	0.993448	0.320492	0.999246
ENSMUSG00000020061.19	Mybpc1	145.143	-0.111017	0.137204	-0.809133	0.418438	0.999246
ENSMUSG00000020063.17	Sirt1	314.367	-0.0381956	0.104613	-0.365113	0.715027	0.999246
ENSMUSG00000020064.10	Herc4	719.616	-0.105517	0.0891508	-1.18358	0.236579	0.999246
ENSMUSG00000020067.9	Mypn	119.46	0.146723	0.143261	1.02417	0.305756	0.999246
ENSMUSG00000020069.17	Hnrnph3	630.903	-0.0339919	0.0604997	-0.561852	0.574217	0.999246
ENSMUSG00000020070.19	Rufy2	2124.02	-0.0429563	0.0569129	-0.754772	0.450386	0.999246
ENSMUSG00000020072.16	Pbld2	24.5935	0.293972	0.2757	1.06627	0.2863	0.999246
ENSMUSG00000020074.8	Ccar1	1225.46	-0.118516	0.0690835	-1.71554	0.086246	0.999246
ENSMUSG00000020075.9	Ddx21	709.386	-0.115066	0.0669189	-1.71949	0.0855256	0.999246
ENSMUSG00000020076.8	Ddx50	1445.5	0.087541	0.056445	1.55091	0.120924	0.999246
ENSMUSG00000020077.15	Srgn	107.737	0.102548	0.147378	0.695817	0.486543	0.999246
ENSMUSG00000020078.17	Vps26a	1308.04	-0.020359	0.0589729	-0.345226	0.729925	0.999246
ENSMUSG00000020079.16	Supv3l1	449.301	-0.0624302	0.0746607	-0.836186	0.40305	0.999246
ENSMUSG00000020080.9	Hkdc1	787.511	0.0750601	0.148687	0.504819	0.613686	0.999246
ENSMUSG00000020083.14	Fam241b	492.826	0.033701	0.0840571	0.40093	0.688472	0.999246
ENSMUSG00000020085.16	Aifm2	137.498	-0.111823	0.14312	-0.781326	0.434611	0.999246
ENSMUSG00000020086.7	Macroh2a2	501.542	-0.0863547	0.0810707	-1.06518	0.286795	0.999246
ENSMUSG00000020087.6	Tysnd1	346.651	-0.00619006	0.0919257	-0.0673377	0.946313	0.999246
ENSMUSG00000020088.11	Sar1a	2688.76	0.0475133	0.0437891	1.08505	0.2779	0.999246
ENSMUSG00000020090.8	Npffr1	23.1358	-0.0778545	0.320397	-0.242994	0.80801	0.999246
ENSMUSG00000020091.16	Eif4ebp2	1693.65	-0.0183455	0.0699897	-0.262117	0.793231	0.999246
ENSMUSG00000020092.10	Pald1	289.042	-0.0548974	0.114479	-0.479542	0.631553	0.999246
ENSMUSG00000020096.22	Tbata	97.943	-0.0494238	0.165154	-0.299259	0.764742	0.999246
ENSMUSG00000020097.15	Sgpl1	882.209	0.0343898	0.0696789	0.493547	0.621626	0.999246
ENSMUSG00000020098.8	Pcbd1	48.1322	-0.2282	0.186417	-1.22414	0.220901	0.999246
ENSMUSG00000020099.9	Unc5b	817.725	0.112089	0.0938282	1.19462	0.232235	0.999246
ENSMUSG00000020100.16	Slc29a3	608.946	-0.0479761	0.0584911	-0.820228	0.412086	0.999246
ENSMUSG00000020101.15	Vsir	876.615	0.0502951	0.106178	0.473684	0.635725	0.999246
ENSMUSG00000020102.16	Slc16a7	1870.93	-0.123102	0.0938959	-1.31104	0.189843	0.999246
ENSMUSG00000020105.10	Lrig3	54.0183	0.132913	0.214707	0.619046	0.535886	0.999246
ENSMUSG00000020107.11	Anapc16	927.938	0.0344954	0.0635417	0.542878	0.587213	0.999246
ENSMUSG00000020108.5	Ddit4	891.118	0.0453935	0.118168	0.384143	0.700872	0.999246
ENSMUSG00000020109.14	Dnajb12	1282.72	0.0109629	0.0443046	0.247444	0.804565	0.999246
ENSMUSG00000020111.16	Micu1	2246.86	0.0493002	0.0686482	0.718157	0.47266	0.999246
ENSMUSG00000020114.13	Cand1	3364.59	-0.108916	0.0693975	-1.56946	0.116542	0.999246
ENSMUSG00000020116.8	Pno1	433.52	0.0252658	0.0892208	0.283182	0.777037	0.999246
ENSMUSG00000020120.16	Plek	315.211	-0.00641923	0.110578	-0.0580517	0.953707	0.999246
ENSMUSG00000020121.16	Srgap1	665.817	0.170439	0.176776	0.964152	0.33497	0.999246
ENSMUSG00000020122.17	Egfr	553.277	0.0149467	0.0795831	0.187813	0.851023	0.999246
ENSMUSG00000020124.11	Usp15	2357.73	-0.0777524	0.0609022	-1.27668	0.201717	0.999246
ENSMUSG00000020128.16	Vps54	873.114	-0.0235001	0.0567105	-0.414387	0.678591	0.999246
ENSMUSG00000020130.10	Tbc1d15	693.482	0.013866	0.0724824	0.191301	0.84829	0.999246
ENSMUSG00000020131.15	Pcsk4	67.9701	0.0706057	0.196368	0.359557	0.719178	0.999246
ENSMUSG00000020132.11	Rab21	1858.75	-0.00518286	0.0428901	-0.12084	0.903818	0.999246
ENSMUSG00000020133.9	2310011J03Rik	669.224	0.128089	0.0641677	1.99616	0.0459161	0.999246
ENSMUSG00000020134.14	Peli1	833.504	0.0996404	0.0718292	1.38719	0.165385	0.999246
ENSMUSG00000020135.14	Apc2	5039.83	-0.0155444	0.0545283	-0.28507	0.77559	0.999246
ENSMUSG00000020137.6	Thap2	432.56	-0.105604	0.0723395	-1.45984	0.144333	0.999246
ENSMUSG00000020142.13	Slc1a4	1810.61	-0.00878656	0.0555028	-0.158308	0.874214	0.999246
ENSMUSG00000020143.16	Dock2	117.983	-0.00830251	0.131727	-0.063028	0.949744	0.999246
ENSMUSG00000020149.18	Rab1a	4953.48	-0.0116582	0.0435818	-0.267503	0.789082	0.999246
ENSMUSG00000020150.14	Gamt	349.839	0.120943	0.130793	0.924691	0.355127	0.999246
ENSMUSG00000020151.17	Ptprr	518.407	-0.0252651	0.0942781	-0.267985	0.788711	0.999246
ENSMUSG00000020152.8	Actr2	7470.95	0.0455516	0.0495139	0.919976	0.357585	0.999246
ENSMUSG00000020153.15	Ndufs7	1385.73	0.0915677	0.0710013	1.28966	0.197168	0.999246
ENSMUSG00000020154.11	Ptprb	876.56	0.0578287	0.0733883	0.787982	0.430707	0.999246
ENSMUSG00000020160.19	Meis1	156.926	-0.0422636	0.437235	-0.0966611	0.922996	0.999246
ENSMUSG00000020163.13	Uqcr11	2416.8	0.121681	0.0792367	1.53567	0.124621	0.999246
ENSMUSG00000020166.16	Cnot2	1325.76	-0.00570221	0.0453092	-0.125851	0.89985	0.999246
ENSMUSG00000020167.15	Tcf3	588.239	-0.050644	0.0640422	-0.790791	0.429066	0.999246
ENSMUSG00000020170.5	Frs2	1432.03	-0.0635558	0.069575	-0.913487	0.360986	0.999246
ENSMUSG00000020171.9	Yeats4	644.535	0.010586	0.0650235	0.162803	0.870673	0.999246
ENSMUSG00000020173.18	Cobl	3352.99	-0.222312	0.106447	-2.08847	0.0367551	0.999246
ENSMUSG00000020175.16	Rab36	828.203	-0.0655498	0.0705521	-0.929097	0.352839	0.999246
ENSMUSG00000020176.18	Grb10	1062.62	0.0476046	0.0713247	0.667436	0.504494	0.999246
ENSMUSG00000020178.7	Adora2a	1537.88	0.726805	0.671338	1.08262	0.278976	0.999246
ENSMUSG00000020180.11	Snrpd3	1288.19	-0.00687095	0.0511285	-0.134386	0.893098	0.999246
ENSMUSG00000020181.19	Nav3	4778.55	0.00961449	0.109262	0.0879952	0.929881	0.999246
ENSMUSG00000020182.17	Ddc	111.917	0.411209	0.149699	2.74691	0.00601593	0.999246
ENSMUSG00000020183.12	Cpm	291.445	0.221495	0.137507	1.61079	0.107226	0.999246
ENSMUSG00000020184.16	Mdm2	980.611	0.110525	0.0703011	1.57216	0.115913	0.999246
ENSMUSG00000020185.17	E2f7	12.5349	0.121559	0.364649	0.333359	0.738864	0.999246
ENSMUSG00000020186.8	Csrp2	85.1795	-0.117672	0.154174	-0.763239	0.445321	0.999246
ENSMUSG00000020189.16	Osbpl8	3153.42	0.00547741	0.0802784	0.0682302	0.945602	0.999246
ENSMUSG00000020190.14	Mknk2	1065.49	0.0499818	0.061425	0.813706	0.415813	0.999246
ENSMUSG00000020193.4	Zpbp	35.1736	0.38859	0.256704	1.51377	0.130085	0.999246
ENSMUSG00000020196.11	Cabin1	2837.08	-0.0723065	0.0407647	-1.77375	0.0761038	0.999246
ENSMUSG00000020198.9	Ap3d1	4758.49	-0.0456271	0.0355309	-1.28415	0.199088	0.999246
ENSMUSG00000020205.9	Phlda1	486.801	0.0508006	0.112414	0.451907	0.651336	0.999246
ENSMUSG00000020211.16	Sf3a2	821.76	-0.0243724	0.0811879	-0.300198	0.764026	0.999246
ENSMUSG00000020212.15	Mdm1	121.017	-0.0369335	0.148338	-0.248983	0.803374	0.999246
ENSMUSG00000020216.14	Jsrp1	71.1924	0.219619	0.230179	0.954125	0.34002	0.999246
ENSMUSG00000020218.12	Wif1	33.5314	-0.11383	0.230198	-0.494486	0.620963	0.999246
ENSMUSG00000020219.8	Timm13	1087.63	0.095902	0.0688523	1.39287	0.16366	0.999246
ENSMUSG00000020220.17	Vps13d	3597.83	-0.0813098	0.0822897	-0.988093	0.323107	0.999246
ENSMUSG00000020224.16	Llph	484.896	0.0416606	0.0896124	0.464898	0.642004	0.999246
ENSMUSG00000020225.11	Tmbim4	486.25	-0.0630272	0.0614296	-1.02601	0.304888	0.999246
ENSMUSG00000020227.11	Irak3	13.8041	-0.178757	0.35499	-0.503555	0.614574	0.999246
ENSMUSG00000020228.12	Helb	135.941	-0.0366326	0.130333	-0.28107	0.778657	0.999246
ENSMUSG00000020230.16	Prmt2	1070.69	-0.00447247	0.0760587	-0.0588028	0.953109	0.999246
ENSMUSG00000020231.16	Dip2a	2438.71	-0.0215525	0.0639501	-0.33702	0.736102	0.999246
ENSMUSG00000020232.18	Hmg20b	297.666	-0.134854	0.10543	-1.27908	0.20087	0.999246
ENSMUSG00000020235.17	Fzr1	1653.11	-0.0344458	0.0429226	-0.802509	0.422258	0.999246
ENSMUSG00000020241.14	Col6a2	623.371	-0.021954	0.0918579	-0.239	0.811106	0.999246
ENSMUSG00000020246.14	Hcfc2	865.929	0.0849987	0.0990133	0.858457	0.39064	0.999246
ENSMUSG00000020248.19	Nfyb	1137.59	0.0771371	0.0530103	1.45513	0.145632	0.999246
ENSMUSG00000020250.12	Txnrd1	1298.6	0.0393598	0.0670854	0.586712	0.557397	0.999246
ENSMUSG00000020251.14	Glt8d2	293.631	-0.236297	0.139499	-1.6939	0.090285	0.999246
ENSMUSG00000020253.16	Ppm1m	389.088	-0.0157983	0.100867	-0.156625	0.87554	0.999246
ENSMUSG00000020255.9	D10Wsu102e	1248.71	0.0576605	0.0820232	0.702978	0.482069	0.999246
ENSMUSG00000020256.15	Aldh1l2	114.009	-0.119706	0.144948	-0.825856	0.408886	0.999246
ENSMUSG00000020257.14	Wdr82	3740.87	-0.0171027	0.0381182	-0.448676	0.653665	0.999246
ENSMUSG00000020258.17	Glyctk	167.41	0.0285458	0.131914	0.216396	0.828679	0.999246
ENSMUSG00000020260.10	Pofut2	697.558	-0.07294	0.0642281	-1.13564	0.256107	0.999246
ENSMUSG00000020261.16	Slc36a1	2669.05	-0.0985212	0.0820959	-1.20007	0.23011	0.999246
ENSMUSG00000020262.16	Adarb1	6450.29	-0.159461	0.058033	-2.74776	0.00600042	0.999246
ENSMUSG00000020263.15	Appl2	1679.73	0.00991454	0.0581777	0.170418	0.864681	0.999246
ENSMUSG00000020264.6	Slc36a2	14.2012	-0.275365	0.468543	-0.587705	0.556731	0.999246
ENSMUSG00000020265.17	Sumo3	2406.67	0.0615095	0.0591506	1.03988	0.298396	0.999246
ENSMUSG00000020267.7	Hint1	2090.96	0.0366697	0.0442579	0.828546	0.407362	0.999246
ENSMUSG00000020268.15	Lyrm7	302.198	0.0105356	0.081019	0.130039	0.896536	0.999246
ENSMUSG00000020271.18	Fbxw11	3590.92	-0.0031143	0.0529284	-0.0588398	0.95308	0.999246
ENSMUSG00000020272.9	Stk10	192.221	-0.0756922	0.110868	-0.682723	0.494782	0.999246
ENSMUSG00000020273.14	Papolg	534.466	-0.209296	0.0831282	-2.51776	0.0118105	0.999246
ENSMUSG00000020275.10	Rel	184.17	-0.138118	0.156128	-0.884642	0.37635	0.999246
ENSMUSG00000020277.11	Pfkl	4663.3	0.0118612	0.0424911	0.279145	0.780134	0.999246
ENSMUSG00000020280.13	Pus10	242.313	-0.112397	0.112178	-1.00195	0.316366	0.999246
ENSMUSG00000020282.19	Rhbdf1	336.108	0.0493631	0.0908032	0.543628	0.586698	0.999246
ENSMUSG00000020283.6	Pex13	694.781	-0.0421852	0.0808267	-0.521921	0.601725	0.999246
ENSMUSG00000020284.17	Cfap410	710.685	-0.0478337	0.0722706	-0.661869	0.508055	0.999246
ENSMUSG00000020287.16	Mpg	348.115	0.049325	0.0902866	0.546316	0.584849	0.999246
ENSMUSG00000020288.14	Ahsa2	493.664	-0.0439639	0.0869699	-0.505508	0.613202	0.999246
ENSMUSG00000020289.16	Nprl3	742.525	0.109435	0.0561574	1.94872	0.0513285	0.999246
ENSMUSG00000020290.15	Xpo1	1733.19	-0.165741	0.0733766	-2.25878	0.0238972	0.999246
ENSMUSG00000020297.11	Nsg2	14245.6	0.10967	0.059527	1.84236	0.0654227	0.999246
ENSMUSG00000020300.15	Cpeb4	3191.12	-0.107756	0.0807592	-1.33429	0.182108	0.999246
ENSMUSG00000020303.3	Stc2	63.446	-0.27162	0.18089	-1.50158	0.133207	0.999246
ENSMUSG00000020305.14	Asb3	261.288	0.0760435	0.0875863	0.868213	0.385278	0.999246
ENSMUSG00000020307.16	Cdc34	947.594	0.0547652	0.0570323	0.960248	0.33693	0.999246
ENSMUSG00000020308.8	Tpgs1	638.739	0.135037	0.0903575	1.49447	0.135052	0.999246
ENSMUSG00000020309.7	Chac2	184.182	-0.00884448	0.111449	-0.0793587	0.936747	0.999246
ENSMUSG00000020311.18	Erlec1	896.221	0.026244	0.0532182	0.493141	0.621913	0.999246
ENSMUSG00000020312.13	Shc2	1297.47	0.0340135	0.050688	0.671037	0.502197	0.999246
ENSMUSG00000020315.19	Sptbn1	28180.7	-0.0831785	0.0641449	-1.29673	0.194724	0.999246
ENSMUSG00000020317.15	Theg	13.0303	-0.169898	0.43603	-0.389647	0.696797	0.999246
ENSMUSG00000020319.10	Wdpcp	194.841	-0.0761954	0.100896	-0.755184	0.450139	0.999246
ENSMUSG00000020321.17	Mdh1	15604.7	0.0425967	0.0339842	1.25343	0.21005	0.999246
ENSMUSG00000020323.15	Prss57	18.0143	-0.177856	0.318422	-0.558554	0.576466	0.999246
ENSMUSG00000020325.11	Fstl3	37.1469	0.0915395	0.262227	0.349085	0.727026	0.999246
ENSMUSG00000020326.8	Ccng1	1791.89	-0.125844	0.0841283	-1.49586	0.134691	0.999246
ENSMUSG00000020327.5	Fgf22	49.1722	-0.294111	0.184651	-1.59279	0.111207	0.999246
ENSMUSG00000020328.11	Nudcd2	258.129	0.0264237	0.0949856	0.278187	0.780869	0.999246
ENSMUSG00000020329.13	Polrmt	754.844	-0.0320213	0.0575908	-0.556013	0.578202	0.999246
ENSMUSG00000020330.17	Hmmr	37.0074	0.159918	0.257356	0.621389	0.534343	0.999246
ENSMUSG00000020331.10	Hcn2	2704.13	0.0201025	0.05697	0.352861	0.724193	0.999246
ENSMUSG00000020333.18	Acsl6	6892.62	-0.0681048	0.0524027	-1.29964	0.193724	0.999246
ENSMUSG00000020334.7	Slc22a4	112.597	0.105253	0.1322	0.79617	0.425933	0.999246
ENSMUSG00000020335.14	Zfp354b	74.8009	-0.326835	0.169384	-1.92955	0.0536623	0.999246
ENSMUSG00000020340.17	Cyfip2	26951.9	-0.0782088	0.0567402	-1.37837	0.16809	0.999246
ENSMUSG00000020346.17	Mgat1	1377.93	0.0055644	0.056243	0.0989351	0.92119	0.999246
ENSMUSG00000020349.5	Ppp2ca	8922.05	0.0205484	0.0380862	0.539525	0.589525	0.999246
ENSMUSG00000020354.16	Sgcd	25.9417	-0.69021	0.290489	-2.37603	0.0175001	0.999246
[truncated: 15,231 more rows]

## Sheet: TDP43-males
gene_id	gene_name	baseMean	log2FoldChange	lfcSE	stat	pvalue	padj
ENSMUSG00000083856.2	Gm13886	65.0965	4.86945	0.337096	14.4453	2.68406e-47	4.50815e-43
ENSMUSG00000030207.16	Fam234b	6496.46	-0.43011	0.0415084	-10.362	3.69126e-25	3.09992e-21
ENSMUSG00000040102.11	Klhl42	588.432	-0.697034	0.0701415	-9.93754	2.85792e-23	1.60006e-19
ENSMUSG00000025221.17	Kcnip2	3312.87	-0.657736	0.0894124	-7.35621	1.89212e-13	6.40094e-10
ENSMUSG00000083623.2	Gm7224	13.5109	7.28852	0.990925	7.35526	1.90549e-13	6.40094e-10
ENSMUSG00000024104.12	Washc2	2452.63	0.255691	0.0368406	6.94047	3.9081e-12	9.3772e-09
ENSMUSG00000089791.2	Gm3555	17.7425	6.51798	0.938952	6.94177	3.87231e-12	9.3772e-09
ENSMUSG00000082145.2	Gm12312	8.46313	6.61576	0.982529	6.7334	1.65748e-11	3.47989e-08
ENSMUSG00000047515.9	BC049715	27.5313	2.01423	0.300381	6.7056	2.00585e-11	3.74336e-08
ENSMUSG00000001518.13	Itfg2	498.721	-0.400666	0.060297	-6.64488	3.03472e-11	5.09712e-08
ENSMUSG00000021908.11	Ncoa4-ps	212.023	6.92761	1.0632	6.51582	7.22955e-11	1.10389e-07
ENSMUSG00000030301.18	Ccdc91	818.907	-0.35841	0.0566242	-6.32962	2.45758e-10	3.4398e-07
ENSMUSG00000001520.13	Nrip2	236.257	-0.594057	0.0998939	-5.94688	2.73304e-09	3.53109e-06
ENSMUSG00000020268.15	Lyrm7	268.336	-0.513251	0.0870386	-5.89682	3.70578e-09	4.44588e-06
ENSMUSG00000109489.2	Gm7451	8.87739	4.16236	0.731592	5.68946	1.27439e-08	1.42698e-05
ENSMUSG00000099871.2	Gm21742	6.38389	-6.02648	1.06659	-5.65021	1.60254e-08	1.58331e-05
ENSMUSG00000083833.5	Gm13841	493.206	11.3144	2.00071	5.65521	1.55654e-08	1.58331e-05
ENSMUSG00000086429.10	Gt(ROSA)26Sor	220.806	0.500117	0.0904222	5.53091	3.18569e-08	2.9726e-05
ENSMUSG00000034487.5	Poglut3	140.617	-0.653468	0.123667	-5.28411	1.26318e-07	0.000106778
ENSMUSG00000053472.4	Gm13534	4.75504	5.78401	1.09485	5.28291	1.27147e-07	0.000106778
ENSMUSG00000063171.5	Rps4l	191.213	-0.83439	0.160719	-5.1916	2.0849e-07	0.000166753
ENSMUSG00000021996.17	Esd	1082.17	-0.551327	0.107918	-5.10876	3.24283e-07	0.000247575
ENSMUSG00000005534.11	Insr	1194.01	-0.252803	0.0497105	-5.08551	3.66641e-07	0.000248742
ENSMUSG00000018340.14	Anxa6	2696.62	-0.324994	0.0639998	-5.07805	3.81324e-07	0.000248742
ENSMUSG00000030216.13	Wbp11	2362.7	0.270374	0.0532631	5.0762	3.85049e-07	0.000248742
ENSMUSG00000045868.13	Gvin1	64.5003	-1.44372	0.283186	-5.09814	3.43002e-07	0.000248742
ENSMUSG00000085067.3	Gm15631	254.786	-0.614657	0.122208	-5.02958	4.91567e-07	0.000305791
ENSMUSG00000056234.16	Ncoa4	1982.37	-0.304846	0.0609583	-5.0009	5.70638e-07	0.000342301
ENSMUSG00000021892.15	Sh3bp5	1168.2	0.271597	0.0546468	4.97004	6.69397e-07	0.000387696
ENSMUSG00000030126.18	Tmcc1	2166.46	0.231558	0.0469044	4.9368	7.9415e-07	0.000444618
ENSMUSG00000028869.14	Gnl2	1049.52	0.217137	0.0451718	4.80692	1.53275e-06	0.000780122
ENSMUSG00000040187.16	Arntl2	131.816	-0.658038	0.136732	-4.81262	1.48967e-06	0.000780122
ENSMUSG00000044519.9	Zfp488	100.487	0.826098	0.17159	4.81437	1.47667e-06	0.000780122
ENSMUSG00000057522.16	Spop	4389.54	0.192875	0.0402276	4.7946	1.63003e-06	0.000805233
ENSMUSG00000047228.10	A2ml1	164.512	0.636861	0.134686	4.72848	2.26212e-06	0.00108556
ENSMUSG00000021798.15	Ldb3	144.08	-1.30462	0.276624	-4.71621	2.40274e-06	0.00112101
ENSMUSG00000042429.9	Adora1	5576.2	-0.270104	0.057531	-4.69493	2.66702e-06	0.00121068
ENSMUSG00000042770.9	Hebp1	466.671	-0.384759	0.0841954	-4.56983	4.88115e-06	0.00215747
ENSMUSG00000085238.2	4930479D17Rik	12.2082	-1.85347	0.407391	-4.5496	5.37479e-06	0.00231474
ENSMUSG00000034269.13	Setd5	2958.28	-0.158088	0.0352339	-4.48681	7.22978e-06	0.00303578
ENSMUSG00000041459.16	Tardbp	5140.71	0.265124	0.0599774	4.4204	9.85206e-06	0.00393989
ENSMUSG00000059058.8	Tma7-ps	24.3487	7.55642	1.70817	4.4237	9.70266e-06	0.00393989
ENSMUSG00000021091.9	Serpina3n	842.744	1.84724	0.420132	4.39681	1.09852e-05	0.00429089
ENSMUSG00000111236.2	Gm31614	10.8499	-2.13943	0.488422	-4.38028	1.18527e-05	0.00452448
ENSMUSG00000107068.2	Gm42742	1541.59	0.23532	0.0543742	4.32778	1.50618e-05	0.00562172
ENSMUSG00000073236.5	2500004C02Rik	132.029	-0.471613	0.111742	-4.22055	2.43708e-05	0.00889853
ENSMUSG00000034265.9	Zdhhc14	783.322	-0.269077	0.064172	-4.19306	2.75216e-05	0.00983517
ENSMUSG00000019970.16	Sgk1	1896.48	0.521264	0.124473	4.18776	2.81717e-05	0.00985774
ENSMUSG00000025586.18	Cpeb1	1635.58	0.24673	0.0590322	4.17958	2.92043e-05	0.0100105
ENSMUSG00000035299.17	Mid1	216.66	-0.941238	0.225652	-4.17119	3.03019e-05	0.010179
ENSMUSG00000021838.18	Samd4	808.692	-0.269452	0.0648888	-4.15251	3.28842e-05	0.0106924
ENSMUSG00000079012.12	Serpina3m	20.9666	6.74841	1.62573	4.15099	3.31035e-05	0.0106924
ENSMUSG00000113029.2	Gm40578	65.8662	-0.668051	0.164239	-4.06756	4.75074e-05	0.0150554
ENSMUSG00000091553.2	Serpina3e-ps	9.89103	6.83931	1.68506	4.05879	4.93285e-05	0.015343
ENSMUSG00000031958.17	Ldhd	358.489	-0.365633	0.0902494	-4.05137	5.09196e-05	0.0155499
ENSMUSG00000079304.6	Tex52	22.1399	-1.33459	0.330727	-4.03532	5.45272e-05	0.0163543
ENSMUSG00000064293.15	Cntn4	1218.9	-0.246457	0.0612767	-4.02203	5.7699e-05	0.017002
ENSMUSG00000018042.19	Cyb5r3	1520.39	-0.196529	0.0497003	-3.95427	7.67674e-05	0.021854
ENSMUSG00000042638.15	Gucy2c	11.4819	1.99835	0.505135	3.95608	7.61908e-05	0.021854
ENSMUSG00000030208.16	Emp1	40.0462	0.900013	0.228666	3.93594	8.2873e-05	0.0231989
ENSMUSG00000033585.6	Ndn	2995.28	-0.844624	0.215914	-3.91185	9.15907e-05	0.025219
ENSMUSG00000006154.14	Eps8l1	111.752	0.941017	0.240867	3.90679	9.35321e-05	0.0253382
ENSMUSG00000087150.8	BC064078	51.5937	0.714582	0.184117	3.88114	0.00010397	0.0277187
ENSMUSG00000018415.15	Gid4	1946.84	0.167975	0.0435529	3.8568	0.000114879	0.0301485
ENSMUSG00000029720.10	Gm20605	309.513	0.437039	0.114053	3.83191	0.000127154	0.0328566
ENSMUSG00000031328.17	Flna	2091.16	0.247049	0.0646728	3.81999	0.000133459	0.0339634
ENSMUSG00000001517.15	Foxm1	45.7363	0.756699	0.199846	3.78642	0.000152836	0.0370831
ENSMUSG00000025533.16	Asl	280.711	0.350296	0.0928964	3.77082	0.000162712	0.0370831
ENSMUSG00000030256.12	Bhlhe41	845.006	0.29899	0.0793826	3.76644	0.000165589	0.0370831
ENSMUSG00000030323.14	Ift122	814.262	-0.224568	0.0595763	-3.76943	0.000163622	0.0370831
ENSMUSG00000032187.17	Smarca4	3925.62	-0.124033	0.0328751	-3.77287	0.000161381	0.0370831
ENSMUSG00000038152.5	5033430I15Rik	71.7004	-0.580517	0.152988	-3.79452	0.000147928	0.0370831
ENSMUSG00000061086.13	Myl4	731.759	0.531311	0.14057	3.77968	0.00015703	0.0370831
ENSMUSG00000110523.2	C230057M02Rik	427.162	0.368167	0.0972846	3.78443	0.000154062	0.0370831
ENSMUSG00000099329.3	Gm28052	12.8878	-2.02856	0.53827	-3.76868	0.000164116	0.0370831
ENSMUSG00000031762.8	Mt2	1489.21	0.301071	0.0800299	3.76198	0.000168571	0.0372542
ENSMUSG00000035161.8	Ints6	647.993	0.219368	0.0583784	3.75769	0.000171491	0.0374074
ENSMUSG00000063506.15	Arhgap22	210.596	0.644701	0.172944	3.72781	0.000193149	0.0415915
ENSMUSG00000028771.14	Ptpn12	750.186	0.274981	0.0739449	3.71872	0.000200234	0.0421393
ENSMUSG00000068742.12	Cry2	4131.35	0.197498	0.0531177	3.71812	0.000200711	0.0421393
ENSMUSG00000030105.9	Arl8b	4594.85	-0.138415	0.03741	-3.69995	0.000215641	0.0441696
ENSMUSG00000072676.13	Tmem254a	632.402	-1.01892	0.27532	-3.70086	0.00021487	0.0441696
ENSMUSG00000052415.6	Tchh	150.276	-0.459364	0.125707	-3.65424	0.000257945	0.0516185
ENSMUSG00000079487.12	Med12	889.75	0.22033	0.0602976	3.65403	0.000258154	0.0516185
ENSMUSG00000027569.16	Mrgbp	407.976	0.293235	0.0804912	3.64307	0.000269401	0.0520099
ENSMUSG00000037010.8	Apln	739.248	-0.34662	0.0951351	-3.64345	0.000269011	0.0520099
ENSMUSG00000099041.2	Gm28035	228.652	0.816614	0.223913	3.64702	0.000265301	0.0520099
ENSMUSG00000027287.15	Snap23	202.341	0.350131	0.0962692	3.63699	0.000275838	0.0526475
ENSMUSG00000051262.10	Nat8f3	147.427	-0.427679	0.117845	-3.62915	0.000284354	0.0536631
ENSMUSG00000033644.6	Piwil2	14.4578	-1.7127	0.474743	-3.60762	0.000309014	0.0565763
ENSMUSG00000109224.2	Tmem147os	78.0143	-0.560175	0.155307	-3.60688	0.000309896	0.0565763
ENSMUSG00000115783.2	Bc1	2747.55	-0.49547	0.137247	-3.61007	0.000306114	0.0565763
ENSMUSG00000053930.14	Shisa6	340.857	-0.304079	0.0843915	-3.60319	0.000314331	0.0567688
ENSMUSG00000020697.17	Lig3	741.24	0.198859	0.0553115	3.59526	0.000324074	0.0579057
ENSMUSG00000030002.16	Dusp11	1492.82	0.326875	0.0910873	3.58858	0.000332479	0.0587822
ENSMUSG00000070348.6	Ccnd1	1284.2	-0.204446	0.0570364	-3.58449	0.000337734	0.0590893
ENSMUSG00000021913.9	Ogdhl	2940.97	-0.207729	0.0581565	-3.57189	0.000354408	0.0607412
ENSMUSG00000034300.18	Fam53c	1730.66	0.198183	0.0554702	3.57277	0.000353219	0.0607412
ENSMUSG00000053004.10	Hrh1	308.206	-0.31301	0.087709	-3.56873	0.000358718	0.0608589
ENSMUSG00000047976.5	Kcna1	1767.37	-0.295102	0.0827587	-3.56582	0.000362724	0.0609231
ENSMUSG00000030766.16	Arhgap17	359.545	0.334467	0.0942386	3.54915	0.000386475	0.0642697
ENSMUSG00000015291.11	Gdi1	14939.7	0.0772978	0.0218578	3.5364	0.000405622	0.0667924
ENSMUSG00000014767.18	Tbp	645.675	0.205813	0.0582998	3.53026	0.000415157	0.0676987
ENSMUSG00000095304.10	Plac9a	78.6727	-0.96248	0.27292	-3.5266	0.000420937	0.0679814
ENSMUSG00000021670.15	Hmgcr	3599.11	0.173368	0.0493571	3.51252	0.000443883	0.0706339
ENSMUSG00000042331.14	Specc1	2480.8	-0.187667	0.0534452	-3.51139	0.000445772	0.0706339
ENSMUSG00000038296.15	Galnt18	761.13	-0.217231	0.0620933	-3.49845	0.000467968	0.0734579
ENSMUSG00000008540.12	Mgst1	149.824	0.552704	0.158423	3.4888	0.000485198	0.0754573
ENSMUSG00000078349.4	AW011738	138.332	-0.401572	0.115368	-3.48079	0.000499942	0.0770369
ENSMUSG00000067367.10	Lyar	159.102	0.350083	0.100656	3.47801	0.000505156	0.0771328
ENSMUSG00000063415.13	Cyp26b1	179.526	-0.767658	0.221583	-3.46442	0.000531375	0.0804051
ENSMUSG00000051527.12	Usp29	940.394	-0.197816	0.0572237	-3.4569	0.000546434	0.0819456
ENSMUSG00000022999.16	Lmbr1l	200.199	0.377497	0.109398	3.45067	0.0005592	0.0823889
ENSMUSG00000060487.8	Samd5	409.822	-0.321083	0.0930213	-3.45171	0.000557045	0.0823889
ENSMUSG00000015766.15	Eps8	697.741	0.291651	0.0846703	3.44455	0.00057201	0.0833921
ENSMUSG00000057541.15	Pus7	372.601	0.280833	0.0815736	3.4427	0.000575939	0.0833921
ENSMUSG00000078812.11	Eif5a	6674.7	-0.103164	0.0300773	-3.42996	0.000603679	0.0866615
ENSMUSG00000020128.16	Vps54	769.475	0.17805	0.0520952	3.41779	0.000631315	0.0891057
ENSMUSG00000033389.17	Arhgap44	3823.37	-0.134944	0.0394661	-3.41924	0.000627973	0.0891057
ENSMUSG00000095562.9	Erdr1	22.1661	-3.24043	0.949074	-3.41431	0.000639449	0.0895016
ENSMUSG00000045027.8	Prss22	32.3828	0.808141	0.23886	3.38332	0.000716145	0.0994081
ENSMUSG00000040907.16	Atp1a3	53268.3	-0.0899506	0.0266251	-3.37842	0.000729041	0.100369
ENSMUSG00000022505.10	Emp2	521.009	0.266547	0.0792169	3.36477	0.000766076	0.10461
ENSMUSG00000024186.16	Rgs11	912.243	0.340324	0.101212	3.3625	0.000772412	0.104624
ENSMUSG00000040084.10	Bub1b	55.2771	0.835142	0.248946	3.35471	0.000794483	0.106753
ENSMUSG00000050063.19	Klk6	101.957	-0.581968	0.17372	-3.35004	0.000808012	0.107709
ENSMUSG00000034427.18	Myo15b	32.0369	0.881934	0.263788	3.34334	0.000827749	0.109471
ENSMUSG00000038342.16	Mlxip	861.822	0.233993	0.0700743	3.33921	0.000840155	0.110244
ENSMUSG00000078716.11	Tmem8b	2427.8	-0.162707	0.048861	-3.33	0.000868453	0.113074
ENSMUSG00000072653.15	Zfp783	201.392	0.331478	0.0996707	3.32573	0.000881878	0.113939
ENSMUSG00000044700.16	Tmem201	2000.24	0.136232	0.0410134	3.32165	0.00089487	0.114735
ENSMUSG00000018822.8	Sfrp5	26.697	-0.872819	0.263134	-3.31702	0.00090984	0.11577
ENSMUSG00000078867.10	Gm14418	185.443	-0.429676	0.129778	-3.31085	0.000930122	0.117461
ENSMUSG00000053846.6	Lipg	176.014	-0.447678	0.135411	-3.30607	0.000946149	0.118593
ENSMUSG00000030775.12	Trat1	19.5319	1.08141	0.328981	3.28717	0.00101201	0.125909
ENSMUSG00000023345.18	Poc1a	277.94	-0.523071	0.159404	-3.28141	0.0010329	0.127563
ENSMUSG00000001065.16	Zfp276	596.143	0.272766	0.0833878	3.27106	0.00107147	0.131361
ENSMUSG00000047767.18	Atg16l2	494.185	0.332616	0.10182	3.2667	0.0010881	0.132433
ENSMUSG00000022020.16	Naa16	183.371	0.533941	0.164103	3.2537	0.00113913	0.137646
ENSMUSG00000027955.17	Gask1b	200.66	-0.467812	0.144177	-3.24472	0.00117568	0.139061
ENSMUSG00000038855.11	Itpkb	706.318	-0.205987	0.0634521	-3.24633	0.00116902	0.139061
ENSMUSG00000063760.10	Rnf217	578.795	0.261563	0.0805951	3.2454	0.00117286	0.139061
ENSMUSG00000020627.11	Klhl29	1489.43	-0.185592	0.0573879	-3.23399	0.00122073	0.141403
ENSMUSG00000031170.15	Slc38a5	52.8317	-0.777387	0.240277	-3.23538	0.00121482	0.141403
ENSMUSG00000033061.16	Resp18	1151.88	-0.242104	0.0748425	-3.23484	0.00121709	0.141403
ENSMUSG00000020814.14	Mxra7	214.719	-0.454353	0.140836	-3.22611	0.00125487	0.144361
ENSMUSG00000079484.13	Phyhd1	222.662	0.346729	0.108141	3.20625	0.00134475	0.153649
ENSMUSG00000032652.14	Crebl2	1120.46	0.193078	0.0603577	3.19889	0.00137956	0.156561
ENSMUSG00000020258.17	Glyctk	162.933	-0.369788	0.116033	-3.18692	0.00143796	0.161013
ENSMUSG00000041702.8	Btbd7	726.809	0.209379	0.0656639	3.18864	0.00142942	0.161013
ENSMUSG00000104674.2	Gm42756	104.425	-0.574126	0.180321	-3.18392	0.00145296	0.161615
ENSMUSG00000021268.18	Meg3	64687.2	0.323388	0.101724	3.17908	0.00147742	0.163255
ENSMUSG00000032579.15	Hemk1	255.102	0.359247	0.113092	3.17658	0.00149023	0.163594
ENSMUSG00000026254.18	Eif4e2	1182.12	0.147691	0.0468031	3.15559	0.00160174	0.173567
ENSMUSG00000097287.4	D130017N08Rik	531.374	-0.291771	0.0924219	-3.15695	0.00159429	0.173567
ENSMUSG00000040703.12	Cyp2s1	193.363	-0.489386	0.155638	-3.1444	0.0016643	0.178378
ENSMUSG00000050447.16	Lypd6	680.7	-0.241787	0.0769078	-3.14385	0.00166738	0.178378
ENSMUSG00000039242.11	B3galnt2	446.558	0.252404	0.0804043	3.13918	0.00169421	0.180101
ENSMUSG00000074170.6	Plekhf1	98.4777	0.54723	0.174493	3.13611	0.00171202	0.18085
ENSMUSG00000003752.10	Itpkc	231.232	0.354043	0.113116	3.12992	0.00174855	0.183554
ENSMUSG00000034940.16	Synrg	2239.73	-0.126093	0.0403205	-3.12726	0.00176444	0.184071
ENSMUSG00000020659.17	Cbll1	478.774	0.258462	0.0828814	3.11846	0.001818	0.188489
ENSMUSG00000034832.16	Tet3	1649.08	0.299766	0.0962594	3.11415	0.00184479	0.190092
ENSMUSG00000022475.20	Hdac7	790.571	0.250386	0.0805062	3.11015	0.00186995	0.190349
ENSMUSG00000030401.17	Rtn2	2169.28	-0.17154	0.0551262	-3.11178	0.00185964	0.190349
ENSMUSG00000105368.2	Gm43759	54.4265	0.735301	0.237147	3.10062	0.00193119	0.195399
ENSMUSG00000005958.16	Ephb3	703.631	0.198797	0.0643962	3.0871	0.00202121	0.197139
ENSMUSG00000022323.12	Rida	474.352	-0.229153	0.0742057	-3.08808	0.00201454	0.197139
ENSMUSG00000024558.13	Mapk4	2027.92	-0.146004	0.0472796	-3.0881	0.0020144	0.197139
ENSMUSG00000049091.8	Sephs2	721.571	-0.230292	0.0744419	-3.09359	0.00197753	0.197139
ENSMUSG00000049538.15	Adamts16	80.4168	0.456321	0.147881	3.08573	0.00203054	0.197139
ENSMUSG00000059336.15	Slc14a1	166.952	0.350688	0.113394	3.09265	0.00198375	0.197139
ENSMUSG00000095366.3	Gm21860	120.571	-2.56143	0.830088	-3.08573	0.0020305	0.197139
ENSMUSG00000033016.17	Nfatc1	148.683	0.36307	0.118061	3.07526	0.00210316	0.203015
ENSMUSG00000018819.11	Lsp1	135.25	0.402812	0.13118	3.07068	0.00213574	0.204421
ENSMUSG00000032908.10	Sgpp2	534.222	-0.302036	0.0983897	-3.06979	0.00214207	0.204421
ENSMUSG00000086320.2	Gm12840	37.2929	1.26611	0.413093	3.06495	0.00217707	0.206588
ENSMUSG00000033326.16	Kdm4a	1396.87	0.159539	0.0520896	3.06277	0.00219297	0.206927
ENSMUSG00000026199.18	Ankzf1	577.36	0.213338	0.0696988	3.06086	0.00220702	0.20709
ENSMUSG00000008435.16	Rdh13	541.236	0.269555	0.08839	3.04961	0.00229138	0.210742
ENSMUSG00000020070.19	Rufy2	1799.18	0.180175	0.05919	3.04401	0.00233449	0.210742
ENSMUSG00000027522.16	Stx16	1943.07	0.126202	0.0414438	3.04514	0.00232574	0.210742
ENSMUSG00000032807.6	Alox12b	116.19	-0.506484	0.165987	-3.05135	0.00227814	0.210742
ENSMUSG00000034525.8	Ice1	3632.15	0.180899	0.0594577	3.04249	0.00234632	0.210742
ENSMUSG00000036902.12	Neto2	1951.49	-0.199369	0.0652858	-3.0538	0.00225966	0.210742
ENSMUSG00000078676.10	Casc3	1717.86	0.138439	0.0454329	3.0471	0.00231058	0.210742
ENSMUSG00000096768.9	Gm47283	467.336	-1.86943	0.614257	-3.04339	0.00233926	0.210742
ENSMUSG00000055333.15	Fat2	7.94161	-1.78693	0.587663	-3.04073	0.00236002	0.210846
ENSMUSG00000055538.8	Zcchc24	1895.94	0.173346	0.057095	3.03609	0.00239664	0.212984
ENSMUSG00000016526.9	Dyrk3	207.873	0.322337	0.106627	3.02303	0.00250257	0.217188
ENSMUSG00000030225.12	Dera	43.5198	0.665368	0.220027	3.02403	0.00249435	0.217188
ENSMUSG00000049164.8	Zfp518a	262.292	-0.272721	0.0900898	-3.02721	0.00246823	0.217188
ENSMUSG00000053166.15	Cdh22	917.072	-0.230799	0.0763652	-3.0223	0.0025086	0.217188
ENSMUSG00000078606.9	Gvin2	72.7887	1.1002	0.363976	3.02272	0.00250514	0.217188
ENSMUSG00000074896.4	Ifit3	175.063	-0.379762	0.125782	-3.01921	0.00253436	0.218293
ENSMUSG00000025815.14	Dhtkd1	168.8	0.330562	0.109664	3.0143	0.00257571	0.219823
ENSMUSG00000030059.16	Tmf1	776.43	-0.162397	0.0539359	-3.01093	0.00260447	0.219823
ENSMUSG00000030213.13	Atf7ip	2040.41	-0.130633	0.0433845	-3.01106	0.00260341	0.219823
ENSMUSG00000036555.15	Iqce	770.014	0.275846	0.0915667	3.01252	0.00259092	0.219823
ENSMUSG00000001521.13	Tulp3	454.595	0.296047	0.0985783	3.00316	0.0026719	0.222516
ENSMUSG00000060530.3	A930017M01Rik	401.425	0.225189	0.074996	3.00268	0.00267613	0.222516
ENSMUSG00000060733.14	Ipmk	755.548	0.25715	0.0855794	3.00481	0.00265746	0.222516
ENSMUSG00000103332.2	Pcdhga2	544.654	-0.232503	0.0775014	-2.99998	0.00269997	0.223392
ENSMUSG00000039512.13	Uhrf1bp1	752.546	0.171918	0.0573452	2.99795	0.00271803	0.223785
ENSMUSG00000036256.14	Igfbp7	251.132	-0.300409	0.100501	-2.9891	0.00279801	0.227031
ENSMUSG00000039621.14	Prex1	4390.24	-0.118212	0.0395404	-2.98966	0.00279292	0.227031
ENSMUSG00000039883.6	Lrrc17	98.3387	-0.723388	0.24189	-2.99056	0.00278466	0.227031
ENSMUSG00000049571.19	Cfap46	70.0345	0.646926	0.216672	2.98574	0.00282889	0.227375
ENSMUSG00000054387.14	Mdm4	1870.47	0.188548	0.0631504	2.9857	0.00282932	0.227375
ENSMUSG00000046605.15	B3gntl1	133.311	0.362926	0.121925	2.97662	0.00291441	0.229841
ENSMUSG00000061759.16	Armt1	577.803	-0.18327	0.0615704	-2.97659	0.00291475	0.229841
ENSMUSG00000104494.2	Gm37111	26.6527	-0.76728	0.257446	-2.98036	0.00287911	0.229841
ENSMUSG00000118029.2	AC132288.1	30.59	0.702011	0.235637	2.97921	0.00288992	0.229841
ENSMUSG00000055491.15	Pprc1	670.195	0.315301	0.106312	2.9658	0.00301892	0.235841
ENSMUSG00000118094.2	Gm52988	26.5558	-0.856348	0.288644	-2.9668	0.00300919	0.235841
ENSMUSG00000043090.19	Zfp866	600.415	0.224209	0.0756526	2.96366	0.00304	0.236388
ENSMUSG00000050721.10	Plekho2	496.415	-0.220012	0.0743781	-2.95802	0.00309623	0.239651
ENSMUSG00000030228.20	Pik3c2g	5.3823	1.93723	0.655364	2.95596	0.00311696	0.240149
ENSMUSG00000026181.14	Ppm1f	2217.66	0.210914	0.0714073	2.95367	0.00314015	0.240831
ENSMUSG00000054499.10	Dedd2	564.351	0.32212	0.1092	2.94981	0.00317973	0.242758
ENSMUSG00000059474.14	Mbtd1	578.423	0.213813	0.0725846	2.94571	0.00322217	0.244885
ENSMUSG00000053279.9	Aldh1a1	938.96	-0.421357	0.143377	-2.9388	0.0032949	0.249285
ENSMUSG00000015575.16	Atp6v0e	476.286	0.214945	0.0733856	2.92898	0.00340079	0.256142
ENSMUSG00000046287.8	Pnma3	456.345	0.319369	0.109124	2.92666	0.00342626	0.256908
ENSMUSG00000028909.18	Ptpru	1049.09	-0.210836	0.0722429	-2.91843	0.00351796	0.262611
ENSMUSG00000040430.19	Pitpnc1	1905.21	-0.194894	0.0669051	-2.91299	0.00357986	0.265467
ENSMUSG00000113167.2	Gm48482	54.4826	0.590299	0.202692	2.9123	0.00358782	0.265467
ENSMUSG00000022899.11	Slc15a2	536.557	0.301379	0.103683	2.90674	0.0036522	0.269045
ENSMUSG00000097277.8	2900076A07Rik	115.081	0.347247	0.119519	2.90537	0.00366821	0.269045
ENSMUSG00000040701.17	Ap1g2	111.168	0.537729	0.185218	2.90322	0.00369344	0.269717
ENSMUSG00000037747.10	Phyhipl	4028.97	-0.0872401	0.0300902	-2.89929	0.0037401	0.271942
ENSMUSG00000034663.14	Bmp2k	409.585	0.234653	0.0809762	2.8978	0.00375789	0.272059
ENSMUSG00000042726.15	Trafd1	1439.85	0.230808	0.0797672	2.89352	0.00380954	0.274614
ENSMUSG00000006276.11	Eps15l1	1320.85	0.144241	0.0498808	2.89171	0.00383146	0.274861
ENSMUSG00000025473.17	Adam8	77.3604	0.44266	0.15314	2.89055	0.0038457	0.274861
ENSMUSG00000027405.17	Nop56	1730.13	0.138377	0.0480046	2.88257	0.0039444	0.279536
ENSMUSG00000056999.17	Ide	1803.9	0.240705	0.0834968	2.88281	0.00394147	0.279536
ENSMUSG00000021068.18	Nin	1512.71	0.203174	0.0705428	2.88016	0.00397477	0.280463
ENSMUSG00000029482.5	Aacs	1197.52	0.183595	0.0637729	2.87888	0.00399087	0.280463
ENSMUSG00000027330.17	Cdc25b	430.303	0.21212	0.0738833	2.87102	0.0040915	0.281643
ENSMUSG00000031681.17	Smad1	486.866	0.233562	0.0813175	2.87222	0.00407596	0.281643
ENSMUSG00000038422.3	Hdhd3	93.3968	-0.485998	0.169143	-2.87329	0.00406221	0.281643
ENSMUSG00000090077.10	Lime1	592.863	0.228232	0.0794883	2.87127	0.00408826	0.281643
ENSMUSG00000050335.18	Lgals3	10.6503	1.28122	0.445585	2.87536	0.00403568	0.281643
ENSMUSG00000017978.19	Cadps2	2116.68	-0.285629	0.0997127	-2.86452	0.00417646	0.284519
ENSMUSG00000020181.19	Nav3	2233.82	0.1765	0.0616284	2.86394	0.00418411	0.284519
ENSMUSG00000035623.15	Rsf1	1350.71	0.153747	0.0536579	2.86532	0.00416583	0.284519
ENSMUSG00000022129.5	Dct	20.5796	1.48163	0.518608	2.85693	0.00427761	0.285632
ENSMUSG00000023030.17	Slc11a2	1286.03	0.134157	0.0469841	2.85537	0.00429862	0.285632
ENSMUSG00000024219.17	Anks1	873.352	0.208221	0.0729297	2.85509	0.00430251	0.285632
ENSMUSG00000026174.10	Cnot9	708.965	0.155506	0.0544193	2.85755	0.00426926	0.285632
ENSMUSG00000039801.8	Cplane1	1432.5	0.215459	0.0754246	2.85661	0.00428186	0.285632
ENSMUSG00000112280.2	A830082N09Rik	528.011	0.252614	0.0882881	2.86124	0.00421986	0.285632
ENSMUSG00000023336.7	Wfdc1	109.104	-0.39918	0.140464	-2.84187	0.00448491	0.29244
ENSMUSG00000032418.16	Me1	1195.25	-0.142543	0.0501136	-2.8444	0.00444945	0.29244
ENSMUSG00000033166.12	Dis3	369.31	0.220926	0.0777535	2.84136	0.00449211	0.29244
ENSMUSG00000039115.14	Itga9	262.191	-0.408782	0.143763	-2.84345	0.00446278	0.29244
ENSMUSG00000047036.9	Zfp445	4125.05	0.170999	0.0601349	2.84358	0.00446092	0.29244
ENSMUSG00000010044.13	Zmynd10	71.7553	0.778963	0.274396	2.83882	0.00452801	0.293086
ENSMUSG00000075327.11	Zbtb2	263.899	0.395761	0.139441	2.8382	0.00453693	0.293086
ENSMUSG00000017307.17	Acot8	197.126	-0.289794	0.102343	-2.8316	0.00463162	0.29579
ENSMUSG00000027397.15	Slc20a1	3623.24	0.142027	0.0501216	2.83365	0.00460195	0.29579
ENSMUSG00000069094.13	Pde7a	708.311	0.207686	0.0733252	2.83239	0.00462009	0.29579
ENSMUSG00000032641.19	Gpr19	312.738	0.314442	0.111549	2.81887	0.00481928	0.304972
ENSMUSG00000039990.17	Edrf1	623.32	0.243893	0.0865077	2.81932	0.00481249	0.304972
ENSMUSG00000078899.10	Gm4631	1781.8	-0.177871	0.0631158	-2.81817	0.00482988	0.304972
ENSMUSG00000034156.17	Tspoap1	9104.23	0.210616	0.0749035	2.81183	0.00492602	0.309878
ENSMUSG00000002055.10	Spag5	247.85	0.255612	0.0909957	2.80905	0.00496879	0.31026
ENSMUSG00000086596.3	Susd5	147.046	0.318192	0.113274	2.80903	0.00496903	0.31026
ENSMUSG00000028843.9	Sh3bgrl3	2085.88	-0.153855	0.0548529	-2.80487	0.00503368	0.312431
ENSMUSG00000030123.16	Plxnd1	2435.68	-0.36886	0.131529	-2.8044	0.00504101	0.312431
ENSMUSG00000025921.8	Rdh10	188.959	0.298618	0.106528	2.8032	0.00505978	0.312442
ENSMUSG00000025790.15	Slco3a1	688.098	-0.1932	0.0690851	-2.79656	0.00516501	0.31428
ENSMUSG00000026888.15	Grb14	401.786	-0.19952	0.0713367	-2.79688	0.00515984	0.31428
ENSMUSG00000031428.12	Zcchc18	7395.83	0.129849	0.0464293	2.7967	0.00516276	0.31428
ENSMUSG00000035790.16	Cep19	1157.91	-0.135365	0.0484236	-2.79543	0.00518312	0.31428
ENSMUSG00000049336.17	Tenm2	1428.58	0.378402	0.135247	2.79787	0.00514412	0.31428
ENSMUSG00000092341.4	Malat1	14796.4	0.350194	0.125594	2.78831	0.00529846	0.320118
ENSMUSG00000001986.17	Gria3	6963.14	0.133442	0.0480987	2.77434	0.00553131	0.320401
ENSMUSG00000006731.11	B4galnt1	3110.37	-0.097727	0.0352082	-2.77569	0.00550851	0.320401
ENSMUSG00000020038.11	Cry1	450.732	0.235383	0.0847423	2.77764	0.00547557	0.320401
ENSMUSG00000020527.15	Myo19	252.021	0.328084	0.118002	2.78033	0.00543035	0.320401
ENSMUSG00000023966.9	Rsph9	168.419	0.328747	0.117998	2.78603	0.00533574	0.320401
ENSMUSG00000024767.12	Otub1	4761.25	-0.100828	0.0362666	-2.7802	0.00543261	0.320401
ENSMUSG00000025213.12	Kazald1	125.337	-0.445431	0.160466	-2.77586	0.0055056	0.320401
ENSMUSG00000029191.17	Rfc1	860.65	-0.160641	0.0579239	-2.77331	0.00554899	0.320401
ENSMUSG00000032119.6	Hinfp	619.431	0.265069	0.0955831	2.77318	0.00555112	0.320401
ENSMUSG00000032394.7	Igdcc3	27.7681	0.67592	0.243414	2.77683	0.00548912	0.320401
ENSMUSG00000038252.14	Ncapd2	625.497	0.202905	0.0730241	2.7786	0.00545939	0.320401
ENSMUSG00000057715.14	A830018L16Rik	1919.08	-0.164085	0.0590937	-2.77669	0.00549149	0.320401
ENSMUSG00000078308.3	Gm47854	9.16576	-1.36107	0.489896	-2.77828	0.00546473	0.320401
ENSMUSG00000033102.16	Cdc14b	233.651	0.233913	0.0846273	2.76404	0.00570904	0.328387
ENSMUSG00000028226.16	Mmp16	514.359	-0.184879	0.0670716	-2.75645	0.0058433	0.332534
ENSMUSG00000038393.15	Txnip	460.027	0.251247	0.0911805	2.7555	0.00586032	0.332534
ENSMUSG00000042202.16	Slc35e2	1023.92	0.170167	0.0617338	2.75646	0.0058431	0.332534
ENSMUSG00000048385.10	Scrt1	3505.11	-0.221889	0.0804671	-2.75751	0.00582438	0.332534
ENSMUSG00000033502.16	Cdc14a	73.2623	0.434592	0.157819	2.75374	0.00589179	0.333194
ENSMUSG00000059810.19	Rgs3	641.32	-0.187064	0.0679912	-2.7513	0.00593592	0.334563
ENSMUSG00000024298.16	Zfp871	2727.84	0.189147	0.0687964	2.74937	0.00597094	0.335411
ENSMUSG00000000378.16	Ccm2	1323.33	-0.247069	0.0901368	-2.74104	0.00612445	0.335656
ENSMUSG00000020253.16	Ppm1m	342.259	-0.375074	0.136745	-2.74287	0.00609053	0.335656
ENSMUSG00000027694.10	Gm8325	62.1349	-0.643633	0.234217	-2.74802	0.00599571	0.335656
ENSMUSG00000032586.10	Traip	336.735	0.374804	0.136511	2.7456	0.00604012	0.335656
ENSMUSG00000037049.10	Smpd1	2775.82	-0.111947	0.0408212	-2.74238	0.00609954	0.335656
ENSMUSG00000038291.17	Snx25	1236.95	-0.180263	0.0657782	-2.74047	0.00613518	0.335656
ENSMUSG00000038550.11	Ciart	385.994	0.280863	0.102394	2.74297	0.00608871	0.335656
ENSMUSG00000060424.15	Pantr1	668.904	-0.246217	0.0897944	-2.74201	0.00610651	0.335656
ENSMUSG00000025081.14	Tdrd1	13.8199	-1.02696	0.375321	-2.73623	0.00621484	0.33891
ENSMUSG00000087679.3	Tmem250-ps	1834.39	-0.125738	0.0460479	-2.7306	0.00632197	0.343637
ENSMUSG00000078877.12	Gm14295	531.949	-0.254476	0.0932445	-2.72912	0.00635032	0.344064
ENSMUSG00000026516.9	Nvl	1772.69	0.206792	0.0758827	2.72515	0.00642728	0.346002
ENSMUSG00000032271.14	Nnmt	7.13491	1.42669	0.523486	2.72535	0.00642328	0.346002
ENSMUSG00000070420.5	Zscan25	314.844	-0.229019	0.0840812	-2.72379	0.0064538	0.346319
ENSMUSG00000035246.17	Pcyt1b	1343.32	-0.148995	0.0548098	-2.71841	0.00655969	0.350881
ENSMUSG00000028850.3	Gpatch3	110.462	-0.325337	0.119868	-2.71413	0.00664504	0.351367
ENSMUSG00000040938.17	Slc16a11	429.319	0.236483	0.0871421	2.71376	0.00665246	0.351367
ENSMUSG00000049600.9	Zbtb45	606.727	-0.177505	0.0653444	-2.71645	0.00659866	0.351367
ENSMUSG00000054717.8	Hmgb2	57.5058	0.493156	0.181595	2.7157	0.00661358	0.351367
ENSMUSG00000052293.15	Taf9	484.986	-0.204621	0.0754781	-2.711	0.00670808	0.353194
ENSMUSG00000028436.9	Dcaf12	1205.54	0.139723	0.0515663	2.70958	0.00673677	0.353596
ENSMUSG00000031585.14	Gtf2e2	272.537	0.226899	0.0838705	2.70535	0.00682324	0.356317
ENSMUSG00000033909.18	Usp36	1035.39	0.160359	0.0592831	2.70497	0.00683103	0.356317
ENSMUSG00000029402.9	Snrnp35	203.313	-0.275236	0.101951	-2.6997	0.0069401	0.358995
ENSMUSG00000091514.3	Gm17484	45.1335	-0.541059	0.200389	-2.70004	0.00693313	0.358995
ENSMUSG00000110390.2	Gm45869	54.5	0.521312	0.193122	2.6994	0.0069465	0.358995
ENSMUSG00000001128.8	Cfp	185.978	0.660806	0.244899	2.69828	0.00696985	0.359097
ENSMUSG00000074794.11	Arrdc3	1166.66	0.207801	0.0770422	2.69723	0.00699181	0.359127
ENSMUSG00000025576.18	Rbfox3	7449.06	-0.146529	0.0545631	-2.68549	0.00724246	0.362341
ENSMUSG00000026135.18	Zfp142	1064.66	0.173902	0.0647145	2.68722	0.007205	0.362341
ENSMUSG00000030720.17	Cln3	355.173	0.192856	0.0718063	2.68578	0.00723599	0.362341
ENSMUSG00000037275.15	Gemin5	677.368	0.150268	0.055913	2.68754	0.00719802	0.362341
ENSMUSG00000062296.9	Trank1	12414.6	0.189282	0.0702867	2.693	0.00708126	0.362341
ENSMUSG00000072623.7	Zfp9	559.672	0.181425	0.0675074	2.68748	0.00719932	0.362341
ENSMUSG00000074165.11	Zfp788	787.232	0.135386	0.0504193	2.6852	0.00724855	0.362341
ENSMUSG00000116358.2	Gm49450	1721.56	-0.364522	0.135667	-2.68689	0.00721202	0.362341
ENSMUSG00000087470.3	A630031M04Rik	6.39469	-1.48653	0.5522	-2.69201	0.0071023	0.362341
ENSMUSG00000002325.16	Irf9	238.255	0.339013	0.126465	2.68069	0.00734709	0.365094
ENSMUSG00000089756.3	Zfp966	189.774	-0.486277	0.181356	-2.68135	0.00733267	0.365094
ENSMUSG00000024013.16	Fgd2	160.664	0.300841	0.112299	2.67892	0.00738606	0.365948
ENSMUSG00000060579.14	Fhit	60.5871	-0.445937	0.166621	-2.67636	0.0074426	0.367664
ENSMUSG00000036273.16	Lrrk2	1971.26	-0.262402	0.0981219	-2.67424	0.00748977	0.36891
ENSMUSG00000041415.11	Dicer1	1450.15	0.181475	0.0678875	2.67318	0.00751361	0.369002
ENSMUSG00000024065.9	Ehd3	2361.74	-0.115987	0.0435114	-2.66567	0.00768356	0.376248
ENSMUSG00000063511.12	Snrnp70	7438.9	0.213787	0.0802825	2.66294	0.00774612	0.378209
ENSMUSG00000035262.6	Amh	19.9546	0.864377	0.324731	2.66182	0.00777186	0.378366
ENSMUSG00000107451.2	Gm44421	53.429	0.483425	0.181756	2.65974	0.00782003	0.37961
ENSMUSG00000020400.18	Tnip1	689.158	-0.153717	0.0578541	-2.65697	0.00788465	0.381644
ENSMUSG00000001021.14	S100a3	13.6671	-0.950109	0.358038	-2.65366	0.00796249	0.384305
ENSMUSG00000024317.16	Rnf138	270.516	0.20843	0.0786086	2.65149	0.0080138	0.385673
ENSMUSG00000041377.13	Ninj2	36.8447	-0.622424	0.234939	-2.6493	0.00806586	0.387069
ENSMUSG00000015697.15	Setdb1	1161.07	0.17416	0.0658546	2.64461	0.00817851	0.389139
ENSMUSG00000054455.6	Vapb	3775.22	-0.111294	0.0420785	-2.64493	0.0081709	0.389139
ENSMUSG00000078898.10	Zfp968	69.3792	-0.579693	0.219135	-2.64536	0.00816029	0.389139
ENSMUSG00000000568.16	Hnrnpd	2946.26	0.134251	0.0508788	2.63865	0.00832365	0.392756
ENSMUSG00000022974.13	Paxbp1	1071.98	0.204088	0.0773344	2.63903	0.00831434	0.392756
ENSMUSG00000027203.16	Dut	418.125	-0.185679	0.070446	-2.63576	0.00839482	0.392756
ENSMUSG00000028521.18	Slc35d1	276.509	0.274228	0.104009	2.63659	0.00837442	0.392756
ENSMUSG00000049092.12	Gpr137c	863.907	0.186397	0.0706421	2.6386	0.00832479	0.392756
ENSMUSG00000097496.2	Gm26653	12.7801	-1.12637	0.427197	-2.63667	0.00837254	0.392756
ENSMUSG00000002625.11	Akap8l	2889.79	0.226155	0.0858405	2.63459	0.0084238	0.393017
ENSMUSG00000035696.16	Rnf38	1322.2	0.107449	0.0408267	2.63183	0.00849254	0.395127
ENSMUSG00000022914.18	Brwd1	2967.65	-0.144997	0.0551165	-2.63073	0.00852019	0.395318
ENSMUSG00000040565.9	Btaf1	1201.58	0.303473	0.115407	2.62958	0.00854895	0.39556
ENSMUSG00000018654.18	Ikzf1	116.779	0.361464	0.137733	2.62438	0.00868074	0.400554
ENSMUSG00000015748.14	Prpf3	409.555	0.247476	0.0946101	2.61575	0.00890323	0.403069
ENSMUSG00000022040.9	Ephx2	420.964	-0.18952	0.0723432	-2.61974	0.0087998	0.403069
ENSMUSG00000033405.5	Nudt15	169.579	-0.3402	0.129845	-2.62004	0.00879191	0.403069
ENSMUSG00000035697.15	Arhgap45	181	0.290676	0.111039	2.61777	0.00885059	0.403069
ENSMUSG00000047454.13	Gphn	1785.74	-0.104779	0.0400278	-2.61766	0.00885359	0.403069
ENSMUSG00000089809.10	Rasgef1b	1847.68	-0.291778	0.111513	-2.61654	0.00888258	0.403069
ENSMUSG00000111990.2	Gm47033	35.7624	0.706085	0.269772	2.61734	0.00886184	0.403069
ENSMUSG00000066571.14	Garre1	985.116	0.153387	0.0586731	2.61427	0.00894177	0.403726
ENSMUSG00000027350.9	Chgb	8983.78	-0.15141	0.0579449	-2.613	0.00897522	0.404149
ENSMUSG00000038866.16	Zcchc2	792.545	0.185496	0.0710295	2.61153	0.00901371	0.404798
ENSMUSG00000030726.17	Pold3	564.727	0.159851	0.0612754	2.60873	0.00908796	0.407044
ENSMUSG00000021936.15	Mapk8	3189.29	0.158214	0.060789	2.60268	0.00924992	0.408052
ENSMUSG00000023072.15	Cep89	292.008	0.229491	0.0880493	2.60639	0.00915025	0.408052
ENSMUSG00000024045.7	Akap8	1997.44	0.202038	0.077634	2.60244	0.00925625	0.408052
ENSMUSG00000024268.17	Celf4	10110.3	0.136246	0.0523249	2.60384	0.00921852	0.408052
ENSMUSG00000045731.7	Pnoc	165.199	0.254216	0.0976506	2.60333	0.00923238	0.408052
ENSMUSG00000097042.3	Gm17491	57.3122	0.467453	0.179403	2.60561	0.00917111	0.408052
ENSMUSG00000031832.16	Taf1c	369.464	0.235398	0.0905284	2.60027	0.009315	0.408498
ENSMUSG00000039960.6	Rhou	1092.37	0.178916	0.0687865	2.60104	0.00929422	0.408498
ENSMUSG00000030761.17	Myo7a	527.961	0.186801	0.0718646	2.59935	0.00934002	0.408529
ENSMUSG00000038963.16	Slco4a1	73.5771	0.444372	0.171156	2.59631	0.00942317	0.41003
ENSMUSG00000041762.17	Gpr155	1714.26	-0.226362	0.0871769	-2.59658	0.00941559	0.41003
ENSMUSG00000036281.14	Snapc4	996.235	0.201006	0.0775921	2.59055	0.0095824	0.415881
ENSMUSG00000000805.19	Car4	373.371	-0.287724	0.111264	-2.58595	0.0097111	0.418844
ENSMUSG00000040877.17	Wdr25	190.143	-0.248858	0.0962535	-2.58544	0.00972548	0.418844
ENSMUSG00000079553.12	Kifc1	37.5404	0.601689	0.23258	2.58702	0.00968095	0.418844
ENSMUSG00000022061.9	Nkx3-1	23.7832	-0.821018	0.317964	-2.58211	0.0098198	0.420804
ENSMUSG00000075415.14	Fnbp1	3615.11	0.137207	0.0531387	2.58207	0.00982111	0.420804
ENSMUSG00000010051.16	Hyal1	108.502	0.608377	0.235786	2.58021	0.00987402	0.421995
ENSMUSG00000008658.17	Rbfox1	5847.46	-0.180556	0.0700365	-2.57803	0.00993664	0.422113
ENSMUSG00000025036.8	Sfxn2	171.501	0.327935	0.127312	2.57584	0.00999981	0.422113
ENSMUSG00000027313.4	Chac1	181.113	-0.299871	0.116337	-2.5776	0.00994893	0.422113
ENSMUSG00000030226.13	Lmo3	3088.7	-0.357096	0.138638	-2.57574	0.0100024	0.422113
ENSMUSG00000053465.7	Hs6st3	228.772	-0.404224	0.156847	-2.57719	0.00996078	0.422113
ENSMUSG00000040606.15	Kazn	2497.03	-0.194805	0.0756849	-2.5739	0.0100561	0.422408
ENSMUSG00000101860.5	Mindy4b-ps	26.6342	-0.802769	0.311904	-2.57377	0.0100597	0.422408
ENSMUSG00000050567.17	Maml1	342.639	0.256697	0.0998275	2.57141	0.0101285	0.424235
ENSMUSG00000015950.14	Ncf1	148.647	0.283222	0.110511	2.56283	0.0103823	0.426542
ENSMUSG00000041935.11	AW549877	1785.2	0.137556	0.0535962	2.56652	0.0102725	0.426542
ENSMUSG00000046329.15	Slc25a23	10536.2	-0.0999659	0.0389908	-2.56383	0.0103524	0.426542
ENSMUSG00000047789.6	Slc38a9	533.153	0.191611	0.0747699	2.56268	0.0103867	0.426542
ENSMUSG00000074264.13	Amy1	414.212	0.36503	0.142279	2.56559	0.0103	0.426542
ENSMUSG00000075590.5	Nrbp2	2780.76	0.186331	0.0726776	2.5638	0.0103534	0.426542
ENSMUSG00000105632.2	Gm43272	76.056	0.402019	0.156666	2.56609	0.0102852	0.426542
ENSMUSG00000111792.2	Gm33858	5.72529	-1.97258	0.769672	-2.56288	0.0103808	0.426542
ENSMUSG00000022443.18	Myh9	2139.96	0.188442	0.0736139	2.55987	0.0104712	0.428962
ENSMUSG00000035064.18	Eef2k	933.996	0.135585	0.0529929	2.55854	0.0105111	0.42955
ENSMUSG00000037211.13	Spry1	175.558	-0.272534	0.106686	-2.55454	0.0106329	0.433472
ENSMUSG00000062488.10	Ifit3b	103.586	-0.381654	0.149615	-2.55091	0.0107442	0.435891
ENSMUSG00000117098.2	Gm49909	762.218	-0.329028	0.128946	-2.55168	0.0107206	0.435891
ENSMUSG00000021891.9	Mettl6	461.754	0.168867	0.0662621	2.54847	0.0108196	0.436405
ENSMUSG00000037815.8	Ctnna1	1591.37	-0.155317	0.060957	-2.54798	0.0108348	0.436405
ENSMUSG00000054931.8	Zkscan4	94.6129	-0.415938	0.163193	-2.54876	0.0108108	0.436405
ENSMUSG00000037697.20	Ddhd1	1722.58	-0.173794	0.0682725	-2.54559	0.0109093	0.437308
ENSMUSG00000044447.6	Dock5	309.996	-0.244758	0.0961294	-2.54614	0.0108923	0.437308
ENSMUSG00000036676.15	Tmtc3	378.254	0.214199	0.0843612	2.53907	0.0111147	0.44448
ENSMUSG00000032437.11	Stt3b	2272.23	-0.148136	0.0583777	-2.53754	0.0111635	0.445372
ENSMUSG00000117113.2	Gm49883	102.708	0.412574	0.162781	2.53453	0.0112599	0.448154
ENSMUSG00000027227.8	Sord	472.017	-0.209752	0.0829364	-2.52907	0.0114365	0.454108
ENSMUSG00000016194.15	Hsd11b1	252.078	-0.390627	0.154545	-2.5276	0.0114847	0.4545
ENSMUSG00000037735.8	2810032G03Rik	246.082	-0.229464	0.0908255	-2.52643	0.011523	0.4545
ENSMUSG00000042210.18	Abhd14a	538.872	-0.287924	0.113971	-2.52629	0.0115276	0.4545
ENSMUSG00000030048.6	Gkn3	40.3816	-0.655438	0.259721	-2.52362	0.0116152	0.456882
ENSMUSG00000021823.11	Vcl	879.283	0.18938	0.0752035	2.51824	0.0117944	0.459091
ENSMUSG00000024095.16	Hnrnpll	1271.5	0.122867	0.0487859	2.5185	0.0117857	0.459091
ENSMUSG00000027936.19	Crtc2	642.043	0.219766	0.0872491	2.51884	0.0117743	0.459091
ENSMUSG00000029599.14	Ddx54	1205.51	-0.125643	0.0499617	-2.51478	0.0119106	0.459091
ENSMUSG00000033854.11	Kcnk10	182.711	0.236331	0.0939843	2.51458	0.0119173	0.459091
ENSMUSG00000038685.19	Rtel1	495.808	0.24042	0.0955855	2.51524	0.0118952	0.459091
ENSMUSG00000047098.19	Rnf31	595.848	0.181359	0.0720594	2.5168	0.0118426	0.459091
ENSMUSG00000063856.9	Gpx1	1146.26	-0.20238	0.0803071	-2.52008	0.0117329	0.459091
ENSMUSG00000072501.6	Phf20l1	1832.64	0.129178	0.0513057	2.51781	0.0118086	0.459091
ENSMUSG00000026479.14	Lamc2	364.416	0.255293	0.101639	2.51177	0.0120129	0.461712
ENSMUSG00000030779.17	Rbbp6	2050.74	0.095996	0.0382482	2.50982	0.0120794	0.463208
ENSMUSG00000070803.7	Cited4	116.264	-0.335887	0.133896	-2.50858	0.0121219	0.463781
ENSMUSG00000041096.14	Tspyl2	1981.35	0.161567	0.0644688	2.50613	0.0122061	0.465129
ENSMUSG00000065947.1	mt-Nd4l	2556.47	-0.229601	0.0916225	-2.50594	0.0122125	0.465129
ENSMUSG00000020184.16	Mdm2	850.999	0.146803	0.0587736	2.49777	0.0124977	0.469574
ENSMUSG00000033632.17	AW554918	310.443	0.193534	0.0775066	2.497	0.012525	0.469574
ENSMUSG00000042569.14	Dhrs7b	434.048	-0.163294	0.0653704	-2.49798	0.0124905	0.469574
ENSMUSG00000047428.15	Dlk2	638.728	0.161778	0.0647036	2.50029	0.0124092	0.469574
ENSMUSG00000067787.11	Blcap	2007.71	0.123481	0.0494338	2.4979	0.0124932	0.469574
ENSMUSG00000068394.5	Cep152	86.9424	0.342916	0.137143	2.50044	0.012404	0.469574
ENSMUSG00000112640.2	Gm32687	77.2288	-0.65664	0.262816	-2.49848	0.0124728	0.469574
ENSMUSG00000030321.16	Efcab12	95.9346	-0.359624	0.144098	-2.49568	0.0125714	0.470267
ENSMUSG00000000787.13	Ddx3x	5744.39	-0.10897	0.043692	-2.49404	0.0126297	0.470353
ENSMUSG00000031431.14	Tsc22d3	1600.38	0.251747	0.100935	2.49415	0.012626	0.470353
ENSMUSG00000041328.17	Pcf11	975.414	0.252213	0.101175	2.49283	0.0126728	0.470914
ENSMUSG00000015087.15	Rabl6	3751.15	-0.0879282	0.0353825	-2.48507	0.0129525	0.477574
ENSMUSG00000020134.14	Peli1	848.172	0.245148	0.0988146	2.48089	0.0131057	0.477574
ENSMUSG00000022658.11	Tagln3	6061.89	-0.120438	0.0485026	-2.48313	0.0130234	0.477574
ENSMUSG00000028648.14	Ndufs5	1327.79	-0.153889	0.0619963	-2.48223	0.0130562	0.477574
ENSMUSG00000031105.17	Slc25a14	1041.68	-0.124265	0.0499689	-2.48685	0.0128878	0.477574
ENSMUSG00000033790.12	Tubgcp5	646.833	-0.166056	0.066955	-2.48012	0.0131339	0.477574
ENSMUSG00000036197.17	Gxylt1	379.898	0.208436	0.0841343	2.47742	0.0132337	0.477574
ENSMUSG00000036372.15	Tmem258	391.055	-0.185702	0.0749564	-2.47747	0.0132318	0.477574
ENSMUSG00000044477.13	Zfand3	1688.74	-0.0995069	0.0400721	-2.4832	0.0130209	0.477574
ENSMUSG00000045211.6	Nudt18	961.401	0.190628	0.0769609	2.47694	0.0132514	0.477574
ENSMUSG00000064356.1	mt-Atp8	9954.7	-0.29145	0.1177	-2.47621	0.0132786	0.477574
ENSMUSG00000093908.3	Gm5784	48.9131	-0.525752	0.212106	-2.47873	0.0131853	0.477574
ENSMUSG00000093954.9	Gm16867	423.13	-0.392852	0.158479	-2.47889	0.0131791	0.477574
ENSMUSG00000095115.3	Itpripl2	136.717	-0.309711	0.124825	-2.48117	0.0130951	0.477574
ENSMUSG00000086914.2	Gm16124	9.26925	-1.06792	0.429948	-2.48383	0.0129979	0.477574
ENSMUSG00000022076.11	Klhl1	126.174	-0.387276	0.156516	-2.47435	0.0133478	0.479037
ENSMUSG00000040721.10	Zfhx2	1798.08	0.211673	0.0856059	2.47265	0.0134117	0.480014
ENSMUSG00000086181.2	C230034O21Rik	44.0324	-0.568174	0.229834	-2.4721	0.0134322	0.480014
ENSMUSG00000070709.13	Zfp974	182.933	0.229552	0.0929883	2.46861	0.0135639	0.483693
ENSMUSG00000001157.14	Gmcl1	611.182	0.150827	0.0611571	2.46622	0.0136546	0.485087
ENSMUSG00000053128.16	Rnf26	824.004	-0.188447	0.0764161	-2.46606	0.0136608	0.485087
ENSMUSG00000037251.6	Pomk	797.344	-0.12757	0.0517551	-2.46488	0.0137058	0.48566
ENSMUSG00000000365.10	Rnf17	23.6135	-0.664046	0.270678	-2.45327	0.0141563	0.485711
ENSMUSG00000020903.14	Stx8	388.378	-0.176005	0.0718765	-2.44872	0.0143366	0.485711
ENSMUSG00000021719.10	Rgs7bp	9575.14	-0.178937	0.0729293	-2.45357	0.0141445	0.485711
ENSMUSG00000021738.6	Atxn7	670.536	0.202698	0.0824059	2.45975	0.0139035	0.485711
ENSMUSG00000021916.17	Glt8d1	591.509	0.226668	0.0925242	2.44982	0.0142926	0.485711
ENSMUSG00000022110.14	Sucla2	3100.64	-0.131093	0.053571	-2.44709	0.0144013	0.485711
ENSMUSG00000023092.17	Fhl1	1943.49	0.197042	0.0804002	2.45077	0.0142552	0.485711
ENSMUSG00000024064.15	Galnt14	569.939	-0.174421	0.0708091	-2.46325	0.0137683	0.485711
ENSMUSG00000024654.9	Asrgl1	4229.89	-0.100408	0.0409245	-2.45348	0.0141481	0.485711
ENSMUSG00000025425.19	St8sia5	1425.36	-0.184466	0.0751	-2.45627	0.0140388	0.485711
ENSMUSG00000031993.8	Snx19	2286.08	-0.0942949	0.0385042	-2.44895	0.0143273	0.485711
ENSMUSG00000036779.13	Tent4b	1078.4	0.138625	0.056356	2.45982	0.0139008	0.485711
ENSMUSG00000048379.10	Socs4	360.694	0.19775	0.0806411	2.45222	0.0141977	0.485711
ENSMUSG00000049521.3	Cdc42ep1	520.457	-0.180114	0.0735964	-2.44733	0.014392	0.485711
ENSMUSG00000050954.16	Zfp169	267.221	0.342481	0.139333	2.45801	0.0139709	0.485711
ENSMUSG00000054611.18	Kdm2a	2457.6	0.153073	0.0622944	2.45725	0.0140004	0.485711
ENSMUSG00000057103.12	Nat8f1	192.603	-0.230641	0.0938853	-2.45662	0.0140251	0.485711
ENSMUSG00000061207.12	Stk19	576.301	0.186728	0.0761376	2.4525	0.0141866	0.485711
ENSMUSG00000066191.13	Anks6	302.811	0.212733	0.0863539	2.46351	0.0137585	0.485711
ENSMUSG00000066892.15	Fbxl12	344.495	0.244255	0.0997753	2.44806	0.0143629	0.485711
ENSMUSG00000068876.17	Cgn	134.578	0.341591	0.139011	2.45729	0.013999	0.485711
ENSMUSG00000085894.2	Gm15832	49.9504	0.522549	0.212462	2.45949	0.0139135	0.485711
ENSMUSG00000098134.2	Rnf113a2	156.482	-0.290259	0.117927	-2.46134	0.013842	0.485711
ENSMUSG00000103928.2	Gm37893	62.4695	0.486239	0.198335	2.45161	0.0142219	0.485711
ENSMUSG00000008822.16	Acyp1	287.31	-0.248627	0.101755	-2.4434	0.0145497	0.486245
ENSMUSG00000032913.14	Lrig2	871.895	0.135144	0.0553166	2.4431	0.0145619	0.486245
ENSMUSG00000052730.8	Gm5111	5.80888	-1.41851	0.580484	-2.44367	0.0145389	0.486245
ENSMUSG00000111765.2	Gm10635	101.443	0.379286	0.15516	2.44448	0.014506	0.486245
ENSMUSG00000115018.3	Ndor1	71.1326	0.680078	0.27831	2.4436	0.0145414	0.486245
ENSMUSG00000022300.11	Dcaf13	571.7	0.169042	0.0692812	2.43994	0.0146899	0.488576
ENSMUSG00000030880.15	Polr3e	951.808	0.149848	0.0614114	2.44007	0.0146846	0.488576
ENSMUSG00000021023.15	Prorp	121.206	-0.346591	0.142163	-2.43798	0.0147696	0.489869
ENSMUSG00000022704.17	Qtrt2	350.805	0.238353	0.0977836	2.43755	0.0147871	0.489869
ENSMUSG00000062729.13	Ppox	558.171	0.175935	0.072199	2.43681	0.0148176	0.489914
ENSMUSG00000055430.5	Nap1l5	5507.36	0.150605	0.0618837	2.43369	0.014946	0.491257
ENSMUSG00000097487.8	Ptges3l	49.175	-0.507357	0.208375	-2.43483	0.0148988	0.491257
ENSMUSG00000108616.2	Gm35040	1013.86	-0.19915	0.0818141	-2.43418	0.0149257	0.491257
ENSMUSG00000026784.15	Pdss1	192.75	0.265127	0.109164	2.42869	0.0151534	0.496403
ENSMUSG00000106825.2	2510016D11Rik	19.1256	0.67864	0.279449	2.4285	0.0151616	0.496403
ENSMUSG00000004233.15	Wars2	169.943	0.242803	0.100211	2.42293	0.0153961	0.501149
ENSMUSG00000036046.15	5031439G07Rik	3958.15	0.12467	0.0514363	2.42378	0.0153601	0.501149
ENSMUSG00000091345.10	Col6a5	58.1315	1.91777	0.791453	2.4231	0.0153888	0.501149
ENSMUSG00000041609.17	Bicdl1	1353.88	0.132849	0.0548717	2.42108	0.0154745	0.502726
ENSMUSG00000073877.11	Gm13306	297.254	0.279572	0.115524	2.42004	0.0155187	0.50319
ENSMUSG00000034055.17	Phka1	515.384	-0.191133	0.0790248	-2.41864	0.0155786	0.503805
ENSMUSG00000085558.8	4930412C18Rik	47.2302	-0.449552	0.185904	-2.4182	0.0155977	0.503805
ENSMUSG00000061758.14	Akr1b10	320.402	-0.203723	0.0843392	-2.41552	0.0157128	0.50655
ENSMUSG00000024790.9	Sac3d1	266.941	-0.246013	0.101937	-2.41339	0.0158049	0.507571
ENSMUSG00000047412.17	Zbtb44	544.692	0.184767	0.0765571	2.41345	0.0158022	0.507571
ENSMUSG00000000594.8	Gm2a	1387.5	-0.126042	0.0522552	-2.41204	0.0158634	0.508476
ENSMUSG00000000001.5	Gnai3	722.607	0.21515	0.0893581	2.40773	0.0160519	0.508953
ENSMUSG00000006205.14	Htra1	2439.97	-0.127906	0.0530936	-2.40907	0.0159934	0.508953
ENSMUSG00000021635.15	Rad17	319.985	0.196639	0.0818162	2.40342	0.0162425	0.508953
ENSMUSG00000032498.10	Mlh1	230.476	-0.467769	0.19462	-2.40351	0.0162387	0.508953
ENSMUSG00000035048.14	Anapc13	316.957	-0.199437	0.0828797	-2.40634	0.0161132	0.508953
ENSMUSG00000036036.16	Zfp57	158.566	0.36643	0.152519	2.40252	0.0162828	0.508953
ENSMUSG00000037526.8	Atg14	571.995	0.150865	0.0627994	2.40233	0.0162908	0.508953
ENSMUSG00000039304.12	Tnfsf10	46.1809	-0.593124	0.246942	-2.40187	0.0163114	0.508953
ENSMUSG00000039985.15	Sinhcaf	31.0884	0.604182	0.251597	2.40139	0.0163328	0.508953
ENSMUSG00000043964.15	Orai3	380.298	-0.196339	0.0817234	-2.40248	0.0162843	0.508953
ENSMUSG00000048978.15	Nrsn1	7812.41	-0.0936082	0.0389027	-2.40621	0.0161188	0.508953
ENSMUSG00000074064.7	Mlycd	544.613	-0.166906	0.069496	-2.40167	0.0163206	0.508953
ENSMUSG00000086810.2	Gm13110	27.9081	0.62026	0.258057	2.40357	0.0162357	0.508953
ENSMUSG00000090069.3	E430024P14Rik	81.3998	0.353567	0.14679	2.40865	0.0160116	0.508953
ENSMUSG00000103037.2	Pcdhgb1	327.683	-0.355504	0.147965	-2.40262	0.0162779	0.508953
ENSMUSG00000000562.6	Adora3	24.7686	0.685393	0.285838	2.39784	0.0164921	0.50968
ENSMUSG00000022311.16	Csmd3	898.184	0.19109	0.0796452	2.39926	0.016428	0.50968
ENSMUSG00000034724.19	Cnot6l	1089.18	0.15368	0.0640783	2.39831	0.0164709	0.50968
ENSMUSG00000040943.13	Tet2	932.662	0.153237	0.0638955	2.39825	0.0164736	0.50968
ENSMUSG00000061028.8	Clasrp	1245.25	0.176064	0.073437	2.39749	0.0165078	0.50968
ENSMUSG00000022013.5	Dnajc15	1386.05	-0.139829	0.0585666	-2.38751	0.0169627	0.511228
ENSMUSG00000028538.13	St3gal3	1141.29	-0.123286	0.05162	-2.38835	0.0169244	0.511228
ENSMUSG00000028873.17	Cdca8	27.7349	0.603989	0.25245	2.39251	0.0167335	0.511228
ENSMUSG00000030189.16	Ybx3	543.53	0.162221	0.067927	2.38816	0.0169329	0.511228
ENSMUSG00000031066.11	Usp11	3553.32	0.155078	0.0648122	2.39274	0.0167232	0.511228
ENSMUSG00000031673.7	Cdh11	1498.96	0.18378	0.0769866	2.38717	0.0169785	0.511228
ENSMUSG00000031753.17	Cog4	1150.02	-0.131051	0.0547147	-2.39517	0.0166128	0.511228
ENSMUSG00000032667.18	Pon2	971.618	0.130969	0.0547706	2.39123	0.016792	0.511228
ENSMUSG00000047606.5	Ankrd34c	372.485	-0.356327	0.149057	-2.39054	0.0168235	0.511228
ENSMUSG00000048118.18	Arid4a	916.319	0.190592	0.0797671	2.38936	0.016878	0.511228
ENSMUSG00000062961.8	Ccdc177	371.867	-0.239054	0.100146	-2.38705	0.0169841	0.511228
ENSMUSG00000073418.5	C4b	740.647	0.305921	0.128158	2.38706	0.0169838	0.511228
ENSMUSG00000079334.9	Naa80	274.468	-0.235521	0.0986451	-2.38756	0.0169607	0.511228
ENSMUSG00000109394.3	A230057D06Rik	314.183	0.363389	0.152172	2.38802	0.0169395	0.511228
ENSMUSG00000022054.12	Nefm	4892.76	-0.278416	0.116674	-2.38627	0.0170203	0.511399
ENSMUSG00000023249.16	Parp3	127.895	0.288443	0.121088	2.38209	0.0172145	0.511743
ENSMUSG00000023473.14	Celsr3	3151.43	0.213625	0.0896678	2.38241	0.0171998	0.511743
ENSMUSG00000042408.14	Zmym6	984.135	0.182079	0.0764075	2.383	0.0171721	0.511743
ENSMUSG00000054091.10	1810037I17Rik	819.158	-0.129251	0.0542263	-2.38355	0.0171463	0.511743
ENSMUSG00000108880.2	Gm44560	64.6239	0.394058	0.165393	2.38256	0.017193	0.511743
ENSMUSG00000114309.2	Gm48295	28.1599	-0.657995	0.276097	-2.38321	0.0171626	0.511743
ENSMUSG00000111202.2	Gm48275	36.4513	-0.485141	0.203876	-2.37959	0.0173321	0.514327
ENSMUSG00000049184.7	Purg	344.721	0.263049	0.110579	2.37883	0.0173676	0.514474
ENSMUSG00000002825.9	Qtrt1	223.342	0.247258	0.104004	2.37739	0.0174357	0.514826
ENSMUSG00000020482.5	Ccdc117	469.206	0.429394	0.180624	2.37728	0.0174408	0.514826
ENSMUSG00000047766.16	Lrrc49	1832.72	-0.122953	0.0517373	-2.37649	0.0174784	0.51503
ENSMUSG00000041215.17	Yeats2	830.241	0.207145	0.0872421	2.37437	0.0175789	0.516607
ENSMUSG00000104346.2	Pcdhga3	619.29	-0.200912	0.0846429	-2.37365	0.0176133	0.516607
ENSMUSG00000107023.3	Gm42715	233.177	0.390439	0.164505	2.37342	0.0176242	0.516607
ENSMUSG00000092274.4	Neat1	2549.12	0.215651	0.0908866	2.37274	0.0176566	0.516654
ENSMUSG00000103436.2	Gm36995	422.121	0.258096	0.108859	2.37091	0.0177442	0.518317
ENSMUSG00000038286.12	Bphl	464.865	-0.177184	0.0747801	-2.3694	0.0178168	0.519534
ENSMUSG00000034648.10	Lrrn1	1345.48	-0.122895	0.0518905	-2.36835	0.0178676	0.520111
ENSMUSG00000022601.12	Zbtb11	1326.38	0.144019	0.0609007	2.36481	0.0180393	0.522871
ENSMUSG00000027774.17	Gfm1	1120.37	-0.11959	0.0505914	-2.36383	0.0180869	0.522871
ENSMUSG00000034893.10	Cog3	907.405	0.136697	0.0578236	2.36403	0.0180771	0.522871
ENSMUSG00000042870.16	Tom1	981.011	-0.112285	0.0474941	-2.36418	0.0180701	0.522871
ENSMUSG00000024404.8	Riok3	1508.36	0.100572	0.0425645	2.36282	0.0181365	0.523405
ENSMUSG00000020638.9	Cmpk2	587.471	-0.144556	0.0613405	-2.35661	0.0184424	0.525013
ENSMUSG00000022095.10	Fam160b2	1471.26	0.152598	0.0646341	2.36095	0.018228	0.525013
ENSMUSG00000028017.8	Egf	40.402	-0.542925	0.230332	-2.35714	0.0184163	0.525013
ENSMUSG00000033904.17	Ccp110	1920.01	0.115589	0.0490406	2.357	0.0184234	0.525013
ENSMUSG00000057667.8	Bloc1s3	213.95	-0.224102	0.0950022	-2.35891	0.0183286	0.525013
ENSMUSG00000060671.13	Atp8b2	2330.49	0.172508	0.0731565	2.35808	0.01837	0.525013
ENSMUSG00000078584.10	AU022252	870.826	-0.125728	0.0533158	-2.35817	0.0183653	0.525013
ENSMUSG00000078886.13	Gm2026	458.975	-0.326764	0.138638	-2.35696	0.0184251	0.525013
ENSMUSG00000005687.15	Bcas2	1041.88	0.133721	0.0568057	2.354	0.0185726	0.525683
ENSMUSG00000013698.13	Pea15a	11300.9	0.103116	0.0438115	2.35363	0.0185911	0.525683
ENSMUSG00000040820.17	Hlcs	403.024	-0.218353	0.0927398	-2.35447	0.0185494	0.525683
ENSMUSG00000069049.12	Eif2s3y	808.682	0.22645	0.0961684	2.35472	0.0185367	0.525683
ENSMUSG00000001017.16	Chtop	3709.76	-0.25434	0.10851	-2.34393	0.0190817	0.526633
ENSMUSG00000002984.18	Tomm40	1457.13	-0.102106	0.0435242	-2.34596	0.0189782	0.526633
ENSMUSG00000020674.18	Pxdn	1941.12	0.193972	0.0826428	2.34711	0.0189198	0.526633
ENSMUSG00000024542.10	Cep192	208.375	0.313768	0.133874	2.34375	0.0190908	0.526633
ENSMUSG00000029823.17	Luc7l2	3220.83	0.140357	0.0598358	2.34571	0.0189911	0.526633
ENSMUSG00000030309.17	Caprin2	204.594	0.288761	0.122816	2.35117	0.0187147	0.526633
ENSMUSG00000030680.7	Pagr1a	104.562	-0.614983	0.262345	-2.34418	0.019069	0.526633
ENSMUSG00000036264.10	Fstl4	700.627	-0.210093	0.0894916	-2.34763	0.0188935	0.526633
ENSMUSG00000038271.18	Iffo1	1243.3	0.128252	0.0546921	2.34497	0.0190284	0.526633
ENSMUSG00000039879.10	Heca	814.159	0.124926	0.0532811	2.34465	0.0190448	0.526633
ENSMUSG00000040653.7	Ppp1r14c	232.68	0.228616	0.0975463	2.34367	0.019095	0.526633
ENSMUSG00000041297.9	Cdk13	1235.44	0.0988588	0.0421733	2.34411	0.0190725	0.526633
ENSMUSG00000041471.10	Shld2	98.8215	-0.306082	0.130121	-2.35229	0.0186582	0.526633
ENSMUSG00000044080.10	S100a1	1071.01	-0.306323	0.130638	-2.34482	0.0190364	0.526633
ENSMUSG00000085334.8	Gm12940	488.529	0.38573	0.164491	2.34499	0.0190275	0.526633
ENSMUSG00000001844.11	Zdhhc4	455.554	0.171794	0.0736023	2.33408	0.0195916	0.527857
ENSMUSG00000005078.17	Jkamp	1101.05	-0.107963	0.0462826	-2.33269	0.0196645	0.527857
ENSMUSG00000015377.11	Dennd6b	1803.7	0.207177	0.08874	2.33465	0.0195617	0.527857
ENSMUSG00000018932.10	Map2k3	311.606	0.227084	0.0970551	2.33975	0.0192969	0.527857
ENSMUSG00000020715.10	Ern1	307.803	0.222448	0.0954421	2.33071	0.0197685	0.527857
ENSMUSG00000022842.19	Ece2	532.343	0.27597	0.118468	2.32949	0.0198332	0.527857
ENSMUSG00000028919.12	Arhgef19	405.71	-0.19854	0.0850053	-2.33562	0.019511	0.527857
ENSMUSG00000029918.10	Mrps33	978.483	-0.147018	0.0628211	-2.34027	0.0192699	0.527857
ENSMUSG00000031283.17	Chrdl1	490.262	-0.182091	0.0778766	-2.33821	0.0193766	0.527857
ENSMUSG00000031400.11	G6pdx	879.752	-0.166524	0.0714357	-2.3311	0.0197479	0.527857
ENSMUSG00000031904.6	Slc7a6	557.604	0.159305	0.0684547	2.32716	0.0199565	0.527857
ENSMUSG00000034430.17	Zxdc	644.36	0.128422	0.0551009	2.33067	0.0197706	0.527857
ENSMUSG00000035735.11	Dagla	3568.76	-0.11785	0.0505295	-2.33229	0.0196853	0.527857
ENSMUSG00000038500.16	Prr3	576.1	0.194939	0.0836746	2.32973	0.0198205	0.527857
ENSMUSG00000042156.17	Dzip1	1541.73	0.197418	0.0843279	2.34107	0.0192284	0.527857
ENSMUSG00000043929.17	Klhl15	399.396	0.169535	0.0725371	2.33722	0.0194279	0.527857
ENSMUSG00000044026.4	Slc35g1	67.6696	-0.434163	0.18652	-2.3277	0.0199282	0.527857
ENSMUSG00000055862.8	Izumo4	625.44	0.235085	0.100436	2.34065	0.0192504	0.527857
ENSMUSG00000059456.14	Ptk2b	13940.7	-0.105777	0.0454227	-2.32874	0.019873	0.527857
ENSMUSG00000059839.10	Zfp874b	330.667	0.259543	0.111274	2.33247	0.0196759	0.527857
ENSMUSG00000067199.5	Frat1	251.179	-0.227742	0.0978298	-2.32794	0.0199153	0.527857
ENSMUSG00000068264.12	Ap5s1	384.912	-0.179819	0.0770704	-2.33318	0.0196389	0.527857
ENSMUSG00000070282.7	3000002C10Rik	97.4981	-0.349608	0.150211	-2.32745	0.0199412	0.527857
ENSMUSG00000078897.11	Gm4724	251.736	-0.922514	0.394526	-2.33829	0.0193724	0.527857
ENSMUSG00000097885.8	5031434O11Rik	138.981	0.285534	0.122642	2.32818	0.0199026	0.527857
ENSMUSG00000102543.6	Pcdhgc5	5580.11	-0.108824	0.0465696	-2.33681	0.0194489	0.527857
ENSMUSG00000000148.18	Brat1	608.058	0.153601	0.0662266	2.31933	0.0203773	0.534817
ENSMUSG00000001983.8	Taco1	234.792	-0.211037	0.0913944	-2.30908	0.0209393	0.534817
ENSMUSG00000004897.17	Hdgf	3129.74	-0.121453	0.0526165	-2.30828	0.0209838	0.534817
[truncated: 16,163 more rows]

## Sheet: TDP43-females
gene_id	gene_name	baseMean	log2FoldChange	lfcSE	stat	pvalue	padj
[truncated: 16,801 more rows]

[truncated: 4 more sheets: SOD1-males, SOD1-females, C9orf72-males, C9orf72-females]
