# Supplementary material for: Multiomic ALS signatures highlight subclusters and sex differences suggesting the MAPK pathway as therapeutic target
Source: Nat Commun. 2024 Jun 7;15:4893. doi: 10.1038/s41467-024-49196-y (PMC11161513; doi:10.1038/s41467-024-49196-y)
Supplement: Supplementary file 4 — Supplementary Data 1-16 [file 41467_2024_49196_MOESM4_ESM.zip › Supplementary Data 1-16/Supplemental Data 4 - Bootstrapping.xlsx]

## Sheet: Tabellenblatt1
Downsampling bootstrapping analysis for transcriptomics data
		Number of DEGs (mean of 20 bootstraps ± one standard deviation)	Number of DEGs in full dataset
sex	regulation
female	downregulated	3.45 ± 7.21	1
	upregulated	0.30 ± 0.66	1
male	downregulated	37.50 ± 103.06	70
	upregulated	3.65 ± 14.70	3
		Number of DE miRNAs (mature) (mean of 20 bootstraps ± one standard deviation)	Number of DE miRNAs (mature) in full dataset
sex	regulation
female	downregulated	4.55 ± 1.70	4
	upregulated	4.65 ± 2.23	5
male	downregulated	13.70 ± 4.54	15
	upregulated	2.30 ± 0.86	2
