# Supplementary material for: Multiomic ALS signatures highlight subclusters and sex differences suggesting the MAPK pathway as therapeutic target
Source: Nat Commun. 2024 Jun 7;15:4893. doi: 10.1038/s41467-024-49196-y (PMC11161513; doi:10.1038/s41467-024-49196-y)
Supplement: Supplementary file 4 — Supplementary Data 1-16 [file 41467_2024_49196_MOESM4_ESM.zip › Supplementary Data 1-16/Supplemental Data 5 - Differential Expression of DAS.xlsx]

## Sheet: human-female
ID	dPSI	p-val	gene	type
ENSG00000261717.5;SE:chr16:75414695-75451738:75451839-75464468:-	0.177182	0.0344655	TMEM170A-CFDP1	SE
ENSG00000176058.13;AF:chr9:137192691-137198987:137200741:137192691-137204104:137204193:-	0.203827	0.0394605	TPRN	AF
ENSG00000136535.15;AF:chr2:161416331:161417830-161418201:161417895:161418087-161418201:+	-0.377242	0.0594406	TBR1	AF
ENSG00000267041.6;SE:chr19:36750804-36761643:36761738-36762305:-	-0.544643	0.0644356	ZNF850	SE
ENSG00000104722.14;AF:chr8:24913761:24914873-24915605:24914942:24915297-24915605:+	0.0677363	0.0649351	NEFM	AF
ENSG00000162545.6;AF:chr1:20483719-20484367:20484645:20483719-20485214:20486210:-	-0.0902755	0.0669331	CAMK2N1	AF
ENSG00000107593.17;A3:chr10:100329346-100329869:100329324-100329869:-	0.495536	0.0679321	PKD2L1	A3
ENSG00000166033.13;AF:chr10:122458551:122458709-122488902:122461553:122462124-122488902:+	-0.0781241	0.0769231	HTRA1	AF
ENSG00000121207.12;RI:chr4:154744000:154744222-154744326:154744866:+	-0.410714	0.0779221	LRAT	RI
ENSG00000084463.8;SE:chr12:14801428-14801878:14802032-14803352:-	-0.0839461	0.0789211	WBP11	SE
ENSG00000124785.9;AF:chr6:6002497-6002826:6002963:6002497-6006695:6006925:-	0.0951074	0.0859141	NRN1	AF
ENSG00000132475.10;AF:chr17:75779184-75779647:75779780:75779184-75785376:75785486:-	0.154669	0.0909091	H3-3B	AF
ENSG00000132475.10;AF:chr17:75779184-75779657:75779779:75779184-75785376:75785486:-	0.198787	0.0909091	H3-3B	AF
ENSG00000243449.6;A5:chr4:2042175-2042327:2042068-2042327:+	0.104123	0.0924076	C4orf48	A5
ENSG00000055070.17;A3:chr1:16391424-16393228:16391424-16393231:+	-0.199226	0.0934066	SZRD1	A3
ENSG00000055070.17;SE:chr1:16367308-16390550:16390626-16391375:+	-0.150163	0.0934066	SZRD1	SE
ENSG00000055070.17;SE:chr1:16367308-16387055:16387125-16391375:+	0.249709	0.0934066	SZRD1	SE
ENSG00000169914.6;AL:chr1:19906616-19906728:19906944:19906616-19907570:19912945:+	-0.166974	0.0949051	OTUD3	AL
ENSG00000134297.6;SE:chr12:45176433-45190794:45190961-45215940:-	-0.269339	0.0949051	PLEKHA8P1	SE
ENSG00000227811.3;A5:chr1:111740098-111744375:111740077-111744375:+	0.350065	0.0949051	INKA2-AS1	A5
ENSG00000164938.14;SE:chr8:94930728-94932070:94932107-94939860:-	-0.330943	0.0954046	TP53INP1	SE
ENSG00000287578.1;AF:chr6:95924150-96014927:96015001:95924150-96015287:96015391:-	0.354044	0.0964036	LOC107986626	AF
ENSG00000144369.13;RI:chr2:186747092:186747237-186747240:186747250:+	-0.0890794	0.0969031	FAM171B	RI

## Sheet: human-male
ID	dPSI	p-val	gene	type
ENSG00000162545.6;AF:chr1:20483719-20484367:20484645:20483719-20485214:20486210:-	-0.117377	0.0324675	CAMK2N1	AF
ENSG00000124785.9;AF:chr6:6002497-6002826:6002963:6002497-6006695:6006925:-	0.152017	0.033966	NRN1	AF
ENSG00000176058.13;AF:chr9:137192691-137198987:137200741:137192691-137204104:137204193:-	0.192713	0.037962	TPRN	AF
ENSG00000175416.16;SE:chr5:176392945-176396479:176396532-176397607:-	-0.151449	0.043956	CLTB	SE
ENSG00000154122.14;AF:chr5:14769191-14788116:14788217:14769191-14871352:14871778:-	-0.134698	0.0534466	ANKH	AF
ENSG00000159792.10;AL:chr16:67893371-67903032:67903145:67893371-67908680:67910088:+	-0.209558	0.0554446	PSKH1	AL
ENSG00000166033.13;AF:chr10:122458551:122458709-122488902:122461553:122462124-122488902:+	-0.102009	0.0564436	HTRA1	AF
ENSG00000224032.7;A5:chr5:112161295-112161703:112160991-112161703:+	0.237599	0.0589411	EPB41L4A-AS1	A5
ENSG00000162244.12;AF:chr3:51995469-51995740:51995844:51995469-51995857:51995895:-	0.259813	0.0594406	RPL29	AF
ENSG00000162244.12;A5:chr3:51995469-51995731:51995469-51995740:-	-0.261191	0.0594406	RPL29	A5
ENSG00000106803.10;AF:chr9:99222064:99222171-99222546:99222282:99222366-99222546:+	0.171543	0.0599401	SEC61B	AF
ENSG00000146005.4;A5:chr5:139822787-139833702:139822784-139833702:+	-0.138207	0.0599401	PSD2	A5
ENSG00000124733.5;AF:chr6:43013389-43014062:43014279:43013389-43016795:43016866:-	-0.125886	0.0614386	MEA1	AF
ENSG00000170871.12;SE:chr4:6782841-6804523:6804606-6824185:+	-0.144505	0.0639361	KIAA0232	SE
ENSG00000143858.12;AF:chr1:202605789-202643278:202643453:202605789-202710258:202710454:-	0.216188	0.0644356	SYT2	AF
ENSG00000108819.11;A3:chr17:50140359-50141269:50140228-50141269:-	-0.0719439	0.0649351	PPP1R9B	A3
ENSG00000132432.14;A5:chr7:54757594-54759158:54757594-54759162:-	-0.153728	0.0709291	SEC61G	A5
ENSG00000196937.11;A5:chr7:121383010-121396162:121383010-121396299:-	0.0891998	0.0714286	FAM3C	A5
ENSG00000196937.11;SE:chr7:121379014-121380209:121380264-121382957:-	0.0754236	0.0714286	FAM3C	SE
ENSG00000128245.15;A3:chr22:31944820-31945500:31944820-31945557:+	0.164087	0.0716783	YWHAH	A3
ENSG00000128245.15;SE:chr22:31944820-31945557:31945678-31956139:+	-0.130142	0.0716783	YWHAH	SE
ENSG00000147118.12;SE:chrX:47983411-47988524:47988617-48002595:-	-0.29076	0.0734266	ZNF182	SE
ENSG00000147118.12;A5:chrX:48003702-48003904:48003702-48003909:-	-0.29076	0.0734266	ZNF182	A5
ENSG00000251562.8;AF:chr11:65504519:65505019-65506386:65505207:65505662-65506386:+	-0.0852965	0.0734266	MALAT1	AF
ENSG00000152219.5;AF:chr11:30328036:30331374-30332866:30331644:30331800-30332866:+	0.236124	0.0744256	ARL14EP	AF
ENSG00000172809.13;RI:chr17:74203704:74203770-74203918:74203958:+	0.207882	0.0749251	RPL38	RI
ENSG00000148300.12;SE:chr9:133412921-133414665:133414833-133417620:-	-0.221862	0.0764236	REXO4	SE
ENSG00000148300.12;SE:chr9:133412921-133414665:133415011-133417620:-	-0.222078	0.0764236	REXO4	SE
ENSG00000279561.2;RI:chr9:41269916:41273281-41273284:41273997:-	-0.360514	0.0784216	LOC100132249	RI
ENSG00000156052.11;AF:chr9:77922345-78030515:78030604:77922345-78031100:78031811:-	-0.0928931	0.0804196	GNAQ	AF
ENSG00000136238.18;SE:chr7:6392041-6398662:6398718-6400126:+	0.0974654	0.0819181	RAC1	SE
ENSG00000034677.13;RI:chr8:100287907:100288091-100288207:100288267:-	-0.18045	0.0821678	RNF19A	RI
ENSG00000034677.13;SE:chr8:100259997-100261542:100261755-100264034:-	0.225691	0.0821678	RNF19A	SE
ENSG00000172809.13;A5:chr17:74203770-74203918:74203745-74203918:+	-0.234498	0.0824176	RPL38	A5
ENSG00000172809.13;A5:chr17:74203770-74203918:74203710-74203918:+	-0.0587997	0.0824176	RPL38	A5
ENSG00000180901.11;AF:chr17:75047225:75047589-75049220:75048843:75048957-75049220:+	0.09847	0.0844156	KCTD2	AF
ENSG00000106565.18;SE:chr7:150793600-150793961:150794071-150796366:-	0.185402	0.0844156	TMEM176B	SE
ENSG00000173674.11;SE:chrX:20135841-20138539:20138622-20141625:-	0.104581	0.0844156	EIF1AX	SE
ENSG00000169891.18;A3:chrX:17022271-17025059:17022271-17025062:+	0.146068	0.0844156	REPS2	A3
ENSG00000149575.9;AF:chr11:118168751-118171458:118171769:118168751-118176362:118176639:-	0.124495	0.0849151	SCN2B	AF
ENSG00000149575.9;SE:chr11:118168751-118170319:118170422-118176362:-	-0.125957	0.0849151	SCN2B	SE
ENSG00000119699.8;SE:chr14:75959345-75960269:75960386-75960923:-	-0.151023	0.0859141	TGFB3	SE
ENSG00000105810.10;AF:chr7:92833690-92833873:92833917:92833690-92836478:92836573:-	0.277428	0.0894106	CDK6	AF
ENSG00000130311.11;A3:chr19:17319725-17320251:17319725-17320330:+	0.108641	0.0904096	DDA1	A3
ENSG00000236104.3;AF:chr6:33316985-33317653:33317744:33316985-33317878:33317942:-	-0.272727	0.0919081	ZBTB22	AF
ENSG00000171103.11;SE:chr2:28850405-28851072:28851298-28852408:-	-0.173038	0.0919081	TRMT61B	SE
ENSG00000132821.12;SE:chr20:37931804-37933539:37933589-37943981:+	0.101579	0.0939061	VSTM2L	SE
ENSG00000182397.14;A5:chr15:99800254-99800975:99800254-99801042:-	0.288201	0.0949051	DNM1P46	A5
ENSG00000180357.9;AF:chr15:64499292:64500166-64622827:64502378:64502481-64622827:+	0.114874	0.0949051	ZNF609	AF
ENSG00000121905.10;AF:chr1:32886082:32886119-32888878:32886491:32886515-32888878:+	-0.102003	0.0951548	HPCA	AF
ENSG00000121905.10;SE:chr1:32886515-32888878:32889276-32893524:+	0.13792	0.0951548	HPCA	SE
ENSG00000154654.15;AF:chr21:20998409:20998618-21280578:21239342:21239411-21280578:+	0.0825727	0.0954046	NCAM2	AF
ENSG00000133026.13;SE:chr17:8569812-8576643:8576672-8577236:-	-0.180575	0.0954046	MYH10	SE
ENSG00000133026.13;SE:chr17:8569812-8576643:8576669-8577236:-	-0.24569	0.0954046	MYH10	SE
ENSG00000133026.13;SE:chr17:8521285-8530623:8530685-8535387:-	-0.0776234	0.0954046	MYH10	SE
ENSG00000133026.13;SE:chr17:8623277-8623424:8623497-8630654:-	-0.0885449	0.0954046	MYH10	SE
ENSG00000133026.13;A3:chr17:8576672-8577236:8576669-8577236:-	0.117705	0.0954046	MYH10	A3
ENSG00000115310.18;AF:chr2:55028220-55046816:55046886:55028220-55049079:55049198:-	-0.299176	0.0959041	RTN4	AF
ENSG00000115310.18;AF:chr2:55028220-55046816:55046886:55028220-55049745:55050451:-	-0.159032	0.0959041	RTN4	AF
ENSG00000184702.20;A3:chr22:19721736-19721822:19721736-19721833:+	-0.166156	0.0974026	SEPTIN5	A3
ENSG00000243449.6;A5:chr4:2042175-2042327:2042068-2042327:+	0.0794629	0.0974026	C4orf48	A5
ENSG00000100280.17;AF:chr22:29367270-29370513:29370659:29367270-29388424:29388570:-	-0.110858	0.0979021	AP1B1	AF
ENSG00000166501.14;A3:chr16:24191230-24214658:24191230-24219961:+	-0.0544854	0.0984016	PRKCB	A3
ENSG00000160678.12;SE:chr1:153628496-153628782:153628867-153630509:+	-0.0593459	0.0989011	S100A1	SE
ENSG00000172171.11;A3:chr17:30900562-30904066:30900521-30904066:-	-0.250134	0.0994006	TEFM	A3
ENSG00000169914.6;AL:chr1:19906616-19906728:19906944:19906616-19907570:19912945:+	-0.157241	0.0999001	OTUD3	AL
ENSG00000203778.8;A5:chr6:112087720-112097041:112087709-112097041:+	0.133518	0.0999001	FAM229B	A5

## Sheet: C9orf72-female
ID	dPSI	p-val	gene	type
ENSMUSG00000015217.12;A3:chrX:70599614-70601659:70599614-70601663:+	0.876238	0	Hmgb3	A3
ENSMUSG00000067847.14;A3:chr2:155986200-155986365:155986200-155986379:+	0.391231	0.002997	Romo1	A3
ENSMUSG00000067847.14;A5:chr2:155986205-155986379:155986200-155986379:+	-0.217132	0.0034965	Romo1	A5
ENSMUSG00000022416.16;A3:chr15:80274049-80274945:80274049-80275066:+	0.720033	0.00799201	Cacna1i	A3
ENSMUSG00000025261.19;AF:chrX:150584310:150584362-150589716:150586323:150586565-150589716:+	-0.453098	0.00799201	Huwe1	AF
ENSMUSG00000022416.16;A3:chr15:80274049-80275026:80274049-80275066:+	0.420312	0.00799201	Cacna1i	A3
ENSMUSG00000024743.17;SE:chr19:10366877-10390704:10390807-10395327:+	0.318298	0.00849151	Syt7	SE
ENSMUSG00000003308.16;AF:chr9:21149052-21150089:21150367:21149052-21150372:21150628:-	0.3869	0.00999001	Keap1	AF
ENSMUSG00000015656.18;AF:chr9:40712572:40712644-40713214:40712757:40712916-40713214:+	0.326846	0.00999001	Hspa8	AF
ENSMUSG00000015217.12;A5:chrX:70599796-70601659:70599614-70601659:+	-0.729877	0.0104895	Hmgb3	A5
ENSMUSG00000015217.12;AF:chrX:70599524:70599614-70601659:70600552:70600714-70601659:+	0.560199	0.0104895	Hmgb3	AF
ENSMUSG00000022837.15;AF:chr16:36671614:36671656-36676653:36671955:36672030-36676653:+	0.642129	0.0104895	Iqcb1	AF
ENSMUSG00000025261.19;AF:chrX:150584310:150584362-150589716:150586343:150586565-150589716:+	-0.498981	0.011988	Huwe1	AF
ENSMUSG00000015806.13;AF:chr5:45605010-45607224:45607307:45605010-45607432:45607513:-	-0.378016	0.011988	Qdpr	AF
ENSMUSG00000044252.19;AF:chr18:12974403-12987472:12987516:12974403-12995164:12995480:-	-0.440722	0.0154845	Osbpl1a	AF
ENSMUSG00000022416.16;A3:chr15:80273640-80273903:80273640-80273942:+	0.244378	0.015984	Cacna1i	A3
ENSMUSG00000026576.13;AF:chr1:164270919-164271175:164271288:164270919-164281058:164281346:-	-0.106019	0.0164835	Atp1b1	AF
ENSMUSG00000028967.11;AF:chr4:150938376:150938562-150949532:150939530:150939728-150949532:+	-0.366507	0.0174825	Errfi1	AF
ENSMUSG00000015656.18;AF:chr9:40712583:40712644-40713214:40712757:40712916-40713214:+	0.332243	0.0174825	Hspa8	AF
ENSMUSG00000040681.17;SE:chr16:95928403-95928511:95928540-95928632:-	0.192641	0.017982	Hmgn1	SE
ENSMUSG00000108228.3;AF:chr6:55373872:55373958-55382527:55382297:55382354-55382527:+	0.541458	0.017982	6430584L05Rik	AF
ENSMUSG00000046079.17;AF:chr5:105847835:105848120-105880096:105848655:105848951-105880096:+	-0.524804	0.018981	Lrrc8d	AF
ENSMUSG00000059119.10;SE:chr7:143093983-143094423:143094467-143095485:-	-0.176373	0.0191475	Nap1l4	SE
ENSMUSG00000059119.10;AF:chr7:143095515-143102474:143102565:143095515-143102779:143102843:-	-0.278951	0.0191475	Nap1l4	AF
ENSMUSG00000059119.10;AF:chr7:143095515-143102474:143102565:143095515-143102779:143102829:-	-0.258325	0.0191475	Nap1l4	AF
ENSMUSG00000041130.11;A5:chr17:24897687-24898011:24897678-24898011:+	0.341736	0.01998	Zfp598	A5
ENSMUSG00000015217.12;A5:chrX:70599843-70601659:70599614-70601659:+	-0.730434	0.0201049	Hmgb3	A5
ENSMUSG00000044252.19;AF:chr18:12974403-12987472:12987516:12974403-12995164:12995297:-	-0.649857	0.020646	Osbpl1a	AF
ENSMUSG00000044252.19;AF:chr18:12974403-12987472:12987516:12974403-12988282:12988321:-	-0.571577	0.020646	Osbpl1a	AF
ENSMUSG00000041130.11;RI:chr17:24896809:24897026-24897570:24897687:+	-0.317859	0.020979	Zfp598	RI
ENSMUSG00000118332.2;AL:chr5:143534889-143537164:143537693:143534889-143548512:143550280:+	-0.257714	0.020979	Fam220a	AL
ENSMUSG00000032279.12;SE:chr9:54497204-54499445:54499539-54499678:+	0.126424	0.0214785	Idh3a	SE
ENSMUSG00000015806.13;A5:chr5:45605010-45607349:45605010-45607432:-	-0.202687	0.021978	Qdpr	A5
ENSMUSG00000060860.9;AF:chr7:4814555-4814886:4814905:4814555-4815008:4815123:-	0.241147	0.0224775	Ube2s	AF
ENSMUSG00000035228.16;A5:chr7:5059966-5060498:5059865-5060498:+	0.504833	0.0224775	Ccdc106	A5
ENSMUSG00000060860.9;AF:chr7:4814555-4814886:4814905:4814555-4815162:4815589:-	0.199905	0.0224775	Ube2s	AF
ENSMUSG00000015806.13;AF:chr5:45605010-45607224:45607307:45605010-45607349:45607578:-	-0.236073	0.022644	Qdpr	AF
ENSMUSG00000024939.7;A3:chr19:5778896-5779265:5778857-5779265:-	0.428014	0.022977	Fam89b	A3
ENSMUSG00000044252.19;AF:chr18:12974403-12987472:12987516:12974403-12993042:12993308:-	-0.664889	0.0232268	Osbpl1a	AF
ENSMUSG00000039801.8;SE:chr15:8252634-8254823:8254900-8256397:+	-0.242673	0.0234765	Cplane1	SE
ENSMUSG00000060636.15;A5:chr16:32876987-32877506:32876925-32877506:+	-0.350117	0.023976	Rpl35a	A5
ENSMUSG00000020660.7;A3:chr12:4005046-4008076:4005046-4008106:+	0.413055	0.024975	Pomc	A3
ENSMUSG00000064030.16;AF:chr10:128583758:128583867-128601016:128584324:128584435-128601016:+	-0.301828	0.024975	Pym1	AF
ENSMUSG00000020180.11;A5:chr10:75368203-75371095:75368064-75371095:+	0.168374	0.0254745	Snrpd3	A5
ENSMUSG00000005045.17;AF:chr4:152423108:152423487-152432393:152426052:152426117-152432393:+	-0.494659	0.025974	Chd5	AF
ENSMUSG00000032281.12;AF:chr9:54549980-54550292:54550442:54549980-54568833:54569154:-	0.161335	0.025974	Acsbg1	AF
ENSMUSG00000005045.17;AF:chr4:152423344:152423487-152432393:152426052:152426117-152432393:+	-0.283918	0.025974	Chd5	AF
ENSMUSG00000060636.15;AF:chr16:32876823:32876880-32877506:32876897:32876987-32877506:+	0.338899	0.025974	Rpl35a	AF
ENSMUSG00000028180.19;A3:chr3:157242023-157242085:157242023-157242120:+	-0.373953	0.026973	Zranb2	A3
ENSMUSG00000046378.12;A3:chr7:126547811-126548730:126547619-126548730:-	-0.20592	0.0274725	Asphd1	A3
ENSMUSG00000031605.9;AF:chr8:65287220-65294797:65294849:65287220-65302285:65302576:-	0.303897	0.027972	Klhl2	AF
ENSMUSG00000031605.9;AF:chr8:65287220-65294797:65294849:65287220-65302285:65302669:-	0.146357	0.027972	Klhl2	AF
ENSMUSG00000064030.16;SE:chr10:128584435-128586152:128586206-128601016:+	-0.179714	0.0284715	Pym1	SE
ENSMUSG00000046463.6;AF:chr10:37015910:37016741-37024873:37017085:37017181-37024873:+	0.939067	0.0284715	5930403N24Rik	AF
ENSMUSG00000006699.18;AL:chr4:137047007:137048503-137056024:137049073:137049930-137056024:-	-0.0789694	0.028971	Cdc42	AL
ENSMUSG00000043673.12;AF:chr12:11169949-11200718:11200843:11169949-11200953:11201057:-	-0.5	0.028971	Kcns3	AF
ENSMUSG00000074218.4;A5:chr7:29883764-29884510:29883670-29884510:+	-0.451576	0.0294705	Cox7a1	A5
ENSMUSG00000005580.12;RI:chr16:4235717:4236836-4237060:4237452:-	-0.38909	0.02997	Adcy9	RI
ENSMUSG00000033065.15;A3:chr15:97990546-98010002:97990546-98010035:+	-0.21333	0.02997	Pfkm	A3
ENSMUSG00000055078.8;A5:chr7:57157886-57159488:57157886-57159752:-	-0.308178	0.0304695	Gabra5	A5
ENSMUSG00000060636.15;AF:chr16:32876852:32876880-32877506:32876897:32876987-32877506:+	0.519337	0.030636	Rpl35a	AF
ENSMUSG00000044252.19;AF:chr18:12974403-12988282:12988321:12974403-12995164:12995480:-	0.314394	0.030969	Osbpl1a	AF
ENSMUSG00000032802.9;A5:chr2:151947658-151950909:151947476-151950909:+	0.382425	0.0314685	Srxn1	A5
ENSMUSG00000032802.9;A5:chr2:151947867-151950909:151947476-151950909:+	0.153575	0.0314685	Srxn1	A5
ENSMUSG00000033429.11;SE:chr7:64042591-64049917:64050254-64061583:+	0.17886	0.031968	Mcee	SE
ENSMUSG00000021794.17;AF:chr14:34050619:34051340-34056069:34054156:34054196-34056069:+	0.195405	0.031968	Glud1	AF
ENSMUSG00000033429.11;SE:chr7:64042591-64049917:64050092-64061583:+	0.247317	0.031968	Mcee	SE
ENSMUSG00000033429.11;AL:chr7:64042591-64048441:64048530:64042591-64061583:64061869:+	0.248737	0.031968	Mcee	AL
ENSMUSG00000021794.17;AL:chr14:34058533-34060717:34060837:34058533-34064076:34064124:+	-0.207041	0.031968	Glud1	AL
ENSMUSG00000021236.17;SE:chr12:84443732-84446114:84446186-84452180:-	0.250399	0.032967	Entpd5	SE
ENSMUSG00000020589.18;SE:chr12:12312239-12345617:12345689-12354182:+	-0.281008	0.032967	Cyria	SE
ENSMUSG00000021007.15;SE:chr12:98598296-98600483:98600578-98603825:+	0.185229	0.032967	Spata7	SE
ENSMUSG00000034424.6;AF:chr8:117715942-117717965:117718100:117715942-117720027:117720276:-	0.139166	0.032967	Gcsh	AF
ENSMUSG00000028180.19;A3:chr3:157242023-157242115:157242023-157242120:+	-0.22815	0.0337163	Zranb2	A3
ENSMUSG00000016257.16;A3:chr2:174310192-174314625:174310180-174314625:-	-0.323839	0.0344655	Prelid3b	A3
ENSMUSG00000003873.12;SE:chr7:45114748-45115401:45115547-45115644:-	0.176444	0.0344655	Bax	SE
ENSMUSG00000027130.16;AF:chr2:112097164:112097437-112146586:112114922:112115150-112146586:+	-0.330425	0.0344655	Slc12a6	AF
ENSMUSG00000054716.5;AL:chr7:126844306-126844745:126844883:126844306-126852977:126853975:+	0.185652	0.0344655	Zfp771	AL
ENSMUSG00000037280.13;A5:chr15:100618116-100627184:100618116-100627188:-	-0.367997	0.0344655	Galnt6	A5
ENSMUSG00000038722.18;A5:chr5:145078246-145079258:145078170-145079258:+	0.190732	0.0344655	Bud31	A5
ENSMUSG00000038633.6;AF:chr1:182107283-182109726:182109789:182107283-182110187:182110369:-	0.104763	0.0354645	Degs1	AF
ENSMUSG00000036372.15;AF:chr19:10181378:10181628-10183788:10183397:10183488-10183788:+	0.182763	0.035964	Tmem258	AF
ENSMUSG00000089889.3;SE:chr5:143315108-143316459:143316640-143318066:+	-0.30614	0.035964	0610040B10Rik	SE
ENSMUSG00000055022.15;AF:chr15:92026069:92026216-92114197:92059238:92059542-92114197:+	-0.350389	0.035964	Cntn1	AF
ENSMUSG00000022000.12;A3:chr14:75569658-75573362:75569658-75573365:+	-0.171245	0.0364635	Zc3h13	A3
ENSMUSG00000022000.12;A3:chr14:75522105-75529009:75522105-75529012:+	-0.171245	0.0364635	Zc3h13	A3
ENSMUSG00000058173.13;AF:chr9:15404728:15404925-15436924:15416783:15416937-15436924:+	0.713929	0.0364635	Smco4	AF
ENSMUSG00000035228.16;AF:chr7:5059151:5059239-5060498:5059724:5059865-5060498:+	0.280671	0.03663	Ccdc106	AF
ENSMUSG00000035228.16;AF:chr7:5059151:5059239-5060498:5059855:5059966-5060498:+	-0.291666	0.03663	Ccdc106	AF
ENSMUSG00000048489.13;A3:chr6:116627806-116628654:116627806-116628657:+	-0.705193	0.036963	Depp1	A3
ENSMUSG00000001025.9;AF:chr3:90520189:90520533-90521050:90520612:90520689-90521050:+	0.148979	0.036963	S100a6	AF
ENSMUSG00000027341.11;A5:chr2:132087994-132089493:132087994-132089553:-	0.201255	0.037962	Tmem230	A5
ENSMUSG00000027341.11;A5:chr2:132087994-132089493:132087994-132089516:-	-0.240106	0.037962	Tmem230	A5
ENSMUSG00000050821.15;AF:chr16:20511991:20512222-20517672:20514925:20515097-20517672:+	0.385312	0.0382118	Fam131a	AF
ENSMUSG00000050821.15;SE:chr16:20512222-20513518:20513579-20517672:+	-0.159551	0.0382118	Fam131a	SE
ENSMUSG00000113029.2;AL:chr12:111416839:111417503-111464695:111463047:111463158-111464695:-	-0.24915	0.0394605	Gm40578	AL
ENSMUSG00000007656.14;AF:chr9:74945199:74945243-74963917:74959333:74959637-74963917:+	-0.132849	0.039627	Arpp19	AF
ENSMUSG00000007656.14;A5:chr9:74945005-74945189:74945001-74945189:+	-0.137943	0.039627	Arpp19	A5
ENSMUSG00000007656.14;A5:chr9:74945247-74959515:74945243-74959515:+	0.109095	0.039627	Arpp19	A5
ENSMUSG00000003423.16;AF:chr7:44803727:44803844-44805730:44805367:44805479-44805730:+	0.406141	0.03996	Pih1d1	AF
ENSMUSG00000029064.16;SE:chr4:155576037-155600088:155600136-155611870:+	0.133731	0.0402098	Gnb1	SE
ENSMUSG00000029064.16;AF:chr4:155575821:155576037-155611870:155577366:155577501-155611870:+	-0.184761	0.0402098	Gnb1	AF
ENSMUSG00000025278.10;SE:chr14:14582236-14583650:14583747-14585026:-	-0.150664	0.0404595	Flnb	SE
ENSMUSG00000049881.14;A5:chr1:157240695-157241314:157240261-157241314:+	-0.175129	0.0404595	2810025M15Rik	A5
ENSMUSG00000049881.14;SE:chr1:157241365-157246805:157246874-157247439:+	0.175129	0.0404595	2810025M15Rik	SE
ENSMUSG00000043004.14;SE:chr14:19941469-20010722:20010762-20027026:-	-0.174836	0.0407925	Gng2	SE
ENSMUSG00000043004.14;SE:chr14:20010762-20027026:20027065-20027214:-	0.177901	0.0407925	Gng2	SE
ENSMUSG00000043004.14;A5:chr14:20010762-20027026:20010762-20027214:-	0.112623	0.0407925	Gng2	A5
ENSMUSG00000027883.16;SE:chr3:108610402-108618593:108618896-108629357:-	0.194731	0.041958	Gpsm2	SE
ENSMUSG00000100837.8;AF:chr9:41103742:41103851-41122134:41107392:41107484-41122134:+	0.833333	0.041958	1700063D05Rik	AF
ENSMUSG00000030432.13;A3:chr7:4796625-4797049:4796625-4797063:+	-0.0538431	0.041958	Rpl28	A3
ENSMUSG00000035351.17;AF:chr10:87982854:87982934-87984024:87982939:87983031-87984024:+	-0.576726	0.041958	Nup37	AF
ENSMUSG00000018761.15;SE:chr11:69548356-69548551:69548669-69549392:-	0.349178	0.0424575	Mpdu1	SE
ENSMUSG00000046079.17;A3:chr5:105848951-105876589:105848951-105880096:+	-0.814512	0.0424575	Lrrc8d	A3
ENSMUSG00000007656.14;AF:chr9:74945031:74945247-74959515:74959259:74959285-74959515:+	0.104936	0.0428322	Arpp19	AF
ENSMUSG00000046634.13;SE:chr11:8799759-8804343:8804577-8805563:-	-0.0764422	0.042957	Pkd1l1	SE
ENSMUSG00000005338.15;SE:chr1:173174129-173176589:173176690-173194979:-	-0.0704284	0.042957	Cadm3	SE
ENSMUSG00000036372.15;AF:chr19:10181582:10181628-10183788:10183397:10183488-10183788:+	0.185557	0.042957	Tmem258	AF
ENSMUSG00000028820.14;A3:chr4:126917361-126917443:126917361-126917467:+	0.072342	0.0444555	Sfpq	A3
ENSMUSG00000034390.17;AF:chr8:117983856:117984140-118103814:118075909:118076114-118103814:+	0.462385	0.044955	Cmip	AF
ENSMUSG00000042066.17;AF:chr1:132288953-132294619:132294810:132288953-132295436:132295625:-	-0.237137	0.044955	Tmcc2	AF
ENSMUSG00000042066.17;AF:chr1:132288953-132294619:132294810:132288953-132295436:132295624:-	-0.30952	0.044955	Tmcc2	AF
ENSMUSG00000032579.15;A5:chr9:107206631-107207909:107206631-107207972:-	0.499894	0.045954	Hemk1	A5
ENSMUSG00000060636.15;A5:chr16:32876925-32877506:32876880-32877506:+	0.125069	0.045954	Rpl35a	A5
ENSMUSG00000029681.13;SE:chr5:135206079-135208804:135208974-135209370:+	0.164634	0.045954	Bcl7b	SE
ENSMUSG00000039967.15;A3:chr4:34826895-34839332:34826880-34839332:-	-0.268396	0.0464535	Zfp292	A3
ENSMUSG00000004843.8;SE:chr16:65347940-65350905:65350960-65359361:-	-0.133615	0.046953	Chmp2b	SE
ENSMUSG00000002102.16;AF:chr2:90884646:90884676-90884920:90884727:90884769-90884920:+	0.285787	0.0474525	Psmc3	AF
ENSMUSG00000002102.16;AF:chr2:90884440:90884676-90884920:90884727:90884769-90884920:+	0.308703	0.0474525	Psmc3	AF
ENSMUSG00000055022.15;AF:chr15:91949046:91949204-92114197:92026069:92026216-92114197:+	0.120138	0.047952	Cntn1	AF
ENSMUSG00000037243.18;A3:chr11:58198082-58198338:58198082-58198400:+	0.157036	0.047952	Zfp692	A3
ENSMUSG00000049225.15;AF:chr4:11962233-11965614:11965821:11962233-11966302:11966452:-	0.184118	0.047952	Pdp1	AF
ENSMUSG00000039849.7;AF:chr2:164721224:164721409-164724695:164721972:164722018-164724695:+	0.14261	0.047952	Pcif1	AF
ENSMUSG00000039849.7;AF:chr2:164721277:164721409-164724695:164721972:164722018-164724695:+	0.206344	0.047952	Pcif1	AF
ENSMUSG00000117310.3;A3:chr1:30985720-30988630:30985717-30988630:-	0.108479	0.047952	Ptp4a1	A3
ENSMUSG00000020589.18;SE:chr12:12312239-12326344:12326416-12354182:+	-0.105814	0.047952	Cyria	SE
ENSMUSG00000020589.18;MX:chr12:12312239-12326344:12326416-12354182:12312239-12345617:12345689-12354182:+	0.154363	0.047952	Cyria	MX
ENSMUSG00000024143.16;SE:chr17:87302151-87302432:87302527-87304333:+	-0.169925	0.0494505	Rhoq	SE
ENSMUSG00000045107.6;AF:chr14:20127712-20132946:20133251:20127712-20188407:20188602:-	0.280729	0.0499501	Saysd1	AF
ENSMUSG00000082286.12;SE:chr11:3076058-3077131:3077219-3077479:+	-0.126046	0.0499501	Pisd-ps1	SE
ENSMUSG00000029551.14;A5:chr5:139812119-139812477:139812119-139812564:-	-0.180285	0.0504496	Psmg3	A5
ENSMUSG00000027809.15;A5:chr3:79530985-79535788:79530985-79535825:-	-0.169346	0.0509491	Etfdh	A5
ENSMUSG00000059436.14;SE:chr12:76985529-76986204:76986288-76986741:-	0.167575	0.0509491	Max	SE
ENSMUSG00000035228.16;A3:chr7:5059966-5060339:5059966-5060498:+	-0.211442	0.0511988	Ccdc106	A3
ENSMUSG00000031762.8;A5:chr8:94899580-94899755:94899503-94899755:+	-0.0512253	0.0514486	Mt2	A5
ENSMUSG00000045136.7;A5:chr13:34313337-34314160:34313337-34314311:-	-0.0553494	0.0514486	Tubb2b	A5
ENSMUSG00000046572.11;SE:chr5:38840125-38840536:38840601-38842022:-	-0.580045	0.0519481	Zfp518b	SE
ENSMUSG00000021048.8;SE:chr12:76302318-76317192:76317276-76326178:+	0.150229	0.0519481	Mthfd1	SE
ENSMUSG00000034390.17;AF:chr8:117983803:117984140-118103814:118075909:118076114-118103814:+	0.0912157	0.0524476	Cmip	AF
ENSMUSG00000084950.8;AF:chr6:87957865:87958077-87959942:87958665:87958866-87959942:+	0.272272	0.0529471	Gm5577	AF
ENSMUSG00000060791.16;AF:chr7:28136872:28136999-28140859:28140352:28140466-28140859:+	0.333333	0.0529471	Gmfg	AF
ENSMUSG00000118346.2;A3:chr19:8751056-8751699:8750986-8751699:-	-0.228196	0.0534466	Tmem179b	A3
ENSMUSG00000031198.5;SE:chrX:74430858-74434390:74434465-74435246:+	-0.0822309	0.0534466	Fundc2	SE
ENSMUSG00000028729.16;A5:chr4:118478437-118478558:118478362-118478558:+	0.134834	0.0534466	Ebna1bp2	A5
ENSMUSG00000010911.13;A3:chr2:102922261-102922787:102922261-102922810:+	-0.192199	0.0539461	Apip	A3
ENSMUSG00000031539.7;A5:chr8:23294118-23295530:23294118-23295592:-	-0.0908177	0.0539461	Ap3m2	A5
ENSMUSG00000050914.17;A5:chr8:46452440-46452654:46452440-46452688:-	0.312221	0.0539461	Ankrd37	A5
ENSMUSG00000071072.13;SE:chr10:127906101-127907937:127908026-127910091:+	-0.0799774	0.0544456	Ptges3	SE
ENSMUSG00000079598.5;AF:chr6:38640002:38640351-38650378:38640814:38640881-38650378:+	-0.0816487	0.0544456	Clec2l	AF
ENSMUSG00000108621.2;AF:chr7:39193826:39193928-39202652:39201925:39202035-39202652:+	0.27998	0.0549451	Gm33989	AF
ENSMUSG00000021876.16;AF:chr14:51328534:51328710-51342264:51333816:51333930-51342264:+	-0.138346	0.0549451	Rnase4	AF
ENSMUSG00000024414.14;AF:chr11:94544593:94544667-94547313:94544857:94544986-94547313:+	-0.10688	0.0552781	Mrpl27	AF
ENSMUSG00000024414.14;AF:chr11:94544602:94544667-94547234:94544837:94544986-94547234:+	-0.223299	0.0552781	Mrpl27	AF
ENSMUSG00000024414.14;A3:chr11:94544667-94547234:94544667-94547313:+	-0.104487	0.0552781	Mrpl27	A3
ENSMUSG00000045333.16;AF:chr8:88631176-88675316:88675359:88631176-88685824:88686223:-	0.748052	0.0554446	Zfp423	AF
ENSMUSG00000028701.5;AF:chr4:115995031-116001494:116001806:115995031-116008392:116008535:-	0.176963	0.0554446	Lurap1	AF
ENSMUSG00000050737.14;AF:chr2:30790961-30791726:30791800:30790961-30793102:30793309:-	-0.282077	0.0559441	Ptges	AF
ENSMUSG00000055652.15;A5:chr7:75498232-75515085:75498221-75515085:+	0.290626	0.0559441	Klhl25	A5
ENSMUSG00000038722.18;A5:chr5:145077373-145078115:145077252-145078115:+	0.0922105	0.0561938	Bud31	A5
ENSMUSG00000078838.4;SE:chr17:27080565-27084048:27084090-27104941:-	0.75	0.0564436	Gm17382	SE
ENSMUSG00000022108.9;AF:chr14:73605867-73606443:73606564:73605867-73622450:73622729:-	0.0848071	0.0569431	Itm2b	AF
ENSMUSG00000017615.13;A5:chr11:78421173-78426899:78421173-78426912:-	0.128117	0.0569431	Tnfaip1	A5
ENSMUSG00000032172.9;AF:chr9:20587019-20637942:20638233:20587019-20639409:20639525:-	0.123047	0.0569431	Olfm2	AF
ENSMUSG00000030431.9;SE:chr7:4788278-4788474:4788537-4792004:-	-0.523191	0.0569431	Tmem238	SE
ENSMUSG00000059898.10;SE:chr18:20096626-20096706:20096748-20098685:-	0.5	0.0574426	Dsc3	SE
ENSMUSG00000006360.12;AF:chr12:113109936:113110182-113116901:113115632:113115773-113116901:+	0.218632	0.0574426	Crip1	AF
ENSMUSG00000003873.12;A3:chr7:45115730-45116166:45115695-45116166:-	0.0871351	0.0576923	Bax	A3
ENSMUSG00000036402.14;AF:chr6:66873407:66873511-66891437:66873875:66873973-66891437:+	0.577657	0.0584416	Gng12	AF
ENSMUSG00000038605.12;A3:chr2:181239402-181240725:181239386-181240725:-	-0.150498	0.0584416	Samd10	A3
ENSMUSG00000015165.17;AF:chr7:28508943:28508974-28512704:28510362:28510593-28512704:+	0.218351	0.0584416	Hnrnpl	AF
ENSMUSG00000032773.10;SE:chr19:8641821-8642273:8642364-8655226:+	0.0816616	0.0584416	Chrm1	SE
ENSMUSG00000015165.17;AF:chr7:28508233:28508284-28512704:28508943:28508974-28512704:+	-0.20085	0.0584416	Hnrnpl	AF
ENSMUSG00000015165.17;AF:chr7:28508231:28508284-28512704:28508943:28508974-28512704:+	-0.267098	0.0584416	Hnrnpl	AF
ENSMUSG00000038843.19;AF:chr19:17310620-17316832:17316932:17310620-17333921:17334031:-	0.625286	0.0584416	Gcnt1	AF
ENSMUSG00000015165.17;AF:chr7:28508943:28508974-28512704:28510315:28510593-28512704:+	0.402565	0.0584416	Hnrnpl	AF
ENSMUSG00000029151.15;A5:chr5:31247581-31251594:31247581-31251828:-	-0.252949	0.0589411	Slc30a3	A5
ENSMUSG00000029151.15;AF:chr5:31251900-31252108:31252145:31251900-31265402:31265581:-	-0.252949	0.0589411	Slc30a3	AF
ENSMUSG00000040354.15;SE:chr10:127132502-127132586:127132609-127132742:-	0.17277	0.0589411	Mars1	SE
ENSMUSG00000042807.16;AF:chr1:54079686-54233063:54233207:54079686-54234135:54234193:-	0.26818	0.0594406	Hecw2	AF
ENSMUSG00000042807.16;AF:chr1:54079686-54233063:54233207:54079686-54234135:54234327:-	0.46558	0.0594406	Hecw2	AF
ENSMUSG00000021013.17;A3:chr12:98941040-98942236:98941040-98942249:+	-0.176046	0.0599401	Ttc8	A3
ENSMUSG00000028295.15;AF:chr4:34771414-34778100:34778218:34771414-34778279:34778423:-	-0.324973	0.0599401	Smim8	AF
ENSMUSG00000029128.13;SE:chr5:41783205-41784330:41784424-41790516:-	0.149697	0.0599401	Rab28	SE
ENSMUSG00000037279.14;AF:chr2:144173041-144173222:144173615:144173041-144173681:144174066:-	-0.310502	0.0604396	Ovol2	AF
ENSMUSG00000035505.15;A3:chr5:90366895-90367219:90366892-90367219:-	0.319474	0.0609391	Cox18	A3
ENSMUSG00000002844.10;SE:chr16:38267970-38270491:38270845-38272891:-	0.0954993	0.0609391	Adprh	SE
ENSMUSG00000031376.16;SE:chrX:72598841-72603470:72603623-72613840:+	-0.1997	0.0609391	Atp2b3	SE
ENSMUSG00000010538.15;A5:chr3:88202757-88204070:88202757-88204131:-	0.312481	0.0614386	Tsacc	A5
ENSMUSG00000075302.11;SE:chr2:70352851-70353388:70353436-70353675:+	0.559092	0.0614386	Erich2	SE
ENSMUSG00000075302.11;SE:chr2:70340045-70343104:70343160-70351417:+	-0.547151	0.0614386	Erich2	SE
ENSMUSG00000075302.11;A5:chr2:70339909-70340000:70339888-70340000:+	-0.570303	0.0614386	Erich2	A5
ENSMUSG00000038072.15;AF:chr5:25427880:25428029-25452452:25451371:25451418-25452452:+	0.185746	0.0614386	Galnt11	AF
ENSMUSG00000001507.17;SE:chr11:94936589-94937275:94937416-94937747:-	-0.293672	0.0619381	Itga3	SE
ENSMUSG00000022096.15;AF:chr14:70789652:70789764-70791952:70791496:70791552-70791952:+	-0.180672	0.0619381	Hr	AF
ENSMUSG00000042515.14;SE:chrX:138117963-138118897:138119057-138132035:+	-0.633766	0.0619381	Pwwp3b	SE
ENSMUSG00000032412.9;AF:chr9:96227946-96231241:96231429:96227946-96246099:96246495:-	0.068063	0.0624376	Atp1b3	AF
ENSMUSG00000024780.8;AL:chr19:28989453-28993801:28993992:28989453-29002204:29004081:+	0.233589	0.0629371	Cdc37l1	AL
ENSMUSG00000035486.15;A3:chr10:80194192-80194609:80194192-80194621:+	-0.30785	0.0629371	Plk5	A3
ENSMUSG00000033355.7;A3:chr16:23428899-23431631:23428899-23431848:+	-0.228807	0.0629371	Rtp4	A3
ENSMUSG00000033382.16;SE:chr18:20988133-20988878:20988895-20993490:-	0.133186	0.0629371	Trappc8	SE
ENSMUSG00000001105.16;SE:chr11:78427402-78429336:78429564-78429660:+	0.1076	0.0629371	Ift20	SE
ENSMUSG00000024856.11;A5:chr19:4147917-4148005:4147907-4148005:+	-0.151823	0.0629371	Cdk2ap2	A5
ENSMUSG00000040183.14;AF:chr4:32860588-32923297:32923505:32860588-32950747:32950826:-	0.526569	0.0629371	Ankrd6	AF
ENSMUSG00000024780.8;AL:chr19:28989453-28990188:28993171:28989453-28993801:28993992:+	-0.357515	0.0629371	Cdc37l1	AL
ENSMUSG00000024780.8;A3:chr19:28989453-28993406:28989453-28993801:+	-0.260141	0.0629371	Cdc37l1	A3
ENSMUSG00000019726.13;SE:chr13:13858686-13861418:13861573-13862204:+	-0.147526	0.0634366	Lyst	SE
ENSMUSG00000020680.16;RI:chr11:83395468:83395536-83395657:83395930:+	0.10122	0.0634366	Taf15	RI
ENSMUSG00000032178.15;AF:chr9:21284769:21284878-21298996:21288422:21288509-21298996:+	-0.616825	0.0636863	Ilf3	AF
ENSMUSG00000032178.15;AF:chr9:21279299:21279395-21298996:21288422:21288509-21298996:+	-0.52961	0.0636863	Ilf3	AF
ENSMUSG00000041375.19;AF:chr7:16018471-16019852:16019950:16018471-16020625:16020715:-	-0.347152	0.0639361	Ccdc9	AF
ENSMUSG00000021947.12;SE:chr14:57600505-57620215:57620322-57635865:-	-0.214147	0.0639361	Cryl1	SE
ENSMUSG00000055839.7;A3:chr17:24047952-24048057:24047922-24048057:-	0.158613	0.0639361	Elob	A3
ENSMUSG00000042770.9;A5:chr6:135132287-135145018:135132287-135145136:-	-0.134326	0.0639361	Hebp1	A5
ENSMUSG00000102543.6;A5:chr18:37952765-37958074:37952751-37958074:+	0.19461	0.0644356	Pcdhgc5	A5
ENSMUSG00000039501.15;AF:chr2:166902062-166902252:166902345:166902062-166904514:166904636:-	-0.385735	0.0644356	Znfx1	AF
ENSMUSG00000031576.17;SE:chr8:26401777-26401988:26402046-26403612:+	0.246309	0.0644356	Kcnu1	SE
ENSMUSG00000039501.15;AF:chr2:166902062-166902252:166902345:166902062-166904430:166904935:-	-0.233255	0.0644356	Znfx1	AF
ENSMUSG00000039501.15;A5:chr2:166902062-166904430:166902062-166904514:-	-0.216406	0.0644356	Znfx1	A5
ENSMUSG00000031458.9;AF:chr8:13937826-13939853:13939964:13937826-13940167:13940281:-	0.556844	0.0649351	Coprs	AF
ENSMUSG00000020038.11;A5:chr10:84984662-84987077:84984662-84987092:-	0.194327	0.0649351	Cry1	A5
ENSMUSG00000032309.16;A5:chr9:55116472-55116637:55116402-55116637:+	0.17525	0.0649351	Fbxo22	A5
ENSMUSG00000031458.9;AF:chr8:13937826-13939853:13939964:13937826-13940167:13940268:-	0.136306	0.0649351	Coprs	AF
ENSMUSG00000007656.14;SE:chr9:74945243-74959515:74959637-74963917:+	0.0623951	0.065035	Arpp19	SE
ENSMUSG00000002325.16;AF:chr14:55841442:55841700-55842509:55842036:55842178-55842509:+	-0.319728	0.0654346	Irf9	AF
ENSMUSG00000002325.16;SE:chr14:55841700-55841925:55842010-55842509:+	0.333109	0.0654346	Irf9	SE
ENSMUSG00000040158.13;SE:chr11:73071334-73071557:73071634-73071914:+	0.169057	0.0654346	Tax1bp3	SE
ENSMUSG00000038539.16;AF:chr7:44464706-44464906:44465082:44464706-44465826:44466082:-	0.24311	0.0659341	Atf5	AF
ENSMUSG00000019856.15;A5:chr10:53509811-53511328:53509811-53511496:-	0.61401	0.0659341	Fam184a	A5
ENSMUSG00000022246.15;SE:chr15:10588010-10589345:10589431-10591673:-	-0.480849	0.0659341	Rai14	SE
ENSMUSG00000022246.15;AF:chr15:10690538-10714080:10714184:10690538-10714609:10714653:-	0.576075	0.0659341	Rai14	AF
ENSMUSG00000090439.4;A5:chr10:60235798-60238732:60235755-60238732:+	0.376716	0.0659341	Gm17455	A5
ENSMUSG00000003546.11;AF:chr17:46955438-46956007:46956070:46955438-46956901:46956948:-	0.137567	0.0659341	Klc4	AF
ENSMUSG00000022090.11;AF:chr14:70412756-70414128:70414268:70412756-70415058:70415130:-	-0.243184	0.0659341	Pdlim2	AF
ENSMUSG00000016257.16;SE:chr2:174310180-174311130:174311298-174314625:-	-0.122062	0.0659341	Prelid3b	SE
ENSMUSG00000038871.6;AF:chr6:34453414:34453559-34464225:34454077:34454113-34464225:+	0.469051	0.0659341	Bpgm	AF
ENSMUSG00000071359.14;AF:chr10:22587990-22607015:22607346:22587990-22607682:22607837:-	-0.111297	0.0664336	Tbpl1	AF
ENSMUSG00000071359.14;AF:chr10:22587990-22607015:22607260:22587990-22607682:22607837:-	-0.490097	0.0664336	Tbpl1	AF
ENSMUSG00000027130.16;AF:chr2:112096170:112097437-112146586:112114922:112115150-112146586:+	-0.28155	0.0666833	Slc12a6	AF
ENSMUSG00000040649.16;AF:chr6:122449722-122463309:122463398:122449722-122475591:122475720:-	-0.216893	0.0674326	Rimklb	AF
ENSMUSG00000010047.13;SE:chr9:107445175-107446182:107446432-107447303:+	0.290548	0.0674326	Hyal2	SE
ENSMUSG00000059248.14;AF:chr11:117222546:117222679-117242255:117223171:117223296-117242255:+	-0.307359	0.0674326	Septin9	AF
ENSMUSG00000059248.14;AF:chr11:117198980:117199097-117242255:117222546:117222679-117242255:+	0.365401	0.0674326	Septin9	AF
ENSMUSG00000039958.18;SE:chr6:149043202-149044104:149044213-149045532:+	0.503473	0.0674326	Etfbkmt	SE
ENSMUSG00000010047.13;AF:chr9:107445144:107445175-107447303:107446316:107446432-107447303:+	-0.261968	0.0674326	Hyal2	AF
ENSMUSG00000022974.13;SE:chr16:90813888-90814453:90814527-90816051:-	-0.24551	0.0679321	Paxbp1	SE
ENSMUSG00000089940.2;AL:chr13:89887709-89938223:89990492:89887709-90034690:90035285:+	0.644524	0.0679321	Gm4117	AL
ENSMUSG00000041375.19;AF:chr7:16018471-16019852:16019950:16018471-16020625:16020705:-	-0.371557	0.0679321	Ccdc9	AF
ENSMUSG00000038587.11;AF:chr10:4284545:4284709-4303142:4297768:4297907-4303142:+	0.25	0.0679321	Akap12	AF
ENSMUSG00000000301.17;A5:chr11:59922646-59937166:59922646-59937170:-	0.455358	0.0684316	Pemt	A5
ENSMUSG00000023087.16;AF:chr3:51131868:51132708-51155226:51150829:51151273-51155226:+	0.203457	0.0684316	Noct	AF
ENSMUSG00000008475.14;SE:chr1:152644684-152647115:152647291-152650011:+	-0.0852395	0.0684316	Arpc5	SE
ENSMUSG00000095304.10;A5:chr14:25891279-25902705:25891279-25902803:-	-0.223036	0.0689311	Plac9	A5
ENSMUSG00000095304.10;AF:chr14:25891279-25902803:25902900:25891279-25903210:25903524:-	0.355612	0.0689311	Plac9	AF
ENSMUSG00000028863.14;SE:chr4:124996824-125001445:125001502-125002116:+	0.191501	0.0689311	Meaf6	SE
ENSMUSG00000028863.14;SE:chr4:124996824-125001310:125001339-125001445:+	-0.322647	0.0689311	Meaf6	SE
ENSMUSG00000035311.17;SE:chr10:88215397-88236514:88236599-88247778:+	0.168717	0.0689311	Gnptab	SE
ENSMUSG00000031216.14;AF:chrX:98086187:98086400-98104334:98087590:98087719-98104334:+	-0.139656	0.0694306	Stard8	AF
ENSMUSG00000087114.2;AF:chr10:80860645:80860694-80861779:80860917:80860953-80861779:+	0.527202	0.0704296	Gm16099	AF
ENSMUSG00000031142.18;RI:chrX:7476122:7476227-7476442:7476581:+	-0.32884	0.0705961	Cacna1f	RI
ENSMUSG00000031142.18;SE:chrX:7493152-7493927:7493947-7494143:+	-0.162173	0.0705961	Cacna1f	SE
ENSMUSG00000031142.18;RI:chrX:7486282:7486447-7486596:7486725:+	-0.32884	0.0705961	Cacna1f	RI
ENSMUSG00000051747.16;SE:chr2:76751951-76755949:76756323-76757431:-	0.205427	0.0711788	Ttn	SE
ENSMUSG00000051747.16;SE:chr2:76795572-76796121:76796258-76797398:-	0.15375	0.0711788	Ttn	SE
ENSMUSG00000051747.16;RI:chr2:76538792:76538952-76539109:76544556:-	0.0676589	0.0711788	Ttn	RI
ENSMUSG00000051747.16;SE:chr2:76736876-76737652:76740297-76751895:-	0.0676589	0.0711788	Ttn	SE
ENSMUSG00000009035.16;AF:chr15:79262913-79287047:79287119:79262913-79287385:79287769:-	-0.430586	0.0719281	Tmem184b	AF
ENSMUSG00000032470.18;AF:chr9:99293655-99307830:99307949:99293655-99318934:99318979:-	0.241178	0.0719281	Mras	AF
ENSMUSG00000009035.16;A5:chr15:79262913-79287006:79262913-79287047:-	0.466788	0.0719281	Tmem184b	A5
ENSMUSG00000009035.16;AF:chr15:79262913-79280876:79281056:79262913-79287006:79287175:-	-0.399691	0.0719281	Tmem184b	AF
ENSMUSG00000072692.8;AF:chr5:115241587-115245952:115246021:115241587-115248252:115248327:-	-0.0940188	0.0719281	Rpl37rt	AF
ENSMUSG00000037005.17;A5:chrX:47210980-47211406:47210779-47211406:+	0.666667	0.0724276	Xpnpep2	A5
ENSMUSG00000087038.10;AF:chr9:112063345:112063445-112064171:112063449:112063671-112064171:+	-0.170095	0.0724276	2900079G21Rik	AF
ENSMUSG00000028936.16;AF:chr4:152410326:152410352-152411938:152411524:152411816-152411938:+	-0.415527	0.0724276	Rpl22	AF
ENSMUSG00000022246.15;AF:chr15:10690538-10713432:10713626:10690538-10714080:10714184:-	-0.561816	0.0725941	Rai14	AF
ENSMUSG00000026966.7;A5:chr2:25162140-25162310:25162140-25162321:-	-0.079654	0.0729271	Ssna1	A5
ENSMUSG00000027716.14;A5:chr3:36674906-36675346:36674906-36675412:-	-0.176627	0.0729271	Trpc3	A5
ENSMUSG00000019528.19;SE:chr3:20177028-20177286:20177336-20179422:-	0.097834	0.0734266	Gyg	SE
ENSMUSG00000026586.17;SE:chr1:163075965-163081546:163081617-163085330:-	-0.289223	0.0734266	Prrx1	SE
ENSMUSG00000040354.15;RI:chr10:127132410:127132502-127132742:127132813:-	0.123248	0.0734266	Mars1	RI
ENSMUSG00000018761.15;SE:chr11:69548669-69548762:69548882-69549392:-	-0.225709	0.0736763	Mpdu1	SE
ENSMUSG00000075470.3;A3:chr15:90110057-90111527:90110057-90111676:+	0.164105	0.0739261	Alg10b	A3
ENSMUSG00000050700.12;A3:chr2:160751236-160751527:160751095-160751527:-	0.166667	0.0739261	Emilin3	A3
ENSMUSG00000001175.17;AF:chr12:100165694:100165975-100168652:100166403:100166564-100168652:+	0.0623482	0.0739261	Calm1	AF
ENSMUSG00000024937.16;SE:chr19:5770905-5771000:5771035-5771470:-	0.452682	0.0739261	Ehbp1l1	SE
ENSMUSG00000029918.10;A5:chr6:39779478-39782305:39779478-39782421:-	0.0530627	0.0744256	Mrps33	A5
ENSMUSG00000022431.4;SE:chr15:85022266-85024944:85025055-85025686:+	0.707515	0.0744256	Ribc2	SE
ENSMUSG00000057530.15;SE:chr4:137589692-137632381:137632466-137641079:+	-0.0909894	0.0749251	Ece1	SE
ENSMUSG00000079434.9;RI:chr1:87522272:87522339-87522600:87522811:+	-0.230797	0.0749251	Neu2	RI
ENSMUSG00000031631.16;AF:chr8:46604808:46604950-46622596:46616688:46616786-46622596:+	-0.293097	0.0749251	Cfap97	AF
ENSMUSG00000047044.8;A3:chr19:18691023-18694583:18691023-18694586:+	0.127687	0.0749251	D030056L22Rik	A3
ENSMUSG00000026344.10;AF:chr1:125838265-125839040:125839124:125838265-125840611:125840665:-	-0.160818	0.0749251	Lypd1	AF
ENSMUSG00000026344.10;AF:chr1:125838265-125839040:125839124:125838265-125840785:125840838:-	-0.19431	0.0749251	Lypd1	AF
ENSMUSG00000060063.10;AF:chr5:149201577:149201992-149209191:149202157:149202199-149209191:+	0.303596	0.0754246	Alox5ap	AF
ENSMUSG00000031545.7;SE:chr8:23672979-23674545:23674614-23680732:-	-0.101794	0.0754246	Gpat4	SE
ENSMUSG00000051727.15;SE:chr7:97102669-97104097:97104184-97106801:+	-0.425983	0.0754246	Kctd14	SE
ENSMUSG00000038521.18;A5:chr6:124518447-124519152:124518447-124519227:-	-0.5	0.0754246	C1s1	A5
ENSMUSG00000118423.2;A3:chr13:106971344-106972720:106971120-106972720:-	0.58014	0.0754246	Lrrc70	A3
ENSMUSG00000031170.15;AF:chrX:8137390:8137499-8138126:8137620:8137744-8138126:+	-0.333333	0.0754246	Slc38a5	AF
ENSMUSG00000032374.15;SE:chr9:92482935-92484038:92484100-92485001:+	-0.309126	0.0759241	Plod2	SE
ENSMUSG00000091509.8;SE:chr14:105347238-105349755:105349838-105350905:-	-0.186647	0.0759241	Gm17066	SE
ENSMUSG00000037455.17;SE:chr10:23681938-23686687:23686843-23692191:+	0.241624	0.0759241	Slc18b1	SE
ENSMUSG00000051067.9;AF:chr10:80671975-80679513:80679632:80671975-80679776:80679873:-	-0.130087	0.0759241	Lingo3	AF
ENSMUSG00000031901.13;SE:chr8:106757075-106758330:106758373-106760355:+	0.196009	0.0759241	Dus2	SE
ENSMUSG00000083012.10;AL:chr5:143534889-143537297:143537688:143534889-143548512:143550286:+	0.183937	0.0764236	Fam220a	AL
ENSMUSG00000005506.17;RI:chr2:90843583:90843747-90843836:90849842:+	0.250482	0.0764236	Celf1	RI
ENSMUSG00000005506.17;AF:chr2:90770888:90770986-90828925:90818091:90818161-90828925:+	-0.332272	0.0764236	Celf1	AF
ENSMUSG00000005506.17;AF:chr2:90770888:90770986-90828925:90817965:90818161-90828925:+	-0.347869	0.0764236	Celf1	AF
ENSMUSG00000005506.17;AF:chr2:90770742:90770986-90828925:90818091:90818161-90828925:+	-0.230062	0.0764236	Celf1	AF
ENSMUSG00000040820.17;AF:chr16:94088785-94090922:94091145:94088785-94114377:94114422:-	-0.4832	0.0764236	Hlcs	AF
ENSMUSG00000050050.18;AF:chr5:92820575-92822917:92822984:92820575-92823032:92823124:-	-0.549651	0.0764236	Ccdc158	AF
ENSMUSG00000020572.9;A5:chr12:32880322-32883031:32880252-32883031:+	0.155993	0.0764236	Nampt	A5
ENSMUSG00000020572.9;AF:chr12:32870334:32870625-32880166:32870800:32870908-32880166:+	0.157397	0.0764236	Nampt	AF
ENSMUSG00000021112.10;AF:chr12:78795681:78795719-78841019:78795766:78795880-78841019:+	-0.262906	0.0769231	Pals1	AF
ENSMUSG00000021112.10;A3:chr12:78864545-78865961:78864545-78865978:+	-0.262906	0.0769231	Pals1	A3
ENSMUSG00000005447.13;AF:chr7:24996600-24996707:24996737:24996600-24996797:24997307:-	-0.37711	0.0769231	Pafah1b3	AF
ENSMUSG00000021932.14;AF:chr14:62530038:62530103-62584017:62569574:62569625-62584017:+	0.296721	0.0769231	Rnaseh2b	AF
ENSMUSG00000021932.14;AF:chr14:62530038:62530103-62584017:62569517:62569625-62584017:+	0.191906	0.0769231	Rnaseh2b	AF
ENSMUSG00000021932.14;A3:chr14:62584091-62585970:62584091-62586011:+	0.121163	0.0769231	Rnaseh2b	A3
ENSMUSG00000082286.12;A5:chr11:3076178-3077479:3076058-3077479:+	-0.0504333	0.0774226	Pisd-ps1	A5
ENSMUSG00000010663.6;AF:chr19:10170276:10170352-10171065:10170683:10170793-10171065:+	-0.286811	0.0774226	Fads1	AF
ENSMUSG00000062232.15;AF:chr3:79019609-79052163:79052284:79019609-79053078:79053182:-	-0.21867	0.0779221	Rapgef2	AF
ENSMUSG00000004207.15;AF:chr10:60113449:60113604-60127421:60120283:60120353-60127421:+	-0.0914231	0.0779221	Psap	AF
ENSMUSG00000004207.15;SE:chr10:60131782-60133317:60133325-60134877:+	0.0616997	0.0779221	Psap	SE
ENSMUSG00000021546.19;AF:chr13:58548231-58549607:58549728:58548231-58550207:58550316:-	0.321716	0.0782551	Hnrnpk	AF
ENSMUSG00000021546.19;AF:chr13:58548231-58549607:58549728:58548231-58549878:58549929:-	0.482291	0.0782551	Hnrnpk	AF
ENSMUSG00000021546.19;AF:chr13:58548231-58549607:58549728:58548231-58549878:58549924:-	0.494276	0.0782551	Hnrnpk	AF
ENSMUSG00000021546.19;AF:chr13:58548231-58549181:58549207:58548231-58550207:58550316:-	0.213596	0.0782551	Hnrnpk	AF
ENSMUSG00000021546.19;AF:chr13:58548231-58548924:58549079:58548231-58549607:58549728:-	-0.315687	0.0782551	Hnrnpk	AF
ENSMUSG00000021546.19;AF:chr13:58548231-58549607:58549728:58548231-58549878:58549930:-	0.443901	0.0782551	Hnrnpk	AF
ENSMUSG00000059791.15;SE:chr17:36172409-36174331:36174527-36175004:+	-0.195115	0.0784216	Nrm	SE
ENSMUSG00000028863.14;SE:chr4:125001339-125001445:125001502-125002116:+	-0.136796	0.0786713	Meaf6	SE
ENSMUSG00000028863.14;MX:chr4:124996824-125001310:125001339-125002116:124996824-125001445:125001502-125002116:+	-0.136209	0.0786713	Meaf6	MX
ENSMUSG00000029466.12;AL:chr5:122579503-122579686:122579845:122579503-122581867:122582975:+	0.117342	0.0789211	Anapc7	AL
ENSMUSG00000015165.17;RI:chr7:28517886:28517957-28518069:28518349:+	-0.0858219	0.0790043	Hnrnpl	RI
ENSMUSG00000015165.17;AF:chr7:28508233:28508284-28512704:28510362:28510593-28512704:+	0.107087	0.0790043	Hnrnpl	AF
ENSMUSG00000057228.7;AF:chr8:60958966:60959313-60960123:60959545:60959651-60960123:+	-0.645222	0.0794206	Aadat	AF
ENSMUSG00000037070.11;A3:chr8:79233492-79235428:79233446-79235428:-	0.0884908	0.0794206	Rbmxl1	A3
ENSMUSG00000102543.6;A5:chr18:37955187-37958074:37952751-37958074:+	0.0891791	0.0794206	Pcdhgc5	A5
ENSMUSG00000035505.15;A3:chr5:90370194-90371475:90370190-90371475:-	0.169284	0.0794206	Cox18	A3
ENSMUSG00000031534.16;SE:chr8:22963596-22964432:22964490-22966522:-	0.106501	0.0794206	Smim19	SE
ENSMUSG00000030062.8;SE:chr6:88061776-88065332:88065396-88066971:+	-0.0587519	0.0794206	Rpn1	SE
ENSMUSG00000021288.20;A5:chr12:111755920-111760771:111755893-111760771:+	-0.140786	0.0794206	Klc1	A5
ENSMUSG00000021288.20;SE:chr12:111755920-111760083:111760133-111760771:+	0.0885341	0.0794206	Klc1	SE
ENSMUSG00000032394.7;A3:chr9:65090386-65091055:65090386-65091115:+	-0.588102	0.0794206	Igdcc3	A3
ENSMUSG00000028295.15;AF:chr4:34771414-34778100:34778218:34771414-34778224:34778364:-	-0.393606	0.0799201	Smim8	AF
ENSMUSG00000038390.12;A3:chr6:124839988-124840634:124839923-124840634:-	-0.176879	0.0801698	Gpr162	A3
ENSMUSG00000038390.12;SE:chr6:124839085-124839872:124839923-124840634:-	0.0849547	0.0801698	Gpr162	SE
ENSMUSG00000044287.7;A3:chr8:106620299-106620998:106620299-106621001:+	-0.333333	0.0804196	Nrn1l	A3
ENSMUSG00000051650.12;AF:chr11:22787195-22809494:22810101:22787195-22810218:22810488:-	-0.749468	0.0804196	B3gnt2	AF
ENSMUSG00000051650.12;AF:chr11:22787195-22809494:22810101:22787195-22810940:22810961:-	-0.257851	0.0804196	B3gnt2	AF
ENSMUSG00000051650.12;AF:chr11:22787195-22810218:22810488:22787195-22810940:22810961:-	0.211513	0.0804196	B3gnt2	AF
ENSMUSG00000054582.5;SE:chr2:163889494-163891414:163891544-163891897:+	0.544435	0.0804196	Pabpc1l	SE
ENSMUSG00000048458.9;AF:chr3:105611915:105612141-105623685:105612774:105612853-105623685:+	0.070811	0.0804196	Inka2	AF
ENSMUSG00000021546.19;AF:chr13:58548231-58549607:58549728:58548231-58550207:58550463:-	0.20265	0.0804909	Hnrnpk	AF
ENSMUSG00000073490.12;A5:chr1:173560008-173562662:173560008-173562683:-	-0.666667	0.0809191	Ifi207	A5
ENSMUSG00000043733.15;A3:chr5:121282759-121287166:121282747-121287166:-	-0.127494	0.0809191	Ptpn11	A3
ENSMUSG00000025170.14;A5:chr11:121254390-121278760:121254390-121278824:-	0.201008	0.0809191	Rab40b	A5
ENSMUSG00000025083.19;SE:chr19:56938698-56990682:56990735-56996583:-	-0.402141	0.0809191	Afap1l2	SE
ENSMUSG00000003528.16;A5:chr16:17744604-17745018:17744604-17745110:-	0.0745162	0.0809191	Slc25a1	A5
ENSMUSG00000032330.8;AF:chr9:79665861-79666432:79666533:79665861-79666922:79667160:-	-0.0592845	0.0809191	Cox7a2	AF
ENSMUSG00000020799.17;AF:chr11:72250711-72252619:72252699:72250711-72253131:72253268:-	0.381805	0.0814186	Tekt1	AF
ENSMUSG00000116946.2;AF:chr16:31052408:31052433-31059502:31054940:31055022-31059502:+	0.583333	0.0814186	Gm41442	AF
ENSMUSG00000024939.7;A3:chr19:5778906-5779265:5778857-5779265:-	0.158452	0.0819181	Fam89b	A3
ENSMUSG00000021478.7;AF:chr13:54208632-54208748:54208799:54208632-54209580:54209724:-	0.116216	0.0819181	Drd1	AF
ENSMUSG00000004980.17;SE:chr6:51444275-51444371:51444406-51446651:-	0.10009	0.0819181	Hnrnpa2b1	SE
ENSMUSG00000038543.14;A3:chr3:95792383-95795453:95792380-95795453:-	-0.184943	0.0824176	BC028528	A3
ENSMUSG00000003423.16;AF:chr7:44803738:44803964-44805730:44805367:44805479-44805730:+	0.230932	0.0824176	Pih1d1	AF
ENSMUSG00000059423.14;SE:chr4:147913253-147917672:147917703-147932735:-	-0.187262	0.0824176	Zfp933	SE
ENSMUSG00000028653.17;SE:chr4:122943347-122945859:122945968-122946277:+	0.145101	0.0824176	Trit1	SE
ENSMUSG00000028653.17;SE:chr4:122942673-122942945:122943057-122943270:+	-0.150349	0.0824176	Trit1	SE
ENSMUSG00000028004.13;A5:chr3:82448801-82455140:82448801-82455144:-	0.381372	0.0824176	Npy2r	A5
ENSMUSG00000062691.11;A5:chr17:79224122-79225786:79223954-79225786:+	-0.179674	0.0824176	Cebpzos	A5
ENSMUSG00000016559.15;RI:chr11:115914451:115914604-115914708:115914845:-	0.0575193	0.0829171	H3f3b	RI
ENSMUSG00000006219.13;AF:chr4:141323259-141325394:141325535:141323259-141327159:141327235:-	0.5	0.0829171	Fblim1	AF
ENSMUSG00000072964.15;A5:chrX:134786846-134787594:134786836-134787594:+	-0.101131	0.0829171	Bhlhb9	A5
ENSMUSG00000015702.14;AF:chr3:95213733-95213992:95214115:95213733-95214385:95214487:-	-0.456538	0.0829171	Anxa9	AF
ENSMUSG00000025351.15;AF:chr10:128744689:128744921-128746264:128745214:128745391-128746264:+	-0.131854	0.0831668	Cd63	AF
ENSMUSG00000025351.15;AF:chr10:128744689:128744921-128746264:128745568:128745827-128746264:+	-0.0705812	0.0831668	Cd63	AF
ENSMUSG00000009035.16;SE:chr15:79247085-79247858:79247878-79249485:-	0.11141	0.0834166	Tmem184b	SE
ENSMUSG00000000439.10;SE:chr6:115587661-115588596:115588900-115590288:+	-0.127874	0.0834166	Mkrn2	SE
ENSMUSG00000009035.16;AF:chr15:79262913-79287006:79287175:79262913-79287385:79287456:-	0.0757446	0.0834166	Tmem184b	AF
ENSMUSG00000089633.3;AL:chr17:10675272-10692036:10693052:10675272-10710223:10711986:+	0.549674	0.0834166	A230009B12Rik	AL
ENSMUSG00000009035.16;AF:chr15:79262913-79287006:79287175:79262913-79287385:79287476:-	0.245529	0.0834166	Tmem184b	AF
ENSMUSG00000009035.16;AF:chr15:79262913-79287006:79287175:79262913-79287385:79287769:-	0.193787	0.0834166	Tmem184b	AF
ENSMUSG00000029601.14;A5:chr5:120740624-120743194:120740525-120743194:+	-0.600859	0.0834166	Iqcd	A5
ENSMUSG00000009035.16;AF:chr15:79262913-79280876:79281056:79262913-79287385:79287456:-	-0.0768384	0.0834166	Tmem184b	AF
ENSMUSG00000009035.16;AF:chr15:79262913-79287047:79287119:79262913-79287385:79287456:-	-0.137504	0.0834166	Tmem184b	AF
ENSMUSG00000027797.16;AL:chr3:55424407-55429271:55429703:55424407-55440991:55443973:+	-0.365852	0.0839161	Dclk1	AL
ENSMUSG00000028149.13;AF:chr3:138756349-138780402:138780559:138756349-138780797:138780962:-	0.180432	0.0839161	Rap1gds1	AF
ENSMUSG00000028149.13;AF:chr3:138756349-138780402:138780559:138756349-138780797:138780898:-	0.232472	0.0839161	Rap1gds1	AF
ENSMUSG00000109561.2;SE:chr13:96935972-96940616:96940771-96957822:+	-0.455779	0.0839161	Ankrd31	SE
ENSMUSG00000029521.8;SE:chr5:110996643-110997462:110997552-111003591:+	-0.745328	0.0839161	Chek2	SE
ENSMUSG00000005362.15;A3:chr6:106772958-106776952:106772955-106776952:-	-0.0808998	0.0839161	Crbn	A3
ENSMUSG00000027797.16;AF:chr3:55358394:55358504-55370422:55369320:55369503-55370422:+	-0.378462	0.0839161	Dclk1	AF
ENSMUSG00000031133.13;SE:chrX:56286047-56287166:56287186-56288750:-	0.244612	0.0839161	Arhgef6	SE
ENSMUSG00000109561.2;SE:chr13:97029607-97040539:97040638-97045992:+	0.455779	0.0839161	Ankrd31	SE
ENSMUSG00000001995.10;SE:chr8:126149441-126149932:126149985-126159917:-	0.131302	0.0844156	Sipa1l2	SE
ENSMUSG00000029313.19;AF:chr5:103902028:103902211-103930990:103902439:103902611-103930990:+	0.257473	0.0844156	Aff1	AF
ENSMUSG00000050821.15;SE:chr16:20513579-20514489:20514631-20517672:+	0.0656506	0.0844156	Fam131a	SE
ENSMUSG00000048038.9;SE:chr2:26171635-26172123:26172239-26177947:-	0.380692	0.0844156	Ccdc187	SE
ENSMUSG00000030056.9;SE:chr6:87804678-87810624:87810666-87811410:-	0.183712	0.0846653	Isy1	SE
ENSMUSG00000030056.9;A3:chr6:87802470-87804566:87802466-87804566:-	-0.169084	0.0846653	Isy1	A3
ENSMUSG00000018340.14;SE:chr11:54877041-54877877:54877894-54882217:-	0.065581	0.0849151	Anxa6	SE
ENSMUSG00000042215.9;SE:chr1:33786097-33787298:33787407-33796660:-	0.163648	0.0849151	Bag2	SE
ENSMUSG00000024217.11;A5:chr17:28059337-28059438:28059143-28059438:+	0.165983	0.0849151	Snrpc	A5
ENSMUSG00000027522.16;SE:chr2:173918982-173919131:173919145-173932414:+	0.226177	0.0849151	Stx16	SE
ENSMUSG00000027522.16;SE:chr2:173918982-173926439:173926450-173932414:+	0.188847	0.0849151	Stx16	SE
ENSMUSG00000003882.6;A5:chr15:9508444-9508793:9508444-9508810:-	-0.583333	0.0854146	Il7r	A5
ENSMUSG00000038600.13;RI:chr6:38025418:38025533-38025917:38026018:-	0.486627	0.0854146	Atp6v0a4	RI
ENSMUSG00000040943.13;A3:chr3:133175528-133177101:133175400-133177101:-	-0.15861	0.0854146	Tet2	A3
ENSMUSG00000040943.13;SE:chr3:133182396-133185103:133185126-133185894:-	-0.318652	0.0854146	Tet2	SE
ENSMUSG00000025900.14;AF:chr1:4423060-4430423:4430537:4423060-4479393:4479464:-	0.13004	0.0854146	Rp1	AF
ENSMUSG00000033192.6;SE:chr8:93597878-93600861:93600919-93602183:+	-0.333333	0.0859141	Lpcat2	SE
ENSMUSG00000059981.13;SE:chr7:126467494-126468011:126468079-126470574:-	-0.0775583	0.0859141	Taok2	SE
ENSMUSG00000020057.3;A5:chr10:88180573-88192620:88180573-88192654:-	0.5	0.0859141	Dram1	A5
ENSMUSG00000047888.11;SE:chr15:80773356-80774307:80774477-80778530:+	-0.109799	0.0859141	Tnrc6b	SE
ENSMUSG00000016756.18;SE:chr13:24619671-24620603:24620740-24623105:+	0.166667	0.0859141	Cmah	SE
ENSMUSG00000016756.18;SE:chr13:24612921-24614471:24614661-24619083:+	-0.147209	0.0859141	Cmah	SE
ENSMUSG00000016756.18;SE:chr13:24601407-24606583:24606674-24612812:+	0.166667	0.0859141	Cmah	SE
ENSMUSG00000025576.18;AF:chr11:118702242-118779354:118779515:118702242-118800130:118800398:-	0.347821	0.0861638	Rbfox3	AF
ENSMUSG00000055717.14;AF:chr14:103888082:103888344-103894369:103893207:103893262-103894369:+	-0.181886	0.0861638	Slain1	AF
ENSMUSG00000055717.14;AF:chr14:103887664:103888344-103894369:103893207:103893262-103894369:+	-0.26635	0.0861638	Slain1	AF
ENSMUSG00000025576.18;AF:chr11:118702242-118779354:118779515:118702242-118800130:118800376:-	0.235952	0.0861638	Rbfox3	AF
ENSMUSG00000035296.15;SE:chr14:61483402-61495252:61495429-61495792:-	0.504267	0.0864136	Sgcg	SE
ENSMUSG00000028794.14;AF:chr4:128649157:128649354-128655212:128653051:128653814-128655212:+	-0.496051	0.0864136	A3galt2	AF
ENSMUSG00000073102.8;SE:chr5:30504537-30506007:30506093-30507745:+	0.153863	0.0864136	Drc1	SE
ENSMUSG00000018761.15;SE:chr11:69548669-69548762:69548847-69549392:-	-0.109413	0.0865801	Mpdu1	SE
ENSMUSG00000016534.16;AL:chrX:37490234:37491158-37513144:37508384:37510728-37513144:-	0.160129	0.0869131	Lamp2	AL
ENSMUSG00000048752.8;SE:chr9:110691613-110692798:110692964-110693349:+	0.495807	0.0869131	Prss50	SE
ENSMUSG00000118633.2;SE:chr4:42071182-42071400:42071532-42072506:-	0.357932	0.0874126	Gm21104	SE
ENSMUSG00000026511.8;SE:chr1:181952540-181956249:181956317-181958901:+	0.0599132	0.0874126	Srp9	SE
ENSMUSG00000080727.3;AL:chr3:95778997-95782005:95782202:95778997-95794103:95795268:+	-0.244316	0.0874126	C920021L13Rik	AL
ENSMUSG00000026755.15;AF:chr2:38898153:38898336-38903735:38900030:38903199-38903735:+	-0.182205	0.0874126	Arpc5l	AF
ENSMUSG00000026058.12;AL:chr1:32283108-32349879:32350171:32283108-32372547:32377435:+	0.504545	0.0874126	Khdrbs2	AL
ENSMUSG00000030549.7;A3:chr7:79243548-79244530:79243425-79244530:-	0.449751	0.0874126	Rhcg	A3
ENSMUSG00000026755.15;SE:chr2:38898336-38903129:38903199-38903735:+	0.173087	0.0874126	Arpc5l	SE
ENSMUSG00000060787.10;SE:chr11:87805569-87807388:87807507-87808495:-	0.473725	0.0879121	Or4d1	SE
ENSMUSG00000097511.3;SE:chr14:69567410-69569704:69569756-69569982:-	-0.382155	0.0879121	Gm16677	SE
ENSMUSG00000021388.15;A3:chr13:49698193-49705117:49698193-49705134:+	-0.391393	0.0879121	Aspn	A3
ENSMUSG00000024240.14;AF:chr18:6462991-6490463:6490856:6462991-6515865:6516108:-	0.126304	0.0879121	Epc1	AF
ENSMUSG00000090137.9;A3:chr8:70962284-70962988:70962281-70962988:-	0.0974061	0.0879121	Uba52	A3
ENSMUSG00000021546.19;AF:chr13:58548231-58549181:58549207:58548231-58549878:58549929:-	0.230298	0.088037	Hnrnpk	AF
ENSMUSG00000021546.19;AF:chr13:58548231-58549181:58549207:58548231-58549878:58549955:-	0.247561	0.088037	Hnrnpk	AF
ENSMUSG00000021546.19;AF:chr13:58548231-58549181:58549207:58548231-58549878:58549930:-	0.209851	0.088037	Hnrnpk	AF
ENSMUSG00000021546.19;AF:chr13:58548231-58549181:58549207:58548231-58549878:58549924:-	0.24168	0.088037	Hnrnpk	AF
ENSMUSG00000021546.19;AF:chr13:58548231-58549181:58549207:58548231-58549607:58549728:-	-0.171907	0.088037	Hnrnpk	AF
ENSMUSG00000042138.10;SE:chr9:37401129-37402752:37402865-37424910:+	-0.265531	0.0884116	Msantd2	SE
ENSMUSG00000034566.11;SE:chr11:115309342-115310018:115310119-115310718:-	-0.071842	0.0884116	Atp5h	SE
ENSMUSG00000030934.10;AF:chr7:132171869-132177240:132177447:132171869-132178024:132178127:-	-0.0521913	0.0884116	Oat	AF
ENSMUSG00000028478.19;SE:chr4:44025560-44030215:44030268-44031400:+	0.0735892	0.0889111	Clta	SE
ENSMUSG00000028478.19;MX:chr4:44025560-44030215:44030268-44032401:44025560-44031400:44031435-44032401:+	0.11862	0.0889111	Clta	MX
ENSMUSG00000068798.11;SE:chr3:105657644-105701371:105701455-105708555:-	0.093101	0.0889111	Rap1a	SE
ENSMUSG00000028478.19;SE:chr4:44025560-44030215:44030268-44032401:+	0.116038	0.0889111	Clta	SE
ENSMUSG00000032368.15;AF:chr9:91244675-91245063:91245107:91244675-91246089:91247821:-	-0.177736	0.0889111	Zic1	AF
ENSMUSG00000027739.10;A5:chr3:51392001-51400777:51391533-51400777:+	0.115122	0.0894106	Rab33b	A5
ENSMUSG00000054293.11;A5:chrX:106193405-106214445:106193233-106214445:+	-0.5	0.0894106	P2ry10b	A5
ENSMUSG00000022432.8;SE:chr15:84970389-84973793:84973946-84975073:-	0.068775	0.0894106	Smc1b	SE
ENSMUSG00000028444.18;AF:chr4:41686886-41695311:41695442:41686886-41696978:41697040:-	0.178174	0.0899101	Cntfr	AF
ENSMUSG00000034659.15;SE:chr19:10851850-10857544:10857666-10859016:-	0.176481	0.0899101	Tmem109	SE
ENSMUSG00000096472.3;SE:chr9:21200628-21201721:21201772-21202105:-	-0.0744425	0.0899101	Cdkn2d	SE
ENSMUSG00000030757.14;SE:chr7:123079995-123081864:123081907-123084163:-	0.183124	0.0899101	Zkscan2	SE
ENSMUSG00000024826.16;AF:chr19:5957189-5962769:5962797:5957189-5963010:5963038:-	0.268375	0.090035	Dpf2	AF
ENSMUSG00000024826.16;AF:chr19:5957189-5962769:5962805:5957189-5963010:5963038:-	0.292317	0.090035	Dpf2	AF
ENSMUSG00000024826.16;AF:chr19:5957189-5962769:5962820:5957189-5963010:5963038:-	0.12345	0.090035	Dpf2	AF
ENSMUSG00000024826.16;AF:chr19:5957189-5962769:5962899:5957189-5963010:5963038:-	0.259812	0.090035	Dpf2	AF
ENSMUSG00000034263.14;A5:chr9:64868539-64868976:64868220-64868976:+	0.143161	0.0904096	Ints14	A5
ENSMUSG00000117220.2;SE:chr17:66539222-66539803:66539991-66541643:-	0.34205	0.0904096	Gm49932	SE
ENSMUSG00000038037.6;A3:chr16:10602905-10603295:10602785-10603295:-	0.583333	0.0904096	Socs1	A3
ENSMUSG00000005553.15;A5:chr7:30419792-30419892:30419765-30419892:+	0.61915	0.0904096	Atp4a	A5
ENSMUSG00000026870.20;SE:chr2:34777809-34778134:34778183-34780292:+	-0.60085	0.0904096	Cutal	SE
ENSMUSG00000037159.12;SE:chr6:40420118-40420310:40420453-40420868:+	0.313146	0.0904096	Wee2	SE
ENSMUSG00000032251.13;SE:chr9:82712392-82719471:82719536-82728352:+	-0.11968	0.0909091	Irak1bp1	SE
ENSMUSG00000118376.2;A3:chr18:66637533-66638381:66637533-66638415:+	-0.436038	0.0909091	Gm9926	A3
ENSMUSG00000090223.3;A5:chr16:96298606-96326590:96298599-96326590:+	0.272175	0.0909091	Pcp4	A5
ENSMUSG00000044811.14;A3:chr11:114891899-114892313:114891811-114892313:-	0.178719	0.0909091	Cd300c2	A3
ENSMUSG00000051000.18;SE:chr3:85583568-85588248:85588339-85590887:-	0.47437	0.0909091	Fhip1a	SE
ENSMUSG00000041483.15;A3:chr1:136552789-136553006:136552789-136553010:+	-0.12019	0.0909091	Zfp281	A3
ENSMUSG00000090223.3;A3:chr16:96295067-96298426:96295067-96298430:+	0.272175	0.0909091	Pcp4	A3
ENSMUSG00000097378.9;SE:chr10:12797461-12798110:12798202-12798318:-	-0.5	0.0914086	B230208H11Rik	SE
ENSMUSG00000054181.12;A5:chr2:57126984-57127726:57126984-57127769:-	-0.5	0.0914086	A930012O16Rik	A5
ENSMUSG00000074466.13;AF:chr3:89299277:89299609-89305266:89303303:89303389-89305266:+	0.432029	0.0919081	Gm15417	AF
ENSMUSG00000074466.13;AF:chr3:89299157:89299813-89305266:89303303:89303389-89305266:+	0.404614	0.0919081	Gm15417	AF
ENSMUSG00000022500.16;AF:chr16:10784513-10793291:10793443:10784513-10883862:10884021:-	-0.24987	0.0919081	Litaf	AF
ENSMUSG00000027938.12;AF:chr3:90150143-90150325:90150450:90150143-90150615:90150819:-	0.583333	0.0919081	Creb3l4	AF
ENSMUSG00000074466.13;AF:chr3:89301597:89301700-89305266:89303303:89303389-89305266:+	0.498872	0.0919081	Gm15417	AF
ENSMUSG00000022500.16;AF:chr16:10784513-10810910:10810985:10784513-10883862:10884021:-	-0.186285	0.0919081	Litaf	AF
ENSMUSG00000028863.14;SE:chr4:124996824-125001310:125001339-125002116:+	0.0921961	0.0923077	Meaf6	SE
ENSMUSG00000025578.10;RI:chr11:118930758:118930824-118930920:118930985:-	0.195383	0.0924076	Cbx8	RI
ENSMUSG00000086631.3;AF:chr7:34243897:34243968-34255091:34246631:34246748-34255091:+	-0.581783	0.0924076	Gm12784	AF
ENSMUSG00000003423.16;A5:chr7:44803964-44805730:44803844-44805730:+	-0.154485	0.0924076	Pih1d1	A5
ENSMUSG00000028487.19;A3:chr4:84194684-84209930:84194678-84209930:-	0.520309	0.0924076	Bnc2	A3
ENSMUSG00000086382.2;A5:chr2:73415549-73419208:73415351-73419208:+	0.317553	0.0924076	Chrna1os	A5
ENSMUSG00000031585.14;AF:chr8:34221861:34222016-34225762:34222161:34222543-34225762:+	-0.182152	0.0929071	Gtf2e2	AF
ENSMUSG00000003464.14;A3:chr1:171961611-171961754:171961611-171961774:+	0.0845147	0.0929071	Pex19	A3
ENSMUSG00000031585.14;AF:chr8:34221861:34222016-34225762:34222367:34222543-34225762:+	-0.251443	0.0929071	Gtf2e2	AF
ENSMUSG00000039230.15;A5:chr11:121492663-121492783:121492545-121492783:+	0.25	0.0929071	Tbcd	A5
ENSMUSG00000031585.14;AF:chr8:34221861:34222016-34225762:34222070:34222157-34225762:+	-0.171996	0.0929071	Gtf2e2	AF
ENSMUSG00000031585.14;AF:chr8:34221861:34222016-34225762:34222339:34222662-34225762:+	-0.16445	0.0929071	Gtf2e2	AF
ENSMUSG00000027522.16;MX:chr2:173918982-173919131:173919145-173932414:173918982-173926439:173926450-173932414:+	0.105841	0.0932401	Stx16	MX
ENSMUSG00000012350.16;SE:chr2:103098565-103104230:103104298-103104399:-	0.416667	0.0934066	Ehf	SE
ENSMUSG00000026567.17;SE:chr1:165349536-165352574:165352629-165365947:+	-0.333333	0.0934066	Adcy10	SE
ENSMUSG00000026567.17;A3:chr1:165366103-165367351:165366103-165367409:+	-0.333333	0.0934066	Adcy10	A3
ENSMUSG00000038563.15;A5:chr7:82297886-82298734:82297857-82298734:+	-0.159332	0.0934066	Efl1	A5
ENSMUSG00000021607.10;A5:chr13:73479212-73479479:73479210-73479479:+	0.0774614	0.0939061	Mrpl36	A5
ENSMUSG00000071547.5;AF:chr14:30853010:30853333-30856696:30856267:30856407-30856696:+	-0.516475	0.0939061	Nt5dc2	AF
ENSMUSG00000028841.15;A3:chr4:133961904-133961981:133961899-133961981:-	-0.416667	0.0939061	Cnksr1	A3
ENSMUSG00000048058.18;A5:chr2:101900403-101943878:101900403-101943974:-	-0.295937	0.0939061	Ldlrad3	A5
ENSMUSG00000000915.16;AF:chr5:124111691:124111918-124127368:124118317:124118418-124127368:+	0.180247	0.0944056	Hip1r	AF
ENSMUSG00000039774.13;SE:chr4:47092328-47104100:47104269-47108391:+	-0.392429	0.0944056	Galnt12	SE
ENSMUSG00000112466.2;A5:chr10:107038972-107041077:107038972-107041121:-	-0.202956	0.0949051	Gm29674	A5
ENSMUSG00000050545.11;AL:chr12:4789890:4790043-4795652:4791062:4791207-4795652:-	0.148052	0.0949051	Fam228b	AL
ENSMUSG00000033883.12;A5:chr3:36205455-36213671:36205344-36213671:+	-0.166711	0.0949051	Zfp267	A5
ENSMUSG00000020635.9;A3:chr12:4883840-4884739:4883795-4884739:-	-0.0531201	0.0949051	Fkbp1b	A3
ENSMUSG00000027163.14;AL:chr2:101725605-101727047:101727285:101725605-101727385:101727551:+	0.11557	0.0949051	Commd9	AL
ENSMUSG00000050545.11;AF:chr12:4790043-4812327:4812409:4790043-4818390:4818521:-	-0.323155	0.0949051	Fam228b	AF
ENSMUSG00000044968.17;A5:chr5:21888463-21905973:21888463-21906203:-	-0.197586	0.0949051	Napepld	A5
ENSMUSG00000038145.18;AF:chr9:121946332:121946473-121960959:121946818:121947119-121960959:+	-0.379903	0.0952797	Snrk	AF
ENSMUSG00000038145.18;AF:chr9:121946366:121946473-121960959:121946818:121947119-121960959:+	-0.241226	0.0952797	Snrk	AF
ENSMUSG00000038145.18;AF:chr9:121946384:121946473-121960959:121946818:121947119-121960959:+	-0.478122	0.0952797	Snrk	AF
ENSMUSG00000038145.18;AL:chr9:121961816-121963027:121963142:121961816-121965972:121966042:+	-0.478122	0.0952797	Snrk	AL
ENSMUSG00000020484.20;RI:chr11:5474239:5474269-5474296:5474384:+	-0.0612891	0.0954046	Xbp1	RI
ENSMUSG00000030244.8;A5:chr6:142368557-142369120:142368557-142369247:-	0.25	0.0959041	Gys2	A5
ENSMUSG00000026360.10;RI:chr1:143878518:143878579-143878690:143878791:-	0.0662164	0.0959041	Rgs2	RI
ENSMUSG00000097503.3;A3:chr1:169797144-169798019:169797144-169798039:+	-0.333333	0.0959041	3110045C21Rik	A3
ENSMUSG00000062981.6;A5:chr10:95336384-95337752:95336384-95337768:-	0.101257	0.0959041	Mrpl42	A5
ENSMUSG00000041132.12;A3:chr5:150516902-150517729:150516683-150517729:-	-0.328586	0.0959041	N4bp2l1	A3
ENSMUSG00000116581.2;A3:chr16:30734392-30747179:30733595-30747179:-	-0.42364	0.0964036	Gm46565	A3
ENSMUSG00000046997.6;AF:chr9:96826757-96853981:96854028:96826757-96866059:96866248:-	0.334032	0.0964036	Spsb4	AF
ENSMUSG00000025064.16;SE:chr19:47637911-47638487:47638597-47638696:-	-0.518903	0.0964036	Col17a1	SE
ENSMUSG00000037705.14;A3:chr9:42251664-42254925:42251661-42254925:-	0.422526	0.0964036	Tecta	A3
ENSMUSG00000037705.14;A3:chr9:42255220-42256699:42255205-42256699:-	0.333333	0.0964036	Tecta	A3
ENSMUSG00000029610.14;A5:chr5:143843573-143846399:143843573-143846519:-	-0.0789332	0.0964036	Aimp2	A5
ENSMUSG00000038000.11;SE:chr8:106426123-106426211:106426362-106426493:-	0.105505	0.0966533	Acd	SE
ENSMUSG00000038000.11;A3:chr8:106426792-106426914:106426680-106426914:-	0.105458	0.0966533	Acd	A3
ENSMUSG00000037568.13;AF:chr1:190710784-190710903:190711199:190710784-190711334:190711493:-	0.327874	0.0969031	Vash2	AF
ENSMUSG00000038756.14;A3:chr11:96049784-96055574:96049784-96055770:+	0.438345	0.0969031	Ttll6	A3
ENSMUSG00000013622.16;AF:chr5:31205979:31206100-31206806:31206129:31206408-31206806:+	-0.164779	0.0969031	Atraid	AF
ENSMUSG00000091512.6;A5:chr3:137624424-137624634:137624388-137624634:+	-0.114509	0.0969031	Lamtor3	A5
ENSMUSG00000027510.18;AF:chr2:172863695:172864063-172864585:172864231:172864287-172864585:+	0.341842	0.0969031	Rbm38	AF
ENSMUSG00000031955.11;AF:chr8:112447963-112458671:112458768:112447963-112470321:112470441:-	-0.0963285	0.0969031	Bcar1	AF
ENSMUSG00000102014.2;A3:chr1:127681690-127701665:127681685-127701665:-	-0.203722	0.0969031	2900009J06Rik	A3
ENSMUSG00000013622.16;A5:chr5:31206100-31206806:31205776-31206806:+	0.165238	0.0969031	Atraid	A5
ENSMUSG00000013622.16;A5:chr5:31206924-31209541:31206827-31209541:+	0.0851921	0.0969031	Atraid	A5
ENSMUSG00000013622.16;AF:chr5:31205656:31205776-31206806:31205979:31206100-31206806:+	-0.157315	0.0969031	Atraid	AF
ENSMUSG00000013622.16;AF:chr5:31205656:31205776-31206806:31206129:31206408-31206806:+	-0.183855	0.0969031	Atraid	AF
ENSMUSG00000078122.5;RI:chrX:95284019:95284119-95284644:95287242:+	-0.25	0.0969031	F630028O10Rik	RI
ENSMUSG00000031955.11;AF:chr8:112447963-112458671:112458737:112447963-112470321:112470441:-	-0.171892	0.0969031	Bcar1	AF
ENSMUSG00000015653.14;A5:chr5:5733417-5743603:5733417-5743958:-	0.673886	0.0969031	Steap2	A5
ENSMUSG00000015653.14;SE:chr5:5733055-5733292:5733417-5743958:-	-0.727874	0.0969031	Steap2	SE
ENSMUSG00000015533.10;AF:chr13:115037068-115038455:115038479:115037068-115068412:115068636:-	0.154509	0.0969031	Itga2	AF
ENSMUSG00000032899.15;SE:chr6:131287027-131287896:131288162-131289414:-	-0.315832	0.0969031	Styk1	SE
ENSMUSG00000024034.14;A3:chr17:31413982-31416575:31413976-31416575:-	0.0833333	0.0969031	Tmprss3	A3
ENSMUSG00000013622.16;AF:chr5:31206003:31206100-31206806:31206129:31206408-31206806:+	-0.2004	0.0969031	Atraid	AF
ENSMUSG00000020415.17;A5:chr11:43316508-43317001:43316508-43317028:-	-0.179412	0.0974026	Pttg1	A5
ENSMUSG00000020415.17;A5:chr11:43316508-43317016:43316508-43317028:-	0.121575	0.0974026	Pttg1	A5
ENSMUSG00000079339.8;AF:chr19:34572423-34576668:34576727:34572423-34579290:34579356:-	0.333333	0.0974026	Ifit1bl1	AF
ENSMUSG00000004994.13;AL:chr8:84990535:84990573-84993465:84990810:84990991-84993465:-	0.275929	0.0974026	Yju2b	AL
ENSMUSG00000068732.6;AF:chr3:108467634-108469403:108469486:108467634-108469587:108469782:-	-0.0793302	0.0974026	Tmem167b	AF
ENSMUSG00000044442.12;SE:chr16:87159491-87163027:87163168-87164353:+	0.125192	0.0974026	N6amt1	SE
ENSMUSG00000035020.12;A3:chr5:91175424-91176112:91175424-91176159:+	-0.25	0.0974026	Epgn	A3
ENSMUSG00000044442.12;A3:chr16:87159491-87163027:87159491-87164353:+	0.233406	0.0974026	N6amt1	A3
ENSMUSG00000096169.4;SE:chr17:33435327-33439591:33439697-33440600:-	0.333333	0.0974026	Or10h5	SE
ENSMUSG00000004994.13;SE:chr8:84990573-84990938:84990991-84993465:-	-0.172241	0.0974026	Yju2b	SE
ENSMUSG00000020415.17;A5:chr11:43316508-43317001:43316508-43317016:-	-0.166667	0.0974026	Pttg1	A5
ENSMUSG00000097482.3;A5:chr1:105284974-105289314:105284682-105289314:+	0.330419	0.0979021	Gm17634	A5
ENSMUSG00000039676.5;SE:chr15:9461920-9462677:9462886-9465841:+	-0.332237	0.0979021	Capsl	SE
ENSMUSG00000013419.8;AF:chr9:121588396:121588504-121591685:121589099:121589291-121591685:+	-0.0863659	0.0979021	Zfp651	AF
ENSMUSG00000013419.8;SE:chr9:121594696-121595011:121595063-121595533:+	-0.0863659	0.0979021	Zfp651	SE
ENSMUSG00000013158.7;A3:chr8:106436216-106436293:106436216-106436320:+	-0.5	0.0979021	4933405L10Rik	A3
ENSMUSG00000027552.15;A3:chr3:14653361-14666060:14653361-14666063:+	-0.139887	0.0979021	E2f5	A3
ENSMUSG00000016534.16;AL:chrX:37493939:37494448-37513144:37508384:37510728-37513144:-	0.10296	0.0981518	Lamp2	AL
ENSMUSG00000045989.5;SE:chr7:126429790-126429882:126429969-126430044:-	-0.430395	0.0984016	4930451I11Rik	SE
ENSMUSG00000051343.12;SE:chr6:85314652-85317325:85319343-85324762:-	0.081524	0.0984016	Rab11fip5	SE
ENSMUSG00000053441.6;SE:chr18:59105901-59108501:59108634-59118313:+	0.333737	0.0989011	Adamts19	SE
ENSMUSG00000053441.6;A3:chr18:59101925-59102955:59101925-59103032:+	-0.333737	0.0989011	Adamts19	A3
ENSMUSG00000032575.17;AL:chr9:106715511:106715656-106747402:106746397:106746560-106747402:-	0.55904	0.0989011	Manf	AL
ENSMUSG00000021629.11;SE:chr13:100950479-100951104:100951274-100953517:-	0.15616	0.0989011	Slc30a5	SE
ENSMUSG00000027940.19;AF:chr3:89986961:89987170-89993753:89987198:89987303-89993753:+	-0.180838	0.0989011	Tpm3	AF
ENSMUSG00000027940.19;AF:chr3:89987022:89987170-89993753:89987198:89987303-89993753:+	-0.385651	0.0989011	Tpm3	AF
ENSMUSG00000027940.19;AF:chr3:89986847:89987170-89993753:89987198:89987303-89993753:+	-0.166336	0.0989011	Tpm3	AF
ENSMUSG00000049897.15;A3:chr2:26824124-26825304:26824124-26825326:+	0.403659	0.0989011	Stkld1	A3
ENSMUSG00000028328.14;SE:chr4:46039309-46060966:46061134-46078314:+	-0.0611516	0.0989011	Tmod1	SE
ENSMUSG00000070469.13;A5:chr7:82261098-82261600:82261081-82261600:+	-0.38098	0.0989011	Adamtsl3	A5
ENSMUSG00000051435.12;SE:chr4:141738962-141740295:141740488-141742260:-	0.519302	0.0994006	Fhad1	SE
ENSMUSG00000024502.11;SE:chr18:43665029-43670721:43670791-43673651:-	0.0814901	0.0994006	Jakmip2	SE
ENSMUSG00000045362.9;AF:chr7:143173167-143181535:143181690:143173167-143182353:143182459:-	0.0833333	0.0994006	Tnfrsf26	AF
ENSMUSG00000015357.11;SE:chr9:65217593-65219380:65219421-65223926:+	0.108536	0.0994006	Clpx	SE
ENSMUSG00000025207.17;A5:chr19:44978118-44980577:44977796-44980577:+	-0.212093	0.0994006	Sema4g	A5
ENSMUSG00000021303.15;AF:chr13:13958644:13958692-13978184:13958914:13959228-13978184:+	0.0762033	0.0994006	Gng4	AF
ENSMUSG00000025207.17;RI:chr19:44989607:44990657-44990786:44991836:+	0.214489	0.0994006	Sema4g	RI
ENSMUSG00000025207.17;SE:chr19:44977796-44979612:44979797-44980577:+	-0.262842	0.0994006	Sema4g	SE
ENSMUSG00000035711.6;RI:chr13:55675145:55675450-55676262:55676367:-	0.177535	0.0994006	Dok3	RI
ENSMUSG00000069208.10;SE:chr13:74631062-74632018:74632141-74641969:-	0.169329	0.0994006	Zfp825	SE
ENSMUSG00000032178.15;AF:chr9:21279167:21279395-21298996:21284769:21284878-21298996:+	0.262254	0.0997752	Ilf3	AF
ENSMUSG00000032178.15;AF:chr9:21279167:21279395-21298996:21288422:21288509-21298996:+	-0.295828	0.0997752	Ilf3	AF
ENSMUSG00000020900.16;AF:chr11:68582938:68583008-68590036:68583142:68583385-68590036:+	0.36915	0.0999001	Myh10	AF
ENSMUSG00000038276.13;SE:chr5:24621435-24621535:24621682-24621953:+	0.403632	0.0999001	Asic3	SE
ENSMUSG00000039878.14;A5:chr10:128236025-128236101:128236025-128236303:-	0.475809	0.0999001	Slc39a5	A5
ENSMUSG00000022416.16;A3:chr15:80274049-80274945:80274049-80275026:+	0.085717	0.0999001	Cacna1i	A3
ENSMUSG00000018752.20;A3:chr11:69575162-69575311:69575159-69575311:-	0.279537	0.0999001	Tnfsfm13	A3
ENSMUSG00000018752.20;A3:chr11:69586270-69586422:69586267-69586422:-	0.279537	0.0999001	Tnfsfm13	A3
ENSMUSG00000118504.2;A3:chr3:89966107-89967669:89966107-89968945:+	-0.1712	0.0999001	Gm53012	A3
ENSMUSG00000033909.18;A3:chr11:118178649-118180783:118178592-118180783:-	-0.210403	0.0999001	Usp36	A3

## Sheet: C9orf72-male
ID	dPSI	p-val	gene	type
ENSMUSG00000013622.16;AF:chr5:31205656:31205776-31206806:31205979:31206100-31206806:+	-0.39095	0	Atraid	AF
ENSMUSG00000074063.11;A3:chr8:120170022-120171696:120170022-120171698:+	-1	0	Osgin1	A3
ENSMUSG00000020153.15;A3:chr10:80088267-80088908:80088267-80088913:+	-0.234506	0.002997	Ndufs7	A3
ENSMUSG00000008683.17;AF:chr7:117714469-117715320:117715351:117714469-117715359:117715411:-	0.281613	0.0044955	Rps15a	AF
ENSMUSG00000008683.17;A5:chr7:117714469-117714963:117714469-117715320:-	-0.331114	0.0044955	Rps15a	A5
ENSMUSG00000056698.12;SE:chr6:72572003-72573419:72573449-72575305:-	0.586279	0.00599401	Elmod3	SE
ENSMUSG00000057411.10;AF:chr17:26010650-26010976:26011051:26010650-26011305:26011361:-	-0.5	0.00599401	Antkmt	AF
ENSMUSG00000025278.10;SE:chr14:14582236-14583650:14583747-14585026:-	-0.40371	0.00699301	Flnb	SE
ENSMUSG00000039801.8;SE:chr15:8252634-8254823:8254900-8256397:+	-0.487343	0.00749251	Cplane1	SE
ENSMUSG00000045160.15;A5:chr6:83326342-83328248:83326219-83328248:+	-0.418617	0.00799201	Bola3	A5
ENSMUSG00000083012.10;AL:chr5:143534889-143537297:143537688:143534889-143548512:143550286:+	-0.52278	0.00799201	Fam220a	AL
ENSMUSG00000054716.5;AL:chr7:126844306-126844745:126844883:126844306-126852977:126853975:+	-0.357857	0.00799201	Zfp771	AL
ENSMUSG00000040681.17;SE:chr16:95928403-95928511:95928540-95928632:-	-0.249569	0.00899101	Hmgn1	SE
ENSMUSG00000002985.17;AF:chr7:19432178-19432897:19432933:19432178-19432936:19433113:-	-0.194041	0.00999001	Apoe	AF
ENSMUSG00000026576.13;AF:chr1:164270919-164271175:164271288:164270919-164281058:164281346:-	-0.09905	0.010989	Atp1b1	AF
ENSMUSG00000045160.15;AF:chr6:83326198:83326342-83328248:83326428:83326536-83328248:+	-0.641656	0.010989	Bola3	AF
ENSMUSG00000020182.17;AF:chr11:11830650-11840338:11840408:11830650-11848012:11848144:-	-0.648689	0.011988	Ddc	AF
ENSMUSG00000021007.15;SE:chr12:98598296-98600483:98600578-98603825:+	0.362287	0.011988	Spata7	SE
ENSMUSG00000021270.14;A5:chr12:110662114-110662577:110662114-110662686:-	0.351298	0.011988	Hsp90aa1	A5
ENSMUSG00000003873.12;SE:chr7:45114748-45115401:45115547-45115644:-	0.219842	0.0134865	Bax	SE
ENSMUSG00000007656.14;A5:chr9:74945005-74945189:74945001-74945189:+	-0.296011	0.013986	Arpp19	A5
ENSMUSG00000056698.12;SE:chr6:72573449-72574607:72574628-72575305:-	-0.47945	0.0144855	Elmod3	SE
ENSMUSG00000067847.14;A5:chr2:155986205-155986379:155986200-155986379:+	0.201701	0.014985	Romo1	A5
ENSMUSG00000020180.11;A5:chr10:75368203-75371095:75368064-75371095:+	0.202225	0.0154845	Snrpd3	A5
ENSMUSG00000060860.9;AF:chr7:4814555-4814886:4814905:4814555-4815008:4815123:-	-0.225438	0.0158175	Ube2s	AF
ENSMUSG00000060860.9;AF:chr7:4814555-4814886:4814905:4814555-4815162:4815589:-	-0.192537	0.0158175	Ube2s	AF
ENSMUSG00000060860.9;AF:chr7:4814555-4814886:4814905:4814555-4815162:4815350:-	-0.492243	0.0158175	Ube2s	AF
ENSMUSG00000033065.15;A3:chr15:97990546-98010002:97990546-98010035:+	-0.3054	0.015984	Pfkm	A3
ENSMUSG00000034424.6;AF:chr8:117715942-117717965:117718100:117715942-117720027:117720276:-	-0.183214	0.015984	Gcsh	AF
ENSMUSG00000071708.12;AF:chrX:156253104-156274288:156274368:156253104-156274901:156275283:-	0.253854	0.0164835	Sms	AF
ENSMUSG00000071708.12;AF:chrX:156253104-156274288:156274368:156253104-156274901:156275040:-	0.635107	0.0164835	Sms	AF
ENSMUSG00000063524.14;AF:chr4:150321697:150321797-150323930:150322157:150322290-150323930:+	0.581752	0.0174825	Eno1	AF
ENSMUSG00000046079.17;AF:chr5:105847835:105848120-105880096:105848655:105848951-105880096:+	-0.379182	0.0174825	Lrrc8d	AF
ENSMUSG00000055652.15;A5:chr7:75498232-75515085:75498221-75515085:+	0.583333	0.0174825	Klhl25	A5
ENSMUSG00000046079.17;A3:chr5:105848951-105876589:105848951-105880096:+	-0.953224	0.0174825	Lrrc8d	A3
ENSMUSG00000027239.15;AF:chr2:91761793-91761972:91762033:91761793-91762039:91762125:-	0.503181	0.017982	Mdk	AF
ENSMUSG00000057411.10;AF:chr17:26010650-26011027:26011241:26010650-26011305:26011361:-	-0.472906	0.017982	Antkmt	AF
ENSMUSG00000057411.10;A5:chr17:26010650-26011027:26010650-26011305:-	-0.391581	0.017982	Antkmt	A5
ENSMUSG00000034187.19;AF:chr11:103821641-103828991:103829042:103821641-103844796:103844850:-	0.332398	0.017982	Nsf	AF
ENSMUSG00000078453.4;A5:chr10:17894653-17898743:17894653-17898815:-	0.311532	0.0194805	Abracl	A5
ENSMUSG00000029427.12;A3:chr5:123857597-123858786:123857588-123858786:-	0.42475	0.021978	Zcchc8	A3
ENSMUSG00000055078.8;A5:chr7:57157886-57159488:57157886-57159752:-	-0.396244	0.021978	Gabra5	A5
ENSMUSG00000021270.14;AF:chr12:110662114-110662200:110662385:110662114-110662577:110662692:-	-0.395475	0.0224775	Hsp90aa1	AF
ENSMUSG00000022940.18;AF:chr16:94171051-94171464:94171571:94171051-94172603:94172701:-	0.414391	0.0224775	Pigp	AF
ENSMUSG00000045193.14;AF:chr10:80001819:80001910-80005642:80003720:80003750-80005642:+	-0.264223	0.0232268	Cirbp	AF
ENSMUSG00000045193.14;AF:chr10:80001819:80001910-80005642:80003674:80003750-80005642:+	-0.312454	0.0232268	Cirbp	AF
ENSMUSG00000005262.14;SE:chr16:18630633-18631009:18631167-18633580:+	-0.267933	0.023976	Ufd1	SE
ENSMUSG00000005262.14;AF:chr16:18630529:18630633-18633580:18631051:18631167-18633580:+	0.393174	0.023976	Ufd1	AF
ENSMUSG00000005262.14;AF:chr16:18630529:18630633-18633580:18631044:18631167-18633580:+	0.371092	0.023976	Ufd1	AF
ENSMUSG00000031539.7;A5:chr8:23294118-23295530:23294118-23295592:-	0.135958	0.023976	Ap3m2	A5
ENSMUSG00000013622.16;AF:chr5:31205979:31206100-31206806:31206129:31206408-31206806:+	0.49429	0.0247253	Atraid	AF
ENSMUSG00000057411.10;A5:chr17:26010650-26010976:26010650-26011027:-	-0.385126	0.0254745	Antkmt	A5
ENSMUSG00000029313.19;AF:chr5:103902028:103902211-103930990:103902439:103902611-103930990:+	0.666667	0.0254745	Aff1	AF
ENSMUSG00000008035.13;A5:chrX:10583943-10584226:10583739-10584226:+	-0.185087	0.025974	Mid1ip1	A5
ENSMUSG00000008035.13;AF:chrX:10581258:10581306-10584226:10583707:10583739-10584226:+	-0.333333	0.025974	Mid1ip1	AF
ENSMUSG00000071072.13;SE:chr10:127906101-127907937:127908026-127910091:+	-0.115468	0.0264735	Ptges3	SE
ENSMUSG00000037855.16;AF:chr10:67733444-67734765:67734837:67733444-67737035:67737167:-	0.097171	0.0264735	Zfp365	AF
ENSMUSG00000027883.16;SE:chr3:108610402-108618593:108618896-108629357:-	-0.263669	0.0264735	Gpsm2	SE
ENSMUSG00000038563.15;A5:chr7:82297886-82298734:82297857-82298734:+	0.497075	0.026973	Efl1	A5
ENSMUSG00000027239.15;A5:chr2:91761793-91761879:91761793-91761972:-	-0.562046	0.026973	Mdk	A5
ENSMUSG00000024766.16;AF:chr19:33565743-33567291:33567708:33565743-33738998:33739351:-	0.582541	0.0274725	Lipo3	AF
ENSMUSG00000019726.13;SE:chr13:13858686-13861418:13861573-13862204:+	-0.339846	0.027972	Lyst	SE
ENSMUSG00000032252.15;SE:chr9:61977895-61995711:61995801-62029767:-	0.517246	0.027972	Glce	SE
ENSMUSG00000032855.7;A3:chr17:24787313-24787600:24787313-24787603:+	-0.378998	0.027972	Pkd1	A3
ENSMUSG00000018347.17;SE:chr11:65698087-65698791:65698890-65705191:+	-0.30712	0.028971	Zkscan6	SE
ENSMUSG00000026344.10;AF:chr1:125838265-125840611:125840665:125838265-125840785:125840838:-	0.239936	0.02997	Lypd1	AF
ENSMUSG00000025351.15;AF:chr10:128744689:128744921-128746264:128745568:128745827-128746264:+	-0.17776	0.02997	Cd63	AF
ENSMUSG00000029472.14;AL:chr5:122929928:122929997-122932480:122931514:122931621-122932480:-	-0.441076	0.02997	Anapc5	AL
ENSMUSG00000020778.13;AF:chr11:116089785:116089809-116105665:116101760:116101872-116105665:+	0.274113	0.02997	Ten1	AF
ENSMUSG00000026344.10;AF:chr1:125838265-125839576:125839951:125838265-125840611:125840665:-	-0.260968	0.02997	Lypd1	AF
ENSMUSG00000026344.10;AF:chr1:125838265-125839040:125839124:125838265-125840611:125840665:-	-0.242683	0.02997	Lypd1	AF
ENSMUSG00000054484.15;A3:chr2:120817188-120817317:120817188-120817397:+	0.181208	0.0304695	Tmem62	A3
ENSMUSG00000025351.15;AF:chr10:128744689:128744921-128746264:128745214:128745391-128746264:+	-0.159503	0.0307193	Cd63	AF
ENSMUSG00000010047.13;AF:chr9:107445144:107445175-107447303:107446316:107446432-107447303:+	0.466764	0.030969	Hyal2	AF
ENSMUSG00000028328.14;SE:chr4:46039309-46060966:46061134-46078314:+	-0.162038	0.0314685	Tmod1	SE
ENSMUSG00000022940.18;AF:chr16:94171051-94171225:94171553:94171051-94172603:94172701:-	0.345596	0.0314685	Pigp	AF
ENSMUSG00000118332.2;AL:chr5:143534889-143537164:143537693:143534889-143548512:143550280:+	0.223443	0.0314685	Fam220a	AL
ENSMUSG00000007815.14;A5:chr9:108184275-108192507:108184142-108192507:+	0.48218	0.0314685	Rhoa	A5
ENSMUSG00000001472.18;A3:chr8:124115386-124116404:124115386-124116470:+	0.171407	0.031968	Tcf25	A3
ENSMUSG00000001472.18;AL:chr8:124127436-124127797:124127891:124127436-124129889:124130574:+	-0.26629	0.031968	Tcf25	AL
ENSMUSG00000032305.16;SE:chr9:57446171-57446529:57446577-57447938:+	-0.297778	0.031968	Fam219b	SE
ENSMUSG00000005262.14;A5:chr16:18633712-18634079:18633686-18634079:+	-0.156136	0.031968	Ufd1	A5
ENSMUSG00000023266.12;AF:chr17:47999955:48000023-48008116:48006123:48006197-48008116:+	0.188593	0.032967	Frs3	AF
ENSMUSG00000024007.16;A5:chr17:29471292-29471528:29471292-29471532:-	0.333333	0.032967	Ppil1	A5
ENSMUSG00000068015.9;MX:chr14:75023830-75030567:75030671-75032737:75023830-75032351:75032431-75032737:-	0.432488	0.032967	Lrch1	MX
ENSMUSG00000003680.17;AF:chr19:8759459-8759667:8759687:8759459-8759720:8760041:-	0.327017	0.032967	Taf6l	AF
ENSMUSG00000003680.17;SE:chr19:8756097-8756215:8756289-8759365:-	-0.273954	0.032967	Taf6l	SE
ENSMUSG00000021116.11;SE:chr12:78908954-78913300:78913541-78921338:+	-0.166909	0.0334665	Eif2s1	SE
ENSMUSG00000078570.11;A5:chr4:124744226-124744373:124744226-124744442:-	-0.213736	0.0334665	1110065P20Rik	A5
ENSMUSG00000036372.15;AF:chr19:10181378:10181628-10183788:10183397:10183488-10183788:+	0.147114	0.033966	Tmem258	AF
ENSMUSG00000036353.14;SE:chr3:59127517-59134872:59135002-59170195:-	0.217089	0.033966	P2ry12	SE
ENSMUSG00000060791.16;AF:chr7:28140352:28140466-28140859:28140489:28140731-28140859:+	-0.388624	0.033966	Gmfg	AF
ENSMUSG00000035486.15;A3:chr10:80194192-80194609:80194192-80194621:+	-0.410025	0.033966	Plk5	A3
ENSMUSG00000036372.15;AF:chr19:10181582:10181628-10183788:10183397:10183488-10183788:+	0.245345	0.033966	Tmem258	AF
ENSMUSG00000022489.7;AF:chr15:103411704:103412010-103428376:103423347:103423848-103428376:+	0.297382	0.033966	Pde1b	AF
ENSMUSG00000016559.15;RI:chr11:115914451:115914604-115914708:115914845:-	0.0821708	0.034965	H3f3b	RI
ENSMUSG00000036835.8;AF:chr7:30261559-30261749:30262186:30261559-30262221:30262356:-	0.237728	0.034965	Psenen	AF
ENSMUSG00000036835.8;A3:chr7:30262363-30262477:30262312-30262477:-	0.15373	0.034965	Psenen	A3
ENSMUSG00000021607.10;A5:chr13:73479212-73479479:73479210-73479479:+	0.142286	0.034965	Mrpl36	A5
ENSMUSG00000019370.11;AF:chr7:16653590-16657622:16657754:16653590-16657766:16658039:-	-0.0591533	0.034965	Calm3	AF
ENSMUSG00000031832.16;A5:chr8:120328519-120329497:120328519-120329570:-	-0.330319	0.0354645	Taf1c	A5
ENSMUSG00000027341.11;A5:chr2:132087994-132089493:132087994-132089553:-	0.321056	0.035964	Tmem230	A5
ENSMUSG00000010047.13;SE:chr9:107445175-107446182:107446432-107447303:+	-0.46489	0.0364635	Hyal2	SE
ENSMUSG00000031534.16;SE:chr8:22963596-22964432:22964490-22966522:-	0.175694	0.0364635	Smim19	SE
ENSMUSG00000040435.13;A3:chr7:45172746-45173163:45172697-45173163:-	0.188102	0.0364635	Ppp1r15a	A3
ENSMUSG00000027165.17;AF:chr2:101441020-101458564:101458645:101441020-101479767:101479877:-	0.421558	0.03663	Iftap	AF
ENSMUSG00000027165.17;AF:chr2:101441020-101459226:101459335:101441020-101479767:101479877:-	0.475944	0.03663	Iftap	AF
ENSMUSG00000027165.17;AF:chr2:101441020-101451243:101451391:101441020-101479767:101479877:-	0.293442	0.03663	Iftap	AF
ENSMUSG00000030428.17;AL:chr7:4136737-4136865:4137238:4136737-4137350:4137948:+	-0.293152	0.0367133	Ttyh1	AL
ENSMUSG00000030428.17;AL:chr7:4136737-4136865:4137238:4136737-4137350:4138346:+	-0.392042	0.0367133	Ttyh1	AL
ENSMUSG00000030428.17;AF:chr7:4125148:4125654-4127619:4127488:4127519-4127619:+	0.579408	0.0367133	Ttyh1	AF
ENSMUSG00000030428.17;AL:chr7:4136737-4136865:4137238:4136737-4137350:4138406:+	-0.579408	0.0367133	Ttyh1	AL
ENSMUSG00000048796.8;A5:chr3:108107478-108107943:108107478-108108076:-	0.464613	0.036963	Cyb561d1	A5
ENSMUSG00000034574.11;A5:chr12:71878105-71942501:71877970-71942501:+	-0.494735	0.0374625	Daam1	A5
ENSMUSG00000034574.11;AF:chr12:71877852:71877970-71942501:71936504:71936612-71942501:+	0.370015	0.0374625	Daam1	AF
ENSMUSG00000009555.17;AF:chr2:32602124-32602222:32602279:32602124-32602577:32602796:-	0.205882	0.0374625	Cdk9	AF
ENSMUSG00000009555.17;AF:chr2:32602124-32602222:32602279:32602124-32602577:32602769:-	0.20793	0.0374625	Cdk9	AF
ENSMUSG00000007815.14;AF:chr9:108183328:108183752-108192507:108184028:108184142-108192507:+	0.106276	0.0374625	Rhoa	AF
ENSMUSG00000039728.16;AF:chr7:49560047:49560129-49561449:49560517:49560653-49561449:+	0.25	0.037962	Slc6a5	AF
ENSMUSG00000033065.15;AF:chr15:97990470:97990546-98010035:97992751:97993091-98010035:+	0.170508	0.037962	Pfkm	AF
ENSMUSG00000033065.15;AF:chr15:97990470:97990546-98010035:98006347:98006492-98010035:+	0.108901	0.037962	Pfkm	AF
ENSMUSG00000050855.17;AF:chr7:29550442-29552702:29552867:29550442-29552922:29553073:-	0.395064	0.037962	Zfp940	AF
ENSMUSG00000039728.16;SE:chr7:49561991-49564460:49564598-49566977:+	-0.25	0.037962	Slc6a5	SE
ENSMUSG00000050855.17;AF:chr7:29550442-29552702:29552867:29550442-29552922:29553094:-	0.622116	0.037962	Zfp940	AF
ENSMUSG00000050855.17;AF:chr7:29550442-29552702:29552867:29550442-29552922:29553066:-	0.567133	0.037962	Zfp940	AF
ENSMUSG00000027239.15;AF:chr2:91761793-91762039:91762125:91761793-91762275:91762642:-	-0.269998	0.0382118	Mdk	AF
ENSMUSG00000027239.15;A5:chr2:91761793-91761879:91761793-91762039:-	0.234182	0.0382118	Mdk	A5
ENSMUSG00000068015.9;SE:chr14:75023830-75030567:75030671-75032737:-	0.435207	0.0384615	Lrch1	SE
ENSMUSG00000049305.7;A5:chr9:108337816-108340137:108337787-108340137:+	-0.54872	0.038961	Ccdc71	A5
ENSMUSG00000049305.7;AF:chr9:108337726:108337816-108340137:108338619:108338793-108340137:+	-0.27137	0.038961	Ccdc71	AF
ENSMUSG00000049305.7;AF:chr9:108337734:108337787-108340137:108338619:108338793-108340137:+	0.28028	0.038961	Ccdc71	AF
ENSMUSG00000005483.11;AF:chr8:84334822:84335171-84336443:84335182:84335389-84336443:+	0.172904	0.0394605	Dnajb1	AF
ENSMUSG00000027165.17;AF:chr2:101441020-101459226:101459354:101441020-101479767:101479877:-	0.442562	0.0398352	Iftap	AF
ENSMUSG00000041995.9;AF:chr13:95460120:95460278-95472564:95461745:95461852-95472564:+	0.25	0.03996	Zbed3	AF
ENSMUSG00000020522.14;A5:chr11:57409574-57418685:57409538-57418685:+	-0.4902	0.03996	Mfap3	A5
ENSMUSG00000041468.8;A3:chr5:146520928-146521555:146520531-146521555:-	-0.331507	0.03996	Gpr12	A3
ENSMUSG00000079227.11;A5:chr9:123921672-123924388:123921639-123924388:+	-0.385846	0.03996	Ccr5	A5
ENSMUSG00000001472.18;AL:chr8:124127436-124127797:124127891:124127436-124129886:124130545:+	-0.149672	0.03996	Tcf25	AL
ENSMUSG00000028936.16;AF:chr4:152410326:152410352-152411938:152411524:152411816-152411938:+	-0.536639	0.03996	Rpl22	AF
ENSMUSG00000062661.7;SE:chr2:31174751-31177299:31177415-31182296:+	-0.083374	0.0404595	Ncs1	SE
ENSMUSG00000024446.14;AF:chr17:36568416-36568498:36568502:36568416-36568675:36568748:-	-0.374695	0.0404595	Rpp21	AF
ENSMUSG00000024446.14;A5:chr17:36566961-36568305:36566961-36568334:-	-0.185827	0.0404595	Rpp21	A5
ENSMUSG00000062661.7;SE:chr2:31136254-31160624:31160648-31170678:+	-0.083374	0.0404595	Ncs1	SE
ENSMUSG00000024841.9;SE:chr19:5417238-5418086:5418304-5418450:+	0.19475	0.0414585	Eif1ad	SE
ENSMUSG00000041733.11;SE:chr5:115429099-115432886:115432974-115433725:+	0.17125	0.0414585	Coq5	SE
ENSMUSG00000030917.14;AF:chr7:119701576:119701738-119703853:119702118:119702179-119703853:+	-0.29713	0.041958	Ldaf1	AF
ENSMUSG00000005672.13;A5:chr5:75799818-75801153:75799806-75801153:+	0.263181	0.041958	Kit	A5
ENSMUSG00000062981.6;A5:chr10:95336384-95337752:95336384-95337768:-	0.140785	0.041958	Mrpl42	A5
ENSMUSG00000033987.17;A5:chr11:117979116-117979776:117979116-117979782:-	-0.25	0.0424575	Dnah17	A5
ENSMUSG00000033987.17;A3:chr11:117981649-117982220:117981628-117982220:-	-0.25	0.0424575	Dnah17	A3
ENSMUSG00000050394.15;A5:chrX:133651782-133651899:133651782-133652079:-	-0.520526	0.042957	Armcx6	A5
ENSMUSG00000037754.14;AF:chr2:158508653:158508745-158537782:158509039:158509169-158537782:+	0.29649	0.042957	Ppp1r16b	AF
ENSMUSG00000022096.15;AF:chr14:70789652:70789764-70791952:70791496:70791552-70791952:+	0.263896	0.0434565	Hr	AF
ENSMUSG00000067847.14;A3:chr2:155986200-155986365:155986200-155986379:+	-0.0872691	0.0434565	Romo1	A3
ENSMUSG00000051747.16;SE:chr2:76736876-76737652:76740297-76751895:-	0.416667	0.0434565	Ttn	SE
ENSMUSG00000051747.16;A3:chr2:76694669-76695567:76694660-76695567:-	-0.507093	0.0434565	Ttn	A3
ENSMUSG00000051747.16;SE:chr2:76751951-76755949:76756323-76757431:-	0.146847	0.0434565	Ttn	SE
ENSMUSG00000051747.16;SE:chr2:76795572-76796121:76796258-76797398:-	-0.269819	0.0434565	Ttn	SE
ENSMUSG00000022940.18;AL:chr16:94159622:94160033-94166214:94165494:94165646-94166214:-	0.503972	0.0438312	Pigp	AL
ENSMUSG00000022940.18;A5:chr16:94171051-94171225:94171051-94171464:-	-0.244457	0.0438312	Pigp	A5
ENSMUSG00000020522.14;AF:chr11:57409490:57409538-57418685:57413790:57413927-57418685:+	0.409964	0.043956	Mfap3	AF
ENSMUSG00000020522.14;AF:chr11:57409513:57409574-57418685:57413790:57413927-57418685:+	-0.458578	0.043956	Mfap3	AF
ENSMUSG00000021794.17;AL:chr14:34058533-34060717:34060837:34058533-34064076:34064124:+	0.169971	0.043956	Glud1	AL
ENSMUSG00000068732.6;AF:chr3:108467634-108469403:108469486:108467634-108469587:108469782:-	-0.143312	0.043956	Tmem167b	AF
ENSMUSG00000028312.20;A5:chr4:52439410-52440201:52439334-52440201:+	0.519933	0.0444555	Smc2	A5
ENSMUSG00000089940.2;AL:chr13:89887709-89938223:89990492:89887709-90034690:90035285:+	-0.0675661	0.0444555	Gm4117	AL
ENSMUSG00000031799.11;AF:chr8:72889073:72889297-72892432:72889652:72889764-72892432:+	-0.172294	0.0444555	Tpm4	AF
ENSMUSG00000037070.11;A3:chr8:79233492-79235428:79233446-79235428:-	-0.120125	0.044955	Rbmxl1	A3
ENSMUSG00000030431.9;SE:chr7:4788278-4788474:4788537-4792004:-	-0.608189	0.0454545	Tmem238	SE
ENSMUSG00000078453.4;AF:chr10:17894653-17898562:17898626:17894653-17898815:17899036:-	0.211153	0.0457043	Abracl	AF
ENSMUSG00000109336.2;AF:chr7:28123262-28135563:28135616:28123262-28297531:28297569:-	-0.359777	0.045954	Samd4b	AF
ENSMUSG00000006699.18;AL:chr4:137047007:137048503-137056024:137049073:137049930-137056024:-	-0.0544699	0.045954	Cdc42	AL
ENSMUSG00000038605.12;A3:chr2:181239402-181240725:181239386-181240725:-	-0.169478	0.045954	Samd10	A3
ENSMUSG00000040652.17;RI:chr9:65593478:65593553-65593555:65593635:+	-0.177715	0.0462038	Oaz2	RI
ENSMUSG00000040652.17;A5:chr9:65593553-65593555:65593550-65593555:+	0.126585	0.0462038	Oaz2	A5
ENSMUSG00000087159.8;SE:chrX:168103693-168104751:168104829-168105746:+	-0.347737	0.0464535	Gm15246	SE
ENSMUSG00000025856.16;AF:chr5:138979139-138979946:138980036:138979139-138980154:138980239:-	-0.250552	0.0464535	Pdgfa	AF
ENSMUSG00000025856.16;AF:chr5:138979139-138980154:138980239:138979139-138980464:138980792:-	0.239236	0.0464535	Pdgfa	AF
ENSMUSG00000025856.16;AF:chr5:138979139-138980154:138980239:138979139-138980464:138980708:-	0.367606	0.0464535	Pdgfa	AF
ENSMUSG00000031353.14;AF:chrX:161543398:161543703-161544571:161544062:161544159-161544571:+	-0.191363	0.0464535	Rbbp7	AF
ENSMUSG00000031353.14;AF:chrX:161543417:161543703-161544571:161544062:161544159-161544571:+	-0.119544	0.0464535	Rbbp7	AF
ENSMUSG00000022797.17;AF:chr16:32427738:32427854-32431986:32428068:32428174-32431986:+	0.129414	0.046953	Tfrc	AF
ENSMUSG00000025261.19;AF:chrX:150584310:150584362-150589716:150586239:150586565-150589716:+	0.332695	0.0474525	Huwe1	AF
ENSMUSG00000031198.5;SE:chrX:74430858-74434390:74434465-74435246:+	0.0938421	0.0474525	Fundc2	SE
ENSMUSG00000025261.19;A5:chrX:150665725-150666075:150665611-150666075:+	-0.212318	0.0474525	Huwe1	A5
ENSMUSG00000025261.19;AF:chrX:150584310:150584362-150589716:150586343:150586565-150589716:+	0.33386	0.0474525	Huwe1	AF
ENSMUSG00000025261.19;AF:chrX:150584310:150584362-150589716:150586323:150586565-150589716:+	0.270601	0.0474525	Huwe1	AF
ENSMUSG00000039131.16;AF:chr3:151843395-151852329:151852425:151843395-151871285:151871867:-	0.718875	0.047952	Gipc2	AF
ENSMUSG00000034263.14;A5:chr9:64868539-64868976:64868220-64868976:+	0.197198	0.0484515	Ints14	A5
ENSMUSG00000029472.14;AF:chr5:122929997-122931500:122931592:122929997-122932480:122932544:-	0.325436	0.0487013	Anapc5	AF
ENSMUSG00000028194.16;AF:chr3:145464430:145464919-145551460:145466503:145466530-145551460:+	-0.149505	0.048951	Ddah1	AF
ENSMUSG00000005732.15;AF:chr16:18065289-18065891:18065931:18065289-18065991:18066298:-	-0.434602	0.048951	Ranbp1	AF
ENSMUSG00000078870.10;AL:chr2:176875246:176875809-176887229:176885150:176886071-176887229:-	-0.21279	0.048951	Gm14410	AL
ENSMUSG00000026888.15;A3:chr2:64743219-64745060:64743197-64745060:-	0.158345	0.048951	Grb14	A3
ENSMUSG00000005732.15;AF:chr16:18065289-18065891:18065931:18065289-18066412:18066596:-	-0.137839	0.048951	Ranbp1	AF
ENSMUSG00000001134.10;A5:chrX:20826258-20827874:20826258-20827919:-	-0.174336	0.0494505	Uxt	A5
ENSMUSG00000034520.15;AF:chr11:102693742-102709796:102710005:102693742-102710330:102710526:-	0.427245	0.0499501	Gjc1	AF
ENSMUSG00000023087.16;AF:chr3:51131891:51132708-51155226:51150829:51151273-51155226:+	-0.269024	0.0504496	Noct	AF
ENSMUSG00000007656.14;A5:chr9:74945247-74959515:74945243-74959515:+	0.122375	0.0506993	Arpp19	A5
ENSMUSG00000032417.11;A5:chr9:86454270-86454890:86454141-86454890:+	0.210615	0.0509491	Rwdd2a	A5
ENSMUSG00000032417.11;A5:chr9:86454141-86454890:86454110-86454890:+	-0.30258	0.0509491	Rwdd2a	A5
ENSMUSG00000001025.9;AF:chr3:90520189:90520533-90521050:90520612:90520689-90521050:+	0.1443	0.0509491	S100a6	AF
ENSMUSG00000027239.15;AF:chr2:91761793-91761972:91762033:91761793-91762275:91762642:-	0.355088	0.0515485	Mdk	AF
ENSMUSG00000029910.15;AF:chr6:66512374:66512583-66512942:66512662:66512774-66512942:+	0.234224	0.0519481	Mad2l1	AF
ENSMUSG00000015094.17;AF:chr2:25293119:25293377-25296227:25293460:25293653-25296227:+	-0.364348	0.0519481	Npdc1	AF
ENSMUSG00000015094.17;AF:chr2:25293206:25293377-25296227:25293460:25293653-25296227:+	-0.564965	0.0519481	Npdc1	AF
ENSMUSG00000029910.15;AF:chr6:66512452:66512583-66512942:66512662:66512774-66512942:+	0.186444	0.0519481	Mad2l1	AF
ENSMUSG00000015094.17;AF:chr2:25293251:25293377-25296227:25293460:25293653-25296227:+	-0.431343	0.0519481	Npdc1	AF
ENSMUSG00000030889.15;SE:chr7:120383387-120385647:120385717-120389278:+	-0.450476	0.0524476	Vwa3a	SE
ENSMUSG00000038722.18;A5:chr5:145078246-145079258:145078170-145079258:+	0.133694	0.0524476	Bud31	A5
ENSMUSG00000032607.13;A3:chr9:108174224-108174327:108174224-108174341:+	0.154416	0.0534466	Amt	A3
ENSMUSG00000013622.16;AF:chr5:31205656:31205776-31206806:31206129:31206408-31206806:+	-0.225941	0.0538462	Atraid	AF
ENSMUSG00000013622.16;A5:chr5:31206924-31209541:31206827-31209541:+	0.161438	0.0538462	Atraid	A5
ENSMUSG00000013622.16;A5:chr5:31206100-31206806:31205776-31206806:+	0.187558	0.0538462	Atraid	A5
ENSMUSG00000041115.17;A5:chrX:150999462-151001873:150999435-151001873:+	0.203563	0.0539461	Iqsec2	A5
ENSMUSG00000036257.16;AF:chr12:44315931:44316084-44329361:44322054:44322134-44329361:+	-0.475436	0.0539461	Pnpla8	AF
ENSMUSG00000031585.14;AF:chr8:34221861:34222016-34225762:34222070:34222157-34225762:+	-0.333355	0.0539461	Gtf2e2	AF
ENSMUSG00000096458.8;A5:chr12:102709653-102709758:102709653-102709802:-	0.154166	0.0539461	Moap1	A5
ENSMUSG00000038486.10;A3:chr3:96100664-96101049:96100664-96102638:+	0.05372	0.0539461	Sv2a	A3
ENSMUSG00000028648.14;A5:chr4:123609874-123611816:123609874-123611901:-	0.163348	0.0539461	Ndufs5	A5
ENSMUSG00000045160.15;AF:chr6:83326129:83326219-83328248:83326428:83326536-83328248:+	0.149241	0.0539461	Bola3	AF
ENSMUSG00000031585.14;AF:chr8:34221861:34222016-34225762:34222367:34222543-34225762:+	-0.364454	0.0539461	Gtf2e2	AF
ENSMUSG00000002477.6;A3:chr18:10623707-10626826:10623707-10626949:+	0.081746	0.0539461	Snrpd1	A3
ENSMUSG00000027429.17;SE:chr2:144398262-144399728:144399828-144401127:+	0.151526	0.0544456	Sec23b	SE
ENSMUSG00000027429.17;A5:chr2:144398567-144401127:144398262-144401127:+	0.251858	0.0544456	Sec23b	A5
ENSMUSG00000027429.17;A5:chr2:144398333-144401127:144398262-144401127:+	0.406462	0.0544456	Sec23b	A5
ENSMUSG00000027429.17;A5:chr2:144398262-144401127:144398244-144401127:+	-0.289154	0.0544456	Sec23b	A5
ENSMUSG00000051256.11;A5:chr6:113419765-113424219:113419758-113424219:+	-0.12222	0.0544456	Jagn1	A5
ENSMUSG00000036882.8;SE:chr7:30232457-30233528:30233637-30234351:-	0.350747	0.0549451	Arhgap33	SE
ENSMUSG00000036882.8;SE:chr7:30232457-30233528:30233610-30234351:-	0.160931	0.0549451	Arhgap33	SE
ENSMUSG00000043969.5;AF:chr19:59447951:59448056-59452312:59451234:59451319-59452312:+	-0.322906	0.0549451	Emx2	AF
ENSMUSG00000114515.3;A3:chr7:126407466-126408042:126407408-126408042:-	-0.428736	0.0554446	Aldoa	A3
ENSMUSG00000031347.13;AF:chrX:71960452-71961492:71961599:71960452-71961649:71961890:-	0.136463	0.0554446	Cetn2	AF
ENSMUSG00000031347.13;AF:chrX:71960452-71961649:71961890:71960452-71961920:71962017:-	-0.216216	0.0554446	Cetn2	AF
ENSMUSG00000050188.9;A5:chr4:125990602-125991622:125990500-125991622:+	0.17094	0.0554446	Lsm10	A5
ENSMUSG00000024588.11;AF:chr18:64616528-64621821:64622012:64616528-64622362:64622501:-	0.762882	0.0559441	Fech	AF
ENSMUSG00000032097.11;A5:chr9:44516281-44518420:44516249-44518420:+	-0.112837	0.0559441	Ddx6	A5
ENSMUSG00000050321.4;A3:chr18:86518211-86519038:86518211-86523254:+	0.0868949	0.0559441	Neto1	A3
ENSMUSG00000020719.15;AF:chr11:106679285-106679525:106679709:106679285-106679842:106680011:-	0.188414	0.0559441	Ddx5	AF
ENSMUSG00000049420.10;SE:chr10:25870283-25913526:25913594-25954036:-	-0.386529	0.0559441	Tmem200a	SE
ENSMUSG00000048832.10;A5:chr19:10666343-10683574:10666260-10683574:+	-0.46418	0.0559441	Vps37c	A5
ENSMUSG00000027834.16;SE:chr3:75464949-75500158:75500199-75520387:+	0.0741915	0.0564436	Serpini1	SE
ENSMUSG00000028729.16;A5:chr4:118478437-118478558:118478362-118478558:+	0.137711	0.0564436	Ebna1bp2	A5
ENSMUSG00000034488.15;SE:chr13:89093067-89125874:89125903-89190551:+	-0.109619	0.0564436	Edil3	SE
ENSMUSG00000037772.14;AF:chr7:142086423:142086567-142088742:142086898:142086978-142088742:+	0.166667	0.0569431	Mrpl23	AF
ENSMUSG00000037772.14;AF:chr7:142086423:142086567-142088742:142086749:142086931-142088742:+	0.172818	0.0569431	Mrpl23	AF
ENSMUSG00000031605.9;AF:chr8:65287220-65294797:65294849:65287220-65302285:65302576:-	0.42195	0.0574426	Klhl2	AF
ENSMUSG00000084950.8;AF:chr6:87957865:87958077-87959942:87958665:87958866-87959942:+	0.249796	0.0574426	Gm5577	AF
ENSMUSG00000020340.17;AF:chr11:46182479-46202762:46203185:46182479-46203318:46203686:-	-0.418132	0.0574426	Cyfip2	AF
ENSMUSG00000031605.9;AF:chr8:65287220-65294797:65294849:65287220-65302285:65302669:-	0.0668922	0.0574426	Klhl2	AF
ENSMUSG00000013622.16;AF:chr5:31206003:31206100-31206806:31206129:31206408-31206806:+	-0.226456	0.0576923	Atraid	AF
ENSMUSG00000020230.16;A3:chr10:76072658-76073584:76072655-76073584:-	-0.212973	0.0579421	Prmt2	A3
ENSMUSG00000079427.11;AF:chr9:88597802-88601712:88601866:88597802-88602202:88602349:-	-0.494042	0.0584416	Mthfsl	AF
ENSMUSG00000079427.11;AL:chr9:88570655:88571038-88597541:88586036:88586189-88597541:-	-0.494042	0.0584416	Mthfsl	AL
ENSMUSG00000005338.15;SE:chr1:173174129-173176589:173176690-173194979:-	-0.050663	0.0589411	Cadm3	SE
ENSMUSG00000025533.16;SE:chr5:130048697-130052477:130052539-130052883:-	0.240817	0.0591908	Asl	SE
ENSMUSG00000025533.16;A5:chr5:130052937-130053049:130052937-130053135:-	-0.185347	0.0591908	Asl	A5
ENSMUSG00000031585.14;AF:chr8:34221861:34222016-34225762:34222339:34222662-34225762:+	-0.271967	0.0592741	Gtf2e2	AF
ENSMUSG00000040550.18;SE:chr4:14818488-14819095:14819215-14822692:-	0.119306	0.0594406	Otud6b	SE
ENSMUSG00000028820.14;A3:chr4:126917361-126917443:126917361-126917467:+	0.0664873	0.0594406	Sfpq	A3
ENSMUSG00000048776.9;A5:chr6:147164893-147165083:147164893-147165413:-	-0.39831	0.0594406	Pthlh	A5
ENSMUSG00000027341.11;A5:chr2:132087994-132089493:132087994-132089516:-	0.153881	0.0594406	Tmem230	A5
ENSMUSG00000023170.15;A5:chr11:69804900-69805099:69804896-69805099:+	-0.269242	0.0594406	Gps2	A5
ENSMUSG00000108228.3;AF:chr6:55373872:55373958-55382527:55382297:55382354-55382527:+	-0.137248	0.0594406	6430584L05Rik	AF
ENSMUSG00000026344.10;AF:chr1:125838265-125839040:125839124:125838265-125840785:125840838:-	-0.131913	0.0599401	Lypd1	AF
ENSMUSG00000005580.12;RI:chr16:4235717:4236836-4237060:4237452:-	0.25165	0.0599401	Adcy9	RI
ENSMUSG00000001021.14;AF:chr3:90491966:90492118-90509087:90507522:90507575-90509087:+	0.502495	0.0599401	S100a3	AF
ENSMUSG00000089824.11;A3:chr2:155945349-155953706:155945317-155953706:-	0.366235	0.0599401	Rbm12	A3
ENSMUSG00000001021.14;AF:chr3:90494259:90494287-90509087:90507522:90507575-90509087:+	0.573138	0.0599401	S100a3	AF
ENSMUSG00000049881.14;SE:chr1:157241365-157246805:157246874-157247439:+	0.126559	0.0599401	2810025M15Rik	SE
ENSMUSG00000090223.3;A5:chr16:96298606-96326590:96298599-96326590:+	0.338621	0.0599401	Pcp4	A5
ENSMUSG00000090223.3;A3:chr16:96295067-96298426:96295067-96298430:+	0.338621	0.0599401	Pcp4	A3
ENSMUSG00000089824.11;A5:chr2:155945349-155953706:155945349-155953748:-	0.284218	0.0599401	Rbm12	A5
ENSMUSG00000049881.14;A5:chr1:157240695-157241314:157240261-157241314:+	-0.126559	0.0599401	2810025M15Rik	A5
ENSMUSG00000026344.10;AF:chr1:125838265-125839040:125839124:125838265-125839576:125839951:-	-0.121257	0.0599401	Lypd1	AF
ENSMUSG00000028696.13;A3:chr4:116364847-116367719:116364847-116367727:+	-0.25	0.0604396	Ipp	A3
ENSMUSG00000008683.17;AF:chr7:117714469-117714695:117714900:117714469-117715320:117715351:-	-0.0782805	0.0609391	Rps15a	AF
ENSMUSG00000022090.11;AF:chr14:70412756-70414128:70414268:70412756-70415058:70415130:-	-0.263499	0.0609391	Pdlim2	AF
ENSMUSG00000036835.8;SE:chr7:30261559-30261749:30261853-30262221:-	0.070316	0.0611888	Psenen	SE
ENSMUSG00000036835.8;AF:chr7:30261853-30262066:30262184:30261853-30262221:30262512:-	0.121093	0.0611888	Psenen	AF
ENSMUSG00000026817.15;AF:chr2:32518402:32518500-32519861:32519516:32519628-32519861:+	0.488044	0.0614386	Ak1	AF
ENSMUSG00000026817.15;AF:chr2:32511770:32511889-32518463:32515449:32515550-32518463:+	0.0928947	0.0614386	Ak1	AF
ENSMUSG00000025461.12;RI:chr7:139803804:139804109-139804233:139804550:+	0.666667	0.0614386	Scart1	RI
ENSMUSG00000038188.18;SE:chr11:75404516-75404831:75404889-75405135:+	-0.590819	0.0624376	Scarf1	SE
ENSMUSG00000060860.9;AF:chr7:4814555-4815008:4815123:4814555-4815162:4815589:-	0.074	0.0624376	Ube2s	AF
ENSMUSG00000030889.15;AF:chr7:120383274:120383387-120389278:120385704:120385717-120389278:+	0.503132	0.0629371	Vwa3a	AF
ENSMUSG00000036504.7;A3:chr2:25464461-25464695:25464324-25464695:-	0.0653662	0.0629371	Phpt1	A3
ENSMUSG00000004207.15;AF:chr10:60113450:60113604-60127421:60120283:60120353-60127421:+	0.0553396	0.0629371	Psap	AF
ENSMUSG00000004207.15;SE:chr10:60131782-60133317:60133325-60134877:+	0.061251	0.0629371	Psap	SE
ENSMUSG00000026628.14;AF:chr1:190909671-190915290:190915537:190909671-190950067:190950236:-	-0.833333	0.0629371	Atf3	AF
ENSMUSG00000021288.20;A5:chr12:111755920-111760771:111755893-111760771:+	-0.101578	0.0629371	Klc1	A5
ENSMUSG00000021288.20;AL:chr12:111772508-111772749:111773209:111772508-111774217:111774278:+	0.142515	0.0629371	Klc1	AL
ENSMUSG00000021288.20;AL:chr12:111772508-111772749:111773161:111772508-111774217:111774278:+	0.155382	0.0629371	Klc1	AL
ENSMUSG00000026437.12;SE:chr1:132043690-132044185:132044227-132044334:-	-0.152233	0.0629371	Cdk18	SE
ENSMUSG00000026437.12;A5:chr1:132043690-132044185:132043690-132044334:-	-0.217681	0.0629371	Cdk18	A5
ENSMUSG00000032109.16;AF:chr9:44177162-44179277:44179484:44177162-44179798:44179896:-	-0.516518	0.0629371	Nlrx1	AF
ENSMUSG00000034187.19;AF:chr11:103821641-103828991:103829042:103821641-103844796:103844882:-	0.0793516	0.0629371	Nsf	AF
ENSMUSG00000020719.15;RI:chr11:106673295:106673519-106674785:106674844:-	0.0517064	0.0634366	Ddx5	RI
ENSMUSG00000024789.14;AF:chr19:29229228:29229518-29239583:29229841:29229919-29239583:+	-0.340231	0.0636863	Jak2	AF
ENSMUSG00000024789.14;SE:chr19:29229518-29229837:29229919-29239583:+	0.251631	0.0636863	Jak2	SE
ENSMUSG00000038406.18;AF:chr7:44663759-44664262:44664360:44663759-44665504:44665555:-	0.299485	0.0636863	Scaf1	AF
ENSMUSG00000038406.18;AF:chr7:44663759-44664262:44664360:44663759-44664889:44665281:-	0.173715	0.0636863	Scaf1	AF
ENSMUSG00000033355.7;A3:chr16:23428899-23431631:23428899-23431848:+	-0.241247	0.0639361	Rtp4	A3
ENSMUSG00000067722.5;RI:chr17:25403528:25403614-25403694:25406636:+	0.14812	0.0644356	Uqcc4	RI
ENSMUSG00000079339.8;AF:chr19:34572423-34576668:34576727:34572423-34579290:34579356:-	0.5	0.0644356	Ifit1bl1	AF
ENSMUSG00000021774.14;A3:chr14:4138009-4138562:4138009-4138658:+	-0.0687669	0.0644356	Ube2e1	A3
ENSMUSG00000030087.12;AF:chr6:90439558:90439707-90443402:90442286:90442439-90443402:+	0.405902	0.0644356	Klf15	AF
ENSMUSG00000087484.2;AF:chr5:144178900-144181243:144183316:144178900-144192889:144192996:-	0.455549	0.0644356	2900089D17Rik	AF
ENSMUSG00000030087.12;SE:chr6:90439707-90441619:90441825-90443402:+	-0.500729	0.0644356	Klf15	SE
ENSMUSG00000003273.15;SE:chr7:45353037-45353137:45353302-45353913:+	0.118357	0.0649351	Car11	SE
ENSMUSG00000036257.16;A3:chr12:44316084-44329361:44316084-44330094:+	-0.198674	0.0649351	Pnpla8	A3
ENSMUSG00000074862.12;A5:chr10:81442891-81443973:81442818-81443973:+	0.579885	0.0649351	BC025920	A5
ENSMUSG00000023153.10;SE:chr4:155553803-155553919:155553960-155554446:+	-0.55553	0.0649351	Tmem52	SE
ENSMUSG00000038695.14;A3:chr7:44117583-44117730:44117583-44117784:+	-0.366679	0.0651016	Josd2	A3
ENSMUSG00000038695.14;SE:chr7:44117583-44117784:44117841-44118231:+	0.299818	0.0651016	Josd2	SE
ENSMUSG00000038695.14;AL:chr7:44118393-44119033:44119272:44118393-44119836:44119892:+	-0.385855	0.0651016	Josd2	AL
ENSMUSG00000064127.14;SE:chrX:12553440-12555568:12555699-12559824:-	-0.113716	0.0654346	Med14	SE
ENSMUSG00000064127.14;RI:chrX:12572538:12572684-12572771:12572931:-	0.113716	0.0654346	Med14	RI
ENSMUSG00000030768.13;SE:chr1:182955187-182984516:182984603-183002887:-	0.583333	0.0654346	Disp1	SE
ENSMUSG00000010914.11;SE:chr2:102877166-102888842:102888922-102903635:-	-0.101722	0.0654346	Pdhx	SE
ENSMUSG00000050530.15;AF:chr2:3119450:3119689-3179273:3119722:3119972-3179273:+	-0.402416	0.0657676	Fam171a1	AF
ENSMUSG00000050530.15;AF:chr2:3115261:3115302-3179273:3119419:3119689-3179273:+	0.25	0.0657676	Fam171a1	AF
ENSMUSG00000050530.15;AF:chr2:3119419:3119689-3179273:3119722:3119972-3179273:+	-0.265628	0.0657676	Fam171a1	AF
ENSMUSG00000024902.6;A3:chr19:5012543-5012907:5012543-5012928:+	0.125104	0.0659341	Mrpl11	A3
ENSMUSG00000031551.13;AF:chr8:25083444-25085418:25085682:25083444-25086857:25087025:-	-0.311653	0.0659341	Ido1	AF
ENSMUSG00000042501.13;SE:chr1:10554288-10559050:10559174-10665845:-	0.666667	0.0659341	Cpa6	SE
ENSMUSG00000054863.10;AF:chr15:87428500:87428804-87565681:87509431:87509687-87565681:+	-0.0676449	0.0669331	Tafa5	AF
ENSMUSG00000041483.15;A3:chr1:136552789-136553006:136552789-136553010:+	-0.169039	0.0669331	Zfp281	A3
ENSMUSG00000073102.8;SE:chr5:30504537-30506007:30506093-30507745:+	0.150456	0.0669331	Drc1	SE
ENSMUSG00000036850.5;A5:chr2:24864693-24864788:24864693-24864900:-	-0.0626333	0.0669331	Mrpl41	A5
ENSMUSG00000050199.14;SE:chr2:109748650-109801037:109801108-109820050:+	0.216292	0.0669331	Lgr4	SE
ENSMUSG00000001472.18;AL:chr8:124127436-124127797:124127891:124127436-124129889:124130545:+	-0.126996	0.0671329	Tcf25	AL
ENSMUSG00000001472.18;A3:chr8:124127436-124127797:124127436-124127815:+	-0.18077	0.0671329	Tcf25	A3
ENSMUSG00000048416.16;SE:chr3:67292031-67298311:67298355-67300225:+	0.44429	0.0674326	Mlf1	SE
ENSMUSG00000005699.17;AF:chr8:106427786:106427949-106428806:106428279:106428435-106428806:+	-0.342166	0.0679321	Pard6a	AF
ENSMUSG00000005699.17;AF:chr8:106427819:106427949-106428806:106428281:106428435-106428806:+	0.25	0.0679321	Pard6a	AF
ENSMUSG00000006818.6;A5:chr17:13227320-13229407:13227273-13229407:+	0.0649396	0.0679321	Sod2	A5
ENSMUSG00000005699.17;AF:chr8:106427780:106427918-106428806:106428281:106428435-106428806:+	0.249742	0.0679321	Pard6a	AF
ENSMUSG00000026931.11;AF:chr19:58781228-58781429:58781715:58781228-58782813:58782893:-	0.75	0.0679321	1700019N19Rik	AF
ENSMUSG00000085913.3;AF:chr14:45801291:45801580-45826150:45825197:45825663-45826150:+	-0.727344	0.0684316	Gm15601	AF
ENSMUSG00000057367.13;AF:chr9:7835380-7836696:7836806:7835380-7836991:7837058:-	-0.190249	0.0684316	Birc2	AF
ENSMUSG00000002844.10;SE:chr16:38267970-38270491:38270845-38272891:-	0.0762881	0.0684316	Adprh	SE
ENSMUSG00000059447.14;A5:chr5:30360384-30368667:30360380-30368667:+	0.168863	0.0685981	Hadhb	A5
ENSMUSG00000059447.14;A5:chr5:30360384-30368667:30360337-30368667:+	0.141485	0.0685981	Hadhb	A5
ENSMUSG00000059447.14;A5:chr5:30360380-30368667:30360337-30368667:+	-0.143144	0.0685981	Hadhb	A5
ENSMUSG00000034007.11;A5:chr9:55767202-55771670:55767202-55771688:-	0.185836	0.0689311		A5
ENSMUSG00000025395.15;A3:chr10:127858841-127859449:127858841-127859452:+	0.254491	0.0689311	Prim1	A3
ENSMUSG00000028426.11;A5:chr4:55350427-55366777:55350250-55366777:+	-0.0558723	0.0689311	Rad23b	A5
ENSMUSG00000025234.12;A5:chr9:59361752-59393262:59361752-59393499:-	-0.15096	0.0694306	Arih1	A5
ENSMUSG00000025234.12;SE:chr9:59303894-59310651:59310708-59313008:-	0.108213	0.0694306	Arih1	SE
ENSMUSG00000090841.3;AF:chr10:128329435-128329678:128329698:128329435-128329869:128329920:-	0.299812	0.0695971	Myl6	AF
ENSMUSG00000090841.3;AF:chr10:128329435-128329678:128329723:128329435-128329869:128329920:-	0.41703	0.0695971	Myl6	AF
ENSMUSG00000090841.3;AF:chr10:128329435-128329678:128329716:128329435-128329869:128329920:-	0.460468	0.0695971	Myl6	AF
ENSMUSG00000015165.17;AF:chr7:28508231:28508284-28512704:28508943:28508974-28512704:+	-0.237466	0.0698052	Hnrnpl	AF
ENSMUSG00000015165.17;AF:chr7:28508233:28508284-28512704:28510362:28510593-28512704:+	0.14672	0.0698052	Hnrnpl	AF
ENSMUSG00000015165.17;AF:chr7:28508943:28508974-28512704:28510362:28510593-28512704:+	0.177803	0.0698052	Hnrnpl	AF
ENSMUSG00000015165.17;AF:chr7:28508943:28508974-28512704:28510315:28510593-28512704:+	0.315768	0.0698052	Hnrnpl	AF
ENSMUSG00000019998.7;AF:chr10:24025200:24025306-24031133:24028345:24028487-24031133:+	0.349768	0.0699301	Stx7	AF
ENSMUSG00000009214.10;AF:chr2:26957479-26957752:26957880:26957479-26961893:26962191:-	0.583333	0.0699301	Mymk	AF
ENSMUSG00000031948.15;SE:chr8:112735018-112735114:112735171-112737842:-	0.250952	0.0699301	Kars	SE
ENSMUSG00000019998.7;AF:chr10:24025225:24025306-24031133:24028345:24028487-24031133:+	0.445538	0.0699301	Stx7	AF
ENSMUSG00000029594.13;AF:chr5:120294876:120294954-120313924:120313790:120313834-120313924:+	-0.496797	0.0699301	Rbm19	AF
ENSMUSG00000029405.17;AF:chr5:92221137-92231194:92231372:92221137-92231388:92231517:-	0.345499	0.0699301	G3bp2	AF
ENSMUSG00000027165.17;A5:chr2:101392699-101406357:101392699-101406405:-	-0.151361	0.0703297	Iftap	A5
ENSMUSG00000064030.16;AF:chr10:128583758:128583867-128601016:128584324:128584435-128601016:+	-0.111019	0.0704296	Pym1	AF
ENSMUSG00000064030.16;SE:chr10:128584435-128586152:128586206-128601016:+	-0.105371	0.0704296	Pym1	SE
ENSMUSG00000010538.15;A5:chr3:88202757-88204070:88202757-88204131:-	0.22806	0.0704296	Tsacc	A5
ENSMUSG00000040354.15;SE:chr10:127132502-127132586:127132609-127132742:-	0.169221	0.0709291	Mars1	SE
ENSMUSG00000022940.18;AF:chr16:94171051-94171464:94171571:94171051-94171754:94171874:-	0.166667	0.071029	Pigp	AF
ENSMUSG00000079658.10;AF:chr1:16718231-16726520:16726849:16718231-16727216:16727266:-	-0.222799	0.0714286	Eloc	AF
ENSMUSG00000079658.10;A5:chr1:16718231-16727136:16718231-16727216:-	-0.193229	0.0714286	Eloc	A5
ENSMUSG00000090841.3;AF:chr10:128329435-128329678:128329726:128329435-128329869:128329920:-	0.128478	0.0714286	Myl6	AF
ENSMUSG00000079658.10;AF:chr1:16718231-16727046:16727124:16718231-16727216:16727262:-	0.32948	0.0714286	Eloc	AF
ENSMUSG00000079658.10;AF:chr1:16718231-16727046:16727124:16718231-16727216:16727266:-	-0.259908	0.0714286	Eloc	AF
ENSMUSG00000079658.10;AF:chr1:16718231-16727046:16727124:16718231-16727136:16727242:-	0.268376	0.0714286	Eloc	AF
ENSMUSG00000054889.11;A5:chr13:38377631-38378672:38375834-38378672:+	-0.5	0.0714286	Dsp	A5
ENSMUSG00000079658.10;AF:chr1:16718231-16726520:16726849:16718231-16727136:16727242:-	0.158505	0.0714286	Eloc	AF
ENSMUSG00000079658.10;AF:chr1:16718231-16727046:16727108:16718231-16727216:16727262:-	0.0962979	0.0714286	Eloc	AF
ENSMUSG00000072692.8;AF:chr5:115241587-115245952:115246021:115241587-115248252:115248327:-	-0.10943	0.0714286	Rpl37rt	AF
ENSMUSG00000079658.10;SE:chr1:16718231-16726520:16726683-16727046:-	0.0909917	0.0714286	Eloc	SE
ENSMUSG00000079658.10;AF:chr1:16718231-16727046:16727108:16718231-16727216:16727266:-	-0.0825462	0.0714286	Eloc	AF
ENSMUSG00000062078.16;SE:chr17:10457965-10492876:10492992-10501768:-	-0.100905	0.0719281	Qki	SE
ENSMUSG00000062078.16;A3:chr17:10433123-10435089:10432362-10435089:-	-0.109028	0.0719281	Qki	A3
ENSMUSG00000054423.15;AF:chr14:10063475:10063814-10093054:10092820:10092905-10093054:+	-0.31236	0.0719281	Cadps	AF
ENSMUSG00000002100.16;A3:chr2:90948562-90949508:90948562-90949528:+	0.583333	0.0719281	Mybpc3	A3
ENSMUSG00000002100.16;SE:chr2:90952300-90952685:90952687-90952981:+	0.583333	0.0719281	Mybpc3	SE
ENSMUSG00000030223.15;SE:chr6:137395275-137397322:137397405-137403763:+	0.130272	0.0719281	Ptpro	SE
ENSMUSG00000024939.7;A3:chr19:5778896-5779265:5778857-5779265:-	-0.221919	0.0719281	Fam89b	A3
ENSMUSG00000035437.16;AF:chr2:37333297:37333468-37359389:37342279:37342313-37359389:+	-0.241889	0.0724276	Rabgap1	AF
ENSMUSG00000052563.14;A3:chr11:51544698-51544819:51544698-51544838:+	0.425238	0.0724276	D930048N14Rik	A3
ENSMUSG00000050545.11;AF:chr12:4790043-4795652:4795730:4790043-4818390:4818521:-	0.439952	0.0724276	Fam228b	AF
ENSMUSG00000079033.11;SE:chr8:70619046-70619264:70619348-70619469:+	-0.666667	0.0724276	Mef2b	SE
ENSMUSG00000050315.15;A5:chr3:122873907-122906081:122873907-122906258:-	0.521452	0.0724276	Synpo2	A5
ENSMUSG00000059791.15;SE:chr17:36172409-36174331:36174527-36175004:+	0.217631	0.0724276	Nrm	SE
ENSMUSG00000022842.19;SE:chr16:20448797-20449531:20449660-20449847:+	-0.451552	0.0726773	Ece2	SE
ENSMUSG00000032463.11;AF:chr9:98868426:98868565-98874154:98873884:98873905-98874154:+	0.152331	0.0726773	Faim	AF
ENSMUSG00000022842.19;SE:chr16:20448797-20449102:20449188-20449531:+	0.262958	0.0726773	Ece2	SE
ENSMUSG00000032463.11;AF:chr9:98868460:98868565-98874154:98873884:98873905-98874154:+	0.493627	0.0726773	Faim	AF
ENSMUSG00000054453.12;SE:chrX:9822687-9823423:9823488-9826253:+	0.5	0.0729271	Sytl5	SE
ENSMUSG00000043298.9;A3:chr6:136809126-136812355:136808886-136812355:-	-0.249223	0.0734266	Smco3	A3
ENSMUSG00000033047.6;A5:chr15:78959560-78959971:78959492-78959971:+	-0.0683476	0.0734266	Eif3l	A5
ENSMUSG00000032589.15;A5:chr9:107985385-107987084:107985385-107987261:-	0.064511	0.0734266	Bsn	A5
ENSMUSG00000097174.3;SE:chr8:80022136-80023241:80023280-80032232:+	-0.610244	0.0739261	Gm4890	SE
ENSMUSG00000027490.18;A5:chr2:154406428-154410987:154406428-154411409:-	0.180155	0.0739261	E2f1	A5
ENSMUSG00000002910.12;A5:chr8:71291689-71291772:71291689-71292252:-	-0.251273	0.0744256	Arrdc2	A5
ENSMUSG00000029610.14;A5:chr5:143843573-143846399:143843573-143846519:-	-0.0916554	0.0744256	Aimp2	A5
ENSMUSG00000030062.8;SE:chr6:88061776-88065332:88065396-88066971:+	-0.0642282	0.0744256	Rpn1	SE
ENSMUSG00000059981.13;SE:chr7:126467494-126468011:126468079-126470574:-	-0.094275	0.0744256	Taok2	SE
ENSMUSG00000027799.13;SE:chr3:55557188-55557512:55557574-55572995:-	-0.0633531	0.0744256	Nbea	SE
ENSMUSG00000010492.11;AF:chr2:181220311:181220386-181222058:181221325:181221456-181222058:+	0.596026	0.0744256	Uckl1os	AF
ENSMUSG00000057894.11;A5:chr7:12541900-12543624:12541900-12544733:-	0.502371	0.0744256	Zfp329	A5
ENSMUSG00000047161.13;SE:chr18:15628384-15631170:15631227-15746739:-	0.75	0.0744256	Chst9	SE
ENSMUSG00000007656.14;AF:chr9:74945199:74945243-74963917:74959333:74959637-74963917:+	-0.0909672	0.0745921	Arpp19	AF
ENSMUSG00000037373.13;AF:chr5:33426978-33431892:33431923:33426978-33432123:33432336:-	0.205271	0.0749251	Ctbp1	AF
ENSMUSG00000037373.13;AF:chr5:33426978-33431892:33431923:33426978-33432123:33432325:-	0.342738	0.0749251	Ctbp1	AF
ENSMUSG00000028035.14;A3:chr3:151899301-151915472:151899255-151915472:-	-0.224526	0.0749251	Dnajb4	A3
ENSMUSG00000053749.13;AL:chr15:54963461:54963588-54975739:54973672:54975088-54975739:-	-0.610382	0.0749251	Gm9920	AL
ENSMUSG00000028572.14;SE:chr4:95903138-95903902:95903945-95904646:+	-0.148567	0.0749251	Hook1	SE
ENSMUSG00000039672.13;AF:chr16:92089277:92089411-92093463:92092504:92092580-92093463:+	-0.666667	0.0749251	Kcne2	AF
ENSMUSG00000010609.16;AF:chr1:180073322-180080603:180080703:180073322-180083788:180083865:-	-0.431643	0.0749251	Psen2	AF
ENSMUSG00000020235.17;A3:chr10:81204590-81204908:81204430-81204908:-	-0.0913615	0.0754246	Fzr1	A3
ENSMUSG00000087578.2;A5:chr6:83084787-83085708:83084787-83085792:-	0.470337	0.0759241	Ccdc142os	A5
ENSMUSG00000020607.8;AF:chr12:14200761-14201207:14201350:14200761-14201823:14202055:-	0.102316	0.0759241	Lratd1	AF
ENSMUSG00000032309.16;A5:chr9:55116472-55116637:55116402-55116637:+	0.14394	0.0759241	Fbxo22	A5
ENSMUSG00000106918.4;AF:chr5:31756077:31756175-31779721:31771357:31773831-31779721:+	0.535509	0.0759241	Mrpl33	AF
ENSMUSG00000026220.7;AF:chr1:84907285-84912434:84912578:84907285-84912581:84912855:-	0.286314	0.0764236	Slc16a14	AF
ENSMUSG00000025337.11;A3:chr5:130282909-130284051:130282850-130284051:-	-0.119927	0.0764236	Sbds	A3
ENSMUSG00000031903.8;A3:chr8:106887311-106887716:106887311-106887841:+	0.116828	0.0764236	Pla2g15	A3
ENSMUSG00000053317.12;AF:chr4:47474658:47474753-47474912:47474764:47474839-47474912:+	0.0668966	0.0764236	Sec61b	AF
ENSMUSG00000020712.12;A5:chr11:106167700-106172729:106167619-106172729:+	-0.583333	0.0764236	Tcam1	A5
ENSMUSG00000020712.12;A5:chr11:106176632-106177202:106176467-106177202:+	0.583333	0.0764236	Tcam1	A5
ENSMUSG00000024588.11;A5:chr18:64616528-64621821:64616528-64621972:-	0.591709	0.0769231	Fech	A5
ENSMUSG00000028648.14;A5:chr4:123609874-123611901:123609874-123611906:-	-0.0750134	0.0771728	Ndufs5	A5
ENSMUSG00000036882.8;AF:chr7:30232457-30233528:30233990:30232457-30234351:30234485:-	0.182317	0.0774226	Arhgap33	AF
ENSMUSG00000030213.13;AF:chr6:136495800:136495961-136536762:136528185:136528214-136536762:+	0.254497	0.0774226	Atf7ip	AF
ENSMUSG00000040483.16;SE:chr11:72194288-72195492:72195687-72197390:+	0.424275	0.0774226	Xaf1	SE
ENSMUSG00000036882.8;AF:chr7:30232457-30233528:30233605:30232457-30234351:30234485:-	0.0831393	0.0774226	Arhgap33	AF
ENSMUSG00000036882.8;A3:chr7:30233637-30234351:30233610-30234351:-	0.079278	0.0774226	Arhgap33	A3
ENSMUSG00000040483.16;SE:chr11:72194288-72197390:72197478-72199433:+	-0.191089	0.0774226	Xaf1	SE
ENSMUSG00000002343.12;A5:chr8:70684056-70686596:70684056-70686760:-	0.113155	0.0774226	Armc6	A5
ENSMUSG00000059824.13;SE:chr7:45355186-45356030:45356140-45357684:+	-0.155921	0.0779221	Dbp	SE
ENSMUSG00000038658.16;SE:chr19:29561613-29561867:29561977-29563181:+	-0.181804	0.0779221	Ric1	SE
ENSMUSG00000059824.13;SE:chr7:45355186-45356030:45356440-45357684:+	-0.070741	0.0779221	Dbp	SE
ENSMUSG00000015165.17;AF:chr7:28508233:28508284-28512704:28508943:28508974-28512704:+	-0.131708	0.0779221	Hnrnpl	AF
ENSMUSG00000062604.12;AF:chr5:23880772-23880856:23881012:23880772-23881312:23881353:-	0.457442	0.0779221	Srpk2	AF
ENSMUSG00000062604.12;AF:chr5:23880772-23880856:23880965:23880772-23881312:23881353:-	0.443244	0.0779221	Srpk2	AF
ENSMUSG00000015165.17;RI:chr7:28517886:28517957-28518069:28518349:+	-0.0991336	0.0779221	Hnrnpl	RI
ENSMUSG00000040282.14;A3:chr2:115516931-115517527:115516931-115517545:+	-0.229584	0.0779221	Cdin1	A3
ENSMUSG00000059824.13;A5:chr7:45356440-45357684:45356140-45357684:+	0.128722	0.0779221	Dbp	A5
ENSMUSG00000032769.6;SE:chr1:14954503-14955974:14956063-14957111:-	-0.5	0.0784216	Trpa1	SE
ENSMUSG00000046997.6;AF:chr9:96826757-96853981:96854028:96826757-96866059:96866248:-	0.379759	0.0784216	Spsb4	AF
ENSMUSG00000021288.20;SE:chr12:111755920-111760083:111760133-111760771:+	0.06331	0.0786713	Klc1	SE
ENSMUSG00000015127.15;AF:chr17:25407371:25407466-25408440:25407888:25407991-25408440:+	-0.404567	0.0786713	Unkl	AF
ENSMUSG00000015127.15;AF:chr17:25441513:25441696-25447557:25441753:25441879-25447557:+	-0.509567	0.0786713	Unkl	AF
ENSMUSG00000024644.18;AF:chr18:84700052-84702477:84702509:84700052-84703728:84703827:-	0.170015	0.0789211	Cndp2	AF
ENSMUSG00000021478.7;AF:chr13:54208632-54208748:54208799:54208632-54209580:54209677:-	0.23314	0.0789211	Drd1	AF
ENSMUSG00000021478.7;AF:chr13:54208632-54208748:54208799:54208632-54209580:54209724:-	-0.113667	0.0789211	Drd1	AF
ENSMUSG00000027673.13;AF:chr3:32791276:32791354-32799003:32795744:32795927-32799003:+	0.247684	0.0791209	Ndufb5	AF
ENSMUSG00000027673.13;AF:chr3:32791255:32791379-32799003:32795744:32795927-32799003:+	0.262157	0.0791209	Ndufb5	AF
ENSMUSG00000027673.13;AF:chr3:32791139:32791354-32799003:32795744:32795927-32799003:+	0.111073	0.0791209	Ndufb5	AF
ENSMUSG00000027673.13;AL:chr3:32802716-32802936:32803049:32802716-32805178:32805251:+	0.25	0.0791209	Ndufb5	AL
ENSMUSG00000027673.13;AF:chr3:32791220:32791354-32799003:32795744:32795927-32799003:+	0.25	0.0791209	Ndufb5	AF
ENSMUSG00000117310.3;A3:chr1:30985720-30988630:30985717-30988630:-	0.0738688	0.0794206	Ptp4a1	A3
ENSMUSG00000038276.13;SE:chr5:24621435-24621535:24621682-24621953:+	0.625748	0.0794206	Asic3	SE
ENSMUSG00000053286.12;A3:chr1:151319077-151323977:151319077-151324005:+	-0.197781	0.0794206	Trmt1l	A3
ENSMUSG00000053286.12;A5:chr1:151304853-151309545:151304681-151309545:+	0.183805	0.0794206	Trmt1l	A5
ENSMUSG00000003923.15;A5:chr10:71072861-71073670:71072861-71074065:-	-0.167738	0.0794206	Tfam	A5
ENSMUSG00000003923.15;AF:chr10:71072861-71073288:71073508:71072861-71074065:71074110:-	-0.215672	0.0794206	Tfam	AF
ENSMUSG00000060073.10;SE:chr12:71021541-71025507:71025589-71030093:+	-0.194012	0.0799201	Psma3	SE
ENSMUSG00000001089.15;SE:chr4:136248754-136266436:136266527-136267667:+	-0.17935	0.0799201	Luzp1	SE
ENSMUSG00000070858.13;A5:chr5:34140987-34141101:34140983-34141101:+	-0.209703	0.0799201	Gm1673	A5
ENSMUSG00000070858.13;A5:chr5:34140983-34141101:34140908-34141101:+	0.171708	0.0799201	Gm1673	A5
ENSMUSG00000024081.10;A5:chr17:79239770-79242004:79239770-79242290:-	-0.113993	0.0799201	Cebpz	A5
ENSMUSG00000060073.10;SE:chr12:71021541-71025507:71025613-71030093:+	-0.331745	0.0799201	Psma3	SE
ENSMUSG00000042389.14;SE:chr6:115524991-115526874:115526955-115530952:+	0.120953	0.0799201	Tsen2	SE
ENSMUSG00000052949.15;AF:chr11:116250135-116250284:116250331:116250135-116250639:116250838:-	-0.335794	0.0799201	Rnf157	AF
ENSMUSG00000055707.14;AF:chr8:70908298-70928457:70928548:70908298-70929500:70929555:-	0.187138	0.0801698	Klhl26	AF
ENSMUSG00000055707.14;A3:chr8:70905669-70908116:70905567-70908116:-	0.171296	0.0801698	Klhl26	A3
ENSMUSG00000055707.14;A3:chr8:70905669-70908116:70905503-70908116:-	-0.168011	0.0801698	Klhl26	A3
ENSMUSG00000055707.14;A3:chr8:70905567-70908116:70905503-70908116:-	-0.460757	0.0801698	Klhl26	A3
ENSMUSG00000020589.18;SE:chr12:12312239-12345617:12345689-12354182:+	-0.17164	0.0801698	Cyria	SE
ENSMUSG00000020589.18;MX:chr12:12312239-12326344:12326416-12354182:12312239-12345617:12345689-12354182:+	0.100843	0.0801698	Cyria	MX
ENSMUSG00000085125.8;SE:chr1:17782818-17794746:17794813-17797323:-	-0.44224	0.0804196	Gm16070	SE
ENSMUSG00000048832.10;A5:chr19:10666260-10683574:10666173-10683574:+	0.334983	0.0804196	Vps37c	A5
ENSMUSG00000000693.11;A3:chr6:83011270-83012436:83011270-83012561:+	-0.288062	0.0809191	Loxl3	A3
ENSMUSG00000031552.14;A3:chr8:25104922-25115803:25104878-25115803:-	-0.45909	0.0809191	Adam18	A3
ENSMUSG00000029128.13;SE:chr5:41783205-41784330:41784424-41790516:-	0.108344	0.0809191	Rab28	SE
ENSMUSG00000021384.15;AF:chr13:49394147-49401521:49401770:49394147-49401895:49402182:-	0.411969	0.0809191	Susd3	AF
ENSMUSG00000029186.13;MX:chr5:52899310-52900834:52900901-52907950:52899310-52905711:52905847-52907950:+	0.416667	0.0814186	Pi4k2b	MX
ENSMUSG00000037754.14;SE:chr2:158593118-158597064:158597189-158597733:+	0.0751022	0.0814186	Ppp1r16b	SE
ENSMUSG00000022528.9;AF:chr16:29884915:29885068-29885690:29885156:29885360-29885690:+	-0.413758	0.0814186	Hes1	AF
ENSMUSG00000050945.9;AF:chr18:5288938-5334346:5334439:5288938-5334718:5334807:-	-0.309204	0.0814186	Zfp438	AF
ENSMUSG00000024114.16;RI:chr17:24062416:24062584-24062813:24062845:-	-0.567994	0.0814186	Prss41	RI
ENSMUSG00000048038.9;SE:chr2:26171635-26172123:26172239-26177947:-	0.286339	0.0819181	Ccdc187	SE
ENSMUSG00000044667.13;SE:chr3:117116886-117119439:117119612-117120334:-	-0.0869513	0.0819181	Plppr4	SE
ENSMUSG00000068923.15;AF:chr3:88656209-88659219:88659358:88656209-88669033:88669691:-	-0.102829	0.0824176	Syt11	AF
ENSMUSG00000001120.16;AF:chr10:76636748-76658564:76658631:76636748-76661694:76661703:-	-0.320878	0.0824176	Pcbp3	AF
ENSMUSG00000024647.15;AF:chr18:86729645:86729901-86731030:86730190:86730396-86731030:+	-0.208448	0.0829171	Cbln2	AF
ENSMUSG00000023945.8;AF:chr17:54604219-54605333:54605484:54604219-54605609:54606062:-	0.336444	0.0829171	Slc5a7	AF
ENSMUSG00000085862.3;AF:chr2:50186877:50186914-50323107:50186917:50186941-50323107:+	-0.5	0.0829171	Gm13483	AF
ENSMUSG00000035954.11;SE:chr12:40886701-40888440:40888553-40891236:+	-0.112681	0.0829171	Dock4	SE
ENSMUSG00000027030.16;AF:chr2:68051312-68053538:68053670:68051312-68081606:68081700:-	0.122432	0.0829171	Stk39	AF
ENSMUSG00000045193.14;AF:chr10:80001819:80001910-80005642:80003612:80003750-80005642:+	-0.0501526	0.0834166	Cirbp	AF
ENSMUSG00000028004.13;A5:chr3:82448801-82455140:82448801-82455144:-	0.353915	0.0834166	Npy2r	A5
ENSMUSG00000019868.17;SE:chr10:14543852-14551678:14551786-14559808:-	-0.134494	0.0839161	Vta1	SE
ENSMUSG00000015217.12;A3:chrX:70599614-70601659:70599614-70601663:+	-0.253164	0.0839161	Hmgb3	A3
ENSMUSG00000034442.12;SE:chr12:73327406-73327779:73328430-73329386:-	0.24522	0.0839161	Trmt5	SE
ENSMUSG00000056131.14;SE:chr9:86438418-86439556:86439678-86440448:-	0.202751	0.0839161	Pgm3	SE
ENSMUSG00000097511.3;SE:chr14:69567410-69569704:69569756-69569982:-	0.362301	0.0839161	Gm16677	SE
ENSMUSG00000057411.10;RI:chr17:26009480:26009752-26009907:26009957:-	-0.0902862	0.0839161	Antkmt	RI
ENSMUSG00000030659.15;SE:chr7:116103719-116105253:116105333-116108690:+	0.15196	0.0839161	Nucb2	SE
ENSMUSG00000035352.4;A5:chr11:81992798-81993437:81992782-81993437:+	-0.25	0.0849151	Ccl12	A5
ENSMUSG00000054083.9;SE:chr7:28588681-28589206:28589263-28589581:+	0.533604	0.0849151	Capn12	SE
ENSMUSG00000021900.11;SE:chr14:31363092-31384027:31384282-31387839:+	0.156434	0.0849151	Btd	SE
ENSMUSG00000034574.11;AF:chr12:71877937:71878105-71942501:71936504:71936612-71942501:+	-0.302161	0.0854146	Daam1	AF
ENSMUSG00000009097.11;A5:chr16:18403886-18405286:18403886-18405290:-	0.5	0.0854146	Tbx1	A5
ENSMUSG00000031601.17;AF:chr8:40963267-40964581:40964763:40963267-40968745:40968888:-	0.255059	0.0854146	Cnot7	AF
ENSMUSG00000034574.11;SE:chr12:71999333-72005521:72005547-72006580:+	0.139061	0.0854146	Daam1	SE
ENSMUSG00000039849.7;AF:chr2:164721224:164721409-164724695:164721972:164722018-164724695:+	-0.100877	0.0854146	Pcif1	AF
ENSMUSG00000031601.17;AF:chr8:40963267-40964581:40964795:40963267-40968745:40968888:-	0.14134	0.0854146	Cnot7	AF
ENSMUSG00000041645.15;A5:chr12:103390856-103391785:103390856-103392038:-	0.114072	0.0854146	Ddx24	A5
ENSMUSG00000039849.7;AF:chr2:164721277:164721409-164724695:164721972:164722018-164724695:+	-0.114682	0.0854146	Pcif1	AF
ENSMUSG00000040354.15;RI:chr10:127132410:127132502-127132742:127132813:-	0.108471	0.0854146	Mars1	RI
ENSMUSG00000039693.12;SE:chr4:48540568-48549922:48549997-48552380:+	0.100737	0.0859141	Msantd3	SE
ENSMUSG00000039693.12;AF:chr4:48540079:48540271-48552380:48540499:48540568-48552380:+	0.222199	0.0859141	Msantd3	AF
ENSMUSG00000039693.12;AF:chr4:48539935:48539997-48552380:48540499:48540568-48552380:+	0.25	0.0859141	Msantd3	AF
ENSMUSG00000019080.9;A3:chr15:76587383-76587463:76587383-76587477:+	-0.206165	0.0859141	Mfsd3	A3
ENSMUSG00000051079.9;A5:chr1:144051632-144052854:144051632-144052999:-	-0.416667	0.0859141	Rgs13	A5
ENSMUSG00000041685.17;SE:chr13:98892133-98892249:98892360-98899340:-	-0.369751	0.0859141	Fcho2	SE
ENSMUSG00000044442.12;A3:chr16:87159491-87163027:87159491-87164353:+	0.334514	0.0864136	N6amt1	A3
ENSMUSG00000044442.12;SE:chr16:87159491-87163027:87163168-87164353:+	0.156165	0.0864136	N6amt1	SE
ENSMUSG00000024067.15;AF:chr17:74623111-74623340:74623458:74623111-74630756:74630939:-	0.160358	0.0869131	Dpy30	AF
ENSMUSG00000047613.11;SE:chr4:154041779-154044206:154044319-154044988:+	-0.194096	0.0869131	A430005L14Rik	SE
ENSMUSG00000045917.18;AF:chr4:63477018:63477194-63479149:63478597:63478642-63479149:+	0.380041	0.0869131	Tmem268	AF
ENSMUSG00000039018.16;AF:chr7:139717598:139717686-139723651:139720134:139720213-139723651:+	0.312809	0.0869131	Mtg1	AF
ENSMUSG00000015094.17;AF:chr2:25293083:25293377-25296227:25293460:25293653-25296227:+	-0.110292	0.0869131	Npdc1	AF
ENSMUSG00000029245.17;SE:chr5:84304395-84381442:84381777-84385258:-	0.249373	0.0874126	Epha5	SE
ENSMUSG00000021696.10;A5:chr13:108403914-108407167:108403868-108407167:+	-0.187456	0.0874126	Elovl7	A5
ENSMUSG00000021057.16;A5:chr12:76371900-76374340:76371763-76374340:+	0.0835331	0.0874126	Akap5	A5
ENSMUSG00000057000.13;SE:chrX:134981872-134982112:134982181-134985846:-	-0.166667	0.0874126	Nxf3	SE
ENSMUSG00000029245.17;SE:chr5:84304395-84385258:84385413-84479087:-	-0.191128	0.0874126	Epha5	SE
ENSMUSG00000072214.8;SE:chr16:18441990-18442071:18442203-18442861:-	0.204973	0.0879121	Septin5	SE
ENSMUSG00000058174.8;A3:chr3:37770487-37778352:37770381-37778352:-	-0.5	0.0879121	Gm5148	A3
ENSMUSG00000058174.8;SE:chr3:37769284-37770271:37770487-37778352:-	-0.410714	0.0879121	Gm5148	SE
ENSMUSG00000038697.16;AF:chr8:124736572-124747600:124747747:124736572-124747928:124748136:-	-0.245246	0.0879121	Taf5l	AF
ENSMUSG00000048058.18;A5:chr2:101900403-101943878:101900403-101943974:-	0.300669	0.0879121	Ldlrad3	A5
ENSMUSG00000022092.12;SE:chr14:70462497-70463377:70463403-70472589:-	-0.11833	0.0879121	Ppp3cc	SE
ENSMUSG00000031601.17;AF:chr8:40963267-40964581:40964759:40963267-40968745:40968888:-	0.252243	0.0879121	Cnot7	AF
ENSMUSG00000038697.16;AF:chr8:124736572-124747600:124747747:124736572-124747928:124748050:-	-0.492795	0.0879121	Taf5l	AF
ENSMUSG00000038451.14;AF:chr6:124785624:124785742-124786190:124785869:124785993-124786190:+	-0.271761	0.0884116	Spsb2	AF
ENSMUSG00000094786.2;SE:chr2:177198828-177199036:177199096-177200247:+	0.261316	0.0884116	Gm14403	SE
ENSMUSG00000094786.2;SE:chr2:177190110-177193536:177193590-177198702:+	-0.261316	0.0884116	Gm14403	SE
ENSMUSG00000024072.10;AF:chr17:74796931:74797086-74799341:74798839:74798870-74799341:+	-0.151952	0.0884116	Yipf4	AF
ENSMUSG00000041633.15;SE:chrX:152472693-152478620:152478674-152479081:-	-0.451893	0.0884116	Kctd12b	SE
ENSMUSG00000036745.16;SE:chr3:146645932-146647574:146647648-146649761:+	-0.0620248	0.0884116	Ttll7	SE
ENSMUSG00000036745.16;A5:chr3:146649978-146650849:146649963-146650849:+	0.0610427	0.0884116	Ttll7	A5
ENSMUSG00000034361.11;A3:chr8:95290718-95295219:95290718-95295222:+	-0.0982317	0.0884116	Cpne2	A3
ENSMUSG00000095304.10;AF:chr14:25891279-25902803:25902900:25891279-25903210:25903524:-	0.185246	0.0884116	Plac9	AF
ENSMUSG00000039913.13;SE:chr2:136111397-136175288:136175407-136229574:-	-0.103498	0.0884116	Pak5	SE
ENSMUSG00000027938.12;AF:chr3:90150143-90150325:90150450:90150143-90150615:90150819:-	0.5564	0.0884116	Creb3l4	AF
ENSMUSG00000098120.2;A5:chr8:106351107-106363748:106351107-106363912:-	0.136978	0.0884116	Gm5914	A5
ENSMUSG00000095304.10;A5:chr14:25891279-25902705:25891279-25902803:-	-0.197546	0.0884116	Plac9	A5
ENSMUSG00000024072.10;AF:chr17:74796488:74796789-74799341:74798839:74798870-74799341:+	-0.177856	0.0884116	Yipf4	AF
ENSMUSG00000042328.14;A5:chr5:112491029-112492407:112490988-112492407:+	-0.402152	0.0886613	Hps4	A5
ENSMUSG00000042328.14;A3:chr5:112491029-112491910:112491029-112492407:+	0.370357	0.0886613	Hps4	A3
ENSMUSG00000026966.7;A5:chr2:25162140-25162310:25162140-25162321:-	-0.0654988	0.0889111	Ssna1	A5
ENSMUSG00000023039.18;RI:chr15:101311850:101312061-101314102:101314162:+	0.271916	0.0889111	Krt7	RI
ENSMUSG00000028681.12;A3:chr4:116965217-116965352:116965217-116965357:+	0.425411	0.0889111	Ptch2	A3
ENSMUSG00000027285.14;AF:chr2:120439864:120440026-120442819:120440076:120440139-120442819:+	-0.247831	0.0889111	Haus2	AF
ENSMUSG00000038070.16;A3:chr4:84968373-84981415:84968373-84981418:+	-0.267701	0.0894106	Cntln	A3
ENSMUSG00000048832.10;A5:chr19:10666343-10683574:10666173-10683574:+	-0.174363	0.0897436	Vps37c	A5
ENSMUSG00000027630.14;A3:chr3:22257388-22257991:22257388-22258117:+	-0.317049	0.0899101	Tbl1xr1	A3
ENSMUSG00000041164.16;AF:chr11:6339074:6339140-6345125:6339364:6339513-6345125:+	0.160164	0.0899101	Zmiz2	AF
ENSMUSG00000041734.16;A3:chr3:87048429-87081703:87048426-87081703:-	-0.333333	0.0904096	Kirrel	A3
ENSMUSG00000020668.11;AF:chr12:3415190:3417531-3437552:3437381:3437454-3437552:+	0.0683494	0.0904096	Kif3c	AF
ENSMUSG00000036353.14;SE:chr3:59127517-59127640:59127704-59134872:-	-0.111858	0.0904096	P2ry12	SE
ENSMUSG00000001120.16;SE:chr10:76603750-76606094:76606153-76617666:-	0.345663	0.0906593	Pcbp3	SE
ENSMUSG00000028785.14;AF:chr4:129012555-129013943:129014739:129012555-129015363:129015533:-	0.185475	0.0909091	Hpca	AF
ENSMUSG00000097113.8;AF:chr1:136611134:136611211-136616482:136611367:136611441-136616482:+	-0.25	0.0909091	Gm19705	AF
ENSMUSG00000085084.8;A5:chr3:156253469-156256672:156253469-156256773:-	0.659983	0.0909091	4930570G19Rik	A5
ENSMUSG00000021013.17;A3:chr12:98941040-98942236:98941040-98942249:+	-0.142601	0.0909091	Ttc8	A3
ENSMUSG00000028785.14;SE:chr4:129015100-129015363:129015460-129015628:-	-0.212111	0.0909091	Hpca	SE
ENSMUSG00000097113.8;AL:chr1:136609300-136610240:136610465:136609300-136616482:136616491:+	0.476585	0.0909091	Gm19705	AL
ENSMUSG00000028330.9;A3:chr4:46167395-46168451:46167395-46168509:+	0.0717269	0.0909091	Ncbp1	A3
ENSMUSG00000027650.13;AF:chr2:157851278-157853025:157853218:157851278-157870294:157870353:-	-0.191422	0.0909091	Tti1	AF
ENSMUSG00000086631.3;AF:chr7:34243897:34243968-34255091:34246631:34246748-34255091:+	-0.538072	0.0914086	Gm12784	AF
ENSMUSG00000038077.8;SE:chr6:126685670-126704443:126704548-126712178:-	-0.0674416	0.0914086	Kcna6	SE
ENSMUSG00000113654.2;AF:chr13:14696071:14696127-14698756:14697101:14697328-14698756:+	-0.413243	0.0914086	Gm30893	AF
ENSMUSG00000025357.9;SE:chr10:128567056-128567193:128567281-128568852:-	0.181267	0.0919081	Dgka	SE
ENSMUSG00000003528.16;A5:chr16:17744604-17745018:17744604-17745110:-	0.0564736	0.0919081	Slc25a1	A5
ENSMUSG00000093424.4;AL:chr3:95214983:95215451-95222114:95218689:95218918-95222114:-	0.377791	0.0919081	6330562C20Rik	AL
ENSMUSG00000033009.16;A3:chr8:94764070-94765593:94764070-94765596:+	0.225928	0.0919081	Ogfod1	A3
ENSMUSG00000040820.17;AF:chr16:94088785-94090922:94091129:94088785-94114377:94114422:-	0.503342	0.0919081	Hlcs	AF
ENSMUSG00000040820.17;AF:chr16:94088785-94090922:94091145:94088785-94114377:94114422:-	0.593409	0.0919081	Hlcs	AF
ENSMUSG00000030662.11;AF:chr14:121148636:121148755-121154768:121153259:121153581-121154768:+	-0.128075	0.0919081	Ipo5	AF
ENSMUSG00000027239.15;AF:chr2:91761793-91761879:91762044:91761793-91762275:91762642:-	-0.2223	0.0924076	Mdk	AF
ENSMUSG00000022100.15;AF:chr14:70944873-70945391:70945475:70944873-71003952:71003994:-	0.27056	0.0924076	Xpo7	AF
ENSMUSG00000043969.5;SE:chr19:59448056-59450094:59450278-59452312:+	0.160783	0.0924076	Emx2	SE
ENSMUSG00000045709.12;SE:chr6:29985465-29985728:29985933-29993007:+	-0.5	0.0924076	Smkr-ps	SE
ENSMUSG00000066406.17;A5:chr7:75261308-75264669:75261296-75264669:+	0.471771	0.0929071	Akap13	A5
ENSMUSG00000005952.16;SE:chr11:73131507-73132432:73132611-73135029:+	0.416667	0.0929071	Trpv1	SE
ENSMUSG00000026594.15;SE:chr1:156728206-156729356:156729460-156735209:-	0.224613	0.0929071	Ralgps2	SE
ENSMUSG00000026594.15;AF:chr1:156735348-156766300:156766351:156735348-156767059:156767196:-	0.783355	0.0929071	Ralgps2	AF
ENSMUSG00000026594.15;AF:chr1:156735348-156766300:156766351:156735348-156767059:156767172:-	0.397982	0.0929071	Ralgps2	AF
ENSMUSG00000066406.17;SE:chr7:75329621-75333142:75333207-75334865:+	-0.482096	0.0929071	Akap13	SE
ENSMUSG00000026594.15;AF:chr1:156735348-156766300:156766351:156735348-156767059:156767137:-	0.803284	0.0929071	Ralgps2	AF
ENSMUSG00000046364.15;RI:chr7:109118792:109118855-109119125:109119200:+	-0.0603216	0.0929071	Rpl27a	RI
ENSMUSG00000020914.18;A3:chr11:98884239-98884590:98884151-98884590:-	0.257602	0.0929071	Top2a	A3
ENSMUSG00000043518.8;AF:chrX:160500065:160500263-160560525:160500623:160500858-160560525:+	0.154386	0.0929071	Rai2	AF
ENSMUSG00000085642.9;A3:chr12:20927096-20970843:20927039-20970843:-	0.177246	0.0929071	3110053B16Rik	A3
ENSMUSG00000068699.13;SE:chr6:29452379-29452798:29452896-29453198:+	0.444151	0.0929071	Flnc	SE
ENSMUSG00000026594.15;AF:chr1:156735348-156766300:156766351:156735348-156766502:156766704:-	0.749423	0.0929071	Ralgps2	AF
ENSMUSG00000027514.15;RI:chr2:173052329:173052526-173053892:173054059:-	0.542332	0.0929071	Zbp1	RI
ENSMUSG00000020914.18;A3:chr11:98886204-98886507:98886201-98886507:-	0.257602	0.0929071	Top2a	A3
ENSMUSG00000025545.11;AF:chr14:122419116:122419193-122548656:122495453:122495665-122548656:+	-0.0908149	0.0929071	Clybl	AF
ENSMUSG00000050105.6;AF:chr4:133979569-133980286:133980334:133979569-133981341:133981417:-	-0.34874	0.0929071	Fam110d	AF
ENSMUSG00000002944.16;A3:chr5:18033982-18034454:18033979-18034454:-	-0.48102	0.0934066	Cd36	A3
ENSMUSG00000018752.20;A3:chr11:69586270-69586422:69586267-69586422:-	0.394842	0.0934066	Tnfsfm13	A3
ENSMUSG00000035459.19;A3:chr10:86692606-86693972:86692603-86693972:-	-0.443526	0.0934066	Stab2	A3
ENSMUSG00000035459.19;SE:chr10:86684917-86686421:86686527-86686642:-	0.443526	0.0934066	Stab2	SE
ENSMUSG00000018752.20;A3:chr11:69575162-69575311:69575159-69575311:-	0.394842	0.0934066	Tnfsfm13	A3
ENSMUSG00000026755.15;SE:chr2:38898336-38903129:38903199-38903735:+	0.226004	0.0936563	Arpc5l	SE
ENSMUSG00000026755.15;AF:chr2:38898153:38898336-38903735:38900030:38903199-38903735:+	-0.264117	0.0936563	Arpc5l	AF
ENSMUSG00000031431.14;AF:chrX:139442905-139443260:139443417:139442905-139443595:139443936:-	-0.149912	0.0936563	Tsc22d3	AF
ENSMUSG00000031431.14;AF:chrX:139442905-139443260:139443417:139442905-139448945:139449087:-	-0.161837	0.0936563	Tsc22d3	AF
ENSMUSG00000026832.13;AF:chr2:58041775-58049894:58050507:58041775-58085458:58085529:-	0.146531	0.0939061	Cytip	AF
ENSMUSG00000060988.13;SE:chr2:54326741-54367660:54367730-54406454:+	0.252835	0.0939061	Galnt13	SE
ENSMUSG00000027420.14;A3:chr2:143683719-143687821:143683701-143687821:-	-0.402399	0.0939061	Bfsp1	A3
ENSMUSG00000029455.15;A5:chr5:121710244-121710739:121710244-121710784:-	0.0958017	0.0939061	Aldh2	A5
ENSMUSG00000031540.15;SE:chr8:23349648-23351533:23351618-23351904:+	0.250336	0.0939061	Kat6a	SE
ENSMUSG00000042228.15;A5:chr4:3738861-3742442:3738798-3742442:+	-0.331758	0.0939061	Lyn	A5
ENSMUSG00000026832.13;AF:chr2:58041775-58046736:58046809:58041775-58049894:58050507:-	-0.417836	0.0939061	Cytip	AF
ENSMUSG00000005220.11;SE:chr5:72592785-72611649:72611849-72629192:-	0.166667	0.0939061	Corin	SE
ENSMUSG00000087114.2;AF:chr10:80860645:80860694-80861779:80860917:80860953-80861779:+	0.323496	0.0944056	Gm16099	AF
ENSMUSG00000026407.18;SE:chr1:136029300-136032308:136032364-136033186:+	-0.5	0.0944056	Cacna1s	SE
ENSMUSG00000018428.16;AF:chr11:88736691-88742177:88742329:88736691-88755223:88755412:-	-0.207617	0.0944056	Akap1	AF
ENSMUSG00000039670.3;A5:chr11:120347988-120348639:120347988-120348669:-	0.125274	0.0949051	Oxld1	A5
ENSMUSG00000029472.14;SE:chr5:122929997-122931500:122931621-122932480:-	0.122379	0.0949051	Anapc5	SE
ENSMUSG00000029650.11;A5:chr5:147830855-147831291:147830855-147831519:-	0.267629	0.0949051	Slc46a3	A5
ENSMUSG00000024862.17;A5:chr19:5167460-5168150:5167460-5168212:-	-0.101287	0.0949051	Klc2	A5
ENSMUSG00000024862.17;A3:chr19:5167497-5168150:5167460-5168150:-	-0.082536	0.0949051	Klc2	A3
ENSMUSG00000029650.11;RI:chr5:147831291:147831406-147831519:147831625:-	0.299924	0.0949051	Slc46a3	RI
ENSMUSG00000025422.11;SE:chr10:126925227-126926011:126926070-126926296:+	0.0569233	0.0949051	Agap2	SE
ENSMUSG00000052446.18;A5:chr8:72705004-72719638:72704947-72719638:+	0.410531	0.0949051	Zfp961	A5
ENSMUSG00000097336.9;SE:chr8:121792518-121793404:121793585-121800262:-	-0.427705	0.0949051	Fendrr	SE
ENSMUSG00000045917.18;A3:chr4:63477194-63479119:63477194-63479149:+	-0.187022	0.0951548	Tmem268	A3
ENSMUSG00000025375.16;AF:chr11:119912361-119932559:119932608:119912361-119937695:119937896:-	0.119792	0.0952797	Aatk	AF
ENSMUSG00000025375.16;SE:chr11:119907019-119907139:119907257-119907554:-	-0.106092	0.0952797	Aatk	SE
ENSMUSG00000025375.16;RI:chr11:119898139:119899270-119900101:119900301:-	0.110041	0.0952797	Aatk	RI
ENSMUSG00000025375.16;A5:chr11:119912361-119937412:119912361-119937695:-	0.159807	0.0952797	Aatk	A5
ENSMUSG00000026816.15;A3:chr2:28457814-28458497:28457796-28458497:-	0.121935	0.0954046	Gtf3c5	A3
ENSMUSG00000015755.17;SE:chr10:7800636-7808832:7808972-7831565:-	0.0836661	0.0954046	Tab2	SE
ENSMUSG00000021820.19;SE:chr14:20795928-20797887:20797919-20805727:-	0.187143	0.0959041	Camk2g	SE
ENSMUSG00000025408.16;SE:chr10:127126760-127129581:127129628-127131190:+	0.0638089	0.0959041	Ddit3	SE
ENSMUSG00000026586.17;SE:chr1:163075965-163081546:163081617-163085330:-	-0.244665	0.0959041	Prrx1	SE
ENSMUSG00000026564.10;A3:chr1:165954772-165955361:165954768-165955361:-	-0.5	0.0959041	Styxl2	A3
ENSMUSG00000021820.19;SE:chr14:20794716-20795860:20795928-20805727:-	-0.177035	0.0959041	Camk2g	SE
ENSMUSG00000002769.10;A3:chr17:47037337-47037532:47037234-47037532:-	-0.476017	0.0959041	Gnmt	A3
ENSMUSG00000031253.16;SE:chrX:132809527-132809702:132809753-132811266:+	0.381971	0.0964036	Srpx2	SE
ENSMUSG00000051343.12;SE:chr6:85314652-85317325:85319343-85324762:-	0.0822246	0.0964036	Rab11fip5	SE
ENSMUSG00000033554.18;AF:chr3:115681486:115681806-115682089:115681832:115681926-115682089:+	-0.255083	0.0965701	Dph5	AF
ENSMUSG00000033554.18;AF:chr3:115681486:115681806-115682089:115681822:115681926-115682089:+	-0.403858	0.0965701	Dph5	AF
ENSMUSG00000033554.18;AF:chr3:115681486:115681806-115682089:115681814:115681926-115682089:+	-0.423411	0.0965701	Dph5	AF
ENSMUSG00000056612.8;A5:chr19:6952985-6953912:6952874-6953912:+	0.151367	0.0969031	Ppp1r14b	A5
ENSMUSG00000017713.10;SE:chr11:117761446-117761838:117761926-117762430:-	-0.266505	0.0969031	Tha1	SE
ENSMUSG00000033373.17;AF:chr12:76884188:76884425-76909260:76887069:76887194-76909260:+	-0.0916105	0.0969031	Fntb	AF
ENSMUSG00000023084.12;SE:chr3:87647250-87647329:87647370-87648282:-	0.511332	0.0969031	Lrrc71	SE
ENSMUSG00000022185.20;A5:chr14:54890735-54890992:54890735-54891137:-	0.472493	0.0974026	Acin1	A5
ENSMUSG00000062078.16;A3:chr17:10434403-10435089:10432362-10435089:-	-0.0648306	0.0974026	Qki	A3
ENSMUSG00000036023.7;A3:chr14:51045444-51047463:51045444-51047531:+	-0.307368	0.0974026	Parp2	A3
ENSMUSG00000057228.7;AF:chr8:60958966:60959313-60960123:60959545:60959651-60960123:+	-0.583333	0.0974026	Aadat	AF
ENSMUSG00000010663.6;AF:chr19:10170276:10170352-10171065:10170683:10170793-10171065:+	-0.322467	0.0974026	Fads1	AF
ENSMUSG00000062078.16;A3:chr17:10434403-10435089:10433123-10435089:-	0.0579742	0.0974026	Qki	A3
ENSMUSG00000030122.13;AF:chr6:124891952-124892323:124892492:124891952-124897002:124897066:-	-0.0733482	0.0979021	Ptms	AF
ENSMUSG00000022305.14;SE:chr15:39748537-39767935:39767991-39807000:-	-0.10336	0.0979021	Lrp12	SE
ENSMUSG00000021619.7;SE:chr13:91170786-91188969:91189107-91302336:-	-0.137025	0.0979021	Atg10	SE
ENSMUSG00000059456.14;A5:chr14:66394556-66395464:66394556-66395497:-	-0.057638	0.0981518	Ptk2b	A5
ENSMUSG00000059456.14;SE:chr14:66396126-66400474:66400599-66402713:-	0.0595709	0.0981518	Ptk2b	SE
ENSMUSG00000078862.11;AL:chr2:177577786:177578349-177589963:177587330:177588803-177589963:-	-0.0691474	0.0984016	Gm14326	AL
ENSMUSG00000038756.14;A3:chr11:96049784-96055574:96049784-96055770:+	-0.345569	0.0984016	Ttll6	A3
ENSMUSG00000020778.13;AL:chr11:116089809-116095671:116097676:116089809-116105665:116106074:+	-0.261409	0.0984016	Ten1	AL
ENSMUSG00000024240.14;AF:chr18:6462991-6490463:6490856:6462991-6515865:6516108:-	-0.10578	0.0984016	Epc1	AF
ENSMUSG00000058153.16;A3:chr5:112573594-112574592:112573591-112574592:-	0.143244	0.0989011	Sez6l	A3
ENSMUSG00000058153.16;SE:chr5:112576436-112584149:112584340-112586268:-	0.125122	0.0989011	Sez6l	SE
ENSMUSG00000062082.17;SE:chr16:44641322-44650662:44650894-44652438:+	0.434294	0.0989011	Cd200r4	SE
ENSMUSG00000058153.16;A3:chr5:112573591-112574592:112573588-112574592:-	-0.153633	0.0989011	Sez6l	A3
ENSMUSG00000055707.14;SE:chr8:70905669-70908116:70908298-70929500:-	-0.117116	0.0989011	Klhl26	SE
ENSMUSG00000011096.18;AF:chr7:44499005:44499113-44501995:44499869:44500029-44501995:+	-0.360262	0.0991009	Akt1s1	AF
ENSMUSG00000011096.18;AF:chr7:44499431:44499720-44501995:44499869:44500029-44501995:+	-0.332315	0.0991009	Akt1s1	AF
ENSMUSG00000011096.18;AF:chr7:44498768:44499430-44501995:44499869:44500029-44501995:+	-0.347733	0.0991009	Akt1s1	AF
ENSMUSG00000011096.18;AF:chr7:44498415:44498772-44501995:44499869:44500029-44501995:+	-0.336391	0.0991009	Akt1s1	AF
ENSMUSG00000011096.18;AF:chr7:44498648:44498772-44501995:44499869:44500029-44501995:+	-0.233572	0.0991009	Akt1s1	AF
ENSMUSG00000112925.2;SE:chr10:66865893-66872243:66872422-66875790:+	0.440486	0.0994006	Gm31763	SE
ENSMUSG00000112925.2;A5:chr10:66875913-66876454:66875909-66876454:+	-0.440486	0.0994006	Gm31763	A5
ENSMUSG00000112925.2;A3:chr10:66840908-66859041:66840908-66859176:+	-0.440486	0.0994006	Gm31763	A3
ENSMUSG00000034442.12;SE:chr12:73332049-73332678:73332749-73333458:-	0.138767	0.0994006	Trmt5	SE
ENSMUSG00000028863.14;SE:chr4:125001339-125001445:125001502-125002116:+	-0.131364	0.0996503	Meaf6	SE
ENSMUSG00000028863.14;SE:chr4:124996824-125001445:125001502-125002116:+	0.12053	0.0996503	Meaf6	SE
ENSMUSG00000028863.14;SE:chr4:124996824-125001310:125001339-125002116:+	0.0830286	0.0996503	Meaf6	SE
ENSMUSG00000028863.14;SE:chr4:124996824-125001310:125001339-125001445:+	-0.260329	0.0996503	Meaf6	SE
ENSMUSG00000020680.16;RI:chr11:83395468:83395536-83395657:83395930:+	0.0634185	0.0999001	Taf15	RI
ENSMUSG00000018736.15;AF:chr11:68736250-68743768:68743961:68736250-68755748:68755819:-	0.105532	0.0999001	Ndel1	AF
ENSMUSG00000097378.9;SE:chr10:12797461-12798110:12798202-12798318:-	-0.416667	0.0999001	B230208H11Rik	SE
ENSMUSG00000010751.16;SE:chr7:143192173-143192982:143193026-143193639:-	0.440404	0.0999001	Tnfrsf22	SE
ENSMUSG00000018736.15;AF:chr11:68736250-68755748:68755819:68736250-68762607:68762684:-	-0.569986	0.0999001	Ndel1	AF

## Sheet: FUS-female
ID	dPSI	p-val	gene	type
ENSMUSG00000108228.3;AF:chr6:55373872:55373958-55382527:55382297:55382354-55382527:+	0.363307	0.00999001	6430584L05Rik	AF
ENSMUSG00000003037.17;A5:chr8:72915326-72922271:72915256-72922271:+	0.240418	0.011988	Rab8a	A5
ENSMUSG00000025393.13;AF:chr10:127924360:127924402-127924826:127924421:127924441-127924826:+	0.196227	0.011988	Atp5b	AF
ENSMUSG00000109336.2;AF:chr7:28123262-28135563:28135616:28123262-28297531:28297569:-	-0.504335	0.0124875	Samd4b	AF
ENSMUSG00000025393.13;AF:chr10:127923550:127924402-127924826:127924421:127924441-127924826:+	0.19749	0.0134865	Atp5b	AF
ENSMUSG00000060601.14;A3:chr7:44201788-44201931:44201767-44201931:-	-0.727884	0.013986	Nr1h2	A3
ENSMUSG00000060601.14;A3:chr7:44201788-44201931:44201660-44201931:-	-0.573227	0.013986	Nr1h2	A3
ENSMUSG00000060601.14;A3:chr7:44201788-44201931:44201669-44201931:-	-0.520803	0.013986	Nr1h2	A3
ENSMUSG00000031762.8;A5:chr8:94899580-94899755:94899503-94899755:+	0.108266	0.015984	Mt2	A5
ENSMUSG00000078570.11;A5:chr4:124744226-124744373:124744226-124744442:-	-0.422908	0.015984	1110065P20Rik	A5
ENSMUSG00000038132.7;AF:chr13:46573568:46573874-46575327:46573994:46574073-46575327:+	0.64095	0.017982	Rbm24	AF
ENSMUSG00000026576.13;AF:chr1:164270919-164271175:164271288:164270919-164281058:164281346:-	-0.114884	0.017982	Atp1b1	AF
ENSMUSG00000027883.16;SE:chr3:108610402-108618593:108618896-108629357:-	0.25326	0.0184815	Gpsm2	SE
ENSMUSG00000036835.8;AF:chr7:30261559-30261749:30262186:30261559-30262221:30262356:-	0.572999	0.0194805	Psenen	AF
ENSMUSG00000036835.8;AL:chr7:30261380:30261559-30262221:30261792:30261853-30262221:-	-0.333	0.0194805	Psenen	AL
ENSMUSG00000054716.5;AL:chr7:126844306-126844745:126844883:126844306-126852977:126853975:+	-0.167781	0.01998	Zfp771	AL
ENSMUSG00000059824.13;SE:chr7:45355186-45356030:45356140-45357684:+	0.264121	0.0202298	Dbp	SE
ENSMUSG00000059824.13;A5:chr7:45356440-45357684:45356140-45357684:+	-0.169809	0.0202298	Dbp	A5
ENSMUSG00000039801.8;SE:chr15:8252634-8254823:8254900-8256397:+	0.183685	0.0204795	Cplane1	SE
ENSMUSG00000041650.16;A5:chr14:122951561-122975314:122951537-122975314:+	-0.376667	0.020979	Pcca	A5
ENSMUSG00000024644.18;AF:chr18:84700052-84702477:84702509:84700052-84703728:84703827:-	0.380767	0.020979	Cndp2	AF
ENSMUSG00000028572.14;SE:chr4:95903138-95903902:95903945-95904646:+	0.325417	0.021978	Hook1	SE
ENSMUSG00000004207.15;AF:chr10:60113449:60113604-60127421:60120283:60120353-60127421:+	0.216128	0.021978	Psap	AF
ENSMUSG00000030795.19;A3:chr7:127579165-127579295:127579165-127579382:+	-0.144294	0.0224775	Fus	A3
ENSMUSG00000030795.19;A3:chr7:127569043-127571010:127569043-127571013:+	0.164277	0.0224775	Fus	A3
ENSMUSG00000029804.18;SE:chr6:58808627-58809387:58809521-58820589:+	0.28954	0.023976	Herc3	SE
ENSMUSG00000003923.15;AF:chr10:71072861-71073288:71073508:71072861-71074065:71074110:-	-0.620307	0.0254745	Tfam	AF
ENSMUSG00000003923.15;A5:chr10:71072861-71073670:71072861-71074065:-	-0.410833	0.0254745	Tfam	A5
ENSMUSG00000020607.8;AF:chr12:14200761-14201207:14201350:14200761-14201823:14202055:-	-0.173373	0.025974	Lratd1	AF
ENSMUSG00000028785.14;MX:chr4:129012555-129013943:129013993-129015363:129012555-129015015:129015100-129015363:-	-0.375195	0.025974	Hpca	MX
ENSMUSG00000068923.15;AF:chr3:88656209-88659219:88659358:88656209-88669033:88669691:-	-0.207461	0.026973	Syt11	AF
ENSMUSG00000037855.16;AF:chr10:67733444-67734765:67734837:67733444-67737035:67737167:-	0.131701	0.0274725	Zfp365	AF
ENSMUSG00000026204.16;AF:chr1:75239017-75240592:75240694:75239017-75241078:75241146:-	-0.417536	0.027972	Ptprn	AF
ENSMUSG00000029313.19;AF:chr5:103902028:103902211-103930990:103902439:103902611-103930990:+	0.532523	0.0284715	Aff1	AF
ENSMUSG00000109336.2;AF:chr7:28123262-28135563:28135652:28123262-28297531:28297569:-	-0.376487	0.0287213	Samd4b	AF
ENSMUSG00000025484.10;A3:chr7:140434734-140434987:140434714-140434987:-	0.318624	0.02997	Bet1l	A3
ENSMUSG00000020238.15;A3:chr10:81324192-81324262:81324189-81324262:-	0.190135	0.02997	Ncln	A3
ENSMUSG00000032279.12;SE:chr9:54497204-54499445:54499539-54499678:+	0.0980359	0.02997	Idh3a	SE
ENSMUSG00000026344.10;AF:chr1:125838265-125839576:125839951:125838265-125840785:125840838:-	0.332442	0.031968	Lypd1	AF
ENSMUSG00000026344.10;AF:chr1:125838265-125840611:125840665:125838265-125840785:125840838:-	0.467846	0.031968	Lypd1	AF
ENSMUSG00000026344.10;AF:chr1:125838265-125839576:125839951:125838265-125840611:125840665:-	-0.273472	0.031968	Lypd1	AF
ENSMUSG00000036835.8;AF:chr7:30261853-30262066:30262184:30261853-30262221:30262512:-	0.163243	0.0322178	Psenen	AF
ENSMUSG00000036835.8;SE:chr7:30261559-30261749:30261853-30262221:-	0.130448	0.0322178	Psenen	SE
ENSMUSG00000025261.19;AF:chrX:150584310:150584362-150589716:150586239:150586565-150589716:+	-0.397266	0.0324675	Huwe1	AF
ENSMUSG00000025261.19;AF:chrX:150584310:150584362-150589716:150586323:150586565-150589716:+	-0.290322	0.0324675	Huwe1	AF
ENSMUSG00000025261.19;AF:chrX:150584310:150584362-150589716:150586343:150586565-150589716:+	-0.398671	0.0324675	Huwe1	AF
ENSMUSG00000027245.12;A5:chr2:121288182-121288473:121287772-121288473:+	-0.355893	0.032634	Hypk	A5
ENSMUSG00000027245.12;A3:chr2:121287772-121288127:121287772-121288473:+	-0.35005	0.032634	Hypk	A3
ENSMUSG00000027245.12;SE:chr2:121287772-121288127:121288182-121288473:+	-0.318378	0.032634	Hypk	SE
ENSMUSG00000028843.9;SE:chr4:133855117-133855229:133855396-133855927:-	-0.0862404	0.032967	Sh3bgrl3	SE
ENSMUSG00000038274.14;A3:chr19:6108031-6108258:6108031-6108276:+	-0.246653	0.032967	Fau	A3
ENSMUSG00000020928.15;AF:chr11:102726675:102726786-102727439:102727272:102727350-102727439:+	0.4	0.0334665	Higd1b	AF
ENSMUSG00000034187.19;AF:chr11:103821641-103828991:103829042:103821641-103844796:103844882:-	0.11328	0.033966	Nsf	AF
ENSMUSG00000044287.7;A3:chr8:106620299-106620998:106620299-106621001:+	0.446439	0.0354645	Nrn1l	A3
ENSMUSG00000012405.17;AF:chr14:4198305:4198477-4199236:4198667:4198873-4199236:+	0.289721	0.035964	Rpl15	AF
ENSMUSG00000028937.15;AF:chr4:152270591:152270842-152291221:152284267:152284414-152291221:+	-0.363277	0.035964	Acot7	AF
ENSMUSG00000064181.7;AF:chr10:116775386-116786165:116786336:116775386-116786641:116786674:-	-0.225421	0.036963	Rab3ip	AF
ENSMUSG00000064181.7;AF:chr10:116775386-116786165:116786285:116775386-116786641:116786674:-	-0.280012	0.036963	Rab3ip	AF
ENSMUSG00000029804.18;AF:chr6:58808509:58808627-58820589:58808733:58808917-58820589:+	-0.276041	0.037962	Herc3	AF
ENSMUSG00000029440.16;AL:chr5:123379996-123381367:123383331:123379996-123386356:123386590:+	0.359033	0.0382118	Psmd9	AL
ENSMUSG00000029440.16;SE:chr5:123379996-123384257:123384345-123386356:+	0.235306	0.0382118	Psmd9	SE
ENSMUSG00000030213.13;AF:chr6:136495800:136495961-136536762:136528185:136528214-136536762:+	0.243314	0.038961	Atf7ip	AF
ENSMUSG00000000168.11;AF:chr9:50556406-50557405:50557489:50556406-50560932:50561195:-	-0.134369	0.0394605	Dlat	AF
ENSMUSG00000036353.14;AF:chr3:59127517-59127640:59127680:59127517-59170195:59170292:-	-0.4	0.0404595	P2ry12	AF
ENSMUSG00000037344.15;AF:chr5:137330940-137331131:137331272:137330940-137331710:137331859:-	0.174569	0.040959	Slc12a9	AF
ENSMUSG00000008035.13;AF:chrX:10581258:10581306-10584226:10583707:10583739-10584226:+	-0.2	0.040959	Mid1ip1	AF
ENSMUSG00000008035.13;A5:chrX:10583943-10584226:10583739-10584226:+	-0.129596	0.040959	Mid1ip1	A5
ENSMUSG00000049396.7;AL:chr11:76101397:76104749-76108304:76107905:76108098-76108304:-	0.250539	0.0414585	Gemin4	AL
ENSMUSG00000034551.13;SE:chrX:110570440-110581040:110581186-110606664:-	-0.565822	0.0414585	Hdx	SE
ENSMUSG00000030795.19;SE:chr7:127568758-127568889:127569043-127571010:+	-0.113472	0.041625	Fus	SE
ENSMUSG00000031948.15;SE:chr8:112735171-112736854:112736912-112737842:-	-0.358664	0.041958	Kars	SE
ENSMUSG00000031948.15;SE:chr8:112735018-112735114:112735171-112737842:-	0.285811	0.041958	Kars	SE
ENSMUSG00000029394.12;AF:chr5:124488235-124490263:124490296:124488235-124492380:124492734:-	0.140715	0.0424575	Cdk2ap1	AF
ENSMUSG00000029394.12;AF:chr5:124488235-124489204:124489717:124488235-124490263:124490296:-	-0.364954	0.0424575	Cdk2ap1	AF
ENSMUSG00000020180.11;A5:chr10:75368203-75371095:75368064-75371095:+	-0.129826	0.042957	Snrpd3	A5
ENSMUSG00000040325.17;A3:chr9:106751507-106757133:106751507-106757136:+	0.304689	0.0434565	Dcaf1	A3
ENSMUSG00000072692.8;AF:chr5:115241587-115245952:115246021:115241587-115248252:115248327:-	-0.164819	0.0434565	Rpl37rt	AF
ENSMUSG00000029910.15;AF:chr6:66512374:66512583-66512942:66512662:66512774-66512942:+	-0.372124	0.0454545	Mad2l1	AF
ENSMUSG00000029910.15;AF:chr6:66512452:66512583-66512942:66512662:66512774-66512942:+	-0.301293	0.0454545	Mad2l1	AF
ENSMUSG00000036779.13;A3:chr8:88925941-88926559:88925941-88926585:+	-0.341639	0.0464535	Tent4b	A3
ENSMUSG00000021303.15;AF:chr13:13958644:13958692-13978184:13958914:13959228-13978184:+	-0.133025	0.0464535	Gng4	AF
ENSMUSG00000029804.18;AF:chr6:58808509:58808627-58820589:58810685:58810756-58820589:+	-0.132289	0.04662	Herc3	AF
ENSMUSG00000024696.10;AF:chr19:12773557:12773662-12781297:12775961:12776043-12781297:+	-0.6	0.046953	Lpxn	AF
ENSMUSG00000023961.17;A5:chr17:44413555-44416540:44413555-44416602:-	0.258091	0.046953	Enpp4	A5
ENSMUSG00000026344.10;AF:chr1:125838265-125839040:125839124:125838265-125840611:125840665:-	-0.133428	0.0473526	Lypd1	AF
ENSMUSG00000026344.10;AF:chr1:125838265-125839040:125839124:125838265-125840785:125840838:-	0.140626	0.0473526	Lypd1	AF
ENSMUSG00000037243.18;A3:chr11:58198082-58198338:58198082-58198400:+	-0.188452	0.0474525	Zfp692	A3
ENSMUSG00000024507.7;AF:chr18:50261268:50261476-50263193:50261561:50261690-50263193:+	-0.113022	0.0474525	Hsd17b4	AF
ENSMUSG00000026854.17;AF:chr2:30872409:30872523-30886060:30885667:30885820-30886060:+	-0.737036	0.047952	Usp20	AF
ENSMUSG00000021615.14;AF:chr13:90219808-90237129:90237201:90219808-90237616:90237727:-	-0.262388	0.047952	Xrcc4	AF
ENSMUSG00000021615.14;SE:chr13:90219808-90225122:90225211-90237616:-	0.231593	0.047952	Xrcc4	SE
ENSMUSG00000026204.16;AF:chr1:75239017-75240502:75240551:75239017-75240592:75240694:-	0.457459	0.048951	Ptprn	AF
ENSMUSG00000026204.16;AF:chr1:75239017-75240648:75240852:75239017-75241078:75241146:-	-0.383553	0.048951	Ptprn	AF
ENSMUSG00000026817.15;AF:chr2:32511770:32511889-32518463:32515449:32515550-32518463:+	0.114227	0.048951	Ak1	AF
ENSMUSG00000100807.3;AL:chr9:101719209:101719407-101739528:101736477:101739438-101739528:-	-0.395681	0.048951	Gm29521	AL
ENSMUSG00000025278.10;SE:chr14:14582236-14583650:14583747-14585026:-	-0.143453	0.0494505	Flnb	SE
ENSMUSG00000049775.17;A5:chrX:165991047-165992004:165991047-165992102:-	0.102696	0.0494505	Tmsb4x	A5
ENSMUSG00000048481.16;A3:chr7:18725279-18725757:18725279-18725907:+	0.12126	0.0494505	Mypop	A3
ENSMUSG00000019802.14;A5:chr10:42694078-42699877:42694028-42699877:+	-0.282575	0.0499501	Sec63	A5
ENSMUSG00000034343.15;A3:chr1:91178159-91181937:91178159-91181985:+	0.391201	0.0506993	Ube2f	A3
ENSMUSG00000034343.15;A3:chr1:91178159-91181937:91178159-91181982:+	0.242852	0.0506993	Ube2f	A3
ENSMUSG00000034361.11;A3:chr8:95290718-95295219:95290718-95295222:+	0.150602	0.0509491	Cpne2	A3
ENSMUSG00000023307.15;A3:chr19:37197885-37198038:37197885-37198068:+	0.0965334	0.0514486	Marchf5	A3
ENSMUSG00000095304.10;AF:chr14:25891279-25902803:25902900:25891279-25903210:25903524:-	-0.403378	0.0516983	Plac9	AF
ENSMUSG00000095304.10;A5:chr14:25891279-25902705:25891279-25902803:-	0.288857	0.0516983	Plac9	A5
ENSMUSG00000021951.8;AF:chr14:57803541-57807320:57807386:57803541-57809000:57809069:-	0.105204	0.0519481	Eef1akmt1	AF
ENSMUSG00000020407.14;AF:chr11:9068103:9068284-9069374:9068507:9068660-9069374:+	0.8	0.0519481	Upp1	AF
ENSMUSG00000028785.14;SE:chr4:129012555-129013943:129013993-129015363:-	-0.244518	0.0519481	Hpca	SE
ENSMUSG00000026609.16;SE:chr1:188689709-188694165:188694236-188694915:+	0.385968	0.0524476	Ush2a	SE
ENSMUSG00000027130.16;AF:chr2:112097164:112097437-112146586:112114922:112115150-112146586:+	-0.236287	0.0524476	Slc12a6	AF
ENSMUSG00000028684.15;SE:chr4:116850220-116850445:116850507-116850585:-	0.213337	0.0524476	Urod	SE
ENSMUSG00000028684.15;A3:chr4:116850664-116850782:116850662-116850782:-	0.207684	0.0524476	Urod	A3
ENSMUSG00000022766.15;A3:chr16:17149311-17154029:17149311-17154156:+	0.539405	0.0524476	Serpind1	A3
ENSMUSG00000031170.15;AF:chrX:8137390:8137499-8138126:8137620:8137744-8138126:+	0.4	0.0529471	Slc38a5	AF
ENSMUSG00000026224.12;AL:chr1:85858257-85859006:85859475:85858257-85868276:85868346:+	0.300149	0.0534466	4933407L21Rik	AL
ENSMUSG00000036353.14;SE:chr3:59127517-59134872:59135002-59170195:-	-0.214932	0.0539461	P2ry12	SE
ENSMUSG00000085980.3;A3:chr4:45640997-45641623:45640997-45641626:+	0.732716	0.0539461	Gm12408	A3
ENSMUSG00000037373.13;SE:chr5:33418497-33424227:33424381-33432123:-	-0.129017	0.0539461	Ctbp1	SE
ENSMUSG00000059923.14;AF:chr11:115590182-115590726:115590754:115590182-115599220:115599423:-	0.258982	0.0539461	Grb2	AF
ENSMUSG00000037373.13;AF:chr5:33426978-33431892:33431923:33426978-33432123:33432336:-	0.164595	0.0539461	Ctbp1	AF
ENSMUSG00000037373.13;AF:chr5:33426978-33431892:33431923:33426978-33432123:33432325:-	0.325278	0.0539461	Ctbp1	AF
ENSMUSG00000029466.12;AL:chr5:122579503-122579686:122579845:122579503-122581867:122582975:+	0.138418	0.0539461	Anapc7	AL
ENSMUSG00000037373.13;A5:chr5:33426978-33431737:33426978-33431892:-	-0.220651	0.0539461	Ctbp1	A5
ENSMUSG00000006931.16;A5:chr11:100302023-100302555:100302023-100302618:-	0.174954	0.0544456	P3h4	A5
ENSMUSG00000040283.15;SE:chr11:49064065-49064280:49064300-49065653:-	-0.2	0.0549451	Btnl9	SE
ENSMUSG00000023094.15;AF:chr2:19376251:19376354-19382973:19376479:19376590-19382973:+	-0.205621	0.0549451	Msrb2	AF
ENSMUSG00000023094.15;AL:chr2:19383073-19388052:19388095:19383073-19398019:19398131:+	-0.205621	0.0549451	Msrb2	AL
ENSMUSG00000040283.15;A3:chr11:49060518-49061424:49060491-49061424:-	-0.2	0.0549451	Btnl9	A3
ENSMUSG00000040283.15;SE:chr11:49066523-49066581:49066883-49069542:-	0.2	0.0549451	Btnl9	SE
ENSMUSG00000051984.14;SE:chr19:44524692-44531705:44531828-44532140:-	-0.8	0.0554446	Sec31b	SE
ENSMUSG00000039221.11;AF:chr3:28859714:28859730-28860652:28859746:28859978-28860652:+	-0.230141	0.0559441	Rpl22l1	AF
ENSMUSG00000079317.11;AF:chrX:165223570:165223835-165229787:165228299:165228369-165229787:+	-0.104137	0.0564436	Trappc2	AF
ENSMUSG00000079317.11;AF:chrX:165223772:165223835-165229787:165228299:165228369-165229787:+	-0.278665	0.0564436	Trappc2	AF
ENSMUSG00000020522.14;A5:chr11:57409574-57418685:57409538-57418685:+	-0.355823	0.0566101	Mfap3	A5
ENSMUSG00000020522.14;AF:chr11:57409513:57409574-57418685:57413790:57413927-57418685:+	-0.291596	0.0566101	Mfap3	AF
ENSMUSG00000020522.14;AF:chr11:57409490:57409538-57418685:57413790:57413927-57418685:+	0.320858	0.0566101	Mfap3	AF
ENSMUSG00000031840.15;A3:chr8:71207517-71208503:71207517-71208633:+	-0.0944629	0.0569431	Rab3a	A3
ENSMUSG00000007594.11;SE:chr8:70536213-70537070:70537190-70537432:+	0.099149	0.0569431	Hapln4	SE
ENSMUSG00000007594.11;AF:chr8:70536147:70536213-70537432:70536794:70537190-70537432:+	-0.345623	0.0569431	Hapln4	AF
ENSMUSG00000057666.19;A5:chr6:125140399-125142060:125140399-125142118:-	-0.206809	0.0574426	Gapdh	A5
ENSMUSG00000049881.14;A5:chr1:157240695-157241314:157240261-157241314:+	0.160954	0.0574426	2810025M15Rik	A5
ENSMUSG00000057666.19;AF:chr6:125140399-125141816:125141879:125140399-125142234:125142566:-	0.585601	0.0574426	Gapdh	AF
ENSMUSG00000049881.14;SE:chr1:157241365-157246805:157246874-157247439:+	-0.160954	0.0574426	2810025M15Rik	SE
ENSMUSG00000000552.11;AF:chr15:103241628-103242658:103242754:103241628-103248474:103248520:-	0.0874098	0.0579421	Zfp385a	AF
ENSMUSG00000040187.16;SE:chr6:146697647-146704433:146704553-146706934:+	0.607867	0.0579421	Bmal2	SE
ENSMUSG00000037754.14;AF:chr2:158508653:158508745-158537782:158509039:158509169-158537782:+	0.135472	0.0579421	Ppp1r16b	AF
ENSMUSG00000079598.5;AF:chr6:38640002:38640351-38650378:38640814:38640881-38650378:+	-0.0625502	0.0579421	Clec2l	AF
ENSMUSG00000057388.10;AF:chr17:13134711-13134791:13134990:13134711-13135006:13135089:-	-0.304669	0.0591908	Mrpl18	AF
ENSMUSG00000057388.10;A5:chr17:13134711-13134834:13134711-13135006:-	-0.112925	0.0591908	Mrpl18	A5
ENSMUSG00000018900.8;SE:chr11:53758531-53760048:53760262-53762394:-	-0.231144	0.0594406	Slc22a5	SE
ENSMUSG00000022665.16;A5:chr16:44914232-44914392:44914031-44914392:+	-0.580196	0.0599401	Ccdc80	A5
ENSMUSG00000048489.13;A3:chr6:116627806-116628654:116627806-116628657:+	0.574851	0.0599401	Depp1	A3
ENSMUSG00000033429.11;SE:chr7:64042591-64049917:64050254-64061583:+	0.16006	0.0609391	Mcee	SE
ENSMUSG00000074182.9;A5:chr3:145282173-145282606:145282048-145282606:+	0.413328	0.0609391	Znhit6	A5
ENSMUSG00000033429.11;SE:chr7:64042591-64049917:64050092-64061583:+	0.279686	0.0609391	Mcee	SE
ENSMUSG00000021932.14;AF:chr14:62530038:62530103-62584017:62569574:62569625-62584017:+	-0.325137	0.0614386	Rnaseh2b	AF
ENSMUSG00000021932.14;AF:chr14:62530038:62530103-62584017:62569517:62569625-62584017:+	-0.239748	0.0614386	Rnaseh2b	AF
ENSMUSG00000060284.8;AF:chr15:102267837-102274649:102274948:102267837-102275153:102275403:-	0.452816	0.0614386	Sp7	AF
ENSMUSG00000046572.11;SE:chr5:38840125-38840536:38840601-38842022:-	0.559737	0.0619381	Zfp518b	SE
ENSMUSG00000037772.14;AF:chr7:142086423:142086567-142088742:142086898:142086978-142088742:+	-0.148737	0.0619381	Mrpl23	AF
ENSMUSG00000020778.13;AL:chr11:116089809-116095671:116097676:116089809-116105665:116106074:+	-0.189519	0.0619381	Ten1	AL
ENSMUSG00000037772.14;A5:chr7:142086978-142088742:142086931-142088742:+	0.146847	0.0619381	Mrpl23	A5
ENSMUSG00000042660.9;A5:chr18:36895820-36895902:36895810-36895902:+	-0.163271	0.0619381	Wdr55	A5
ENSMUSG00000061544.14;AF:chr17:21952705:21952939-21955039:21954893:21954916-21955039:+	0.577768	0.0619381	Zfp229	AF
ENSMUSG00000020778.13;AF:chr11:116089785:116089809-116105665:116101760:116101872-116105665:+	0.231154	0.0619381	Ten1	AF
ENSMUSG00000041483.15;A3:chr1:136552789-136553006:136552789-136553010:+	-0.143172	0.0624376	Zfp281	A3
ENSMUSG00000030551.15;AF:chr7:70008038-70009562:70009669:70008038-70015841:70016483:-	0.414825	0.0629371	Nr2f2	AF
ENSMUSG00000067818.7;A5:chr2:156617458-156620439:156617426-156620439:+	0.167222	0.0629371	Myl9	A5
ENSMUSG00000030551.15;A5:chr7:70008038-70009562:70008038-70009636:-	0.393189	0.0629371	Nr2f2	A5
ENSMUSG00000039221.11;AF:chr3:28859618:28859692-28860652:28859714:28859730-28860652:+	0.380085	0.0629371	Rpl22l1	AF
ENSMUSG00000010911.13;A3:chr2:102922261-102922787:102922261-102922810:+	-0.21955	0.0629371	Apip	A3
ENSMUSG00000112679.2;A5:chr10:14198486-14199252:14198310-14199252:+	-0.755405	0.0634366	Gm40603	A5
ENSMUSG00000026029.15;AF:chr1:58834533:58834897-58863074:58841661:58841852-58863074:+	-0.540037	0.0634366	Casp8	AF
ENSMUSG00000026029.15;SE:chr1:58841852-58843158:58843273-58863074:+	-0.455346	0.0634366	Casp8	SE
ENSMUSG00000055629.6;RI:chr7:140644554:140644644-140644720:140644820:+	-0.090534	0.0634366	B4galnt4	RI
ENSMUSG00000025545.11;AF:chr14:122419116:122419193-122548656:122495453:122495665-122548656:+	-0.157459	0.0639361	Clybl	AF
ENSMUSG00000018581.16;SE:chr12:117895033-117896752:117896895-117897417:-	-0.57329	0.0639361	Dnah11	SE
ENSMUSG00000059796.17;AF:chr11:69561802-69562431:69562556:69561802-69563105:69563249:-	-0.204119	0.0639361	Eif4a1	AF
ENSMUSG00000030007.9;MX:chr6:85436250-85436924:85437030-85438490:85436250-85438069:85438152-85438490:+	-0.156495	0.0639361	Cct7	MX
ENSMUSG00000018581.16;RI:chr12:117897417:117897438-117897473:117897621:-	0.57329	0.0639361	Dnah11	RI
ENSMUSG00000029649.11;SE:chr5:147806323-147809376:147809469-147812274:+	-0.0596387	0.0639361	Pomp	SE
ENSMUSG00000028341.10;SE:chr4:48049128-48049934:48050005-48051246:+	-0.210141	0.0644356	Nr4a3	SE
ENSMUSG00000047246.8;A3:chr13:23769953-23804899:23769949-23804899:-	-0.521042	0.0649351	H2bc6	A3
ENSMUSG00000021464.16;AF:chr13:53300747-53439502:53439585:53300747-53439817:53440160:-	-0.663028	0.0649351	Ror2	AF
ENSMUSG00000001089.15;SE:chr4:136248754-136266436:136266527-136267667:+	0.139117	0.0654346	Luzp1	SE
ENSMUSG00000087651.4;A3:chr10:83594077-83595457:83594077-83595462:+	0.119366	0.0654346	1500009L16Rik	A3
ENSMUSG00000050321.4;A3:chr18:86518211-86519038:86518211-86523254:+	0.0867835	0.0654346	Neto1	A3
ENSMUSG00000021598.10;A5:chr13:69950712-69957919:69950690-69957919:+	-0.2	0.0659341	Med10	A5
ENSMUSG00000078606.9;SE:chr7:105553054-105563701:105563754-105603062:-	-0.640068	0.0659341	Gvin2	SE
ENSMUSG00000052563.14;A3:chr11:51544698-51544819:51544698-51544838:+	-0.490767	0.0664336	D930048N14Rik	A3
ENSMUSG00000032818.17;SE:chr18:77492703-77493513:77493698-77496398:+	0.523753	0.0664336	Loxhd1	SE
ENSMUSG00000022706.17;A3:chr16:18694186-18695221:18694157-18695221:-	-0.0790251	0.0669331	Mrpl40	A3
ENSMUSG00000030007.9;SE:chr6:85437030-85438027:85438152-85438490:+	0.13461	0.0669331	Cct7	SE
ENSMUSG00000040280.11;SE:chr10:127350907-127351268:127351356-127352134:+	0.383048	0.0669331	Ndufa4l2	SE
ENSMUSG00000041915.10;AF:chr18:31892933:31893247-31894833:31894129:31894240-31894833:+	0.301465	0.0674326	Ammecr1l	AF
ENSMUSG00000041915.10;AF:chr18:31892879:31893247-31894833:31894129:31894240-31894833:+	0.639786	0.0674326	Ammecr1l	AF
ENSMUSG00000021607.10;A5:chr13:73479212-73479479:73479210-73479479:+	0.0966104	0.0674326	Mrpl36	A5
ENSMUSG00000025395.15;A3:chr10:127858841-127859449:127858841-127859452:+	-0.307106	0.0684316	Prim1	A3
ENSMUSG00000027810.15;AF:chr3:58433477:58433507-58438508:58433724:58433858-58438508:+	-0.28233	0.0686813	Eif2a	AF
ENSMUSG00000027810.15;AF:chr3:58433242:58433507-58438508:58433724:58433858-58438508:+	-0.200491	0.0686813	Eif2a	AF
ENSMUSG00000007867.10;A3:chr12:86129414-86131820:86129414-86131868:+	0.163425	0.0689311	Ift43	A3
ENSMUSG00000028527.19;A5:chr4:101276753-101276926:101276567-101276926:+	0.337854	0.0689311	Ak4	A5
ENSMUSG00000028527.19;A5:chr4:101276753-101276926:101276598-101276926:+	-0.433219	0.0689311	Ak4	A5
ENSMUSG00000028527.19;A5:chr4:101276598-101276926:101276567-101276926:+	0.430014	0.0689311	Ak4	A5
ENSMUSG00000007867.10;SE:chr12:86158449-86185567:86185599-86186826:+	0.137204	0.0689311	Ift43	SE
ENSMUSG00000038695.14;A3:chr7:44117583-44117730:44117583-44117784:+	-0.365722	0.0689311	Josd2	A3
ENSMUSG00000007867.10;A5:chr12:86129439-86131868:86129414-86131868:+	0.283435	0.0689311	Ift43	A5
ENSMUSG00000038695.14;SE:chr7:44117583-44117784:44117841-44118231:+	0.361045	0.0689311	Josd2	SE
ENSMUSG00000043740.16;SE:chr17:48624070-48625406:48625496-48626179:+	0.320627	0.0694306	B430306N03Rik	SE
ENSMUSG00000017615.13;A5:chr11:78421173-78426899:78421173-78426912:-	-0.100262	0.0694306	Tnfaip1	A5
ENSMUSG00000039670.3;A5:chr11:120347988-120348639:120347988-120348669:-	0.158414	0.0699301	Oxld1	A5
ENSMUSG00000022389.16;AF:chr15:81695247:81695347-81699145:81695615:81695921-81699145:+	0.17402	0.0699301	Tef	AF
ENSMUSG00000032966.15;AF:chr2:151385819:151386060-151399306:151387330:151387435-151399306:+	-0.144399	0.0699301	Fkbp1a	AF
ENSMUSG00000032966.15;MX:chr2:151384785-151385933:151386060-151399306:151384785-151387345:151387435-151399306:+	-0.259422	0.0699301	Fkbp1a	MX
ENSMUSG00000022389.16;AF:chr15:81686938:81687087-81699145:81695247:81695347-81699145:+	-0.267535	0.0699301	Tef	AF
ENSMUSG00000022389.16;AF:chr15:81686622:81687087-81699145:81695247:81695347-81699145:+	-0.171886	0.0699301	Tef	AF
ENSMUSG00000074093.5;AF:chr7:51653733-51655291:51655446:51653733-51655486:51655766:-	0.0998381	0.0704296	Svip	AF
ENSMUSG00000074093.5;AF:chr7:51653733-51655291:51655446:51653733-51655486:51655596:-	0.513548	0.0704296	Svip	AF
ENSMUSG00000037754.14;SE:chr2:158593118-158597064:158597189-158597733:+	0.0752812	0.0704296	Ppp1r16b	SE
ENSMUSG00000028792.15;AF:chr4:128885751:128885873-128892927:128887017:128887229-128892927:+	0.14555	0.0709291	Ak2	AF
ENSMUSG00000012350.16;SE:chr2:103098565-103104230:103104298-103104399:-	-0.2	0.0714286	Ehf	SE
ENSMUSG00000075410.14;SE:chr11:116544803-116547948:116548133-116548364:+	-0.492243	0.0719281	Prcd	SE
ENSMUSG00000028745.19;AF:chr4:138921307:138921530-138966220:138960694:138960788-138966220:+	0.189635	0.0719281	Capzb	AF
ENSMUSG00000028745.19;AF:chr4:138920235:138920339-138966220:138960694:138960788-138966220:+	0.299802	0.0719281	Capzb	AF
ENSMUSG00000052560.16;AF:chr15:90533486-90533578:90533641:90533486-90563371:90563591:-	0.373446	0.0719281	Cpne8	AF
ENSMUSG00000075410.14;AF:chr11:116544681:116544803-116548364:116547934:116548133-116548364:+	0.519302	0.0719281	Prcd	AF
ENSMUSG00000059119.10;SE:chr7:143093983-143094423:143094467-143095485:-	-0.114596	0.0724276	Nap1l4	SE
ENSMUSG00000038563.15;A5:chr7:82297886-82298734:82297857-82298734:+	-0.210265	0.0724276	Efl1	A5
ENSMUSG00000019232.15;A3:chr3:130414077-130414282:130414077-130414300:+	-0.163192	0.0724276	Etnppl	A3
ENSMUSG00000042401.9;AL:chr19:42256726:42256915-42272562:42271971:42272119-42272562:-	0.174131	0.0726773	Crtac1	AL
ENSMUSG00000042401.9;SE:chr19:42272705-42275612:42275654-42276292:-	0.10811	0.0726773	Crtac1	SE
ENSMUSG00000002233.14;A5:chr3:104696417-104699205:104696399-104699205:+	0.177249	0.0729271	Rhoc	A5
ENSMUSG00000002233.14;AF:chr3:104696204:104696399-104699205:104696544:104696698-104699205:+	-0.203554	0.0729271	Rhoc	AF
ENSMUSG00000062713.9;A3:chr16:93923630-93924024:93923630-93924032:+	0.2	0.0729271	Sim2	A3
ENSMUSG00000054181.12;A5:chr2:57126984-57127726:57126984-57127769:-	0.6	0.0729271	A930012O16Rik	A5
ENSMUSG00000028334.11;AF:chr4:46489248:46489490-46492706:46489985:46490100-46492706:+	-0.225769	0.0729271	Nans	AF
ENSMUSG00000029814.11;RI:chr6:49084276:49084398-49085860:49085994:-	-0.0704179	0.0729271	Igf2bp3	RI
ENSMUSG00000029814.11;AF:chr6:49190261-49190579:49191095:49190261-49191231:49191891:-	-0.0704179	0.0729271	Igf2bp3	AF
ENSMUSG00000039887.12;A3:chr3:121085632-121092238:121085632-121092253:+	0.179351	0.0734266	Alg14	A3
ENSMUSG00000037887.12;AF:chr7:141644003-141648660:141649009:141644003-141649515:141649580:-	-0.0724508	0.0734266	Dusp8	AF
ENSMUSG00000039887.12;SE:chr3:121085632-121092238:121092407-121113729:+	0.322481	0.0734266	Alg14	SE
ENSMUSG00000002104.12;SE:chr2:90867230-90872199:90872357-90873305:+	0.6	0.0734266	Rapsn	SE
ENSMUSG00000027163.14;AL:chr2:101725605-101727047:101727285:101725605-101727385:101727551:+	0.146119	0.0734266	Commd9	AL
ENSMUSG00000019158.10;A3:chr7:16187095-16187982:16187095-16188046:+	0.0747212	0.0739261	Tmem160	A3
ENSMUSG00000025666.17;A5:chrX:80114766-80127897:80114423-80127897:+	-0.0743029	0.0739261	Tmem47	A5
ENSMUSG00000022403.16;AF:chr15:81276523-81283686:81283795:81276523-81283990:81284274:-	0.148261	0.0739261	St13	AF
ENSMUSG00000022403.16;A5:chr15:81276523-81283686:81276523-81283990:-	0.114876	0.0739261	St13	A5
ENSMUSG00000022403.16;SE:chr15:81276523-81283686:81283888-81283990:-	0.6	0.0739261	St13	SE
ENSMUSG00000054484.15;A3:chr2:120817188-120817317:120817188-120817397:+	-0.116618	0.0739261	Tmem62	A3
ENSMUSG00000035517.18;AF:chr4:45965334:45965476-45987462:45972233:45972436-45987462:+	-0.253256	0.0749251	Tdrd7	AF
ENSMUSG00000035517.18;AF:chr4:45972233:45972436-45987462:45972834:45972932-45987462:+	0.445691	0.0749251	Tdrd7	AF
ENSMUSG00000038722.18;A5:chr5:145077373-145078115:145077252-145078115:+	0.136231	0.0749251	Bud31	A5
ENSMUSG00000034187.19;AF:chr11:103821641-103828991:103829042:103821641-103844796:103844850:-	0.20066	0.0749251	Nsf	AF
ENSMUSG00000022528.9;AF:chr16:29884915:29885068-29885690:29885156:29885360-29885690:+	0.381552	0.0759241	Hes1	AF
ENSMUSG00000085642.9;A3:chr12:20927096-20970843:20927039-20970843:-	-0.196566	0.0759241	3110053B16Rik	A3
ENSMUSG00000019080.9;A3:chr15:76587383-76587463:76587383-76587477:+	-0.179255	0.0759241	Mfsd3	A3
ENSMUSG00000022797.17;AF:chr16:32427738:32427854-32431986:32428068:32428174-32431986:+	-0.119767	0.0759241	Tfrc	AF
ENSMUSG00000025094.9;A3:chr19:59261372-59261599:59261372-59261647:+	0.39924	0.0759241	Slc18a2	A3
ENSMUSG00000028648.14;A5:chr4:123609874-123611816:123609874-123611901:-	-0.109803	0.0764236	Ndufs5	A5
ENSMUSG00000071291.11;A5:chr13:67642848-67648490:67642848-67648530:-	-0.269168	0.0764236	Zfp58	A5
ENSMUSG00000050821.15;SE:chr16:20513579-20514489:20514631-20517672:+	-0.153133	0.0764236	Fam131a	SE
ENSMUSG00000025701.13;SE:chr6:116387859-116389421:116389591-116390083:-	-0.532187	0.0764236	Alox5	SE
ENSMUSG00000001583.14;A3:chr11:69744122-69744407:69744107-69744407:-	-0.2	0.0764236	Tnk1	A3
ENSMUSG00000028648.14;A5:chr4:123609874-123611901:123609874-123611906:-	0.0647707	0.0764236	Ndufs5	A5
ENSMUSG00000038695.14;AL:chr7:44118393-44119033:44119272:44118393-44119836:44119892:+	-0.387688	0.0765901	Josd2	AL
ENSMUSG00000078862.11;AL:chr2:177577786:177578349-177589963:177587330:177588803-177589963:-	-0.101962	0.0769231	Gm14326	AL
ENSMUSG00000056204.9;SE:chr8:71105171-71107084:71107152-71110078:-	0.271585	0.0769231	Pgpep1	SE
ENSMUSG00000094870.9;AF:chr13:120251823-120252041:120252268:120251823-120252315:120252341:-	0.276296	0.0769231	Zfp131	AF
ENSMUSG00000094870.9;AF:chr13:120251823-120252315:120252341:120251823-120252356:120252425:-	-0.471505	0.0769231	Zfp131	AF
ENSMUSG00000022159.17;SE:chr14:52506191-52506375:52506457-52512900:-	-0.211988	0.0779221	Rab2b	SE
ENSMUSG00000023094.15;AF:chr2:19376251:19376354-19382973:19376447:19376590-19382973:+	-0.100578	0.0782551	Msrb2	AF
ENSMUSG00000079227.11;A5:chr9:123921672-123924388:123921639-123924388:+	-0.221419	0.0784216	Ccr5	A5
ENSMUSG00000026854.17;AF:chr2:30872375:30872410-30886060:30885667:30885820-30886060:+	-0.565994	0.0786713	Usp20	AF
ENSMUSG00000026854.17;A5:chr2:30872523-30886060:30872410-30886060:+	-0.120543	0.0786713	Usp20	A5
ENSMUSG00000026854.17;AF:chr2:30872291:30872410-30886060:30885667:30885820-30886060:+	-0.13138	0.0786713	Usp20	AF
ENSMUSG00000044916.11;A5:chr2:92213458-92213553:92213396-92213553:+	0.4	0.0789211	Frey1	A5
ENSMUSG00000034800.16;A5:chr2:127423466-127426550:127423466-127426586:-	0.302491	0.0789211	Zfp661	A5
ENSMUSG00000034800.16;SE:chr2:127423466-127423779:127423995-127426550:-	-0.295596	0.0789211	Zfp661	SE
ENSMUSG00000020605.10;SE:chr12:8367950-8371519:8371726-8373870:+	-0.230854	0.0789211	Hs1bp3	SE
ENSMUSG00000030611.11;A5:chr7:78433434-78438423:78433428-78438423:+	-0.0877163	0.0794206	Mrps11	A5
ENSMUSG00000007815.14;A5:chr9:108184275-108192507:108184142-108192507:+	0.161712	0.0794206	Rhoa	A5
ENSMUSG00000028680.15;A5:chr4:116988014-116988259:116988014-116988310:-	0.211281	0.0799201	Plk3	A5
ENSMUSG00000026644.8;A5:chr2:3341490-3341592:3341487-3341592:+	0.499152	0.0804196	Acbd7	A5
ENSMUSG00000009894.16;A3:chr11:59333738-59340741:59333667-59340741:-	-0.31093	0.0804196	Snap47	A3
ENSMUSG00000012405.17;AF:chr14:4198305:4198477-4199236:4198629:4198737-4199236:+	0.152387	0.0809191	Rpl15	AF
ENSMUSG00000035215.10;A5:chr10:80690542-80690848:80690542-80690859:-	-0.24388	0.0809191	Lsm7	A5
ENSMUSG00000049090.4;AF:chr18:84106188:84106498-84112535:84106796:84106905-84112535:+	-0.121658	0.0809191	Ptgr3	AF
ENSMUSG00000024647.15;AF:chr18:86729645:86729901-86731030:86730190:86730396-86731030:+	0.161654	0.0809191	Cbln2	AF
ENSMUSG00000032097.11;A5:chr9:44516281-44518420:44516249-44518420:+	0.0663147	0.0809191	Ddx6	A5
ENSMUSG00000054889.11;A5:chr13:38377631-38378672:38375834-38378672:+	0.259115	0.0809191	Dsp	A5
ENSMUSG00000025484.10;SE:chr7:140434536-140434678:140434734-140434987:-	-0.207732	0.0809191	Bet1l	SE
ENSMUSG00000078630.9;AF:chr7:101551494-101552923:101552992:101551494-101555506:101555566:-	-0.338516	0.0814186	Tomt	AF
ENSMUSG00000021478.7;AF:chr13:54208632-54208748:54208799:54208632-54209580:54209724:-	-0.088399	0.0814186	Drd1	AF
ENSMUSG00000050556.10;A5:chr2:166941780-166942643:166941780-166942648:-	-0.094874	0.0814186	Kcnb1	A5
ENSMUSG00000108929.3;SE:chr19:40784261-40786620:40786748-40790798:+	-0.6	0.0819181	Cc2d2b	SE
ENSMUSG00000108929.3;SE:chr19:40779833-40781228:40781320-40782999:+	-0.6	0.0819181	Cc2d2b	SE
ENSMUSG00000002985.17;AF:chr7:19432178-19432897:19432933:19432178-19432936:19432977:-	-0.0812936	0.0819181	Apoe	AF
ENSMUSG00000047710.9;A5:chr8:13919838-13927798:13919811-13927798:+	-0.121035	0.0819181	Champ1	A5
ENSMUSG00000108929.3;SE:chr19:40790894-40795260:40795358-40797374:+	-0.6	0.0819181	Cc2d2b	SE
ENSMUSG00000002985.17;AF:chr7:19432178-19432897:19432933:19432178-19432936:19433113:-	0.0828327	0.0819181	Apoe	AF
ENSMUSG00000025485.14;A5:chr7:140437541-140437758:140437467-140437758:+	0.271479	0.0821678	Ric8a	A5
ENSMUSG00000025485.14;A3:chr7:140437467-140437687:140437467-140437758:+	-0.258327	0.0821678	Ric8a	A3
ENSMUSG00000040158.13;SE:chr11:73071334-73071557:73071634-73071914:+	0.15999	0.0824176	Tax1bp3	SE
ENSMUSG00000024381.17;SE:chr18:32558020-32559277:32559405-32564724:+	0.174873	0.0824176	Bin1	SE
ENSMUSG00000027932.15;A3:chr3:90296228-90296479:90296206-90296479:-	-0.301558	0.0824176	Slc27a3	A3
ENSMUSG00000027977.16;A5:chr3:123346329-123350441:123346329-123350485:-	-0.271656	0.0829171	Ndst3	A5
ENSMUSG00000040372.3;AF:chr4:24966407:24966624-25007130:24973419:24973684-25007130:+	-0.224256	0.0829171	Gpr63	AF
ENSMUSG00000098950.8;A5:chr2:155921384-155938338:155921384-155938746:-	-0.241479	0.0829171	Gm28036	A5
ENSMUSG00000098950.8;RI:chr2:155920067:155920153-155920252:155920341:-	-0.28106	0.0829171	Gm28036	RI
ENSMUSG00000069456.5;SE:chr10:127637379-127646923:127647181-127648655:+	0.2	0.0834166	Rdh16	SE
ENSMUSG00000021638.13;AF:chr13:100677692-100688895:100689006:100677692-100689072:100689226:-	-0.464889	0.0834166	Ocln	AF
ENSMUSG00000085436.2;AF:chr2:164753274:164753670-164761144:164756010:164756155-164761144:+	0.206604	0.0834166	Zfp335os	AF
ENSMUSG00000021638.13;AF:chr13:100677692-100688880:100688989:100677692-100689072:100689226:-	-0.565447	0.0834166	Ocln	AF
ENSMUSG00000021638.13;A5:chr13:100677692-100688880:100677692-100688895:-	-0.350118	0.0834166	Ocln	A5
ENSMUSG00000023087.16;AF:chr3:51131891:51132708-51155226:51150829:51151273-51155226:+	0.170041	0.0839161	Noct	AF
ENSMUSG00000037916.15;SE:chr19:4061272-4061346:4061424-4062551:-	0.217279	0.0839161	Ndufv1	SE
ENSMUSG00000015461.16;SE:chr17:34866290-34866634:34866713-34867193:+	-0.115639	0.0839161	Atf6b	SE
ENSMUSG00000037916.15;A3:chr19:4061428-4062551:4061272-4062551:-	0.34061	0.0839161	Ndufv1	A3
ENSMUSG00000030236.11;A5:chr6:141616984-141617868:141616879-141617868:+	-0.4	0.0839161	Slco1b2	A5
ENSMUSG00000030866.9;A3:chr7:121773286-121775412:121773283-121775412:-	0.4	0.0839161	Ern2	A3
ENSMUSG00000030866.9;A5:chr7:121769644-121769724:121769644-121769728:-	0.4	0.0839161	Ern2	A5
ENSMUSG00000027797.16;AF:chr3:55358394:55358504-55370422:55369320:55369503-55370422:+	-0.246129	0.0839161	Dclk1	AF
ENSMUSG00000035946.8;A5:chr5:75236998-75237627:75236784-75237627:+	-0.6229	0.0839161	Gsx2	A5
ENSMUSG00000027797.16;AL:chr3:55424407-55429271:55429703:55424407-55440991:55443973:+	-0.257686	0.0839161	Dclk1	AL
ENSMUSG00000048520.17;SE:chr5:21728915-21729452:21729550-21748658:-	0.8	0.0844156	Fbxl13	SE
ENSMUSG00000032783.10;A5:chr15:98972973-98973231:98972948-98973231:+	-0.6	0.0849151	Troap	A5
ENSMUSG00000069208.10;SE:chr13:74631062-74632018:74632141-74641969:-	0.214119	0.0849151	Zfp825	SE
ENSMUSG00000005553.15;A5:chr7:30419792-30419892:30419765-30419892:+	0.6	0.0854146	Atp4a	A5
ENSMUSG00000040009.7;SE:chr10:74803214-74814623:74814688-74826766:+	-0.0803031	0.0859141	Gnaz	SE
ENSMUSG00000049305.7;A5:chr9:108337816-108340137:108337787-108340137:+	-0.233308	0.0859141	Ccdc71	A5
ENSMUSG00000049305.7;AF:chr9:108337726:108337816-108340137:108338619:108338793-108340137:+	-0.157456	0.0859141	Ccdc71	AF
ENSMUSG00000049305.7;AF:chr9:108337734:108337787-108340137:108338619:108338793-108340137:+	0.160502	0.0859141	Ccdc71	AF
ENSMUSG00000027239.15;AF:chr2:91761793-91762039:91762125:91761793-91762275:91762642:-	0.209622	0.0861638	Mdk	AF
ENSMUSG00000027239.15;AF:chr2:91761793-91761972:91762033:91761793-91762039:91762125:-	-0.198168	0.0861638	Mdk	AF
ENSMUSG00000024276.8;A5:chr18:24088080-24089396:24087918-24089396:+	0.194179	0.0861638	Zfp397	A5
ENSMUSG00000024276.8;A5:chr18:24088240-24089396:24088080-24089396:+	-0.367204	0.0861638	Zfp397	A5
ENSMUSG00000027799.13;SE:chr3:55557188-55557512:55557574-55572995:-	-0.0584285	0.0864136	Nbea	SE
ENSMUSG00000019970.16;AF:chr10:21868122:21868306-21870865:21869789:21870080-21870865:+	0.60829	0.0865801	Sgk1	AF
ENSMUSG00000019970.16;AF:chr10:21868122:21868306-21870865:21870565:21870724-21870865:+	0.176203	0.0865801	Sgk1	AF
ENSMUSG00000019970.16;AF:chr10:21868122:21868306-21870865:21870610:21870724-21870865:+	0.59934	0.0865801	Sgk1	AF
ENSMUSG00000008035.13;AF:chrX:10581258:10581306-10584226:10583629:10583943-10584226:+	-0.0819922	0.0865801	Mid1ip1	AF
ENSMUSG00000027665.14;A5:chr3:32490706-32491267:32490564-32491267:+	0.109159	0.0869131	Pik3ca	A5
ENSMUSG00000037149.11;A3:chr12:13295750-13296027:13295731-13296027:-	-0.0601247	0.0869131	Ddx1	A3
ENSMUSG00000036835.8;A3:chr7:30262363-30262477:30262312-30262477:-	0.0629787	0.0869131	Psenen	A3
ENSMUSG00000030213.13;AF:chr6:136483165:136483273-136540758:136537841:136538437-136540758:+	-0.474537	0.0869131	Atf7ip	AF
ENSMUSG00000020182.17;AF:chr11:11830650-11840338:11840408:11830650-11848012:11848144:-	0.245892	0.0869131	Ddc	AF
ENSMUSG00000026511.8;SE:chr1:181952540-181956249:181956317-181958901:+	0.057151	0.0874126	Srp9	SE
ENSMUSG00000110040.2;SE:chr7:141925047-141930338:141930475-141930570:-	-0.2	0.0874126	Gm49369	SE
ENSMUSG00000031789.18;SE:chr8:95997593-96002184:96002451-96004384:-	-0.177151	0.0874126	Cngb1	SE
ENSMUSG00000038070.16;A3:chr4:84968373-84981415:84968373-84981418:+	-0.243585	0.0874126	Cntln	A3
ENSMUSG00000026866.17;SE:chr2:43489654-43490737:43490808-43492255:+	0.106415	0.0879121	Kynu	SE
ENSMUSG00000033065.15;A3:chr15:97990546-98010002:97990546-98010035:+	-0.167579	0.0879121	Pfkm	A3
ENSMUSG00000117748.2;SE:chr8:107613158-107613933:107613988-107620133:-	-0.2	0.0879121	Derpc	SE
ENSMUSG00000039693.12;SE:chr4:48540568-48549922:48549997-48552380:+	0.226372	0.0879121	Msantd3	SE
ENSMUSG00000042079.14;SE:chr6:117883800-117884110:117884169-117894431:+	0.256491	0.0879121	Hnrnpf	SE
ENSMUSG00000038451.14;AF:chr6:124785624:124785742-124786190:124785869:124785993-124786190:+	0.306362	0.0879121	Spsb2	AF
ENSMUSG00000032803.16;AF:chr9:103241250-103241662:103242096:103241250-103242253:103243039:-	-0.712427	0.088037	Cdv3	AF
ENSMUSG00000032803.16;AF:chr9:103241250-103241662:103242096:103241250-103242253:103242818:-	-0.693369	0.088037	Cdv3	AF
ENSMUSG00000032803.16;AF:chr9:103241250-103241662:103242096:103241250-103242253:103242737:-	-0.212438	0.088037	Cdv3	AF
ENSMUSG00000032803.16;AF:chr9:103241250-103241662:103242096:103241250-103242253:103242326:-	-0.62036	0.088037	Cdv3	AF
ENSMUSG00000032966.15;MX:chr2:151384785-151385826:151386060-151399306:151384785-151387345:151387435-151399306:+	-0.183318	0.0882451	Fkbp1a	MX
ENSMUSG00000026317.8;AF:chr8:14938111:14939118-14944572:14939359:14939417-14944572:+	-0.242293	0.0886613	Cln8	AF
ENSMUSG00000048787.14;AF:chr7:119459138-119460970:119461027:119459138-119494781:119494968:-	-0.278369	0.0886613	Dcun1d3	AF
ENSMUSG00000048787.14;AF:chr7:119459138-119460970:119461027:119459138-119495308:119495514:-	-0.309861	0.0886613	Dcun1d3	AF
ENSMUSG00000026317.8;AF:chr8:14938045:14938076-14944572:14939359:14939417-14944572:+	-0.38321	0.0886613	Cln8	AF
ENSMUSG00000020832.15;RI:chr11:77965106:77965186-77965304:77965453:-	0.127741	0.0894106	Eral1	RI
ENSMUSG00000098120.2;A5:chr8:106351107-106363748:106351107-106363912:-	-0.108632	0.0894106	Gm5914	A5
ENSMUSG00000053510.13;SE:chr4:108915831-108916182:108916265-108916969:+	0.0687783	0.0894106	Nrd1	SE
ENSMUSG00000029551.14;A5:chr5:139812119-139812477:139812119-139812564:-	-0.114654	0.0894106	Psmg3	A5
ENSMUSG00000053510.13;SE:chr4:108903878-108904794:108904913-108906264:+	0.0565339	0.0894106	Nrd1	SE
ENSMUSG00000028745.19;AF:chr4:138920210:138920339-138966220:138960694:138960788-138966220:+	0.120497	0.0899101	Capzb	AF
ENSMUSG00000027194.17;AF:chr2:94216526-94235235:94235336:94216526-94236852:94237033:-	0.3902	0.0899101	Ttc17	AF
ENSMUSG00000027194.17;AF:chr2:94216526-94235235:94235336:94216526-94236852:94237024:-	0.1607	0.0899101	Ttc17	AF
ENSMUSG00000029804.18;AF:chr6:58808509:58808627-58820589:58808846:58808917-58820589:+	-0.213641	0.0899101	Herc3	AF
ENSMUSG00000026824.12;SE:chr2:55327914-55336838:55337054-55484823:+	0.0604384	0.0899101	Kcnj3	SE
ENSMUSG00000057322.13;AF:chr11:114559350:114559435-114559607:114559452:114559511-114559607:+	0.0620434	0.0899101	Rpl38	AF
ENSMUSG00000026395.17;SE:chr1:138043380-138044692:138044763-138054041:-	-0.4	0.0904096	Ptprc	SE
ENSMUSG00000078502.11;A3:chr4:145311904-145343641:145311904-145343688:+	0.540714	0.0904096	Zfp268	A3
ENSMUSG00000002052.7;SE:chr11:78110916-78111423:78111573-78111947:-	-0.0566844	0.0904096	Supt6	SE
ENSMUSG00000090210.8;A3:chr3:96563609-96563757:96563609-96563760:+	0.4	0.0904096	Itga10	A3
ENSMUSG00000026601.15;A5:chr1:156166647-156168331:156166647-156168479:-	-0.6	0.0909091	Axdnd1	A5
ENSMUSG00000021877.13;SE:chr14:26359641-26367814:26367894-26368069:+	0.122178	0.0909091	Arf4	SE
ENSMUSG00000027834.16;SE:chr3:75464949-75500158:75500199-75520387:+	0.0741414	0.0909091	Serpini1	SE
ENSMUSG00000041135.16;SE:chr4:16129109-16131523:16131646-16132777:-	0.259729	0.0909091	Ripk2	SE
ENSMUSG00000021340.14;RI:chr13:25146610:25146637-25146721:25146860:+	0.1834	0.0909091	Gpld1	RI
ENSMUSG00000055027.18;SE:chr6:71202505-71212327:71212365-71214341:-	0.657333	0.0919081	Smyd1	SE
ENSMUSG00000054477.17;A3:chr18:45691555-45692418:45691555-45692423:+	-0.429048	0.0919081	Kcnn2	A3
ENSMUSG00000118662.2;RI:chr5:124736812:124737019-124737198:124737305:+	-0.134047	0.0919081	Tctn2	RI
ENSMUSG00000006717.8;A5:chr13:25004882-25015209:25004882-25015462:-	0.0560959	0.0919081	Acot13	A5
ENSMUSG00000038651.16;SE:chr13:41309121-41310910:41310993-41316548:+	0.558942	0.0919081	Sycp2l	SE
ENSMUSG00000021048.8;SE:chr12:76302318-76317192:76317276-76326178:+	0.0983726	0.0919081	Mthfd1	SE
ENSMUSG00000029219.11;A5:chr5:73164999-73165703:73164332-73165703:+	0.325285	0.0919081	Slc10a4	A5
ENSMUSG00000040866.14;SE:chr7:18791693-18799232:18799996-18801014:+	-0.6	0.0919081	Rsph6a	SE
ENSMUSG00000024841.9;A3:chr19:5417238-5418086:5417238-5418450:+	0.250524	0.0924076	Eif1ad	A3
ENSMUSG00000054863.10;AF:chr15:87428500:87428804-87565681:87509431:87509687-87565681:+	-0.061336	0.0924076	Tafa5	AF
ENSMUSG00000024841.9;SE:chr19:5417238-5418086:5418304-5418450:+	0.101437	0.0924076	Eif1ad	SE
ENSMUSG00000066224.15;SE:chr4:41724333-41724705:41724794-41725007:-	0.4	0.0929071	Arid3c	SE
ENSMUSG00000089983.3;AF:chr18:38342825:38342923-38361773:38346757:38346834-38361773:+	0.4	0.0929071	2010320O07Rik	AF
ENSMUSG00000085715.3;A5:chrX:102493458-102524881:102491920-102524881:+	0.0820121	0.0929071	Tsix	A5
ENSMUSG00000045201.7;AF:chr14:7030776:7031190-7111002:7031617:7031803-7111002:+	-0.237811	0.0929071	Lrrc3b	AF
ENSMUSG00000035215.10;A5:chr10:80690542-80690774:80690542-80690859:-	-0.15938	0.0929071	Lsm7	A5
ENSMUSG00000035215.10;A3:chr10:80690545-80690859:80690542-80690859:-	-0.194356	0.0929071	Lsm7	A3
ENSMUSG00000027650.13;AF:chr2:157851278-157853025:157853218:157851278-157870294:157870353:-	-0.15838	0.0929071	Tti1	AF
ENSMUSG00000045201.7;AF:chr14:7031617:7031803-7111002:7033258:7033434-7111002:+	0.275323	0.0929071	Lrrc3b	AF
ENSMUSG00000060530.3;AL:chr15:44652019-44668631:44669223:44652019-44708909:44709041:+	-0.19438	0.0934066	A930017M01Rik	AL
ENSMUSG00000085741.9;A3:chr2:156696224-156704519:156695938-156704519:-	-0.187746	0.0934066	5430405H02Rik	A3
ENSMUSG00000019868.17;SE:chr10:14543852-14551678:14551786-14559808:-	-0.159507	0.0939061	Vta1	SE
ENSMUSG00000019761.11;A5:chr11:99276462-99276737:99276462-99276757:-	0.12393	0.0939061	Krt10	A5
ENSMUSG00000078945.11;SE:chr13:100289154-100291363:100291530-100296629:-	-0.495339	0.0944056	Naip2	SE
ENSMUSG00000021877.13;A3:chr14:26367894-26368043:26367894-26368069:+	0.0614578	0.0944056	Arf4	A3
ENSMUSG00000021270.14;AF:chr12:110662114-110662200:110662385:110662114-110662577:110662692:-	-0.0936679	0.0944056	Hsp90aa1	AF
ENSMUSG00000021270.14;A5:chr12:110662114-110662577:110662114-110662686:-	0.115611	0.0944056	Hsp90aa1	A5
ENSMUSG00000004054.10;AF:chr19:5740525:5741016-5745189:5742923:5743049-5745189:+	-0.428886	0.0944056	Map3k11	AF
ENSMUSG00000071708.12;AF:chrX:156253104-156274288:156274368:156253104-156274901:156275040:-	-0.221952	0.0944056	Sms	AF
ENSMUSG00000071708.12;AF:chrX:156253104-156274288:156274368:156253104-156274901:156275283:-	-0.091153	0.0944056	Sms	AF
ENSMUSG00000048832.10;A5:chr19:10666347-10683574:10666260-10683574:+	-0.307754	0.0949051	Vps37c	A5
ENSMUSG00000031157.11;A5:chrX:7764875-7765010:7764875-7765205:-	0.109289	0.0949051	Pqbp1	A5
ENSMUSG00000032977.10;AF:chr10:77350248-77351326:77351406:77350248-77351437:77351619:-	0.0800184	0.0949051	Fam207a	AF
ENSMUSG00000031157.11;AF:chrX:7764875-7765205:7765239:7764875-7765408:7765508:-	-0.145838	0.0949051	Pqbp1	AF
ENSMUSG00000042770.9;A5:chr6:135132287-135145018:135132287-135145136:-	-0.113114	0.0949051	Hebp1	A5
ENSMUSG00000057572.16;SE:chr4:129229932-129234521:129234545-129235270:+	0.0815285	0.0949051	Zbtb8os	SE
ENSMUSG00000048832.10;A5:chr19:10666347-10683574:10666173-10683574:+	-0.248818	0.0949051	Vps37c	A5
ENSMUSG00000057572.16;SE:chr4:129235616-129236914:129236966-129238005:+	-0.096073	0.0949051	Zbtb8os	SE
ENSMUSG00000048832.10;A5:chr19:10666343-10683574:10666260-10683574:+	-0.185796	0.0949051	Vps37c	A5
ENSMUSG00000040865.16;A3:chr1:63132690-63132799:63132599-63132799:-	0.206815	0.0949051	Ino80d	A3
ENSMUSG00000048832.10;A5:chr19:10666343-10683574:10666173-10683574:+	-0.148967	0.0949051	Vps37c	A5
ENSMUSG00000084808.8;SE:chr8:111864184-111870234:111870356-111872036:-	0.348074	0.0954046	9430091E24Rik	SE
ENSMUSG00000097318.3;A3:chr16:33200749-33200886:33200728-33200886:-	-0.435327	0.0959041	1700007L15Rik	A3
ENSMUSG00000022790.15;AF:chr16:38721833:38722009-38827496:38722678:38722921-38827496:+	0.0932595	0.0959041	Igsf11	AF
ENSMUSG00000013158.7;A3:chr8:106436216-106436293:106436216-106436320:+	0.6	0.0959041	4933405L10Rik	A3
ENSMUSG00000003882.6;A5:chr15:9508444-9508793:9508444-9508810:-	0.6	0.0964036	Il7r	A5
ENSMUSG00000027130.16;AF:chr2:112096170:112097437-112146586:112114922:112115150-112146586:+	-0.119439	0.0966533	Slc12a6	AF
ENSMUSG00000001289.13;SE:chr15:102234695-102235253:102235284-102236957:+	0.10542	0.0966533	Pfdn5	SE
ENSMUSG00000001289.13;AF:chr15:102234583:102234695-102235253:102234845:102234970-102235253:+	0.112324	0.0966533	Pfdn5	AF
ENSMUSG00000085936.8;MX:chr13:28852687-28853765:28853977-28956602:28852687-28895100:28895191-28956602:-	0.4322	0.0969031	2610307P16Rik	MX
ENSMUSG00000029096.16;AF:chr5:35828475-35828569:35828896:35828475-35836288:35836816:-	-0.468245	0.0969031	Htra3	AF
ENSMUSG00000029610.14;A5:chr5:143843573-143846399:143843573-143846519:-	0.0798174	0.0969031	Aimp2	A5
ENSMUSG00000034308.14;AF:chr8:118391819-118397948:118398286:118391819-118400339:118400428:-	0.178444	0.0969031	Sdr42e1	AF
ENSMUSG00000010392.9;SE:chr11:76645626-76652061:76652181-76654346:-	-0.0939068	0.0969031	Gosr1	SE
ENSMUSG00000005649.18;SE:chr7:13132295-13134630:13134660-13135156:+	0.477097	0.0969031	Cabp5	SE
ENSMUSG00000029096.16;AF:chr5:35828475-35828569:35828896:35828475-35836288:35837126:-	-0.234693	0.0969031	Htra3	AF
ENSMUSG00000031551.13;AF:chr8:25083444-25085418:25085682:25083444-25086857:25087025:-	0.24428	0.0974026	Ido1	AF
ENSMUSG00000018677.10;A5:chr11:102297480-102298064:102297480-102298076:-	-0.529376	0.0974026	Slc25a39	A5
ENSMUSG00000032305.16;SE:chr9:57446171-57446529:57446577-57447938:+	0.121286	0.0974026	Fam219b	SE
ENSMUSG00000024430.15;A5:chr18:12884885-12886918:12884061-12886918:+	-0.49478	0.0974026	Cabyr	A5
ENSMUSG00000031078.16;AF:chr7:143995584-143999540:143999642:143995584-144003297:144003511:-	0.287227	0.0974026	Cttn	AF
ENSMUSG00000046378.12;A3:chr7:126547811-126548730:126547619-126548730:-	-0.097159	0.0979021	Asphd1	A3
ENSMUSG00000063018.7;AF:chrX:7278771-7278924:7279064:7278771-7289118:7289227:-	0.160744	0.0979021	2010204K13Rik	AF
ENSMUSG00000063018.7;AF:chrX:7278771-7287167:7287324:7278771-7289118:7289227:-	0.110137	0.0979021	2010204K13Rik	AF
ENSMUSG00000059447.14;A5:chr5:30360384-30368667:30360337-30368667:+	0.2149	0.0979021	Hadhb	A5
ENSMUSG00000063018.7;AF:chrX:7278771-7278924:7279064:7278771-7287167:7287324:-	0.11431	0.0979021	2010204K13Rik	AF
ENSMUSG00000035459.19;SE:chr10:86684917-86686421:86686527-86686642:-	-0.503632	0.0984016	Stab2	SE
ENSMUSG00000040945.14;A5:chr4:140441779-140443177:140441743-140443177:+	-0.0986062	0.0984016	Rcc2	A5
ENSMUSG00000085890.8;SE:chr11:69575499-69579186:69579264-69581576:+	-0.434168	0.0984016	Tnfsf13os	SE
ENSMUSG00000099384.7;A5:chr17:10543719-10543984:10543682-10543984:+	-0.4	0.0984016	1700110C19Rik	A5
ENSMUSG00000010601.15;SE:chr15:77280517-77280607:77280706-77283138:-	-0.6	0.0984016	Apol7a	SE
ENSMUSG00000035459.19;A3:chr10:86692606-86693972:86692603-86693972:-	0.503632	0.0984016	Stab2	A3
ENSMUSG00000032966.15;AF:chr2:151384657:151384785-151399306:151385819:151386060-151399306:+	0.0964046	0.0989011	Fkbp1a	AF
ENSMUSG00000032845.17;AL:chr18:65398600:65399361-65409717:65407814:65408059-65409717:-	-0.2	0.0989011	Alpk2	AL
ENSMUSG00000033356.4;SE:chr15:94438855-94439752:94439847-94441341:-	-0.257502	0.0989011	Pus7l	SE
ENSMUSG00000050022.17;A5:chr5:140721576-140726820:140721393-140726820:+	0.231913	0.0989011	Amz1	A5
ENSMUSG00000033009.16;SE:chr8:94764070-94765596:94765738-94773900:+	-0.399965	0.0989011	Ogfod1	SE
ENSMUSG00000045411.17;SE:chr7:43896247-43896662:43896840-43897676:+	-0.188328	0.0989011	2410002F23Rik	SE
ENSMUSG00000045349.16;SE:chr4:137981000-137981142:137981269-137981584:+	-0.195894	0.0989011	Sh2d5	SE
ENSMUSG00000033009.16;A3:chr8:94764070-94765593:94764070-94765596:+	0.11749	0.0989011	Ogfod1	A3
ENSMUSG00000032966.15;AF:chr2:151384657:151384785-151399306:151387330:151387435-151399306:+	-0.0782386	0.0989011	Fkbp1a	AF
ENSMUSG00000093805.8;AF:chr1:93846033:93846178-93866327:93855759:93855784-93866327:+	0.2	0.0994006	Gal3st2b	AF
ENSMUSG00000038812.17;RI:chr19:6887952:6888041-6888120:6888396:+	-0.0611326	0.0994006	Trmt112	RI
ENSMUSG00000026646.17;SE:chr2:3465963-3473539:3473684-3475740:-	-0.430661	0.0996503	Suv39h2	SE
ENSMUSG00000026646.17;AF:chr2:3465963-3475374:3475456:3465963-3475740:3476006:-	-0.53438	0.0996503	Suv39h2	AF
ENSMUSG00000003341.10;A3:chr10:80361688-80361818:80361428-80361818:-	0.2	0.0999001	Atp8b3	A3
ENSMUSG00000058260.3;A5:chr12:103975167-103979862:103975167-103979867:-	0.211694	0.0999001	Serpina9	A5
ENSMUSG00000060938.15;A5:chr11:68792638-68793096:68792583-68793096:+	-0.13963	0.0999001	Rpl26	A5
ENSMUSG00000032330.8;AF:chr9:79665861-79666432:79666533:79665861-79666922:79667160:-	0.0577282	0.0999001	Cox7a2	AF
ENSMUSG00000024212.10;SE:chr17:57207296-57209563:57209688-57212712:-	-0.0614341	0.0999001	Mllt1	SE
ENSMUSG00000022759.16;AL:chr16:17362329:17363506-17367642:17366675:17367259-17367642:-	0.492123	0.0999001	Lrrc74b	AL
ENSMUSG00000003341.10;SE:chr10:80357983-80359486:80359725-80360163:-	0.2	0.0999001	Atp8b3	SE
ENSMUSG00000022759.16;SE:chr16:17363506-17366555:17366650-17367642:-	-0.552081	0.0999001	Lrrc74b	SE

## Sheet: FUS-male
ID	dPSI	p-val	gene	type
ENSMUSG00000015806.13;AF:chr5:45605010-45607224:45607307:45605010-45607432:45607513:-	0.6	0	Qdpr	AF
ENSMUSG00000039801.8;SE:chr15:8252634-8254823:8254900-8256397:+	0.369261	0.0034965	Cplane1	SE
ENSMUSG00000037855.16;AF:chr10:67733444-67734765:67734837:67733444-67737035:67737167:-	-0.312042	0.00549451	Zfp365	AF
ENSMUSG00000078570.11;A5:chr4:124744226-124744373:124744226-124744442:-	-0.382105	0.00599401	1110065P20Rik	A5
ENSMUSG00000025278.10;SE:chr14:14582236-14583650:14583747-14585026:-	-0.305268	0.0114885	Flnb	SE
ENSMUSG00000042066.17;AF:chr1:132288953-132294619:132294810:132288953-132295436:132295625:-	-0.707728	0.0124875	Tmcc2	AF
ENSMUSG00000008035.13;A5:chrX:10583943-10584226:10583739-10584226:+	0.247421	0.0134865	Mid1ip1	A5
ENSMUSG00000032594.12;A5:chr9:107901649-107909198:107901522-107909198:+	0.286269	0.0134865	Ip6k1	A5
ENSMUSG00000025393.13;AF:chr10:127923550:127924402-127924826:127924421:127924441-127924826:+	0.19568	0.014985	Atp5b	AF
ENSMUSG00000015806.13;AF:chr5:45605010-45607224:45607307:45605010-45607349:45607578:-	0.340826	0.017316	Qdpr	AF
ENSMUSG00000015806.13;A5:chr5:45605010-45607349:45605010-45607432:-	0.315251	0.017316	Qdpr	A5
ENSMUSG00000046691.15;AF:chr8:107613988-107619765:107619847:107613988-107620133:107620225:-	0.342086	0.017982	Chtf8	AF
ENSMUSG00000027163.14;AL:chr2:101725605-101727047:101727285:101725605-101727385:101727551:+	-0.416231	0.01998	Commd9	AL
ENSMUSG00000108228.3;AF:chr6:55373872:55373958-55382527:55382297:55382354-55382527:+	0.196543	0.0224775	6430584L05Rik	AF
ENSMUSG00000027030.16;AF:chr2:68051312-68053538:68053670:68051312-68081606:68081700:-	0.2	0.0224775	Stk39	AF
ENSMUSG00000008683.17;AF:chr7:117714469-117714695:117714900:117714469-117715320:117715351:-	-0.243674	0.023976	Rps15a	AF
ENSMUSG00000030357.11;AF:chr6:128413677-128414573:128414616:128413677-128415031:128415103:-	-0.470139	0.023976	Fkbp4	AF
ENSMUSG00000051184.8;AF:chr7:5018469:5018559-5020436:5018806:5018887-5020436:+	0.466041	0.0244755	Zfp524	AF
ENSMUSG00000039693.12;AF:chr4:48539935:48539997-48552380:48540499:48540568-48552380:+	-0.6	0.0262238	Msantd3	AF
ENSMUSG00000039693.12;AF:chr4:48540079:48540271-48552380:48540499:48540568-48552380:+	-0.45335	0.0262238	Msantd3	AF
ENSMUSG00000046378.12;A3:chr7:126547811-126548730:126547619-126548730:-	-0.227228	0.0264735	Asphd1	A3
ENSMUSG00000064326.14;SE:chr12:112611518-112613272:112613466-112614259:+	0.332931	0.026973	Siva1	SE
ENSMUSG00000030795.19;SE:chr7:127568758-127568889:127569043-127571010:+	-0.267552	0.0274725	Fus	SE
ENSMUSG00000058587.10;AL:chr9:75423840:75423877-75436651:75428182:75428660-75436651:-	0.193758	0.027972	Tmod3	AL
ENSMUSG00000058587.10;AF:chr9:75439874-75448908:75448989:75439874-75466782:75466939:-	0.215419	0.027972	Tmod3	AF
ENSMUSG00000058587.10;AF:chr9:75439874-75448908:75448989:75439874-75466782:75466876:-	0.193758	0.027972	Tmod3	AF
ENSMUSG00000089996.7;AF:chrX:135857588-135858648:135858774:135857588-135876147:135876246:-	0.159509	0.0294705	Tmsb15b2	AF
ENSMUSG00000021876.16;AF:chr14:51328534:51328710-51342264:51333816:51333930-51342264:+	-0.266198	0.0294705	Rnase4	AF
ENSMUSG00000035486.15;A3:chr10:80194192-80194609:80194192-80194621:+	-0.448241	0.02997	Plk5	A3
ENSMUSG00000022797.17;AF:chr16:32427738:32427854-32431986:32428068:32428174-32431986:+	-0.155123	0.0304695	Tfrc	AF
ENSMUSG00000021598.10;A5:chr13:69950712-69957919:69950690-69957919:+	-0.4	0.0304695	Med10	A5
ENSMUSG00000024826.16;AF:chr19:5957189-5962769:5962820:5957189-5963010:5963038:-	0.208122	0.0314685	Dpf2	AF
ENSMUSG00000024826.16;AF:chr19:5957189-5962769:5962899:5957189-5963010:5963038:-	0.359487	0.0314685	Dpf2	AF
ENSMUSG00000024826.16;AF:chr19:5957189-5962769:5962805:5957189-5963010:5963038:-	0.401718	0.0314685	Dpf2	AF
ENSMUSG00000024826.16;AF:chr19:5957189-5962769:5962797:5957189-5963010:5963038:-	0.357288	0.0314685	Dpf2	AF
ENSMUSG00000001763.15;A3:chr6:29709997-29710586:29709997-29710589:+	-0.219273	0.032967	Tspan33	A3
ENSMUSG00000020130.10;AF:chr10:115076852-115087116:115087158:115076852-115087287:115087372:-	-0.245788	0.0334665	Tbc1d15	AF
ENSMUSG00000039693.12;AF:chr4:48539935:48539997-48552380:48540079:48540271-48552380:+	-0.441078	0.033966	Msantd3	AF
ENSMUSG00000038274.14;A3:chr19:6108031-6108258:6108031-6108276:+	0.260121	0.034965	Fau	A3
ENSMUSG00000038274.14;A3:chr19:6108355-6108458:6108355-6108563:+	0.0904041	0.034965	Fau	A3
ENSMUSG00000038274.14;A3:chr19:6108031-6108258:6108031-6108273:+	0.0949458	0.034965	Fau	A3
ENSMUSG00000050199.14;SE:chr2:109748650-109801037:109801108-109820050:+	-0.277192	0.0354645	Lgr4	SE
ENSMUSG00000016257.16;A3:chr2:174310192-174314625:174310180-174314625:-	-0.379817	0.035964	Prelid3b	A3
ENSMUSG00000032855.7;SE:chr17:24810455-24810812:24810951-24811585:+	0.286723	0.035964	Pkd1	SE
ENSMUSG00000026200.14;A3:chr1:75175160-75175677:75174998-75175677:-	-0.675796	0.035964	Glb1l	A3
ENSMUSG00000027130.16;AF:chr2:112096170:112097437-112146586:112114922:112115150-112146586:+	0.253483	0.0367133	Slc12a6	AF
ENSMUSG00000027130.16;AF:chr2:112097164:112097437-112146586:112114922:112115150-112146586:+	0.267517	0.0367133	Slc12a6	AF
ENSMUSG00000059119.10;AF:chr7:143095515-143102474:143102565:143095515-143102779:143102829:-	0.219461	0.0374625	Nap1l4	AF
ENSMUSG00000059119.10;AF:chr7:143095515-143102474:143102565:143095515-143102779:143102843:-	0.299408	0.0374625	Nap1l4	AF
ENSMUSG00000059119.10;SE:chr7:143093983-143094423:143094467-143095485:-	-0.123928	0.0374625	Nap1l4	SE
ENSMUSG00000059923.14;AF:chr11:115590182-115590726:115590754:115590182-115599220:115599423:-	0.296895	0.0374625	Grb2	AF
ENSMUSG00000039967.15;A3:chr4:34826895-34839332:34826880-34839332:-	-0.343732	0.0374625	Zfp292	A3
ENSMUSG00000021250.14;AF:chr12:85520664:85520954-85521709:85521465:85521569-85521709:+	-0.174208	0.0374625	Fos	AF
ENSMUSG00000021250.14;RI:chr12:85521465:85521569-85521709:85521960:+	-0.417012	0.0374625	Fos	RI
ENSMUSG00000031762.8;A5:chr8:94899580-94899755:94899503-94899755:+	-0.0768989	0.0384615	Mt2	A5
ENSMUSG00000030611.11;A5:chr7:78433434-78438423:78433428-78438423:+	0.153714	0.038961	Mrps11	A5
ENSMUSG00000027883.16;SE:chr3:108610402-108618593:108618896-108629357:-	-0.181347	0.0394605	Gpsm2	SE
ENSMUSG00000060636.15;AF:chr16:32876823:32876880-32877506:32876897:32876987-32877506:+	0.379286	0.03996	Rpl35a	AF
ENSMUSG00000024939.7;A3:chr19:5778906-5779265:5778896-5779265:-	-0.377999	0.040959	Fam89b	A3
ENSMUSG00000038545.14;A3:chr17:46965585-46966441:46965585-46966590:+	-0.242425	0.041958	Cul7	A3
ENSMUSG00000037325.11;SE:chr3:36664777-36666161:36666226-36667399:-	-0.233133	0.042957	Bbs7	SE
ENSMUSG00000032667.18;SE:chr6:5277927-5278719:5278812-5289013:-	0.110286	0.0434565	Pon2	SE
ENSMUSG00000020778.13;AF:chr11:116089785:116089809-116105665:116101760:116101872-116105665:+	0.298927	0.043956	Ten1	AF
ENSMUSG00000032281.12;AF:chr9:54549980-54550292:54550442:54549980-54568833:54569154:-	-0.129085	0.043956	Acsbg1	AF
ENSMUSG00000008035.13;A3:chrX:10583943-10584223:10583943-10584226:+	-0.109885	0.0444555	Mid1ip1	A3
ENSMUSG00000008035.13;AF:chrX:10581258:10581306-10584226:10583629:10583943-10584226:+	0.115948	0.0444555	Mid1ip1	AF
ENSMUSG00000028032.14;SE:chr3:131270744-131271353:131271404-131271709:+	0.46906	0.044955	Papss1	SE
ENSMUSG00000028032.14;SE:chr3:131270744-131271709:131271821-131273263:+	-0.369485	0.044955	Papss1	SE
ENSMUSG00000030795.19;A3:chr7:127579165-127579295:127579165-127579382:+	-0.132726	0.044955	Fus	A3
ENSMUSG00000029640.18;A5:chr5:146691409-146694955:146691409-146695176:-	0.323192	0.044955	Usp12	A5
ENSMUSG00000036564.18;AF:chr8:96436535:96436582-96437562:96437094:96437339-96437562:+	-0.156927	0.044955	Ndrg4	AF
ENSMUSG00000036564.18;SE:chr8:96436582-96437274:96437339-96437562:+	0.208931	0.044955	Ndrg4	SE
ENSMUSG00000087331.9;SE:chr15:88955951-88958276:88958401-88959302:-	0.6	0.044955	1810021B22Rik	SE
ENSMUSG00000030795.19;A3:chr7:127569043-127571010:127569043-127571013:+	0.117706	0.044955	Fus	A3
ENSMUSG00000089940.2;AL:chr13:89887709-89938223:89990492:89887709-90034690:90035285:+	0.366547	0.045954	Gm4117	AL
ENSMUSG00000110924.2;AF:chr9:48050706-48062488:48062728:48050706-48070003:48070263:-	-0.656481	0.045954	Gm40518	AF
ENSMUSG00000021048.8;SE:chr12:76302318-76317192:76317276-76326178:+	-0.164984	0.046953	Mthfd1	SE
ENSMUSG00000032112.11;A5:chr9:44318275-44318424:44318275-44318582:-	0.215903	0.046953	Trappc4	A5
ENSMUSG00000074634.13;MX:chr13:119624736-119629170:119631670-120070728:119624736-120068185:120068566-120070728:+	0.926305	0.046953	Tmem267	MX
ENSMUSG00000023011.9;A3:chr15:99419153-99422582:99419117-99422582:-	-0.0771548	0.0474525	Faim2	A3
ENSMUSG00000040749.12;AF:chrX:162858665-162859111:162859146:162858665-162859183:162859489:-	0.390265	0.0474525	Siah1b	AF
ENSMUSG00000040749.12;AF:chrX:162858665-162859011:162859117:162858665-162859183:162859489:-	-0.476535	0.0474525	Siah1b	AF
ENSMUSG00000040749.12;A5:chrX:162858665-162859011:162858665-162859111:-	-0.8	0.0474525	Siah1b	A5
ENSMUSG00000060636.15;AF:chr16:32876852:32876880-32877506:32876897:32876987-32877506:+	0.376402	0.047952	Rpl35a	AF
ENSMUSG00000060636.15;A5:chr16:32876925-32877506:32876880-32877506:+	-0.22544	0.047952	Rpl35a	A5
ENSMUSG00000097467.3;AF:chr9:44024220:44024532-44031420:44029419:44029559-44031420:+	0.748153	0.0484515	Gm26737	AF
ENSMUSG00000037280.13;A5:chr15:100618116-100627184:100618116-100627188:-	-0.317207	0.048951	Galnt6	A5
ENSMUSG00000022803.13;A5:chr16:38194739-38198017:38194598-38198017:+	-0.8	0.048951	Popdc2	A5
ENSMUSG00000050855.17;AF:chr7:29550442-29552702:29552867:29550442-29552922:29553073:-	-0.286229	0.049284	Zfp940	AF
ENSMUSG00000050855.17;AF:chr7:29550442-29552702:29552867:29550442-29552922:29553094:-	-0.392177	0.049284	Zfp940	AF
ENSMUSG00000050855.17;AF:chr7:29550442-29552702:29552867:29550442-29552922:29553066:-	-0.327909	0.049284	Zfp940	AF
ENSMUSG00000035916.9;A3:chr10:107522514-107524192:107522511-107524192:-	-0.2	0.0494505	Ptprq	A3
ENSMUSG00000058975.8;AF:chr7:46047072:46047671-46076770:46072104:46072179-46076770:+	-0.125479	0.0494505	Kcnc1	AF
ENSMUSG00000058975.8;AF:chr7:46045921:46047671-46076770:46072104:46072179-46076770:+	-0.125907	0.0494505	Kcnc1	AF
ENSMUSG00000022472.17;SE:chr15:81883815-81887959:81887980-81900079:-	0.28149	0.0499501	Desi1	SE
ENSMUSG00000034187.19;AF:chr11:103821641-103828991:103829042:103821641-103844796:103844882:-	-0.0978911	0.0499501	Nsf	AF
ENSMUSG00000030246.13;SE:chr6:142436330-142439826:142439943-142441294:-	0.114236	0.0499501	Ldhb	SE
ENSMUSG00000034187.19;AF:chr11:103821641-103828991:103829042:103821641-103844796:103844850:-	-0.397716	0.0499501	Nsf	AF
ENSMUSG00000062397.9;AF:chr15:37004066-37007113:37007259:37004066-37007372:37007646:-	0.163187	0.0501998	Zfp706	AF
ENSMUSG00000062397.9;AF:chr15:37004066-37007113:37007259:37004066-37007926:37008017:-	0.0986541	0.0501998	Zfp706	AF
ENSMUSG00000022856.10;SE:chr16:21756844-21764751:21764904-21766118:-	-0.177366	0.0509491	Tmem41a	SE
ENSMUSG00000032330.8;AF:chr9:79665861-79666432:79666533:79665861-79666922:79667160:-	0.0542839	0.0514486	Cox7a2	AF
ENSMUSG00000032330.8;AF:chr9:79665861-79666432:79666533:79665861-79666922:79666992:-	0.212279	0.0514486	Cox7a2	AF
ENSMUSG00000032279.12;SE:chr9:54497204-54499445:54499539-54499678:+	0.0718355	0.0519481	Idh3a	SE
ENSMUSG00000031585.14;AF:chr8:34221861:34222016-34225762:34222367:34222543-34225762:+	0.47353	0.0524476	Gtf2e2	AF
ENSMUSG00000031585.14;AF:chr8:34221861:34222016-34225762:34222161:34222543-34225762:+	0.365082	0.0524476	Gtf2e2	AF
ENSMUSG00000031585.14;AF:chr8:34221861:34222016-34225762:34222339:34222662-34225762:+	0.385158	0.0524476	Gtf2e2	AF
ENSMUSG00000032515.9;AF:chr9:119806311-119812685:119812845:119806311-119813472:119813509:-	0.440506	0.0524476	Csrnp1	AF
ENSMUSG00000059447.14;A5:chr5:30360384-30368667:30360380-30368667:+	-0.183757	0.0539461	Hadhb	A5
ENSMUSG00000018931.4;AF:chr11:60797826-60804455:60804638:60797826-60805509:60805576:-	0.212999	0.0539461	Natd1	AF
ENSMUSG00000020680.16;RI:chr11:83395468:83395536-83395657:83395930:+	0.114689	0.0539461	Taf15	RI
ENSMUSG00000024766.16;AF:chr19:33565743-33567291:33567708:33565743-33738998:33739351:-	-0.490636	0.0539461	Lipo3	AF
ENSMUSG00000059447.14;A5:chr5:30360384-30368667:30360337-30368667:+	-0.312983	0.0539461	Hadhb	A5
ENSMUSG00000003037.17;A5:chr8:72915326-72922271:72915256-72922271:+	-0.130783	0.0544456	Rab8a	A5
ENSMUSG00000027900.16;SE:chr3:106455236-106457815:106457991-106459472:+	-0.315514	0.0549451	Dram2	SE
ENSMUSG00000027900.16;MX:chr3:106455236-106456222:106456301-106459472:106455236-106457815:106457991-106459472:+	0.388839	0.0549451	Dram2	MX
ENSMUSG00000023266.12;AF:chr17:47999955:48000023-48008116:48006123:48006197-48008116:+	0.159694	0.0559441	Frs3	AF
ENSMUSG00000056537.12;A5:chrX:103022940-103024669:103022940-103024679:-	0.194075	0.0559441	Rlim	A5
ENSMUSG00000042066.17;AF:chr1:132288953-132294619:132294810:132288953-132295436:132295624:-	-0.68775	0.0561938	Tmcc2	AF
ENSMUSG00000078881.11;A5:chr2:176175005-176178463:176175005-176178491:-	-0.206081	0.0574426	Gm14434	A5
ENSMUSG00000020660.7;A3:chr12:4005046-4008076:4005046-4008106:+	-0.479271	0.0574426	Pomc	A3
ENSMUSG00000021288.20;SE:chr12:111755920-111760083:111760133-111760771:+	0.08346	0.0576923	Klc1	SE
ENSMUSG00000021288.20;AL:chr12:111772508-111772749:111773209:111772508-111774217:111774278:+	-0.174378	0.0576923	Klc1	AL
ENSMUSG00000021288.20;AL:chr12:111772508-111772749:111773161:111772508-111774217:111774278:+	-0.138267	0.0576923	Klc1	AL
ENSMUSG00000021288.20;AL:chr12:111772508-111772749:111773145:111772508-111774217:111774278:+	-0.335408	0.0576923	Klc1	AL
ENSMUSG00000030357.11;AF:chr6:128413677-128415031:128415103:128413677-128415369:128415640:-	0.107061	0.0579421	Fkbp4	AF
ENSMUSG00000030357.11;AF:chr6:128413677-128414573:128414616:128413677-128415369:128415640:-	-0.108363	0.0579421	Fkbp4	AF
ENSMUSG00000027956.12;AF:chr3:79746613-79749695:79749986:79746613-79760001:79760075:-	-0.46551	0.0584416	Tmem144	AF
ENSMUSG00000028617.11;AF:chr4:107104977-107110315:107110357:107104977-107110472:107110729:-	-0.244592	0.0589411	Lrrc42	AF
ENSMUSG00000051675.14;A3:chr4:65523306-65531366:65523306-65531369:+	0.106456	0.0589411	Trim32	A3
ENSMUSG00000028701.5;AF:chr4:115995031-116001494:116001806:115995031-116008392:116008535:-	0.187513	0.0589411	Lurap1	AF
ENSMUSG00000002477.6;A3:chr18:10623707-10626826:10623707-10626949:+	-0.0883276	0.0594406	Snrpd1	A3
ENSMUSG00000026785.15;RI:chr2:29969938:29970083-29970587:29970698:+	-0.718145	0.0594406	Pkn3	RI
ENSMUSG00000007476.19;SE:chr2:30127817-30130581:30130689-30145180:+	-0.133525	0.0594406	Lrrc8a	SE
ENSMUSG00000036835.8;AF:chr7:30261559-30261749:30262186:30261559-30262221:30262356:-	0.348791	0.0599401	Psenen	AF
ENSMUSG00000045193.14;AF:chr10:80001819:80001910-80005642:80003720:80003750-80005642:+	-0.188258	0.0599401	Cirbp	AF
ENSMUSG00000024072.10;AF:chr17:74796488:74796789-74799341:74798839:74798870-74799341:+	-0.240233	0.0599401	Yipf4	AF
ENSMUSG00000045193.14;AF:chr10:80001819:80001910-80005642:80003674:80003750-80005642:+	-0.184896	0.0599401	Cirbp	AF
ENSMUSG00000045193.14;AF:chr10:80001819:80001910-80005642:80003697:80003750-80005642:+	-0.196732	0.0599401	Cirbp	AF
ENSMUSG00000024072.10;AF:chr17:74796931:74797086-74799341:74798839:74798870-74799341:+	-0.203658	0.0599401	Yipf4	AF
ENSMUSG00000030125.12;A3:chr6:124756138-124756613:124756109-124756613:-	-0.6	0.0604396	Lrrc23	A3
ENSMUSG00000028039.12;AL:chr3:89222671:89222874-89223377:89223166:89223192-89223377:-	0.399897	0.0609391	Efna3	AL
ENSMUSG00000028039.12;AF:chr3:89224059-89228868:89228938:89224059-89230013:89230194:-	-0.399897	0.0609391	Efna3	AF
ENSMUSG00000031789.18;SE:chr8:95997593-96002184:96002451-96004384:-	-0.4	0.0609391	Cngb1	SE
ENSMUSG00000036835.8;A3:chr7:30262363-30262477:30262312-30262477:-	0.130233	0.0609391	Psenen	A3
ENSMUSG00000047428.15;AF:chr17:46608409:46608446-46609494:46608854:46609004-46609494:+	-0.174089	0.0609391	Dlk2	AF
ENSMUSG00000073968.5;SE:chr7:102328343-102328881:102328903-102329344:-	-0.366807	0.0609391	Trim68	SE
ENSMUSG00000028684.15;A3:chr4:116850664-116850782:116850662-116850782:-	0.192369	0.0611888	Urod	A3
ENSMUSG00000028684.15;SE:chr4:116850220-116850445:116850507-116850585:-	0.19434	0.0611888	Urod	SE
ENSMUSG00000000346.10;A5:chr15:100514203-100514794:100514081-100514794:+	0.543352	0.0614386	Dazap2	A5
ENSMUSG00000014470.5;AF:chr8:123197095-123202384:123202427:123197095-123202602:123202803:-	-0.106884	0.0614386	Rnf166	AF
ENSMUSG00000000346.10;AF:chr15:100513986:100514081-100514794:100514213:100514588-100514794:+	-0.478298	0.0614386	Dazap2	AF
ENSMUSG00000019080.9;A3:chr15:76587383-76587463:76587383-76587477:+	-0.212641	0.0614386	Mfsd3	A3
ENSMUSG00000036835.8;SE:chr7:30261559-30261749:30261853-30262221:-	0.0918183	0.0619381	Psenen	SE
ENSMUSG00000025873.17;SE:chr13:54793134-54796105:54796243-54797791:+	-0.247837	0.0619381	Faf2	SE
ENSMUSG00000109336.2;AF:chr7:28123262-28135563:28135616:28123262-28297531:28297569:-	0.26073	0.0619381	Samd4b	AF
ENSMUSG00000001521.13;SE:chr6:128314748-128325086:128325169-128332701:-	-0.196454	0.0619381	Tulp3	SE
ENSMUSG00000031198.5;SE:chrX:74430858-74434390:74434465-74435246:+	-0.0870958	0.0624376	Fundc2	SE
ENSMUSG00000016344.15;RI:chr2:180829458:180829529-180829602:180829679:+	0.175679	0.0629371	Ppdpf	RI
ENSMUSG00000056553.15;A3:chr12:117217276-117219069:117217276-117219166:+	0.0644983	0.0634366	Ptprn2	A3
ENSMUSG00000020153.15;A3:chr10:80088267-80088908:80088267-80088913:+	0.059689	0.0634366	Ndufs7	A3
ENSMUSG00000021758.15;SE:chr13:112772579-112777684:112777761-112781043:-	-0.558679	0.0634366	Ddx4	SE
ENSMUSG00000051650.12;AF:chr11:22787195-22810218:22810488:22787195-22810940:22810961:-	-0.231531	0.0634366	B3gnt2	AF
ENSMUSG00000051650.12;AF:chr11:22787195-22809494:22810101:22787195-22810940:22810961:-	-0.30739	0.0634366	B3gnt2	AF
ENSMUSG00000073633.10;SE:chr1:84817689-84825601:84825799-84858813:+	0.355628	0.0639361	Fbxo36	SE
ENSMUSG00000033356.4;SE:chr15:94438855-94439752:94439847-94441341:-	-0.387665	0.0639361	Pus7l	SE
ENSMUSG00000062232.15;AF:chr3:79019609-79052163:79052284:79019609-79053078:79053182:-	-0.180715	0.0639361	Rapgef2	AF
ENSMUSG00000020778.13;AL:chr11:116089809-116095671:116097676:116089809-116105665:116106074:+	-0.384413	0.0644356	Ten1	AL
ENSMUSG00000028795.16;A5:chr4:129516580-129517232:129516580-129517451:-	0.353218	0.0644356	Ccdc28b	A5
ENSMUSG00000028795.16;SE:chr4:129516580-129517451:129517497-129517607:-	-0.1882	0.0644356	Ccdc28b	SE
ENSMUSG00000025545.11;AF:chr14:122419116:122419193-122548656:122495453:122495665-122548656:+	-0.17252	0.0649351	Clybl	AF
ENSMUSG00000086454.8;A5:chr2:104389829-104390069:104389551-104390069:+	0.589041	0.0649351	Platr14	A5
ENSMUSG00000038563.15;A5:chr7:82297886-82298734:82297857-82298734:+	0.232236	0.0649351	Efl1	A5
ENSMUSG00000042363.15;A5:chr11:20780347-20780870:20780347-20780974:-	-0.0925029	0.0659341	Lgalsl	A5
ENSMUSG00000033323.15;AF:chr18:80477543-80483838:80484003:80477543-80484044:80484074:-	-0.4	0.0664336	Ctdp1	AF
ENSMUSG00000034263.14;A5:chr9:64868539-64868976:64868220-64868976:+	0.161155	0.0664336	Ints14	A5
ENSMUSG00000040865.16;A3:chr1:63132690-63132799:63132599-63132799:-	-0.280293	0.0669331	Ino80d	A3
ENSMUSG00000021248.10;AF:chr12:85401680-85420609:85420729:85401680-85421215:85421621:-	-0.0813892	0.0669331	Tmed10	AF
ENSMUSG00000062397.9;AF:chr15:37004066-37007372:37007646:37004066-37007926:37008017:-	0.0556602	0.0669331	Zfp706	AF
ENSMUSG00000045193.14;AF:chr10:80001819:80001910-80005642:80003612:80003750-80005642:+	-0.0703167	0.0674326	Cirbp	AF
ENSMUSG00000038055.13;AF:chr16:10348676-10349464:10349673:10348676-10360136:10360918:-	-0.0994769	0.0674326	Dexi	AF
ENSMUSG00000062661.7;SE:chr2:31136254-31160624:31160648-31170678:+	0.0661083	0.0679321	Ncs1	SE
ENSMUSG00000062661.7;SE:chr2:31174751-31177299:31177415-31182296:+	0.0661083	0.0679321	Ncs1	SE
ENSMUSG00000022388.15;A3:chr15:88818166-88819161:88818161-88819161:-	0.670322	0.0679321	Ttll8	A3
ENSMUSG00000004207.15;AF:chr10:60113449:60113604-60127421:60120283:60120353-60127421:+	-0.150591	0.0679321	Psap	AF
ENSMUSG00000029313.19;AF:chr5:103902028:103902211-103930990:103902439:103902611-103930990:+	-0.287118	0.0684316	Aff1	AF
ENSMUSG00000002778.15;AF:chr7:45522196:45522525-45523183:45522551:45522598-45523183:+	0.116103	0.0689311	Kdelr1	AF
ENSMUSG00000035863.15;AF:chr10:79629501:79629574-79642474:79641860:79641911-79642474:+	0.166567	0.0689311	Palm	AF
ENSMUSG00000035863.15;A5:chr10:79642077-79642474:79641911-79642474:+	0.177722	0.0689311	Palm	A5
ENSMUSG00000002778.15;AF:chr7:45522249:45522525-45523183:45522551:45522598-45523183:+	0.567011	0.0689311	Kdelr1	AF
ENSMUSG00000006024.14;SE:chr7:15832699-15841478:15841557-15842976:+	-0.10483	0.0689311	Napa	SE
ENSMUSG00000073791.14;SE:chr4:99719817-99731497:99731708-99732649:+	-0.496856	0.0694306	Efcab7	SE
ENSMUSG00000032368.15;AF:chr9:91244675-91245063:91245107:91244675-91246089:91247821:-	0.313401	0.0699301	Zic1	AF
ENSMUSG00000054626.12;A3:chrX:52798235-52799599:52798187-52799599:-	0.706251	0.0699301	Xlr	A3
ENSMUSG00000042772.16;AF:chr1:152746542-152746831:152746909:152746542-152753792:152753919:-	-0.195095	0.0699301	Smg7	AF
ENSMUSG00000048240.15;AF:chr10:80833878-80837067:80837212:80833878-80850690:80850779:-	0.105675	0.0699301	Gng7	AF
ENSMUSG00000048240.15;AF:chr10:80833878-80837067:80837199:80833878-80850690:80850779:-	0.204279	0.0699301	Gng7	AF
ENSMUSG00000042772.16;AF:chr1:152746542-152746831:152746909:152746542-152778260:152778373:-	-0.3111	0.0699301	Smg7	AF
ENSMUSG00000041645.15;A3:chr12:103390845-103391846:103390730-103391846:-	-0.209048	0.0704296	Ddx24	A3
ENSMUSG00000071451.11;SE:chr13:34347232-34350044:34350119-34361964:+	0.126775	0.0704296	Psmg4	SE
ENSMUSG00000005580.12;RI:chr16:4235717:4236836-4237060:4237452:-	-0.160652	0.0709291	Adcy9	RI
ENSMUSG00000074766.11;A5:chr2:139520727-139573790:139520706-139573790:+	-0.327656	0.0709291	Ism1	A5
ENSMUSG00000033047.6;A5:chr15:78959560-78959971:78959492-78959971:+	0.072785	0.0719281	Eif3l	A5
ENSMUSG00000031551.13;AF:chr8:25083444-25085418:25085682:25083444-25086857:25087025:-	0.414701	0.0719281	Ido1	AF
ENSMUSG00000018379.18;A5:chr11:87940041-87940803:87939918-87940803:+	-0.188839	0.0719281	Srsf1	A5
ENSMUSG00000057113.14;AL:chr11:33104927:33105220-33106003:33105328:33105431-33106003:-	-0.147606	0.0724276	Npm1	AL
ENSMUSG00000057113.14;SE:chr11:33106104-33106664:33106747-33106991:-	-0.0524582	0.0724276	Npm1	SE
ENSMUSG00000054863.10;AF:chr15:87428500:87428804-87565681:87509431:87509687-87565681:+	-0.0695936	0.0724276	Tafa5	AF
ENSMUSG00000048960.14;A3:chr1:11335969-11336193:11335969-11336218:+	0.134738	0.0724276	Prex2	A3
ENSMUSG00000003199.17;AF:chr17:56312711:56312814-56317277:56316333:56316586-56317277:+	-0.264695	0.0724276	Mpnd	AF
ENSMUSG00000035594.11;AF:chr9:54888164:54888399-54905296:54888817:54889005-54905296:+	-0.6	0.0729271	Chrna5	AF
ENSMUSG00000097616.8;AL:chr6:13881380-13895091:13896421:13881380-14044193:14044384:+	0.373852	0.0729271	1110019D14Rik	AL
ENSMUSG00000022245.16;AF:chr9:63053860-63054089:63054262:63053860-63056142:63056243:-	-0.2	0.0729271	Skor1	AF
ENSMUSG00000022750.19;AF:chr16:17577482:17577558-17582248:17578178:17578214-17582248:+	-0.179086	0.0732601	Klhl22	AF
ENSMUSG00000022750.19;AF:chr16:17578178:17578214-17582248:17578219:17578353-17582248:+	0.175261	0.0732601	Klhl22	AF
ENSMUSG00000022750.19;AF:chr16:17577527:17577558-17582248:17578178:17578214-17582248:+	-0.194074	0.0732601	Klhl22	AF
ENSMUSG00000033739.9;A3:chr17:34863927-34864153:34863927-34864219:+	-0.120575	0.0734266	Fkbpl	A3
ENSMUSG00000027882.19;SE:chr3:108729204-108729831:108729909-108733322:-	-0.258434	0.0739261	Stxbp3	SE
ENSMUSG00000048373.9;SE:chr5:44137310-44137986:44138035-44139055:-	-0.383439	0.0739261	Fgfbp1	SE
ENSMUSG00000044252.19;AF:chr18:12974403-12987472:12987516:12974403-12988282:12988321:-	0.371541	0.0739261	Osbpl1a	AF
ENSMUSG00000006717.8;A5:chr13:25004882-25015209:25004882-25015462:-	0.0579379	0.0739261	Acot13	A5
ENSMUSG00000062168.13;SE:chrX:159476610-159501259:159501336-159502803:-	0.388634	0.0739261	Ppef1	SE
ENSMUSG00000079685.11;SE:chr10:7406615-7406954:7407208-7423254:-	-0.21399	0.0739261	Ulbp1	SE
ENSMUSG00000006024.14;AF:chr7:15832533:15832699-15842976:15841541:15841557-15842976:+	0.0810178	0.0741758	Napa	AF
ENSMUSG00000028597.12;SE:chr4:108258194-108260398:108260659-108263740:-	-0.233777	0.0749251	Gpx7	SE
ENSMUSG00000055003.15;AF:chr6:119301369-119306065:119306165:119301369-119307456:119307727:-	0.419079	0.0749251	Lrtm2	AF
ENSMUSG00000055003.15;AF:chr6:119301369-119306065:119306165:119301369-119307456:119307718:-	0.150174	0.0749251	Lrtm2	AF
ENSMUSG00000031150.14;AF:chrX:7604762-7606394:7606446:7604762-7607451:7607580:-	-0.527647	0.0749251	Ccdc120	AF
ENSMUSG00000029618.14;A3:chr5:143962531-143963365:143962527-143963365:-	-0.239405	0.0749251	Ocm	A3
ENSMUSG00000040372.3;AF:chr4:24966407:24966624-25007130:24973419:24973684-25007130:+	0.220334	0.0749251	Gpr63	AF
ENSMUSG00000002104.12;SE:chr2:90867230-90872199:90872357-90873305:+	-0.6	0.0754246	Rapsn	SE
ENSMUSG00000096458.8;A5:chr12:102709653-102709758:102709653-102709802:-	-0.109431	0.0759241	Moap1	A5
ENSMUSG00000087575.8;AF:chr4:129155758:129155905-129158540:129157523:129157717-129158540:+	0.457468	0.0759241	Gm12976	AF
ENSMUSG00000052560.16;AF:chr15:90533486-90533578:90533641:90533486-90563371:90563591:-	-0.283814	0.0765901	Cpne8	AF
ENSMUSG00000052560.16;AF:chr15:90533486-90533578:90533641:90533486-90563371:90563579:-	-0.377671	0.0765901	Cpne8	AF
ENSMUSG00000024414.14;A3:chr11:94544986-94547234:94544986-94547313:+	0.129696	0.0765901	Mrpl27	A3
ENSMUSG00000024414.14;AF:chr11:94544593:94544667-94547313:94544857:94544986-94547313:+	0.109174	0.0765901	Mrpl27	AF
ENSMUSG00000052560.16;AF:chr15:90533486-90533578:90533641:90533486-90563371:90563635:-	-0.159537	0.0765901	Cpne8	AF
ENSMUSG00000024414.14;AF:chr11:94544602:94544667-94547234:94544837:94544986-94547234:+	0.200779	0.0765901	Mrpl27	AF
ENSMUSG00000051413.18;AF:chr2:153078092-153079579:153079828:153078092-153083196:153083346:-	0.387252	0.0769231	Plagl2	AF
ENSMUSG00000051037.16;SE:chr13:67342658-67346597:67346723-67347213:+	-0.563508	0.0769231	Zfp455	SE
ENSMUSG00000032475.16;AF:chr9:100390725-100427600:100427784:100390725-100428080:100428175:-	0.330398	0.0771728	Nck1	AF
ENSMUSG00000032475.16;A5:chr9:100390725-100428048:100390725-100428080:-	0.49295	0.0771728	Nck1	A5
ENSMUSG00000036504.7;A3:chr2:25464461-25464695:25464324-25464695:-	-0.0664187	0.0774226	Phpt1	A3
ENSMUSG00000053441.6;A3:chr18:59101925-59102955:59101925-59103032:+	-0.140525	0.0779221	Adamts19	A3
ENSMUSG00000038668.15;AF:chr4:58504781-58553101:58553184:58504781-58553730:58553898:-	-0.4	0.0779221	Lpar1	AF
ENSMUSG00000053441.6;SE:chr18:59105901-59108501:59108634-59118313:+	0.140525	0.0779221	Adamts19	SE
ENSMUSG00000041245.14;A5:chrX:150077037-150077418:150076896-150077418:+	0.489153	0.0779221	Wnk3	A5
ENSMUSG00000045114.11;A3:chr7:126619527-126620177:126618702-126620177:-	-0.102585	0.0779221	Prrt2	A3
ENSMUSG00000087484.2;AF:chr5:144178900-144181243:144183316:144178900-144192889:144192996:-	0.350786	0.0779221	2900089D17Rik	AF
ENSMUSG00000051747.16;SE:chr2:76795572-76796121:76796258-76797398:-	0.130288	0.0786713	Ttn	SE
ENSMUSG00000051747.16;SE:chr2:76736876-76737652:76740297-76751895:-	-0.203643	0.0786713	Ttn	SE
ENSMUSG00000100599.3;AF:chr15:99147392:99147612-99159506:99149669:99149882-99159506:+	0.239472	0.0789211	1700120C14Rik	AF
ENSMUSG00000003341.10;SE:chr10:80357983-80359486:80359725-80360163:-	0.6	0.0789211	Atp8b3	SE
ENSMUSG00000015605.7;AF:chr17:46860438-46860771:46861026:46860438-46861827:46861945:-	0.205891	0.0789211	Srf	AF
ENSMUSG00000003341.10;A3:chr10:80361688-80361818:80361428-80361818:-	0.6	0.0789211	Atp8b3	A3
ENSMUSG00000023909.5;AF:chr17:23957335-23958834:23959372:23957335-23959773:23959841:-	-0.0808642	0.0789211	Paqr4	AF
ENSMUSG00000015605.7;SE:chr17:46860438-46860771:46860962-46861827:-	0.0896943	0.0789211	Srf	SE
ENSMUSG00000050700.12;A3:chr2:160751236-160751527:160751095-160751527:-	-0.4	0.0789211	Emilin3	A3
ENSMUSG00000038552.15;A5:chr5:31450508-31450739:31450508-31450758:-	-0.074628	0.0789211	Fndc4	A5
ENSMUSG00000029716.14;RI:chr5:137581667:137581894-137582188:137582328:+	-0.269316	0.0794206	Tfr2	RI
ENSMUSG00000037894.14;A5:chr3:137570457-137570894:137570447-137570894:+	0.142774	0.0799201	H2az1	A5
ENSMUSG00000024696.10;AF:chr19:12773557:12773662-12781297:12775961:12776043-12781297:+	-0.468414	0.0799201	Lpxn	AF
ENSMUSG00000030600.16;AF:chr7:28151405:28151469-28153922:28151663:28151761-28153922:+	-0.414503	0.0799201	Lrfn1	AF
ENSMUSG00000030600.16;AF:chr7:28151405:28151469-28153922:28151573:28151761-28153922:+	-0.261078	0.0799201	Lrfn1	AF
ENSMUSG00000071291.11;A5:chr13:67642848-67648490:67642848-67648530:-	0.304985	0.0804196	Zfp58	A5
ENSMUSG00000074218.4;A5:chr7:29883764-29884510:29883670-29884510:+	0.206596	0.0804196	Cox7a1	A5
ENSMUSG00000026385.17;AF:chr1:120047742-120048492:120048667:120047742-120048675:120048777:-	-0.218591	0.0804196	Dbi	AF
ENSMUSG00000026385.17;AF:chr1:120047742-120048492:120048667:120047742-120048675:120048744:-	-0.275946	0.0804196	Dbi	AF
ENSMUSG00000024143.16;SE:chr17:87302151-87302432:87302527-87304333:+	0.133341	0.0804196	Rhoq	SE
ENSMUSG00000026385.17;AF:chr1:120047742-120047851:120047900:120047742-120048492:120048667:-	0.191545	0.0804196	Dbi	AF
ENSMUSG00000020884.16;AF:chr11:69944911:69944973-69945707:69945181:69945314-69945707:+	0.462279	0.0809191	Asgr1	AF
ENSMUSG00000020884.16;SE:chr11:69947311-69947684:69947770-69947858:+	0.462279	0.0809191	Asgr1	SE
ENSMUSG00000031605.9;AF:chr8:65287220-65294797:65294849:65287220-65302285:65302576:-	-0.200137	0.0809191	Klhl2	AF
ENSMUSG00000022427.5;AF:chr15:79555082:79555209-79556098:79555292:79555492-79556098:+	0.08182	0.0809191	Tomm22	AF
ENSMUSG00000022427.5;SE:chr15:79555209-79555374:79555492-79556098:+	-0.0826574	0.0809191	Tomm22	SE
ENSMUSG00000031605.9;AF:chr8:65287220-65294797:65294849:65287220-65302285:65302669:-	-0.0537673	0.0809191	Klhl2	AF
ENSMUSG00000038298.15;AF:chr3:96737392:96737472-96757544:96739487:96739834-96757544:+	0.6	0.0814186	Pdzk1	AF
ENSMUSG00000032966.15;MX:chr2:151384785-151385933:151386060-151399306:151384785-151387345:151387435-151399306:+	0.196593	0.0815851	Fkbp1a	MX
ENSMUSG00000032966.15;AF:chr2:151385819:151386060-151399306:151387330:151387435-151399306:+	0.129282	0.0815851	Fkbp1a	AF
ENSMUSG00000032966.15;AF:chr2:151384657:151384785-151399306:151387330:151387435-151399306:+	0.231208	0.0815851	Fkbp1a	AF
ENSMUSG00000022636.14;SE:chr16:52088862-52089153:52089191-52091010:-	-0.0706978	0.0819181	Alcam	SE
ENSMUSG00000112433.2;SE:chr10:78085087-78095638:78095750-78098905:-	-0.521666	0.0819181	Gm30122	SE
ENSMUSG00000021116.11;SE:chr12:78908954-78913300:78913541-78921338:+	0.0981974	0.0819181	Eif2s1	SE
ENSMUSG00000019726.13;SE:chr13:13858686-13861418:13861573-13862204:+	-0.144823	0.0824176	Lyst	SE
ENSMUSG00000059820.15;SE:chr9:50526859-50527958:50527984-50528528:-	0.248629	0.0829171	Nkapd1	SE
ENSMUSG00000030105.9;AF:chr6:108760060:108760338-108790588:108771858:108771893-108790588:+	-0.0535599	0.0829171	Arl8b	AF
ENSMUSG00000034533.11;A3:chr9:119462947-119464509:119462944-119464509:-	-0.6	0.0834166	Scn10a	A3
ENSMUSG00000017314.13;SE:chr11:101976188-101978967:101979104-101979246:-	0.087522	0.0839161	Mpp2	SE
ENSMUSG00000033065.15;A3:chr15:97990546-98010002:97990546-98010035:+	-0.143515	0.0839161	Pfkm	A3
ENSMUSG00000017314.13;A3:chr11:101979152-101979246:101979104-101979246:-	-0.160844	0.0839161	Mpp2	A3
ENSMUSG00000046598.16;AF:chr16:31248117:31248409-31256810:31254909:31254984-31256810:+	-0.201447	0.0839161	Bdh1	AF
ENSMUSG00000026437.12;A5:chr1:132043690-132044185:132043690-132044334:-	-0.318203	0.0839161	Cdk18	A5
ENSMUSG00000033065.15;AF:chr15:97990470:97990546-98010035:98006347:98006492-98010035:+	0.0707926	0.0839161	Pfkm	AF
ENSMUSG00000046598.16;AF:chr16:31247570:31247805-31256810:31254909:31254984-31256810:+	-0.257452	0.0839161	Bdh1	AF
ENSMUSG00000032845.17;AL:chr18:65398600:65399361-65409717:65407814:65408059-65409717:-	-0.2	0.0839161	Alpk2	AL
ENSMUSG00000046598.16;AF:chr16:31247566:31247805-31256810:31254909:31254984-31256810:+	-0.231063	0.0839161	Bdh1	AF
ENSMUSG00000040128.10;AF:chr4:33246507-33247948:33248510:33246507-33289995:33290163:-	-0.132477	0.0839161	Pnrc1	AF
ENSMUSG00000046598.16;AF:chr16:31241098:31241330-31256810:31254909:31254984-31256810:+	-0.448954	0.0839161	Bdh1	AF
ENSMUSG00000040128.10;AF:chr4:33246507-33247298:33247575:33246507-33289995:33290163:-	-0.343032	0.0839161	Pnrc1	AF
ENSMUSG00000033498.15;A5:chr2:121209391-121209478:121209391-121210024:-	-0.433281	0.0849151	Strc	A5
ENSMUSG00000030866.9;A3:chr7:121773286-121775412:121773283-121775412:-	-0.2	0.0849151	Ern2	A3
ENSMUSG00000033498.15;AF:chr2:121210263-121211286:121211421:121210263-121217524:121217649:-	-0.433281	0.0849151	Strc	AF
ENSMUSG00000030866.9;A5:chr7:121769644-121769724:121769644-121769728:-	-0.2	0.0849151	Ern2	A5
ENSMUSG00000060636.15;AF:chr16:32876897:32876987-32877506:32877176:32877275-32877506:+	-0.185172	0.0849151	Rpl35a	AF
ENSMUSG00000027739.10;A5:chr3:51392001-51400777:51391533-51400777:+	-0.121557	0.0854146	Rab33b	A5
ENSMUSG00000113722.2;A5:chr12:104997084-104998219:104997084-104998334:-	0.159072	0.0854146	Snhg10	A5
ENSMUSG00000053286.12;A5:chr1:151304853-151309545:151304681-151309545:+	-0.170428	0.0854146	Trmt1l	A5
ENSMUSG00000048416.16;SE:chr3:67292031-67298311:67298355-67300225:+	0.4	0.0854146	Mlf1	SE
ENSMUSG00000024369.17;A5:chr17:35069650-35069887:35069564-35069887:+	-0.304976	0.0854146	Nelfe	A5
ENSMUSG00000031639.13;SE:chr8:45861772-45862833:45863027-45863490:-	0.378656	0.0854146	Tlr3	SE
ENSMUSG00000031639.13;SE:chr8:45861772-45862833:45863015-45863490:-	0.369751	0.0854146	Tlr3	SE
ENSMUSG00000053286.12;A3:chr1:151319077-151323977:151319077-151324005:+	0.182762	0.0854146	Trmt1l	A3
ENSMUSG00000028262.14;SE:chr3:144507943-144508693:144508860-144511437:-	-0.534813	0.0859141	Clca3a2	SE
ENSMUSG00000039834.18;SE:chr2:164741951-164742031:164742107-164742198:-	-0.198334	0.0859141	Zfp335	SE
ENSMUSG00000034390.17;AF:chr8:117983856:117984140-118103814:118075909:118076114-118103814:+	0.326022	0.0859141	Cmip	AF
ENSMUSG00000005553.15;A5:chr7:30419792-30419892:30419765-30419892:+	-0.629563	0.0864136	Atp4a	A5
ENSMUSG00000066839.13;A5:chr9:21995504-21996645:21995504-21996653:-	0.101668	0.0864136	Ecsit	A5
ENSMUSG00000072294.6;AF:chr14:100387231-100521693:100521920:100387231-100521967:100522115:-	0.159049	0.0864136	Klf12	AF
ENSMUSG00000066839.13;SE:chr9:21989561-21995319:21995504-21996645:-	0.126177	0.0864136	Ecsit	SE
ENSMUSG00000045284.10;A5:chrX:43877170-43877268:43877170-43877290:-	0.0903698	0.0864136	Dcaf12l1	A5
ENSMUSG00000024617.17;AF:chr18:61058704:61058912-61074359:61060021:61060098-61074359:+	-0.233002	0.0869131	Camk2a	AF
ENSMUSG00000032463.11;SE:chr9:98868565-98872968:98873024-98874154:+	0.158161	0.0869131	Faim	SE
ENSMUSG00000032402.13;AF:chr9:63575204-63658332:63658359:63575204-63664754:63665276:-	0.17996	0.0869131	Smad3	AF
ENSMUSG00000024112.17;SE:chr17:25596651-25596736:25596857-25597755:-	-0.170075	0.0869131	Cacna1h	SE
ENSMUSG00000050912.16;SE:chr9:7768341-7785212:7785327-7790843:+	0.2	0.0874126	Tmem123	SE
ENSMUSG00000053985.11;MX:chr7:29744233-29745164:29745264-29750770:29744233-29749865:29749928-29750770:-	0.211027	0.0874126	Zfp14	MX
ENSMUSG00000115867.2;AF:chr15:78901332-78907681:78907729:78901332-78909696:78909982:-	-0.233702	0.0874126	Gm17753	AF
ENSMUSG00000005575.17;A5:chr7:12770587-12771482:12770587-12771522:-	0.149825	0.0879121	Ube2m	A5
ENSMUSG00000044092.9;SE:chr5:139392327-139396588:139398102-139400028:+	-0.588575	0.0879121	C130050O18Rik	SE
ENSMUSG00000045160.15;A5:chr6:83326342-83328248:83326219-83328248:+	-0.176907	0.0879121	Bola3	A5
ENSMUSG00000073131.13;SE:chrX:70860546-70861249:70861313-70863674:+	-0.171375	0.0879121	Vma21	SE
ENSMUSG00000045160.15;AF:chr6:83326129:83326219-83328248:83326428:83326536-83328248:+	0.174517	0.0879121	Bola3	AF
ENSMUSG00000027900.16;SE:chr3:106455236-106456222:106456301-106459472:+	0.303526	0.0882451	Dram2	SE
ENSMUSG00000029636.12;MX:chr5:146392471-146397775:146397950-146403608:146392471-146402660:146402829-146403608:+	0.0683006	0.0884116	Wasf3	MX
ENSMUSG00000032091.16;SE:chr9:45085305-45086400:45086542-45086757:-	-0.543832	0.0884116	Tmprss4	SE
ENSMUSG00000022429.12;SE:chr15:79468580-79469063:79469177-79469299:-	-0.456729	0.0884116	Dmc1	SE
ENSMUSG00000036615.8;AF:chr3:54712888-54713173:54713187:54712888-54714620:54715212:-	-0.0909979	0.0889111	Rfxap	AF
ENSMUSG00000029910.15;AF:chr6:66512452:66512583-66512942:66512662:66512774-66512942:+	0.333885	0.0889111	Mad2l1	AF
ENSMUSG00000097303.3;SE:chr14:58236919-58239767:58239876-58240437:+	-0.43927	0.0894106	3110083C13Rik	SE
ENSMUSG00000031200.17;SE:chrX:74455128-74455241:74455392-74459621:-	-0.253764	0.0899101	Mtcp1	SE
ENSMUSG00000086425.8;A3:chr2:28011682-28011827:28011682-28011960:+	-0.245645	0.0899101	F730016J06Rik	A3
ENSMUSG00000021340.14;RI:chr13:25146610:25146637-25146721:25146860:+	-0.24943	0.0899101	Gpld1	RI
ENSMUSG00000061086.13;AL:chr11:104476597-104477911:104478035:104476597-104486190:104486579:+	-0.244242	0.0899101	Myl4	AL
ENSMUSG00000048546.9;AF:chr15:81742461-81742674:81742723:81742461-81742724:81742997:-	-0.384371	0.0899101	Tob2	AF
ENSMUSG00000021055.15;SE:chr12:76180717-76188109:76188247-76192018:-	0.2	0.0904096	Esr2	SE
ENSMUSG00000053898.13;SE:chr7:28530712-28530814:28530885-28531142:+	0.079213	0.0904096	Ech1	SE
ENSMUSG00000038765.15;A5:chr2:33454805-33455073:33454805-33455094:-	-0.265933	0.0904096	Lmx1b	A5
ENSMUSG00000066705.8;A3:chr9:45301345-45301932:45301345-45301935:+	0.0611892	0.0904096	Fxyd6	A3
ENSMUSG00000028032.14;SE:chr3:131270744-131273263:131273439-131285072:+	0.0955217	0.0905761	Papss1	SE
ENSMUSG00000045160.15;AF:chr6:83326198:83326342-83328248:83326428:83326536-83328248:+	-0.161509	0.0905761	Bola3	AF
ENSMUSG00000056698.12;SE:chr6:72572003-72573419:72573449-72575305:-	-0.187505	0.0909091	Elmod3	SE
ENSMUSG00000031657.17;A5:chr8:88864785-88864903:88864651-88864903:+	-0.134797	0.0909091	Heatr3	A5
ENSMUSG00000025102.15;A5:chr7:81438324-81439000:81438324-81439176:-	-0.233886	0.0911588	3110040N11Rik	A5
ENSMUSG00000025102.15;A5:chr7:81438324-81439103:81438324-81439176:-	-0.297749	0.0911588	3110040N11Rik	A5
ENSMUSG00000052563.14;A3:chr11:51544698-51544819:51544698-51544838:+	-0.372448	0.0914086	D930048N14Rik	A3
ENSMUSG00000026437.12;SE:chr1:132043690-132044185:132044227-132044334:-	-0.116833	0.0914086	Cdk18	SE
ENSMUSG00000047246.8;A3:chr13:23769953-23804899:23769949-23804899:-	-0.402733	0.0914086	H2bc6	A3
ENSMUSG00000071042.13;AF:chr17:75742921:75743163-75798753:75772567:75772655-75798753:+	0.241775	0.0919081	Rasgrp3	AF
ENSMUSG00000006411.13;SE:chr1:171213306-171213728:171213802-171214149:+	-0.31797	0.0919081	Nectin4	SE
ENSMUSG00000071042.13;SE:chr17:75743163-75795812:75795944-75798753:+	-0.283961	0.0919081	Rasgrp3	SE
ENSMUSG00000021773.12;RI:chr14:21897941:21897995-21898070:21898188:-	0.16866	0.0919081	Comtd1	RI
ENSMUSG00000089945.14;SE:chr4:57689544-57698490:57698588-57757601:+	0.317764	0.0919081	Pakap	SE
ENSMUSG00000002679.15;AF:chr12:81638187-81640655:81640723:81638187-81641714:81641780:-	0.183595	0.0919081	Med6	AF
ENSMUSG00000071342.6;SE:chr12:40227227-40230645:40230773-40235288:-	0.517041	0.0924076	Lsmem1	SE
ENSMUSG00000067714.14;AF:chr6:125044883:125044939-125058100:125048240:125048361-125058100:+	0.533695	0.0924076	Lpar5	AF
ENSMUSG00000002326.7;A5:chr14:55909949-55910163:55909841-55910163:+	-0.119696	0.0924076	Gmpr2	A5
ENSMUSG00000044252.19;AF:chr18:12974403-12987472:12987516:12974403-12993042:12993308:-	0.403865	0.0924076	Osbpl1a	AF
ENSMUSG00000044252.19;AF:chr18:12974403-12987472:12987516:12974403-12994181:12994262:-	0.387654	0.0924076	Osbpl1a	AF
ENSMUSG00000044252.19;AF:chr18:12974403-12987472:12987516:12974403-12995164:12995297:-	0.394132	0.0924076	Osbpl1a	AF
ENSMUSG00000059820.15;A5:chr9:50526859-50527958:50526859-50528528:-	0.145721	0.0924076	Nkapd1	A5
ENSMUSG00000044252.19;AF:chr18:12974403-12987472:12987516:12974403-12995164:12995480:-	0.249048	0.0924076	Osbpl1a	AF
ENSMUSG00000059824.13;SE:chr7:45355186-45356030:45356440-45357684:+	0.0624356	0.0924076	Dbp	SE
ENSMUSG00000059824.13;SE:chr7:45355186-45356030:45356140-45357684:+	0.165568	0.0924076	Dbp	SE
ENSMUSG00000059824.13;A5:chr7:45356440-45357684:45356140-45357684:+	-0.0937198	0.0924076	Dbp	A5
ENSMUSG00000037542.14;RI:chr10:21256729:21256876-21258191:21258346:+	0.481288	0.0929071	Aldh8a1	RI
ENSMUSG00000023039.18;RI:chr15:101311850:101312061-101314102:101314162:+	-0.2	0.0929071	Krt7	RI
ENSMUSG00000031584.17;AF:chr8:34142551:34142598-34159181:34143266:34143807-34159181:+	-0.184732	0.0929071	Gsr	AF
ENSMUSG00000042804.14;A3:chr4:152367012-152367315:152367012-152367384:+	-0.109376	0.0929071	Gpr153	A3
ENSMUSG00000030428.17;AF:chr7:4125148:4125654-4127619:4127488:4127519-4127619:+	0.294571	0.0934066	Ttyh1	AF
ENSMUSG00000054484.15;A3:chr2:120817188-120817317:120817188-120817397:+	-0.115371	0.0934066	Tmem62	A3
ENSMUSG00000030428.17;AL:chr7:4136737-4136865:4137238:4136737-4137350:4138406:+	-0.294571	0.0934066	Ttyh1	AL
ENSMUSG00000024992.14;SE:chr19:38166769-38168454:38168528-38168619:+	-0.526247	0.0934066	Pde6c	SE
ENSMUSG00000003382.19;A3:chr3:87432966-87434565:87432966-87434568:+	-0.131614	0.0934066	Etv3	A3
ENSMUSG00000070327.15;A3:chr11:119307470-119308900:119307470-119308903:+	-0.4	0.0939061	Rnf213	A3
ENSMUSG00000031266.8;AF:chrX:133497198-133500957:133501049:133497198-133501487:133501874:-	0.243996	0.0939061	Gla	AF
ENSMUSG00000016344.15;A3:chr2:180829247-180829343:180829247-180829458:+	0.0677739	0.0939061	Ppdpf	A3
ENSMUSG00000029910.15;AF:chr6:66512374:66512583-66512942:66512662:66512774-66512942:+	0.389083	0.0939061	Mad2l1	AF
ENSMUSG00000016344.15;RI:chr2:180829343:180829529-180829602:180829679:+	-0.107414	0.0939061	Ppdpf	RI
ENSMUSG00000074577.10;A3:chr2:167831725-167833095:167831642-167833095:-	-0.340044	0.0939061	Ripor3	A3
ENSMUSG00000039814.16;A5:chr8:18998758-19000552:18998758-19000892:-	-0.2	0.0939061	Xkr5	A5
ENSMUSG00000003308.16;AF:chr9:21149052-21150089:21150367:21149052-21150372:21150628:-	0.208462	0.0939061	Keap1	AF
ENSMUSG00000039814.16;SE:chr8:18992145-18995670:18995795-18998575:-	0.2	0.0939061	Xkr5	SE
ENSMUSG00000020415.17;A5:chr11:43316508-43317001:43316508-43317016:-	-0.2	0.0939061	Pttg1	A5
ENSMUSG00000056698.12;SE:chr6:72573449-72574607:72574628-72575305:-	0.136994	0.0944056	Elmod3	SE
ENSMUSG00000098975.8;SE:chr14:69822347-69826731:69826883-69828712:-	-0.178053	0.0944056	Gm27177	SE
ENSMUSG00000007908.15;SE:chr9:75963841-75979909:75980004-75981950:+	-0.203626	0.0944056	Hmgcll1	SE
ENSMUSG00000024369.17;A5:chr17:35069650-35069887:35069438-35069887:+	-0.19616	0.0944056	Nelfe	A5
ENSMUSG00000036980.14;A5:chr5:138182809-138185346:138182809-138185432:-	0.225886	0.0944056	Taf6	A5
ENSMUSG00000036980.14;AF:chr5:138182809-138185432:138185488:138182809-138185653:138185713:-	-0.286912	0.0944056	Taf6	AF
ENSMUSG00000029524.17;AF:chr5:115621177-115622112:115622356:115621177-115622391:115622425:-	0.411662	0.0949051	Sirt4	AF
ENSMUSG00000029524.17;AF:chr5:115621177-115622112:115622356:115621177-115622391:115622784:-	0.400279	0.0949051	Sirt4	AF
ENSMUSG00000035769.10;SE:chr9:119188380-119190180:119190249-119193563:+	0.333389	0.0949051	Xylb	SE
ENSMUSG00000030562.18;A3:chr7:86896791-86944992:86896791-86944996:+	0.506959	0.0954046	Nox4	A3
ENSMUSG00000029168.15;A5:chr5:30869513-30902566:30869346-30902566:+	0.125541	0.0954046	Dpysl5	A5
ENSMUSG00000079434.9;RI:chr1:87522272:87522339-87522600:87522811:+	0.215368	0.0954046	Neu2	RI
ENSMUSG00000025735.14;SE:chr17:26055167-26055385:26055546-26055962:-	-0.130082	0.0959041	Rhbdl1	SE
ENSMUSG00000025735.14;SE:chr17:26055167-26055373:26055546-26055962:-	-0.175529	0.0959041	Rhbdl1	SE
ENSMUSG00000044991.11;AF:chr2:132528851:132528901-132533870:132532077:132532148-132533870:+	-0.379942	0.0959041	Shld1	AF
ENSMUSG00000118662.2;RI:chr5:124736812:124737019-124737198:124737305:+	-0.118976	0.0959041	Tctn2	RI
ENSMUSG00000044991.11;AF:chr2:132532077:132532148-132533870:132532203:132532648-132533870:+	0.314095	0.0959041	Shld1	AF
ENSMUSG00000036620.15;AF:chr11:50101717:50101857-50121507:50116162:50116566-50121507:+	-0.112719	0.0959041	Mgat4b	AF
ENSMUSG00000039232.13;SE:chr10:12817727-12819896:12820030-12839744:-	-0.2	0.0959041	Stx11	SE
ENSMUSG00000049577.16;SE:chr8:123061766-123061852:123061998-123062252:+	0.138295	0.0959041	Zfpm1	SE
ENSMUSG00000049577.16;A3:chr8:123061998-123062171:123061998-123062252:+	-0.105124	0.0959041	Zfpm1	A3
ENSMUSG00000024132.7;A3:chr17:24645913-24652107:24645913-24652116:+	0.170592	0.0959041	Eci1	A3
ENSMUSG00000024381.17;SE:chr18:32558020-32564724:32564795-32565036:+	0.15993	0.0959041	Bin1	SE
ENSMUSG00000057236.11;AF:chr4:129228437-129228718:129228876:129228437-129229011:129229163:-	-0.0656621	0.0964036	Rbbp4	AF
ENSMUSG00000026395.17;SE:chr1:138043380-138044692:138044763-138054041:-	0.4	0.0964036	Ptprc	SE
ENSMUSG00000006378.16;AF:chr15:78915074:78915320-78918131:78917698:78917711-78918131:+	0.152361	0.0964036	Gcat	AF
ENSMUSG00000043372.13;A5:chr11:103024283-103024861:103024248-103024861:+	-0.155064	0.0964036	Hexim2	A5
ENSMUSG00000015889.9;SE:chr10:93316648-93318112:93318194-93318824:+	-0.0821344	0.0964036	Lta4h	SE
ENSMUSG00000071708.12;AF:chrX:156253104-156274288:156274368:156253104-156274901:156275040:-	-0.152969	0.0965701	Sms	AF
ENSMUSG00000071708.12;AF:chrX:156253104-156274288:156274368:156253104-156274901:156275283:-	-0.0924485	0.0965701	Sms	AF
ENSMUSG00000071708.12;AF:chrX:156253104-156274288:156274368:156253104-156274901:156275062:-	-0.163399	0.0965701	Sms	AF
ENSMUSG00000038451.14;AF:chr6:124785624:124785742-124786190:124785869:124785993-124786190:+	-0.259769	0.0969031	Spsb2	AF
ENSMUSG00000051984.14;SE:chr19:44524692-44531705:44531828-44532140:-	0.2	0.0969031	Sec31b	SE
ENSMUSG00000028523.15;AF:chr4:102843576:102843783-102849692:102845770:102845870-102849692:+	-0.459479	0.0969031	Dynlt5	AF
ENSMUSG00000024331.12;SE:chr18:20181451-20181840:20181874-20183063:-	0.476057	0.0969031	Dsc2	SE
ENSMUSG00000067916.10;A5:chr4:147249866-147260304:147249843-147260304:+	-0.233701	0.0969031	Zfp991	A5
ENSMUSG00000024331.12;SE:chr18:20165460-20165547:20165592-20166119:-	0.476057	0.0969031	Dsc2	SE
ENSMUSG00000039257.12;MX:chr7:40549612-40550200:40550319-40551854:40549612-40550674:40550703-40551854:+	-0.0841597	0.0974026	Vstm2b	MX
ENSMUSG00000078870.10;AL:chr2:176875246:176875809-176887229:176885150:176886071-176887229:-	0.16438	0.0974026	Gm14410	AL
ENSMUSG00000024414.14;A3:chr11:94544667-94547234:94544667-94547313:+	0.0651297	0.0974026	Mrpl27	A3
ENSMUSG00000005045.17;AF:chr4:152423344:152423487-152432393:152426052:152426117-152432393:+	-0.130082	0.0979021	Chd5	AF
ENSMUSG00000028393.11;A5:chr4:62432497-62438032:62432497-62438097:-	-0.143599	0.0979021	Alad	A5
ENSMUSG00000029553.11;SE:chr6:16835348-16840468:16840543-16844194:-	-0.4	0.0979021	Tfec	SE
ENSMUSG00000097503.3;A3:chr1:169797144-169798019:169797144-169798039:+	-0.4	0.0979021	3110045C21Rik	A3
ENSMUSG00000080268.5;A5:chr19:5091639-5095921:5091518-5095921:+	0.136585	0.0979021	Brms1	A5
ENSMUSG00000035517.18;AF:chr4:45965334:45965476-45987462:45972233:45972436-45987462:+	-0.237741	0.0979021	Tdrd7	AF
ENSMUSG00000097929.10;AF:chr12:105302853:105303216-105303489:105303252:105303367-105303489:+	0.182647	0.0979021	Tunar	AF
ENSMUSG00000035517.18;AF:chr4:45972233:45972436-45987462:45972834:45972932-45987462:+	0.299171	0.0979021	Tdrd7	AF
ENSMUSG00000030247.10;A3:chr6:142512231-142515732:142512197-142515732:-	0.25932	0.0979021	Kcnj8	A3
ENSMUSG00000025940.7;A3:chr1:16735729-16737889:16735729-16737892:+	-0.140993	0.0979021	Tmem70	A3
ENSMUSG00000005045.17;AF:chr4:152423108:152423487-152432393:152426052:152426117-152432393:+	-0.225829	0.0979021	Chd5	AF
ENSMUSG00000038070.16;A3:chr4:84968373-84981415:84968373-84981418:+	-0.250862	0.0979021	Cntln	A3
ENSMUSG00000035478.15;A5:chr10:80231429-80234956:80231429-80235052:-	0.104056	0.0981518	Mbd3	A5
ENSMUSG00000035478.15;RI:chr10:80228373:80228852-80228929:80229114:-	0.101484	0.0981518	Mbd3	RI
ENSMUSG00000049764.9;SE:chr10:75868583-75868787:75868909-75874068:+	-0.163965	0.0984016	Zfp280b	SE
ENSMUSG00000020936.9;SE:chr11:102919528-102933994:102934102-102937205:+	-0.0623384	0.0984016	Nmt1	SE
ENSMUSG00000024989.16;A3:chr19:38060338-38061746:38060338-38061749:+	-0.486128	0.0984016	Cep55	A3
ENSMUSG00000030869.12;AF:chr7:121695954-121700451:121700570:121695954-121700878:121701074:-	-0.36193	0.0986513	Ndufab1	AF
ENSMUSG00000030869.12;AF:chr7:121695954-121700451:121700570:121695954-121700878:121700929:-	-0.323853	0.0986513	Ndufab1	AF
ENSMUSG00000030869.12;AF:chr7:121695954-121700451:121700570:121695954-121700878:121701051:-	-0.268819	0.0986513	Ndufab1	AF
ENSMUSG00000030869.12;AF:chr7:121695954-121700451:121700570:121695954-121700878:121700959:-	-0.444042	0.0986513	Ndufab1	AF
ENSMUSG00000030869.12;AL:chr7:121692348:121692927-121695832:121693255:121693272-121695832:-	0.323853	0.0986513	Ndufab1	AL
ENSMUSG00000030869.12;AF:chr7:121695954-121700451:121700570:121695954-121700878:121701109:-	-0.354953	0.0986513	Ndufab1	AF
ENSMUSG00000028843.9;SE:chr4:133855117-133855229:133855396-133855927:-	-0.0622467	0.0989011	Sh3bgrl3	SE
ENSMUSG00000031142.18;SE:chrX:7493152-7493927:7493947-7494143:+	0.4	0.0989011	Cacna1f	SE
ENSMUSG00000041845.12;A5:chr19:4476284-4476608:4476284-4476655:-	-0.46231	0.0989011	Rhod	A5
ENSMUSG00000034908.17;A3:chr9:45850818-45852599:45850805-45852599:-	0.247664	0.0989011	Sidt2	A3
ENSMUSG00000031142.18;RI:chrX:7486282:7486447-7486596:7486725:+	0.4	0.0989011	Cacna1f	RI
ENSMUSG00000031142.18;RI:chrX:7480036:7480226-7480455:7480547:+	0.348802	0.0989011	Cacna1f	RI
ENSMUSG00000031142.18;RI:chrX:7477050:7477202-7477781:7477977:+	-0.0660268	0.0989011	Cacna1f	RI
ENSMUSG00000048905.6;A5:chr17:29124469-29124614:29124469-29124665:-	-0.189587	0.0989011	Bnip5	A5
ENSMUSG00000031142.18;RI:chrX:7476122:7476227-7476442:7476581:+	0.348802	0.0989011	Cacna1f	RI
ENSMUSG00000035351.17;AF:chr10:87982854:87982934-87984024:87982939:87983031-87984024:+	-0.38678	0.0989011	Nup37	AF
ENSMUSG00000073795.12;RI:chr7:139557947:139558058-139558460:139558636:-	-0.491334	0.0994006	Spef1l	RI
ENSMUSG00000003779.17;RI:chr18:34761728:34761839-34761938:34762006:+	0.4	0.0994006	Kif20a	RI
ENSMUSG00000020227.11;A5:chr10:119982534-120000946:119982534-120000998:-	0.494064	0.0994006	Irak3	A5
ENSMUSG00000018559.17;RI:chr11:69875080:69875146-69875242:69875360:+	-0.0536767	0.0994006	Ctdnep1	RI
ENSMUSG00000003779.17;RI:chr18:34761438:34761475-34761558:34761632:+	-0.4	0.0994006	Kif20a	RI
ENSMUSG00000018559.17;AF:chr11:69871982:69872411-69875080:69874546:69874594-69875080:+	-0.0662654	0.0994006	Ctdnep1	AF
ENSMUSG00000013646.18;A5:chr11:58221628-58222080:58221618-58222080:+	0.128564	0.0996503	Sh3bp5l	A5
ENSMUSG00000013646.18;AF:chr11:58221576:58221618-58222080:58221869:58221941-58222080:+	-0.0989141	0.0996503	Sh3bp5l	AF
ENSMUSG00000021040.16;A3:chr12:87494392-87496063:87494392-87496070:+	-0.062722	0.0999001	Slirp	A3
ENSMUSG00000041669.16;SE:chr12:103163610-103166003:103166173-103168908:-	0.281937	0.0999001	Prima1	SE
ENSMUSG00000021040.16;A5:chr12:87494392-87496063:87494368-87496063:+	0.140743	0.0999001	Slirp	A5

## Sheet: SOD1-female
ID	dPSI	p-val	gene	type
ENSMUSG00000030007.9;SE:chr6:85439179-85441762:85441926-85442882:+	0.425684	0	Cct7	SE
ENSMUSG00000028785.14;SE:chr4:129012555-129013943:129013993-129015363:-	0.378955	0	Hpca	SE
ENSMUSG00000089996.7;AF:chrX:135857588-135858648:135858774:135857588-135876147:135876246:-	0.578168	0.0034965	Tmsb15b2	AF
ENSMUSG00000032011.6;A3:chr9:43957315-43957855:43957315-43957919:+	0.231683	0.003996	Thy1	A3
ENSMUSG00000026576.13;AF:chr1:164270919-164271175:164271288:164270919-164281058:164281346:-	-0.161683	0.00649351	Atp1b1	AF
ENSMUSG00000032532.8;AF:chr9:121319267-121322531:121322630:121319267-121323383:121323906:-	-0.392299	0.00699301	Cck	AF
ENSMUSG00000024576.15;AL:chr18:61713558-61715107:61715189:61713558-61720497:61721375:+	0.569711	0.00749251	Csnk1a1	AL
ENSMUSG00000024576.15;AL:chr18:61713558-61715107:61715189:61713558-61720497:61721253:+	0.326908	0.00749251	Csnk1a1	AL
ENSMUSG00000050608.12;AF:chr4:138833214-138838528:138838554:138833214-138858233:138858424:-	0.54228	0.00749251	Micos10	AF
ENSMUSG00000041650.16;A5:chr14:122951561-122975314:122951537-122975314:+	-0.440889	0.00899101	Pcca	A5
ENSMUSG00000020415.17;A5:chr11:43316508-43317016:43316508-43317028:-	-0.355084	0.00999001	Pttg1	A5
ENSMUSG00000050608.12;AF:chr4:138833214-138838528:138838554:138833214-138858099:138858305:-	0.238918	0.0104895	Micos10	AF
ENSMUSG00000024608.12;AF:chr18:60907753:60907853-60909473:60908788:60908814-60909473:+	-0.23568	0.010989	Rps14	AF
ENSMUSG00000024608.12;A5:chr18:60907853-60909473:60907758-60909473:+	-0.271506	0.010989	Rps14	A5
ENSMUSG00000030007.9;MX:chr6:85436250-85436924:85437030-85438490:85436250-85438069:85438152-85438490:+	0.268275	0.0112388	Cct7	MX
ENSMUSG00000028967.11;AF:chr4:150938376:150938562-150949532:150939530:150939728-150949532:+	-0.341943	0.0114885	Errfi1	AF
ENSMUSG00000028785.14;SE:chr4:129015100-129015363:129015460-129015628:-	0.244559	0.011988	Hpca	SE
ENSMUSG00000064326.14;SE:chr12:112611518-112613272:112613466-112614259:+	-0.331243	0.011988	Siva1	SE
ENSMUSG00000028785.14;MX:chr4:129012555-129013943:129013993-129015363:129012555-129015015:129015100-129015363:-	0.239394	0.011988	Hpca	MX
ENSMUSG00000028266.18;AF:chr3:143907812-143908009:143908157:143907812-143908554:143908724:-	-0.310965	0.011988	Lmo4	AF
ENSMUSG00000029910.15;AF:chr6:66512452:66512583-66512942:66512662:66512774-66512942:+	-0.528761	0.0124875	Mad2l1	AF
ENSMUSG00000001424.15;AF:chr6:28764689:28764788-28795828:28776547:28776602-28795828:+	-0.70885	0.0124875	Snd1	AF
ENSMUSG00000029910.15;AF:chr6:66512374:66512583-66512942:66512662:66512774-66512942:+	-0.582397	0.0124875	Mad2l1	AF
ENSMUSG00000033065.15;A3:chr15:97990546-98010002:97990546-98010035:+	-0.427912	0.0134865	Pfkm	A3
ENSMUSG00000109336.2;SE:chr7:28107003-28107361:28107600-28113297:-	-0.287026	0.014985	Samd4b	SE
ENSMUSG00000109336.2;SE:chr7:28107003-28107361:28107448-28113297:-	-0.377888	0.014985	Samd4b	SE
ENSMUSG00000005580.12;RI:chr16:4235717:4236836-4237060:4237452:-	0.479258	0.014985	Adcy9	RI
ENSMUSG00000054034.11;AF:chrX:135103201-135104263:135104386:135103201-135104387:135104481:-	-0.213939	0.014985	Tceal5	AF
ENSMUSG00000054034.11;AF:chrX:135103201-135104263:135104386:135103201-135104516:135104625:-	-0.161775	0.014985	Tceal5	AF
ENSMUSG00000032598.9;SE:chr9:108689168-108689418:108689908-108691148:+	0.212912	0.014985	Nckipsd	SE
ENSMUSG00000006782.17;AF:chr11:100465730:100465894-100467062:100465938:100466044-100467062:+	-0.175423	0.015984	Cnp	AF
ENSMUSG00000037855.16;AF:chr10:67733444-67734765:67734837:67733444-67737035:67737167:-	0.141407	0.0164835	Zfp365	AF
ENSMUSG00000024309.16;A5:chr17:34158792-34158998:34158792-34159271:-	-0.138926	0.0164835	Pfdn6	A5
ENSMUSG00000003873.12;SE:chr7:45114748-45115401:45115547-45115644:-	-0.24879	0.0164835	Bax	SE
ENSMUSG00000037279.14;AF:chr2:144173041-144173222:144173615:144173041-144173681:144174066:-	-0.425468	0.016983	Ovol2	AF
ENSMUSG00000032330.8;AF:chr9:79665861-79666432:79666533:79665861-79666922:79667160:-	0.139583	0.016983	Cox7a2	AF
ENSMUSG00000055652.15;A5:chr7:75498232-75515085:75498221-75515085:+	-0.539689	0.017982	Klhl25	A5
ENSMUSG00000029649.11;SE:chr5:147806323-147809376:147809469-147812274:+	0.124434	0.017982	Pomp	SE
ENSMUSG00000018572.11;AF:chr11:69886702:69886879-69888423:69887783:69887877-69888423:+	0.703448	0.018648	Phf23	AF
ENSMUSG00000018572.11;AF:chr11:69887214:69887335-69888423:69887783:69887877-69888423:+	0.826222	0.018648	Phf23	AF
ENSMUSG00000018572.11;AF:chr11:69886603:69886879-69888423:69887783:69887877-69888423:+	0.554418	0.018648	Phf23	AF
ENSMUSG00000030007.9;SE:chr6:85437030-85438027:85438152-85438490:+	-0.138398	0.0194805	Cct7	SE
ENSMUSG00000062691.11;A5:chr17:79224122-79225786:79223954-79225786:+	-0.303355	0.0194805	Cebpzos	A5
ENSMUSG00000032855.7;SE:chr17:24810455-24810812:24810951-24811585:+	0.273618	0.01998	Pkd1	SE
ENSMUSG00000039018.16;AF:chr7:139717477:139717686-139718232:139717876:139717966-139718232:+	-0.299224	0.01998	Mtg1	AF
ENSMUSG00000052337.16;SE:chr6:71848542-71849778:71849907-71851301:+	-0.418676	0.01998	Immt	SE
ENSMUSG00000029713.16;AF:chr5:137528698-137528957:137529559:137528698-137531401:137531559:-	0.383566	0.020979	Gnb2	AF
ENSMUSG00000019039.15;A3:chr9:108449660-108449724:108449660-108449750:+	0.224327	0.020979	Dalrd3	A3
ENSMUSG00000063018.7;AF:chrX:7278771-7278924:7279064:7278771-7289118:7289227:-	0.304137	0.0217283	2010204K13Rik	AF
ENSMUSG00000063018.7;AF:chrX:7278771-7278924:7279064:7278771-7287167:7287324:-	0.305307	0.0217283	2010204K13Rik	AF
ENSMUSG00000004980.17;SE:chr6:51444275-51444371:51444406-51446651:-	-0.193827	0.021978	Hnrnpa2b1	SE
ENSMUSG00000021951.8;AF:chr14:57803541-57807320:57807386:57803541-57809000:57809069:-	-0.159762	0.021978	Eef1akmt1	AF
ENSMUSG00000025381.4;AF:chr10:128158414:128158587-128159199:128158716:128158931-128159199:+	-0.645932	0.0227273	Cnpy2	AF
ENSMUSG00000025381.4;AF:chr10:128158328:128158644-128159199:128158716:128158931-128159199:+	-0.400181	0.0227273	Cnpy2	AF
ENSMUSG00000031137.18;AF:chrX:58177310-58178503:58178574:58177310-58211373:58211524:-	0.42795	0.023976	Fgf13	AF
ENSMUSG00000013973.13;AF:chr1:171157654:171157719-171165820:171158994:171159166-171165820:+	-0.39165	0.024975	Dedd	AF
ENSMUSG00000003037.17;A5:chr8:72915326-72922271:72915256-72922271:+	0.190509	0.024975	Rab8a	A5
ENSMUSG00000087651.4;A3:chr10:83594077-83595457:83594077-83595462:+	0.218009	0.0254745	1500009L16Rik	A3
ENSMUSG00000096458.8;A5:chr12:102709653-102709758:102709653-102709802:-	-0.238004	0.025974	Moap1	A5
ENSMUSG00000022452.17;AF:chr15:82230215:82230421-82232101:82231421:82231546-82232101:+	0.238959	0.0260989	Smdt1	AF
ENSMUSG00000022452.17;AF:chr15:82223160:82223286-82232101:82231421:82231546-82232101:+	0.252468	0.0260989	Smdt1	AF
ENSMUSG00000022452.17;AF:chr15:82230278:82230470-82232101:82231421:82231546-82232101:+	0.202878	0.0260989	Smdt1	AF
ENSMUSG00000022452.17;AF:chr15:82230155:82230470-82232101:82231421:82231546-82232101:+	0.191868	0.0260989	Smdt1	AF
ENSMUSG00000078570.11;A5:chr4:124744226-124744315:124744226-124744373:-	-0.389328	0.0262238	1110065P20Rik	A5
ENSMUSG00000078570.11;A5:chr4:124744226-124744373:124744226-124744442:-	0.244958	0.0262238	1110065P20Rik	A5
ENSMUSG00000022186.15;SE:chr15:4172354-4175283:4175358-4177047:+	0.120988	0.026973	Oxct1	SE
ENSMUSG00000031137.18;AF:chrX:58177310-58179237:58179796:58177310-58211373:58211524:-	0.185921	0.026973	Fgf13	AF
ENSMUSG00000047881.15;SE:chr5:64095376-64097012:64097105-64125989:-	-0.512738	0.027972	Rell1	SE
ENSMUSG00000029713.16;AF:chr5:137528698-137528957:137529161:137528698-137531401:137531559:-	0.405121	0.027972	Gnb2	AF
ENSMUSG00000029713.16;SE:chr5:137528698-137528957:137529102-137531401:-	0.374762	0.027972	Gnb2	SE
ENSMUSG00000025381.4;AF:chr10:128158383:128158644-128159199:128158716:128158931-128159199:+	-0.518998	0.027972	Cnpy2	AF
ENSMUSG00000025381.4;AF:chr10:128158337:128158399-128159199:128158716:128158931-128159199:+	-0.191685	0.027972	Cnpy2	AF
ENSMUSG00000029659.17;AF:chr5:149335214:149335720-149345599:149337305:149337548-149345599:+	0.266543	0.0284715	Medag	AF
ENSMUSG00000028785.14;SE:chr4:129012555-129015015:129015100-129015363:-	0.158416	0.0284715	Hpca	SE
ENSMUSG00000019080.9;A3:chr15:76587383-76587463:76587383-76587477:+	0.347139	0.02997	Mfsd3	A3
ENSMUSG00000070284.11;A5:chr9:107926619-107926711:107926560-107926711:+	0.412937	0.02997	Gmppb	A5
ENSMUSG00000062691.11;AF:chr17:79223929:79223954-79225786:79224129:79224489-79225786:+	0.429487	0.02997	Cebpzos	AF
ENSMUSG00000036882.8;AF:chr7:30232457-30233528:30233605:30232457-30234351:30234485:-	-0.42672	0.02997	Arhgap33	AF
ENSMUSG00000016194.15;AF:chr1:192924596-192925702:192925869:192924596-192946256:192946383:-	0.252878	0.02997	Hsd11b1	AF
ENSMUSG00000032579.15;A5:chr9:107206631-107207909:107206631-107207972:-	0.335354	0.02997	Hemk1	A5
ENSMUSG00000024608.12;AF:chr18:60907753:60907853-60909473:60908301:60908389-60909473:+	-0.158933	0.0311355	Rps14	AF
ENSMUSG00000028785.14;AF:chr4:129012555-129015015:129015084:129012555-129015363:129015533:-	0.130132	0.0311688	Hpca	AF
ENSMUSG00000031605.9;AF:chr8:65287220-65294797:65294849:65287220-65302285:65302669:-	-0.124551	0.0314685	Klhl2	AF
ENSMUSG00000022956.12;AF:chr16:91727292-91728024:91728162:91727292-91728408:91728434:-	0.283789	0.0314685	Atp5o	AF
ENSMUSG00000022956.12;AF:chr16:91727292-91728024:91728162:91727292-91728408:91728439:-	0.385363	0.0314685	Atp5o	AF
ENSMUSG00000031605.9;AF:chr8:65287220-65294797:65294849:65287220-65302285:65302576:-	-0.19729	0.0314685	Klhl2	AF
ENSMUSG00000032883.16;AF:chr1:78635600:78635820-78659310:78648610:78648647-78659310:+	0.284892	0.031968	Acsl3	AF
ENSMUSG00000018572.11;AF:chr11:69887214:69887335-69888423:69887817:69887885-69888423:+	0.392747	0.031968	Phf23	AF
ENSMUSG00000047044.8;A3:chr19:18691023-18694583:18691023-18694586:+	0.178049	0.031968	D030056L22Rik	A3
ENSMUSG00000063524.14;AF:chr4:150321697:150321797-150323930:150322157:150322290-150323930:+	0.334498	0.0324675	Eno1	AF
ENSMUSG00000038587.11;AF:chr10:4284545:4284709-4303142:4297768:4297907-4303142:+	-0.4	0.032967	Akap12	AF
ENSMUSG00000032011.6;AF:chr9:43954681:43954773-43957254:43955077:43955150-43957254:+	0.105884	0.0333	Thy1	AF
ENSMUSG00000032011.6;A3:chr9:43957315-43957911:43957315-43957919:+	0.0937749	0.0333	Thy1	A3
ENSMUSG00000030216.13;SE:chr6:136795029-136797505:136797696-136798175:-	-0.226796	0.033966	Wbp11	SE
ENSMUSG00000028266.18;AF:chr3:143907812-143908554:143908724:143907812-143910581:143910981:-	0.186344	0.033966	Lmo4	AF
ENSMUSG00000022416.16;A3:chr15:80274049-80275026:80274049-80275066:+	-0.264149	0.033966	Cacna1i	A3
ENSMUSG00000022416.16;A3:chr15:80274049-80274945:80274049-80275066:+	-0.402385	0.033966	Cacna1i	A3
ENSMUSG00000028149.13;AF:chr3:138756349-138780402:138780559:138756349-138780797:138780962:-	-0.222552	0.034965	Rap1gds1	AF
ENSMUSG00000028149.13;AF:chr3:138756349-138780402:138780559:138756349-138780797:138780898:-	-0.355374	0.034965	Rap1gds1	AF
ENSMUSG00000032470.18;AF:chr9:99293655-99302133:99302205:99293655-99307830:99307949:-	-0.35169	0.034965	Mras	AF
ENSMUSG00000057367.13;AF:chr9:7835380-7836696:7836806:7835380-7836991:7837058:-	0.295454	0.0354645	Birc2	AF
ENSMUSG00000050705.16;AF:chr17:36206964-36207872:36208012:36206964-36208083:36208323:-	-0.248492	0.035964	2310061I04Rik	AF
ENSMUSG00000040811.16;A5:chr7:18915210-18915634:18915148-18915634:+	-0.193993	0.035964	Eml2	A5
ENSMUSG00000040811.16;AF:chr7:18915141:18915210-18915634:18915257:18915473-18915634:+	-0.354207	0.035964	Eml2	AF
ENSMUSG00000067274.11;A3:chr5:115697947-115698778:115697947-115698800:+	0.0581025	0.0364635	Rplp0	A3
ENSMUSG00000049775.17;A5:chrX:165991047-165992004:165991047-165992102:-	0.13405	0.0374625	Tmsb4x	A5
ENSMUSG00000045917.18;A3:chr4:63477194-63479119:63477194-63479149:+	-0.469021	0.0374625	Tmem268	A3
ENSMUSG00000028062.16;SE:chr3:88458092-88459662:88459824-88460037:-	-0.181943	0.037962	Lamtor2	SE
ENSMUSG00000066839.13;A5:chr9:21995504-21996645:21995504-21996653:-	-0.205455	0.037962	Ecsit	A5
ENSMUSG00000028062.16;A5:chr3:88459824-88460037:88459824-88460103:-	-0.10822	0.037962	Lamtor2	A5
ENSMUSG00000031631.16;A5:chr8:46616900-46622596:46616786-46622596:+	-0.745691	0.038961	Cfap97	A5
ENSMUSG00000042675.16;A3:chr7:126376275-126376943:126376275-126377042:+	0.163454	0.03996	Ypel3	A3
ENSMUSG00000003308.16;AF:chr9:21149052-21150089:21150367:21149052-21150372:21150628:-	0.279899	0.03996	Keap1	AF
ENSMUSG00000031840.15;A3:chr8:71207517-71208503:71207517-71208633:+	0.12342	0.0404595	Rab3a	A3
ENSMUSG00000055707.14;A3:chr8:70905669-70908116:70905503-70908116:-	-0.28949	0.0407925	Klhl26	A3
ENSMUSG00000055707.14;AF:chr8:70908298-70928457:70928548:70908298-70929500:70929600:-	-0.45146	0.0407925	Klhl26	AF
ENSMUSG00000055707.14;A3:chr8:70905567-70908116:70905503-70908116:-	-0.506901	0.0407925	Klhl26	A3
ENSMUSG00000012405.17;AF:chr14:4198305:4198477-4199236:4198629:4198737-4199236:+	0.137152	0.040959	Rpl15	AF
ENSMUSG00000012405.17;AF:chr14:4198305:4198477-4199236:4198726:4198851-4199236:+	0.201157	0.040959	Rpl15	AF
ENSMUSG00000019158.10;A3:chr7:16187095-16187982:16187095-16188046:+	-0.109257	0.040959	Tmem160	A3
ENSMUSG00000012405.17;AF:chr14:4198305:4198477-4199236:4198667:4198873-4199236:+	0.142177	0.040959	Rpl15	AF
ENSMUSG00000053119.12;MX:chr6:71521017-71529383:71529443-71551099:71521017-71537881:71538060-71551099:+	0.377201	0.0412088	Chmp3	MX
ENSMUSG00000053119.12;AF:chr6:71520913:71521017-71529383:71521337:71521429-71529383:+	0.452965	0.0412088	Chmp3	AF
ENSMUSG00000050855.17;AF:chr7:29550442-29552702:29552867:29550442-29552922:29553094:-	0.570384	0.041292	Zfp940	AF
ENSMUSG00000050855.17;AF:chr7:29550442-29552702:29552867:29550442-29552922:29553066:-	0.492104	0.041292	Zfp940	AF
ENSMUSG00000050855.17;AF:chr7:29550442-29552702:29552867:29550442-29552922:29553073:-	0.388625	0.041292	Zfp940	AF
ENSMUSG00000046572.11;SE:chr5:38840125-38840536:38840601-38842022:-	-0.655589	0.041958	Zfp518b	SE
ENSMUSG00000028149.13;AF:chr3:138756349-138780402:138780559:138756349-138780797:138780831:-	-0.11397	0.041958	Rap1gds1	AF
ENSMUSG00000024766.16;AF:chr19:33565743-33567291:33567708:33565743-33738998:33739351:-	0.564037	0.041958	Lipo3	AF
ENSMUSG00000030432.13;A3:chr7:4796625-4797049:4796625-4797063:+	-0.0616613	0.041958	Rpl28	A3
ENSMUSG00000028149.13;AF:chr3:138756349-138780402:138780559:138756349-138780797:138780954:-	-0.391206	0.041958	Rap1gds1	AF
ENSMUSG00000016757.12;SE:chr15:83472902-83475580:83475749-83479150:-	0.265798	0.0424575	Ttll12	SE
ENSMUSG00000028266.18;AF:chr3:143907812-143908009:143908157:143907812-143910581:143910981:-	-0.123684	0.042624	Lmo4	AF
ENSMUSG00000038072.15;AF:chr5:25427880:25428029-25452452:25451371:25451418-25452452:+	0.159689	0.042957	Galnt11	AF
ENSMUSG00000039849.7;AF:chr2:164721277:164721409-164724695:164721972:164722018-164724695:+	0.145085	0.0434565	Pcif1	AF
ENSMUSG00000039849.7;AF:chr2:164721224:164721409-164724695:164721972:164722018-164724695:+	0.169758	0.0434565	Pcif1	AF
ENSMUSG00000038578.16;A5:chr4:59424150-59427951:59424150-59427955:-	0.351842	0.043956	Susd1	A5
ENSMUSG00000005674.10;A3:chr1:171049622-171049944:171049594-171049944:-	0.22833	0.043956	Tomm40l	A3
ENSMUSG00000006931.16;A5:chr11:100302023-100302555:100302023-100302618:-	0.233112	0.044955	P3h4	A5
ENSMUSG00000038576.16;A5:chr1:182592169-182592571:182591961-182592571:+	0.387203	0.044955	Susd4	A5
ENSMUSG00000056553.15;A3:chr12:117217276-117219069:117217276-117219166:+	-0.0838208	0.045954	Ptprn2	A3
ENSMUSG00000024132.7;A3:chr17:24645913-24652107:24645913-24652116:+	0.221173	0.045954	Eci1	A3
ENSMUSG00000049721.15;SE:chr11:3933840-3934941:3935158-3946909:+	-0.337896	0.045954	Gal3st1	SE
ENSMUSG00000020130.10;AF:chr10:115076852-115087116:115087158:115076852-115087287:115087372:-	0.183777	0.045954	Tbc1d15	AF
ENSMUSG00000049721.15;AF:chr11:3933636:3933840-3946909:3939933:3940006-3946909:+	0.312621	0.045954	Gal3st1	AF
ENSMUSG00000028312.20;A5:chr4:52439410-52440201:52439334-52440201:+	0.535808	0.045954	Smc2	A5
ENSMUSG00000046079.17;AF:chr5:105847835:105848120-105880096:105848655:105848951-105880096:+	0.342407	0.045954	Lrrc8d	AF
ENSMUSG00000019370.11;AF:chr7:16653590-16657622:16657754:16653590-16657766:16658039:-	-0.0602123	0.046953	Calm3	AF
ENSMUSG00000022024.11;SE:chr14:79857239-79859544:79859651-79862281:+	-0.119947	0.0474525	Sugt1	SE
ENSMUSG00000022096.15;AF:chr14:70789652:70789764-70791952:70791496:70791552-70791952:+	0.215197	0.047952	Hr	AF
ENSMUSG00000048027.10;AF:chr17:16041440-16044554:16044657:16041440-16046274:16046848:-	-0.217499	0.047952	Rgmb	AF
ENSMUSG00000036835.8;AF:chr7:30261559-30261749:30262186:30261559-30262221:30262356:-	0.398938	0.047952	Psenen	AF
ENSMUSG00000054793.9;SE:chr7:24199483-24199901:24200065-24200157:+	-0.0666546	0.047952	Cadm4	SE
ENSMUSG00000019868.17;SE:chr10:14543852-14551678:14551786-14559808:-	-0.19918	0.047952	Vta1	SE
ENSMUSG00000041801.6;AF:chr1:135693857:135694632-135696216:135694872:135694995-135696216:+	0.128675	0.0494505	Phlda3	AF
ENSMUSG00000028597.12;SE:chr4:108258194-108260398:108260659-108263740:-	0.287897	0.0494505	Gpx7	SE
ENSMUSG00000030701.18;AF:chr7:100306017-100306281:100306310:100306017-100307500:100307571:-	0.550478	0.0494505	Plekhb1	AF
ENSMUSG00000030701.18;AF:chr7:100306017-100306281:100306310:100306017-100307510:100307629:-	0.600924	0.0494505	Plekhb1	AF
ENSMUSG00000036622.16;A3:chr4:140728184-140729195:140728184-140729199:+	-0.188762	0.0499501	Atp13a2	A3
ENSMUSG00000025381.4;A5:chr10:128158644-128159199:128158587-128159199:+	0.223347	0.0503497	Cnpy2	A5
ENSMUSG00000089940.2;AL:chr13:89887709-89938223:89990492:89887709-90034690:90035285:+	-0.57347	0.0504496	Gm4117	AL
ENSMUSG00000007656.14;SE:chr9:74945243-74959515:74959637-74963917:+	-0.138721	0.0506993	Arpp19	SE
ENSMUSG00000007656.14;AF:chr9:74945199:74945243-74963917:74959333:74959637-74963917:+	0.12682	0.0506993	Arpp19	AF
ENSMUSG00000002985.17;A3:chr7:19432197-19432936:19432178-19432936:-	0.0951214	0.0511988	Apoe	A3
ENSMUSG00000002985.17;A3:chr7:19431572-19432113:19431539-19432113:-	0.0916624	0.0511988	Apoe	A3
ENSMUSG00000045969.9;A5:chr8:11607045-11611418:11606200-11611418:+	-0.435787	0.0512821	Ing1	A5
ENSMUSG00000045969.9;AF:chr8:11606063:11606095-11611418:11608429:11608566-11611418:+	0.339379	0.0512821	Ing1	AF
ENSMUSG00000045969.9;AF:chr8:11606111:11606200-11611418:11608429:11608566-11611418:+	0.273042	0.0512821	Ing1	AF
ENSMUSG00000047260.5;A5:chr11:73067577-73067682:73067577-73067765:-	0.114885	0.0514486	Emc6	A5
ENSMUSG00000033987.17;A5:chr11:117979116-117979776:117979116-117979782:-	-0.2	0.0519481	Dnah17	A5
ENSMUSG00000042682.11;SE:chr14:29692073-29692757:29692819-29693745:+	0.0555047	0.0519481	Selenok	SE
ENSMUSG00000045128.10;A5:chr8:71348956-71349977:71348956-71350003:-	0.221522	0.0519481	Rpl18a	A5
ENSMUSG00000020230.16;A3:chr10:76072658-76073584:76072655-76073584:-	-0.243497	0.0519481	Prmt2	A3
ENSMUSG00000040123.18;AF:chr14:57048316-57048791:57048921:57048316-57049049:57049173:-	-0.8	0.0519481	Zmym5	AF
ENSMUSG00000033987.17;A3:chr11:117981649-117982220:117981628-117982220:-	-0.2	0.0519481	Dnah17	A3
ENSMUSG00000114832.3;SE:chr3:34880857-34891198:34891332-34891960:+	0.2	0.0519481	Gm21388	SE
ENSMUSG00000041468.8;A3:chr5:146520933-146521555:146520531-146521555:-	-0.585383	0.0524476	Gpr12	A3
ENSMUSG00000000439.10;SE:chr6:115587661-115588596:115588900-115590288:+	-0.184166	0.0524476	Mkrn2	SE
ENSMUSG00000084950.8;AF:chr6:87957865:87958077-87959942:87958665:87958866-87959942:+	0.302418	0.0524476	Gm5577	AF
ENSMUSG00000041468.8;A3:chr5:146520928-146521555:146520531-146521555:-	-0.274348	0.0524476	Gpr12	A3
ENSMUSG00000068696.7;AF:chr3:116046381-116046704:116046738:116046381-116046763:116047152:-	0.127661	0.0529471	Gpr88	AF
ENSMUSG00000021040.16;A3:chr12:87494392-87496063:87494392-87496070:+	0.165179	0.0529471	Slirp	A3
ENSMUSG00000037296.8;A5:chr8:26282355-26283705:26282253-26283705:+	-0.197398	0.0529471	Lsm1	A5
ENSMUSG00000057113.14;AL:chr11:33104927:33105220-33106003:33105328:33105431-33106003:-	-0.183177	0.0534466	Npm1	AL
ENSMUSG00000057113.14;SE:chr11:33106104-33106664:33106747-33106991:-	-0.094121	0.0534466	Npm1	SE
ENSMUSG00000022051.16;AF:chr14:67237153-67237263:67237354:67237153-67237854:67237957:-	0.185193	0.0536963	Bnip3l	AF
ENSMUSG00000022051.16;AF:chr14:67237153-67237854:67237957:67237153-67246137:67246326:-	-0.154059	0.0536963	Bnip3l	AF
ENSMUSG00000095304.10;AF:chr14:25891279-25902705:25902898:25891279-25903210:25903524:-	-0.409739	0.0539461	Plac9	AF
ENSMUSG00000045201.7;AF:chr14:7031617:7031803-7111002:7033258:7033434-7111002:+	-0.317762	0.0539461	Lrrc3b	AF
ENSMUSG00000056158.15;AF:chr11:92988854:92988935-92990472:92989230:92989548-92990472:+	-0.162738	0.0539461	Car10	AF
ENSMUSG00000023791.19;A5:chr16:31915881-31918288:31915881-31918473:-	0.35429	0.0539461	Pigx	A5
ENSMUSG00000023791.19;A5:chr16:31915881-31918294:31915881-31918473:-	0.542003	0.0539461	Pigx	A5
ENSMUSG00000038132.7;AF:chr13:46573568:46573874-46575327:46573994:46574073-46575327:+	-0.492031	0.0539461	Rbm24	AF
ENSMUSG00000045201.7;AF:chr14:7030776:7031190-7111002:7031617:7031803-7111002:+	0.261521	0.0539461	Lrrc3b	AF
ENSMUSG00000095304.10;AF:chr14:25891279-25902803:25902900:25891279-25903210:25903524:-	0.348038	0.0539461	Plac9	AF
ENSMUSG00000022214.16;AF:chr14:55797519:55797578-55798532:55798386:55798432-55798532:+	-0.451384	0.0541958	Dcaf11	AF
ENSMUSG00000022214.16;SE:chr14:55797578-55797898:55798084-55798532:+	0.299804	0.0541958	Dcaf11	SE
ENSMUSG00000022214.16;A3:chr14:55797578-55798532:55797578-55798667:+	-0.294796	0.0541958	Dcaf11	A3
ENSMUSG00000022214.16;AF:chr14:55797519:55797578-55798532:55797991:55798084-55798532:+	-0.521529	0.0541958	Dcaf11	AF
ENSMUSG00000029518.16;A3:chr5:115775825-115778139:115775825-115778143:+	-0.0978842	0.0544456	Rab35	A3
ENSMUSG00000027650.13;AF:chr2:157851278-157853025:157853218:157851278-157870294:157870353:-	0.216568	0.0544456	Tti1	AF
ENSMUSG00000029050.16;AF:chr4:155245413-155272714:155272753:155245413-155306009:155307049:-	-0.111621	0.0544456	Ski	AF
ENSMUSG00000040158.13;SE:chr11:73071334-73071557:73071634-73071914:+	-0.258711	0.0544456	Tax1bp3	SE
ENSMUSG00000013973.13;AF:chr1:171156976:171157094-171165820:171157654:171157719-171165820:+	0.278453	0.0549451	Dedd	AF
ENSMUSG00000102014.2;A3:chr1:127681690-127701665:127681685-127701665:-	0.320918	0.0549451	2900009J06Rik	A3
ENSMUSG00000027523.21;A5:chr2:174186224-174186868:174186169-174186868:+	-0.287481	0.0549451	Gnas	A5
ENSMUSG00000001472.18;AL:chr8:124127436-124127797:124127891:124127436-124129889:124130574:+	0.259091	0.0551948	Tcf25	AL
ENSMUSG00000001472.18;A3:chr8:124127436-124127797:124127436-124127815:+	0.349811	0.0551948	Tcf25	A3
ENSMUSG00000022096.15;SE:chr14:70789764-70790280:70790382-70791952:+	-0.231172	0.0554446	Hr	SE
ENSMUSG00000032131.17;A3:chr9:44198776-44199311:44198762-44199311:-	0.426354	0.0554446	Abcg4	A3
ENSMUSG00000047888.11;SE:chr15:80773356-80774307:80774477-80778530:+	0.13746	0.0559441	Tnrc6b	SE
ENSMUSG00000039018.16;AF:chr7:139717562:139717686-139718232:139717876:139717966-139718232:+	-0.589292	0.0559441	Mtg1	AF
ENSMUSG00000032011.6;A3:chr9:43957315-43957855:43957315-43957911:+	0.0546321	0.0564436	Thy1	A3
ENSMUSG00000056155.7;AF:chr8:84900601-84902704:84903181:84900601-84911655:84911846:-	0.566739	0.0564436	Nanos3	AF
ENSMUSG00000032279.12;SE:chr9:54497204-54499445:54499539-54499678:+	-0.0740615	0.0564436	Idh3a	SE
ENSMUSG00000023495.14;A3:chr9:106337966-106338192:106337966-106338273:+	-0.223875	0.0569431	Pcbp4	A3
ENSMUSG00000015790.17;A3:chr2:26805796-26806269:26805781-26806269:-	-0.322258	0.0569431	Surf1	A3
ENSMUSG00000015790.17;A3:chr2:26806018-26806269:26805796-26806269:-	0.568193	0.0569431	Surf1	A3
ENSMUSG00000032368.15;AF:chr9:91244675-91245063:91245107:91244675-91246089:91247821:-	0.488125	0.0574426	Zic1	AF
ENSMUSG00000028409.12;AF:chr4:40755837-40757277:40757398:40755837-40757777:40757923:-	-0.0972683	0.0574426	Smu1	AF
ENSMUSG00000028409.12;AF:chr4:40755837-40757277:40757398:40755837-40757777:40757883:-	-0.195691	0.0574426	Smu1	AF
ENSMUSG00000063524.14;AF:chr4:150321409:150321797-150323930:150322157:150322290-150323930:+	0.0867629	0.0574426	Eno1	AF
ENSMUSG00000024424.16;A5:chr18:12777100-12817894:12776530-12817894:+	0.449701	0.0582751	Ttc39c	A5
ENSMUSG00000024424.16;AF:chr18:12732953:12733060-12817894:12776419:12776530-12817894:+	0.50992	0.0582751	Ttc39c	AF
ENSMUSG00000024424.16;AF:chr18:12732983:12733060-12817894:12776419:12776530-12817894:+	0.6	0.0582751	Ttc39c	AF
ENSMUSG00000000301.17;A5:chr11:59922646-59937166:59922646-59937170:-	-0.35617	0.0584416	Pemt	A5
ENSMUSG00000024810.17;AF:chr19:29902514:29902561-29927060:29923190:29923258-29927060:+	0.224185	0.0584416	Il33	AF
ENSMUSG00000062713.9;A3:chr16:93923630-93924024:93923630-93924032:+	0.8	0.0589411	Sim2	A3
ENSMUSG00000044287.7;A3:chr8:106620299-106620998:106620299-106621001:+	0.289185	0.0594406	Nrn1l	A3
ENSMUSG00000022856.10;SE:chr16:21756844-21764751:21764904-21766118:-	0.153986	0.0594406	Tmem41a	SE
ENSMUSG00000078881.11;A5:chr2:176175005-176178463:176175005-176178491:-	-0.109721	0.0594406	Gm14434	A5
ENSMUSG00000054889.11;A5:chr13:38377631-38378672:38375834-38378672:+	-0.2	0.0594406	Dsp	A5
ENSMUSG00000022151.17;AF:chr15:5215041:5215249-5219063:5215639:5215874-5219063:+	-0.248634	0.0594406	Ttc33	AF
ENSMUSG00000057836.13;A5:chrX:72137858-72138552:72137858-72138567:-	-0.626579	0.0594406	Xlr3a	A5
ENSMUSG00000003662.11;SE:chr2:127088633-127088930:127089078-127089402:-	0.189228	0.0599401	Ciao1	SE
ENSMUSG00000071711.13;A5:chr15:78291470-78294243:78291063-78294243:+	-0.352071	0.0599401	Mpst	A5
ENSMUSG00000001424.15;AL:chr6:28875048-28876141:28877722:28875048-28880196:28880232:+	-0.766916	0.0599401	Snd1	AL
ENSMUSG00000071711.13;AF:chr15:78290616:78290944-78294243:78291001:78291063-78294243:+	-0.225271	0.0599401	Mpst	AF
ENSMUSG00000035246.17;AF:chrX:92698469:92698822-92745691:92718708:92719082-92745691:+	0.154875	0.0599401	Pcyt1b	AF
ENSMUSG00000037211.13;A5:chr3:37694254-37694669:37694213-37694669:+	0.294922	0.0599401	Spry1	A5
ENSMUSG00000089862.9;A5:chr6:8259493-8270473:8259439-8270473:+	-0.198212	0.0599401	Umad1	A5
ENSMUSG00000005057.14;A5:chr5:136261240-136273483:136261240-136273487:-	0.581273	0.0599401	Sh2b2	A5
ENSMUSG00000057897.15;RI:chr11:5919672:5920131-5920162:5921826:-	0.377987	0.0604396	Camk2b	RI
ENSMUSG00000057897.15;AF:chr11:5978961-6015474:6015563:5978961-6016256:6016362:-	-0.347009	0.0604396	Camk2b	AF
ENSMUSG00000006024.14;AF:chr7:15832533:15832699-15842976:15841541:15841557-15842976:+	-0.0892463	0.0606893	Napa	AF
ENSMUSG00000006024.14;SE:chr7:15832699-15841478:15841557-15842976:+	0.0849491	0.0606893	Napa	SE
ENSMUSG00000018572.11;AF:chr11:69886702:69886879-69888423:69887214:69887335-69888423:+	-0.350801	0.0607393	Phf23	AF
ENSMUSG00000021340.14;RI:chr13:25146610:25146637-25146721:25146860:+	-0.237923	0.0609391	Gpld1	RI
ENSMUSG00000044252.19;AF:chr18:12974403-12987472:12987516:12974403-12993042:12993308:-	-0.430651	0.0611888	Osbpl1a	AF
ENSMUSG00000044252.19;AF:chr18:12974403-12987472:12987516:12974403-12995164:12995297:-	-0.344329	0.0611888	Osbpl1a	AF
ENSMUSG00000024414.14;A3:chr11:94544986-94547234:94544986-94547313:+	0.151987	0.0612721	Mrpl27	A3
ENSMUSG00000024414.14;AF:chr11:94544593:94544667-94547313:94544857:94544986-94547313:+	0.120908	0.0612721	Mrpl27	AF
ENSMUSG00000024414.14;AF:chr11:94544602:94544667-94547234:94544837:94544986-94547234:+	0.236881	0.0612721	Mrpl27	AF
ENSMUSG00000040945.14;A5:chr4:140441779-140443177:140441743-140443177:+	-0.15714	0.0614386	Rcc2	A5
ENSMUSG00000029924.13;SE:chr6:39349071-39349781:39349861-39354553:-	-0.51431	0.0616051	Slc37a3	SE
ENSMUSG00000029924.13;SE:chr6:39343980-39349013:39349071-39354553:-	0.247792	0.0616051	Slc37a3	SE
ENSMUSG00000013973.13;AF:chr1:171156976:171157094-171165820:171158994:171159166-171165820:+	-0.258019	0.0616051	Dedd	AF
ENSMUSG00000029924.13;MX:chr6:39343980-39344578:39344700-39354553:39343980-39349013:39349071-39354553:-	-0.255998	0.0616051	Slc37a3	MX
ENSMUSG00000024414.14;A3:chr11:94544667-94547234:94544667-94547313:+	0.0777928	0.0619381	Mrpl27	A3
ENSMUSG00000022634.10;SE:chr15:93184443-93215420:93215489-93234221:-	0.0694896	0.0619381	Yaf2	SE
ENSMUSG00000044916.11;A5:chr2:92213458-92213553:92213396-92213553:+	0.479271	0.0624376	Frey1	A5
ENSMUSG00000051067.9;AF:chr10:80671975-80679513:80679632:80671975-80679776:80679873:-	0.0982361	0.0624376	Lingo3	AF
ENSMUSG00000029428.14;SE:chr5:129063494-129064782:129064906-129065866:-	0.316495	0.0629371	Stx2	SE
ENSMUSG00000045193.14;AF:chr10:80001819:80001910-80005642:80003697:80003750-80005642:+	-0.312601	0.0629371	Cirbp	AF
ENSMUSG00000045193.14;AF:chr10:80001819:80001910-80005642:80003674:80003750-80005642:+	-0.241999	0.0629371	Cirbp	AF
ENSMUSG00000045193.14;AF:chr10:80001819:80001910-80005642:80003720:80003750-80005642:+	-0.238114	0.0629371	Cirbp	AF
ENSMUSG00000045193.14;AF:chr10:80001819:80001910-80005642:80003612:80003750-80005642:+	-0.091949	0.0629371	Cirbp	AF
ENSMUSG00000074129.15;A3:chr7:44776698-44776920:44776516-44776920:-	0.347336	0.0629371	Rpl13a	A3
ENSMUSG00000021040.16;A5:chr12:87494392-87496063:87494368-87496063:+	-0.0714143	0.0629371	Slirp	A5
ENSMUSG00000074129.15;AF:chr7:44776992-44777252:44777577:44776992-44778124:44778126:-	0.382905	0.0629371	Rpl13a	AF
ENSMUSG00000049396.7;AL:chr11:76101397:76104749-76108304:76107905:76108098-76108304:-	-0.217934	0.0629371	Gemin4	AL
ENSMUSG00000019699.17;AF:chr1:177076447-177085015:177085158:177076447-177085712:177085769:-	-0.202441	0.0629371	Akt3	AF
ENSMUSG00000021771.15;AF:chr14:21881634:21881735-21882952:21881794:21881977-21882952:+	0.152599	0.0629371	Vdac2	AF
ENSMUSG00000032517.17;AL:chr9:119997076-119997289:119998444:119997076-120002217:120002431:+	-0.286454	0.0629371	Mobp	AL
ENSMUSG00000020180.11;A5:chr10:75368203-75371095:75368064-75371095:+	0.112635	0.0634366	Snrpd3	A5
ENSMUSG00000024800.9;A5:chr19:36077688-36078209:36077639-36078209:+	-0.252988	0.0639361	Rpp30	A5
ENSMUSG00000027210.21;AF:chr2:115879679-115880082:115880161:115879679-115889112:115889323:-	0.344132	0.0639361	Meis2	AF
ENSMUSG00000027341.11;A5:chr2:132087994-132089493:132087994-132089516:-	0.122	0.0644356	Tmem230	A5
ENSMUSG00000031198.5;SE:chrX:74430858-74434390:74434465-74435246:+	0.078671	0.0644356	Fundc2	SE
ENSMUSG00000027341.11;A5:chr2:132087994-132089493:132087994-132089553:-	-0.121853	0.0644356	Tmem230	A5
ENSMUSG00000024608.12;AF:chr18:60907738:60907758-60909473:60908301:60908389-60909473:+	0.394268	0.0648352	Rps14	AF
ENSMUSG00000024608.12;AF:chr18:60907668:60907758-60909473:60908788:60908814-60909473:+	0.0979169	0.0648352	Rps14	AF
ENSMUSG00000024947.18;A5:chr19:6385112-6385475:6385100-6385475:+	-0.416229	0.0649351	Men1	A5
ENSMUSG00000002329.8;RI:chr14:55897445:55897555-55897625:55897685:-	-0.114042	0.0649351	Mdp1	RI
ENSMUSG00000034390.17;AF:chr8:117983856:117984140-118103814:118075909:118076114-118103814:+	-0.219589	0.0649351	Cmip	AF
ENSMUSG00000045969.9;SE:chr8:11606200-11607003:11607045-11611418:+	-0.221022	0.0650183	Ing1	SE
ENSMUSG00000045969.9;AF:chr8:11605571:11605978-11611418:11606111:11606200-11611418:+	-0.576645	0.0650183	Ing1	AF
ENSMUSG00000045969.9;A5:chr8:11607045-11611418:11606095-11611418:+	-0.465632	0.0650183	Ing1	A5
ENSMUSG00000020612.17;AF:chr11:109540231:109540353-109544605:109541401:109541450-109544605:+	-0.133323	0.0652681	Prkar1a	AF
ENSMUSG00000020612.17;AF:chr11:109540231:109540353-109544605:109541747:109541899-109544605:+	-0.0659953	0.0652681	Prkar1a	AF
ENSMUSG00000020612.17;SE:chr11:109540353-109541267:109541450-109544605:+	0.0958631	0.0652681	Prkar1a	SE
ENSMUSG00000078122.5;RI:chrX:95284019:95284119-95284644:95287242:+	0.4	0.0654346	F630028O10Rik	RI
ENSMUSG00000024621.17;A3:chr18:61238756-61238853:61238756-61238950:+	0.0983534	0.0654346	Csf1r	A3
ENSMUSG00000037754.14;AF:chr2:158508653:158508745-158537782:158509039:158509169-158537782:+	-0.144679	0.0659341	Ppp1r16b	AF
ENSMUSG00000027424.12;A5:chr2:144112992-144113835:144112934-144113835:+	0.33505	0.0659341	Mgme1	A5
ENSMUSG00000027424.12;A5:chr2:144113263-144113835:144112934-144113835:+	0.483436	0.0659341	Mgme1	A5
ENSMUSG00000031458.9;AF:chr8:13937826-13939853:13939964:13937826-13940167:13940281:-	0.433541	0.0659341	Coprs	AF
ENSMUSG00000027424.12;A5:chr2:144113263-144113835:144112992-144113835:+	0.552617	0.0659341	Mgme1	A5
ENSMUSG00000041483.15;A3:chr1:136552789-136553006:136552789-136553010:+	0.149358	0.0659341	Zfp281	A3
ENSMUSG00000059824.13;SE:chr7:45355186-45356030:45356440-45357684:+	0.123161	0.0666833	Dbp	SE
ENSMUSG00000059824.13;SE:chr7:45355186-45356030:45356140-45357684:+	0.154895	0.0666833	Dbp	SE
ENSMUSG00000031365.14;SE:chrX:72388518-72394875:72394966-72395415:+	-0.183204	0.0674326	Zfp275	SE
ENSMUSG00000003346.15;A3:chr10:80420156-80421442:80419897-80421442:-	0.430602	0.0674326	Abhd17a	A3
ENSMUSG00000003346.15;SE:chr10:80419897-80419977:80420156-80421442:-	0.0770157	0.0674326	Abhd17a	SE
ENSMUSG00000032475.16;AF:chr9:100390725-100427600:100427784:100390725-100428048:100428187:-	0.246462	0.0674326	Nck1	AF
ENSMUSG00000019082.19;RI:chr7:141014069:141014136-141014214:141014242:-	-0.375101	0.0674326	Slc25a22	RI
ENSMUSG00000044501.18;SE:chr17:22580688-22590972:22591069-22592624:+	-0.20482	0.0674326	Zfp758	SE
ENSMUSG00000032475.16;A5:chr9:100390725-100428048:100390725-100428080:-	0.496188	0.0674326	Nck1	A5
ENSMUSG00000032172.9;AF:chr9:20587019-20639409:20639525:20587019-20657467:20657645:-	-0.268425	0.0674326	Olfm2	AF
ENSMUSG00000032475.16;AF:chr9:100390725-100427600:100427784:100390725-100428080:100428175:-	0.418643	0.0674326	Nck1	AF
ENSMUSG00000038412.9;AF:chr9:121681675-121685504:121685661:121681675-121686578:121686678:-	-0.335615	0.0679321	Higd1a	AF
ENSMUSG00000038412.9;AF:chr9:121681675-121685504:121685661:121681675-121686578:121687428:-	-0.237583	0.0679321	Higd1a	AF
ENSMUSG00000031591.15;A5:chr8:41813336-41827543:41813336-41827547:-	-0.17803	0.0679321	Asah1	A5
ENSMUSG00000032417.11;A5:chr9:86454270-86454890:86454141-86454890:+	-0.210774	0.0681818	Rwdd2a	A5
ENSMUSG00000032532.8;AF:chr9:121323598-121323800:121323926:121323598-121324664:121324760:-	0.0964081	0.0681818	Cck	AF
ENSMUSG00000032417.11;A5:chr9:86454141-86454890:86454110-86454890:+	0.213273	0.0681818	Rwdd2a	A5
ENSMUSG00000028701.5;AF:chr4:115995031-116001494:116001806:115995031-116008392:116008535:-	-0.136194	0.0684316	Lurap1	AF
ENSMUSG00000024158.18;A5:chr17:25069729-25071705:25069642-25071705:+	-0.128924	0.0689311	Hagh	A5
ENSMUSG00000004035.13;AF:chr3:107838706-107838868:107838926:107838706-107838935:107839133:-	-0.235898	0.0689311	Gstm7	AF
ENSMUSG00000004043.15;SE:chr11:100772011-100772564:100772615-100772888:+	-0.6	0.0694306	Stat5a	SE
ENSMUSG00000063018.7;AF:chrX:7278771-7287167:7287324:7278771-7289118:7289227:-	0.159759	0.0694306	2010204K13Rik	AF
ENSMUSG00000053119.12;SE:chr6:71529443-71537881:71538060-71551099:+	-0.146715	0.0695971	Chmp3	SE
ENSMUSG00000050074.13;SE:chr9:109649764-109653577:109653619-109655440:+	-0.473333	0.0699301	Spink8	SE
ENSMUSG00000029836.16;A5:chr6:51447719-51448796:51447714-51448796:+	-0.195248	0.0699301	Cbx3	A5
ENSMUSG00000021112.10;AF:chr12:78795681:78795719-78841019:78795766:78795880-78841019:+	0.288873	0.0699301	Pals1	AF
ENSMUSG00000021112.10;A3:chr12:78864545-78865961:78864545-78865978:+	0.288873	0.0699301	Pals1	A3
ENSMUSG00000002012.14;AF:chrX:72702855-72703333:72703434:72702855-72703625:72703723:-	-0.224785	0.0699301	Pnck	AF
ENSMUSG00000040652.17;A5:chr9:65593553-65593555:65593550-65593555:+	0.15259	0.0699301	Oaz2	A5
ENSMUSG00000050201.10;A3:chr11:115213927-115214212:115213927-115214234:+	0.401301	0.0699301	Otop2	A3
ENSMUSG00000059898.10;SE:chr18:20096626-20096706:20096748-20098685:-	0.111299	0.0704296	Dsc3	SE
ENSMUSG00000096768.9;RI:chrY:90827618:90827702-90827705:90827733:+	-0.198741	0.0704296	Erdr1x	RI
ENSMUSG00000096768.9;A3:chrY:90797248-90804565:90797248-90804594:+	0.104215	0.0704296	Erdr1x	A3
ENSMUSG00000069227.5;SE:chr13:54888426-54889822:54889921-54897383:-	-0.0931308	0.0704296	Gprin1	SE
ENSMUSG00000046598.16;AF:chr16:31247566:31247805-31256810:31254909:31254984-31256810:+	-0.32827	0.0705009	Bdh1	AF
ENSMUSG00000046598.16;AF:chr16:31247610:31247805-31256810:31254909:31254984-31256810:+	-0.730331	0.0705009	Bdh1	AF
ENSMUSG00000046598.16;AF:chr16:31247570:31247805-31256810:31254909:31254984-31256810:+	-0.158237	0.0705009	Bdh1	AF
ENSMUSG00000046598.16;AF:chr16:31241098:31241330-31256810:31254909:31254984-31256810:+	-0.68344	0.0705009	Bdh1	AF
ENSMUSG00000046598.16;AF:chr16:31241098:31241330-31256810:31247566:31247805-31256810:+	-0.287445	0.0705009	Bdh1	AF
ENSMUSG00000046598.16;AF:chr16:31241098:31241330-31256810:31247610:31247805-31256810:+	-0.428852	0.0705009	Bdh1	AF
ENSMUSG00000046598.16;AF:chr16:31248117:31248409-31256810:31254909:31254984-31256810:+	-0.149839	0.0705009	Bdh1	AF
ENSMUSG00000025381.4;AF:chr10:128158337:128158399-128159199:128158414:128158587-128159199:+	0.104549	0.0705128	Cnpy2	AF
ENSMUSG00000026087.12;SE:chr1:37929665-37932024:37932104-37933020:+	0.110009	0.0711788	Mrpl30	SE
ENSMUSG00000026087.12;AF:chr1:37929613:37929665-37933020:37932014:37932104-37933020:+	-0.134449	0.0711788	Mrpl30	AF
ENSMUSG00000053441.6;A3:chr18:59101925-59102955:59101925-59103032:+	0.341401	0.0714286	Adamts19	A3
ENSMUSG00000108929.3;SE:chr19:40784261-40786620:40786748-40790798:+	-0.4	0.0714286	Cc2d2b	SE
ENSMUSG00000028793.16;A3:chr4:128965735-128967292:128965735-128967295:+	-0.0861842	0.0714286	Rnf19b	A3
ENSMUSG00000053441.6;SE:chr18:59105901-59108501:59108634-59118313:+	-0.341401	0.0714286	Adamts19	SE
ENSMUSG00000108929.3;SE:chr19:40779833-40781228:40781320-40782999:+	-0.4	0.0714286	Cc2d2b	SE
ENSMUSG00000108929.3;SE:chr19:40762954-40765731:40765847-40766490:+	-0.190621	0.0714286	Cc2d2b	SE
ENSMUSG00000108929.3;SE:chr19:40790894-40795260:40795358-40797374:+	-0.4	0.0714286	Cc2d2b	SE
ENSMUSG00000028785.14;AF:chr4:129012555-129013943:129014739:129012555-129015363:129015533:-	0.0811372	0.0719281	Hpca	AF
ENSMUSG00000035878.14;AL:chr9:54829618-54837979:54838347:54829618-54844423:54845448:+	0.19928	0.0719281	Hykk	AL
ENSMUSG00000078945.11;SE:chr13:100289154-100291363:100291530-100296629:-	0.6	0.0719281	Naip2	SE
ENSMUSG00000029642.12;AF:chr5:147037974:147038113-147047458:147042176:147042714-147047458:+	-0.384855	0.0719281	Polr1d	AF
ENSMUSG00000031448.13;A5:chr8:13298717-13303818:13298717-13304051:-	0.527563	0.0719281	Adprhl1	A5
ENSMUSG00000010911.13;A3:chr2:102922261-102922787:102922261-102922810:+	0.196195	0.0719281	Apip	A3
ENSMUSG00000039232.13;SE:chr10:12817727-12819896:12820030-12839744:-	-0.4	0.0724276	Stx11	SE
ENSMUSG00000034329.17;A5:chr11:86089820-86091900:86089820-86091935:-	-0.165766	0.0724276	Brip1	A5
ENSMUSG00000024424.16;AF:chr18:12732983:12733060-12817894:12776401:12777100-12817894:+	0.44366	0.0725524	Ttc39c	AF
ENSMUSG00000022416.16;A3:chr15:80273640-80273903:80273640-80273942:+	-0.10992	0.0725941	Cacna1i	A3
ENSMUSG00000049409.10;A5:chr6:87565988-87567452:87565988-87567583:-	0.2	0.0729271	Prokr1	A5
ENSMUSG00000003271.18;RI:chr7:45391478:45391620-45391735:45391907:-	0.146888	0.0729271	Sult2b1	RI
ENSMUSG00000040828.11;SE:chr17:56960756-56961435:56961548-56962097:+	-0.627692	0.0729271	Catsperd	SE
ENSMUSG00000018572.11;AF:chr11:69886603:69886879-69888423:69887817:69887885-69888423:+	0.194878	0.0732601	Phf23	AF
ENSMUSG00000032890.18;AF:chr4:120712016:120712319-120729674:120718974:120719209-120729674:+	0.108909	0.0739261	Rims3	AF
ENSMUSG00000046598.16;AF:chr16:31241098:31241330-31256810:31247570:31247805-31256810:+	-0.127493	0.0746753	Bdh1	AF
ENSMUSG00000038152.5;A3:chr13:46118859-46119164:46118859-46119387:+	0.133675	0.0749251	5033430I15Rik	A3
ENSMUSG00000026100.7;A5:chr1:53103415-53105410:53103222-53105410:+	0.4	0.0749251	Mstn	A5
ENSMUSG00000001424.15;AL:chr6:28875048-28876141:28877722:28875048-28880196:28880307:+	0.383452	0.0749251	Snd1	AL
ENSMUSG00000004415.16;A3:chr5:136865611-136876338:136865605-136876338:-	0.415145	0.0749251	Col26a1	A3
ENSMUSG00000108228.3;AF:chr6:55373872:55373958-55382527:55382297:55382354-55382527:+	-0.188601	0.0754246	6430584L05Rik	AF
ENSMUSG00000005553.15;A5:chr7:30419792-30419892:30419765-30419892:+	0.6253	0.0754246	Atp4a	A5
ENSMUSG00000057228.7;AF:chr8:60958966:60959313-60960123:60959545:60959651-60960123:+	0.6	0.0754246	Aadat	AF
ENSMUSG00000025278.10;SE:chr14:14582236-14583650:14583747-14585026:-	-0.103347	0.0754246	Flnb	SE
ENSMUSG00000018347.17;SE:chr11:65698087-65698791:65698890-65705191:+	0.180491	0.0754246	Zkscan6	SE
ENSMUSG00000001763.15;A3:chr6:29709997-29710586:29709997-29710589:+	0.126098	0.0754246	Tspan33	A3
ENSMUSG00000021598.10;A5:chr13:69950712-69957919:69950690-69957919:+	0.2	0.0754246	Med10	A5
ENSMUSG00000018572.11;AF:chr11:69886820:69886879-69888423:69887214:69887335-69888423:+	-0.389656	0.0754801	Phf23	AF
ENSMUSG00000018572.11;AF:chr11:69886702:69886879-69888423:69887817:69887885-69888423:+	0.197502	0.0754801	Phf23	AF
ENSMUSG00000018572.11;AF:chr11:69886603:69886879-69888423:69887214:69887335-69888423:+	-0.20681	0.0754801	Phf23	AF
ENSMUSG00000044252.19;AF:chr18:12974403-12987472:12987516:12974403-12994181:12994262:-	-0.41363	0.0757576	Osbpl1a	AF
ENSMUSG00000041375.19;AF:chr7:16018471-16019852:16019950:16018471-16020625:16020705:-	-0.371542	0.0759241	Ccdc9	AF
ENSMUSG00000091512.6;A5:chr3:137624424-137624634:137624388-137624634:+	-0.127596	0.0759241	Lamtor3	A5
ENSMUSG00000047613.11;SE:chr4:154041779-154044213:154044319-154044988:+	-0.415997	0.0759241	A430005L14Rik	SE
ENSMUSG00000047613.11;SE:chr4:154041779-154044206:154044319-154044988:+	-0.176854	0.0759241	A430005L14Rik	SE
ENSMUSG00000032182.16;A5:chr9:21503514-21503824:21503514-21504023:-	0.220725	0.0759241	Yipf2	A5
ENSMUSG00000041375.19;AF:chr7:16018471-16019852:16019950:16018471-16020625:16020715:-	-0.332812	0.0759241	Ccdc9	AF
ENSMUSG00000040649.16;AF:chr6:122449722-122463050:122463464:122449722-122475591:122475720:-	0.301017	0.0761738	Rimklb	AF
ENSMUSG00000040649.16;AF:chr6:122449722-122463309:122463398:122449722-122475591:122475720:-	0.20727	0.0761738	Rimklb	AF
ENSMUSG00000066839.13;SE:chr9:21989561-21995319:21995504-21996645:-	-0.126729	0.0764236	Ecsit	SE
ENSMUSG00000040866.14;SE:chr7:18791693-18799232:18799996-18801014:+	-0.6	0.0764236	Rsph6a	SE
ENSMUSG00000038683.17;SE:chr13:41154889-41158213:41158375-41161492:+	-0.156494	0.0764236	Pak1ip1	SE
ENSMUSG00000028636.15;A5:chr4:119278880-119279043:119278880-119279488:-	0.231216	0.0764236	Ppcs	A5
ENSMUSG00000023961.17;A5:chr17:44413555-44416540:44413555-44416602:-	0.177543	0.0764236	Enpp4	A5
ENSMUSG00000022214.16;AF:chr14:55797519:55797578-55798532:55797939:55798275-55798532:+	-0.277423	0.0769231	Dcaf11	AF
ENSMUSG00000029547.11;A3:chr5:139757484-139757571:139757478-139757571:-	-0.11472	0.0769231	Ints1	A3
ENSMUSG00000031778.14;AL:chr8:95498962-95504656:95504994:95498962-95506188:95506433:+	-0.449624	0.0769231	Cx3cl1	AL
ENSMUSG00000003882.6;A5:chr15:9508444-9508793:9508444-9508810:-	-0.6	0.0769231	Il7r	A5
ENSMUSG00000059119.10;AF:chr7:143095515-143102474:143102565:143095515-143102779:143102843:-	0.140686	0.0774226	Nap1l4	AF
ENSMUSG00000059119.10;AF:chr7:143095515-143102474:143102565:143095515-143102779:143102829:-	0.206886	0.0774226	Nap1l4	AF
ENSMUSG00000017210.15;A5:chr11:98619813-98620130:98619813-98620198:-	-0.160864	0.0774226	Med24	A5
ENSMUSG00000017210.15;AF:chr11:98619813-98620130:98620193:98619813-98620198:98620236:-	-0.529211	0.0774226	Med24	AF
ENSMUSG00000033047.6;A5:chr15:78959560-78959971:78959492-78959971:+	-0.0633596	0.0774226	Eif3l	A5
ENSMUSG00000044117.13;SE:chr16:13906883-13911753:13911867-13913768:+	-0.0734089	0.0779221	Bmerb1	SE
ENSMUSG00000036564.18;AF:chr8:96436535:96436582-96437562:96437094:96437339-96437562:+	0.212748	0.0779221	Ndrg4	AF
ENSMUSG00000020719.15;AF:chr11:106679285-106679525:106679709:106679285-106679842:106680011:-	0.135186	0.0779221	Ddx5	AF
ENSMUSG00000028820.14;A3:chr4:126917361-126917443:126917361-126917467:+	-0.0615237	0.0784216	Sfpq	A3
ENSMUSG00000027378.17;A3:chr2:127608041-127610091:127608038-127610091:-	-0.144704	0.0784216	Nphp1	A3
ENSMUSG00000079442.13;SE:chr2:32484414-32485507:32485562-32485706:+	-0.11777	0.0784216	St6galnac4	SE
ENSMUSG00000057530.15;SE:chr4:137589692-137632381:137632466-137641079:+	0.101385	0.0789211	Ece1	SE
ENSMUSG00000043850.16;SE:chr3:58772572-58780122:58780175-58792209:-	0.656278	0.0789211	Clrn1	SE
ENSMUSG00000020802.9;A3:chr11:116434558-116434692:116434553-116434692:-	-0.0698531	0.0789211	Ube2o	A3
ENSMUSG00000087022.5;AL:chr1:57010930-57012545:57012767:57010930-57013417:57014356:+	-0.196868	0.0789211	9130024F11Rik	AL
ENSMUSG00000069895.5;SE:chr8:110461995-110462092:110462157-110464263:-	0.161152	0.0794206	Atxn1l	SE
ENSMUSG00000087400.9;AF:chr10:24459180-24469497:24469656:24459180-24471539:24471715:-	0.354931	0.0794206	Gm15270	AF
ENSMUSG00000115169.2;A5:chr15:64302182-64303785:64302015-64303785:+	0.6	0.0794206	Gm30563	A5
ENSMUSG00000039167.13;AF:chr3:151143524:151143641-151144875:151143911:151143987-151144875:+	-0.35078	0.0799201	Adgrl4	AF
ENSMUSG00000024213.15;AF:chr17:27815808-27816055:27816189:27815808-27830518:27830642:-	-0.256266	0.0799201	Nudt3	AF
ENSMUSG00000039167.13;SE:chr3:151145024-151197914:151198063-151203464:+	-0.35078	0.0799201	Adgrl4	SE
ENSMUSG00000042804.14;A3:chr4:152367012-152367315:152367012-152367384:+	-0.146248	0.0799201	Gpr153	A3
ENSMUSG00000063801.8;SE:chr7:79565855-79566979:79567070-79570257:-	-0.10237	0.0804196	Ap3s2	SE
ENSMUSG00000021072.13;SE:chr12:70505681-70507119:70507164-70507253:+	-0.103497	0.0804196	Tmx1	SE
ENSMUSG00000052560.16;AF:chr15:90533486-90533578:90533641:90533486-90563371:90563635:-	0.187443	0.0805861	Cpne8	AF
ENSMUSG00000002012.14;AF:chrX:72702855-72703273:72703330:72702855-72703625:72703723:-	-0.137851	0.0805861	Pnck	AF
ENSMUSG00000052560.16;AF:chr15:90533486-90533578:90533641:90533486-90563371:90563579:-	0.554244	0.0805861	Cpne8	AF
ENSMUSG00000002012.14;AF:chrX:72702855-72703273:72703330:72702855-72703333:72703434:-	0.111869	0.0805861	Pnck	AF
ENSMUSG00000052560.16;AF:chr15:90533486-90533578:90533641:90533486-90563371:90563591:-	0.199385	0.0805861	Cpne8	AF
ENSMUSG00000005362.15;AF:chr6:106772955-106775908:106775994:106772955-106776952:106777026:-	-0.160691	0.0809191	Crbn	AF
ENSMUSG00000005362.15;A3:chr6:106772958-106776952:106772955-106776952:-	0.0900486	0.0809191	Crbn	A3
ENSMUSG00000060791.16;AF:chr7:28136872:28136999-28140859:28140352:28140466-28140859:+	-0.4	0.0809191	Gmfg	AF
ENSMUSG00000097412.3;AF:chr10:86521389:86521472-86521744:86521475:86521601-86521744:+	0.273387	0.0809191	1810014B01Rik	AF
ENSMUSG00000056698.12;SE:chr6:72572003-72573419:72573449-72575305:-	-0.216018	0.0814186	Elmod3	SE
ENSMUSG00000048481.16;A3:chr7:18725279-18725757:18725279-18725907:+	0.0784255	0.0814186	Mypop	A3
ENSMUSG00000107090.2;AF:chr5:134580911:134581223-134587040:134585391:134585502-134587040:+	-0.179648	0.0814186	Gm42884	AF
ENSMUSG00000056698.12;SE:chr6:72573449-72574607:72574628-72575305:-	0.163636	0.0814186	Elmod3	SE
ENSMUSG00000018572.11;A5:chr11:69887885-69888423:69887862-69888423:+	-0.249593	0.0815185	Phf23	A5
ENSMUSG00000039747.12;SE:chr5:136190578-136197220:136197328-136199392:-	0.0751265	0.0819181	Orai2	SE
ENSMUSG00000086859.5;AF:chr11:116967290:116967403-116967934:116967441:116967587-116967934:+	0.337684	0.0819181	Snhg20	AF
ENSMUSG00000117545.2;AF:chr17:87764498-87766601:87766855:87764498-87767287:87767792:-	-0.513851	0.0819181	Gm30794	AF
ENSMUSG00000022756.18;AF:chr16:17393829-17394296:17394495:17393829-17394504:17394562:-	0.305964	0.0819181	Slc7a4	AF
ENSMUSG00000022756.18;RI:chr16:17392816:17392865-17393481:17393832:-	-0.324225	0.0819181	Slc7a4	RI
ENSMUSG00000022756.18;RI:chr16:17392816:17392865-17393481:17393829:-	0.16722	0.0819181	Slc7a4	RI
ENSMUSG00000022756.18;AF:chr16:17393829-17394504:17394562:17393829-17394790:17394862:-	-0.258054	0.0819181	Slc7a4	AF
ENSMUSG00000022756.18;SE:chr16:17393832-17393945:17394067-17394504:-	-0.169158	0.0819181	Slc7a4	SE
ENSMUSG00000026238.15;SE:chr1:86456966-86457178:86457274-86457453:+	-0.0930553	0.0819181	Ptma	SE
ENSMUSG00000025940.7;A5:chr1:16735729-16737892:16735596-16737892:+	-0.112259	0.0819181	Tmem70	A5
ENSMUSG00000022756.18;A3:chr16:17393832-17394504:17393829-17394504:-	0.252772	0.0819181	Slc7a4	A3
ENSMUSG00000022756.18;SE:chr16:17393829-17393945:17394067-17394504:-	0.191092	0.0819181	Slc7a4	SE
ENSMUSG00000025940.7;A3:chr1:16735729-16737889:16735729-16737892:+	-0.0842485	0.0819181	Tmem70	A3
ENSMUSG00000022701.19;SE:chr16:43710401-43712516:43712554-43718453:+	0.554264	0.0824176	Ccdc191	SE
ENSMUSG00000022701.19;A3:chr16:43718594-43725709:43718594-43725714:+	-0.554264	0.0824176	Ccdc191	A3
ENSMUSG00000024829.13;A5:chr19:3334833-3335310:3334817-3335310:+	0.152031	0.0824176	Mrpl21	A5
ENSMUSG00000058704.10;AF:chr17:74565500-74595453:74595643:74565500-74601687:74601794:-	-0.499135	0.0824176	Memo1	AF
ENSMUSG00000058704.10;AF:chr17:74565500-74595453:74595643:74565500-74601687:74601796:-	-0.332841	0.0824176	Memo1	AF
ENSMUSG00000003363.16;A5:chr7:27241606-27242064:27241606-27242169:-	-0.115259	0.0824176	Pld3	A5
ENSMUSG00000058704.10;SE:chr17:74532569-74548900:74549011-74562223:-	-0.332841	0.0824176	Memo1	SE
ENSMUSG00000021384.15;AF:chr13:49394147-49401521:49401770:49394147-49401895:49402182:-	0.360231	0.0824176	Susd3	AF
ENSMUSG00000020477.11;RI:chr11:5657298:5657409-5657487:5657555:-	0.216691	0.0824176	Mrps24	RI
ENSMUSG00000007656.14;A5:chr9:74945005-74945189:74945001-74945189:+	0.0752961	0.0827506	Arpp19	A5
ENSMUSG00000097360.9;A5:chr13:67701472-67701693:67701372-67701693:+	-0.342818	0.0829171	9430065F17Rik	A5
ENSMUSG00000030816.9;SE:chr7:127191009-127191969:127192148-127193779:+	-0.146573	0.0831668	Rnf40	SE
ENSMUSG00000049305.7;A5:chr9:108337816-108340137:108337787-108340137:+	-0.209831	0.0831668	Ccdc71	A5
ENSMUSG00000049305.7;AF:chr9:108337734:108337787-108340137:108338619:108338793-108340137:+	0.18676	0.0831668	Ccdc71	AF
ENSMUSG00000030816.9;SE:chr7:127191009-127191761:127191880-127191969:+	0.250137	0.0831668	Rnf40	SE
ENSMUSG00000042638.15;SE:chr6:136704907-136705329:136705400-136706167:-	0.4	0.0834166	Gucy2c	SE
ENSMUSG00000002997.16;AF:chr12:32088656-32110315:32110588:32088656-32110781:32111295:-	-0.154271	0.0839161	Prkar2b	AF
ENSMUSG00000015291.11;A3:chrX:73353740-73353996:73353740-73354086:+	-0.106109	0.0839161	Gdi1	A3
ENSMUSG00000029175.18;A5:chr5:30814201-30814721:30814188-30814721:+	-0.259806	0.0839161	Slc35f6	A5
ENSMUSG00000010607.9;AF:chr9:22068142:22068209-22069028:22068242:22068323-22069028:+	-0.065404	0.0839161	Pigyl	AF
ENSMUSG00000040302.18;SE:chr5:3641815-3645255:3645445-3645966:-	-0.179585	0.0839161	Rbm48	SE
ENSMUSG00000090336.6;A3:chr8:13786021-13788319:13786021-13788328:+	0.470118	0.0839161	Cfap97d2	A3
ENSMUSG00000031955.11;AF:chr8:112447963-112458671:112458768:112447963-112470321:112470441:-	-0.153448	0.0839161	Bcar1	AF
ENSMUSG00000090336.6;AF:chr8:13755889:13756056-13784831:13758285:13759655-13784831:+	0.506522	0.0839161	Cfap97d2	AF
ENSMUSG00000090336.6;AL:chr8:13786021-13788319:13790042:13786021-13792654:13793084:+	-0.506522	0.0839161	Cfap97d2	AL
ENSMUSG00000090336.6;AF:chr8:13755967:13756056-13784831:13758285:13759655-13784831:+	-0.470118	0.0839161	Cfap97d2	AF
ENSMUSG00000023039.18;RI:chr15:101311850:101312061-101314102:101314162:+	-0.371552	0.0839161	Krt7	RI
ENSMUSG00000020668.11;AF:chr12:3415190:3417531-3437552:3437381:3437454-3437552:+	0.0795397	0.0844156	Kif3c	AF
ENSMUSG00000062270.15;AF:chr9:89984439-89996267:89996342:89984439-89996589:89996751:-	0.173528	0.0844156	Morf4l1	AF
ENSMUSG00000027305.10;A5:chr2:119491140-119493090:119491140-119493261:-	0.184721	0.0849151	Ndufaf1	A5
ENSMUSG00000002981.11;SE:chr7:19389755-19396070:19396158-19398859:-	-0.144894	0.0849151	Clptm1	SE
ENSMUSG00000115867.2;AF:chr15:78901332-78907681:78907729:78901332-78909696:78909982:-	0.225691	0.0849151	Gm17753	AF
ENSMUSG00000027305.10;A5:chr2:119491140-119493074:119491140-119493261:-	0.314473	0.0849151	Ndufaf1	A5
ENSMUSG00000020182.17;AF:chr11:11830650-11840338:11840408:11830650-11848012:11848144:-	-0.265249	0.0854146	Ddc	AF
ENSMUSG00000032097.11;A5:chr9:44516281-44518420:44516249-44518420:+	0.0770088	0.0854146	Ddx6	A5
ENSMUSG00000028439.15;AF:chr4:41524414-41524655:41524770:41524414-41569177:41569537:-	0.0816925	0.0857476	Fam219a	AF
ENSMUSG00000028439.15;A5:chr4:41524414-41569177:41524414-41569210:-	0.0956206	0.0857476	Fam219a	A5
ENSMUSG00000028439.15;AF:chr4:41524414-41524655:41524770:41524414-41569210:41569537:-	0.116809	0.0857476	Fam219a	AF
ENSMUSG00000024327.17;SE:chr17:34249708-34249798:34250236-34250522:-	0.118647	0.0859141	Slc39a7	SE
ENSMUSG00000024327.17;A5:chr17:34249708-34249798:34249708-34250522:-	0.113492	0.0859141	Slc39a7	A5
ENSMUSG00000049760.7;AF:chr17:56916023-56916157:56916198:56916023-56916640:56916682:-	0.240689	0.0859141	Micos13	AF
ENSMUSG00000004945.16;AL:chr17:5461145:5461742-5483717:5482570:5483025-5483717:-	0.0550983	0.0864136	Tmem242	AL
ENSMUSG00000116953.2;SE:chr17:15202651-15203151:15203296-15205080:+	-0.365049	0.0864136	Ermardl2	SE
ENSMUSG00000038291.17;AF:chr8:46577183-46604599:46604742:46577183-46604819:46605196:-	0.141339	0.0864136	Snx25	AF
ENSMUSG00000116953.2;AF:chr17:15199139:15199161-15199763:15199169:15199256-15199763:+	-0.383535	0.0864136	Ermardl2	AF
ENSMUSG00000002944.16;A3:chr5:18033982-18034454:18033979-18034454:-	-0.553749	0.0864136	Cd36	A3
ENSMUSG00000116953.2;RI:chr17:15206036:15206172-15206980:15207094:+	-0.303644	0.0864136	Ermardl2	RI
ENSMUSG00000079671.9;SE:chr1:9673900-9689775:9689864-9691180:-	-0.546613	0.0864136	2610203C22Rik	SE
ENSMUSG00000046598.16;AF:chr16:31241098:31241330-31256810:31248117:31248409-31256810:+	-0.116556	0.0865801	Bdh1	AF
ENSMUSG00000060397.7;RI:chr7:12618570:12618696-12618950:12619045:+	0.25472	0.0869131	Zfp128	RI
ENSMUSG00000022416.16;A3:chr15:80274049-80274945:80274049-80275026:+	0.0816177	0.0869131	Cacna1i	A3
ENSMUSG00000039004.7;AF:chr13:38529083:38530563-38653590:38578421:38578491-38653590:+	-0.242381	0.0869131	Bmp6	AF
ENSMUSG00000024862.17;A3:chr19:5167497-5168150:5167460-5168150:-	0.0810696	0.0869131	Klc2	A3
ENSMUSG00000010803.14;A5:chr11:42073216-42073628:42073216-42073701:-	0.178496	0.0869131	Gabra1	A5
ENSMUSG00000097463.3;SE:chr9:46238600-46238950:46239397-46240041:-	0.4	0.0869131	4930448E22Rik	SE
ENSMUSG00000036768.7;SE:chr9:122815716-122816911:122817088-122820151:+	0.362513	0.0869131	Kif15	SE
ENSMUSG00000002274.14;A3:chr17:26015615-26015839:26015323-26015839:-	0.1235	0.0869131	Metrn	A3
ENSMUSG00000024862.17;A3:chr19:5160292-5160395:5160286-5160395:-	-0.0781991	0.0869131	Klc2	A3
ENSMUSG00000037960.12;AF:chr13:49363679-49369230:49369336:49363679-49369413:49369513:-	0.419881	0.0869131	Card19	AF
ENSMUSG00000109284.2;A5:chr7:118191859-118194176:118191832-118194176:+	0.390158	0.0869131	B230311B06Rik	A5
ENSMUSG00000037960.12;SE:chr13:49361622-49363565:49363679-49369413:-	-0.245446	0.0869131	Card19	SE
ENSMUSG00000024608.12;AF:chr18:60908301:60908389-60909473:60908788:60908814-60909473:+	-0.0635582	0.0869963	Rps14	AF
ENSMUSG00000032966.15;AF:chr2:151384657:151384785-151399306:151385819:151386060-151399306:+	0.222325	0.0874126	Fkbp1a	AF
ENSMUSG00000005610.18;AF:chr7:110671964-110672319:110672358:110671964-110673036:110673468:-	0.210317	0.0874126	Eif4g2	AF
ENSMUSG00000032966.15;AF:chr2:151385819:151386060-151399306:151387330:151387435-151399306:+	-0.160613	0.0874126	Fkbp1a	AF
ENSMUSG00000050545.11;AF:chr12:4791207-4794470:4794557:4791207-4795652:4795730:-	0.316424	0.0879121	Fam228b	AF
ENSMUSG00000053510.13;SE:chr4:108903878-108904794:108904913-108906264:+	-0.0881602	0.0879121	Nrd1	SE
ENSMUSG00000053510.13;SE:chr4:108915831-108916182:108916265-108916969:+	-0.0685681	0.0879121	Nrd1	SE
ENSMUSG00000024069.15;A3:chr17:74715921-74716348:74715921-74716353:+	-0.244447	0.0882451	Slc30a6	A3
ENSMUSG00000024069.15;A3:chr17:74716383-74717281:74716383-74717329:+	0.264637	0.0882451	Slc30a6	A3
ENSMUSG00000024069.15;SE:chr17:74722717-74725615:74725662-74726527:+	-0.260738	0.0882451	Slc30a6	SE
ENSMUSG00000026870.20;SE:chr2:34777809-34778134:34778183-34780292:+	0.4	0.0884116	Cutal	SE
ENSMUSG00000059923.14;AF:chr11:115590182-115590726:115590754:115590182-115599220:115599423:-	-0.196609	0.0884116	Grb2	AF
ENSMUSG00000042363.15;A5:chr11:20780347-20780870:20780347-20780974:-	-0.0861825	0.0884116	Lgalsl	A5
ENSMUSG00000050321.4;A3:chr18:86518211-86519038:86518211-86523254:+	-0.0719888	0.0884116	Neto1	A3
ENSMUSG00000005102.14;SE:chr2:118231128-118235528:118235630-118238833:+	0.248506	0.0884116	Eif2ak4	SE
ENSMUSG00000005102.14;AF:chr2:118219099:118219333-118231016:118219593:118219627-118231016:+	0.248506	0.0884116	Eif2ak4	AF
ENSMUSG00000035351.17;AF:chr10:87982854:87982934-87984024:87982939:87983031-87984024:+	0.374256	0.0889111	Nup37	AF
ENSMUSG00000042043.7;SE:chr13:94925510-94951619:94951692-94968868:+	0.0881223	0.0889111	Tbca	SE
ENSMUSG00000044313.14;AF:chr3:101742580-101743237:101743539:101742580-101756224:101756275:-	-0.4	0.0889111	Mab21l3	AF
ENSMUSG00000002844.10;SE:chr16:38267970-38270491:38270845-38272891:-	0.0598447	0.0889111	Adprh	SE
ENSMUSG00000021388.15;A3:chr13:49698193-49705117:49698193-49705134:+	0.539684	0.0889111	Aspn	A3
ENSMUSG00000020415.17;A5:chr11:43316508-43317001:43316508-43317028:-	-0.126425	0.0889111	Pttg1	A5
ENSMUSG00000040652.17;RI:chr9:65593478:65593553-65593555:65593635:+	-0.0830163	0.0890776	Oaz2	RI
ENSMUSG00000040652.17;RI:chr9:65593478:65593550-65593555:65593635:+	0.0692152	0.0890776	Oaz2	RI
ENSMUSG00000086631.3;AF:chr7:34243897:34243968-34255091:34246631:34246748-34255091:+	0.354515	0.0894106	Gm12784	AF
ENSMUSG00000073529.10;A5:chr18:77882647-77883100:77882647-77883143:-	0.4	0.0899101	F830208F22Rik	A5
ENSMUSG00000073982.12;SE:chr7:101889519-101898509:101898595-101899252:-	0.129962	0.0899101	Rhog	SE
ENSMUSG00000058835.15;AL:chr2:22836695:22836773-22843447:22840238:22840282-22843447:-	0.263944	0.0899101	Abi1	AL
ENSMUSG00000031840.15;A5:chr8:71207517-71208503:71207512-71208503:+	0.0520989	0.0899101	Rab3a	A5
ENSMUSG00000022540.17;A3:chr16:4828806-4829476:4828760-4829476:-	-0.0697011	0.0899101	Rogdi	A3
ENSMUSG00000036299.6;A5:chr18:75139185-75141722:75139085-75141722:+	0.0776377	0.0899101	BC031181	A5
ENSMUSG00000108129.3;A5:chr6:125243032-125243363:125242540-125243363:+	-0.2	0.0904096	4930417O13Rik	A5
ENSMUSG00000005674.10;A3:chr1:171049722-171049944:171049594-171049944:-	0.113852	0.0905761	Tomm40l	A3
ENSMUSG00000001472.18;AL:chr8:124127436-124127797:124127891:124127436-124129889:124130142:+	0.330079	0.0905761	Tcf25	AL
ENSMUSG00000005674.10;A3:chr1:171049722-171049944:171049622-171049944:-	-0.0878878	0.0905761	Tomm40l	A3
ENSMUSG00000036835.8;SE:chr7:30261559-30261749:30261853-30262221:-	0.077933	0.0906593	Psenen	SE
ENSMUSG00000036835.8;AL:chr7:30261380:30261559-30262221:30261792:30261853-30262221:-	-0.0994949	0.0906593	Psenen	AL
ENSMUSG00000036835.8;AF:chr7:30261853-30262066:30262184:30261853-30262221:30262512:-	0.104071	0.0906593	Psenen	AF
ENSMUSG00000108621.2;AF:chr7:39193826:39193928-39202652:39201924:39202035-39202652:+	-0.194174	0.0906593	Gm33989	AF
ENSMUSG00000108621.2;AF:chr7:39193826:39193928-39202652:39201925:39202035-39202652:+	-0.176523	0.0906593	Gm33989	AF
ENSMUSG00000029491.8;RI:chr5:108574664:108574773-108574973:108575060:+	-0.2	0.0909091	Pde6b	RI
ENSMUSG00000029491.8;RI:chr5:108571306:108571449-108572163:108572228:+	-0.2	0.0909091	Pde6b	RI
ENSMUSG00000087368.8;SE:chrX:135648197-135657243:135657369-135658850:+	-0.295598	0.0909091	BC065397	SE
ENSMUSG00000027286.17;A5:chr2:120439504-120439670:120439504-120439762:-	-0.261768	0.0909091	Lrrc57	A5
ENSMUSG00000028684.15;SE:chr4:116850220-116850445:116850507-116850585:-	0.163135	0.0909091	Urod	SE
ENSMUSG00000090439.4;A5:chr10:60235798-60238732:60235755-60238732:+	0.515427	0.0909091	Gm17455	A5
ENSMUSG00000027286.17;A5:chr2:120439504-120439670:120439504-120439755:-	-0.288993	0.0909091	Lrrc57	A5
ENSMUSG00000027286.17;A5:chr2:120439504-120439596:120439504-120439670:-	0.167422	0.0909091	Lrrc57	A5
ENSMUSG00000023991.17;A3:chr17:48191274-48191695:48191268-48191695:-	0.129158	0.0909091	Foxp4	A3
ENSMUSG00000023991.17;A3:chr17:48189422-48189532:48189419-48189532:-	0.0697311	0.0909091	Foxp4	A3
ENSMUSG00000023991.17;A3:chr17:48186649-48186765:48186613-48186765:-	-0.129158	0.0909091	Foxp4	A3
ENSMUSG00000028684.15;A3:chr4:116850664-116850782:116850662-116850782:-	0.163315	0.0909091	Urod	A3
ENSMUSG00000073490.12;A5:chr1:173560008-173562662:173560008-173562683:-	0.2	0.0914086	Ifi207	A5
ENSMUSG00000023094.15;AF:chr2:19376251:19376354-19382973:19376447:19376590-19382973:+	0.157787	0.0914086	Msrb2	AF
ENSMUSG00000000184.13;AL:chr6:127102125:127107450-127116066:127107472:127107548-127116066:-	0.0869662	0.0914086	Ccnd2	AL
ENSMUSG00000038695.14;SE:chr7:44117583-44117784:44117841-44118231:+	-0.313726	0.0919081	Josd2	SE
ENSMUSG00000038695.14;A3:chr7:44117583-44117730:44117583-44117784:+	0.388658	0.0919081	Josd2	A3
ENSMUSG00000004207.15;AF:chr10:60113449:60113604-60127421:60120283:60120353-60127421:+	-0.106157	0.0919081	Psap	AF
ENSMUSG00000031834.16;SE:chr8:71225339-71225465:71225560-71227300:-	-0.0984066	0.0919081	Pik3r2	SE
ENSMUSG00000086564.10;AF:chr3:100928048-100929462:100929492:100928048-100936769:100936872:-	0.2	0.0919081	Cd101	AF
ENSMUSG00000116946.2;AF:chr16:31052408:31052433-31059502:31054940:31055022-31059502:+	-0.2	0.0924076	Gm41442	AF
ENSMUSG00000056025.13;SE:chr3:144453355-144454162:144454262-144455426:-	-0.4	0.0924076	Clca3a1	SE
ENSMUSG00000050530.15;AF:chr2:3119419:3119689-3179273:3119722:3119972-3179273:+	-0.16162	0.0924076	Fam171a1	AF
ENSMUSG00000050530.15;AF:chr2:3119450:3119689-3179273:3119722:3119972-3179273:+	-0.33591	0.0924076	Fam171a1	AF
ENSMUSG00000025880.12;AF:chr18:75500600:75502639-75503966:75503047:75503147-75503966:+	0.166416	0.0929071	Smad7	AF
ENSMUSG00000039396.12;AF:chr8:54076777-54091497:54091713:54076777-54091791:54092100:-	0.4	0.0929071	Neil3	AF
ENSMUSG00000074577.10;A3:chr2:167831725-167833095:167831642-167833095:-	0.0539306	0.0929071	Ripor3	A3
ENSMUSG00000027403.13;AF:chr2:129954336:129954410-129977670:129965195:129965288-129977670:+	0.2	0.0929071	Tgm6	AF
ENSMUSG00000029580.15;A3:chr5:142891231-142891319:142890537-142891319:-	-0.271877	0.0929071	Actb	A3
ENSMUSG00000028444.18;AF:chr4:41686886-41695311:41695442:41686886-41696978:41697040:-	0.136087	0.0929071	Cntfr	AF
ENSMUSG00000030538.16;SE:chr7:79880172-79882092:79882126-79882258:-	0.234846	0.0929071	Cib1	SE
ENSMUSG00000020589.18;MX:chr12:12312239-12326344:12326416-12354182:12312239-12345617:12345689-12354182:+	0.0983371	0.0929071	Cyria	MX
ENSMUSG00000028444.18;AF:chr4:41686886-41695796:41695935:41686886-41696978:41697040:-	0.271573	0.0929071	Cntfr	AF
ENSMUSG00000025880.12;AF:chr18:75501954:75502639-75503966:75503047:75503147-75503966:+	0.403835	0.0929071	Smad7	AF
ENSMUSG00000020589.18;SE:chr12:12312239-12345617:12345689-12354182:+	-0.102806	0.0929071	Cyria	SE
ENSMUSG00000022956.12;AF:chr16:91727292-91728024:91728162:91727292-91728408:91728575:-	0.0593901	0.0932401	Atp5o	AF
ENSMUSG00000029299.15;SE:chr5:105099507-105100950:105101039-105109043:-	-0.32471	0.0934066	Abcg3	SE
ENSMUSG00000058173.13;AF:chr9:15416783:15416937-15436924:15432155:15432175-15436924:+	0.354607	0.0934066	Smco4	AF
ENSMUSG00000029299.15;A3:chr5:105084484-105086049:105083969-105086049:-	0.32471	0.0934066	Abcg3	A3
ENSMUSG00000040771.15;A5:chr17:48717400-48717856:48717265-48717856:+	0.120944	0.0934066	Oard1	A5
ENSMUSG00000075463.4;SE:chr14:123150704-123161034:123161089-123163542:+	-0.475593	0.0934066	4930594M22Rik	SE
ENSMUSG00000038534.20;A3:chr11:96943202-96943312:96943202-96943353:+	-0.184047	0.0934066	Osbpl7	A3
ENSMUSG00000026650.16;A5:chr2:3413048-3419957:3413048-3420008:-	-0.4	0.0934066	Meig1	A5
ENSMUSG00000085125.8;SE:chr1:17782818-17794746:17794813-17797323:-	-0.125641	0.0939061	Gm16070	SE
ENSMUSG00000046179.18;AF:chr7:48530149-48530409:48530789:48530149-48531156:48531344:-	-0.4	0.0939061	E2f8	AF
ENSMUSG00000010914.11;SE:chr2:102877166-102888842:102888922-102903635:-	-0.0693846	0.0944056	Pdhx	SE
ENSMUSG00000037325.11;SE:chr3:36664777-36666161:36666226-36667399:-	0.165827	0.0944056	Bbs7	SE
ENSMUSG00000038086.5;A3:chr9:50663033-50663477:50662751-50663477:-	0.292811	0.0944056	Hspb2	A3
ENSMUSG00000048473.16;SE:chr6:142736418-142741062:142741133-142743568:-	-0.2	0.0944056	Sult6b2	SE
ENSMUSG00000024905.16;AF:chr19:3438857:3439333-3442103:3439379:3439869-3442103:+	0.4	0.0944056	Tesmin	AF
ENSMUSG00000022797.17;AF:chr16:32427738:32427854-32431986:32428068:32428174-32431986:+	0.0752349	0.0944056	Tfrc	AF
ENSMUSG00000025917.10;SE:chr1:10100935-10102564:10102649-10103483:-	-0.0952352	0.0945721	Cops5	SE
ENSMUSG00000025917.10;A5:chr1:10105388-10107895:10105388-10108144:-	-0.0864847	0.0945721	Cops5	A5
ENSMUSG00000025917.10;A5:chr1:10105388-10107887:10105388-10108144:-	-0.16871	0.0945721	Cops5	A5
ENSMUSG00000048924.15;SE:chr13:100818375-100819275:100819352-100820794:+	0.369645	0.0949051	Ccdc125	SE
ENSMUSG00000031458.9;AF:chr8:13937826-13939853:13939964:13937826-13940167:13940268:-	0.113979	0.0949051	Coprs	AF
ENSMUSG00000026239.15;A5:chr1:86474504-86475158:86474504-86475251:-	0.0681448	0.0949051	Pde6d	A5
ENSMUSG00000040714.15;A5:chr7:19133474-19133639:19133474-19133734:-	0.6	0.0949051	Klc3	A5
ENSMUSG00000048924.15;SE:chr13:100830216-100830878:100831008-100832619:+	0.369645	0.0949051	Ccdc125	SE
ENSMUSG00000090113.8;SE:chr17:26163292-26163438:26163566-26163851:-	-0.472595	0.0949051	Nhlrc4	SE
ENSMUSG00000024841.9;A3:chr19:5417238-5418086:5417238-5418450:+	-0.382484	0.0954046	Eif1ad	A3
ENSMUSG00000000552.11;AF:chr15:103241628-103242658:103242754:103241628-103248474:103248520:-	-0.0672405	0.0954046	Zfp385a	AF
ENSMUSG00000030672.13;AF:chr7:126808071:126808123-126812033:126810780:126810935-126812033:+	-0.358645	0.0954046	Mylpf	AF
ENSMUSG00000024841.9;SE:chr19:5417238-5418086:5418304-5418450:+	-0.100005	0.0954046	Eif1ad	SE
ENSMUSG00000040396.13;SE:chr8:10028019-10032864:10032970-10037385:+	0.128332	0.0954046	Abhd13	SE
ENSMUSG00000027499.13;AF:chr3:7431730:7431812-7502398:7494118:7494167-7502398:+	-0.0870947	0.0959041	Pkia	AF
ENSMUSG00000026994.10;A3:chr2:65924075-65925545:65924010-65925545:-	-0.460898	0.0959041	Galnt3	A3
ENSMUSG00000018565.18;AF:chr11:69871388-69872033:69872078:69871388-69872388:69872465:-	-0.236989	0.0959041	Elp5	AF
ENSMUSG00000026349.15;A5:chr1:127725933-127727127:127725623-127727127:+	-0.105801	0.0959041	Ccnt2	A5
ENSMUSG00000097303.3;SE:chr14:58236919-58239767:58239876-58240437:+	-0.4	0.0959041	3110083C13Rik	SE
ENSMUSG00000042138.10;SE:chr9:37401129-37402752:37402865-37424910:+	-0.233282	0.0959041	Msantd2	SE
ENSMUSG00000053192.10;SE:chr3:95127774-95135395:95135570-95136363:-	0.0819415	0.0959041	Mllt11	SE
ENSMUSG00000028560.12;A3:chr4:98812480-98814673:98812480-98814692:+	-0.140339	0.0959041	Usp1	A3
ENSMUSG00000000563.18;SE:chr3:105863357-105865186:105865352-105866178:-	0.0691293	0.0959041	Atp5pb	SE
ENSMUSG00000096169.4;SE:chr17:33435327-33439591:33439687-33440600:-	0.2	0.0959041	Or10h5	SE
ENSMUSG00000027429.17;A5:chr2:144398333-144401127:144398244-144401127:+	-0.517359	0.0961538	Sec23b	A5
ENSMUSG00000027429.17;A5:chr2:144398333-144401127:144398262-144401127:+	-0.271355	0.0961538	Sec23b	A5
ENSMUSG00000052151.13;A3:chr10:79366862-79369458:79366815-79369458:-	0.331063	0.0964036	Plpp2	A3
ENSMUSG00000036504.7;A3:chr2:25464461-25464695:25464324-25464695:-	0.0540024	0.0964036	Phpt1	A3
ENSMUSG00000018581.16;RI:chr12:117897417:117897438-117897473:117897621:-	0.159644	0.0964036	Dnah11	RI
ENSMUSG00000018581.16;SE:chr12:117895033-117896752:117896895-117897417:-	-0.159644	0.0964036	Dnah11	SE
ENSMUSG00000087575.8;AF:chr4:129155758:129155905-129158540:129157523:129157717-129158540:+	-0.349054	0.0964036	Gm12976	AF
ENSMUSG00000021239.13;A3:chr12:84639125-84639846:84639125-84639903:+	-0.2	0.0964036	Vsx2	A3
ENSMUSG00000028063.16;AF:chr3:88395738-88400544:88400619:88395738-88410055:88410642:-	0.0932928	0.0964036	Lmna	AF
ENSMUSG00000028063.16;AF:chr3:88395738-88400544:88400619:88395738-88410055:88410614:-	0.0759948	0.0964036	Lmna	AF
ENSMUSG00000028792.15;AF:chr4:128885751:128885873-128892927:128887017:128887229-128892927:+	0.133101	0.0969031	Ak2	AF
ENSMUSG00000021248.10;AF:chr12:85401680-85420609:85420729:85401680-85421215:85421621:-	-0.0669613	0.0969031	Tmed10	AF
ENSMUSG00000030553.4;SE:chr7:67888942-67908985:67909037-67913892:-	0.428678	0.0969031	Pgpep1l	SE
ENSMUSG00000115958.2;AF:chr1:133237565:133237649-133254873:133251704:133251786-133254873:+	-0.2	0.0969031	Kiss1	AF
ENSMUSG00000044864.17;A3:chr3:38538133-38538820:38537716-38538820:-	-0.274375	0.0969031	Ankrd50	A3
ENSMUSG00000031554.19;AL:chr8:25217109:25217446-25236673:25223000:25223173-25236673:-	0.2	0.0969031	Adam5	AL
ENSMUSG00000059554.13;AF:chr10:18100808-18103179:18103221:18100808-18110600:18110746:-	0.345931	0.0974026	Ccdc28a	AF
ENSMUSG00000091329.3;AL:chr3:28756816:28757101-28796265:28792938:28793111-28796265:-	-0.202741	0.0974026	1700112D23Rik	AL
ENSMUSG00000033792.13;A3:chrX:105130420-105131941:105130420-105131944:+	0.294087	0.0974026	Atp7a	A3
ENSMUSG00000026277.15;AF:chr1:93552346-93552756:93553083:93552346-93553183:93553510:-	0.094355	0.0974026	Stk25	AF
ENSMUSG00000032374.15;SE:chr9:92482935-92484038:92484100-92485001:+	-0.310757	0.0974026	Plod2	SE
ENSMUSG00000112679.2;A5:chr10:14198486-14199252:14198310-14199252:+	-0.462164	0.0974026	Gm40603	A5
ENSMUSG00000033220.8;A5:chr15:78450231-78454878:78450231-78454932:-	-0.355378	0.0979021	Rac2	A5
ENSMUSG00000029213.12;SE:chr5:72320217-72322694:72322849-72325422:-	-0.394008	0.0979021	Commd8	SE
ENSMUSG00000020286.14;AF:chr11:23468976-23469069:23469195:23468976-23469498:23469942:-	-0.521458	0.0979021	1700093K21Rik	AF
ENSMUSG00000062006.13;A5:chr3:130522951-130523838:130522951-130523967:-	0.0757961	0.0979021	Rpl34	A5
ENSMUSG00000022151.17;A5:chr15:5215249-5219063:5215053-5219063:+	-0.188473	0.0979021	Ttc33	A5
ENSMUSG00000050945.9;AF:chr18:5288938-5334346:5334439:5288938-5334718:5334807:-	0.267722	0.0979021	Zfp438	AF
ENSMUSG00000024440.14;A5:chr18:38410981-38414244:38410981-38417130:-	-0.143415	0.0979021	Pcdh12	A5
ENSMUSG00000043843.18;A5:chr7:25007143-25007246:25007101-25007246:+	0.109214	0.0981518	Tmem145	A5
ENSMUSG00000043843.18;A3:chr7:25014330-25014822:25014330-25015284:+	0.124186	0.0981518	Tmem145	A3
ENSMUSG00000046378.12;A3:chr7:126547811-126548730:126547619-126548730:-	0.0949388	0.0984016	Asphd1	A3
ENSMUSG00000019982.16;SE:chr10:21018991-21020868:21021224-21022085:-	-0.351859	0.0984016	Myb	SE
ENSMUSG00000021607.10;A5:chr13:73479212-73479479:73479210-73479479:+	-0.0692204	0.0984016	Mrpl36	A5
ENSMUSG00000037243.18;A3:chr11:58198082-58198338:58198082-58198400:+	0.0856097	0.0989011	Zfp692	A3
ENSMUSG00000021464.16;AF:chr13:53300747-53439502:53439585:53300747-53439817:53440160:-	-0.4	0.0989011	Ror2	AF
ENSMUSG00000034761.16;SE:chr12:69903637-69921051:69921108-69939427:-	-0.236805	0.0989011	Map4k5	SE
ENSMUSG00000032468.12;SE:chr9:99419812-99433596:99433672-99450655:-	0.0726729	0.0989011	Armc8	SE
ENSMUSG00000001366.15;AF:chr9:78011636-78015573:78015938:78011636-78016284:78016347:-	0.120335	0.0989011	Fbxo9	AF
ENSMUSG00000068923.15;AF:chr3:88656209-88659219:88659358:88656209-88669033:88669691:-	0.110803	0.0989011	Syt11	AF
ENSMUSG00000007815.14;A5:chr9:108184275-108192507:108184142-108192507:+	0.145572	0.0989011	Rhoa	A5
ENSMUSG00000007815.14;AF:chr9:108183328:108183752-108192507:108183996:108184275-108192507:+	-0.0700815	0.0989011	Rhoa	AF
ENSMUSG00000049420.10;SE:chr10:25870283-25913526:25913594-25954036:-	-0.289227	0.0989011	Tmem200a	SE
ENSMUSG00000034761.16;AF:chr12:69903637-69921051:69921108:69903637-69939427:69939877:-	-0.294372	0.0989011	Map4k5	AF
ENSMUSG00000047746.15;SE:chr16:36786647-36789189:36791105-36799111:-	0.189365	0.0989011	Fbxo40	SE
ENSMUSG00000041064.15;A3:chr9:65497336-65498969:65497336-65499002:+	0.2	0.0994006	Pif1	A3
ENSMUSG00000020904.12;A5:chr11:67816094-67817205:67816094-67817244:-	0.44044	0.0994006	Cfap52	A5
ENSMUSG00000000530.17;A3:chr15:101026944-101032488:101026944-101032526:+	-0.344979	0.0999001	Acvrl1	A3
ENSMUSG00000038991.18;AF:chr13:38707454-38711651:38711890:38707454-38712164:38712466:-	-0.0687412	0.0999001	Txndc5	AF
ENSMUSG00000060601.14;A3:chr7:44201788-44201931:44201669-44201931:-	-0.236135	0.0999001	Nr1h2	A3
ENSMUSG00000038991.18;AF:chr13:38707454-38711651:38711890:38707454-38712528:38712800:-	-0.116451	0.0999001	Txndc5	AF
ENSMUSG00000038991.18;AF:chr13:38707454-38712164:38712466:38707454-38712528:38712800:-	-0.170019	0.0999001	Txndc5	AF
ENSMUSG00000060601.14;A3:chr7:44201788-44201931:44201660-44201931:-	-0.294652	0.0999001	Nr1h2	A3
ENSMUSG00000029571.15;AF:chr6:13069758:13069794-13070307:13069838:13069959-13070307:+	-0.0799841	0.0999001	Tmem106b	AF
ENSMUSG00000053581.14;A5:chr5:139468552-139470021:139468552-139470032:-	0.117951	0.0999001	Zfand2a	A5
ENSMUSG00000022577.18;AF:chr15:75438108-75438441:75438481:75438108-75438563:75438705:-	-0.152559	0.0999001	Ly6h	AF
ENSMUSG00000028710.19;SE:chr4:115645567-115647778:115647828-115648420:+	-0.125338	0.0999001	Atpaf1	SE
ENSMUSG00000037185.10;AF:chr15:101262299-101265335:101265594:101262299-101267636:101268043:-	-0.326988	0.0999001	Krt80	AF
ENSMUSG00000021280.10;A3:chr12:111388017-111388367:111388017-111388497:+	-0.491363	0.0999001	Exoc3l4	A3
ENSMUSG00000032470.18;AF:chr9:99293655-99302133:99302205:99293655-99318363:99319434:-	-0.11391	0.0999001	Mras	AF
ENSMUSG00000060601.14;A3:chr7:44201788-44201931:44201767-44201931:-	-0.530453	0.0999001	Nr1h2	A3
ENSMUSG00000030731.14;AL:chr7:44034373-44034637:44034873:44034373-44035380:44035475:+	-0.563072	0.0999001	Syt3	AL
ENSMUSG00000029390.14;SE:chr5:124681227-124681550:124681570-124684959:+	-0.093168	0.0999001	Tmed2	SE
ENSMUSG00000029571.15;A5:chr6:13070002-13070307:13069959-13070307:+	-0.0596751	0.0999001	Tmem106b	A5
ENSMUSG00000022577.18;AF:chr15:75438108-75438441:75438506:75438108-75438563:75438705:-	-0.0924515	0.0999001	Ly6h	AF
ENSMUSG00000046110.16;SE:chr2:121285518-121285757:121285836-121286144:-	0.308382	0.0999001	Serinc4	SE

## Sheet: SOD1-male
ID	dPSI	p-val	gene	type
ENSMUSG00000030007.9;AL:chr6:85439179-85441762:85441892:85439179-85442882:85443070:+	0.497444	0.001998	Cct7	AL
ENSMUSG00000030007.9;SE:chr6:85439179-85441762:85441926-85442882:+	0.302691	0.001998	Cct7	SE
ENSMUSG00000057113.14;AL:chr11:33104927:33105220-33106003:33105328:33105431-33106003:-	0.587704	0.002997	Npm1	AL
ENSMUSG00000025278.10;SE:chr14:14582236-14583650:14583747-14585026:-	0.54749	0.0034965	Flnb	SE
ENSMUSG00000026576.13;AF:chr1:164270919-164271175:164271288:164270919-164281058:164281346:-	0.169904	0.00599401	Atp1b1	AF
ENSMUSG00000008683.17;AF:chr7:117714469-117715320:117715351:117714469-117715359:117715411:-	0.457802	0.00624376	Rps15a	AF
ENSMUSG00000008683.17;AF:chr7:117714469-117714695:117714900:117714469-117715320:117715351:-	-0.260679	0.00624376	Rps15a	AF
ENSMUSG00000037894.14;A3:chr3:137570971-137571281:137570971-137571319:+	0.220089	0.00999001	H2az1	A3
ENSMUSG00000089996.7;AF:chrX:135857588-135858648:135858774:135857588-135876147:135876246:-	-0.383506	0.00999001	Tmsb15b2	AF
ENSMUSG00000022797.17;AF:chr16:32427738:32427854-32431986:32428068:32428174-32431986:+	-0.240028	0.00999001	Tfrc	AF
ENSMUSG00000006782.17;AF:chr11:100465730:100465894-100467062:100465938:100466044-100467062:+	0.137925	0.011988	Cnp	AF
ENSMUSG00000005580.12;RI:chr16:4235717:4236836-4237060:4237452:-	-0.377474	0.0134865	Adcy9	RI
ENSMUSG00000021598.10;A5:chr13:69950712-69957919:69950690-69957919:+	0.583333	0.015984	Med10	A5
ENSMUSG00000029304.15;A5:chr5:104583114-104584241:104583062-104584241:+	0.781746	0.016983	Spp1	A5
ENSMUSG00000031834.16;SE:chr8:71225339-71225465:71225560-71227300:-	0.242757	0.016983	Pik3r2	SE
ENSMUSG00000005610.18;AF:chr7:110671964-110672319:110672358:110671964-110673036:110673468:-	0.456573	0.0174825	Eif4g2	AF
ENSMUSG00000030357.11;AF:chr6:128413677-128414573:128414616:128413677-128415031:128415103:-	0.666667	0.017982	Fkbp4	AF
ENSMUSG00000039693.12;SE:chr4:48540568-48549922:48549997-48552380:+	-0.440892	0.0202298	Msantd3	SE
ENSMUSG00000039693.12;AF:chr4:48539935:48539997-48552380:48540499:48540568-48552380:+	-0.5	0.0202298	Msantd3	AF
ENSMUSG00000056537.12;A5:chrX:103022940-103024669:103022940-103024679:-	0.368476	0.0204795	Rlim	A5
ENSMUSG00000001025.9;AF:chr3:90520189:90520533-90521050:90520612:90520689-90521050:+	-0.200367	0.0224775	S100a6	AF
ENSMUSG00000053716.10;AF:chr9:106245831:106246522-106247900:106246811:106246905-106247900:+	0.199475	0.023976	Dusp7	AF
ENSMUSG00000032598.9;SE:chr9:108689168-108689418:108689908-108691148:+	-0.195966	0.023976	Nckipsd	SE
ENSMUSG00000022797.17;AF:chr16:32427801:32427854-32431986:32428068:32428174-32431986:+	-0.29675	0.023976	Tfrc	AF
ENSMUSG00000064030.16;AF:chr10:128583758:128583867-128601016:128584324:128584435-128601016:+	-0.321246	0.0244755	Pym1	AF
ENSMUSG00000015806.13;A5:chr5:45605010-45607349:45605010-45607432:-	-0.220887	0.0244755	Qdpr	A5
ENSMUSG00000064030.16;SE:chr10:128584435-128586152:128586206-128601016:+	-0.233602	0.0244755	Pym1	SE
ENSMUSG00000038683.17;SE:chr13:41154889-41158213:41158375-41161492:+	0.222424	0.0254745	Pak1ip1	SE
ENSMUSG00000038812.17;RI:chr19:6887952:6888041-6888120:6888396:+	0.209783	0.0264735	Trmt112	RI
ENSMUSG00000029145.13;A5:chr5:31347090-31347220:31347090-31347225:-	-0.299248	0.026973	Eif2b4	A5
ENSMUSG00000033047.6;A5:chr15:78959560-78959971:78959492-78959971:+	0.140103	0.027972	Eif3l	A5
ENSMUSG00000033192.6;SE:chr8:93597878-93600861:93600919-93602183:+	0.75	0.0284715	Lpcat2	SE
ENSMUSG00000059554.13;AF:chr10:18100808-18103179:18103221:18100808-18110600:18110746:-	-0.673861	0.0284715	Ccdc28a	AF
ENSMUSG00000033192.6;SE:chr8:93597878-93599676:93599736-93600861:+	-0.515899	0.0284715	Lpcat2	SE
ENSMUSG00000019039.15;A3:chr9:108449660-108449724:108449660-108449750:+	-0.185118	0.0284715	Dalrd3	A3
ENSMUSG00000059824.13;SE:chr7:45355186-45356030:45356440-45357684:+	-0.187393	0.0292208	Dbp	SE
ENSMUSG00000059824.13;SE:chr7:45355186-45356030:45356140-45357684:+	-0.206529	0.0292208	Dbp	SE
ENSMUSG00000067367.10;AF:chr5:38377814:38377979-38381971:38378022:38378138-38381971:+	-0.588148	0.02997	Lyar	AF
ENSMUSG00000022664.12;A3:chr16:44978009-44978745:44977969-44978745:-	0.39349	0.02997	Slc35a5	A3
ENSMUSG00000022540.17;A3:chr16:4828806-4829476:4828760-4829476:-	0.11348	0.02997	Rogdi	A3
ENSMUSG00000029440.16;AL:chr5:123379996-123381367:123383331:123379996-123386356:123386590:+	-0.477551	0.030636	Psmd9	AL
ENSMUSG00000029440.16;SE:chr5:123379996-123384257:123384345-123386356:+	-0.250302	0.030636	Psmd9	SE
ENSMUSG00000029440.16;SE:chr5:123379996-123384260:123384345-123386356:+	-0.391967	0.030636	Psmd9	SE
ENSMUSG00000031955.11;AF:chr8:112447963-112458671:112458768:112447963-112470321:112470441:-	-0.255287	0.030969	Bcar1	AF
ENSMUSG00000016194.15;AF:chr1:192924596-192925702:192925869:192924596-192946256:192946383:-	0.291222	0.0314685	Hsd11b1	AF
ENSMUSG00000039801.8;SE:chr15:8252634-8254823:8254900-8256397:+	0.210309	0.0314685	Cplane1	SE
ENSMUSG00000050855.17;AF:chr7:29550442-29552702:29552867:29550442-29552922:29553094:-	0.697437	0.031968	Zfp940	AF
ENSMUSG00000050855.17;AF:chr7:29550442-29552702:29552867:29550442-29552922:29553073:-	0.34703	0.031968	Zfp940	AF
ENSMUSG00000050855.17;AF:chr7:29550442-29552702:29552867:29550442-29552922:29553066:-	0.585973	0.031968	Zfp940	AF
ENSMUSG00000039693.12;AF:chr4:48539935:48539997-48552380:48540079:48540271-48552380:+	-0.5	0.0324675	Msantd3	AF
ENSMUSG00000052337.16;SE:chr6:71848542-71849778:71849907-71851301:+	0.202585	0.032967	Immt	SE
ENSMUSG00000028560.12;A3:chr4:98812480-98814673:98812480-98814692:+	0.313174	0.032967	Usp1	A3
ENSMUSG00000027030.16;AF:chr2:68051312-68053538:68053670:68051312-68081606:68081700:-	0.166667	0.033966	Stk39	AF
ENSMUSG00000096780.8;AL:chr17:6705923:6706242-6709603:6708583:6708877-6709603:-	0.217767	0.034965	Tmem181b-ps	AL
ENSMUSG00000032112.11;A5:chr9:44318275-44318424:44318275-44318582:-	-0.169296	0.034965	Trappc4	A5
ENSMUSG00000096780.8;AL:chr17:6705923:6706242-6709603:6708801:6708877-6709603:-	-0.205516	0.034965	Tmem181b-ps	AL
ENSMUSG00000028788.15;AF:chr4:129714014:129714394-129732771:129714473:129714592-129732771:+	-0.26302	0.034965	Ptp4a2	AF
ENSMUSG00000078881.11;A5:chr2:176175005-176178463:176175005-176178491:-	-0.144927	0.034965	Gm14434	A5
ENSMUSG00000049396.7;AL:chr11:76101397:76104749-76108304:76107905:76108098-76108304:-	0.256249	0.034965	Gemin4	AL
ENSMUSG00000040212.13;AF:chr7:45569828-45570060:45570275:45569828-45570666:45570828:-	-0.481709	0.0354645	Emp3	AF
ENSMUSG00000038520.16;A3:chr7:44497958-44498273:44497943-44498273:-	-0.284369	0.035964	Tbc1d17	A3
ENSMUSG00000034442.12;SE:chr12:73327406-73327779:73328430-73329386:-	0.387634	0.038961	Trmt5	SE
ENSMUSG00000032966.15;AF:chr2:151384657:151384785-151399306:151385819:151386060-151399306:+	-0.483104	0.03996	Fkbp1a	AF
ENSMUSG00000038871.6;AF:chr6:34453414:34453559-34464225:34454077:34454113-34464225:+	0.548255	0.03996	Bpgm	AF
ENSMUSG00000032011.6;A3:chr9:43957315-43957855:43957315-43957919:+	-0.140801	0.041292	Thy1	A3
ENSMUSG00000032011.6;A3:chr9:43957315-43957911:43957315-43957919:+	-0.0649776	0.041292	Thy1	A3
ENSMUSG00000032011.6;AF:chr9:43954681:43954773-43957254:43955077:43955150-43957254:+	-0.0685207	0.041292	Thy1	AF
ENSMUSG00000028426.11;A5:chr4:55350427-55366777:55350250-55366777:+	0.0731836	0.0414585	Rad23b	A5
ENSMUSG00000074182.9;A5:chr3:145282048-145282606:145282039-145282606:+	0.454883	0.041958	Znhit6	A5
ENSMUSG00000044456.17;AF:chr12:102249307:102249585-102279234:102249900:102250041-102279234:+	-0.75	0.041958	Rin3	AF
ENSMUSG00000044287.7;A3:chr8:106620299-106620998:106620299-106621001:+	0.5	0.041958	Nrn1l	A3
ENSMUSG00000026970.17;AF:chr2:60672816-60719334:60719374:60672816-60793035:60793536:-	-0.355288	0.0424575	Rbms1	AF
ENSMUSG00000028062.16;A5:chr3:88459824-88460037:88459824-88460103:-	-0.0952497	0.042957	Lamtor2	A5
ENSMUSG00000028062.16;SE:chr3:88458092-88459662:88459824-88460037:-	-0.181491	0.042957	Lamtor2	SE
ENSMUSG00000006931.16;A5:chr11:100302023-100302555:100302023-100302618:-	0.224823	0.042957	P3h4	A5
ENSMUSG00000035486.15;A3:chr10:80194192-80194609:80194192-80194621:+	0.317065	0.042957	Plk5	A3
ENSMUSG00000069895.5;SE:chr8:110461995-110462092:110462157-110464263:-	0.267877	0.0444555	Atxn1l	SE
ENSMUSG00000021072.13;SE:chr12:70505681-70507119:70507164-70507253:+	0.16171	0.0444555	Tmx1	SE
ENSMUSG00000042363.15;A5:chr11:20780347-20780870:20780347-20780974:-	-0.122486	0.044955	Lgalsl	A5
ENSMUSG00000055480.8;AF:chr13:67408307-67417095:67417132:67408307-67426493:67426530:-	-0.583333	0.044955	Zfp458	AF
ENSMUSG00000025485.14;A3:chr7:140437467-140437687:140437467-140437758:+	-0.326851	0.0454545	Ric8a	A3
ENSMUSG00000025485.14;A5:chr7:140437541-140437758:140437467-140437758:+	0.490814	0.0454545	Ric8a	A5
ENSMUSG00000091996.9;AF:chr9:45093332:45093613-45152691:45107064:45107291-45152691:+	0.833333	0.0454545	Smim35	AF
ENSMUSG00000030357.11;AF:chr6:128413677-128414573:128414616:128413677-128415369:128415640:-	0.139483	0.045954	Fkbp4	AF
ENSMUSG00000019158.10;A3:chr7:16187095-16187982:16187095-16188046:+	-0.11448	0.045954	Tmem160	A3
ENSMUSG00000033207.8;SE:chr19:23336607-23341074:23341330-23351282:-	-0.829931	0.0464535	Mamdc2	SE
ENSMUSG00000037296.8;A5:chr8:26282355-26283705:26282253-26283705:+	0.237799	0.0464535	Lsm1	A5
ENSMUSG00000037887.12;AF:chr7:141644003-141648660:141649009:141644003-141649515:141649580:-	0.0893924	0.0464535	Dusp8	AF
ENSMUSG00000024072.10;AF:chr17:74796931:74797086-74799341:74798839:74798870-74799341:+	0.221223	0.0464535	Yipf4	AF
ENSMUSG00000024072.10;AF:chr17:74796488:74796789-74799341:74798839:74798870-74799341:+	0.270247	0.0464535	Yipf4	AF
ENSMUSG00000040711.9;SE:chr11:32357666-32358968:32359051-32361457:+	-0.388822	0.0474525	Sh3pxd2b	SE
ENSMUSG00000021079.17;SE:chr12:71178860-71179281:71179416-71183329:-	0.36484	0.047952	Timm9	SE
ENSMUSG00000021079.17;SE:chr12:71173171-71178775:71178860-71183329:-	-0.239343	0.047952	Timm9	SE
ENSMUSG00000021079.17;A3:chr12:71179572-71183329:71179416-71183329:-	-0.336277	0.047952	Timm9	A3
ENSMUSG00000039230.15;A5:chr11:121492663-121492783:121492545-121492783:+	-0.416667	0.047952	Tbcd	A5
ENSMUSG00000028785.14;MX:chr4:129012555-129013943:129013993-129015363:129012555-129015015:129015100-129015363:-	-0.222813	0.0487013	Hpca	MX
ENSMUSG00000028785.14;SE:chr4:129012555-129013943:129013993-129015363:-	-0.16243	0.0487013	Hpca	SE
ENSMUSG00000050447.16;AF:chr2:49956441:49956596-50055481:50018381:50018546-50055481:+	0.283824	0.048951	Lypd6	AF
ENSMUSG00000027247.17;SE:chr2:91480597-91482109:91482168-91484418:+	0.255757	0.048951	Arhgap1	SE
ENSMUSG00000027247.17;AF:chr2:91480567:91480597-91482109:91481843:91481999-91482109:+	0.320786	0.048951	Arhgap1	AF
ENSMUSG00000027247.17;AF:chr2:91480463:91480597-91484418:91483553:91483896-91484418:+	-0.286032	0.048951	Arhgap1	AF
ENSMUSG00000027247.17;AF:chr2:91480463:91480597-91484418:91482092:91482168-91484418:+	-0.287152	0.048951	Arhgap1	AF
ENSMUSG00000027247.17;A3:chr2:91482168-91484391:91482168-91484418:+	0.280581	0.048951	Arhgap1	A3
ENSMUSG00000110924.2;AF:chr9:48050706-48062488:48062728:48050706-48070003:48070263:-	-0.583333	0.048951	Gm40518	AF
ENSMUSG00000036225.16;AF:chr18:15140931-15148247:15148381:15140931-15196962:15197155:-	0.433498	0.0494505	Kctd1	AF
ENSMUSG00000005262.14;AF:chr16:18630529:18630633-18633580:18631106:18631167-18633580:+	-0.325768	0.0494505	Ufd1	AF
ENSMUSG00000019232.15;A3:chr3:130414077-130414282:130414077-130414300:+	0.289183	0.0494505	Etnppl	A3
ENSMUSG00000005262.14;AF:chr16:18630529:18630633-18633580:18631051:18631167-18633580:+	-0.296173	0.0494505	Ufd1	AF
ENSMUSG00000037344.15;AF:chr5:137330940-137331131:137331272:137330940-137331710:137331859:-	0.17291	0.0499501	Slc12a9	AF
ENSMUSG00000032579.15;A5:chr9:107206631-107207909:107206631-107207972:-	-0.264956	0.0499501	Hemk1	A5
ENSMUSG00000043421.9;AF:chr6:29272487:29272607-29274649:29272625:29272809-29274649:+	-0.227824	0.0504496	Hilpda	AF
ENSMUSG00000113722.2;A5:chr12:104997084-104998219:104997084-104998334:-	-0.208547	0.0504496	Snhg10	A5
ENSMUSG00000036225.16;AF:chr18:15140931-15148247:15148381:15140931-15284373:15284503:-	0.170664	0.0505744	Kctd1	AF
ENSMUSG00000036225.16;AF:chr18:15140931-15148247:15148381:15140931-15194825:15194946:-	0.724737	0.0505744	Kctd1	AF
ENSMUSG00000036225.16;AF:chr18:15140931-15148247:15148381:15140931-15194825:15196675:-	0.265142	0.0505744	Kctd1	AF
ENSMUSG00000030704.15;MX:chr7:100277664-100278873:100278978-100280949:100277664-100279045:100279150-100280949:+	0.0797395	0.0509491	Rab6a	MX
ENSMUSG00000026344.10;AF:chr1:125838265-125840611:125840665:125838265-125840785:125840838:-	-0.247823	0.0509491	Lypd1	AF
ENSMUSG00000054793.9;SE:chr7:24199483-24199901:24200065-24200157:+	0.0674013	0.0509491	Cadm4	SE
ENSMUSG00000030704.15;AF:chr7:100256617:100256727-100275759:100256793:100257500-100275759:+	0.0797395	0.0509491	Rab6a	AF
ENSMUSG00000051184.8;AF:chr7:5018469:5018559-5020436:5018806:5018887-5020436:+	-0.300749	0.0514486	Zfp524	AF
ENSMUSG00000002985.17;A3:chr7:19432197-19432936:19432178-19432936:-	-0.120213	0.0524476	Apoe	A3
ENSMUSG00000037211.13;A5:chr3:37694254-37694669:37694213-37694669:+	0.341616	0.0524476	Spry1	A5
ENSMUSG00000054034.11;AF:chrX:135103201-135104263:135104386:135103201-135104387:135104481:-	0.195123	0.0539461	Tceal5	AF
ENSMUSG00000016757.12;SE:chr15:83472902-83475580:83475749-83479150:-	-0.280794	0.0544456	Ttll12	SE
ENSMUSG00000024309.16;A5:chr17:34158792-34158998:34158792-34159271:-	0.0797838	0.0544456	Pfdn6	A5
ENSMUSG00000000168.11;AF:chr9:50556406-50557405:50557489:50556406-50560932:50561195:-	0.104981	0.0544456	Dlat	AF
ENSMUSG00000022024.11;SE:chr14:79857239-79859544:79859651-79862281:+	-0.103914	0.0544456	Sugt1	SE
ENSMUSG00000048027.10;AF:chr17:16041440-16044554:16044657:16041440-16046274:16046848:-	0.119701	0.0549451	Rgmb	AF
ENSMUSG00000026698.9;A5:chr1:161797046-161797809:161796938-161797809:+	-0.506351	0.0554446	Pigc	A5
ENSMUSG00000044583.14;A5:chrX:166113095-166113397:166113095-166113433:-	0.504505	0.0554446	Tlr7	A5
ENSMUSG00000038072.15;AF:chr5:25427880:25428029-25452452:25451371:25451418-25452452:+	-0.14542	0.0559441	Galnt11	AF
ENSMUSG00000052751.17;AF:chr6:48570817:48570986-48573227:48571253:48571910-48573227:+	0.23876	0.0561938	Repin1	AF
ENSMUSG00000052751.17;SE:chr6:48570986-48571796:48571910-48573227:+	-0.375829	0.0561938	Repin1	SE
ENSMUSG00000052751.17;SE:chr6:48570986-48571725:48571910-48573227:+	-0.252355	0.0561938	Repin1	SE
ENSMUSG00000052751.17;AL:chr6:48570986-48571725:48572267:48570986-48573227:48576015:+	-0.398136	0.0561938	Repin1	AL
ENSMUSG00000085227.2;A3:chr5:138262363-138263690:138262363-138264019:+	0.336119	0.0569431	6330418K02Rik	A3
ENSMUSG00000003923.15;AF:chr10:71072861-71073288:71073508:71072861-71073670:71074110:-	-0.213046	0.0574426	Tfam	AF
ENSMUSG00000003923.15;A5:chr10:71072861-71073670:71072861-71074065:-	-0.195661	0.0574426	Tfam	A5
ENSMUSG00000024083.17;SE:chr17:64600019-64604719:64604904-64615617:-	-0.0568853	0.0574426	Pja2	SE
ENSMUSG00000003518.14;AF:chr11:101872669-101874270:101874329:101872669-101875438:101875625:-	0.210105	0.0574426	Dusp3	AF
ENSMUSG00000048373.9;SE:chr5:44137310-44137986:44138035-44139055:-	0.482039	0.0579421	Fgfbp1	SE
ENSMUSG00000040681.17;SE:chr16:95928403-95928511:95928540-95928632:-	0.10469	0.0584416	Hmgn1	SE
ENSMUSG00000031551.13;AF:chr8:25083444-25085418:25085682:25083444-25086857:25087025:-	0.477418	0.0589411	Ido1	AF
ENSMUSG00000032251.13;SE:chr9:82712392-82719471:82719536-82728352:+	-0.186291	0.0589411	Irak1bp1	SE
ENSMUSG00000057691.9;A3:chr6:48041886-48043363:48041883-48043363:-	0.348727	0.0591908	Zfp746	A3
ENSMUSG00000057691.9;SE:chr6:48041883-48043363:48043488-48044103:-	-0.343061	0.0591908	Zfp746	SE
ENSMUSG00000037235.14;SE:chr5:34336268-34341658:34341687-34344673:-	0.111477	0.0599401	Mxd4	SE
ENSMUSG00000028527.19;A5:chr4:101276598-101276926:101276567-101276926:+	0.423606	0.0599401	Ak4	A5
ENSMUSG00000030486.10;AF:chr7:23954219:23954347-23955258:23954465:23954538-23955258:+	0.33572	0.0609391	Zfp108	AF
ENSMUSG00000071711.13;AF:chr15:78290616:78290944-78294243:78291001:78291063-78294243:+	-0.399753	0.0609391	Mpst	AF
ENSMUSG00000034485.11;A5:chr9:60761785-60763480:60761779-60763480:+	0.778665	0.0609391	Uaca	A5
ENSMUSG00000071711.13;A5:chr15:78291470-78294243:78291063-78294243:+	-0.518447	0.0609391	Mpst	A5
ENSMUSG00000028444.18;AF:chr4:41686886-41695311:41695442:41686886-41696978:41697040:-	0.187082	0.0611888	Cntfr	AF
ENSMUSG00000028444.18;AF:chr4:41686886-41695311:41695445:41686886-41696978:41697040:-	0.322351	0.0611888	Cntfr	AF
ENSMUSG00000006024.14;AF:chr7:15832533:15832699-15842976:15841541:15841557-15842976:+	0.139324	0.0614386	Napa	AF
ENSMUSG00000034308.14;AF:chr8:118391819-118397948:118398286:118391819-118400339:118400428:-	0.306319	0.0614386	Sdr42e1	AF
ENSMUSG00000038615.18;AF:chr11:96719049-96720237:96720327:96719049-96720649:96720781:-	0.239862	0.0619381	Nfe2l1	AF
ENSMUSG00000038615.18;AF:chr11:96713145-96714771:96714839:96713145-96714902:96714953:-	-0.25925	0.0619381	Nfe2l1	AF
ENSMUSG00000038615.18;A5:chr11:96719049-96720645:96719049-96720649:-	0.180439	0.0619381	Nfe2l1	A5
ENSMUSG00000038615.18;AF:chr11:96713145-96714771:96714839:96713145-96715122:96715378:-	-0.572697	0.0619381	Nfe2l1	AF
ENSMUSG00000043190.15;A5:chr13:76156405-76166134:76156405-76166777:-	-0.271452	0.0621878	Rfesd	A5
ENSMUSG00000043190.15;AF:chr13:76156405-76165640:76166681:76156405-76166777:76166838:-	-0.41337	0.0621878	Rfesd	AF
ENSMUSG00000003363.16;A5:chr7:27241606-27242064:27241606-27242169:-	0.112182	0.0624376	Pld3	A5
ENSMUSG00000059689.16;SE:chr6:117818229-117818969:117819075-117820214:+	0.288891	0.0629371	Zfp637	SE
ENSMUSG00000066839.13;A5:chr9:21995504-21996645:21995504-21996653:-	0.156477	0.0629371	Ecsit	A5
ENSMUSG00000025162.19;AL:chr11:120852575:120854732-120858821:120858438:120858562-120858821:-	0.295132	0.0629371	Csnk1d	AL
ENSMUSG00000036112.16;AF:chr10:93722963-93723283:93723348:93722963-93725400:93725646:-	-0.542276	0.0632701	Metap2	AF
ENSMUSG00000036112.16;A3:chr10:93715534-93715935:93715504-93715935:-	0.28912	0.0632701	Metap2	A3
ENSMUSG00000036112.16;A3:chr10:93715534-93715935:93715435-93715935:-	0.303852	0.0632701	Metap2	A3
ENSMUSG00000032370.9;SE:chr9:66863482-66874961:66875126-66877864:-	0.204431	0.0634366	Lactb	SE
ENSMUSG00000024507.7;AF:chr18:50261268:50261476-50263193:50261561:50261690-50263193:+	-0.112307	0.0639361	Hsd17b4	AF
ENSMUSG00000029910.15;AF:chr6:66512452:66512583-66512942:66512662:66512774-66512942:+	-0.323304	0.0639361	Mad2l1	AF
ENSMUSG00000029910.15;AF:chr6:66512374:66512583-66512942:66512662:66512774-66512942:+	-0.396125	0.0639361	Mad2l1	AF
ENSMUSG00000030701.18;AF:chr7:100306017-100306281:100306310:100306017-100307500:100307571:-	-0.313317	0.0639361	Plekhb1	AF
ENSMUSG00000042660.9;A5:chr18:36895820-36895902:36895810-36895902:+	-0.184381	0.0639361	Wdr55	A5
ENSMUSG00000038563.15;A5:chr7:82297886-82298734:82297857-82298734:+	0.265791	0.0639361	Efl1	A5
ENSMUSG00000030701.18;AF:chr7:100306017-100306281:100306310:100306017-100307510:100307629:-	-0.371449	0.0639361	Plekhb1	AF
ENSMUSG00000021048.8;SE:chr12:76302318-76317192:76317276-76326178:+	-0.145538	0.0644356	Mthfd1	SE
ENSMUSG00000003131.8;AF:chr9:45890027-45896600:45896692:45890027-45923821:45923988:-	-0.248622	0.0644356	Pafah1b2	AF
ENSMUSG00000003131.8;AF:chr9:45890027-45896003:45896125:45890027-45896600:45896692:-	0.281365	0.0644356	Pafah1b2	AF
ENSMUSG00000003131.8;AF:chr9:45890027-45896003:45896349:45890027-45896600:45896692:-	0.170109	0.0644356	Pafah1b2	AF
ENSMUSG00000003131.8;AF:chr9:45890027-45895480:45895635:45890027-45896600:45896692:-	0.273704	0.0644356	Pafah1b2	AF
ENSMUSG00000050105.6;AF:chr4:133979569-133980286:133980334:133979569-133981341:133981417:-	-0.412617	0.0649351	Fam110d	AF
ENSMUSG00000028788.15;AF:chr4:129714014:129714394-129732771:129714501:129714592-129732771:+	-0.165378	0.0649351	Ptp4a2	AF
ENSMUSG00000028444.18;AF:chr4:41686886-41695311:41695442:41686886-41695796:41695935:-	0.172845	0.0652681	Cntfr	AF
ENSMUSG00000022750.19;AF:chr16:17578178:17578214-17582248:17580655:17580718-17582248:+	-0.289077	0.0659341	Klhl22	AF
ENSMUSG00000022750.19;AF:chr16:17577482:17577558-17582248:17578178:17578214-17582248:+	0.274919	0.0659341	Klhl22	AF
ENSMUSG00000002012.14;AF:chrX:72702855-72703333:72703434:72702855-72703625:72703723:-	-0.180908	0.0659341	Pnck	AF
ENSMUSG00000001855.16;SE:chr2:31932581-31937415:31937586-31941021:+	-0.339143	0.0659341	Nup214	SE
ENSMUSG00000002012.14;AF:chrX:72702855-72703273:72703330:72702855-72703333:72703434:-	0.197955	0.0659341	Pnck	AF
ENSMUSG00000020607.8;AF:chr12:14200761-14201207:14201350:14200761-14201823:14202055:-	-0.102611	0.0664336	Lratd1	AF
ENSMUSG00000036282.16;AF:chr14:49410762:49410850-49418163:49415356:49415632-49418163:+	0.269134	0.0664336	Naa30	AF
ENSMUSG00000056698.12;SE:chr6:72573449-72574607:72574628-72575305:-	-0.172801	0.0664336	Elmod3	SE
ENSMUSG00000056698.12;SE:chr6:72572003-72573419:72573449-72575305:-	0.2045	0.0664336	Elmod3	SE
ENSMUSG00000036282.16;SE:chr14:49410850-49415509:49415632-49418163:+	-0.167146	0.0664336	Naa30	SE
ENSMUSG00000059447.14;A5:chr5:30360380-30368667:30360337-30368667:+	-0.299949	0.0669331	Hadhb	A5
ENSMUSG00000059447.14;A5:chr5:30360384-30368667:30360337-30368667:+	-0.151157	0.0669331	Hadhb	A5
ENSMUSG00000026824.12;SE:chr2:55327914-55336838:55337054-55484823:+	-0.0844557	0.0674326	Kcnj3	SE
ENSMUSG00000005262.14;AF:chr16:18630529:18630633-18633580:18631044:18631167-18633580:+	-0.258182	0.0674326	Ufd1	AF
ENSMUSG00000040055.10;AF:chr14:57368421-57369444:57369516:57368421-57370643:57371068:-	0.115231	0.0674326	Gjb6	AF
ENSMUSG00000023990.19;SE:chr17:48097121-48097203:48097457-48097856:+	0.230035	0.0679321	Tfeb	SE
ENSMUSG00000041115.17;SE:chrX:150962086-150963993:150964088-150985904:+	0.204691	0.0679321	Iqsec2	SE
ENSMUSG00000025357.9;SE:chr10:128567056-128567193:128567281-128568852:-	-0.280609	0.0684316	Dgka	SE
ENSMUSG00000022602.15;A3:chr15:74542168-74542414:74542165-74542414:-	0.0745005	0.0684316	Arc	A3
ENSMUSG00000009214.10;AF:chr2:26957479-26957752:26957880:26957479-26961893:26962191:-	0.666667	0.0689311	Mymk	AF
ENSMUSG00000026797.17;SE:chr2:32679649-32684600:32684725-32686028:-	0.0572824	0.0689311	Stxbp1	SE
ENSMUSG00000037279.14;AF:chr2:144173041-144173222:144173615:144173041-144173681:144174066:-	0.20528	0.0689311	Ovol2	AF
ENSMUSG00000023571.5;SE:chr4:156049588-156050051:156050159-156050323:+	-0.136688	0.0694306	C1qtnf12	SE
ENSMUSG00000022622.6;A3:chr15:89452641-89453477:89452641-89453540:+	-0.742022	0.0699301	Acr	A3
ENSMUSG00000038422.3;AF:chr4:62418330-62420395:62420513:62418330-62421544:62421704:-	-0.215639	0.0699301	Hdhd3	AF
ENSMUSG00000050410.16;A3:chr17:35827436-35827608:35827327-35827608:-	0.233559	0.0699301	Tcf19	A3
ENSMUSG00000018900.8;SE:chr11:53758531-53760048:53760262-53762394:-	0.221683	0.0704296	Slc22a5	SE
ENSMUSG00000039967.15;A3:chr4:34826895-34839332:34826880-34839332:-	-0.21826	0.0704296	Zfp292	A3
ENSMUSG00000037754.14;SE:chr2:158593118-158597064:158597189-158597733:+	-0.0913346	0.0704296	Ppp1r16b	SE
ENSMUSG00000037754.14;AF:chr2:158508653:158508745-158537782:158509039:158509169-158537782:+	0.0902109	0.0704296	Ppp1r16b	AF
ENSMUSG00000031137.18;AF:chrX:58177310-58178503:58178574:58177310-58211373:58211524:-	-0.247347	0.0709291	Fgf13	AF
ENSMUSG00000016262.15;AF:chr1:192533451-192534001:192534055:192533451-192537751:192538064:-	0.200473	0.0709291	Sertad4	AF
ENSMUSG00000031137.18;AF:chrX:58177310-58179237:58179796:58177310-58211373:58211524:-	-0.11167	0.0709291	Fgf13	AF
ENSMUSG00000034800.16;A5:chr2:127423466-127426550:127423466-127426586:-	0.420108	0.0709291	Zfp661	A5
ENSMUSG00000029659.17;AF:chr5:149335214:149335720-149345599:149337305:149337548-149345599:+	-0.142972	0.0709291	Medag	AF
ENSMUSG00000020778.13;AL:chr11:116089809-116095671:116097676:116089809-116105665:116106074:+	0.409049	0.0709291	Ten1	AL
ENSMUSG00000034800.16;SE:chr2:127423466-127423779:127423995-127426550:-	-0.429907	0.0709291	Zfp661	SE
ENSMUSG00000063870.13;A3:chr6:125077552-125077741:125077552-125077762:+	0.128932	0.0711788	Chd4	A3
ENSMUSG00000063870.13;A3:chr6:125079261-125079395:125079261-125079434:+	0.128932	0.0711788	Chd4	A3
ENSMUSG00000030357.11;AF:chr6:128413677-128415031:128415103:128413677-128415369:128415640:-	-0.088272	0.0712621	Fkbp4	AF
ENSMUSG00000035722.16;A3:chr10:79843062-79843134:79843062-79843158:+	-0.20388	0.0714286	Abca7	A3
ENSMUSG00000016559.15;RI:chr11:115914451:115914604-115914708:115914845:-	-0.0677937	0.0714286	H3f3b	RI
ENSMUSG00000034551.13;SE:chrX:110570440-110581040:110581186-110606664:-	0.437534	0.0714286	Hdx	SE
ENSMUSG00000022528.9;AF:chr16:29884915:29885068-29885690:29885156:29885360-29885690:+	-0.437554	0.0714286	Hes1	AF
ENSMUSG00000006611.16;SE:chr13:23891049-23892011:23892274-23894610:-	-0.348242	0.0714286	Hfe	SE
ENSMUSG00000026034.18;SE:chr1:58458892-58459280:58459370-58460242:-	0.21239	0.0719281	Clk1	SE
ENSMUSG00000032526.12;A3:chr9:121539781-121541631:121539781-121541669:+	0.0870018	0.0719281	Ss18l2	A3
ENSMUSG00000032526.12;A5:chr9:121539537-121539705:121539513-121539705:+	-0.0667151	0.0719281	Ss18l2	A5
ENSMUSG00000010914.11;SE:chr2:102877166-102888842:102888922-102903635:-	0.0907258	0.0719281	Pdhx	SE
ENSMUSG00000021303.15;AF:chr13:13958644:13958692-13978184:13958914:13959228-13978184:+	-0.112335	0.0719281	Gng4	AF
ENSMUSG00000042650.4;AF:chr11:60427207:60427463-60438514:60428804:60430021-60438514:+	-0.12786	0.0719281	Alkbh5	AF
ENSMUSG00000040331.17;SE:chr7:130144540-130145096:130145154-130147625:-	-0.155727	0.0729271	Nsmce4a	SE
ENSMUSG00000029618.14;A3:chr5:143962531-143963365:143962527-143963365:-	-0.289526	0.0729271	Ocm	A3
ENSMUSG00000042138.10;SE:chr9:37401129-37402752:37402865-37424910:+	0.197486	0.0729271	Msantd2	SE
ENSMUSG00000031789.18;SE:chr8:95997593-96002184:96002451-96004384:-	-0.333333	0.0729271	Cngb1	SE
ENSMUSG00000027956.12;AF:chr3:79746613-79749695:79749986:79746613-79760001:79760075:-	0.209335	0.0729271	Tmem144	AF
ENSMUSG00000027956.12;AF:chr3:79746613-79748854:79749036:79746613-79749695:79749986:-	-0.287113	0.0729271	Tmem144	AF
ENSMUSG00000024399.6;A3:chr17:35413659-35414026:35413659-35414112:+	0.688134	0.0729271	Ltb	A3
ENSMUSG00000038069.7;A5:chr8:48165329-48165923:48165329-48165954:-	-0.201739	0.0729271	Cdkn2aip	A5
ENSMUSG00000022750.19;AF:chr16:17577527:17577558-17582248:17578178:17578214-17582248:+	0.412041	0.0732601	Klhl22	AF
ENSMUSG00000029804.18;AF:chr6:58808509:58808627-58820589:58808733:58808917-58820589:+	-0.216009	0.0734266	Herc3	AF
ENSMUSG00000029804.18;SE:chr6:58808627-58809387:58809521-58820589:+	0.233388	0.0734266	Herc3	SE
ENSMUSG00000028794.14;AF:chr4:128649157:128649354-128655212:128653051:128653814-128655212:+	-0.475632	0.0734266	A3galt2	AF
ENSMUSG00000025351.15;AF:chr10:128744689:128744921-128746264:128745214:128745391-128746264:+	0.22842	0.0734266	Cd63	AF
ENSMUSG00000026344.10;AF:chr1:125838265-125839576:125839951:125838265-125840785:125840838:-	-0.191158	0.0734266	Lypd1	AF
ENSMUSG00000023961.17;A5:chr17:44413555-44416540:44413555-44416602:-	0.187066	0.0734266	Enpp4	A5
ENSMUSG00000044627.12;AF:chr2:32177657-32177898:32178017:32177657-32178043:32178081:-	-0.446864	0.0736763	Swi5	AF
ENSMUSG00000044627.12;AF:chr2:32177657-32177898:32177947:32177657-32178043:32178081:-	-0.520375	0.0736763	Swi5	AF
ENSMUSG00000095304.10;AF:chr14:25891279-25902803:25902900:25891279-25903210:25903524:-	0.449972	0.0739261	Plac9	AF
ENSMUSG00000095304.10;A5:chr14:25891279-25902705:25891279-25902803:-	-0.454612	0.0739261	Plac9	A5
ENSMUSG00000095304.10;AF:chr14:25891279-25902705:25902898:25891279-25903210:25903524:-	-0.264621	0.0739261	Plac9	AF
ENSMUSG00000097239.8;AF:chr11:101315094-101315297:101315345:101315094-101315442:101315622:-	0.316692	0.0739261	Gm27029	AF
ENSMUSG00000060530.3;AL:chr15:44652019-44668631:44669223:44652019-44708909:44709041:+	-0.239544	0.0744256	A930017M01Rik	AL
ENSMUSG00000020712.12;A5:chr11:106176632-106177202:106176467-106177202:+	-0.666667	0.0744256	Tcam1	A5
ENSMUSG00000020712.12;A5:chr11:106167700-106172729:106167619-106172729:+	0.666667	0.0744256	Tcam1	A5
ENSMUSG00000020015.11;AF:chr10:92996752:92997062-93044034:93017472:93017535-93044034:+	0.121143	0.0749251	Cdk17	AF
ENSMUSG00000041771.15;A5:chr12:102196752-102200941:102196695-102200941:+	-0.140188	0.0749251	Slc24a4	A5
ENSMUSG00000026707.16;AF:chr2:15052114-15053733:15054091:15052114-15059476:15059684:-	0.42807	0.0749251	Nsun6	AF
ENSMUSG00000021262.16;AF:chr12:108520983:108521472-108614574:108601969:108602143-108614574:+	0.658267	0.0749251	Evl	AF
ENSMUSG00000025940.7;A5:chr1:16735729-16737892:16735596-16737892:+	0.153278	0.0749251	Tmem70	A5
ENSMUSG00000025576.18;AF:chr11:118702242-118779354:118779515:118702242-118800130:118800398:-	0.413661	0.0749251	Rbfox3	AF
ENSMUSG00000025576.18;AF:chr11:118702242-118779354:118779515:118702242-118798600:118798831:-	0.490608	0.0749251	Rbfox3	AF
ENSMUSG00000038871.6;AF:chr6:34453142:34453357-34464225:34453414:34453559-34464225:+	-0.157789	0.0749251	Bpgm	AF
ENSMUSG00000020015.11;AF:chr10:93017472:93017535-93044034:93042849:93042933-93044034:+	-0.128692	0.0749251	Cdk17	AF
ENSMUSG00000005262.14;SE:chr16:18630633-18631009:18631167-18633580:+	0.113955	0.0752997	Ufd1	SE
ENSMUSG00000027378.17;A3:chr2:127608041-127610091:127608038-127610091:-	-0.190268	0.0754246	Nphp1	A3
ENSMUSG00000029658.18;A5:chr5:149504454-149505293:149504349-149505293:+	0.618444	0.0754246	Wdr95	A5
ENSMUSG00000029658.18;SE:chr5:149487891-149489828:149489933-149497454:+	-0.618444	0.0754246	Wdr95	SE
ENSMUSG00000029658.18;AF:chr5:149452144:149452236-149456125:149453156:149453270-149456125:+	-0.618444	0.0754246	Wdr95	AF
ENSMUSG00000108621.2;AF:chr7:39193826:39193928-39202652:39201924:39202035-39202652:+	0.24556	0.0756743	Gm33989	AF
ENSMUSG00000108621.2;AF:chr7:39193826:39193928-39202652:39201925:39202035-39202652:+	0.164381	0.0756743	Gm33989	AF
ENSMUSG00000030246.13;SE:chr6:142436330-142439826:142439943-142441294:-	-0.153864	0.0759241	Ldhb	SE
ENSMUSG00000048826.8;AF:chr17:14419540-14423776:14424356:14419540-14424438:14424566:-	-0.0738746	0.0759241	Dact2	AF
ENSMUSG00000021587.6;SE:chr13:75259109-75260661:75260873-75263356:+	0.125555	0.0764236	Pcsk1	SE
ENSMUSG00000025157.9;SE:chr19:41930445-41930569:41930663-41932021:+	-0.168173	0.0764236	Zdhhc16	SE
ENSMUSG00000028795.16;A5:chr4:129516580-129517232:129516580-129517451:-	-0.39748	0.0764236	Ccdc28b	A5
ENSMUSG00000028795.16;SE:chr4:129516580-129517451:129517497-129517607:-	0.189555	0.0764236	Ccdc28b	SE
ENSMUSG00000025157.9;A5:chr19:41926656-41926803:41926551-41926803:+	-0.187921	0.0764236	Zdhhc16	A5
ENSMUSG00000073755.5;A3:chr4:126503805-126505469:126503805-126505474:+	0.0643724	0.0769231	5730409E04Rik	A3
ENSMUSG00000023931.6;A3:chr17:53744272-53752773:53744241-53752773:-	-0.531147	0.0769231	Efhb	A3
ENSMUSG00000025576.18;AF:chr11:118702242-118779354:118779515:118702242-118800130:118800376:-	0.18827	0.0774226	Rbfox3	AF
ENSMUSG00000024114.16;RI:chr17:24062416:24062584-24062813:24062845:-	0.56512	0.0774226	Prss41	RI
ENSMUSG00000085282.9;AF:chr10:105409814:105409978-105416264:105410420:105411548-105416264:+	-0.239765	0.0779221	Gm15663	AF
ENSMUSG00000031552.14;A3:chr8:25104922-25115803:25104878-25115803:-	0.572464	0.0779221	Adam18	A3
ENSMUSG00000025533.16;A5:chr5:130052937-130053049:130052937-130053135:-	-0.145133	0.0779221	Asl	A5
ENSMUSG00000025533.16;SE:chr5:130048697-130052477:130052539-130052883:-	0.152999	0.0779221	Asl	SE
ENSMUSG00000039774.13;SE:chr4:47092328-47104100:47104269-47108391:+	0.543588	0.0784216	Galnt12	SE
ENSMUSG00000043670.5;AF:chr10:80858304-80861173:80861243:80858304-80861415:80861496:-	0.0596337	0.0784216	Diras1	AF
ENSMUSG00000044252.19;AF:chr18:12974403-12987472:12987516:12974403-12995164:12995480:-	0.223914	0.0785465	Osbpl1a	AF
ENSMUSG00000044252.19;AF:chr18:12974403-12987472:12987516:12974403-12988282:12988321:-	0.25	0.0785465	Osbpl1a	AF
ENSMUSG00000044252.19;AF:chr18:12974403-12994181:12994262:12974403-12995164:12995297:-	0.494364	0.0785465	Osbpl1a	AF
ENSMUSG00000044252.19;AF:chr18:12974403-12987472:12987516:12974403-12995164:12995297:-	0.308667	0.0785465	Osbpl1a	AF
ENSMUSG00000044252.19;AF:chr18:12974403-12995164:12995480:12974403-13002094:13002164:-	0.17111	0.0785465	Osbpl1a	AF
ENSMUSG00000044252.19;AF:chr18:12974403-12995164:12995297:12974403-13002094:13002164:-	0.400813	0.0785465	Osbpl1a	AF
ENSMUSG00000044252.19;AF:chr18:12974403-12988282:12988321:12974403-12995164:12995480:-	-0.160569	0.0785465	Osbpl1a	AF
ENSMUSG00000044252.19;AF:chr18:12974403-12993042:12993308:12974403-13002094:13002164:-	0.435877	0.0785465	Osbpl1a	AF
ENSMUSG00000025145.14;RI:chr11:120609268:120609379-120609866:120609958:+	0.156695	0.0786713	Lrrc45	RI
ENSMUSG00000025145.14;SE:chr11:120609379-120609476:120609546-120609866:+	0.148217	0.0786713	Lrrc45	SE
ENSMUSG00000028011.17;A5:chr3:81882736-81882966:81882736-81883080:-	0.560076	0.0789211	Tdo2	A5
ENSMUSG00000040249.16;SE:chr10:127417758-127418559:127418609-127419250:-	-0.121015	0.0789211	Lrp1	SE
ENSMUSG00000044252.19;AF:chr18:12974403-12993042:12993308:12974403-12994181:12994262:-	-0.40255	0.0792541	Osbpl1a	AF
ENSMUSG00000040158.13;SE:chr11:73071334-73071557:73071634-73071914:+	0.19277	0.0794206	Tax1bp3	SE
ENSMUSG00000002844.10;SE:chr16:38267970-38270491:38270845-38272891:-	0.0694653	0.0794206	Adprh	SE
ENSMUSG00000022610.11;SE:chr15:89018929-89019326:89019373-89019630:-	0.251035	0.0794206	Mapk12	SE
ENSMUSG00000039187.17;RI:chr7:79098568:79098663-79098821:79098928:+	-0.666667	0.0794206	Fanci	RI
ENSMUSG00000021835.16;SE:chr14:46623551-46624613:46624737-46627761:-	0.368656	0.0794206	Bmp4	SE
ENSMUSG00000032305.16;SE:chr9:57446171-57446529:57446577-57447938:+	-0.162501	0.0794206	Fam219b	SE
ENSMUSG00000028681.12;A3:chr4:116965217-116965352:116965217-116965357:+	-0.528554	0.0799201	Ptch2	A3
ENSMUSG00000036751.8;SE:chr7:30322940-30323925:30324038-30325476:-	0.0718339	0.0799201	Cox6b1	SE
ENSMUSG00000086859.5;AF:chr11:116966834:116967194-116967934:116967290:116967403-116967934:+	-0.444821	0.0799201	Snhg20	AF
ENSMUSG00000024640.10;AF:chr19:15898360-15901668:15901986:15898360-15924649:15924701:-	0.229727	0.0799201	Psat1	AF
ENSMUSG00000028266.18;AF:chr3:143907812-143908009:143908157:143907812-143908554:143908724:-	0.180337	0.0799201	Lmo4	AF
ENSMUSG00000073609.10;A5:chr1:93753302-93754007:93753041-93754007:+	0.360576	0.0799201	D2hgdh	A5
ENSMUSG00000018572.11;A5:chr11:69887885-69888423:69887877-69888423:+	-0.541938	0.0799201	Phf23	A5
ENSMUSG00000086859.5;AF:chr11:116967290:116967403-116967934:116967441:116967587-116967934:+	0.269025	0.0799201	Snhg20	AF
ENSMUSG00000030967.16;AF:chr7:132532871:132533274-132551314:132549897:132549937-132551314:+	-0.108146	0.0799201	Zranb1	AF
ENSMUSG00000018572.11;AF:chr11:69886702:69886879-69888423:69887783:69887877-69888423:+	-0.516317	0.0799201	Phf23	AF
ENSMUSG00000073609.10;AF:chr1:93752631:93752773-93754007:93752996:93753302-93754007:+	-0.310918	0.0799201	D2hgdh	AF
ENSMUSG00000087651.4;A3:chr10:83594077-83595457:83594077-83595462:+	-0.109886	0.0799201	1500009L16Rik	A3
ENSMUSG00000073609.10;SE:chr1:93757618-93760318:93760511-93763009:+	-0.313653	0.0799201	D2hgdh	SE
ENSMUSG00000028859.15;MX:chr4:125919972-125920982:125921109-125923556:125919972-125921110:125921193-125923556:+	-0.349463	0.0804196	Csf3r	MX
ENSMUSG00000028859.15;SE:chr4:125933689-125936453:125936543-125936697:+	0.302529	0.0804196	Csf3r	SE
ENSMUSG00000040009.7;SE:chr10:74803214-74814623:74814688-74826766:+	0.10506	0.0804196	Gnaz	SE
ENSMUSG00000072692.8;AF:chr5:115241587-115245952:115246021:115241587-115248252:115248327:-	-0.294159	0.0804196	Rpl37rt	AF
ENSMUSG00000020700.12;A3:chr11:106043220-106044778:106043220-106044792:+	0.15937	0.0804196	Map3k3	A3
ENSMUSG00000024150.13;A5:chr17:87565517-87573220:87565517-87573263:-	0.122093	0.0805445	Mcfd2	A5
ENSMUSG00000024150.13;MX:chr17:87565517-87566178:87566309-87573263:87565517-87571569:87571793-87573263:-	-0.184898	0.0805445	Mcfd2	MX
ENSMUSG00000024150.13;SE:chr17:87565517-87571569:87571793-87573263:-	0.0965076	0.0805445	Mcfd2	SE
ENSMUSG00000024150.13;A5:chr17:87566309-87573220:87566309-87573263:-	0.345236	0.0805445	Mcfd2	A5
ENSMUSG00000028527.19;A5:chr4:101276753-101276926:101276598-101276926:+	-0.29449	0.0807526	Ak4	A5
ENSMUSG00000028527.19;A5:chr4:101276753-101276926:101276567-101276926:+	0.33669	0.0807526	Ak4	A5
ENSMUSG00000024939.7;A3:chr19:5778896-5779265:5778857-5779265:-	-0.181809	0.0809191	Fam89b	A3
ENSMUSG00000038697.16;AF:chr8:124736572-124747600:124747747:124736572-124747928:124748136:-	0.320963	0.0809191	Taf5l	AF
ENSMUSG00000054061.10;AL:chr7:92701289:92702228-92729099:92716539:92717347-92729099:-	0.335225	0.0809191	Gm9934	AL
ENSMUSG00000063796.10;SE:chr19:8568820-8570577:8570656-8571247:+	0.354513	0.0809191	Slc22a8	SE
ENSMUSG00000044252.19;AF:chr18:12974403-12994181:12994262:12974403-12995164:12995480:-	0.148038	0.0815185	Osbpl1a	AF
ENSMUSG00000031883.14;AF:chr8:105267439:105267557-105270042:105267941:105268032-105270042:+	-0.18267	0.0819181	Car7	AF
ENSMUSG00000047878.14;A5:chr15:83114858-83135818:83114858-83135901:-	0.470548	0.0819181	A4galt	A5
ENSMUSG00000048905.6;A5:chr17:29124469-29124614:29124469-29124665:-	-0.209988	0.0819181	Bnip5	A5
ENSMUSG00000001150.8;AF:chr10:76344223:76344261-76348252:76346728:76347057-76348252:+	0.364048	0.0819181	Mcm3ap	AF
ENSMUSG00000056305.5;A3:chr6:72315532-72316950:72315512-72316950:-	0.114309	0.0819181	Usp39	A3
ENSMUSG00000098120.2;A5:chr8:106351107-106363748:106351107-106363912:-	0.147775	0.0819181	Gm5914	A5
ENSMUSG00000009035.16;AF:chr15:79262913-79287006:79287175:79262913-79287385:79287769:-	-0.441792	0.0824176	Tmem184b	AF
ENSMUSG00000009035.16;AF:chr15:79262913-79287006:79287175:79262913-79287385:79287456:-	-0.147832	0.0824176	Tmem184b	AF
ENSMUSG00000009035.16;AF:chr15:79262913-79280876:79281056:79262913-79287006:79287175:-	0.429245	0.0824176	Tmem184b	AF
ENSMUSG00000069049.12;SE:chrY:1012169-1013379:1013473-1014634:+	-0.085226	0.0824176	Eif2s3y	SE
ENSMUSG00000025081.14;A5:chr19:56814906-56819473:56814735-56819473:+	-0.5	0.0824176	Tdrd1	A5
ENSMUSG00000089940.2;AL:chr13:89887709-89938223:89990492:89887709-90034690:90035285:+	-0.0811815	0.0824176	Gm4117	AL
ENSMUSG00000024150.13;SE:chr17:87565517-87566178:87566309-87573263:-	-0.102044	0.0824176	Mcfd2	SE
ENSMUSG00000079173.12;A5:chr5:137408596-137409609:137408596-137409650:-	-0.0851321	0.0824176	Zan	A5
ENSMUSG00000023795.17;A5:chr17:3131309-3134231:3131309-3134243:-	0.168816	0.0829171	Pisd-ps2	A5
ENSMUSG00000026650.16;A5:chr2:3413048-3419957:3413048-3420008:-	0.392043	0.0834166	Meig1	A5
ENSMUSG00000039117.17;A5:chr2:179571217-179573773:179571217-179573809:-	-0.186338	0.0834166	Taf4	A5
ENSMUSG00000053749.13;AL:chr15:54963461:54963588-54975739:54973672:54975088-54975739:-	-0.553956	0.0834166	Gm9920	AL
ENSMUSG00000052293.15;A5:chr13:100788336-100790699:100788225-100790699:+	-0.122962	0.0839161	Taf9	A5
ENSMUSG00000022956.12;AF:chr16:91727292-91728024:91728162:91727292-91728408:91728439:-	0.240935	0.0839161	Atp5o	AF
ENSMUSG00000052293.15;A5:chr13:100788336-100790699:100788294-100790699:+	-0.16121	0.0839161	Taf9	A5
ENSMUSG00000022956.12;AF:chr16:91727292-91728024:91728162:91727292-91728408:91728434:-	0.157659	0.0839161	Atp5o	AF
ENSMUSG00000074577.10;A3:chr2:167831725-167833095:167831642-167833095:-	-0.699227	0.0839161	Ripor3	A3
ENSMUSG00000050545.11;AF:chr12:4791207-4794470:4794557:4791207-4795652:4795730:-	-0.420168	0.0839161	Fam228b	AF
ENSMUSG00000022956.12;A5:chr16:91727292-91728024:91727292-91728136:-	0.198319	0.0839161	Atp5o	A5
ENSMUSG00000056158.15;AF:chr11:92988854:92988935-92990472:92989230:92989548-92990472:+	-0.108118	0.0839161	Car10	AF
ENSMUSG00000040373.13;AF:chr11:107775407-107802126:107802188:107775407-107805726:107805881:-	-0.294837	0.0839161	Cacng5	AF
ENSMUSG00000038276.13;RI:chr5:24620388:24620538-24620808:24620935:+	-0.632502	0.0844156	Asic3	RI
ENSMUSG00000038276.13;SE:chr5:24621435-24621535:24621682-24621953:+	-0.5675	0.0844156	Asic3	SE
ENSMUSG00000025351.15;AF:chr10:128745214:128745391-128746264:128745568:128745827-128746264:+	-0.111402	0.0846653	Cd63	AF
ENSMUSG00000051435.12;AF:chr4:141678988-141679268:141679387:141678988-141681353:141681505:-	0.240519	0.0849151	Fhad1	AF
ENSMUSG00000024947.18;A5:chr19:6385112-6385475:6385100-6385475:+	-0.392173	0.0849151	Men1	A5
ENSMUSG00000036353.14;SE:chr3:59127517-59127640:59127704-59134872:-	-0.223428	0.0849151	P2ry12	SE
ENSMUSG00000028312.20;A5:chr4:52439410-52440201:52439334-52440201:+	-0.336758	0.0849151	Smc2	A5
ENSMUSG00000020467.16;SE:chr11:28865780-28866850:28866969-28871403:+	-0.176169	0.0849151	Efemp1	SE
ENSMUSG00000027797.16;AL:chr3:55424407-55429271:55429703:55424407-55440991:55443973:+	0.318056	0.0852481	Dclk1	AL
ENSMUSG00000027797.16;AL:chr3:55424407-55429271:55429703:55424407-55440991:55446485:+	-0.346593	0.0852481	Dclk1	AL
ENSMUSG00000027797.16;AF:chr3:55358394:55358504-55370422:55369320:55369503-55370422:+	0.426142	0.0852481	Dclk1	AF
ENSMUSG00000066196.12;A3:chr4:43651809-43651928:43651791-43651928:-	-0.453166	0.0854146	Spag8	A3
ENSMUSG00000026344.10;AF:chr1:125838265-125839040:125839124:125838265-125840611:125840665:-	0.106262	0.0854146	Lypd1	AF
ENSMUSG00000026344.10;AF:chr1:125838265-125839040:125839124:125838265-125839576:125839951:-	0.163566	0.0854146	Lypd1	AF
ENSMUSG00000034908.17;A3:chr9:45850818-45852599:45850805-45852599:-	-0.200296	0.0854146	Sidt2	A3
ENSMUSG00000002944.16;A3:chr5:18033982-18034454:18033979-18034454:-	-0.423109	0.0854146	Cd36	A3
ENSMUSG00000057132.17;A3:chr14:52387950-52389523:52387950-52389660:+	0.557457	0.0854146	Rpgrip1	A3
ENSMUSG00000057132.17;SE:chr14:52387088-52387345:52387548-52387815:+	0.5	0.0854146	Rpgrip1	SE
ENSMUSG00000022987.13;A3:chr15:98189181-98190767:98189139-98190767:-	-0.210881	0.0854146	Zfp641	A3
ENSMUSG00000023367.15;AF:chr6:48818446:48818523-48819138:48818704:48818753-48819138:+	0.460086	0.0859141	Tmem176a	AF
ENSMUSG00000037206.16;AF:chr9:58065513-58065710:58065828:58065513-58066245:58066504:-	0.146732	0.0859141	Islr	AF
ENSMUSG00000021615.14;SE:chr13:90219808-90225122:90225211-90237616:-	-0.304335	0.0859141	Xrcc4	SE
ENSMUSG00000021377.16;SE:chr13:47242091-47251631:47251819-47252819:-	0.226284	0.0859141	Dek	SE
ENSMUSG00000023367.15;AF:chr6:48818517:48818644-48819138:48818704:48818753-48819138:+	0.170592	0.0859141	Tmem176a	AF
ENSMUSG00000023367.15;AF:chr6:48818456:48818523-48819138:48818704:48818753-48819138:+	0.497861	0.0859141	Tmem176a	AF
ENSMUSG00000036062.14;SE:chr4:42917414-42922567:42922693-42933616:+	-0.143609	0.0860806	Phf24	SE
ENSMUSG00000036062.14;AF:chr4:42916694:42916829-42933616:42917270:42917414-42933616:+	-0.143688	0.0860806	Phf24	AF
ENSMUSG00000036062.14;AF:chr4:42917270:42917414-42933616:42922268:42922693-42933616:+	0.178389	0.0860806	Phf24	AF
ENSMUSG00000029402.9;AF:chr5:124621265:124621345-124628186:124621521:124621716-124628186:+	-0.373987	0.0861638	Snrnp35	AF
ENSMUSG00000029402.9;A5:chr5:124621345-124628186:124621309-124628186:+	-0.199267	0.0861638	Snrnp35	A5
ENSMUSG00000062743.10;A3:chr17:21604282-21612723:21604282-21612728:+	0.543657	0.0864136	Zfp677	A3
ENSMUSG00000017615.13;A5:chr11:78421173-78426899:78421173-78426912:-	-0.110091	0.0864136	Tnfaip1	A5
ENSMUSG00000024697.5;AF:chr19:16413126:16414181-16511077:16416664:16416807-16511077:+	-0.5	0.0869131	Gna14	AF
ENSMUSG00000024640.10;AF:chr19:15898360-15902228:15902423:15898360-15924649:15924701:-	0.107363	0.0869131	Psat1	AF
ENSMUSG00000007815.14;A5:chr9:108184275-108192507:108184142-108192507:+	0.164335	0.0869131	Rhoa	A5
ENSMUSG00000028068.15;RI:chr3:88007933:88008023-88008735:88008902:+	0.333333	0.0869131	Iqgap3	RI
ENSMUSG00000024640.10;AF:chr19:15898360-15902228:15902294:15898360-15924649:15924701:-	0.170097	0.0872461	Psat1	AF
ENSMUSG00000024076.11;SE:chr17:78842113-78853808:78853873-78873444:+	-0.5	0.0874126	Vit	SE
ENSMUSG00000039699.15;A3:chr19:6216602-6221336:6216602-6221339:+	0.562472	0.0874126	Batf2	A3
ENSMUSG00000079283.3;A5:chr1:138781410-138783812:138781410-138784319:-	0.125053	0.0874126	2310009B15Rik	A5
ENSMUSG00000060594.7;SE:chr9:50985445-50987622:50987645-50988186:-	0.215187	0.0879121	Layn	SE
ENSMUSG00000085348.2;AF:chr11:67115639-67119431:67119568:67115639-67127843:67128107:-	0.3309	0.0879121	Myhas	AF
ENSMUSG00000030701.18;AF:chr7:100306017-100306281:100306310:100306017-100307500:100307663:-	-0.0839764	0.0879121	Plekhb1	AF
ENSMUSG00000063018.7;AF:chrX:7278771-7278924:7279064:7278771-7287167:7287324:-	-0.162835	0.0879121	2010204K13Rik	AF
ENSMUSG00000102014.2;A3:chr1:127681690-127701665:127681685-127701665:-	-0.239525	0.0879121	2900009J06Rik	A3
ENSMUSG00000033356.4;SE:chr15:94438855-94439752:94439847-94441341:-	-0.372469	0.0879121	Pus7l	SE
ENSMUSG00000020864.14;AL:chr11:94229347-94230066:94230335:94229347-94230459:94230749:+	0.267445	0.0879121	Ankrd40	AL
ENSMUSG00000037126.17;A5:chr19:46314661-46314840:46314661-46314902:-	-0.358976	0.0879121	Psd	A5
ENSMUSG00000063018.7;AF:chrX:7278771-7278924:7279064:7278771-7289118:7289227:-	-0.155052	0.0879121	2010204K13Rik	AF
ENSMUSG00000063018.7;AF:chrX:7278771-7287167:7287324:7278771-7289118:7289227:-	-0.168033	0.0879121	2010204K13Rik	AF
ENSMUSG00000020864.14;AL:chr11:94229347-94230066:94230335:94229347-94230379:94230974:+	0.337501	0.0879121	Ankrd40	AL
ENSMUSG00000054072.13;SE:chr18:60509202-60515684:60515866-60522864:+	-0.583333	0.0884116	Iigp1	SE
ENSMUSG00000002831.15;RI:chr17:56410417:56412522-56413117:56414374:-	0.529295	0.0889111	Plin4	RI
ENSMUSG00000024766.16;AF:chr19:33565743-33567291:33567708:33565743-33738998:33739351:-	0.333333	0.0889111	Lipo3	AF
ENSMUSG00000056856.15;SE:chr7:138609530-138619253:138619468-138620836:+	-0.206655	0.0889111	Jakmip3	SE
ENSMUSG00000056856.15;A3:chr7:138609530-138620836:138609530-138620842:+	0.247619	0.0889111	Jakmip3	A3
ENSMUSG00000064326.14;SE:chr12:112611518-112613272:112613466-112614259:+	0.107461	0.0889111	Siva1	SE
ENSMUSG00000028328.14;SE:chr4:46039309-46060966:46061134-46078314:+	-0.101633	0.0894106	Tmod1	SE
ENSMUSG00000028328.14;AF:chr4:46039209:46039309-46078314:46077127:46077244-46078314:+	0.256577	0.0894106	Tmod1	AF
ENSMUSG00000059839.10;A3:chr13:67629976-67632260:67629964-67632260:-	-0.165829	0.0899101	Zfp874b	A3
ENSMUSG00000020070.19;AF:chr10:62816031:62816111-62818450:62817207:62817267-62818450:+	0.359438	0.0899101	Rufy2	AF
ENSMUSG00000023034.8;SE:chr15:101164852-101166809:101166984-101167964:+	-0.0786959	0.0899101	Nr4a1	SE
ENSMUSG00000087230.11;SE:chr1:136118551-136118646:136118783-136119250:-	0.5	0.0899101	Mroh3	SE
ENSMUSG00000087230.11;SE:chr1:136110515-136111058:136111160-136112003:-	0.554656	0.0899101	Mroh3	SE
ENSMUSG00000020070.19;AF:chr10:62816021:62816111-62818450:62817207:62817267-62818450:+	0.210379	0.0899101	Rufy2	AF
ENSMUSG00000024617.17;AF:chr18:61058704:61058912-61074359:61060021:61060098-61074359:+	-0.232815	0.0899101	Camk2a	AF
ENSMUSG00000020070.19;AF:chr10:62816018:62816111-62818450:62817207:62817267-62818450:+	0.203563	0.0899101	Rufy2	AF
ENSMUSG00000031170.15;AF:chrX:8137390:8137499-8138126:8137620:8137744-8138126:+	-0.333333	0.0899101	Slc38a5	AF
ENSMUSG00000035274.14;AF:chr9:85724433:85724645-85725704:85724918:85725008-85725704:+	-0.38537	0.0899101	Tpbg	AF
ENSMUSG00000057691.9;AL:chr6:48041685:48041883-48044103:48043145:48043488-48044103:-	0.249004	0.0899101	Zfp746	AL
ENSMUSG00000010663.6;AF:chr19:10170276:10170352-10171065:10170683:10170793-10171065:+	0.476265	0.0899101	Fads1	AF
ENSMUSG00000010607.9;AF:chr9:22068142:22068209-22069028:22068242:22068323-22069028:+	0.0610287	0.0899101	Pigyl	AF
ENSMUSG00000004207.15;AF:chr10:60113449:60113604-60127421:60120283:60120353-60127421:+	-0.0983936	0.0899101	Psap	AF
ENSMUSG00000039232.13;SE:chr10:12817727-12819896:12820030-12839744:-	-0.0833333	0.0899101	Stx11	SE
ENSMUSG00000030880.15;SE:chr7:120523495-120526167:120526244-120527111:+	0.110099	0.0904096	Polr3e	SE
ENSMUSG00000045345.7;RI:chr5:143383003:143383478-143383480:143385318:-	-0.583333	0.0904096	9530056K15Rik	RI
ENSMUSG00000019828.14;MX:chr10:10565646-10573792:10573876-10594967:10565646-10592049:10592150-10594967:-	0.452049	0.0909091	Grm1	MX
ENSMUSG00000019828.14;SE:chr10:10565646-10592049:10592150-10594967:-	-0.310659	0.0909091	Grm1	SE
ENSMUSG00000028699.10;A5:chr4:116024269-116024628:116024269-116024663:-	0.556375	0.0909091	Tspan1	A5
ENSMUSG00000007338.11;A3:chr19:6107128-6107689:6107109-6107689:-	-0.124798	0.0909091	Mrpl49	A3
ENSMUSG00000022438.7;AF:chr15:84116244:84116387-84155432:84141341:84141406-84155432:+	0.261021	0.0909091	Parvb	AF
ENSMUSG00000037031.11;A3:chr10:62025640-62027247:62025636-62027247:-	0.17929	0.0909091	Tspan15	A3
ENSMUSG00000063888.8;SE:chr17:47091477-47092709:47092817-47093545:-	0.087276	0.0914086	Rpl7l1	SE
ENSMUSG00000038369.15;SE:chr2:155282705-155291203:155291271-155315560:-	-0.598849	0.0914086	Ncoa6	SE
ENSMUSG00000040429.7;A5:chr5:3941897-3942809:3941897-3943875:-	-0.256102	0.0914086	Mterf1a	A5
ENSMUSG00000030020.14;AF:chr6:92435639-92457806:92458373:92435639-92544285:92544347:-	-0.214101	0.0914086	Prickle2	AF
ENSMUSG00000023909.5;AF:chr17:23957335-23958834:23959372:23957335-23959773:23959841:-	0.0673304	0.0914086	Paqr4	AF
ENSMUSG00000034361.11;A3:chr8:95290718-95295219:95290718-95295222:+	0.117909	0.0914086	Cpne2	A3
ENSMUSG00000030020.14;AF:chr6:92435639-92511597:92511842:92435639-92544285:92544347:-	-0.13516	0.0914086	Prickle2	AF
ENSMUSG00000026344.10;AF:chr1:125838265-125839040:125839124:125838265-125840785:125840838:-	-0.107245	0.0917083	Lypd1	AF
ENSMUSG00000048478.8;AF:chr8:123939579:123939609-123939827:123939623:123939736-123939827:+	0.570016	0.0919081	Spata33	AF
ENSMUSG00000074218.4;A5:chr7:29883764-29884510:29883670-29884510:+	-0.166066	0.0919081	Cox7a1	A5
ENSMUSG00000048478.8;A5:chr8:123940053-123948557:123939976-123948557:+	0.570016	0.0919081	Spata33	A5
ENSMUSG00000060791.16;AF:chr7:28140352:28140466-28140859:28140489:28140731-28140859:+	-0.355762	0.0919081	Gmfg	AF
ENSMUSG00000014503.16;AL:chr18:34571885-34574643:34574847:34571885-34575309:34577169:+	0.434506	0.0919081	Pkd2l2	AL
ENSMUSG00000050199.14;SE:chr2:109748650-109801037:109801108-109820050:+	0.157601	0.0924076	Lgr4	SE
ENSMUSG00000025366.9;RI:chr10:128351555:128351641-128351734:128351805:-	-0.213848	0.0924076	Esyt1	RI
ENSMUSG00000073010.10;SE:chrX:105626852-105669092:105669175-105715106:+	-0.408676	0.0924076	Gm5127	SE
ENSMUSG00000048439.16;SE:chr5:24374388-24380452:24380528-24382998:+	-0.158351	0.0924076	Nupl2	SE
ENSMUSG00000031266.8;AF:chrX:133497198-133500957:133501049:133497198-133501487:133501874:-	0.177869	0.0924076	Gla	AF
ENSMUSG00000029299.15;A3:chr5:105084484-105086049:105083969-105086049:-	0.307929	0.0924076	Abcg3	A3
ENSMUSG00000029299.15;SE:chr5:105099507-105100950:105101039-105109043:-	-0.307929	0.0924076	Abcg3	SE
ENSMUSG00000024258.5;SE:chr18:31925073-31928341:31928436-31929103:+	0.0842632	0.0924076	Polr2d	SE
ENSMUSG00000110020.2;A5:chr7:45480524-45483645:45480374-45483645:+	0.252169	0.0929071	Gm45441	A5
ENSMUSG00000118669.2;SE:chr16:18223295-18223852:18223971-18224357:+	-0.151202	0.0929071	Arvcf	SE
ENSMUSG00000118669.2;A3:chr16:18223295-18223852:18223295-18224357:+	-0.264253	0.0929071	Arvcf	A3
ENSMUSG00000030125.12;A3:chr6:124756138-124756613:124756109-124756613:-	0.5	0.0929071	Lrrc23	A3
ENSMUSG00000018217.13;AF:chr11:63022338:63022480-63023951:63023629:63023827-63023951:+	0.165922	0.0929071	Pmp22	AF
ENSMUSG00000045107.6;AF:chr14:20127712-20132946:20133251:20127712-20188407:20188602:-	0.170385	0.0929071	Saysd1	AF
ENSMUSG00000028266.18;AF:chr3:143907812-143908554:143908724:143907812-143910581:143910981:-	-0.0953742	0.0932401	Lmo4	AF
ENSMUSG00000028266.18;AF:chr3:143907812-143908009:143908157:143907812-143910581:143910981:-	0.0862063	0.0932401	Lmo4	AF
ENSMUSG00000056031.14;A3:chr9:85705178-85724805:85705173-85724805:-	-0.469526	0.0934066	9330154J02Rik	A3
ENSMUSG00000001247.17;SE:chr7:30661669-30662236:30662292-30665394:-	-0.315941	0.0934066	Lsr	SE
ENSMUSG00000039246.9;SE:chr1:185821756-185832390:185832559-185846461:-	-0.187788	0.0934066	Lyplal1	SE
ENSMUSG00000056031.14;A5:chr9:85705178-85724718:85705178-85724805:-	-0.506304	0.0934066	9330154J02Rik	A5
ENSMUSG00000003882.6;A5:chr15:9508444-9508793:9508444-9508810:-	-0.5	0.0934066	Il7r	A5
ENSMUSG00000090894.5;AF:chr17:37803359:37803388-37809490:37803420:37803531-37809490:+	0.583333	0.0934066	Or5v1	AF
ENSMUSG00000085890.8;SE:chr11:69575499-69579186:69579264-69581576:+	0.449328	0.0939061	Tnfsf13os	SE
ENSMUSG00000024644.18;AF:chr18:84700052-84702477:84702509:84700052-84703728:84703827:-	0.133371	0.0939061	Cndp2	AF
ENSMUSG00000024107.8;A3:chr17:89061357-89062979:89061332-89062979:-	0.137246	0.0939061	Lhcgr	A3
ENSMUSG00000021640.7;A3:chr13:100564001-100564465:100563270-100564465:-	0.333333	0.0939061	Naip1	A3
ENSMUSG00000047911.7;AF:chr14:70890135-70890461:70890524:70890135-70896646:70896684:-	0.452497	0.0939061	Npm2	AF
ENSMUSG00000108228.3;AF:chr6:55373872:55373958-55382527:55382297:55382354-55382527:+	-0.13693	0.0939061	6430584L05Rik	AF
ENSMUSG00000052848.8;SE:chr5:111729736-111730045:111730162-111730287:+	-0.201005	0.0939061	C130026L21Rik	SE
ENSMUSG00000024107.8;A3:chr17:89050565-89057531:89050137-89057531:-	0.137246	0.0939061	Lhcgr	A3
ENSMUSG00000020057.3;A5:chr10:88180573-88192620:88180573-88192654:-	-0.5	0.0944056	Dram1	A5
ENSMUSG00000006024.14;SE:chr7:15832699-15841478:15841557-15842976:+	-0.052317	0.0944056	Napa	SE
ENSMUSG00000029249.16;AF:chr5:77413338:77413635-77415779:77414043:77414260-77415779:+	0.416667	0.0944056	Rest	AF
ENSMUSG00000037705.14;A3:chr9:42255220-42256699:42255205-42256699:-	-0.25	0.0944056	Tecta	A3
ENSMUSG00000037705.14;A3:chr9:42251664-42254925:42251661-42254925:-	-0.145894	0.0944056	Tecta	A3
ENSMUSG00000032743.16;SE:chr7:125307120-125327481:125327536-125352145:+	-0.438149	0.0944056	Katnip	SE
ENSMUSG00000032609.13;AF:chr9:108328590-108329516:108329576:108328590-108329806:108329965:-	0.204437	0.0949051	Klhdc8b	AF
ENSMUSG00000024992.14;SE:chr19:38166769-38168454:38168528-38168619:+	-0.263016	0.0949051	Pde6c	SE
ENSMUSG00000003872.10;A3:chr7:45017914-45018565:45017891-45018565:-	-0.0610653	0.0949051	Lin7b	A3
ENSMUSG00000001016.13;RI:chr3:90394158:90394219-90394290:90394404:+	0.0524365	0.0949051	Ilf2	RI
ENSMUSG00000032609.13;A5:chr9:108328590-108329516:108328590-108329806:-	0.355526	0.0949051	Klhdc8b	A5
ENSMUSG00000030577.15;A3:chr7:30577342-30577475:30577268-30577475:-	0.333333	0.0949051	Cd22	A3
ENSMUSG00000062352.16;AF:chr12:21329531-21335853:21336098:21329531-21336107:21336220:-	0.26787	0.0949051	Itgb1bp1	AF
ENSMUSG00000062352.16;AF:chr12:21329531-21335853:21336098:21329531-21336107:21336186:-	-0.372873	0.0949051	Itgb1bp1	AF
ENSMUSG00000041130.11;RI:chr17:24896809:24897026-24897570:24897687:+	0.140816	0.0949051	Zfp598	RI
ENSMUSG00000041130.11;A5:chr17:24897687-24898011:24897678-24898011:+	-0.101692	0.0949051	Zfp598	A5
ENSMUSG00000040945.14;A5:chr4:140441779-140443177:140441743-140443177:+	-0.129814	0.0954046	Rcc2	A5
ENSMUSG00000000253.14;AF:chr13:45660920:45661219-45667871:45667316:45667390-45667871:+	-0.0794493	0.0954046	Gmpr	AF
ENSMUSG00000028841.15;A3:chr4:133961904-133961981:133961899-133961981:-	0.25096	0.0954046	Cnksr1	A3
ENSMUSG00000030431.9;SE:chr7:4788278-4788474:4788537-4792004:-	0.397888	0.0954046	Tmem238	SE
ENSMUSG00000022431.4;SE:chr15:85022266-85024944:85025055-85025686:+	0.416667	0.0954046	Ribc2	SE
ENSMUSG00000037126.17;AF:chr19:46314661-46314840:46314945:46314661-46315523:46315595:-	-0.159989	0.0959041	Psd	AF
ENSMUSG00000054723.7;AF:chr17:57022817-57024598:57024680:57022817-57024873:57025022:-	0.271198	0.0959041	Vmac	AF
ENSMUSG00000073529.10;A5:chr18:77882647-77883100:77882647-77883143:-	-0.25	0.0964036	F830208F22Rik	A5
ENSMUSG00000036533.10;AF:chr17:79643145-79660393:79660436:79643145-79662246:79662520:-	-0.146394	0.0964036	Cdc42ep3	AF
ENSMUSG00000029440.16;A3:chr5:123379996-123384257:123379996-123384260:+	0.10731	0.0964036	Psmd9	A3
ENSMUSG00000087305.9;AF:chr6:8492804-8497408:8497979:8492804-8510284:8510430:-	0.154601	0.0969031	A430035B10Rik	AF
ENSMUSG00000060073.10;SE:chr12:71021541-71025507:71025589-71030093:+	-0.136457	0.0974026	Psma3	SE
ENSMUSG00000021951.8;AF:chr14:57803541-57807320:57807386:57803541-57809000:57809069:-	0.0614094	0.0974026	Eef1akmt1	AF
ENSMUSG00000056025.13;SE:chr3:144453355-144454162:144454262-144455426:-	-0.333333	0.0974026	Clca3a1	SE
ENSMUSG00000060073.10;SE:chr12:71021541-71025507:71025613-71030093:+	-0.377974	0.0974026	Psma3	SE
ENSMUSG00000043807.7;RI:chr17:35334094:35334222-35334319:35334404:-	0.5	0.0974026	Ly6g5b	RI
ENSMUSG00000032397.8;A5:chr9:64188934-64195396:64188929-64195396:+	-0.5253	0.0974026	Tipin	A5
ENSMUSG00000038670.12;A3:chr7:44157789-44158393:44157711-44158393:-	-0.321846	0.0974026	Mybpc2	A3
ENSMUSG00000011263.17;RI:chr7:19223533:19223664-19223666:19223688:+	0.412386	0.0979021	Exoc3l2	RI
ENSMUSG00000059248.14;AF:chr11:117222546:117222679-117242255:117223171:117223296-117242255:+	-0.218882	0.0979021	Septin9	AF
ENSMUSG00000050423.12;AF:chr13:36142822:36142979-36152141:36151836:36151965-36152141:+	0.166667	0.0979021	Ppp1r3g	AF
ENSMUSG00000035351.17;AF:chr10:87982854:87982934-87984024:87982939:87983031-87984024:+	-0.416667	0.0979021	Nup37	AF
ENSMUSG00000110697.2;AF:chr8:127571738-127603150:127603188:127571738-127634785:127634965:-	-0.25	0.0979021	Gm31718	AF
ENSMUSG00000082286.12;SE:chr11:3076058-3077131:3077219-3077479:+	-0.0902806	0.0979021	Pisd-ps1	SE
ENSMUSG00000082286.12;A5:chr11:3076178-3077479:3076058-3077479:+	0.0509819	0.0979021	Pisd-ps1	A5
ENSMUSG00000079317.11;AF:chrX:165223570:165223835-165229787:165228299:165228369-165229787:+	-0.122962	0.0979021	Trappc2	AF
ENSMUSG00000116946.2;AF:chr16:31052408:31052433-31059502:31054940:31055022-31059502:+	0.416667	0.0979021	Gm41442	AF
ENSMUSG00000059248.14;AF:chr11:117222546:117222679-117242255:117223254:117223296-117242255:+	-0.307432	0.0979021	Septin9	AF
ENSMUSG00000040434.17;RI:chr2:92195972:92196167-92196264:92196413:-	0.333333	0.0984016	Large2	RI
ENSMUSG00000097322.9;A3:chr9:122716298-122730980:122716294-122730980:-	0.50981	0.0984016	A530083I20Rik	A3
ENSMUSG00000005465.10;A5:chr8:84762902-84762992:84762902-84763002:-	0.25	0.0984016	Il27ra	A5
ENSMUSG00000097322.9;A5:chr9:122731091-122731963:122731091-122732091:-	0.50981	0.0984016	A530083I20Rik	A5
ENSMUSG00000020639.15;AF:chr12:4819167:4819219-4819982:4819339:4819568-4819982:+	-0.226461	0.0984016	Pfn4	AF
ENSMUSG00000005465.10;A5:chr8:84760922-84762470:84760922-84762714:-	-0.25	0.0984016	Il27ra	A5
ENSMUSG00000003037.17;A5:chr8:72915326-72922271:72915256-72922271:+	0.0837324	0.0989011	Rab8a	A5
ENSMUSG00000039257.12;MX:chr7:40549612-40550200:40550319-40551854:40549612-40550674:40550703-40551854:+	-0.0747494	0.0989011	Vstm2b	MX
ENSMUSG00000023235.15;SE:chr8:4377893-4397714:4398340-4398503:+	0.461095	0.0989011	Ccl25	SE
ENSMUSG00000028785.14;AF:chr4:129012555-129015015:129015084:129012555-129015363:129015533:-	-0.0651078	0.099026	Hpca	AF
ENSMUSG00000028785.14;SE:chr4:129015100-129015363:129015460-129015628:-	0.109839	0.099026	Hpca	SE
ENSMUSG00000069208.10;SE:chr13:74631062-74632018:74632141-74641969:-	-0.202816	0.0994006	Zfp825	SE
ENSMUSG00000000058.7;SE:chr6:17281509-17281894:17282081-17286896:+	-0.107858	0.0994006	Cav2	SE
ENSMUSG00000000058.7;AL:chr6:17281509-17281894:17282683:17281509-17286896:17287437:+	-0.22066	0.0994006	Cav2	AL
ENSMUSG00000050157.7;A5:chr10:75775314-75775547:75775314-75775554:-	0.435551	0.0994006	Gm867	A5
ENSMUSG00000090150.11;AF:chr9:103940576:103940719-103950821:103940932:103941102-103950821:+	0.233312	0.0994006	Acad11	AF
ENSMUSG00000090150.11;AF:chr9:103940576:103940719-103950821:103940885:103941102-103950821:+	0.164717	0.0994006	Acad11	AF
ENSMUSG00000044716.13;A5:chr5:35214332-35214436:35214308-35214436:+	-0.124984	0.0994006	Dok7	A5
ENSMUSG00000071342.6;SE:chr12:40227227-40230645:40230773-40235288:-	-0.494677	0.0994006	Lsmem1	SE
ENSMUSG00000073411.13;A3:chr17:35485279-35485443:35485279-35485458:+	-0.077846	0.0994006	H2-D1	A3
ENSMUSG00000047881.15;SE:chr5:64095376-64097012:64097105-64125989:-	0.294728	0.0999001	Rell1	SE
ENSMUSG00000031142.18;RI:chrX:7480036:7480226-7480455:7480547:+	-0.414724	0.0999001	Cacna1f	RI
ENSMUSG00000031142.18;RI:chrX:7477050:7477202-7477781:7477977:+	-0.0813907	0.0999001	Cacna1f	RI
ENSMUSG00000031142.18;RI:chrX:7476122:7476227-7476442:7476581:+	-0.414724	0.0999001	Cacna1f	RI
ENSMUSG00000030866.9;A5:chr7:121769644-121769724:121769644-121769728:-	0.0833333	0.0999001	Ern2	A5
ENSMUSG00000032564.17;AF:chr9:104443876:104444099-104563624:104446986:104447300-104563624:+	-0.330794	0.0999001	Cpne4	AF
ENSMUSG00000027977.16;A5:chr3:123346329-123350441:123346329-123350485:-	0.274429	0.0999001	Ndst3	A5
ENSMUSG00000030866.9;A3:chr7:121773286-121775412:121773283-121775412:-	0.0833333	0.0999001	Ern2	A3
ENSMUSG00000050321.4;A3:chr18:86518211-86519038:86518211-86523254:+	-0.0740275	0.0999001	Neto1	A3
ENSMUSG00000047371.8;A3:chr7:126944047-126944321:126944038-126944321:-	-0.159488	0.0999001	Zfp768	A3

## Sheet: TDP43-female
ID	dPSI	p-val	gene	type
ENSMUSG00000046378.12;A3:chr7:126547811-126548730:126547619-126548730:-	0.537776	0.00599401	Asphd1	A3
ENSMUSG00000039801.8;SE:chr15:8252634-8254823:8254900-8256397:+	0.348409	0.00649351	Cplane1	SE
ENSMUSG00000040681.17;SE:chr16:95928403-95928511:95928540-95928632:-	0.238136	0.00799201	Hmgn1	SE
ENSMUSG00000030695.17;AF:chr7:126396948-126397995:126398165:126396948-126398217:126398342:-	0.376289	0.00899101	Aldoa	AF
ENSMUSG00000030695.17;AF:chr7:126396948-126397995:126398165:126396948-126399460:126399619:-	0.329617	0.00899101	Aldoa	AF
ENSMUSG00000032598.9;SE:chr9:108689168-108689418:108689908-108691148:+	0.242801	0.00899101	Nckipsd	SE
ENSMUSG00000030007.9;SE:chr6:85439179-85441762:85441926-85442882:+	-0.23512	0.0104895	Cct7	SE
ENSMUSG00000030695.17;AF:chr7:126396948-126397995:126398165:126396948-126399174:126399218:-	0.40615	0.011988	Aldoa	AF
ENSMUSG00000089996.7;AF:chrX:135857588-135858648:135858774:135857588-135876147:135876246:-	0.219482	0.011988	Tmsb15b2	AF
ENSMUSG00000020415.17;A5:chr11:43316508-43317001:43316508-43317028:-	0.468585	0.011988	Pttg1	A5
ENSMUSG00000037206.16;AF:chr9:58065513-58065710:58065828:58065513-58066245:58066504:-	-0.270848	0.015984	Islr	AF
ENSMUSG00000020415.17;A5:chr11:43316508-43317016:43316508-43317028:-	0.338895	0.015984	Pttg1	A5
ENSMUSG00000037211.13;A5:chr3:37694254-37694669:37694213-37694669:+	-0.560347	0.0164835	Spry1	A5
ENSMUSG00000024766.16;AF:chr19:33565743-33567291:33567708:33565743-33738998:33739351:-	-0.748287	0.0174825	Lipo3	AF
ENSMUSG00000068696.7;AF:chr3:116046381-116046704:116046738:116046381-116046763:116047152:-	0.14049	0.018981	Gpr88	AF
ENSMUSG00000038871.6;AF:chr6:34453414:34453559-34464225:34454077:34454113-34464225:+	0.454607	0.01998	Bpgm	AF
ENSMUSG00000030917.14;AF:chr7:119701576:119701738-119703853:119702118:119702179-119703853:+	-0.384907	0.020979	Ldaf1	AF
ENSMUSG00000005483.11;AF:chr8:84334822:84335171-84336443:84335182:84335389-84336443:+	-0.214842	0.0214785	Dnajb1	AF
ENSMUSG00000113722.2;A5:chr12:104997084-104998219:104997084-104998334:-	-0.324177	0.0224775	Snhg10	A5
ENSMUSG00000033047.6;A5:chr15:78959560-78959971:78959492-78959971:+	0.109154	0.0234765	Eif3l	A5
ENSMUSG00000033739.9;A3:chr17:34863927-34864153:34863927-34864219:+	0.222384	0.023976	Fkbpl	A3
ENSMUSG00000027030.16;AF:chr2:68051312-68053538:68053670:68051312-68081606:68081700:-	0.2	0.0244755	Stk39	AF
ENSMUSG00000029465.15;AF:chr5:122529985:122530060-122534880:122533877:122533949-122534880:+	0.405892	0.024975	Arpc3	AF
ENSMUSG00000084950.8;AF:chr6:87957865:87958077-87959942:87958665:87958866-87959942:+	0.515519	0.024975	Gm5577	AF
ENSMUSG00000029465.15;AL:chr5:122543241-122543932:122544126:122543241-122552067:122552247:+	-0.40936	0.024975	Arpc3	AL
ENSMUSG00000028792.15;AF:chr4:128885751:128885873-128892927:128887017:128887229-128892927:+	-0.264025	0.024975	Ak2	AF
ENSMUSG00000031266.8;AF:chrX:133497198-133500957:133501049:133497198-133501487:133501874:-	0.343588	0.0264735	Gla	AF
ENSMUSG00000045193.14;AF:chr10:80001819:80001910-80005642:80003720:80003750-80005642:+	0.269572	0.026973	Cirbp	AF
ENSMUSG00000045193.14;AF:chr10:80001819:80001910-80005642:80003674:80003750-80005642:+	0.270398	0.026973	Cirbp	AF
ENSMUSG00000040325.17;A3:chr9:106751507-106757133:106751507-106757136:+	0.355039	0.0284715	Dcaf1	A3
ENSMUSG00000027130.16;AF:chr2:112096170:112097437-112146586:112114922:112115150-112146586:+	0.28309	0.0292208	Slc12a6	AF
ENSMUSG00000027130.16;AF:chr2:112097164:112097437-112146586:112114922:112115150-112146586:+	0.29182	0.0292208	Slc12a6	AF
ENSMUSG00000024947.18;A5:chr19:6385112-6385475:6385100-6385475:+	-0.388958	0.02997	Men1	A5
ENSMUSG00000022214.16;AF:chr14:55797519:55797578-55798532:55797991:55798084-55798532:+	0.491286	0.02997	Dcaf11	AF
ENSMUSG00000022214.16;A3:chr14:55797578-55798532:55797578-55798667:+	0.396931	0.02997	Dcaf11	A3
ENSMUSG00000039849.7;AF:chr2:164721224:164721409-164724695:164721972:164722018-164724695:+	-0.221266	0.030969	Pcif1	AF
ENSMUSG00000039849.7;AF:chr2:164721277:164721409-164724695:164721972:164722018-164724695:+	-0.193442	0.030969	Pcif1	AF
ENSMUSG00000044287.7;A3:chr8:106620299-106620998:106620299-106621001:+	0.4	0.0324675	Nrn1l	A3
ENSMUSG00000041468.8;A3:chr5:146520928-146521555:146520531-146521555:-	-0.303885	0.032967	Gpr12	A3
ENSMUSG00000024847.16;AF:chr19:4171545-4174439:4174564:4171545-4175730:4175858:-	-0.227682	0.032967	Aip	AF
ENSMUSG00000022186.15;SE:chr15:4172354-4175283:4175358-4177047:+	-0.117211	0.032967	Oxct1	SE
ENSMUSG00000041468.8;A3:chr5:146520933-146521555:146520531-146521555:-	-0.543747	0.032967	Gpr12	A3
ENSMUSG00000029313.19;AF:chr5:103902028:103902211-103930990:103902439:103902611-103930990:+	-0.460651	0.0334665	Aff1	AF
ENSMUSG00000031834.16;SE:chr8:71225339-71225465:71225560-71227300:-	0.153139	0.033966	Pik3r2	SE
ENSMUSG00000045193.14;AF:chr10:80001819:80001910-80005642:80003612:80003750-80005642:+	0.112532	0.033966	Cirbp	AF
ENSMUSG00000028729.16;A5:chr4:118478437-118478558:118478362-118478558:+	0.168782	0.0344655	Ebna1bp2	A5
ENSMUSG00000025337.11;A3:chr5:130282909-130284051:130282845-130284051:-	0.179586	0.0344655	Sbds	A3
ENSMUSG00000021196.15;SE:chr13:6638689-6643137:6643200-6644999:-	0.540726	0.034965	Pfkp	SE
ENSMUSG00000005674.10;A3:chr1:171049622-171049944:171049594-171049944:-	-0.292162	0.034965	Tomm40l	A3
ENSMUSG00000005674.10;A3:chr1:171049722-171049944:171049594-171049944:-	-0.147012	0.034965	Tomm40l	A3
ENSMUSG00000108228.3;AF:chr6:55373872:55373958-55382527:55382297:55382354-55382527:+	0.204697	0.034965	6430584L05Rik	AF
ENSMUSG00000036782.14;AF:chrX:23127812-23132924:23133041:23127812-23181369:23181418:-	-0.535397	0.035964	Klhl13	AF
ENSMUSG00000029014.15;A3:chr5:21988235-21989987:21988146-21989987:-	0.250784	0.035964	Dnajc2	A3
ENSMUSG00000072214.8;AF:chr16:18444191-18444838:18445221:18444191-18448401:18448454:-	-0.183919	0.035964	Septin5	AF
ENSMUSG00000020015.11;AF:chr10:92996752:92997062-93044034:93042849:93042933-93044034:+	0.140634	0.035964	Cdk17	AF
ENSMUSG00000024847.16;AF:chr19:4171545-4174439:4174564:4171545-4175778:4175848:-	-0.195192	0.0374625	Aip	AF
ENSMUSG00000024847.16;A5:chr19:4171545-4175730:4171545-4175778:-	0.134402	0.0374625	Aip	A5
ENSMUSG00000021573.16;SE:chr13:74157628-74169258:74169569-74178869:+	-0.070691	0.037962	Tppp	SE
ENSMUSG00000029465.15;AF:chr5:122529941:122530060-122534880:122533877:122533949-122534880:+	0.101108	0.037962	Arpc3	AF
ENSMUSG00000032112.11;A5:chr9:44318275-44318424:44318275-44318582:-	0.168027	0.037962	Trappc4	A5
ENSMUSG00000073684.14;A3:chr4:155334519-155334963:155334519-155334964:+	-0.4	0.038628	Faap20	A3
ENSMUSG00000073684.14;A3:chr4:155334519-155334963:155334519-155335006:+	-0.393827	0.038628	Faap20	A3
ENSMUSG00000073684.14;AF:chr4:155334318:155334420-155334963:155334423:155334519-155334963:+	0.383456	0.038628	Faap20	AF
ENSMUSG00000036782.14;AF:chrX:23127812-23132924:23133041:23127812-23150799:23151068:-	-0.417572	0.038961	Klhl13	AF
ENSMUSG00000036782.14;AF:chrX:23127812-23150799:23151068:23127812-23181369:23181418:-	-0.471831	0.038961	Klhl13	AF
ENSMUSG00000036782.14;AF:chrX:23127812-23151397:23151798:23127812-23181369:23181418:-	-0.444902	0.038961	Klhl13	AF
ENSMUSG00000041483.15;A3:chr1:136552789-136553006:136552789-136553010:+	-0.185954	0.038961	Zfp281	A3
ENSMUSG00000078570.11;A5:chr4:124744226-124744373:124744226-124744442:-	0.194685	0.038961	1110065P20Rik	A5
ENSMUSG00000045948.9;AF:chr7:28439664-28440140:28440246:28439664-28440912:28441195:-	-0.106449	0.0394605	Mrps12	AF
ENSMUSG00000025278.10;SE:chr14:14582236-14583650:14583747-14585026:-	-0.154379	0.03996	Flnb	SE
ENSMUSG00000041375.19;AF:chr7:16018471-16019852:16019950:16018471-16020625:16020705:-	-0.431817	0.03996	Ccdc9	AF
ENSMUSG00000023886.11;A3:chr17:14564636-14567436:14564636-14567469:+	0.309778	0.040959	Smoc2	A3
ENSMUSG00000038607.13;AF:chr4:59035088:59035318-59039227:59035772:59035893-59039227:+	-0.123155	0.040959	Gng10	AF
ENSMUSG00000022191.17;A5:chr15:12825028-12826151:12825024-12826151:+	0.124371	0.0414585	Drosha	A5
ENSMUSG00000028268.15;AF:chr3:142265813:142266044-142267501:142266172:142266451-142267501:+	-0.569852	0.0414585	Gbp3	AF
ENSMUSG00000036782.14;AF:chrX:23127812-23132924:23133041:23127812-23151397:23151798:-	-0.363872	0.0415584	Klhl13	AF
ENSMUSG00000043004.14;A5:chr14:20010762-20027026:20010762-20027214:-	-0.138745	0.041625	Gng2	A5
ENSMUSG00000043004.14;SE:chr14:19941469-20010722:20010762-20027026:-	0.13389	0.041625	Gng2	SE
ENSMUSG00000043004.14;SE:chr14:20010762-20027026:20027065-20027214:-	-0.567883	0.041625	Gng2	SE
ENSMUSG00000021385.11;AF:chr13:49574725:49574942-49584345:49575090:49575414-49584345:+	-0.51126	0.041958	Ippk	AF
ENSMUSG00000041375.19;AF:chr7:16018471-16019852:16019950:16018471-16020625:16020715:-	-0.438756	0.041958	Ccdc9	AF
ENSMUSG00000038871.6;AF:chr6:34453142:34453357-34464225:34453414:34453559-34464225:+	-0.179304	0.0424575	Bpgm	AF
ENSMUSG00000028409.12;AF:chr4:40755837-40757277:40757398:40755837-40757777:40757923:-	-0.0989991	0.0434565	Smu1	AF
ENSMUSG00000079317.11;AF:chrX:165223772:165223835-165229787:165228299:165228369-165229787:+	0.36839	0.043956	Trappc2	AF
ENSMUSG00000020834.18;SE:chr11:77923324-77923411:77923529-77924839:+	-0.3579	0.0444555	Dhrs13	SE
ENSMUSG00000073755.5;A3:chr4:126503805-126505469:126503805-126505474:+	0.09989	0.044955	5730409E04Rik	A3
ENSMUSG00000029427.12;A3:chr5:123857597-123858786:123857588-123858786:-	0.444473	0.044955	Zcchc8	A3
ENSMUSG00000036782.14;SE:chrX:23127812-23160454:23160519-23181369:-	-0.155575	0.045954	Klhl13	SE
ENSMUSG00000038576.16;A5:chr1:182592299-182592571:182592169-182592571:+	-0.520727	0.045954	Susd4	A5
ENSMUSG00000003923.15;A5:chr10:71072861-71073670:71072861-71074065:-	0.27617	0.0464535	Tfam	A5
ENSMUSG00000025395.15;A3:chr10:127858841-127859449:127858841-127859452:+	0.343252	0.0464535	Prim1	A3
ENSMUSG00000003923.15;AF:chr10:71072861-71073288:71073508:71072861-71074065:71074110:-	0.516863	0.0464535	Tfam	AF
ENSMUSG00000048058.18;A5:chr2:101900403-101943878:101900403-101943974:-	0.453014	0.046953	Ldlrad3	A5
ENSMUSG00000056305.5;A3:chr6:72315532-72316950:72315512-72316950:-	0.149928	0.046953	Usp39	A3
ENSMUSG00000010538.15;A5:chr3:88202757-88204070:88202757-88204131:-	-0.397655	0.0474525	Tsacc	A5
ENSMUSG00000079018.11;A3:chr15:74920388-74920634:74920373-74920634:-	-0.325581	0.047952	Ly6c1	A3
ENSMUSG00000020680.16;RI:chr11:83395468:83395536-83395657:83395930:+	0.114724	0.047952	Taf15	RI
ENSMUSG00000069208.10;SE:chr13:74631062-74632018:74632141-74641969:-	0.314707	0.047952	Zfp825	SE
ENSMUSG00000022214.16;SE:chr14:55797578-55797898:55798084-55798532:+	-0.282258	0.047952	Dcaf11	SE
ENSMUSG00000021385.11;SE:chr13:49574942-49576418:49576502-49584345:+	-0.340278	0.047952	Ippk	SE
ENSMUSG00000005362.15;AF:chr6:106772955-106775908:106775994:106772955-106776952:106777026:-	-0.240368	0.047952	Crbn	AF
ENSMUSG00000042604.6;AF:chr2:107120984:107121416-107124489:107121740:107121780-107124489:+	-0.173313	0.0484515	Kcna4	AF
ENSMUSG00000029466.12;AL:chr5:122579503-122579686:122579845:122579503-122581867:122582975:+	0.143661	0.0484515	Anapc7	AL
ENSMUSG00000020015.11;AF:chr10:92996752:92997062-93044034:93017472:93017535-93044034:+	0.100276	0.0487013	Cdk17	AF
ENSMUSG00000024576.15;AL:chr18:61713558-61715107:61715189:61713558-61720497:61721253:+	-0.172022	0.0487013	Csnk1a1	AL
ENSMUSG00000024576.15;AL:chr18:61713558-61715107:61715189:61713558-61720497:61721375:+	-0.222151	0.0487013	Csnk1a1	AL
[truncated: 403 more rows]

## Sheet: TDP43-male
ID	dPSI	p-val	gene	type
[truncated: 569 more rows]
