# Supplementary material for: Multiomic ALS signatures highlight subclusters and sex differences suggesting the MAPK pathway as therapeutic target
Source: Nat Commun. 2024 Jun 7;15:4893. doi: 10.1038/s41467-024-49196-y (PMC11161513; doi:10.1038/s41467-024-49196-y)
Supplement: Supplementary file 4 — Supplementary Data 1-16 [file 41467_2024_49196_MOESM4_ESM.zip › Supplementary Data 1-16/Supplemental Data 6 - DAS Pathway enrichment results for human ALS patients and mouse models.xlsx]

## Sheet: human-male
ONTOLOGY	ID	Description	GeneRatio	BgRatio	pvalue	p.adjust	qvalue	geneID	Count
MF	GO:0030276	clathrin binding	1/3	75/20678	0.0108422	0.0279862	0.00420845	CLTB	1
MF	GO:0004860	protein kinase inhibitor activity	1/3	78/20678	0.0112743	0.0279862	0.00420845	CAMK2N1	1
MF	GO:0019210	kinase inhibitor activity	1/3	83/20678	0.0119941	0.0279862	0.00420845	CAMK2N1	1
CC	GO:0030130	clathrin coat of trans-Golgi network vesicle	1/4	16/21916	0.00291724	0.0407074	0.0132631	CLTB	1
CC	GO:0030132	clathrin coat of coated pit	1/4	16/21916	0.00291724	0.0407074	0.0132631	CLTB	1
CC	GO:0012510	trans-Golgi network transport vesicle membrane	1/4	18/21916	0.00328145	0.0407074	0.0132631	CLTB	1
CC	GO:0030125	clathrin vesicle coat	1/4	30/21916	0.00546459	0.0407074	0.0132631	CLTB	1
CC	GO:0030140	trans-Golgi network transport vesicle	1/4	36/21916	0.00655482	0.0407074	0.0132631	CLTB	1
CC	GO:0099738	cell cortex region	1/4	44/21916	0.00800706	0.0407074	0.0132631	CLTB	1
CC	GO:0030118	clathrin coat	1/4	47/21916	0.00855124	0.0407074	0.0132631	CLTB	1
CC	GO:0030120	vesicle coat	1/4	57/21916	0.0103635	0.0407074	0.0132631	CLTB	1
CC	GO:0030660	Golgi-associated vesicle membrane	1/4	57/21916	0.0103635	0.0407074	0.0132631	CLTB	1
CC	GO:0032420	stereocilium	1/4	57/21916	0.0103635	0.0407074	0.0132631	TPRN	1
CC	GO:0046658	anchored component of plasma membrane	1/4	63/21916	0.0114497	0.0407074	0.0132631	NRN1	1
CC	GO:0032421	stereocilium bundle	1/4	64/21916	0.0116307	0.0407074	0.0132631	TPRN	1
MF	GO:0019887	protein kinase regulator activity	1/3	225/20678	0.032291	0.042964	0.00646075	CAMK2N1	1
MF	GO:0019902	phosphatase binding	1/3	230/20678	0.0330006	0.042964	0.00646075	TPRN	1
MF	GO:0019207	kinase regulator activity	1/3	257/20678	0.0368263	0.042964	0.00646075	CAMK2N1	1
CC	GO:0005905	clathrin-coated pit	1/4	82/21916	0.0148835	0.0442767	0.014426	CLTB	1
CC	GO:0060170	ciliary membrane	1/4	82/21916	0.0148835	0.0442767	0.014426	CLTB	1
CC	GO:0030117	membrane coat	1/4	93/21916	0.0168673	0.0442767	0.014426	CLTB	1
CC	GO:0048475	coated membrane	1/4	93/21916	0.0168673	0.0442767	0.014426	CLTB	1
CC	GO:0005798	Golgi-associated vesicle	1/4	101/21916	0.0183082	0.0452321	0.0147373	CLTB	1
CC	GO:0030672	synaptic vesicle membrane	1/4	125/21916	0.0226215	0.0500054	0.0162925	CLTB	1
CC	GO:0099501	exocytic vesicle membrane	1/4	125/21916	0.0226215	0.0500054	0.0162925	CLTB	1
CC	GO:0045334	clathrin-coated endocytic vesicle	1/4	150/21916	0.0270993	0.0569085	0.0185416	CLTB	1
CC	GO:0042734	presynaptic membrane	1/4	159/21916	0.0287076	0.0573091	0.0186721	CLTB	1
CC	GO:0098862	cluster of actin-based cell projections	1/4	173/21916	0.0312053	0.0573091	0.0186721	TPRN	1
CC	GO:0030665	clathrin-coated vesicle membrane	1/4	174/21916	0.0313835	0.0573091	0.0186721	CLTB	1
CC	GO:0031225	anchored component of membrane	1/4	189/21916	0.034054	0.0595945	0.0194167	NRN1	1
MF	GO:0042277	peptide binding	1/3	456/20678	0.0647121	0.0647121	0.00973115	CLTB	1
CC	GO:0008021	synaptic vesicle	1/4	226/21916	0.0406175	0.0682374	0.0222327	CLTB	1
CC	GO:0070382	exocytic vesicle	1/4	245/21916	0.0439749	0.0694005	0.0226117	CLTB	1
CC	GO:0098858	actin-based cell projection	1/4	249/21916	0.0446806	0.0694005	0.0226117	TPRN	1
CC	GO:0030136	clathrin-coated vesicle	1/4	258/21916	0.046267	0.0694005	0.0226117	CLTB	1
CC	GO:0030662	coated vesicle membrane	1/4	276/21916	0.0494339	0.0701911	0.0228693	CLTB	1
CC	GO:0099568	cytoplasmic region	1/4	280/21916	0.0501365	0.0701911	0.0228693	CLTB	1
BP	GO:0060088	auditory receptor cell stereocilium organization	1/4	15/20870	0.00287205	0.0705267	0.0273062	TPRN	1
BP	GO:0003084	positive regulation of systemic arterial blood pressure	1/4	16/20870	0.0030633	0.0705267	0.0273062	CAMK2N1	1
BP	GO:0002093	auditory receptor cell morphogenesis	1/4	17/20870	0.00325452	0.0705267	0.0273062	TPRN	1
BP	GO:0048268	clathrin coat assembly	1/4	18/20870	0.00344571	0.0705267	0.0273062	CLTB	1
BP	GO:0060117	auditory receptor cell development	1/4	24/20870	0.00459231	0.0705267	0.0273062	TPRN	1
BP	GO:0060122	inner ear receptor cell stereocilium organization	1/4	35/20870	0.00669182	0.0705267	0.0273062	TPRN	1
BP	GO:1904030	negative regulation of cyclin-dependent protein kinase activity	1/4	36/20870	0.00688252	0.0705267	0.0273062	CAMK2N1	1
BP	GO:0045777	positive regulation of blood pressure	1/4	40/20870	0.00764504	0.0705267	0.0273062	CAMK2N1	1
BP	GO:0035774	positive regulation of insulin secretion involved in cellular response to glucose stimulus	1/4	41/20870	0.0078356	0.0705267	0.0273062	CAMK2N1	1
BP	GO:0042491	inner ear auditory receptor cell differentiation	1/4	43/20870	0.00821665	0.0705267	0.0273062	TPRN	1
BP	GO:0060119	inner ear receptor cell development	1/4	49/20870	0.00935912	0.0705267	0.0273062	TPRN	1
BP	GO:0072583	clathrin-dependent endocytosis	1/4	52/20870	0.00992998	0.0705267	0.0273062	CLTB	1
BP	GO:0035315	hair cell differentiation	1/4	59/20870	0.011261	0.0705267	0.0273062	TPRN	1
BP	GO:0043954	cellular component maintenance	1/4	67/20870	0.0127806	0.0705267	0.0273062	TPRN	1
BP	GO:0060113	inner ear receptor cell differentiation	1/4	67/20870	0.0127806	0.0705267	0.0273062	TPRN	1
BP	GO:0061178	regulation of insulin secretion involved in cellular response to glucose stimulus	1/4	68/20870	0.0129704	0.0705267	0.0273062	CAMK2N1	1
BP	GO:0035773	insulin secretion involved in cellular response to glucose stimulus	1/4	78/20870	0.0148671	0.0706789	0.0273651	CAMK2N1	1
BP	GO:0042490	mechanoreceptor differentiation	1/4	79/20870	0.0150567	0.0706789	0.0273651	TPRN	1
BP	GO:0070373	negative regulation of ERK1 and ERK2 cascade	1/4	81/20870	0.0154356	0.0706789	0.0273651	CAMK2N1	1
BP	GO:0032024	positive regulation of insulin secretion	1/4	87/20870	0.0165719	0.0720876	0.0279105	CAMK2N1	1
BP	GO:0003073	regulation of systemic arterial blood pressure	1/4	97/20870	0.0184634	0.0746642	0.0289081	CAMK2N1	1
BP	GO:1904029	regulation of cyclin-dependent protein kinase activity	1/4	103/20870	0.019597	0.0746642	0.0289081	CAMK2N1	1
BP	GO:0042472	inner ear morphogenesis	1/4	105/20870	0.0199746	0.0746642	0.0289081	TPRN	1
BP	GO:0090277	positive regulation of peptide hormone secretion	1/4	113/20870	0.0214841	0.0746642	0.0289081	CAMK2N1	1
BP	GO:0002793	positive regulation of peptide secretion	1/4	116/20870	0.0220498	0.0746642	0.0289081	CAMK2N1	1
BP	GO:0042471	ear morphogenesis	1/4	124/20870	0.0235569	0.0746642	0.0289081	TPRN	1
BP	GO:0046887	positive regulation of hormone secretion	1/4	143/20870	0.0271293	0.0746642	0.0289081	CAMK2N1	1
BP	GO:0050714	positive regulation of protein secretion	1/4	149/20870	0.0282554	0.0746642	0.0289081	CAMK2N1	1
BP	GO:0071333	cellular response to glucose stimulus	1/4	162/20870	0.0306919	0.0746642	0.0289081	CAMK2N1	1
BP	GO:0007605	sensory perception of sound	1/4	163/20870	0.0308791	0.0746642	0.0289081	TPRN	1
BP	GO:0071331	cellular response to hexose stimulus	1/4	164/20870	0.0310663	0.0746642	0.0289081	CAMK2N1	1
BP	GO:0071326	cellular response to monosaccharide stimulus	1/4	165/20870	0.0312535	0.0746642	0.0289081	CAMK2N1	1
BP	GO:0071322	cellular response to carbohydrate stimulus	1/4	174/20870	0.0329369	0.0746642	0.0289081	CAMK2N1	1
BP	GO:0001678	cellular glucose homeostasis	1/4	183/20870	0.0346181	0.0746642	0.0289081	CAMK2N1	1
BP	GO:0050954	sensory perception of mechanical stimulus	1/4	184/20870	0.0348048	0.0746642	0.0289081	TPRN	1
BP	GO:0050796	regulation of insulin secretion	1/4	185/20870	0.0349914	0.0746642	0.0289081	CAMK2N1	1
BP	GO:1990138	neuron projection extension	1/4	189/20870	0.0357377	0.0746642	0.0289081	NRN1	1
BP	GO:0008217	regulation of blood pressure	1/4	192/20870	0.0362971	0.0746642	0.0289081	CAMK2N1	1
BP	GO:0043409	negative regulation of MAPK cascade	1/4	192/20870	0.0362971	0.0746642	0.0289081	CAMK2N1	1
BP	GO:0048839	inner ear development	1/4	201/20870	0.0379739	0.0746642	0.0289081	TPRN	1
BP	GO:0030073	insulin secretion	1/4	217/20870	0.0409495	0.0746642	0.0289081	CAMK2N1	1
BP	GO:0090276	regulation of peptide hormone secretion	1/4	217/20870	0.0409495	0.0746642	0.0289081	CAMK2N1	1
BP	GO:0002791	regulation of peptide secretion	1/4	221/20870	0.0416923	0.0746642	0.0289081	CAMK2N1	1
BP	GO:0009913	epidermal cell differentiation	1/4	223/20870	0.0420636	0.0746642	0.0289081	TPRN	1
BP	GO:0090087	regulation of peptide transport	1/4	223/20870	0.0420636	0.0746642	0.0289081	CAMK2N1	1
BP	GO:0009749	response to glucose	1/4	233/20870	0.0439182	0.0746642	0.0289081	CAMK2N1	1
BP	GO:0043583	ear development	1/4	233/20870	0.0439182	0.0746642	0.0289081	TPRN	1
BP	GO:0006469	negative regulation of protein kinase activity	1/4	235/20870	0.0442888	0.0746642	0.0289081	CAMK2N1	1
BP	GO:0009746	response to hexose	1/4	241/20870	0.0454	0.0746642	0.0289081	CAMK2N1	1
BP	GO:0002064	epithelial cell development	1/4	246/20870	0.0463252	0.0746642	0.0289081	TPRN	1
BP	GO:0034284	response to monosaccharide	1/4	247/20870	0.0465101	0.0746642	0.0289081	CAMK2N1	1
BP	GO:0060560	developmental growth involved in morphogenesis	1/4	253/20870	0.0476194	0.0746642	0.0289081	NRN1	1
BP	GO:0048588	developmental cell growth	1/4	261/20870	0.0490968	0.0746642	0.0289081	NRN1	1
BP	GO:0030072	peptide hormone secretion	1/4	263/20870	0.0494659	0.0746642	0.0289081	CAMK2N1	1
BP	GO:0033673	negative regulation of kinase activity	1/4	263/20870	0.0494659	0.0746642	0.0289081	CAMK2N1	1
BP	GO:0002790	peptide secretion	1/4	269/20870	0.0505726	0.0746642	0.0289081	CAMK2N1	1
BP	GO:0009743	response to carbohydrate	1/4	276/20870	0.0518624	0.0746642	0.0289081	CAMK2N1	1
BP	GO:0046883	regulation of hormone secretion	1/4	277/20870	0.0520466	0.0746642	0.0289081	CAMK2N1	1
BP	GO:0006898	receptor-mediated endocytosis	1/4	280/20870	0.0525989	0.0746642	0.0289081	CLTB	1
BP	GO:0042593	glucose homeostasis	1/4	280/20870	0.0525989	0.0746642	0.0289081	CAMK2N1	1
BP	GO:0033500	carbohydrate homeostasis	1/4	281/20870	0.0527829	0.0746642	0.0289081	CAMK2N1	1
BP	GO:0090596	sensory organ morphogenesis	1/4	284/20870	0.0533349	0.0746642	0.0289081	TPRN	1
BP	GO:0051348	negative regulation of transferase activity	1/4	296/20870	0.0555405	0.0746642	0.0289081	CAMK2N1	1
BP	GO:0050708	regulation of protein secretion	1/4	297/20870	0.0557241	0.0746642	0.0289081	CAMK2N1	1
BP	GO:0048562	embryonic organ morphogenesis	1/4	301/20870	0.0564583	0.0746642	0.0289081	TPRN	1
BP	GO:1903532	positive regulation of secretion by cell	1/4	302/20870	0.0566418	0.0746642	0.0289081	CAMK2N1	1
CC	GO:0005938	cell cortex	1/4	322/21916	0.0574911	0.0749473	0.0244189	CLTB	1
CC	GO:0030658	transport vesicle membrane	1/4	324/21916	0.0578403	0.0749473	0.0244189	CLTB	1
CC	GO:0005802	trans-Golgi network	1/4	330/21916	0.0588871	0.0749473	0.0244189	CLTB	1
BP	GO:0015833	peptide transport	1/4	310/20870	0.0581088	0.0754546	0.0292141	CAMK2N1	1
CC	GO:0014069	postsynaptic density	1/4	359/21916	0.0639347	0.0763146	0.0248644	CAMK2N1	1
CC	GO:0032279	asymmetric synapse	1/4	364/21916	0.0648029	0.0763146	0.0248644	CAMK2N1	1
CC	GO:0031253	cell projection membrane	1/4	381/21916	0.0677503	0.0763146	0.0248644	CLTB	1
CC	GO:0099572	postsynaptic specialization	1/4	387/21916	0.0687889	0.0763146	0.0248644	CAMK2N1	1
CC	GO:0098984	neuron to neuron synapse	1/4	392/21916	0.0696538	0.0763146	0.0248644	CAMK2N1	1
CC	GO:0030135	coated vesicle	1/4	399/21916	0.0708635	0.0763146	0.0248644	CLTB	1
CC	GO:0097060	synaptic membrane	1/4	414/21916	0.0734519	0.0771245	0.0251283	CLTB	1
BP	GO:0046879	hormone secretion	1/4	327/20870	0.0612203	0.0774785	0.0299977	CAMK2N1	1
BP	GO:0051047	positive regulation of secretion	1/4	332/20870	0.062134	0.0774785	0.0299977	CAMK2N1	1
BP	GO:0051222	positive regulation of protein transport	1/4	335/20870	0.0626819	0.0774785	0.0299977	CAMK2N1	1
BP	GO:0009914	hormone transport	1/4	338/20870	0.0632296	0.0774785	0.0299977	CAMK2N1	1
BP	GO:0042886	amide transport	1/4	347/20870	0.0648711	0.0782076	0.03028	CAMK2N1	1
BP	GO:1904951	positive regulation of establishment of protein localization	1/4	352/20870	0.0657821	0.0782076	0.03028	CAMK2N1	1
BP	GO:0008544	epidermis development	1/4	360/20870	0.0672384	0.0782076	0.03028	TPRN	1
BP	GO:0070372	regulation of ERK1 and ERK2 cascade	1/4	361/20870	0.0674203	0.0782076	0.03028	CAMK2N1	1
BP	GO:0001933	negative regulation of protein phosphorylation	1/4	369/20870	0.0688747	0.0788434	0.0305262	CAMK2N1	1
BP	GO:0070371	ERK1 and ERK2 cascade	1/4	382/20870	0.0712344	0.0804856	0.031162	CAMK2N1	1
BP	GO:0009306	protein secretion	1/4	396/20870	0.0737706	0.0807891	0.0312795	CAMK2N1	1
BP	GO:0035592	establishment of protein localization to extracellular region	1/4	397/20870	0.0739515	0.0807891	0.0312795	CAMK2N1	1
BP	GO:0045861	negative regulation of proteolysis	1/4	401/20870	0.0746751	0.0807891	0.0312795	CAMK2N1	1
BP	GO:0071692	protein localization to extracellular region	1/4	404/20870	0.0752175	0.0807891	0.0312795	CAMK2N1	1
BP	GO:0042326	negative regulation of phosphorylation	1/4	415/20870	0.0772042	0.0819118	0.0317142	CAMK2N1	1
CC	GO:0030139	endocytic vesicle	1/4	464/21916	0.0820407	0.0840417	0.027382	CLTB	1
CC	GO:0098791	Golgi apparatus subcompartment	1/4	481/21916	0.0849473	0.0849473	0.0276771	CLTB	1
BP	GO:0045786	negative regulation of cell cycle	1/4	444/20870	0.0824266	0.086399	0.0334515	CAMK2N1	1
BP	GO:0048568	embryonic organ development	1/4	467/20870	0.0865528	0.0896439	0.0347079	TPRN	1
BP	GO:0055074	calcium ion homeostasis	1/4	488/20870	0.0903079	0.0910219	0.0352414	CAMK2N1	1
BP	GO:0045936	negative regulation of phosphate metabolic process	1/4	491/20870	0.0908434	0.0910219	0.0352414	CAMK2N1	1
BP	GO:0010563	negative regulation of phosphorus metabolic process	1/4	492/20870	0.0910219	0.0910219	0.0352414	CAMK2N1	1

## Sheet: human-female
ONTOLOGY	ID	Description	GeneRatio	BgRatio	pvalue	p.adjust	qvalue	geneID	Count
CC	GO:0032420	stereocilium	1/1	57/21916	0.00260084	0.00584048		TPRN	1
CC	GO:0032421	stereocilium bundle	1/1	64/21916	0.00292024	0.00584048		TPRN	1
BP	GO:0060088	auditory receptor cell stereocilium organization	1/1	15/20870	0.000718735	0.00784752		TPRN	1
BP	GO:0002093	auditory receptor cell morphogenesis	1/1	17/20870	0.000814566	0.00784752		TPRN	1
BP	GO:0060117	auditory receptor cell development	1/1	24/20870	0.00114998	0.00784752		TPRN	1
BP	GO:0060122	inner ear receptor cell stereocilium organization	1/1	35/20870	0.00167705	0.00784752		TPRN	1
BP	GO:0042491	inner ear auditory receptor cell differentiation	1/1	43/20870	0.00206037	0.00784752		TPRN	1
BP	GO:0060119	inner ear receptor cell development	1/1	49/20870	0.00234787	0.00784752		TPRN	1
BP	GO:0035315	hair cell differentiation	1/1	59/20870	0.00282702	0.00784752		TPRN	1
BP	GO:0043954	cellular component maintenance	1/1	67/20870	0.00321035	0.00784752		TPRN	1
BP	GO:0060113	inner ear receptor cell differentiation	1/1	67/20870	0.00321035	0.00784752		TPRN	1
BP	GO:0042490	mechanoreceptor differentiation	1/1	79/20870	0.00378534	0.00832774		TPRN	1
BP	GO:0042472	inner ear morphogenesis	1/1	105/20870	0.00503115	0.0100623		TPRN	1
CC	GO:0098862	cluster of actin-based cell projections	1/1	173/21916	0.00789378	0.010525		TPRN	1
BP	GO:0042471	ear morphogenesis	1/1	124/20870	0.00594154	0.0108928		TPRN	1
MF	GO:0019902	phosphatase binding	1/1	230/20678	0.0111229	0.0111229		TPRN	1
CC	GO:0098858	actin-based cell projection	1/1	249/21916	0.0113616	0.0113616		TPRN	1
BP	GO:0007605	sensory perception of sound	1/1	163/20870	0.00781025	0.0132174		TPRN	1
BP	GO:0050954	sensory perception of mechanical stimulus	1/1	184/20870	0.00881648	0.0138545		TPRN	1
BP	GO:0048839	inner ear development	1/1	201/20870	0.00963105	0.0141255		TPRN	1
BP	GO:0009913	epidermal cell differentiation	1/1	223/20870	0.0106852	0.0144066		TPRN	1
BP	GO:0043583	ear development	1/1	233/20870	0.0111644	0.0144066		TPRN	1
BP	GO:0002064	epithelial cell development	1/1	246/20870	0.0117873	0.0144066		TPRN	1
BP	GO:0090596	sensory organ morphogenesis	1/1	284/20870	0.013608	0.0157567		TPRN	1
BP	GO:0048562	embryonic organ morphogenesis	1/1	301/20870	0.0144226	0.0158649		TPRN	1
BP	GO:0008544	epidermis development	1/1	360/20870	0.0172496	0.0180711		TPRN	1
BP	GO:0048568	embryonic organ development	1/1	467/20870	0.0223766	0.0223766		TPRN	1

## Sheet: FUS-male
ONTOLOGY	ID	Description	GeneRatio	BgRatio	pvalue	p.adjust	qvalue	geneID	Count
CC	GO:0022626	cytosolic ribosome	4/65	110/22838	0.000275116	0.0234909	0.0199192	Rps15a/Mrps11/Fau/Rpl35a	4
CC	GO:0022627	cytosolic small ribosomal subunit	3/65	47/22838	0.000326263	0.0234909	0.0199192	Rps15a/Mrps11/Fau	3
CC	GO:0016323	basolateral plasma membrane	5/65	245/22838	0.000667028	0.0320173	0.0271492	Tfrc/Stk39/Slc12a6/Pkd1/Ndrg4	5
CC	GO:0009925	basal plasma membrane	5/65	275/22838	0.00111838	0.038826	0.0329227	Tfrc/Stk39/Slc12a6/Pkd1/Ndrg4	5
CC	GO:0015935	small ribosomal subunit	3/65	79/22838	0.00149127	0.038826	0.0329227	Rps15a/Mrps11/Fau	3
CC	GO:0045178	basal part of cell	5/65	299/22838	0.00161775	0.038826	0.0329227	Tfrc/Stk39/Slc12a6/Pkd1/Ndrg4	5
CC	GO:0044391	ribosomal subunit	4/65	191/22838	0.00215606	0.0443532	0.0376095	Rps15a/Mrps11/Fau/Rpl35a	4
CC	GO:0005840	ribosome	4/65	234/22838	0.00446129	0.0803032	0.0680934	Rps15a/Mrps11/Fau/Rpl35a	4
CC	GO:0031941	filamentous actin	2/65	38/22838	0.00524892	0.0839828	0.0712134	Tmod3/Tmsb15b2	2

## Sheet: FUS-female
ONTOLOGY	ID	Description	GeneRatio	BgRatio	pvalue	p.adjust	qvalue	geneID	Count
MF	GO:0008022	protein C-terminus binding	7/66	232/22360	5.47368e-06	0.00127537	0.00100831	Mid1ip1/Xrcc4/Atp1b1/Gpsm2/Psmd9/Mad2l1/Nsf	7
BP	GO:0009165	nucleotide biosynthetic process	6/65	213/22853	3.19166e-05	0.0240137	0.0192378	Dlat/Atp5b/Ak1/Hpca/Acot7/Kars	6
BP	GO:1901293	nucleoside phosphate biosynthetic process	6/65	217/22853	3.54185e-05	0.0240137	0.0192378	Dlat/Atp5b/Ak1/Hpca/Acot7/Kars	6
BP	GO:0006164	purine nucleotide biosynthetic process	5/65	166/22853	0.000110596	0.0354304	0.0283839	Dlat/Atp5b/Ak1/Hpca/Acot7	5
BP	GO:0072521	purine-containing compound metabolic process	7/65	392/22853	0.000122522	0.0354304	0.0283839	Dlat/Enpp4/Hsd17b4/Atp5b/Ak1/Hpca/Acot7	7
BP	GO:0072522	purine-containing compound biosynthetic process	5/65	172/22853	0.000130643	0.0354304	0.0283839	Dlat/Atp5b/Ak1/Hpca/Acot7	5
BP	GO:0009117	nucleotide metabolic process	7/65	447/22853	0.000273619	0.0516276	0.0413598	Dlat/Hsd17b4/Atp5b/Ak1/Hpca/Acot7/Kars	7
BP	GO:0021549	cerebellum development	4/65	110/22853	0.000274435	0.0516276	0.0413598	Psap/Zfp365/Cplane1/Samd4b	4
BP	GO:0006753	nucleoside phosphate metabolic process	7/65	455/22853	0.000304587	0.0516276	0.0413598	Dlat/Hsd17b4/Atp5b/Ak1/Hpca/Acot7/Kars	7
BP	GO:0051340	regulation of ligase activity	2/65	10/22853	0.000353225	0.0532192	0.0426348	Mid1ip1/Xrcc4	2
BP	GO:0022037	metencephalon development	4/65	124/22853	0.00043288	0.0554168	0.0443954	Psap/Zfp365/Cplane1/Samd4b	4
BP	GO:0048255	mRNA stabilization	3/65	54/22853	0.00049111	0.0554168	0.0443954	Fus/Tent4b/Rbm24	3
BP	GO:1904667	negative regulation of ubiquitin protein ligase activity	2/65	12/22853	0.000516164	0.0554168	0.0443954	Mad2l1/Rpl37rt	2
BP	GO:0010639	negative regulation of organelle organization	6/65	363/22853	0.000578252	0.0554168	0.0443954	Mid1ip1/Xrcc4/Huwe1/Mad2l1/Tent4b/Tmsb4x	6
BP	GO:0006163	purine nucleotide metabolic process	6/65	370/22853	0.000639036	0.0554168	0.0443954	Dlat/Hsd17b4/Atp5b/Ak1/Hpca/Acot7	6
BP	GO:1902373	negative regulation of mRNA catabolic process	3/65	61/22853	0.000702556	0.0554168	0.0443954	Fus/Tent4b/Rbm24	3
BP	GO:0090150	establishment of protein localization to membrane	5/65	254/22853	0.000782241	0.0554168	0.0443954	Rab8a/Sec63/Hpca/Nsf/Rab3ip	5
BP	GO:0034655	nucleobase-containing compound catabolic process	6/65	385/22853	0.000785971	0.0554168	0.0443954	Enpp4/Acot7/Fus/Tent4b/Rbm24/Samd4b	6
BP	GO:0043489	RNA stabilization	3/65	64/22853	0.000808392	0.0554168	0.0443954	Fus/Tent4b/Rbm24	3
BP	GO:0009152	purine ribonucleotide biosynthetic process	4/65	148/22853	0.000841541	0.0554168	0.0443954	Dlat/Atp5b/Ak1/Acot7	4
BP	GO:0043488	regulation of mRNA stability	4/65	152/22853	0.000929373	0.0554168	0.0443954	Fus/Tent4b/Rbm24/Samd4b	4
BP	GO:0003334	keratinocyte development	2/65	17/22853	0.00105389	0.0554168	0.0443954	Psap/Flnb	2
BP	GO:0035337	fatty-acyl-CoA metabolic process	2/65	17/22853	0.00105389	0.0554168	0.0443954	Hsd17b4/Acot7	2
BP	GO:0044270	cellular nitrogen compound catabolic process	6/65	412/22853	0.00111506	0.0554168	0.0443954	Enpp4/Acot7/Fus/Tent4b/Rbm24/Samd4b	6
BP	GO:0009260	ribonucleotide biosynthetic process	4/65	160/22853	0.00112409	0.0554168	0.0443954	Dlat/Atp5b/Ak1/Acot7	4
BP	GO:0046700	heterocycle catabolic process	6/65	413/22853	0.001129	0.0554168	0.0443954	Enpp4/Acot7/Fus/Tent4b/Rbm24/Samd4b	6
BP	GO:0061013	regulation of mRNA catabolic process	4/65	161/22853	0.00115029	0.0554168	0.0443954	Fus/Tent4b/Rbm24/Samd4b	4
BP	GO:1902369	negative regulation of RNA catabolic process	3/65	74/22853	0.00123257	0.0554168	0.0443954	Fus/Tent4b/Rbm24	3
BP	GO:0043487	regulation of RNA stability	4/65	166/22853	0.00128775	0.0554168	0.0443954	Fus/Tent4b/Rbm24/Samd4b	4
BP	GO:0071248	cellular response to metal ion	4/65	167/22853	0.00131656	0.0554168	0.0443954	Hpca/Fus/Mt2/Syt11	4
BP	GO:0033604	negative regulation of catecholamine secretion	2/65	19/22853	0.00132027	0.0554168	0.0443954	P2ry12/Syt11	2
BP	GO:0070935	3'-UTR-mediated mRNA stabilization	2/65	19/22853	0.00132027	0.0554168	0.0443954	Tent4b/Rbm24	2
BP	GO:0046390	ribose phosphate biosynthetic process	4/65	169/22853	0.00137552	0.0554168	0.0443954	Dlat/Atp5b/Ak1/Acot7	4
BP	GO:0071277	cellular response to calcium ion	3/65	78/22853	0.00143486	0.0554168	0.0443954	Hpca/Fus/Syt11	3
BP	GO:0033151	V(D)J recombination	2/65	20/22853	0.00146427	0.0554168	0.0443954	Xrcc4/Dcaf1	2
BP	GO:0051444	negative regulation of ubiquitin-protein transferase activity	2/65	20/22853	0.00146427	0.0554168	0.0443954	Mad2l1/Rpl37rt	2
BP	GO:0019439	aromatic compound catabolic process	6/65	435/22853	0.00147124	0.0554168	0.0443954	Enpp4/Acot7/Fus/Tent4b/Rbm24/Samd4b	6
BP	GO:0030902	hindbrain development	4/65	177/22853	0.00162991	0.0591242	0.0473655	Psap/Zfp365/Cplane1/Samd4b	4
BP	GO:0061157	mRNA destabilization	3/65	82/22853	0.00165687	0.0591242	0.0473655	Tent4b/Rbm24/Samd4b	3
BP	GO:2001251	negative regulation of chromosome organization	3/65	85/22853	0.00183673	0.0609195	0.0488037	Xrcc4/Mad2l1/Tent4b	3
BP	GO:0033044	regulation of chromosome organization	4/65	184/22853	0.00187792	0.0609195	0.0488037	Xrcc4/Mad2l1/Atf7ip/Tent4b	4
BP	GO:0050779	RNA destabilization	3/65	86/22853	0.00189928	0.0609195	0.0488037	Tent4b/Rbm24/Samd4b	3
BP	GO:0061014	positive regulation of mRNA catabolic process	3/65	86/22853	0.00189928	0.0609195	0.0488037	Tent4b/Rbm24/Samd4b	3
BP	GO:1901361	organic cyclic compound catabolic process	6/65	461/22853	0.00197215	0.0609195	0.0488037	Enpp4/Acot7/Fus/Tent4b/Rbm24/Samd4b	6
BP	GO:0006637	acyl-CoA metabolic process	3/65	88/22853	0.00202833	0.0609195	0.0488037	Dlat/Hsd17b4/Acot7	3
BP	GO:0035383	thioester metabolic process	3/65	88/22853	0.00202833	0.0609195	0.0488037	Dlat/Hsd17b4/Acot7	3
BP	GO:0050821	protein stabilization	4/65	190/22853	0.00211038	0.0609195	0.0488037	Ncln/Atp1b1/Hypk/Atf7ip	4
BP	GO:1904666	regulation of ubiquitin protein ligase activity	2/65	24/22853	0.00211152	0.0609195	0.0488037	Mad2l1/Rpl37rt	2
BP	GO:0090407	organophosphate biosynthetic process	6/65	474/22853	0.00226656	0.0640304	0.0512959	Dlat/Atp5b/Ak1/Hpca/Acot7/Kars	6
CC	GO:0043209	myelin sheath	5/67	216/22838	0.000433371	0.0650905	0.0562448	Dlat/Atp5b/Atp1b1/Idh3a/Nsf	5
CC	GO:0044327	dendritic spine head	2/67	13/22838	0.000647667	0.0650905	0.0562448	Hpca/Fus	2
BP	GO:1903312	negative regulation of mRNA metabolic process	3/65	93/22853	0.00237447	0.0657098	0.0526413	Fus/Tent4b/Rbm24	3
BP	GO:0010256	endomembrane system organization	6/65	486/22853	0.00256678	0.0670614	0.0537241	Psap/Xrcc4/Huwe1/Ptprn/Hook1/Syt11	6
BP	GO:0000289	nuclear-transcribed mRNA poly(A) tail shortening	2/65	27/22853	0.00267059	0.0670614	0.0537241	Tent4b/Samd4b	2
BP	GO:0010165	response to X-ray	2/65	27/22853	0.00267059	0.0670614	0.0537241	Xrcc4/Kars	2
BP	GO:0045723	positive regulation of fatty acid biosynthetic process	2/65	27/22853	0.00267059	0.0670614	0.0537241	Mid1ip1/Nr1h2	2
BP	GO:0046128	purine ribonucleoside metabolic process	2/65	27/22853	0.00267059	0.0670614	0.0537241	Enpp4/Ak1	2
CC	GO:0034719	SMN-Sm protein complex	2/67	17/22838	0.00112074	0.0686827	0.0593488	Snrpd3/Gemin4	2
CC	GO:0005759	mitochondrial matrix	5/67	279/22838	0.00136682	0.0686827	0.0593488	Dlat/Tfam/Atp5b/Acot7/Pcca	5
BP	GO:0009150	purine ribonucleotide metabolic process	5/65	345/22853	0.00299938	0.0739484	0.0592414	Dlat/Hsd17b4/Atp5b/Ak1/Acot7	5
BP	GO:0006929	substrate-dependent cell migration	2/65	30/22853	0.00329158	0.0797032	0.0638517	Atp5b/P2ry12	2
BP	GO:0000132	establishment of mitotic spindle orientation	2/65	32/22853	0.00373945	0.0804826	0.064476	Gpsm2/Mad2l1	2
BP	GO:0000387	spliceosomal snRNP assembly	2/65	32/22853	0.00373945	0.0804826	0.064476	Snrpd3/Gemin4	2
BP	GO:0006099	tricarboxylic acid cycle	2/65	32/22853	0.00373945	0.0804826	0.064476	Dlat/Idh3a	2
BP	GO:0009259	ribonucleotide metabolic process	5/65	364/22853	0.00376904	0.0804826	0.064476	Dlat/Hsd17b4/Atp5b/Ak1/Acot7	5
BP	GO:0033865	nucleoside bisphosphate metabolic process	3/65	110/22853	0.00381603	0.0804826	0.064476	Dlat/Hsd17b4/Acot7	3
BP	GO:0033875	ribonucleoside bisphosphate metabolic process	3/65	110/22853	0.00381603	0.0804826	0.064476	Dlat/Hsd17b4/Acot7	3
BP	GO:0034032	purine nucleoside bisphosphate metabolic process	3/65	110/22853	0.00381603	0.0804826	0.064476	Dlat/Hsd17b4/Acot7	3
BP	GO:1990778	protein localization to cell periphery	5/65	368/22853	0.00394759	0.0804826	0.064476	Rab8a/Lypd1/Atp1b1/Gpsm2/Nsf	5
BP	GO:0009119	ribonucleoside metabolic process	2/65	33/22853	0.00397343	0.0804826	0.064476	Enpp4/Ak1	2
BP	GO:0051642	centrosome localization	2/65	33/22853	0.00397343	0.0804826	0.064476	Gpsm2/Mad2l1	2
BP	GO:0006402	mRNA catabolic process	4/65	230/22853	0.00418769	0.0804826	0.064476	Fus/Tent4b/Rbm24/Samd4b	4
BP	GO:0032205	negative regulation of telomere maintenance	2/65	34/22853	0.00421406	0.0804826	0.064476	Xrcc4/Tent4b	2
BP	GO:0042278	purine nucleoside metabolic process	2/65	34/22853	0.00421406	0.0804826	0.064476	Enpp4/Ak1	2
BP	GO:0055075	potassium ion homeostasis	2/65	34/22853	0.00421406	0.0804826	0.064476	Atp1b1/Slc12a9	2
BP	GO:0061842	microtubule organizing center localization	2/65	34/22853	0.00421406	0.0804826	0.064476	Gpsm2/Mad2l1	2
BP	GO:0019693	ribose phosphate metabolic process	5/65	376/22853	0.00432279	0.0809326	0.0648365	Dlat/Hsd17b4/Atp5b/Ak1/Acot7	5
BP	GO:0006612	protein targeting to membrane	3/65	117/22853	0.00453513	0.0809326	0.0648365	Sec63/Hpca/Rab3ip	3
BP	GO:0071241	cellular response to inorganic substance	4/65	236/22853	0.00458677	0.0809326	0.0648365	Hpca/Fus/Mt2/Syt11	4
BP	GO:0030100	regulation of endocytosis	4/65	237/22853	0.00465568	0.0809326	0.0648365	Hpca/Nsf/Nr1h2/Syt11	4
BP	GO:0033866	nucleoside bisphosphate biosynthetic process	2/65	36/22853	0.0047151	0.0809326	0.0648365	Dlat/Acot7	2
BP	GO:0034030	ribonucleoside bisphosphate biosynthetic process	2/65	36/22853	0.0047151	0.0809326	0.0648365	Dlat/Acot7	2
BP	GO:0034033	purine nucleoside bisphosphate biosynthetic process	2/65	36/22853	0.0047151	0.0809326	0.0648365	Dlat/Acot7	2
BP	GO:0040001	establishment of mitotic spindle localization	2/65	36/22853	0.0047151	0.0809326	0.0648365	Gpsm2/Mad2l1	2
BP	GO:0006813	potassium ion transport	4/65	240/22853	0.00486661	0.0824891	0.0660835	Atp1b1/Nsf/P2ry12/Slc12a9	4
BP	GO:0051953	negative regulation of amine transport	2/65	37/22853	0.00497543	0.0832924	0.0667271	P2ry12/Syt11	2
BP	GO:0051294	establishment of spindle orientation	2/65	38/22853	0.00524226	0.0858022	0.0687377	Gpsm2/Mad2l1	2
BP	GO:0009306	protein secretion	5/65	394/22853	0.00525926	0.0858022	0.0687377	Rab8a/Psap/Ptprn/Psmd9/Nr1h2	5
BP	GO:0035592	establishment of protein localization to extracellular region	5/65	395/22853	0.00531518	0.0858022	0.0687377	Rab8a/Psap/Ptprn/Psmd9/Nr1h2	5
BP	GO:0000723	telomere maintenance	3/65	125/22853	0.00545125	0.0869634	0.0696679	Xrcc4/Tent4b/Zfp365	3
BP	GO:0048259	regulation of receptor-mediated endocytosis	3/65	126/22853	0.00557299	0.0878717	0.0703956	Hpca/Nsf/Syt11	3
BP	GO:0071692	protein localization to extracellular region	5/65	402/22853	0.0057185	0.0891297	0.0714034	Rab8a/Psap/Ptprn/Psmd9/Nr1h2	5
BP	GO:1903313	positive regulation of mRNA metabolic process	3/65	129/22853	0.00594799	0.0906184	0.072596	Tent4b/Rbm24/Samd4b	3
BP	GO:0032200	telomere organization	3/65	130/22853	0.00607627	0.0906184	0.072596	Xrcc4/Tent4b/Zfp365	3
BP	GO:0051592	response to calcium ion	3/65	130/22853	0.00607627	0.0906184	0.072596	Hpca/Fus/Syt11	3
BP	GO:1901568	fatty acid derivative metabolic process	2/65	41/22853	0.00608132	0.0906184	0.072596	Hsd17b4/Acot7	2

## Sheet: TDP43-male
ONTOLOGY	ID	Description	GeneRatio	BgRatio	pvalue	p.adjust	qvalue	geneID	Count
MF	GO:0031492	nucleosomal DNA binding	3/79	19/22360	3.94874e-05	0.00920056	0.00781435	H2az1/Hmgn1/Hmgn3	3
MF	GO:0045182	translation regulator activity	5/79	134/22360	0.000113281	0.0131973	0.0112089	Rpl10/Eif2b4/Eif3l/Efl1/Samd4b	5
MF	GO:0031491	nucleosome binding	3/79	50/22360	0.00073819	0.0573327	0.0486946	H2az1/Hmgn1/Hmgn3	3
CC	GO:0099524	postsynaptic cytosol	2/80	10/22838	0.00053545	0.0851962	0.0745342	Dnajb1/Hspa8	2
CC	GO:0005874	microtubule	7/80	428/22838	0.000757299	0.0851962	0.0745342	Apoe/Mid1ip1/Hspa8/Tppp/Dync1i2/Slc8a2/Fgf13	7
MF	GO:0003735	structural constituent of ribosome	4/79	161/22360	0.00255821	0.0949883	0.0806767	Rpl10/Rps15a/Mrps12/Rpl26	4
MF	GO:0008135	translation factor activity, RNA binding	3/79	83/22360	0.00318326	0.0949883	0.0806767	Eif2b4/Eif3l/Efl1	3
MF	GO:0001671	ATPase activator activity	2/79	24/22360	0.00323447	0.0949883	0.0806767	Dnajb1/Atp1b1	2
MF	GO:0016405	CoA-ligase activity	2/79	26/22360	0.00379134	0.0949883	0.0806767	Aacs/Acsbg1	2
MF	GO:1901567	fatty acid derivative binding	2/79	26/22360	0.00379134	0.0949883	0.0806767	Hspa8/Acot7	2
MF	GO:0016878	acid-thiol ligase activity	2/79	29/22360	0.00470392	0.0949883	0.0806767	Aacs/Acsbg1	2
MF	GO:0031490	chromatin DNA binding	3/79	96/22360	0.00479047	0.0949883	0.0806767	H2az1/Hmgn1/Hmgn3	3
MF	GO:0016829	lyase activity	4/79	194/22360	0.00497352	0.0949883	0.0806767	Adcy9/Asl/Ilvbl/Car10	4
MF	GO:0016289	CoA hydrolase activity	2/79	30/22360	0.00502842	0.0949883	0.0806767	Acot7/Hibch	2
MF	GO:0090079	translation regulator activity, nucleic acid binding	3/79	101/22360	0.00551751	0.0949883	0.0806767	Eif2b4/Eif3l/Efl1	3
MF	GO:0015248	sterol transporter activity	2/79	32/22360	0.00570745	0.0949883	0.0806767	Apoe/Osbpl1a	2

## Sheet: TDP43-female
ONTOLOGY	ID	Description	GeneRatio	BgRatio	pvalue	p.adjust	qvalue	geneID	Count
MF	GO:0031072	heat shock protein binding	5/72	148/22360	0.000116266	0.0256947	0.0230083	Tfam/Dnajb1/Tsacc/Pttg1/Dnajc2	5
CC	GO:0080008	Cul4-RING E3 ubiquitin ligase complex	3/76	32/22838	0.000163867	0.0322818	0.0281161	Crbn/Dcaf11/Dcaf1	3
MF	GO:0051219	phosphoprotein binding	4/72	111/22360	0.000456362	0.0414656	0.0371304	Csnk1a1/Men1/Pik3r2/Pcif1	4
MF	GO:0030544	Hsp70 protein binding	3/72	50/22360	0.000562881	0.0414656	0.0371304	Dnajb1/Tsacc/Dnajc2	3
MF	GO:0140036	ubiquitin-dependent protein binding	2/72	13/22360	0.000779455	0.0430649	0.0385625	Dnajc2/Faap20	2
MF	GO:0140035	ubiquitination-like modification-dependent protein binding	2/72	15/22360	0.0010449	0.0461847	0.0413561	Dnajc2/Faap20	2
CC	GO:0031461	cullin-RING ubiquitin ligase complex	5/76	219/22838	0.000823433	0.0811081	0.0706419	Crbn/Dcaf11/Anapc7/Klhl13/Dcaf1	5
MF	GO:0031681	G-protein beta-subunit binding	2/72	23/22360	0.00247614	0.0823703	0.0737586	Gng10/Gng2	2
MF	GO:0070412	R-SMAD binding	2/72	25/22360	0.00292395	0.0823703	0.0737586	Drosha/Men1	2
MF	GO:0051082	unfolded protein binding	3/72	89/22360	0.00298173	0.0823703	0.0737586	Dnajb1/Aip/Cct7	3
CC	GO:0030008	TRAPP complex	2/76	17/22838	0.00143897	0.0917787	0.0799355	Trappc4/Trappc2	2
CC	GO:0001725	stress fiber	3/76	88/22838	0.0031725	0.0917787	0.0799355	Flnb/Septin5/Tmsb15b2	3
CC	GO:0097517	contractile actin filament bundle	3/76	88/22838	0.0031725	0.0917787	0.0799355	Flnb/Septin5/Tmsb15b2	3
CC	GO:0032432	actin filament bundle	3/76	97/22838	0.00417248	0.0917787	0.0799355	Flnb/Septin5/Tmsb15b2	3
CC	GO:0042641	actomyosin	3/76	97/22838	0.00417248	0.0917787	0.0799355	Flnb/Septin5/Tmsb15b2	3
CC	GO:0005681	spliceosomal complex	4/76	206/22838	0.00497187	0.0917787	0.0799355	Smu1/Zcchc8/Cirbp/Usp39	4
CC	GO:0000151	ubiquitin ligase complex	5/76	335/22838	0.0052051	0.0917787	0.0799355	Crbn/Dcaf11/Anapc7/Klhl13/Dcaf1	5
CC	GO:0005834	heterotrimeric G-protein complex	2/76	34/22838	0.00572264	0.0917787	0.0799355	Gng10/Gng2	2
CC	GO:0008180	COP9 signalosome	2/76	34/22838	0.00572264	0.0917787	0.0799355	Nckipsd/Dcaf1	2
CC	GO:1905360	GTPase complex	2/76	34/22838	0.00572264	0.0917787	0.0799355	Gng10/Gng2	2
CC	GO:0061827	sperm head	2/76	35/22838	0.00605646	0.0917787	0.0799355	Dnajb1/Aldoa	2
CC	GO:0031941	filamentous actin	2/76	38/22838	0.00710988	0.0933765	0.0813271	Arpc3/Tmsb15b2	2
CC	GO:0032154	cleavage furrow	2/76	38/22838	0.00710988	0.0933765	0.0813271	Men1/Septin5	2
BP	GO:0071897	DNA biosynthetic process	5/75	170/22853	0.000243422	0.0972434	0.0893517	Smoc2/Men1/Dnajc2/Cct7/Faap20	5
BP	GO:0046031	ADP metabolic process	4/75	100/22853	0.000330586	0.0972434	0.0893517	Pfkp/Ak2/Aldoa/Bpgm	4
BP	GO:0009135	purine nucleoside diphosphate metabolic process	4/75	104/22853	0.000383839	0.0972434	0.0893517	Pfkp/Ak2/Aldoa/Bpgm	4
BP	GO:0009179	purine ribonucleoside diphosphate metabolic process	4/75	104/22853	0.000383839	0.0972434	0.0893517	Pfkp/Ak2/Aldoa/Bpgm	4
BP	GO:0009185	ribonucleoside diphosphate metabolic process	4/75	112/22853	0.000508315	0.0972434	0.0893517	Pfkp/Ak2/Aldoa/Bpgm	4
BP	GO:0006971	hypotonic response	2/75	11/22853	0.000573407	0.0972434	0.0893517	Stk39/Slc12a6	2
BP	GO:2000278	regulation of DNA biosynthetic process	4/75	118/22853	0.000618817	0.0972434	0.0893517	Smoc2/Men1/Dnajc2/Cct7	4
BP	GO:0030388	fructose 1,6-bisphosphate metabolic process	2/75	12/22853	0.000686626	0.0972434	0.0893517	Pfkp/Aldoa	2
BP	GO:0009132	nucleoside diphosphate metabolic process	4/75	126/22853	0.000791355	0.0996228	0.091538	Pfkp/Ak2/Aldoa/Bpgm	4

## Sheet: SOD1-male
ONTOLOGY	ID	Description	GeneRatio	BgRatio	pvalue	p.adjust	qvalue	geneID	Count
MF	GO:0005096	GTPase activator activity	8/79	405/22360	9.18245e-05	0.00943781	0.00782977	Ric8a/Arhgap1/Lamtor2/Eif2b4/Thy1/Tbc1d17/Tbcd/Rin3	8
MF	GO:0030695	GTPase regulator activity	8/79	421/22360	0.000119972	0.00943781	0.00782977	Ric8a/Arhgap1/Lamtor2/Eif2b4/Thy1/Tbc1d17/Tbcd/Rin3	8
MF	GO:0060589	nucleoside-triphosphatase regulator activity	8/79	421/22360	0.000119972	0.00943781	0.00782977	Ric8a/Arhgap1/Lamtor2/Eif2b4/Thy1/Tbc1d17/Tbcd/Rin3	8
MF	GO:0008330	protein tyrosine/threonine phosphatase activity	2/79	11/22360	0.000664026	0.0368711	0.0305889	Dusp8/Dusp7	2
MF	GO:0003743	translation initiation factor activity	3/79	54/22360	0.000924759	0.0368711	0.0305889	Eif4g2/Eif2b4/Eif3l	3
MF	GO:0017017	MAP kinase tyrosine/serine/threonine phosphatase activity	2/79	13/22360	0.0009374	0.0368711	0.0305889	Dusp8/Dusp7	2
MF	GO:0033549	MAP kinase phosphatase activity	2/79	18/22360	0.0018178	0.061286	0.0508439	Dusp8/Dusp7	2
MF	GO:0008135	translation factor activity, RNA binding	3/79	83/22360	0.00318326	0.0939061	0.077906	Eif4g2/Eif2b4/Eif3l	3

## Sheet: SOD1-female
ONTOLOGY	ID	Description	GeneRatio	BgRatio	pvalue	p.adjust	qvalue	geneID	Count
CC	GO:0043209	myelin sheath	8/108	216/22838	8.8015e-06	0.00211236	0.00172324	Cnp/Calm3/Atp5o/Atp1b1/Gnb2/Thy1/Immt/Eno1	8
BP	GO:0007006	mitochondrial membrane organization	6/106	109/22853	1.18733e-05	0.0216213	0.0196597	Bax/Cnp/Calm3/Immt/Siva1/Moap1	6
MF	GO:0008022	protein C-terminus binding	7/107	232/22360	0.000127929	0.0376112	0.0343389	Vta1/Atp1b1/Mad2l1/Plekhb1/Rab3a/Pfkm/Eml2	7
BP	GO:0006839	mitochondrial transport	7/106	213/22853	6.18097e-05	0.0562777	0.0511719	Bax/Tomm40l/Cnp/Smdt1/Atp5o/Siva1/Moap1	7
CC	GO:0031463	Cul3-RING ubiquitin ligase complex	3/108	44/22838	0.0011829	0.0577014	0.0470722	Keap1/Klhl2/Klhl25	3
CC	GO:0098798	mitochondrial protein-containing complex	6/108	260/22838	0.0014933	0.0577014	0.0470722	Bax/Tomm40l/Smdt1/Atp5o/Micos10/Immt	6
CC	GO:0005743	mitochondrial inner membrane	8/108	458/22838	0.00150786	0.0577014	0.0470722	Cnp/Smdt1/Atp5o/Eci1/Cox7a2/Mtg1/Micos10/Immt	8
CC	GO:0031305	integral component of mitochondrial inner membrane	3/108	48/22838	0.00152378	0.0577014	0.0470722	Smdt1/Micos10/Immt	3
CC	GO:0031304	intrinsic component of mitochondrial inner membrane	3/108	49/22838	0.00161761	0.0577014	0.0470722	Smdt1/Micos10/Immt	3
CC	GO:0022626	cytosolic ribosome	4/108	110/22838	0.00185877	0.0577014	0.0470722	Rpl15/Rps14/Rpl28/Rplp0	4
CC	GO:0005741	mitochondrial outer membrane	5/108	186/22838	0.00192338	0.0577014	0.0470722	Bax/Tomm40l/Cnp/Acsl3/Moap1	5
CC	GO:0022625	cytosolic large ribosomal subunit	3/108	59/22838	0.00275832	0.0580962	0.0473942	Rpl15/Rpl28/Rplp0	3
CC	GO:0019867	outer membrane	5/108	205/22838	0.00292998	0.0580962	0.0473942	Bax/Tomm40l/Cnp/Acsl3/Moap1	5
CC	GO:0031968	organelle outer membrane	5/108	205/22838	0.00292998	0.0580962	0.0473942	Bax/Tomm40l/Cnp/Acsl3/Moap1	5
CC	GO:0098800	inner mitochondrial membrane protein complex	4/108	129/22838	0.00331042	0.0580962	0.0473942	Smdt1/Atp5o/Micos10/Immt	4
CC	GO:0034704	calcium channel complex	3/108	63/22838	0.00332368	0.0580962	0.0473942	Calm3/Smdt1/Pkd1	3
CC	GO:0016328	lateral plasma membrane	3/108	64/22838	0.00347526	0.0580962	0.0473942	Atp1b1/Fgf13/Pkd1	3
CC	GO:0005771	multivesicular body	3/108	65/22838	0.00363101	0.0580962	0.0473942	Vta1/Atp13a2/Chmp3	3
BP	GO:0006874	cellular calcium ion homeostasis	10/106	491/22853	9.65732e-05	0.0586199	0.0533016	Bax/Calm3/Cacna1i/Smdt1/Atp1b1/Rap1gds1/Thy1/Pkd1/Atp13a2/Immt	10
CC	GO:0005840	ribosome	5/108	234/22838	0.00513135	0.0767577	0.0626181	Rpl15/Rps14/Rpl28/Mtg1/Rplp0	5
CC	GO:0032592	integral component of mitochondrial membrane	3/108	79/22838	0.0062675	0.0767577	0.0626181	Smdt1/Micos10/Immt	3
CC	GO:0046930	pore complex	2/108	26/22838	0.00668686	0.0767577	0.0626181	Bax/Tomm40l	2
CC	GO:0030672	synaptic vesicle membrane	3/108	81/22838	0.0067163	0.0767577	0.0626181	Calm3/Rab3a/Ptprn2	3
CC	GO:0098573	intrinsic component of mitochondrial membrane	3/108	81/22838	0.0067163	0.0767577	0.0626181	Smdt1/Micos10/Immt	3
CC	GO:0099501	exocytic vesicle membrane	3/108	81/22838	0.0067163	0.0767577	0.0626181	Calm3/Rab3a/Ptprn2	3
BP	GO:0046902	regulation of mitochondrial membrane permeability	4/106	60/22853	0.00017461	0.079491	0.0722791	Bax/Cnp/Siva1/Moap1	4
CC	GO:1902495	transmembrane transporter complex	6/108	362/22838	0.00752542	0.0795462	0.0648929	Calm3/Cacna1i/Smdt1/Atp1b1/Pkd1/Lrrc8d	6
CC	GO:0031300	intrinsic component of organelle membrane	6/108	363/22838	0.00762317	0.0795462	0.0648929	Hsd11b1/Smdt1/Rab3a/Atp13a2/Micos10/Immt	6
CC	GO:0150034	distal axon	6/108	371/22838	0.00843859	0.0798137	0.0651112	Calm3/Fgf13/Rab3a/Thy1/Cck/Ptprn2	6
CC	GO:0044291	cell-cell contact zone	3/108	89/22838	0.00869997	0.0798137	0.0651112	Atp1b1/Fgf13/Cadm4	3
CC	GO:0043195	terminal bouton	3/108	90/22838	0.00896948	0.0798137	0.0651112	Rab3a/Cck/Ptprn2	3
CC	GO:1990351	transporter complex	6/108	376/22838	0.00897904	0.0798137	0.0651112	Calm3/Cacna1i/Smdt1/Atp1b1/Pkd1/Lrrc8d	6
BP	GO:0090151	establishment of protein localization to mitochondrial membrane	3/106	26/22853	0.000233332	0.0849795	0.0772697	Bax/Calm3/Moap1	3
BP	GO:0051560	mitochondrial calcium ion homeostasis	3/106	29/22853	0.000324622	0.0862137	0.078392	Smdt1/Rap1gds1/Immt	3
BP	GO:0097345	mitochondrial outer membrane permeabilization	3/106	30/22853	0.000359478	0.0862137	0.078392	Bax/Siva1/Moap1	3
BP	GO:0070588	calcium ion transmembrane transport	7/106	296/22853	0.00046524	0.0862137	0.078392	Bax/Calm3/Smdt1/Atp1b1/Hpca/Thy1/Pkd1	7
BP	GO:1902110	positive regulation of mitochondrial membrane permeability involved in apoptotic process	3/106	33/22853	0.000478225	0.0862137	0.078392	Bax/Siva1/Moap1	3
BP	GO:1902686	mitochondrial outer membrane permeabilization involved in programmed cell death	3/106	35/22853	0.000569828	0.0862137	0.078392	Bax/Siva1/Moap1	3
BP	GO:0090559	regulation of membrane permeability	4/106	85/22853	0.000663467	0.0862137	0.078392	Bax/Cnp/Siva1/Moap1	4
BP	GO:0031333	negative regulation of protein-containing complex assembly	5/106	151/22853	0.000698752	0.0862137	0.078392	Lmo4/Eml2/Tmsb4x/Birc2/Tmsb15b2	5
BP	GO:0035794	positive regulation of mitochondrial membrane permeability	3/106	38/22853	0.000727087	0.0862137	0.078392	Bax/Siva1/Moap1	3
BP	GO:1904427	positive regulation of calcium ion transmembrane transport	4/106	89/22853	0.000788798	0.0862137	0.078392	Bax/Calm3/Atp1b1/Thy1	4
BP	GO:1902108	regulation of mitochondrial membrane permeability involved in apoptotic process	3/106	40/22853	0.000845835	0.0862137	0.078392	Bax/Siva1/Moap1	3
BP	GO:0006735	NADH regeneration	2/106	10/22853	0.000936042	0.0862137	0.078392	Pfkm/Eno1	2
BP	GO:0061621	canonical glycolysis	2/106	10/22853	0.000936042	0.0862137	0.078392	Pfkm/Eno1	2
BP	GO:0061718	glucose catabolic process to pyruvate	2/106	10/22853	0.000936042	0.0862137	0.078392	Pfkm/Eno1	2
BP	GO:0006816	calcium ion transport	8/106	434/22853	0.000945008	0.0862137	0.078392	Bax/Calm3/Cacna1i/Smdt1/Atp1b1/Hpca/Thy1/Pkd1	8
BP	GO:0051235	maintenance of location	7/106	334/22853	0.000946884	0.0862137	0.078392	Keap1/Bax/Calm3/Thy1/Pkd1/Tmsb4x/Tmsb15b2	7
BP	GO:0051281	positive regulation of release of sequestered calcium ion into cytosol	3/106	43/22853	0.00104592	0.0887457	0.0806942	Bax/Calm3/Thy1	3
BP	GO:0072655	establishment of protein localization to mitochondrion	4/106	97/22853	0.00108811	0.0887457	0.0806942	Bax/Tomm40l/Calm3/Moap1	4
BP	GO:0090150	establishment of protein localization to membrane	6/106	254/22853	0.00120011	0.0887457	0.0806942	Rab8a/Bax/Calm3/Hpca/Acsl3/Moap1	6
BP	GO:0043254	regulation of protein-containing complex assembly	8/106	452/22853	0.00122494	0.0887457	0.0806942	Bax/Lmo4/Rab3a/Cck/Eml2/Tmsb4x/Birc2/Tmsb15b2	8
BP	GO:0045185	maintenance of protein location	4/106	101/22853	0.0012642	0.0887457	0.0806942	Keap1/Pkd1/Tmsb4x/Tmsb15b2	4
BP	GO:1903169	regulation of calcium ion transmembrane transport	5/106	174/22853	0.00131715	0.0887457	0.0806942	Bax/Calm3/Atp1b1/Hpca/Thy1	5
BP	GO:0070585	protein localization to mitochondrion	4/106	103/22853	0.00135931	0.0887457	0.0806942	Bax/Tomm40l/Calm3/Moap1	4
BP	GO:0042989	sequestering of actin monomers	2/106	12/22853	0.00136457	0.0887457	0.0806942	Tmsb4x/Tmsb15b2	2
BP	GO:1902904	negative regulation of supramolecular fiber organization	5/106	177/22853	0.0014205	0.0891973	0.0811049	Pfdn6/Fgf13/Eml2/Tmsb4x/Tmsb15b2	5
BP	GO:0010639	negative regulation of organelle organization	7/106	363/22853	0.00152857	0.0914936	0.0831928	Phf23/Pttg1/Mad2l1/Fgf13/Eml2/Tmsb4x/Tmsb15b2	7
BP	GO:0042994	cytoplasmic sequestering of transcription factor	2/106	13/22853	0.0016078	0.0914936	0.0831928	Keap1/Pkd1	2
BP	GO:0061620	glycolytic process through glucose-6-phosphate	2/106	13/22853	0.0016078	0.0914936	0.0831928	Pfkm/Eno1	2
CC	GO:0034702	ion channel complex	5/108	284/22838	0.0113242	0.0970647	0.0791844	Calm3/Cacna1i/Smdt1/Pkd1/Lrrc8d	5

## Sheet: C9orf72-male
ONTOLOGY	ID	Description	GeneRatio	BgRatio	pvalue	p.adjust	qvalue	geneID	Count
BP	GO:0090151	establishment of protein localization to mitochondrial membrane	4/125	26/22853	1.16165e-05	0.0292155	0.0257031	Bax/Calm3/Hsp90aa1/Romo1	4
MF	GO:0045182	translation regulator activity	6/125	134/22360	0.000108336	0.0408428	0.0378607	Eif2s1/Eif1ad/Rpl22/Efl1/Cirbp/Samd4b	6
BP	GO:0051099	positive regulation of binding	7/125	194/22853	9.77162e-05	0.0799278	0.0703184	Apoe/Cdk9/Eif2s1/Pkd1/Eno1/Fam220a/Fam220a	7
BP	GO:0051204	protein insertion into mitochondrial membrane	3/125	20/22853	0.000170138	0.0799278	0.0703184	Bax/Hsp90aa1/Romo1	3
BP	GO:0001558	regulation of cell growth	10/125	450/22853	0.000187373	0.0799278	0.0703184	Apoe/Cdc42/Rhoa/Hyal2/H3f3b/Rbbp7/Cirbp/Eno1/Osgin1/Ccr5	10
BP	GO:0043254	regulation of protein-containing complex assembly	10/125	452/22853	0.000194172	0.0799278	0.0703184	Apoe/Bax/Cdc42/Rhoa/H3f3b/Hsp90aa1/Tfrc/Tmod1/P2ry12/Gmfg	10
BP	GO:0001662	behavioral fear response	4/125	55/22853	0.000234459	0.0799278	0.0703184	Apoe/Lypd1/Mdk/Gabra5	4
BP	GO:0002209	behavioral defense response	4/125	56/22853	0.000251433	0.0799278	0.0703184	Apoe/Lypd1/Mdk/Gabra5	4
BP	GO:0006936	muscle contraction	8/125	312/22853	0.000325933	0.0799278	0.0703184	Kit/Rhoa/Calm3/Atp1b1/Tmod1/Tpm4/Ttn/Eno1	8
BP	GO:0042596	fear response	4/125	60/22853	0.000328239	0.0799278	0.0703184	Apoe/Lypd1/Mdk/Gabra5	4
BP	GO:0051098	regulation of binding	9/125	397/22853	0.000341985	0.0799278	0.0703184	Apoe/Bax/Cdc42/Cdk9/Eif2s1/Pkd1/Eno1/Fam220a/Fam220a	9
BP	GO:0031532	actin cytoskeleton reorganization	5/125	110/22853	0.000349585	0.0799278	0.0703184	Kit/Cdc42/Rhoa/Mdk/Gmfg	5
BP	GO:0008053	mitochondrial fusion	3/125	28/22853	0.000473551	0.0930906	0.0818987	Bax/Tfrc/Huwe1	3
BP	GO:0090257	regulation of muscle system process	7/125	255/22853	0.000517229	0.0930906	0.0818987	Kit/Rhoa/Cdk9/Calm3/Atp1b1/Ttn/Eno1	7
BP	GO:0051302	regulation of cell division	6/125	183/22853	0.000518198	0.0930906	0.0818987	Cdc42/Rhoa/Calm3/Pdgfa/Mdk/Plk5	6
BP	GO:0003012	muscle system process	9/125	425/22853	0.000559332	0.0937813	0.0825063	Kit/Rhoa/Cdk9/Calm3/Atp1b1/Tmod1/Tpm4/Ttn/Eno1	9

## Sheet: C9orf72-female
ONTOLOGY	ID	Description	GeneRatio	BgRatio	pvalue	p.adjust	qvalue	geneID	Count
CC	GO:0043209	myelin sheath	6/87	216/22838	0.000178235	0.0425982	0.0348965	Cdc42/Hspa8/Atp1b1/Gnb1/Idh3a/Cntn1	6
CC	GO:0009898	cytoplasmic side of plasma membrane	5/87	177/22838	0.000584441	0.0527831	0.0432401	S100a6/Errfi1/Gnb1/Gng2/Ptp4a1	5
CC	GO:0031234	extrinsic component of cytoplasmic side of plasma membrane	4/87	104/22838	0.000675861	0.0527831	0.0432401	S100a6/Errfi1/Gnb1/Gng2	4
CC	GO:0098562	cytoplasmic side of membrane	5/87	194/22838	0.0008834	0.0527831	0.0432401	S100a6/Errfi1/Gnb1/Gng2/Ptp4a1	5
