# Supplementary material for: Multiomic ALS signatures highlight subclusters and sex differences suggesting the MAPK pathway as therapeutic target
Source: Nat Commun. 2024 Jun 7;15:4893. doi: 10.1038/s41467-024-49196-y (PMC11161513; doi:10.1038/s41467-024-49196-y)
Supplement: Supplementary file 4 — Supplementary Data 1-16 [file 41467_2024_49196_MOESM4_ESM.zip › Supplementary Data 1-16/Supplemental Data 7 - Full human enrichment pathway table.xlsx]

## Sheet: Full human pathway table
ID	Description	Gene_count	score	pvalue	p.adjust	genes	other	omic	sex	model	enrichment	type	source	subtype	ModuleID
hsa05418	Fluid shear stress and atherosclerosis	120	-1.52396090177102	0.0022189836315722	0.0093595591639394	653361/1728/3551/3162/858/5970/4257/3553/658/3383/4688/1003/5175/6383/6347/1535/7132/3690/5327/10365/2353/652/857/5880/7422/4313/4846/1843/3554/2944/3791/7412	enrichmentScore=-0.440564259193413;qvalues=0.0059592138013884;leading_edge=tags=27%, list=15%, signal=23%	rnaseq	male	HUMAN	GSEA	KEGG	DEG
hsa05417	Lipid and atherosclerosis	170	-1.58392912417711	0.000419637419722	0.0023400120523485	353376/3265/4217/3725/3305/1573/6300/355/7494/3309/6648/7187/208/596/3654/5335/929/1536/5606/177/4780/207/834/2081/6258/4775/7157/468/7097/840/6774/653361/3661/8797/3551/9138/1649/3949/6256/5970/7099/9641/4773/4792/3553/29108/3383/4688/51135/4067/4772/839/6347/1535/7132/19/841/4689/5331/2353/3606/3304/958/8795/3303/4615/8743/4846/3665/2920/3310/6352/7412	enrichmentScore=-0.444197828001177;qvalues=0.0014898812939285;leading_edge=tags=43%, list=27%, signal=32%	rnaseq	male	HUMAN	GSEA	KEGG	DEG
hsa05416	Viral myocarditis	47	-1.99422900548182	2.95621042932586e-06	4.2286662228183e-05	3127/3123/3115/3689/3109/284217/3108/3908/3122/3383/841/595/857/3105/942/5880/3107/3106/3133/3683/958/3134	enrichmentScore=-0.657108491014757;qvalues=2.69238386927161e-05;leading_edge=tags=47%, list=16%, signal=39%	rnaseq	male	HUMAN	GSEA	KEGG	DEG
hsa05415	Diabetic cardiomyopathy	101	2.05723561496161	3.7944410472777e-07	3.09879352194346e-05	Q9UI09/P62136/O95182/P09669/Q9UQM7/Q9Y243/O00483/Q9NQ66/P12074/O75251/P51970/P16615/O95298/O14521/O43676/Q92736/Q13554/P11177/Q86Y39/O43181/P00403/P05129/P08559/O43920/Q13557/P53779/P05141/P13073/P56556/O14949/P47985/P05771/O95563/O14548/O43674/P19404/Q16718/P17568/P00395/O95299/Q9P0J0/P21912/Q9NX14/P22695/P00156/P49841/P03905/P36542/P14406/P21796/P63000/P27986/P31040/P14854/P10606/P24539/P12236/…	enrichmentScore=0.484766846595394;qvalues=2.50299970837968e-05;rank=803;leading_edge=tags=58%, list=34%, signal=40%	proteomics	female	HUMAN	GSEA	KEGG	DEG
hsa05415	Diabetic cardiomyopathy	43		1.12630764506975e-18	1.01743123937968e-16	291/292/293/488/515/498/506/509/4512/4513/4514/1537/4519/2936/2932/6513/815/816/817/5582/5602/25874/4704/51079/4710/4720/4723/4535/4536/4538/4540/5160/5162/5165/23236/7384/7385/6262/6389/6390/7416/7417/7419	GeneRatio=43/355;BgRatio=203/8149;qvalue=6.797365436912191e-17	proteomics	female	HUMAN	OverRepresentation	KEGG	WGCNA		MEblue
hsa05415	Diabetic cardiomyopathy	43		1.12630764506975e-18	1.01743123937968e-16	291/292/293/488/515/498/506/509/4512/4513/4514/1537/4519/2936/2932/6513/815/816/817/5582/5602/25874/4704/51079/4710/4720/4723/4535/4536/4538/4540/5160/5162/5165/23236/7384/7385/6262/6389/6390/7416/7417/7419	GeneRatio=43/355;BgRatio=203/8149;qvalue=6.797365436912191e-17	proteomics	male	HUMAN	OverRepresentation	KEGG	WGCNA		MEblue
hsa05415	Diabetic cardiomyopathy	34		1.34899648777815e-40	3.13641683408419e-39	10476/513/539/1327/9377/1329/1345/9167/1340/6392/4695/4697/4698/4701/4702/4705/126328/55967/4709/4711/4713/4715/4716/54539/4718/4724/4725/4726/374291/4728/4729/7381/27089/7386	GeneRatio=34/58;BgRatio=203/8149;qvalue=2.6624930679831802e-39	proteomics	female	HUMAN	OverRepresentation	KEGG	WGCNA		MEyellow
hsa05415	Diabetic cardiomyopathy	34		1.34899648777815e-40	3.13641683408419e-39	10476/513/539/1327/9377/1329/1345/9167/1340/6392/4695/4697/4698/4701/4702/4705/126328/55967/4709/4711/4713/4715/4716/54539/4718/4724/4725/4726/374291/4728/4729/7381/27089/7386	GeneRatio=34/58;BgRatio=203/8149;qvalue=2.6624930679831802e-39	proteomics	male	HUMAN	OverRepresentation	KEGG	WGCNA		MEyellow
hsa05415	Diabetic cardiomyopathy	36		6.50258676317695e-08	1.80298996615361e-06	10000/10476/1327/1345/1537/183/23236/2597/374291/4512/4514/4538/4697/4701/4704/4711/4716/4719/4720/4724/4725/4726/488/515/5160/5162/5165/5295/5524/55967/6262/6392/7386/7417/7419/818	GeneRatio=36/548;BgRatio=203/8113;qvalue=1.13250793387388e-06	proteomics	male	HUMAN	OverRepresentation	KEGG	DCLOC
hsa05415	Diabetic cardiomyopathy	47		3.00285669464952e-12	1.13733197309851e-10	10476/1327/1329/1337/1347/1509/2539/25874/2997/374291/4513/4519/4535/4538/4697/4700/4702/4704/4713/4718/4720/4722/4723/4724/4725/4728/488/506/509/5295/5499/5524/5579/55967/5602/5879/6262/6389/6390/7381/7384/7386/7416/7417/7419/817/818	GeneRatio=47/623;BgRatio=203/8113;qvalue=9.00857008394857e-11	proteomics	female	HUMAN	OverRepresentation	KEGG	DCLOC
hsa05415	Diabetic cardiomyopathy	172	1.6091740505954	0.0002156681938821	0.002651920013662	5579/1350/5295/23236/7381/4697/10000/5332/1277/4712/5590/25874/5291/7043/815/5599/4709/4700/4707/4698/4724/509/6262/5582/5602/4711/5601/506/9377/4701/5500/4702/7388/291/4725/7419/816/1337/4706/5165/5580/539/514/9167/4714/10476/6389/5728/29796/1327/4718/7416/7385/1349/498/1345/1347/2673/5160/4719/1340/488/1281/7417/4715/5879/5296/817/522/2936/7386/6391/4726/27089/518/515/6390/4716/4729/4722/5290/1…	enrichmentScore=0.348035544604867;qvalues=0.0018834181454035;leading_edge=tags=48%, list=22%, signal=37%	rnaseq	female	HUMAN	GSEA	KEGG	DEG
hsa05412	Arrhythmogenic right ventricular cardiomyopathy	10		0.0017590433471697	0.0079471680744074	88/488/781/55799/785/1496/1499/6546/6543/6262	GeneRatio=10/355;BgRatio=77/8149;qvalue=0.0053094306032164	proteomics	female	HUMAN	OverRepresentation	KEGG	WGCNA		MEblue
hsa05412	Arrhythmogenic right ventricular cardiomyopathy	10		0.0017590433471697	0.0079471680744074	88/488/781/55799/785/1496/1499/6546/6543/6262	GeneRatio=10/355;BgRatio=77/8149;qvalue=0.0053094306032164	proteomics	male	HUMAN	OverRepresentation	KEGG	WGCNA		MEblue
hsa05332	Graft-versus-host disease	19	-2.00995148138419	0.0002527603376156	0.0028936700720139	3119/3107/3117/3123/3111/3106/3824/3127/3115/3134/3133/355	enrichmentScore=-0.746001047204989;qvalues=0.0020551112749877;leading_edge=tags=63%, list=11%, signal=56%	rnaseq	female	HUMAN	GSEA	KEGG	DEG
hsa05332	Graft-versus-host disease	19	-1.9512047999765	0.0001387375663315	0.000971162964321	3127/3123/3115/3109/3108/3553/3122/3105/942/3107/3106/3133/3134	enrichmentScore=-0.750762525711017;qvalues=0.0006183376416569;leading_edge=tags=68%, list=16%, signal=57%	rnaseq	male	HUMAN	GSEA	KEGG	DEG
hsa05330	Allograft rejection	19	-2.02454662645421	0.0001855945477619	0.002369899609883	3119/3107/3117/3123/3111/3106/3127/3115/958/3134/3133/355	enrichmentScore=-0.751418090157111;qvalues=0.0016831246436709;leading_edge=tags=63%, list=11%, signal=56%	rnaseq	female	HUMAN	GSEA	KEGG	DEG
hsa05330	Allograft rejection	19	-1.96493755942696	0.0001105452087867	0.000808208304241	3127/3123/3115/3109/3108/3122/3105/942/3107/3106/3133/958/3134	enrichmentScore=-0.756046461651589;qvalues=0.0005145847145863;leading_edge=tags=68%, list=16%, signal=57%	rnaseq	male	HUMAN	GSEA	KEGG	DEG
hsa05323	Rheumatoid arthritis	57	-1.78275909033663	0.0002031052720891	0.001310228127791	3127/7097/3123/3115/3689/3109/7010/8741/7099/3108/1435/3553/3122/3383/284/7040/6347/7042/2353/6387/942/2321/3606/3683/7422/10312/2920/7043/6352	enrichmentScore=-0.570476057385396;qvalues=0.0008342197966098;leading_edge=tags=51%, list=16%, signal=43%	rnaseq	male	HUMAN	GSEA	KEGG	DEG
hsa05322	Systemic lupus erythematosus	18	-2.01830261902567	5.53842380532759e-05	0.0027138276646105	P62314/Q71UI9/P01024/P84243/Q16778/P10155/P62805/P02747/Q93077/Q99879/P16104/Q16777	enrichmentScore=-0.752778349772141;qvalues=0.0022969883992621;rank=256;leading_edge=tags=67%, list=11%, signal=60%	proteomics	male	HUMAN	GSEA	KEGG	DEG
hsa05322	Systemic lupus erythematosus	80	-1.70806365411511	0.0002547926109712	0.0015816371511235	2209/8370/3127/3021/8366/3123/3017/3115/3109/8334/3108/55766/3122/2214/714/713/712/554313/2212/8970/440689/8338/8349/942/716/8353/723790/721/958/6737/720/715/730	enrichmentScore=-0.515492773350128;qvalues=0.0010070254137692;leading_edge=tags=41%, list=18%, signal=34%	rnaseq	male	HUMAN	GSEA	KEGG	DEG
hsa05320	Autoimmune thyroid disease	19	-2.02653523210809	0.0001855945477619	0.002369899609883	3122/7038/3119/3107/3117/3123/3111/3106/3127/3115/958/3134/3133/355	enrichmentScore=-0.752156168620204;qvalues=0.0016831246436709;leading_edge=tags=74%, list=16%, signal=62%	rnaseq	female	HUMAN	GSEA	KEGG	DEG
hsa05320	Autoimmune thyroid disease	19	-1.99075807399211	5.35244871817749e-05	0.000462988441819	3127/3123/3115/3109/7038/3108/3122/3105/942/3107/3106/3133/958/3134	enrichmentScore=-0.765981387360219;qvalues=0.0002947838743304;leading_edge=tags=74%, list=16%, signal=62%	rnaseq	male	HUMAN	GSEA	KEGG	DEG
hsa05230	Central carbon metabolism in cancer	14		0.0005157241143274	0.005636127820864	1956/5315/3945/5594/5604/5605/2475/5295/5163/5213/5214/5223/4893/57103	GeneRatio=14/604;BgRatio=70/8149;qvalue=0.0041102824149404	proteomics	female	HUMAN	OverRepresentation	KEGG	WGCNA		MEgrey
hsa05230	Central carbon metabolism in cancer	14		0.0005157241143274	0.005636127820864	1956/5315/3945/5594/5604/5605/2475/5295/5163/5213/5214/5223/4893/57103	GeneRatio=14/604;BgRatio=70/8149;qvalue=0.0041102824149404	proteomics	male	HUMAN	OverRepresentation	KEGG	WGCNA		MEgrey
hsa05230	Central carbon metabolism in cancer	15		5.13083776823612e-05	0.0006259622077248	10000/1956/23410/3265/3945/5159/5160/5162/5163/5223/5295/5315/5594/5595/8140	GeneRatio=15/548;BgRatio=70/8113;qvalue=0.0003931841995027	proteomics	male	HUMAN	OverRepresentation	KEGG	DCLOC
hsa05224	Breast cancer	125	-1.68345301411139	9.60887589889121e-05	0.0007184818569852	1021/8312/1647/208/6667/54361/80326/4616/1956/1855/675/1643/1869/6934/207/369/578/388585/4851/7157/7855/23493/2260/28514/8323/8325/27006/399694/672/8321/4853/4041/4855/182/595/6464/10912/83439/2324/4609/8326/2353/2247/3280/2246/6932/54567/1026/51176/2064/8324/4791/26508/5241/4854	enrichmentScore=-0.48412272797627;qvalues=0.0004574560535596;leading_edge=tags=44%, list=24%, signal=34%	rnaseq	male	HUMAN	GSEA	KEGG	DEG
hsa05222	Small cell lung cancer	88	-1.93236253827486	8.02739202180447e-07	1.39000630272298e-05	3674/1021/9618/7187/1647/208/596/4616/1643/1869/207/6258/578/7157/3551/3915/3911/3909/1163/3688/330/3655/6256/5970/284217/4792/3908/1030/7185/3910/1284/10319/595/10912/4609/1282/1017/3913/1026/1285/1286/1288/2335	enrichmentScore=-0.578571995735065;qvalues=8.85014411268194e-06;leading_edge=tags=49%, list=24%, signal=37%	rnaseq	male	HUMAN	GSEA	KEGG	DEG
hsa05214	Glioma	16		9.42713869403361e-05	0.0012542193219018	673/808/1956/2885/8536/818/814/5578/5579/5594/5604/5605/2475/5295/5335/4893	GeneRatio=16/604;BgRatio=75/8149;qvalue=0.0009146697497185	proteomics	female	HUMAN	OverRepresentation	KEGG	WGCNA		MEgrey
hsa05214	Glioma	16		9.42713869403361e-05	0.0012542193219018	673/808/1956/2885/8536/818/814/5578/5579/5594/5604/5605/2475/5295/5335/4893	GeneRatio=16/604;BgRatio=75/8149;qvalue=0.0009146697497185	proteomics	male	HUMAN	OverRepresentation	KEGG	WGCNA		MEgrey
hsa05213	Endometrial cancer	11		0.0014960983606035	0.0089472549016486	10000/1496/1499/1956/29119/3265/3611/5295/5594/5595/673	GeneRatio=11/548;BgRatio=58/8113;qvalue=0.0056200186094911	proteomics	male	HUMAN	OverRepresentation	KEGG	DCLOC
hsa05211	Renal cell carcinoma	10		0.000408860562925	0.0063600532010564	998/1398/8453/6923/6921/5595/5062/5781/5879/5908	GeneRatio=10/329;BgRatio=69/8149;qvalue=0.0052362844023735	proteomics	female	HUMAN	OverRepresentation	KEGG	WGCNA		MEturquoise
hsa05211	Renal cell carcinoma	10		0.000408860562925	0.0063600532010564	998/1398/8453/6923/6921/5595/5062/5781/5879/5908	GeneRatio=10/329;BgRatio=69/8149;qvalue=0.0052362844023735	proteomics	male	HUMAN	OverRepresentation	KEGG	WGCNA		MEturquoise
hsa05208	Chemical carcinogenesis - reactive oxygen species	32		1.88441881261182e-09	3.19173436386127e-08	291/292/293/515/498/506/509/4512/4513/4514/1537/4519/4259/5602/6416/4704/51079/4710/4720/4723/4535/4536/4538/4540/7384/7385/6389/6390/6714/7416/7417/7419	GeneRatio=32/355;BgRatio=223/8149;qvalue=2.13236865637653e-08	proteomics	female	HUMAN	OverRepresentation	KEGG	WGCNA		MEblue
hsa05208	Chemical carcinogenesis - reactive oxygen species	32		1.88441881261182e-09	3.19173436386127e-08	291/292/293/515/498/506/509/4512/4513/4514/1537/4519/4259/5602/6416/4704/51079/4710/4720/4723/4535/4536/4538/4540/7384/7385/6389/6390/6714/7416/7417/7419	GeneRatio=32/355;BgRatio=223/8149;qvalue=2.13236865637653e-08	proteomics	male	HUMAN	OverRepresentation	KEGG	WGCNA		MEblue
hsa05208	Chemical carcinogenesis - reactive oxygen species	35		6.71046830369684e-41	2.08024517414602e-39	10476/513/539/1327/9377/1329/1345/9167/1340/6392/4695/4697/4698/4701/4702/4705/126328/55967/4709/4711/4713/4715/4716/54539/4718/4724/4725/4726/374291/4728/4729/7381/27089/6648/7386	GeneRatio=35/58;BgRatio=223/8149;qvalue=1.76591271149917e-39	proteomics	female	HUMAN	OverRepresentation	KEGG	WGCNA		MEyellow
hsa05208	Chemical carcinogenesis - reactive oxygen species	35		6.71046830369684e-41	2.08024517414602e-39	10476/513/539/1327/9377/1329/1345/9167/1340/6392/4695/4697/4698/4701/4702/4705/126328/55967/4709/4711/4713/4715/4716/54539/4718/4724/4725/4726/374291/4728/4729/7381/27089/6648/7386	GeneRatio=35/58;BgRatio=223/8149;qvalue=1.76591271149917e-39	proteomics	male	HUMAN	OverRepresentation	KEGG	WGCNA		MEyellow
hsa05208	Chemical carcinogenesis - reactive oxygen species	41		2.55303198746228e-09	1.29779126029333e-07	10000/10476/1327/1345/1537/1956/2052/2946/3265/374291/4257/4259/4512/4514/4538/4697/4701/4704/4711/4716/4719/4720/4724/4725/4726/515/5295/5594/5595/55967/6392/6416/653689/6647/6714/673/7386/7417/7419/873/9446	GeneRatio=41/548;BgRatio=223/8113;qvalue=8.1517863459322e-08	proteomics	male	HUMAN	OverRepresentation	KEGG	DCLOC
hsa05208	Chemical carcinogenesis - reactive oxygen species	48		2.86404822702394e-11	9.64229569764727e-10	10327/10476/1327/1329/1337/1347/1728/2053/2944/2952/374291/4257/4259/4513/4519/4535/4538/4697/4700/4702/4704/4713/4718/4720/4722/4723/4724/4725/4728/506/509/52/5295/55967/5602/5879/6389/6390/6416/673/7381/7384/7386/7416/7417/7419/847/9446	GeneRatio=48/623;BgRatio=223/8113;qvalue=7.63746193873051e-10	proteomics	female	HUMAN	OverRepresentation	KEGG	DCLOC
hsa05205	Proteoglycans in cancer	179	-1.6535588986312	3.28944421291584e-05	0.0003183021017792	54361/54776/5335/80326/6385/1956/967/6093/207/5962/8826/3316/369/3059/3709/7157/60495/7097/7855/6194/6774/7430/2260/9138/3481/7057/8323/858/3688/7099/8325/5777/7291/10855/5329/8321/3693/51196/7078/6383/4478/7040/2317/595/7042/4609/3690/8326/2247/857/6237/2316/3339/1026/5829/1634/960/6608/7422/3678/2064/8324/4313/3710/3791/1277/2335/1278	enrichmentScore=-0.462381241664962;qvalues=0.0002026623524366;leading_edge=tags=38%, list=17%, signal=32%	rnaseq	male	HUMAN	GSEA	KEGG	DEG
hsa05203	Viral carcinogenesis	26		0.0012311591273763	0.0075100706769955	10971/1654/23352/3190/3265/5295/5315/5566/55697/5594/5595/5610/5700/6714/6774/718/7419/7529/7531/7532/7874/8342/8349/87/9093/9114	GeneRatio=26/548;BgRatio=204/8113;qvalue=0.0047172833933155	proteomics	male	HUMAN	OverRepresentation	KEGG	DCLOC
hsa05202	Transcriptional misregulation in cancer	140	-1.59740294273957	0.0004009305635667	0.0022742440588525	1647/861/6667/929/79058/1436/5090/4066/4298/4616/1643/5371/890/4299/84444/604/2308/2209/466/6258/578/3021/7157/3728/6688/1649/64332/1050/330/6256/5970/6929/3684/8842/7185/1031/3065/2078/10912/4609/5327/2138/942/3087/8353/2313/2321/4005/1026/958/4804/26471/7048/2118	enrichmentScore=-0.454709685371516;qvalues=0.0014480069355675;leading_edge=tags=39%, list=23%, signal=30%	rnaseq	male	HUMAN	GSEA	KEGG	DEG
hsa05200	Pathways in cancer	445	-1.63072351691304	1.91378563378991e-08	9.76814142791615e-07	11186/3459/7046/3082/3455/5155/25780/3674/6773/1441/1021/8312/9618/7187/1647/208/861/6667/596/1495/2950/54361/5335/2113/2788/1436/80326/2946/6778/1488/896/4616/238/1956/1855/675/1643/5371/890/1869/4780/51684/6934/6093/207/2308/5467/5292/6258/2737/369/578/388585/5156/2735/4851/7157/650/7855/840/6774/23493/3597/1439/3728/6513/2260/1728/3551/6688/3915/9138/28514/8643/3911/2323/3481/23566/3909/7012/1…	enrichmentScore=-0.435344504855363;qvalues=6.21935736411875e-07;leading_edge=tags=40%, list=25%, signal=31%	rnaseq	male	HUMAN	GSEA	KEGG	DEG
hsa05171	Coronavirus disease - COVID-19	69	-2.26157662271976	9.50476360969877e-08	1.1643335421881e-05	P46782/P62750/P32969/P62249/P62701/P60866/P00533/P39023/P62280/P30050/P62899/P19525/P62917/P36578/P18621/P39019/P62244/P61247/Q02878/P01024/P62269/P27986/Q07020/P62081/P40763/P62906/P27635/P46777/P26373/P62424/P46781/P02747/P46778/P35268/P62277/Q02543/P61353/P08708/P62241/P18124/P42224/P61313/P00488	enrichmentScore=-0.614604840180737;qvalues=9.85493911110872e-06;rank=560;leading_edge=tags=62%, list=24%, signal=49%	proteomics	male	HUMAN	GSEA	KEGG	DEG
hsa05171	Coronavirus disease - COVID-19	50		2.74849969819669e-12	4.20520453824094e-10	714/103/5610/1956/2162/2243/2244/2266/5578/5579/5594/5295/5335/6134/4736/6135/6136/6137/6138/6139/6141/6142/6146/9349/6147/6152/6155/6122/6124/6125/6128/6129/6132/6133/6175/6205/6206/6207/6210/6217/6223/6187/6224/6189/6191/6193/6201/6202/3921/29110	GeneRatio=50/604;BgRatio=232/8149;qvalue=3.0667470316721003e-10	proteomics	female	HUMAN	OverRepresentation	KEGG	WGCNA		MEgrey
hsa05171	Coronavirus disease - COVID-19	50		2.74849969819669e-12	4.20520453824094e-10	714/103/5610/1956/2162/2243/2244/2266/5578/5579/5594/5295/5335/6134/4736/6135/6136/6137/6138/6139/6141/6142/6146/9349/6147/6152/6155/6122/6124/6125/6128/6129/6132/6133/6175/6205/6206/6207/6210/6217/6223/6187/6224/6189/6191/6193/6201/6202/3921/29110	GeneRatio=50/604;BgRatio=232/8149;qvalue=3.0667470316721003e-10	proteomics	male	HUMAN	OverRepresentation	KEGG	WGCNA		MEgrey
hsa05171	Coronavirus disease - COVID-19	32		0.0008037683375485	0.0065822109804654	2162/2243/5295/5579/5602/5610/6122/6124/6128/6132/6135/6136/6137/6141/6142/6146/6175/6188/6189/6193/6204/6207/6208/6210/6218/6222/6223/6224/6230/6772/718/721	GeneRatio=32/623;BgRatio=232/8113;qvalue=0.0052136324597745	proteomics	female	HUMAN	OverRepresentation	KEGG	DCLOC
hsa05171	Coronavirus disease - COVID-19	186	-1.80677307301338	3.16615858498793e-07	6.51041359038144e-06	6230/6132/3572/718/6171/6231/6772/6850/6205/6142/6161/5336/6122/6218/6207/2197/3725/6233/6300/340061/6135/51065/3455/6773/6156/6203/6209/6188/6141/7187/6157/100526842/3654/5335/6158/6232/6167/6159/1536/1956/6143/7297/6193/834/6217/6222/6134/8829/3921/23521/6187/6137/6147/7097/6175/6234/6194/6774/6181/3661/3551/51284/6176/4793/5970/7099/9641/23586/6223/4792/3553/719/4599/57506/5648/115004/714/713/…	enrichmentScore=-0.503059572571991;qvalues=4.14516814745131e-06;leading_edge=tags=55%, list=31%, signal=39%	rnaseq	male	HUMAN	GSEA	KEGG	DEG
hsa05169	Epstein-Barr virus infection	169	-1.76215236091514	1.73880075007978e-05	0.000320712138348	8737/208/3661/29760/207/596/3105/5600/4616/5336/896/1643/57506/4794/8772/6300/3551/3113/3455/3683/3065/7297/3122/6774/10379/567/581/9020/5970/1869/4615/3119/3107/578/953/4734/3117/23586/1017/3123/9636/8717/841/6890/4609/5606/7128/3111/7157/9641/1647/965/5971/1026/4940/3106/4791/7431/960/4938/3127/3115/958/3134/3133/355/3383/3665/4939	enrichmentScore=-0.454535632243717;qvalues=0.000227772729835;leading_edge=tags=41%, list=24%, signal=31%	rnaseq	female	HUMAN	GSEA	KEGG	DEG
hsa05169	Epstein-Barr virus infection	169	-1.79764795037788	4.82844503751925e-07	9.34446127849315e-06	6772/6850/3119/1019/5336/811/5971/3725/965/6300/355/3455/6773/9612/1021/7187/1647/208/953/596/3654/896/4616/1643/890/5606/695/1869/8819/7297/207/578/8737/3127/7157/4734/7097/3123/6774/3115/3661/3551/3109/4793/5970/9641/23586/3108/4792/10018/3122/3383/57506/51135/4067/3065/10379/841/595/567/10912/4609/1017/3105/3280/3107/3106/3133/4938/8717/9636/3683/1026/958/960/7128/6890/4615/3665/3134/4791/4940…	enrichmentScore=-0.504848720451441;qvalues=5.94960100598348e-06;leading_edge=tags=50%, list=29%, signal=36%	rnaseq	male	HUMAN	GSEA	KEGG	DEG
hsa05167	Kaposi sarcoma-associated herpesvirus infection	159	-1.57338304044089	0.0005114633525422	0.0026700320256106	6233/6300/355/3459/3455/5155/1827/6773/1021/7187/208/3055/5335/2788/1869/7297/6934/207/578/4775/3709/7157/6774/3661/3551/9261/5970/4776/9641/4773/4792/100507436/1230/3383/146850/4067/4772/2787/7132/10379/841/595/7098/55970/83439/4609/2353/2247/4277/3105/942/23533/6932/3107/3106/3133/8717/2791/1026/51176/7422/3665/2920/3134/3710/285/9976	enrichmentScore=-0.443842689945607;qvalues=0.0017000043932059;leading_edge=tags=42%, list=17%, signal=35%	rnaseq	male	HUMAN	GSEA	KEGG	DEG
hsa05166	Human T-cell leukemia virus 1 infection	190	-1.56011518386278	0.0001899047158694	0.0013016385733553	2113/4215/9586/1958/896/8379/64764/890/1869/207/2648/246184/4775/8829/3127/7157/468/3123/6513/3115/3551/6688/3689/3109/920/5970/4776/6929/8850/4773/3108/4792/4055/7094/1030/3122/3383/1031/4772/4214/6776/7040/7132/1959/595/7042/567/706/4609/2353/1017/3105/3107/196883/3106/3133/11200/3683/1026/958/3601/4487/7048/3134/4791/7043/3554	enrichmentScore=-0.434039082820881;qvalues=0.0008287508433777;leading_edge=tags=35%, list=22%, signal=28%	rnaseq	male	HUMAN	GSEA	KEGG	DEG
hsa05165	Human papillomavirus infection	280	-1.53818523457133	0.0003183028443244	0.003408920784378	8772/3551/3455/5519/7448/1978/3688/28227/7057/4853/84441/54361/80326/3674/3996/3679/3065/1287/7297/3993/1291/10379/148327/581/5970/4851/9794/1869/3655/1950/5986/3107/578/8325/1856/7148/1017/5829/4600/9636/7098/3908/1286/8717/841/6199/3693/3678/26508/4599/1284/7855/8324/8323/7157/9641/1288/1285/7132/5159/3911/3691/1026/3909/3659/4242/3106/3913/182/10319/84552/3690/4855/8515/10312/2335/3134/3133/12…	enrichmentScore=-0.379725925196;qvalues=0.0024210471011436;leading_edge=tags=30%, list=19%, signal=24%	rnaseq	female	HUMAN	GSEA	KEGG	DEG
hsa05165	Human papillomavirus infection	280	-1.80977492279247	1.03749189000882e-09	8.53337079532252e-08	9586/3371/80326/55534/896/1956/1855/64764/3676/890/1869/7297/6934/1291/207/2308/8516/578/57801/388585/5933/4851/1978/7157/7855/23493/5519/3661/3551/3915/3955/3911/3909/7057/84552/8323/3688/3655/7148/5970/284217/9641/8325/3679/3908/4599/6696/8321/9368/28227/3693/4853/23513/3065/84441/55502/4855/7132/1297/3910/1284/182/10319/10379/841/595/7098/83439/1299/3690/8326/1282/1017/3105/3280/56288/6932/310…	enrichmentScore=-0.492255610658533;qvalues=5.43318121346723e-08;leading_edge=tags=39%, list=21%, signal=31%	rnaseq	male	HUMAN	GSEA	KEGG	DEG
hsa05164	Influenza A	129	-1.85435173780061	1.02037144030539e-05	0.0002117270738633	10898/57506/64135/8772/3551/3113/3455/7706/7297/3122/10379/581/5970/114548/834/4261/4615/7099/3119/578/3117/23586/3123/4600/7098/8717/841/5371/4599/3111/9641/7132/8795/8797/4940/79671/6347/91543/4938/3127/3115/355/3383/3665/4939/8743/9021	enrichmentScore=-0.492694589106065;qvalues=0.000150370528045;leading_edge=tags=36%, list=20%, signal=29%	rnaseq	female	HUMAN	GSEA	KEGG	DEG
hsa05164	Influenza A	129	-1.82037463377449	1.76176215821681e-06	2.760094047873e-05	355/3459/3455/6773/1021/79671/7187/208/7706/896/5371/7297/207/834/55916/578/3127/3123/3115/3661/8797/3551/8106/91543/3109/51284/10241/4793/5970/7099/9641/23586/3108/4792/3553/29108/3122/3383/4599/57506/90865/51135/4261/6347/7132/10379/841/7098/64135/3606/4938/8717/9021/8795/4600/4615/8743/3665/4940/4939/6352	enrichmentScore=-0.522123712163815;qvalues=1.75734671421125e-05;leading_edge=tags=47%, list=25%, signal=36%	rnaseq	male	HUMAN	GSEA	KEGG	DEG
hsa05163	Human cytomegalovirus infection	186	-1.52677579839641	0.0011860630314572	0.0057384520198445	578/8737/5156/4775/3709/1978/7157/468/6774/3661/3551/9138/10672/5970/4776/4773/4792/3553/1230/115004/4772/2787/3587/3588/6347/7132/841/595/567/2768/55970/4609/3690/5331/3570/3105/6387/5880/3107/196883/3106/3133/8717/2791/1026/5829/6890/7422/7852/3134/3710/3554/6352	enrichmentScore=-0.425099970785801;qvalues=0.0036536616603713;leading_edge=tags=28%, list=17%, signal=24%	rnaseq	male	HUMAN	GSEA	KEGG	DEG
hsa05162	Measles	106	-1.73868278849496	5.39753675539064e-05	0.000462988441819	3725/3305/355/3455/6773/1021/7187/208/596/3654/896/7297/207/578/7157/7097/6774/3661/3551/51284/4793/5970/7099/9641/23586/4792/3553/4599/57506/51135/4478/6776/10379/841/595/2353/1017/64135/4938/8717/3304/7128/4600/3303/4615/3665/4940/4939/3310	enrichmentScore=-0.508864899977794;qvalues=0.0002947838743304;leading_edge=tags=46%, list=17%, signal=39%	rnaseq	male	HUMAN	GSEA	KEGG	DEG
hsa05160	Hepatitis C	120	-1.65590813907076	0.0001961476068471	0.0013047922320635	975/1956/1869/7297/207/369/578/8737/7157/6774/5519/9080/3661/3551/91543/3949/6256/5970/9641/23586/4792/5465/8837/4599/57506/10062/7132/10379/841/595/7098/4609/1017/7122/4938/8717/9021/9076/1026/4600/100506658/3665/4940/4939	enrichmentScore=-0.478709094002509;qvalues=0.0008307587719745;leading_edge=tags=37%, list=21%, signal=29%	rnaseq	male	HUMAN	GSEA	KEGG	DEG
hsa05150	Staphylococcus aureus infection	41	-1.97624778110121	9.64921778470013e-05	0.001392843610661	3122/727/728/721/3881/3119/716/2212/3117/720/3123/715/2214/3111/3127/3115/3383/3426/3075/629/9103	enrichmentScore=-0.619119030979434;qvalues=0.0009892104273559;leading_edge=tags=51%, list=16%, signal=43%	rnaseq	female	HUMAN	GSEA	KEGG	DEG
hsa05150	Staphylococcus aureus infection	39	-2.13283975375394	1.04846656843823e-07	3.13586819105615e-06	2209/3127/3123/3115/3689/3109/3684/3108/719/3122/3383/2214/5648/714/2357/713/712/2212/716/721/728/3683/3426/720/715/629/9103/3075	enrichmentScore=-0.723650016377869;qvalues=1.9966014078393e-06;leading_edge=tags=72%, list=16%, signal=60%	rnaseq	male	HUMAN	GSEA	KEGG	DEG
hsa05146	Amoebiasis	72	-2.0564761102288	6.57535753043462e-08	2.16329262751299e-06	7097/5269/3915/3689/3911/3909/5970/284217/7099/3684/3553/3908/3315/7040/3910/1284/10319/7042/5331/1282/9630/3913/1285/1286/2920/7043/3554/1288/1277/2335/1278/1281	enrichmentScore=-0.635377198307165;qvalues=1.37736436690157e-06;leading_edge=tags=44%, list=16%, signal=38%	rnaseq	male	HUMAN	GSEA	KEGG	DEG
hsa05145	Toxoplasmosis	96	-1.75058317779673	0.0005071534486914	0.004430919604357	3915/284217/208/207/596/7042/5600/2771/6300/3551/3113/3306/3688/7297/3122/6774/3587/5970/3655/4261/23533/4615/7099/3119/3117/146850/3123/7040/3908/841/240/5606/3111/7132/3911/3909/3913/10319/3127/3304/3115/958/3303	enrichmentScore=-0.481410213280337;qvalues=0.0031468801248445;leading_edge=tags=45%, list=25%, signal=34%	rnaseq	female	HUMAN	GSEA	KEGG	DEG
hsa05145	Toxoplasmosis	96	-1.90140185616224	2.54684117214975e-06	3.80868520744212e-05	3127/7097/3123/6774/3115/3551/3915/3109/3911/3949/3909/4793/3688/330/3655/5970/284217/7099/3108/4792/3908/3122/146850/51135/4261/3587/3588/7040/7132/3910/10319/841/7042/23533/3913/3304/958/3303/4615/7043/3310	enrichmentScore=-0.563598996961547;qvalues=2.42498274286029e-05;leading_edge=tags=43%, list=16%, signal=36%	rnaseq	male	HUMAN	GSEA	KEGG	DEG
hsa05144	Malaria	32	-1.88883352139793	0.000351149158917	0.0034288682576606	2532/4615/7099/7040/2995/6347/958/5175/3383/3040/3043/3039/7412	enrichmentScore=-0.629806735973603;qvalues=0.0024352139813443;leading_edge=tags=41%, list=11%, signal=36%	rnaseq	female	HUMAN	GSEA	KEGG	DEG
hsa05144	Malaria	32	-2.14423217180072	1.3252064580324e-07	3.25846540203525e-06	3689/7057/7099/3553/3383/5175/6383/7040/6347/7042/3606/3683/2995/958/4615/7043/3040/3039/3043/7412	enrichmentScore=-0.750866233724284;qvalues=2.07465882260443e-06;leading_edge=tags=62%, list=14%, signal=54%	rnaseq	male	HUMAN	GSEA	KEGG	DEG
hsa05143	African trypanosomiasis	22	-1.97771420192553	0.0003309012663422	0.0034288682576606	355/3383/8542/3040/3043/3039/7412	enrichmentScore=-0.708769576060915;qvalues=0.0024352139813443;leading_edge=tags=32%, list=1%, signal=31%	rnaseq	female	HUMAN	GSEA	KEGG	DEG
hsa05143	African trypanosomiasis	22	-2.04795993447628	5.1473247589682e-06	6.51334556038668e-05	3553/3383/3910/3250/5331/3606/8542/4615/3040/3039/3043/7412	enrichmentScore=-0.765945948767341;qvalues=4.14703492726588e-05;leading_edge=tags=55%, list=11%, signal=49%	rnaseq	male	HUMAN	GSEA	KEGG	DEG
hsa05140	Leishmaniasis	64	-1.75685450183577	0.0001982966918029	0.0013047922320635	5743/3113/1378/718/6772/3119/3725/65108/6300/3459/1915/3654/1536/3676/2209/3127/7097/3123/653361/3115/3689/3109/4793/3688/5970/7099/3684/3108/5777/4792/3553/3122/2214/4688/51135/7040/1535/2212/7042/4689/2353/4615/7043/9103	enrichmentScore=-0.552451924353192;qvalues=0.0008307587719745;leading_edge=tags=69%, list=31%, signal=48%	rnaseq	male	HUMAN	GSEA	KEGG	DEG
hsa05134	Legionellosis	49	-1.66952274476941	0.0016820518337995	0.0073786007109341	1378/718/3306/1937/3305/3297/1915/7100/929/834/4671/7097/840/3689/5970/7099/3684/4792/3553/29108/841/3606/3304/3303/4615/2920/4791/3310	enrichmentScore=-0.549762093725321;qvalues=0.0046979412621209;leading_edge=tags=57%, list=26%, signal=42%	rnaseq	male	HUMAN	GSEA	KEGG	DEG
hsa05132	Salmonella infection	42		3.15996651059851e-07	1.03020135014045e-05	71/10120/127829/55207/55860/10096/10094/54205/9266/1780/51143/7184/55770/60412/10640/23265/2316/3320/3326/3839/64837/5594/10627/5604/5605/5058/5063/5289/5217/5868/5878/7879/9475/6500/7277/51807/10381/7295/55823/64601/10810/8976	GeneRatio=42/604;BgRatio=249/8149;qvalue=7.51299230236588e-06	proteomics	female	HUMAN	OverRepresentation	KEGG	WGCNA		MEgrey
hsa05132	Salmonella infection	42		3.15996651059851e-07	1.03020135014045e-05	71/10120/127829/55207/55860/10096/10094/54205/9266/1780/51143/7184/55770/60412/10640/23265/2316/3320/3326/3839/64837/5594/10627/5604/5605/5058/5063/5289/5217/5868/5878/7879/9475/6500/7277/51807/10381/7295/55823/64601/10810/8976	GeneRatio=42/604;BgRatio=249/8149;qvalue=7.51299230236588e-06	proteomics	male	HUMAN	OverRepresentation	KEGG	WGCNA		MEgrey
hsa05132	Salmonella infection	36		1.5351688610034198e-11	4.2984728108095905e-09	10121/113146/302/10092/998/1781/1783/1639/10540/11258/51164/1778/8655/1785/9844/2597/3800/3799/3831/5595/4646/5216/5869/5879/5898/387/388/391/6237/7846/10376/7280/10382/10383/347688/1434	GeneRatio=36/329;BgRatio=249/8149;qvalue=3.53896821641842e-09	proteomics	female	HUMAN	OverRepresentation	KEGG	WGCNA		MEturquoise
hsa05132	Salmonella infection	36		1.5351688610034198e-11	4.2984728108095905e-09	10121/113146/302/10092/998/1781/1783/1639/10540/11258/51164/1778/8655/1785/9844/2597/3800/3799/3831/5595/4646/5216/5869/5879/5898/387/388/391/6237/7846/10376/7280/10382/10383/347688/1434	GeneRatio=36/329;BgRatio=249/8149;qvalue=3.53896821641842e-09	proteomics	male	HUMAN	OverRepresentation	KEGG	WGCNA		MEturquoise
hsa05132	Salmonella infection	36		1.00340619814974e-05	0.0001800228767268	10000/10092/10094/10096/10109/10376/10382/10383/10627/10810/1499/1778/1780/1781/1785/2316/2597/26999/302/3265/3799/382/3839/388/5063/51164/5217/5289/55770/5594/5595/6416/64601/6500/65082/7846	GeneRatio=36/548;BgRatio=249/8113;qvalue=0.0001130773548379	proteomics	male	HUMAN	OverRepresentation	KEGG	DCLOC
hsa05132	Salmonella infection	41		2.1102228659727e-06	3.36525014941962e-05	10092/10093/10120/10382/10540/10640/10787/127829/140735/1780/1783/1785/203068/302/3799/382/3831/3839/387/388/391/51164/5216/5217/55207/55823/5602/57180/57617/5869/5878/5879/5898/6188/6416/64601/65082/7277/7280/7879/9844	GeneRatio=41/623;BgRatio=249/8113;qvalue=2.66554467280762e-05	proteomics	female	HUMAN	OverRepresentation	KEGG	DCLOC
hsa05131	Shigellosis	22		0.0003967563428209	0.0063600532010564	10092/823/824/960/998/718/826/1398/9844/3611/3688/5595/5333/5216/5879/387/4735/989/23176/7094/7322/7314	GeneRatio=22/329;BgRatio=247/8149;qvalue=0.0052362844023735	proteomics	female	HUMAN	OverRepresentation	KEGG	WGCNA		MEturquoise
hsa05131	Shigellosis	22		0.0003967563428209	0.0063600532010564	10092/823/824/960/998/718/826/1398/9844/3611/3688/5595/5333/5216/5879/387/4735/989/23176/7094/7322/7314	GeneRatio=22/329;BgRatio=247/8149;qvalue=0.0052362844023735	proteomics	male	HUMAN	OverRepresentation	KEGG	WGCNA		MEturquoise
hsa05131	Shigellosis	31		0.0005653849778925	0.0040102887966797	10000/10092/10094/10096/10109/10627/1729/1956/23157/23176/23236/2931/3611/3708/382/5217/5289/5295/5481/55752/5594/5595/6500/6714/7094/718/7314/7322/7334/824/87	GeneRatio=31/548;BgRatio=247/8113;qvalue=0.0025189734633156	proteomics	male	HUMAN	OverRepresentation	KEGG	DCLOC
hsa05131	Shigellosis	37		5.74996005275418e-05	0.0006007716882705	10092/10093/10801/1399/1729/2017/23157/23176/3020/30849/382/387/4735/5216/5217/5295/5333/5481/55752/5602/57180/5879/7094/718/7322/7335/7416/81/823/826/83660/8454/8936/9181/960/9844/989	GeneRatio=37/623;BgRatio=247/8113;qvalue=0.0004758587629865	proteomics	female	HUMAN	OverRepresentation	KEGG	DCLOC
hsa05130	Pathogenic Escherichia coli infection	24		1.14603037596968e-06	0.0001604442526357	10092/998/5010/7430/2534/2597/10672/3688/5595/79784/4642/4646/9368/4691/5062/5781/5879/387/7846/10376/7280/10382/10383/347688	GeneRatio=24/329;BgRatio=197/8149;qvalue=0.0001320950801775	proteomics	female	HUMAN	OverRepresentation	KEGG	WGCNA		MEturquoise
hsa05130	Pathogenic Escherichia coli infection	24		1.14603037596968e-06	0.0001604442526357	10092/998/5010/7430/2534/2597/10672/3688/5595/79784/4642/4646/9368/4691/5062/5781/5879/387/7846/10376/7280/10382/10383/347688	GeneRatio=24/329;BgRatio=197/8149;qvalue=0.0001320950801775	proteomics	male	HUMAN	OverRepresentation	KEGG	WGCNA		MEturquoise
hsa05130	Pathogenic Escherichia coli infection	26		0.0007296791137497	0.0048380897759493	10092/10094/10096/10109/10376/10382/10383/10458/10810/2597/26999/382/4642/4644/4691/5010/5063/5594/5595/5861/6714/7082/7430/7846/9368/9632	GeneRatio=26/548;BgRatio=197/8113;qvalue=0.0030389381854107	proteomics	male	HUMAN	OverRepresentation	KEGG	DCLOC
hsa05130	Pathogenic Escherichia coli infection	163	-1.55461341315121	0.0005193983271704	0.0026700320256106	6093/834/4671/3071/578/3059/8737/7082/4643/10163/840/7430/55930/9080/8797/3551/9138/10672/4793/79784/3688/5970/7099/4627/5777/347733/4792/3553/29108/9368/51135/4542/4641/4651/7132/841/2212/2768/2353/1902/84790/3606/7122/8717/9076/8795/100506658/4615/10095/8743/837/84617/3554/4629	enrichmentScore=-0.437341774843759;qvalues=0.0017000043932059;leading_edge=tags=33%, list=19%, signal=27%	rnaseq	male	HUMAN	GSEA	KEGG	DEG
hsa05120	Epithelial cell signaling in Helicobacter pylori infection	13		8.13267174668632e-06	5.37549766671217e-05	28964/5602/6416/6714/9114/245972/537/523/526/528/51382/51606/535	GeneRatio=13/355;BgRatio=70/8149;qvalue=3.59132102806174e-05	proteomics	female	HUMAN	OverRepresentation	KEGG	WGCNA		MEblue
hsa05120	Epithelial cell signaling in Helicobacter pylori infection	13		8.13267174668632e-06	5.37549766671217e-05	28964/5602/6416/6714/9114/245972/537/523/526/528/51382/51606/535	GeneRatio=13/355;BgRatio=70/8149;qvalue=3.59132102806174e-05	proteomics	male	HUMAN	OverRepresentation	KEGG	WGCNA		MEblue
hsa05110	Vibrio cholerae infection	11		7.42657310350689e-06	5.03150327762592e-05	30001/5567/9114/245972/537/523/526/528/51382/51606/535	GeneRatio=11/355;BgRatio=50/8149;qvalue=3.36150151000838e-05	proteomics	female	HUMAN	OverRepresentation	KEGG	WGCNA		MEblue
hsa05110	Vibrio cholerae infection	11		7.42657310350689e-06	5.03150327762592e-05	30001/5567/9114/245972/537/523/526/528/51382/51606/535	GeneRatio=11/355;BgRatio=50/8149;qvalue=3.36150151000838e-05	proteomics	male	HUMAN	OverRepresentation	KEGG	WGCNA		MEblue
hsa05110	Vibrio cholerae infection	11		0.0011781975119544	0.0091536883621076	2778/51606/523/526/528/529/535/537/55176/7082/9414	GeneRatio=11/623;BgRatio=50/8113;qvalue=0.007250446227412	proteomics	female	HUMAN	OverRepresentation	KEGG	DCLOC
hsa05100	Bacterial invasion of epithelial cells	14		4.73334478826393e-06	3.37562220426191e-05	10552/10097/57180/10109/10093/1213/1496/1499/1759/55752/55964/23157/6714/8936	GeneRatio=14/355;BgRatio=77/8149;qvalue=2.25522244759389e-05	proteomics	female	HUMAN	OverRepresentation	KEGG	WGCNA		MEblue
hsa05100	Bacterial invasion of epithelial cells	14		4.73334478826393e-06	3.37562220426191e-05	10552/10097/57180/10109/10093/1213/1496/1499/1759/55752/55964/23157/6714/8936	GeneRatio=14/355;BgRatio=77/8149;qvalue=2.25522244759389e-05	proteomics	male	HUMAN	OverRepresentation	KEGG	WGCNA		MEblue
hsa05100	Bacterial invasion of epithelial cells	13		1.06058512591238e-05	0.0005939276705109	10092/998/1398/29119/1785/9844/3611/3688/5879/387/391/4735/23176	GeneRatio=13/329;BgRatio=77/8149;qvalue=0.0004889855633153	proteomics	female	HUMAN	OverRepresentation	KEGG	WGCNA		MEturquoise
hsa05100	Bacterial invasion of epithelial cells	13		1.06058512591238e-05	0.0005939276705109	10092/998/1398/29119/1785/9844/3611/3688/5879/387/391/4735/23176	GeneRatio=13/329;BgRatio=77/8149;qvalue=0.0004889855633153	proteomics	male	HUMAN	OverRepresentation	KEGG	WGCNA		MEturquoise
hsa05100	Bacterial invasion of epithelial cells	16		4.33051433995967e-05	0.000574263858125	10092/10094/10096/10109/1496/1499/1759/1785/23157/23176/26052/29119/3611/5295/55752/6714	GeneRatio=16/548;BgRatio=77/8113;qvalue=0.0003607110342666	proteomics	male	HUMAN	OverRepresentation	KEGG	DCLOC
hsa05100	Bacterial invasion of epithelial cells	21		1.85380219294467e-07	4.68085053718529e-06	10092/10093/10801/1211/1212/1399/1496/1785/2017/23157/23176/26052/387/391/4735/5295/55752/57180/5879/8936/9844	GeneRatio=21/623;BgRatio=77/8113;qvalue=3.70760438588934e-06	proteomics	female	HUMAN	OverRepresentation	KEGG	DCLOC
hsa05033	Nicotine addiction	12	1.99251304046204	0.0001974874328255	0.0069120601488931	P14867/Q05586/P47870/Q9P2U7/P42263/P42262/P18507/P42261/Q13224/P48058	enrichmentScore=0.777519814654884;qvalues=0.0058503795889664;rank=355;leading_edge=tags=83%, list=15%, signal=71%	proteomics	male	HUMAN	GSEA	KEGG	DEG
hsa05033	Nicotine addiction	12	1.93789940231062	0.0002409150553145	0.0039349459034706	P42261/P28472/P42263/Q13224/P18507/P47870/P42262/Q9P2U7/P48058/Q05586/P14867	enrichmentScore=0.768502352065258;qvalues=0.0031783880981846;rank=478;leading_edge=tags=92%, list=20%, signal=73%	proteomics	female	HUMAN	GSEA	KEGG	DEG
hsa05033	Nicotine addiction	12		7.1921333423843e-08	7.49641590686979e-07	2554/2561/2562/2566/2890/2891/2892/2893/2904/2902/57030/140679	GeneRatio=12/355;BgRatio=40/8149;qvalue=5.00828718578987e-07	proteomics	female	HUMAN	OverRepresentation	KEGG	WGCNA		MEblue
hsa05033	Nicotine addiction	12		7.1921333423843e-08	7.49641590686979e-07	2554/2561/2562/2566/2890/2891/2892/2893/2904/2902/57030/140679	GeneRatio=12/355;BgRatio=40/8149;qvalue=5.00828718578987e-07	proteomics	male	HUMAN	OverRepresentation	KEGG	WGCNA		MEblue
hsa05033	Nicotine addiction	33	2.17341357885389	2.46063404376402e-05	0.0004084652512648	2561/2557/116443/2562/2558/2904/2890/2903/2556/2554/2893/57030/2555/2906/2891/55879/2567/140679/2566/1137/246213/2892	enrichmentScore=0.642545517474906;qvalues=0.0002900958030542;leading_edge=tags=67%, list=18%, signal=55%	rnaseq	female	HUMAN	GSEA	KEGG	DEG
hsa05033	Nicotine addiction	33	2.34987912894286	1.36361313595684e-05	0.0001542201126633	246213/2561/2556/2890/2904/116443/2562/2567/2566/2558/2903/2554/2557/2891/57030/2555/2892	enrichmentScore=0.628109207511035;qvalues=9.81916570788691e-05;leading_edge=tags=52%, list=10%, signal=46%	rnaseq	male	HUMAN	GSEA	KEGG	DEG
hsa05032	Morphine addiction	16		1.57661261239952e-06	1.25665299400079e-05	107/108/156/9568/2554/2561/2562/2566/2775/10681/5567/5582/5153/5138/5144/140679	GeneRatio=16/355;BgRatio=91/8149;qvalue=8.39558418986741e-06	proteomics	female	HUMAN	OverRepresentation	KEGG	WGCNA		MEblue
hsa05032	Morphine addiction	16		1.57661261239952e-06	1.25665299400079e-05	107/108/156/9568/2554/2561/2562/2566/2775/10681/5567/5582/5153/5138/5144/140679	GeneRatio=16/355;BgRatio=91/8149;qvalue=8.39558418986741e-06	proteomics	male	HUMAN	OverRepresentation	KEGG	WGCNA		MEblue
hsa05032	Morphine addiction	82	1.98496473111399	2.25940612726163e-05	0.0002252559442027	54331/51764/4988/5136/2561/2556/2562/2567/2785/2566/2558/5582/2554/5579/3760/2557/1812/2786/5567/9568/157/2555/5153/5138/3763/2790/10681	enrichmentScore=0.450383130386924;qvalues=0.0001434200380622;leading_edge=tags=33%, list=13%, signal=29%	rnaseq	male	HUMAN	GSEA	KEGG	DEG
hsa05031	Amphetamine addiction	27	2.15241667707112	3.41136349348979e-05	0.0020894601397625	P05129/Q05586/Q16623/P16298/Q9UQM7/Q08209/P42263/P05771/P42262/P42261/Q13224/Q13554/Q16566/P48058/O95622	enrichmentScore=0.683978878741731;qvalues=0.0017685226532039;rank=408;leading_edge=tags=56%, list=17%, signal=46%	proteomics	male	HUMAN	GSEA	KEGG	DEG
hsa05031	Amphetamine addiction	27	2.03463522025229	7.80983405836519e-05	0.0019080763261612	Q16566/P62136/P42261/Q9UQM7/P42263/Q13224/Q16623/P42262/P16298/Q13554/P48058/P22694/P05129/P63098/Q08209/Q13557/Q05586	enrichmentScore=0.642923710995343;qvalues=0.0015412173977156;rank=442;leading_edge=tags=63%, list=19%, signal=52%	proteomics	female	HUMAN	GSEA	KEGG	DEG
hsa05031	Amphetamine addiction	15		1.9040960866781e-07	1.84289299817773e-06	4128/2890/2891/2892/2893/5567/815/816/817/5582/2904/2902/5530/5532/6804	GeneRatio=15/355;BgRatio=69/8149;qvalue=1.2312200259723e-06	proteomics	female	HUMAN	OverRepresentation	KEGG	WGCNA		MEblue
hsa05031	Amphetamine addiction	15		1.9040960866781e-07	1.84289299817773e-06	4128/2890/2891/2892/2893/5567/815/816/817/5582/2904/2902/5530/5532/6804	GeneRatio=15/355;BgRatio=69/8149;qvalue=1.2312200259723e-06	proteomics	male	HUMAN	OverRepresentation	KEGG	WGCNA		MEblue
hsa05031	Amphetamine addiction	59	1.98368093885679	0.0002695638337277	0.0029831730932533	5173/814/801/5532/5579/116443/1812/5530/5567/2904/5534/2890/805/815/808/2903/2893/2906/5582/6804/2891/5500/2354/1386/816/5535/90993/23411/2892/3066/817/3725/2778	enrichmentScore=0.519791154601944;qvalues=0.0021186771492985;leading_edge=tags=56%, list=21%, signal=44%	rnaseq	female	HUMAN	GSEA	KEGG	DEG
hsa05031	Amphetamine addiction	59	1.87871162402977	0.0005171549439932	0.0026700320256106	5173/5532/814/2890/2904/116443/817/5582/2903/5579/5534/1812/2891/5567/5530/801/6804/808/1386/2892/815/84699/805	enrichmentScore=0.443691828604345;qvalues=0.0017000043932059;leading_edge=tags=39%, list=12%, signal=34%	rnaseq	male	HUMAN	GSEA	KEGG	DEG
hsa05030	Cocaine addiction	8		0.0011282641755916	0.0053642033611463	4128/1742/2891/2912/2913/5567/2904/2902	GeneRatio=8/355;BgRatio=49/8149;qvalue=0.0035837754053881	proteomics	female	HUMAN	OverRepresentation	KEGG	WGCNA		MEblue
hsa05030	Cocaine addiction	8		0.0011282641755916	0.0053642033611463	4128/1742/2891/2912/2913/5567/2904/2902	GeneRatio=8/355;BgRatio=49/8149;qvalue=0.0035837754053881	proteomics	male	HUMAN	OverRepresentation	KEGG	WGCNA		MEblue
hsa05022	Pathways of neurodegeneration - multiple diseases	204	1.53981658198406	0.0004067413883394	0.0058618611848917	Q9UI09/Q14643/O95182/P42261/P09669/Q9UQM7/P99999/P78352/O00483/P42263/Q99719/Q9NQ66/P12074/O75251/P51970/P04040/Q13224/Q16623/P16615/O95298/O14521/P42262/P04156/P10636/O96008/P25788/P16298/P28074/O43676/Q92736/P20339/P05198/Q13554/Q8NE86/P48058/Q86Y39/O43181/P37840/P07203/P00403/Q9NY65/P42858/P05129/O00231/O43920/P63098/Q12931/Q08209/Q13557/P53779/P05141/P13073/Q05586/P56556/O14949/P62820/O95292/…	enrichmentScore=0.326831324206974;qvalues=0.0047348223534248;rank=808;leading_edge=tags=50%, list=34%, signal=36%	proteomics	female	HUMAN	GSEA	KEGG	DEG
hsa05022	Pathways of neurodegeneration - multiple diseases	64		1.28512235397548e-16	8.023574056381811e-15	291/292/293/488/515/498/506/509/3309/4512/4513/4514/1499/1537/4519/1742/2890/2891/2892/2893/2932/3064/27429/3708/815/816/817/5582/90550/9927/5602/4704/51079/4710/4720/4723/2904/2902/4535/4536/4538/4540/23236/5530/5532/5693/5708/5709/7384/7385/5861/116442/6262/6389/6390/5413/6712/6804/6622/10452/10131/7416/7417/7419	GeneRatio=64/355;BgRatio=476/8149;qvalue=5.3604767438247105e-15	proteomics	female	HUMAN	OverRepresentation	KEGG	WGCNA		MEblue
hsa05022	Pathways of neurodegeneration - multiple diseases	64		1.28512235397548e-16	8.023574056381811e-15	291/292/293/488/515/498/506/509/3309/4512/4513/4514/1499/1537/4519/1742/2890/2891/2892/2893/2932/3064/27429/3708/815/816/817/5582/90550/9927/5602/4704/51079/4710/4720/4723/2904/2902/4535/4536/4538/4540/23236/5530/5532/5693/5708/5709/7384/7385/5861/116442/6262/6389/6390/5413/6712/6804/6622/10452/10131/7416/7417/7419	GeneRatio=64/355;BgRatio=476/8149;qvalue=5.3604767438247105e-15	proteomics	male	HUMAN	OverRepresentation	KEGG	WGCNA		MEblue
hsa05022	Pathways of neurodegeneration - multiple diseases	35		5.06495552285203e-29	4.2821896693203495e-28	10476/513/539/5534/1327/9377/1329/1345/9167/1340/6392/4695/4697/4698/4701/4702/4705/126328/55967/4709/4711/4713/4715/4716/54539/4718/4724/4725/4726/374291/4728/4729/7381/27089/7386	GeneRatio=35/58;BgRatio=476/8149;qvalue=3.63513554271677e-28	proteomics	female	HUMAN	OverRepresentation	KEGG	WGCNA		MEyellow
hsa05022	Pathways of neurodegeneration - multiple diseases	35		5.06495552285203e-29	4.2821896693203495e-28	10476/513/539/5534/1327/9377/1329/1345/9167/1340/6392/4695/4697/4698/4701/4702/4705/126328/55967/4709/4711/4713/4715/4716/54539/4718/4724/4725/4726/374291/4728/4729/7381/27089/7386	GeneRatio=35/58;BgRatio=476/8149;qvalue=3.63513554271677e-28	proteomics	male	HUMAN	OverRepresentation	KEGG	WGCNA		MEyellow
hsa05022	Pathways of neurodegeneration - multiple diseases	66		3.36667107889037e-07	1.03020135014045e-05	351/10120/55860/673/808/847/1020/1457/1459/1337/54205/2876/3028/1965/818/64837/5578/5579/5594/81631/5604/5605/2475/4712/4714/10133/30849/5289/5335/5481/5621/5706/5700/5702/5701/5705/5682/5683/5684/5685/5686/5687/5688/5689/5690/5692/5694/5717/5718/5719/10213/5707/5710/9861/5713/5714/5868/4893/23435/7277/51807/10381/29110/7415/84134/9217	GeneRatio=66/604;BgRatio=476/8149;qvalue=7.51299230236588e-06	proteomics	female	HUMAN	OverRepresentation	KEGG	WGCNA		MEgrey
hsa05022	Pathways of neurodegeneration - multiple diseases	66		3.36667107889037e-07	1.03020135014045e-05	351/10120/55860/673/808/847/1020/1457/1459/1337/54205/2876/3028/1965/818/64837/5578/5579/5594/81631/5604/5605/2475/4712/4714/10133/30849/5289/5335/5481/5621/5706/5700/5702/5701/5705/5682/5683/5684/5685/5686/5687/5688/5689/5690/5692/5694/5717/5718/5719/10213/5707/5710/9861/5713/5714/5868/4893/23435/7277/51807/10381/29110/7415/84134/9217	GeneRatio=66/604;BgRatio=476/8149;qvalue=7.51299230236588e-06	proteomics	male	HUMAN	OverRepresentation	KEGG	WGCNA		MEgrey
hsa05022	Pathways of neurodegeneration - multiple diseases	78		5.5696430877039605e-14	8.18509488524414e-12	10376/10382/10383/10452/10476/11315/116442/1327/1345/1499/1537/1742/23236/2521/2876/2890/2891/2893/3028/3265/3309/3708/374291/3799/4137/4512/4514/4538/4697/4701/4704/4711/4716/4719/4720/4724/4725/4726/488/51164/515/5289/5413/5481/5532/5534/5594/5595/55967/5686/5689/5692/5693/5694/5700/5701/5702/5704/5708/5709/5719/5861/6262/6392/6647/673/7314/7332/7345/7386/7417/7419/7846/801/818/824/84134/9861	GeneRatio=78/548;BgRatio=476/8113;qvalue=5.14128479418268e-12	proteomics	male	HUMAN	OverRepresentation	KEGG	DCLOC
hsa05022	Pathways of neurodegeneration - multiple diseases	92		1.582776726134e-17	1.1989533700465e-15	10120/10131/1020/10213/10382/10476/10540/1327/1329/1337/1347/1459/203068/2521/2876/2891/2902/2904/3028/3064/30849/3309/351/374291/3799/3831/4513/4519/4535/4538/4697/4700/4702/4704/4713/4718/4720/4722/4723/4724/4725/4728/4744/4747/488/506/509/51164/5413/5481/5530/5579/55967/5602/5682/5685/5686/5687/5689/5690/5692/5694/5701/5702/5709/5710/5714/5717/5718/5861/5879/6262/6389/6390/6622/6712/673/7277/7…	GeneRatio=92/623;BgRatio=476/8113;qvalue=9.496660356803969e-16	proteomics	female	HUMAN	OverRepresentation	KEGG	DCLOC
hsa05022	Pathways of neurodegeneration - multiple diseases	417	1.62381255122689	1.28403894027281e-06	5.2279404341651e-05	5173/779/7472/51384/801/5532/9821/7483/5579/1350/51807/27123/5530/23236/3800/5413/7381/2904/4697/5534/643246/2915/1742/2890/805/3708/5332/5604/54205/6622/4712/324/815/808/2903/5599/4709/5594/4700/55860/2893/7277/4707/4698/2911/4842/4724/3798/5481/509/2906/6262/5582/5602/4711/5601/6804/8851/60673/2891/506/9377/4701/4702/1965/23401/7388/291/10376/4725/10671/5621/7419/90550/816/10133/1337/4706/5608/…	enrichmentScore=0.316175158950648;qvalues=3.71293169706082e-05;leading_edge=tags=43%, list=26%, signal=32%	rnaseq	female	HUMAN	GSEA	KEGG	DEG
hsa05020	Prion disease	144	1.71566545254476	6.65733695104573e-05	0.0018122750588957	Q9UI09/Q14643/O95182/P09669/P99999/O00483/P12074/O75251/P51970/Q13224/O95298/O14521/P04156/P25788/P16298/P28074/O43676/Q92736/P05198/Q8NE86/Q86Y39/O43181/P00403/Q9NY65/P31948/P22694/O15394/O00231/O43920/P63098/Q08209/P53779/P05141/P13073/Q05586/P56556/O14949/P47985/Q71U36/O14548/O43674/P19404/Q16718/P17568/P11021/P00395/P20618/O95299/P17612/Q9P0J0/P21912/Q9NX14/P22695/P00156/P62333/P49841/P03905/…	enrichmentScore=0.383363297546407;qvalues=0.0014638354933293;rank=808;leading_edge=tags=51%, list=34%, signal=36%	proteomics	female	HUMAN	GSEA	KEGG	DEG
hsa05020	Prion disease	43		9.15357936504146e-14	2.48062000792624e-12	291/292/293/515/498/506/509/3309/4512/4513/4514/1537/4519/2932/3708/5567/90550/5602/4685/4704/51079/4710/4720/4723/2904/2902/4535/4536/4538/4540/5530/5532/5693/5708/5709/7384/7385/6262/6389/6390/7416/7417/7419	GeneRatio=43/355;BgRatio=273/8149;qvalue=1.65727963240751e-12	proteomics	female	HUMAN	OverRepresentation	KEGG	WGCNA		MEblue
hsa05020	Prion disease	43		9.15357936504146e-14	2.48062000792624e-12	291/292/293/515/498/506/509/3309/4512/4513/4514/1537/4519/2932/3708/5567/90550/5602/4685/4704/51079/4710/4720/4723/2904/2902/4535/4536/4538/4540/5530/5532/5693/5708/5709/7384/7385/6262/6389/6390/7416/7417/7419	GeneRatio=43/355;BgRatio=273/8149;qvalue=1.65727963240751e-12	proteomics	male	HUMAN	OverRepresentation	KEGG	WGCNA		MEblue
hsa05020	Prion disease	35		1.18794407826161e-37	1.578268561119e-36	10476/513/539/5534/1327/9377/1329/1345/9167/1340/6392/4695/4697/4698/4701/4702/4705/126328/55967/4709/4711/4713/4715/4716/54539/4718/4724/4725/4726/374291/4728/4729/7381/27089/7386	GeneRatio=35/58;BgRatio=273/8149;qvalue=1.3397865544303898e-36	proteomics	female	HUMAN	OverRepresentation	KEGG	WGCNA		MEyellow
hsa05020	Prion disease	35		1.18794407826161e-37	1.578268561119e-36	10476/513/539/5534/1327/9377/1329/1345/9167/1340/6392/4695/4697/4698/4701/4702/4705/126328/55967/4709/4711/4713/4715/4716/54539/4718/4724/4725/4726/374291/4728/4729/7381/27089/7386	GeneRatio=35/58;BgRatio=273/8149;qvalue=1.3397865544303898e-36	proteomics	male	HUMAN	OverRepresentation	KEGG	WGCNA		MEyellow
hsa05020	Prion disease	43		1.56001131502736e-06	3.97802885331976e-05	714/1457/1459/1337/54205/3312/1965/64837/5594/4684/4712/4714/5295/5621/5706/5700/5702/5701/5705/5682/5683/5684/5685/5686/5687/5688/5689/5690/5692/5694/5717/5718/5719/10213/5707/5710/9861/5713/5714/10963/7277/51807/10381	GeneRatio=43/604;BgRatio=273/8149;qvalue=2.90107367355965e-05	proteomics	female	HUMAN	OverRepresentation	KEGG	WGCNA		MEgrey
hsa05020	Prion disease	43		1.56001131502736e-06	3.97802885331976e-05	714/1457/1459/1337/54205/3312/1965/64837/5594/4684/4712/4714/5295/5621/5706/5700/5702/5701/5705/5682/5683/5684/5685/5686/5687/5688/5689/5690/5692/5694/5717/5718/5719/10213/5707/5710/9861/5713/5714/10963/7277/51807/10381	GeneRatio=43/604;BgRatio=273/8149;qvalue=2.90107367355965e-05	proteomics	male	HUMAN	OverRepresentation	KEGG	WGCNA		MEgrey
hsa05020	Prion disease	55		8.05091300187948e-14	8.18509488524414e-12	10376/10382/10383/10476/1327/1345/1537/3306/3309/3312/3708/374291/3799/4512/4514/4538/4684/4697/4701/4704/4711/4716/4719/4720/4724/4725/4726/515/5295/5532/5534/5566/5594/5595/55967/5686/5689/5692/5693/5694/5700/5701/5702/5704/5708/5709/5719/6262/6392/6647/7386/7417/7419/7846/9861	GeneRatio=55/548;BgRatio=273/8113;qvalue=5.14128479418268e-12	proteomics	male	HUMAN	OverRepresentation	KEGG	DCLOC
hsa05020	Prion disease	66		7.99075872468308e-18	8.11530579399676e-16	10213/10382/10476/1327/1329/1337/1347/1459/203068/2534/2902/2904/3306/3309/374291/3799/3831/4513/4519/4535/4538/4697/4700/4702/4704/4713/4718/4720/4722/4723/4724/4725/4728/506/509/5295/5530/55967/5602/5682/5685/5686/5687/5689/5690/5692/5694/5701/5702/5709/5710/5714/5717/5718/5879/6262/6389/6390/7277/7280/7381/7384/7386/7416/7417/7419	GeneRatio=66/623;BgRatio=273/8113;qvalue=6.42796498534397e-16	proteomics	female	HUMAN	OverRepresentation	KEGG	DCLOC
hsa05020	Prion disease	233	1.74105300544418	4.2246924475605e-06	0.0001001855637564	779/5532/1350/116443/51807/5295/5530/3800/5567/7381/2904/4697/5534/3708/54205/4712/5291/2903/5599/4709/5594/4700/7277/4707/4698/4724/3798/509/2906/6262/5602/4711/5601/506/9377/4701/4702/1965/7388/291/10376/4725/5621/7419/1386/90550/1337/4706/5580/539/5535/1459/4685/514/9167/4714/10476/6389/29796/1327/4718/7416/5701/7385/1349/498/1345/90993/5695/10963/5713/1347/3312/5686/6647/4719/1340/7417/4715/5…	enrichmentScore=0.363974759766034;qvalues=7.11527149062821e-05;leading_edge=tags=49%, list=26%, signal=37%	rnaseq	female	HUMAN	GSEA	KEGG	DEG
hsa05017	Spinocerebellar ataxia	60	1.85748108250108	0.0001794660093145	0.0031406551630042	Q14643/P42261/P99999/Q9Y243/P42263/Q9NQ66/Q13224/P16615/P42262/P25788/P28074/Q8NE86/P05129/O00231/P53779/P05141/Q05586/P05771/P50148/Q8NEB9/Q9Y4W6/P20618/P62333/P62191/Q13200/O60313/P21796/P49720/P27986/O15020/O43242/P62195/P12236/Q9Y277/P25786/O00232	enrichmentScore=0.484023122905906;qvalues=0.0025368127632429;rank=827;leading_edge=tags=60%, list=35%, signal=40%	proteomics	female	HUMAN	GSEA	KEGG	DEG
hsa05017	Spinocerebellar ataxia	23		4.56041265738702e-08	5.14946595896618e-07	291/292/293/10939/488/2890/2891/2892/3708/5582/90550/5602/2904/2902/4976/23236/5693/5708/5709/6712/7416/7417/7419	GeneRatio=23/355;BgRatio=143/8149;qvalue=3.44031130294108e-07	proteomics	female	HUMAN	OverRepresentation	KEGG	WGCNA		MEblue
hsa05017	Spinocerebellar ataxia	23		4.56041265738702e-08	5.14946595896618e-07	291/292/293/10939/488/2890/2891/2892/3708/5582/90550/5602/2904/2902/4976/23236/5693/5708/5709/6712/7416/7417/7419	GeneRatio=23/355;BgRatio=143/8149;qvalue=3.44031130294108e-07	proteomics	male	HUMAN	OverRepresentation	KEGG	WGCNA		MEblue
hsa05017	Spinocerebellar ataxia	33		2.56039424367555e-09	1.56696127712943e-07	25814/54205/5578/5579/2475/5295/30849/5289/5706/5700/5702/5701/5705/5682/5683/5684/5685/5686/5687/5688/5689/5690/5692/5694/5717/5718/5719/10213/5707/5710/9861/5713/5714	GeneRatio=33/604;BgRatio=143/8149;qvalue=1.14274437822993e-07	proteomics	female	HUMAN	OverRepresentation	KEGG	WGCNA		MEgrey
hsa05017	Spinocerebellar ataxia	33		2.56039424367555e-09	1.56696127712943e-07	25814/54205/5578/5579/2475/5295/30849/5289/5706/5700/5702/5701/5705/5682/5683/5684/5685/5686/5687/5688/5689/5690/5692/5694/5717/5718/5719/10213/5707/5710/9861/5713/5714	GeneRatio=33/604;BgRatio=143/8149;qvalue=1.14274437822993e-07	proteomics	male	HUMAN	OverRepresentation	KEGG	WGCNA		MEgrey
hsa05017	Spinocerebellar ataxia	24		2.7225972029707e-05	0.000415196073453	10000/23236/2890/2891/3708/488/4976/5289/5295/5686/5689/5692/5693/5694/5700/5701/5702/5704/5708/5709/5719/7417/7419/9861	GeneRatio=24/548;BgRatio=143/8113;qvalue=0.0002607961531266	proteomics	male	HUMAN	OverRepresentation	KEGG	DCLOC
hsa05017	Spinocerebellar ataxia	29		9.80174318108514e-07	1.856205114918e-05	10213/25814/2891/2902/2904/30849/488/5295/5579/5602/5682/5685/5686/5687/5689/5690/5692/5694/5701/5702/5709/5710/5714/5717/5718/6712/7416/7417/7419	GeneRatio=29/623;BgRatio=143/8113;qvalue=1.47026147716277e-05	proteomics	female	HUMAN	OverRepresentation	KEGG	DCLOC
hsa05017	Spinocerebellar ataxia	134	1.99439482941574	1.41721276829777e-06	5.2279404341651e-05	5173/9821/5579/116443/5295/9519/23236/2904/10000/2890/3708/5332/54205/5291/2903/5599/2259/2911/2906/25814/5582/5602/5601/60673/2891/291/7419/90550/4976/23369/29982/6511/7416/5701/4287/5695/5713/5649/6095/5686/2892/488/7417/5296/6310/10939/8678/5706/5682/1600/9698/5710/5687/5290/5289/9776/7436/10105/5705/2902/5694/5718/10213	enrichmentScore=0.44170368491732;qvalues=3.71293169706082e-05;leading_edge=tags=47%, list=26%, signal=35%	rnaseq	female	HUMAN	GSEA	KEGG	DEG
hsa05017	Spinocerebellar ataxia	133	1.73009892805174	1.40626242550139e-05	0.0001542201126633	5173/6511/2890/2904/116443/5599/5582/2903/5579/5601/7419/2891/2259/5686/5682/2911/9519/291/5602/5291/7416/2892/5295/5695/3708/5706/4976/29982/2902/23236/5685/5719/5701/22863/5693/2959/5687/5718/55102/5707/5714/488/10939/10213/25814/54205/9861/5690/90550/9776/3752/5692/6712/5689/30849/23369/7436/9698	enrichmentScore=0.364149232168711;qvalues=9.81916570788691e-05;leading_edge=tags=44%, list=24%, signal=33%	rnaseq	male	HUMAN	GSEA	KEGG	DEG
hsa05016	Huntington disease	152	1.74392619949035	3.46727204031857e-05	0.0012135452141115	Q9UI09/Q14643/O95182/P42261/P09669/P99999/P78352/O00483/P42263/Q9NQ66/P43004/P12074/O75251/P51970/Q13224/Q16623/O95298/O14521/P53680/P42262/P25788/P28074/O43676/P48058/Q86Y39/O43181/P07203/P00403/Q9NY65/P42858/O00231/O43920/P63010/O95782/P53779/Q96CW1/P05141/P13073/Q05586/P56556/O14949/P47985/Q71U36/O14548/O43674/P19404/P50148/Q16718/Q8NEB9/P17568/P00395/P20618/O95299/Q9P0J0/P21912/Q9NX14/P22695/…	enrichmentScore=0.386548971287988;qvalues=0.0009802212685411;rank=827;leading_edge=tags=53%, list=35%, signal=37%	proteomics	female	HUMAN	GSEA	KEGG	DEG
hsa05016	Huntington disease	50		1.48036421704461e-16	8.023574056381811e-15	291/292/293/160/161/163/1173/515/498/506/509/1213/4512/4513/4514/1537/4519/1742/6507/6506/2890/2891/2892/2893/3064/3708/5602/4704/51079/4710/4720/4723/2904/2902/4535/4536/4538/4540/23236/5693/5708/5709/7384/7385/6389/6390/6804/7416/7417/7419	GeneRatio=50/355;BgRatio=306/8149;qvalue=5.3604767438247105e-15	proteomics	female	HUMAN	OverRepresentation	KEGG	WGCNA		MEblue
hsa05016	Huntington disease	50		1.48036421704461e-16	8.023574056381811e-15	291/292/293/160/161/163/1173/515/498/506/509/1213/4512/4513/4514/1537/4519/1742/6507/6506/2890/2891/2892/2893/3064/3708/5602/4704/51079/4710/4720/4723/2904/2902/4535/4536/4538/4540/23236/5693/5708/5709/7384/7385/6389/6390/6804/7416/7417/7419	GeneRatio=50/355;BgRatio=306/8149;qvalue=5.3604767438247105e-15	proteomics	male	HUMAN	OverRepresentation	KEGG	WGCNA		MEblue
hsa05016	Huntington disease	37		3.4325519703122e-39	5.32045555398392e-38	1175/10476/513/539/1212/1327/9377/1329/1345/9167/1340/6392/4695/4697/4698/4701/4702/4705/126328/55967/4709/4711/4713/4715/4716/54539/4718/4724/4725/4726/374291/4728/4729/7381/27089/6648/7386	GeneRatio=37/58;BgRatio=306/8149;qvalue=4.5165157504108e-38	proteomics	female	HUMAN	OverRepresentation	KEGG	WGCNA		MEyellow
hsa05016	Huntington disease	37		3.4325519703122e-39	5.32045555398392e-38	1175/10476/513/539/1212/1327/9377/1329/1345/9167/1340/6392/4695/4697/4698/4701/4702/4705/126328/55967/4709/4711/4713/4715/4716/54539/4718/4724/4725/4726/374291/4728/4729/7381/27089/6648/7386	GeneRatio=37/58;BgRatio=306/8149;qvalue=4.5165157504108e-38	proteomics	male	HUMAN	OverRepresentation	KEGG	WGCNA		MEyellow
hsa05016	Huntington disease	42		6.48628014098138e-05	0.0010868675164571	10120/55860/1211/1337/54205/2876/64837/2475/4712/4714/30849/5289/5706/5700/5702/5701/5705/5682/5683/5684/5685/5686/5687/5688/5689/5690/5692/5694/5717/5718/5719/10213/5707/5710/9861/5713/5714/7277/51807/10381/7019/7052	GeneRatio=42/604;BgRatio=306/8149;qvalue=0.0007926244014066	proteomics	female	HUMAN	OverRepresentation	KEGG	WGCNA		MEgrey
hsa05016	Huntington disease	42		6.48628014098138e-05	0.0010868675164571	10120/55860/1211/1337/54205/2876/64837/2475/4712/4714/30849/5289/5706/5700/5702/5701/5705/5682/5683/5684/5685/5686/5687/5688/5689/5690/5692/5694/5717/5718/5719/10213/5707/5710/9861/5713/5714/7277/51807/10381/7019/7052	GeneRatio=42/604;BgRatio=306/8149;qvalue=0.0007926244014066	proteomics	male	HUMAN	OverRepresentation	KEGG	WGCNA		MEgrey
hsa05016	Huntington disease	56		3.0976169871682e-12	1.8895463621726e-10	10376/10382/10383/10476/1175/1327/1345/1537/160/1742/23236/2876/2890/2891/2893/3708/374291/3799/4512/4514/4538/4697/4701/4704/4711/4716/4719/4720/4724/4725/4726/51164/515/5289/55967/5686/5689/5692/5693/5694/5700/5701/5702/5704/5708/5709/5719/6392/6507/6647/7019/7386/7417/7419/7846/9861	GeneRatio=56/548;BgRatio=306/8113;qvalue=1.18687640350445e-10	proteomics	male	HUMAN	OverRepresentation	KEGG	DCLOC
hsa05016	Huntington disease	71		4.62511069290284e-18	8.11530579399676e-16	10120/10213/10382/10476/10540/1211/1212/1327/1329/1337/1347/163/203068/2876/2891/2902/2904/3064/30849/374291/3799/3831/4513/4519/4535/4538/4697/4700/4702/4704/4713/4718/4720/4722/4723/4724/4725/4728/506/509/51164/55967/5602/5682/5685/5686/5687/5689/5690/5692/5694/5701/5702/5709/5710/5714/5717/5718/6389/6390/6507/7019/7052/7277/7280/7381/7384/7386/7416/7417/7419	GeneRatio=71/623;BgRatio=306/8113;qvalue=6.42796498534397e-16	proteomics	female	HUMAN	OverRepresentation	KEGG	DCLOC
hsa05016	Huntington disease	269	1.76975183973186	6.80762990744506e-07	4.52026625854352e-05	9821/1350/51807/9519/23236/3800/7381/2904/4697/2915/1742/2890/3708/5332/54205/4712/1175/5599/4709/4700/55860/2893/7277/4707/246721/4698/4724/3798/509/5602/4711/5601/6804/1173/60673/2891/506/9377/4701/4702/7388/291/10376/4725/10671/7419/1337/4706/539/514/9167/4714/10476/6875/6389/29982/163/29796/1327/4718/7416/5701/7385/7019/1349/498/55081/1345/90993/5695/83544/5713/1347/10891/5686/1213/6647/4719/…	enrichmentScore=0.359172904670191;qvalues=3.21033494582672e-05;leading_edge=tags=47%, list=26%, signal=35%	rnaseq	female	HUMAN	GSEA	KEGG	DEG
hsa05016	Huntington disease	269	1.43635297070055	5.80205710288731e-05	0.0004772191967124	51807/7277/2890/2904/5599/2915/5601/7419/2891/4711/627/5686/1768/6804/55860/5682/9167/1350/10126/4718/9519/1173/4698/163/10382/291/5602/1213/7416/518/7280/1349/4707/2892/4706/5431/506/5695/203068/4704/3708/539/55081/84699/5706/1175/10381/4729/6875/4709/29982/2902/4726/23236/1742/6389/5685/5719/5701/4719/161/22863/10376/10671/5693/84516/498/246721/7386/6390/4712/160/4701/7385/5687/3831/5718/9377/1…	enrichmentScore=0.277608388360651;qvalues=0.0003038445693354;leading_edge=tags=41%, list=25%, signal=31%	rnaseq	male	HUMAN	GSEA	KEGG	DEG
hsa05014	Amyotrophic lateral sclerosis	39		1.35794861665687e-07	1.36297805597783e-06	515/498/506/509/3309/4512/4513/4514/1537/4519/6506/2890/2891/90550/4704/51079/4710/4720/4723/2904/2902/4535/4536/4538/4540/5530/5532/5693/5708/5709/7384/7385/5861/116442/220988/6389/6390/10452/7416	GeneRatio=39/355;BgRatio=364/8149;qvalue=9.10593224424882e-07	proteomics	female	HUMAN	OverRepresentation	KEGG	WGCNA		MEblue
hsa05014	Amyotrophic lateral sclerosis	39		1.35794861665687e-07	1.36297805597783e-06	515/498/506/509/3309/4512/4513/4514/1537/4519/6506/2890/2891/90550/4704/51079/4710/4720/4723/2904/2902/4535/4536/4538/4540/5530/5532/5693/5708/5709/7384/7385/5861/116442/220988/6389/6390/10452/7416	GeneRatio=39/355;BgRatio=364/8149;qvalue=9.10593224424882e-07	proteomics	male	HUMAN	OverRepresentation	KEGG	WGCNA		MEblue
hsa05014	Amyotrophic lateral sclerosis	35		3.89496592094454e-33	4.02479811830936e-32	10476/513/539/5534/1327/9377/1329/1345/9167/1340/6392/4695/4697/4698/4701/4702/4705/126328/55967/4709/4711/4713/4715/4716/54539/4718/4724/4725/4726/374291/4728/4729/7381/27089/7386	GeneRatio=35/58;BgRatio=364/8149;qvalue=3.41663677275837e-32	proteomics	female	HUMAN	OverRepresentation	KEGG	WGCNA		MEyellow
hsa05014	Amyotrophic lateral sclerosis	35		3.89496592094454e-33	4.02479811830936e-32	10476/513/539/5534/1327/9377/1329/1345/9167/1340/6392/4695/4697/4698/4701/4702/4705/126328/55967/4709/4711/4713/4715/4716/54539/4718/4724/4725/4726/374291/4728/4729/7381/27089/7386	GeneRatio=35/58;BgRatio=364/8149;qvalue=3.41663677275837e-32	proteomics	male	HUMAN	OverRepresentation	KEGG	WGCNA		MEyellow
hsa05014	Amyotrophic lateral sclerosis	58		1.39483221439869e-08	7.11364429343332e-07	71/10120/311/55860/847/1337/54205/2876/10013/1965/64837/9782/81631/2475/4712/4714/10133/30849/5289/5217/5706/5700/5702/5701/5705/5682/5683/5684/5685/5686/5687/5688/5689/5690/5692/5694/5717/5718/5719/10213/5707/5710/9861/5713/5714/5868/3178/3181/6428/6432/23435/7277/51807/10381/29110/7415/84134/9217	GeneRatio=58/604;BgRatio=364/8149;qvalue=5.18779700793899e-07	proteomics	female	HUMAN	OverRepresentation	KEGG	WGCNA		MEgrey
hsa05014	Amyotrophic lateral sclerosis	58		1.39483221439869e-08	7.11364429343332e-07	71/10120/311/55860/847/1337/54205/2876/10013/1965/64837/9782/81631/2475/4712/4714/10133/30849/5289/5217/5706/5700/5702/5701/5705/5682/5683/5684/5685/5686/5687/5688/5689/5690/5692/5694/5717/5718/5719/10213/5707/5710/9861/5713/5714/5868/3178/3181/6428/6432/23435/7277/51807/10381/29110/7415/84134/9217	GeneRatio=58/604;BgRatio=364/8149;qvalue=5.18779700793899e-07	proteomics	male	HUMAN	OverRepresentation	KEGG	WGCNA		MEgrey
hsa05014	Amyotrophic lateral sclerosis	56		3.1917011402163803e-09	1.39066978252285e-07	10376/10382/10383/10452/10476/116442/1327/1345/1537/2521/2876/2890/2891/310/3309/374291/3799/4512/4514/4538/4697/4701/4704/4711/4716/4719/4720/4724/4725/4726/51164/515/5217/5289/5532/5534/55967/5686/5689/5692/5693/5694/5700/5701/5702/5704/5708/5709/5719/5861/6392/6647/7386/7846/84134/9861	GeneRatio=56/548;BgRatio=364/8113;qvalue=8.73518206796063e-08	proteomics	male	HUMAN	OverRepresentation	KEGG	DCLOC
hsa05014	Amyotrophic lateral sclerosis	77		4.7826357057527e-17	2.8982772376861403e-15	10120/10189/10213/10382/10476/10540/1327/1329/1337/1347/203068/220988/2521/2876/2891/2902/2904/30849/3181/3309/374291/3799/3831/4513/4519/4535/4538/4697/4700/4702/4704/4713/4718/4720/4722/4723/4724/4725/4728/4744/4747/506/509/51164/5216/5217/5530/55967/5682/5685/5686/5687/5689/5690/5692/5694/5701/5702/5709/5710/5714/5717/5718/5861/5879/6389/6390/7277/7280/7381/7384/7386/7415/7416/847/9217/9782	GeneRatio=77/623;BgRatio=364/8113;qvalue=2.2956651387613e-15	proteomics	female	HUMAN	OverRepresentation	KEGG	DCLOC
hsa05014	Amyotrophic lateral sclerosis	317	1.58756910808391	3.26766131402441e-06	9.86239596596458e-05	145957/5532/9821/1350/51807/5530/9782/3800/7381/2904/4697/5534/643246/2890/54205/4712/2903/4709/4700/55860/7277/4707/4698/4842/4724/3798/8480/509/2906/4711/60673/2891/506/9377/4701/4702/1965/7388/10376/4725/10671/90550/5217/10133/1337/4706/5608/539/116442/3178/5535/514/5861/9167/4714/4843/10476/6389/29982/29796/1327/4718/7416/5701/7385/1349/498/1345/5695/83544/5713/1347/56893/5903/5686/6647/4719/…	enrichmentScore=0.321498602313385;qvalues=7.00436492192792e-05;leading_edge=tags=43%, list=28%, signal=32%	rnaseq	female	HUMAN	GSEA	KEGG	DEG
hsa05012	Parkinson disease	147	1.74522432054792	4.13121626513876e-05	0.0012651849811987	Q9UI09/Q14643/O95182/P09669/Q9UQM7/P99999/O00483/Q99719/P12074/O75251/P51970/O95298/O14521/P10636/P25788/P28074/O43676/P05198/Q13554/Q8NE86/Q86Y39/O43181/P37840/P00403/Q9NY65/P22694/O00231/O43920/Q12931/Q13557/P53779/P05141/P13073/P56556/O14949/P47985/Q71U36/O14548/O43674/P19404/P10599/Q16718/P17568/P11021/P00395/P20618/O95299/P17612/Q9P0J0/P21912/O95622/Q9NX14/P22695/P00156/P62333/P03905/P36542/…	enrichmentScore=0.388458569200751;qvalues=0.0010219324445343;rank=808;leading_edge=tags=48%, list=34%, signal=34%	proteomics	female	HUMAN	GSEA	KEGG	DEG
hsa05012	Parkinson disease	45		1.4903253505707e-15	5.7696881429237e-14	291/292/293/4128/515/498/506/509/3309/4512/4513/4514/1537/4519/27429/3708/5567/815/816/817/90550/9927/5602/4704/51079/4710/4720/4723/4535/4536/4538/4540/5693/5708/5709/7384/7385/6389/6390/5413/6622/10131/7416/7417/7419	GeneRatio=45/355;BgRatio=266/8149;qvalue=3.85467609470917e-14	proteomics	female	HUMAN	OverRepresentation	KEGG	WGCNA		MEblue
hsa05012	Parkinson disease	45		1.4903253505707e-15	5.7696881429237e-14	291/292/293/4128/515/498/506/509/3309/4512/4513/4514/1537/4519/27429/3708/5567/815/816/817/90550/9927/5602/4704/51079/4710/4720/4723/4535/4536/4538/4540/5693/5708/5709/7384/7385/6389/6390/5413/6622/10131/7416/7417/7419	GeneRatio=45/355;BgRatio=266/8149;qvalue=3.85467609470917e-14	proteomics	male	HUMAN	OverRepresentation	KEGG	WGCNA		MEblue
hsa05012	Parkinson disease	34		2.2686335206413097e-36	2.63728646774552e-35	10476/513/539/1327/9377/1329/1345/9167/1340/6392/4695/4697/4698/4701/4702/4705/126328/55967/4709/4711/4713/4715/4716/54539/4718/4724/4725/4726/374291/4728/4729/7381/27089/7386	GeneRatio=34/58;BgRatio=266/8149;qvalue=2.2387830795802402e-35	proteomics	female	HUMAN	OverRepresentation	KEGG	WGCNA		MEyellow
hsa05012	Parkinson disease	34		2.2686335206413097e-36	2.63728646774552e-35	10476/513/539/1327/9377/1329/1345/9167/1340/6392/4695/4697/4698/4701/4702/4705/126328/55967/4709/4711/4713/4715/4716/54539/4718/4724/4725/4726/374291/4728/4729/7381/27089/7386	GeneRatio=34/58;BgRatio=266/8149;qvalue=2.2387830795802402e-35	proteomics	male	HUMAN	OverRepresentation	KEGG	WGCNA		MEyellow
hsa05012	Parkinson disease	40		1.15268147858025e-05	0.0002204503327784	111/4129/808/1337/54205/1965/818/64837/4712/4714/5335/5706/5700/5702/5701/5705/5682/5683/5684/5685/5686/5687/5688/5689/5690/5692/5694/5717/5718/5719/10213/5707/5710/9861/5713/5714/7277/51807/10381/7295	GeneRatio=40/604;BgRatio=266/8149;qvalue=0.0001607687325388	proteomics	female	HUMAN	OverRepresentation	KEGG	WGCNA		MEgrey
hsa05012	Parkinson disease	40		1.15268147858025e-05	0.0002204503327784	111/4129/808/1337/54205/1965/818/64837/4712/4714/5335/5706/5700/5702/5701/5705/5682/5683/5684/5685/5686/5687/5688/5689/5690/5692/5694/5717/5718/5719/10213/5707/5710/9861/5713/5714/7277/51807/10381/7295	GeneRatio=40/604;BgRatio=266/8149;qvalue=0.0001607687325388	proteomics	male	HUMAN	OverRepresentation	KEGG	WGCNA		MEgrey
hsa05012	Parkinson disease	58		3.7227309489398e-16	1.13543293942664e-13	10376/10382/10383/10476/11315/1327/1345/1537/2770/2771/2773/2778/3309/3708/374291/3799/4137/4512/4514/4538/4697/4701/4704/4711/4716/4719/4720/4724/4725/4726/515/5413/5566/55967/5686/5689/5692/5693/5694/5700/5701/5702/5704/5708/5709/5719/6392/6647/7314/7332/7345/7386/7417/7419/7846/801/818/9861	GeneRatio=58/548;BgRatio=266/8113;qvalue=7.1319687653373e-14	proteomics	male	HUMAN	OverRepresentation	KEGG	DCLOC
hsa05012	Parkinson disease	65		8.034956231679959e-18	8.11530579399676e-16	10131/10213/10382/10476/1327/1329/1337/1347/203068/2771/2778/3309/374291/3799/3831/4513/4519/4535/4538/4697/4700/4702/4704/4713/4718/4720/4722/4723/4724/4725/4728/506/509/5413/55967/5602/5682/5685/5686/5687/5689/5690/5692/5694/5701/5702/5709/5710/5714/5717/5718/6389/6390/6622/7277/7280/7317/7381/7384/7386/7416/7417/7419/817/818	GeneRatio=65/623;BgRatio=266/8113;qvalue=6.42796498534397e-16	proteomics	female	HUMAN	OverRepresentation	KEGG	DCLOC
hsa05012	Parkinson disease	229	1.72971236791012	4.19323939124367e-06	0.0001001855637564	57181/801/1350/51807/1812/3800/5413/5567/7381/4697/805/3708/54205/6622/55630/4712/815/808/5599/4709/4700/7277/4707/4698/4724/3798/509/5602/4711/5601/506/9377/4701/4702/1965/7388/291/10376/4725/7419/2774/90550/816/1337/4706/539/514/9167/4714/10476/7326/6389/29796/1327/4718/7416/5701/7385/1349/498/1345/5695/5713/1347/5686/6647/4719/1340/7417/4715/817/522/10131/7386/6391/3799/4726/27089/5706/518/277…	enrichmentScore=0.360989248277322;qvalues=7.11527149062821e-05;leading_edge=tags=50%, list=28%, signal=36%	rnaseq	female	HUMAN	GSEA	KEGG	DEG
hsa05012	Parkinson disease	229	1.32574319284536	0.0014937399783908	0.0069216965195859	51807/7277/817/5599/57181/1812/5601/7419/5567/801/4711/5686/5682/9167/1350/4718/6622/4698/10382/808/291/5602/7416/518/1965/7280/1349/4707/4706/506/815/5695/203068/4704/3708/539/805/5706/10381/4729/4709/5071/4726/7345/6389/5685/5719/816/5701/4719/10376/5413/5693/498/7386/6390/4712/4701/7385/5687/3831/5718/9377/5707/4702/5714/7846/10213/54205/6647/9861/7317/10131/5690/7295/4720/4724/515/90550/1347/…	enrichmentScore=0.268160790921779;qvalues=0.0044070312186773;leading_edge=tags=42%, list=26%, signal=32%	rnaseq	male	HUMAN	GSEA	KEGG	DEG
hsa05010	Alzheimer disease	161	1.60283796935447	0.0006379050202215	0.007470222486671	Q9UI09/Q14643/O95182/P09669/P99999/Q9Y243/O00483/Q9NQ66/P12074/O75251/P51970/Q13224/P16615/O95298/O14521/P10636/P25788/P16298/P28074/O43676/P05198/Q8NE86/Q86Y39/O43181/P37840/P00403/Q9NY65/O00231/O43920/P63098/Q08209/P53779/P05141/P13073/Q05586/P56556/O14949/P15056/P47985/Q71U36/O14548/O43674/P19404/P50148/Q16718/Q8NEB9/P17568/P00395/P20618/O95299/Q9P0J0/P21912/Q9NX14/P22695/P00156/P62333/P49841/…	enrichmentScore=0.351249390020314;qvalues=0.0060339498495989;rank=808;leading_edge=tags=46%, list=34%, signal=32%	proteomics	female	HUMAN	GSEA	KEGG	DEG
hsa05010	Alzheimer disease	43		7.757211355938351e-09	1.001049655933e-07	291/292/293/488/515/498/506/509/4512/4513/4514/1499/1537/4519/2932/3708/90550/5602/4704/51079/4710/4720/4723/2904/2902/4535/4536/4538/4540/23236/5530/5532/5693/5708/5709/7384/7385/6389/6390/6622/7416/7417/7419	GeneRatio=43/355;BgRatio=384/8149;qvalue=6.68792157003206e-08	proteomics	female	HUMAN	OverRepresentation	KEGG	WGCNA		MEblue
hsa05010	Alzheimer disease	43		7.757211355938351e-09	1.001049655933e-07	291/292/293/488/515/498/506/509/4512/4513/4514/1499/1537/4519/2932/3708/90550/5602/4704/51079/4710/4720/4723/2904/2902/4535/4536/4538/4540/23236/5530/5532/5693/5708/5709/7384/7385/6389/6390/6622/7416/7417/7419	GeneRatio=43/355;BgRatio=384/8149;qvalue=6.68792157003206e-08	proteomics	male	HUMAN	OverRepresentation	KEGG	WGCNA		MEblue
hsa05010	Alzheimer disease	35		2.6181961272913e-32	2.4349223983809103e-31	10476/513/539/5534/1327/9377/1329/1345/9167/1340/6392/4695/4697/4698/4701/4702/4705/126328/55967/4709/4711/4713/4715/4716/54539/4718/4724/4725/4726/374291/4728/4729/7381/27089/7386	GeneRatio=35/58;BgRatio=384/8149;qvalue=2.0669969425983997e-31	proteomics	female	HUMAN	OverRepresentation	KEGG	WGCNA		MEyellow
hsa05010	Alzheimer disease	35		2.6181961272913e-32	2.4349223983809103e-31	10476/513/539/5534/1327/9377/1329/1345/9167/1340/6392/4695/4697/4698/4701/4702/4705/126328/55967/4709/4711/4713/4715/4716/54539/4718/4724/4725/4726/374291/4728/4729/7381/27089/7386	GeneRatio=35/58;BgRatio=384/8149;qvalue=2.0669969425983997e-31	proteomics	male	HUMAN	OverRepresentation	KEGG	WGCNA		MEyellow
hsa05010	Alzheimer disease	56		5.43700473615129e-07	1.51247586296572e-05	351/322/348/673/808/1020/1457/1459/1337/54205/5610/3028/1965/64837/4035/5594/5604/5605/2475/4712/4714/5295/30849/5289/5481/5706/5700/5702/5701/5705/5682/5683/5684/5685/5686/5687/5688/5689/5690/5692/5694/5717/5718/5719/10213/5707/5710/9861/5713/5714/4893/10313/7277/51807/10381/8883	GeneRatio=56/604;BgRatio=384/8149;qvalue=1.10300957326706e-05	proteomics	female	HUMAN	OverRepresentation	KEGG	WGCNA		MEgrey
hsa05010	Alzheimer disease	56		5.43700473615129e-07	1.51247586296572e-05	351/322/348/673/808/1020/1457/1459/1337/54205/5610/3028/1965/64837/4035/5594/5604/5605/2475/4712/4714/5295/30849/5289/5481/5706/5700/5702/5701/5705/5682/5683/5684/5685/5686/5687/5688/5689/5690/5692/5694/5717/5718/5719/10213/5707/5710/9861/5713/5714/4893/10313/7277/51807/10381/8883	GeneRatio=56/604;BgRatio=384/8149;qvalue=1.10300957326706e-05	proteomics	male	HUMAN	OverRepresentation	KEGG	WGCNA		MEgrey
hsa05010	Alzheimer disease	66		6.36846715920088e-13	4.855956208890669e-11	10000/102/10376/10382/10383/10476/1327/1345/1499/1537/23236/23385/2597/3028/322/3265/348/3708/374291/3799/4137/4512/4514/4538/4697/4701/4704/4711/4716/4719/4720/4724/4725/4726/488/515/5289/5295/5481/5532/5534/5594/5595/55967/5610/5686/5689/5692/5693/5694/5700/5701/5702/5704/5708/5709/5719/6392/673/7386/7417/7419/7846/801/824/9861	GeneRatio=66/548;BgRatio=384/8113;qvalue=3.05016058677516e-11	proteomics	male	HUMAN	OverRepresentation	KEGG	DCLOC
hsa05010	Alzheimer disease	73		1.22286399579652e-13	5.29325415323353e-12	1020/10213/10382/10476/1327/1329/1337/1347/1459/203068/2902/2904/3028/30849/351/374291/3799/3831/4035/4513/4519/4535/4538/4697/4700/4702/4704/4713/4718/4720/4722/4723/4724/4725/4728/488/506/509/5295/5481/5530/55967/5602/5610/5682/5685/5686/5687/5689/5690/5692/5694/5701/5702/5709/5710/5714/5717/5718/6389/6390/6622/673/7277/7280/7381/7384/7386/7416/7417/7419/823/8883	GeneRatio=73/623;BgRatio=384/8113;qvalue=4.19267655701666e-12	proteomics	female	HUMAN	OverRepresentation	KEGG	DCLOC
hsa05010	Alzheimer disease	334	1.57382890318029	1.92098356213781e-05	0.000335666601384	779/7472/51384/57181/801/5532/9821/7483/1350/51807/5295/27123/5530/4311/23236/3800/7381/2904/4697/5534/10000/2915/805/3708/5332/5604/54205/6622/55630/4712/324/5291/808/2903/5599/4709/5594/4700/10313/7277/4707/4698/4842/4724/3798/5481/509/2906/5602/4711/5601/8851/60673/506/9377/4701/4702/1965/23401/7388/291/10376/4725/7419/90550/1337/4706/539/7976/5535/1459/514/9167/4714/4843/1131/10023/10476/6389…	enrichmentScore=0.317097076180425;qvalues=0.0002383935279328;leading_edge=tags=43%, list=26%, signal=32%	rnaseq	female	HUMAN	GSEA	KEGG	DEG
hsa04978	Mineral absorption	10		0.000233123021969	0.0012387517441883	476/477/478/481/490/491/492/493/6546/6543	GeneRatio=10/355;BgRatio=60/8149;qvalue=0.0008275987570417	proteomics	female	HUMAN	OverRepresentation	KEGG	WGCNA		MEblue
hsa04978	Mineral absorption	10		0.000233123021969	0.0012387517441883	476/477/478/481/490/491/492/493/6546/6543	GeneRatio=10/355;BgRatio=60/8149;qvalue=0.0008275987570417	proteomics	male	HUMAN	OverRepresentation	KEGG	WGCNA		MEblue
hsa04976	Bile secretion	11		0.0015867718316021	0.0074140545924857	107/108/476/477/478/481/6513/5567/57552/8671/6548	GeneRatio=11/355;BgRatio=89/8149;qvalue=0.0049532623418432	proteomics	female	HUMAN	OverRepresentation	KEGG	WGCNA		MEblue
hsa04976	Bile secretion	11		0.0015867718316021	0.0074140545924857	107/108/476/477/478/481/6513/5567/57552/8671/6548	GeneRatio=11/355;BgRatio=89/8149;qvalue=0.0049532623418432	proteomics	male	HUMAN	OverRepresentation	KEGG	WGCNA		MEblue
hsa04974	Protein digestion and absorption	69	-1.91722182505448	3.44667853086976e-06	4.72482181940063e-05	1294/477/80781/1307/1306/1297/1284/486/6510/2006/169044/1299/9056/85301/1282/50509/1305/1285/1286/1293/7373/1288/1277/1295/1278/1292/1281	enrichmentScore=-0.595822349591691;qvalues=3.00828520896089e-05;leading_edge=tags=39%, list=10%, signal=36%	rnaseq	male	HUMAN	GSEA	KEGG	DEG
hsa04972	Pancreatic secretion	18		3.29359513796108e-07	2.97521427462484e-06	107/108/476/477/478/481/488/490/491/492/493/3708/5582/23236/5874/6262/8671/6548	GeneRatio=18/355;BgRatio=102/8149;qvalue=1.98771355694493e-06	proteomics	female	HUMAN	OverRepresentation	KEGG	WGCNA		MEblue
hsa04972	Pancreatic secretion	18		3.29359513796108e-07	2.97521427462484e-06	107/108/476/477/478/481/488/490/491/492/493/3708/5582/23236/5874/6262/8671/6548	GeneRatio=18/355;BgRatio=102/8149;qvalue=1.98771355694493e-06	proteomics	male	HUMAN	OverRepresentation	KEGG	WGCNA		MEblue
hsa04971	Gastric acid secretion	14		4.02942084207495e-06	2.9512785086549e-05	107/108/476/477/478/481/3708/5567/815/816/817/5582/23236/6548	GeneRatio=14/355;BgRatio=76/8149;qvalue=1.97172228972089e-05	proteomics	female	HUMAN	OverRepresentation	KEGG	WGCNA		MEblue
hsa04971	Gastric acid secretion	14		4.02942084207495e-06	2.9512785086549e-05	107/108/476/477/478/481/3708/5567/815/816/817/5582/23236/6548	GeneRatio=14/355;BgRatio=76/8149;qvalue=1.97172228972089e-05	proteomics	male	HUMAN	OverRepresentation	KEGG	WGCNA		MEblue
hsa04971	Gastric acid secretion	14		0.0004851395706558	0.0035230373583339	23236/2770/2771/2773/2778/3708/477/481/482/5566/6548/7430/801/818	GeneRatio=14/548;BgRatio=76/8113;qvalue=0.0022129173398335	proteomics	male	HUMAN	OverRepresentation	KEGG	DCLOC
hsa04970	Salivary secretion	28	1.84791384397023	0.0008672564426566	0.0092381664543862	P33402/Q14643/Q9NQ66/P63027/P22694/P23634/P05129/P20020/Q02153/Q01814/Q16720/P05771/P50148/P17612/O95622	enrichmentScore=0.574687057451494;qvalues=0.0074619776301809;rank=626;leading_edge=tags=54%, list=26%, signal=40%	proteomics	female	HUMAN	GSEA	KEGG	DEG
hsa04970	Salivary secretion	18		6.36878078372357e-08	6.90375836955635e-07	107/108/476/477/478/481/490/491/492/493/2977/2983/3708/5567/5582/23236/6548/6844	GeneRatio=18/355;BgRatio=92/8149;qvalue=4.61233808337033e-07	proteomics	female	HUMAN	OverRepresentation	KEGG	WGCNA		MEblue
hsa04970	Salivary secretion	18		6.36878078372357e-08	6.90375836955635e-07	107/108/476/477/478/481/490/491/492/493/2977/2983/3708/5567/5582/23236/6548/6844	GeneRatio=18/355;BgRatio=92/8149;qvalue=4.61233808337033e-07	proteomics	male	HUMAN	OverRepresentation	KEGG	WGCNA		MEblue
hsa04966	Collecting duct acid secretion	7		0.000117007084602	0.0006746578707903	9114/245972/523/526/528/51382/535	GeneRatio=7/355;BgRatio=27/8149;qvalue=0.0004507327783101	proteomics	female	HUMAN	OverRepresentation	KEGG	WGCNA		MEblue
hsa04966	Collecting duct acid secretion	7		0.000117007084602	0.0006746578707903	9114/245972/523/526/528/51382/535	GeneRatio=7/355;BgRatio=27/8149;qvalue=0.0004507327783101	proteomics	male	HUMAN	OverRepresentation	KEGG	WGCNA		MEblue
hsa04964	Proximal tubule bicarbonate reclamation	8		3.30795920164743e-06	2.56130555327558e-05	476/477/478/481/762/2746/2744/8671	GeneRatio=8/355;BgRatio=23/8149;qvalue=1.71118491032589e-05	proteomics	female	HUMAN	OverRepresentation	KEGG	WGCNA		MEblue
hsa04964	Proximal tubule bicarbonate reclamation	8		3.30795920164743e-06	2.56130555327558e-05	476/477/478/481/762/2746/2744/8671	GeneRatio=8/355;BgRatio=23/8149;qvalue=1.71118491032589e-05	proteomics	male	HUMAN	OverRepresentation	KEGG	WGCNA		MEblue
hsa04962	Vasopressin-regulated water reabsorption	9		5.18283391614349e-05	0.0016124372183557	1781/1783/1639/10540/51164/1778/8655/397/5869	GeneRatio=9/329;BgRatio=44/8149;qvalue=0.0013275328978192	proteomics	female	HUMAN	OverRepresentation	KEGG	WGCNA		MEturquoise
hsa04962	Vasopressin-regulated water reabsorption	9		5.18283391614349e-05	0.0016124372183557	1781/1783/1639/10540/51164/1778/8655/397/5869	GeneRatio=9/329;BgRatio=44/8149;qvalue=0.0013275328978192	proteomics	male	HUMAN	OverRepresentation	KEGG	WGCNA		MEturquoise
hsa04961	Endocrine and other factor-regulated calcium reabsorption	32	1.83808621088177	0.0007330967148898	0.0081640315976373	P05937/Q9UPR5/Q9NQ66/P53680/P22694/P23634/P05129/P20020/P63010/O95782/Q96CW1/Q01814/Q16720/P05771/P50148/P17612/Q05193/Q00610	enrichmentScore=0.551392693207058;qvalues=0.0065943627942248;rank=653;leading_edge=tags=56%, list=28%, signal=41%	proteomics	female	HUMAN	GSEA	KEGG	DEG
hsa04961	Endocrine and other factor-regulated calcium reabsorption	19		2.65267754414381e-13	6.535232858754299e-12	160/161/163/1173/476/477/478/481/490/491/492/493/1213/1759/5567/5582/6546/6543/23236	GeneRatio=19/355;BgRatio=53/8149;qvalue=4.36612954634197e-12	proteomics	female	HUMAN	OverRepresentation	KEGG	WGCNA		MEblue
hsa04961	Endocrine and other factor-regulated calcium reabsorption	19		2.65267754414381e-13	6.535232858754299e-12	160/161/163/1173/476/477/478/481/490/491/492/493/1213/1759/5567/5582/6546/6543/23236	GeneRatio=19/355;BgRatio=53/8149;qvalue=4.36612954634197e-12	proteomics	male	HUMAN	OverRepresentation	KEGG	WGCNA		MEblue
hsa04961	Endocrine and other factor-regulated calcium reabsorption	15		1.29958818142431e-06	3.04903381026473e-05	1175/160/1759/1785/23236/26052/2778/477/481/482/492/5566/6543/6546/793	GeneRatio=15/548;BgRatio=53/8113;qvalue=1.91518258315162e-05	proteomics	male	HUMAN	OverRepresentation	KEGG	DCLOC
hsa04961	Endocrine and other factor-regulated calcium reabsorption	12		0.0005403077481156	0.0048150955199719	1211/1212/163/1785/26052/2778/481/483/492/5579/6543/6546	GeneRatio=12/623;BgRatio=53/8113;qvalue=0.0038139370455223	proteomics	female	HUMAN	OverRepresentation	KEGG	DCLOC
hsa04961	Endocrine and other factor-regulated calcium reabsorption	46	1.83243054847467	0.0013363372668992	0.0062807851544266	793/490/5582/5579/1759/5567/6543/476/6546/478/492/1173/9365/163/493/1213/8766/1175/23236/491/6547/481/161/160	enrichmentScore=0.454574608090306;qvalues=0.0039989641520745;leading_edge=tags=52%, list=17%, signal=43%	rnaseq	male	HUMAN	GSEA	KEGG	DEG
hsa04936	Alcoholic liver disease	109	-1.79125956673095	7.57146617813821e-06	9.22597175039804e-05	7187/208/50507/3654/929/23765/5606/6934/217/207/2308/37/8737/6319/3661/3551/5970/7099/9641/4792/3553/32/5465/719/501/84818/1374/23417/714/713/51135/712/1375/7132/841/595/83439/6932/8717/721/728/51176/4615/720/64900/2920/125	enrichmentScore=-0.521541708586484;qvalues=5.87415894522224e-05;leading_edge=tags=43%, list=23%, signal=33%	rnaseq	male	HUMAN	GSEA	KEGG	DEG
hsa04933	AGE-RAGE signaling pathway in diabetic complications	93	-1.92417357554048	1.07868474005789e-06	1.77443639739523e-05	7423/5970/183/2152/3553/5333/3383/51196/4772/6776/7040/6347/1284/595/7042/5331/84812/1282/7424/7422/7048/4313/1285/4846/1286/7043/1288/1277/2335/1278/1281/7412	enrichmentScore=-0.57264479868014;qvalues=1.129780333008e-05;leading_edge=tags=34%, list=12%, signal=30%	rnaseq	male	HUMAN	GSEA	KEGG	DEG
hsa04932	Non-alcoholic fatty liver disease	65	2.14630386041481	1.45630658645356e-06	8.91987784202806e-05	Q9UI09/O95182/P09669/P99999/Q9Y243/O00483/P12074/O75251/P51970/O95298/P54646/O14521/O43676/P05198/Q86Y39/O43181/P00403/O43920/P53779/P13073/P56556/O14949/P47985/O14548/O43674/P19404/P49840/Q16718/P17568/P00395/O95299/Q9P0J0/P21912/Q9NX14/P22695/P00156/P49841/P14406/P63000/P27986/P31040/P14854	enrichmentScore=0.547532961098831;qvalues=7.2048852171913e-05;rank=764;leading_edge=tags=65%, list=32%, signal=45%	proteomics	female	HUMAN	GSEA	KEGG	DEG
hsa04932	Non-alcoholic fatty liver disease	17		0.0003974765396761	0.0019947433750416	4512/4513/4514/1537/4519/2931/2932/5602/4704/51079/4710/4720/4723/7384/7385/6389/6390	GeneRatio=17/355;BgRatio=155/8149;qvalue=0.001332669879616	proteomics	female	HUMAN	OverRepresentation	KEGG	WGCNA		MEblue
hsa04932	Non-alcoholic fatty liver disease	17		0.0003974765396761	0.0019947433750416	4512/4513/4514/1537/4519/2931/2932/5602/4704/51079/4710/4720/4723/7384/7385/6389/6390	GeneRatio=17/355;BgRatio=155/8149;qvalue=0.001332669879616	proteomics	male	HUMAN	OverRepresentation	KEGG	WGCNA		MEblue
hsa04932	Non-alcoholic fatty liver disease	31		3.36579985508995e-39	5.32045555398392e-38	1327/9377/1329/1345/9167/1340/6392/4695/4697/4698/4701/4702/4705/126328/55967/4709/4711/4713/4715/4716/54539/4718/4724/4725/4726/374291/4728/4729/7381/27089/7386	GeneRatio=31/58;BgRatio=155/8149;qvalue=4.5165157504108e-38	proteomics	female	HUMAN	OverRepresentation	KEGG	WGCNA		MEyellow
hsa04932	Non-alcoholic fatty liver disease	31		3.36579985508995e-39	5.32045555398392e-38	1327/9377/1329/1345/9167/1340/6392/4695/4697/4698/4701/4702/4705/126328/55967/4709/4711/4713/4715/4716/54539/4718/4724/4725/4726/374291/4728/4729/7381/27089/7386	GeneRatio=31/58;BgRatio=155/8149;qvalue=4.5165157504108e-38	proteomics	male	HUMAN	OverRepresentation	KEGG	WGCNA		MEyellow
hsa04932	Non-alcoholic fatty liver disease	24		0.0001033754769022	0.0009554400137931	10000/1327/1345/1537/2931/374291/4512/4514/4697/4701/4704/4711/4716/4719/4720/4724/4725/4726/5295/5562/55967/6392/7386/83737	GeneRatio=24/548;BgRatio=155/8113;qvalue=0.000600138334807	proteomics	male	HUMAN	OverRepresentation	KEGG	DCLOC
hsa04932	Non-alcoholic fatty liver disease	30		1.7914514810042e-06	3.19299881614278e-05	1327/1329/1337/1347/374291/4513/4519/4697/4700/4702/4704/4713/4718/4720/4722/4723/4724/4725/4728/5295/5563/55967/5602/5879/6389/6390/7381/7384/7386/83737	GeneRatio=30/623;BgRatio=155/8113;qvalue=2.5291079731824e-05	proteomics	female	HUMAN	OverRepresentation	KEGG	DCLOC
hsa04926	Relaxin signaling pathway	114	-1.57081308451716	0.0016599643254663	0.0073786007109341	7423/5970/4792/399694/2787/7040/1284/6464/55970/5331/2353/1282/7424/196883/2791/7422/7048/4313/1285/4846/1286/1288/1277/59/1278/1281	enrichmentScore=-0.456381052604219;qvalues=0.0046979412621209;leading_edge=tags=23%, list=12%, signal=20%	rnaseq	male	HUMAN	GSEA	KEGG	DEG
hsa04925	Aldosterone synthesis and secretion	20		5.40674765527194e-09	7.32614307289348e-08	107/108/476/477/478/481/490/491/492/493/3708/5567/57118/815/816/817/5581/5582/5138/23236	GeneRatio=20/355;BgRatio=98/8149;qvalue=4.89452945635144e-08	proteomics	female	HUMAN	OverRepresentation	KEGG	WGCNA		MEblue
hsa04925	Aldosterone synthesis and secretion	20		5.40674765527194e-09	7.32614307289348e-08	107/108/476/477/478/481/490/491/492/493/3708/5567/57118/815/816/817/5581/5582/5138/23236	GeneRatio=20/355;BgRatio=98/8149;qvalue=4.89452945635144e-08	proteomics	male	HUMAN	OverRepresentation	KEGG	WGCNA		MEblue
hsa04924	Renin secretion	15		4.29340963466776e-05	0.000574263858125	117/1508/183/23236/2770/2771/2773/2778/2983/3708/5137/5532/5534/5566/801	GeneRatio=15/548;BgRatio=69/8113;qvalue=0.0003607110342666	proteomics	male	HUMAN	OverRepresentation	KEGG	DCLOC
hsa04922	Glucagon signaling pathway	14		0.0002091205890116	0.0011565648902482	108/1374/6513/3708/5567/815/816/817/5160/5162/23236/5530/5532/5837	GeneRatio=14/355;BgRatio=107/8149;qvalue=0.0007726904685286	proteomics	female	HUMAN	OverRepresentation	KEGG	WGCNA		MEblue
hsa04922	Glucagon signaling pathway	14		0.0002091205890116	0.0011565648902482	108/1374/6513/3708/5567/815/816/817/5160/5162/23236/5530/5532/5837	GeneRatio=14/355;BgRatio=107/8149;qvalue=0.0007726904685286	proteomics	male	HUMAN	OverRepresentation	KEGG	WGCNA		MEblue
hsa04921	Oxytocin signaling pathway	53	1.86337364240802	0.0002608817171937	0.0039947512945292	P33402/Q16566/P62136/Q14643/Q9UQM7/Q9NQ66/Q8IZS8/P54646/P16298/Q92736/Q13554/P09471/P22694/Q96RR4/P05129/P63098/P54289/Q08209/Q13557/O00305/Q02153/P63261/P05771/P50148/P12931/P17612/O95622	enrichmentScore=0.495003539758438;qvalues=0.0032266949231858;rank=626;leading_edge=tags=51%, list=26%, signal=38%	proteomics	female	HUMAN	GSEA	KEGG	DEG
hsa04921	Oxytocin signaling pathway	20		1.06929184693984e-05	6.73902536094642e-05	107/108/781/55799/785/2977/2983/2775/3708/5567/57118/815/816/817/5582/23236/5530/5532/6262/6714	GeneRatio=20/355;BgRatio=154/8149;qvalue=4.50228146079932e-05	proteomics	female	HUMAN	OverRepresentation	KEGG	WGCNA		MEblue
hsa04921	Oxytocin signaling pathway	20		1.06929184693984e-05	6.73902536094642e-05	107/108/781/55799/785/2977/2983/2775/3708/5567/57118/815/816/817/5582/23236/5530/5532/6262/6714	GeneRatio=20/355;BgRatio=154/8149;qvalue=4.50228146079932e-05	proteomics	male	HUMAN	OverRepresentation	KEGG	WGCNA		MEblue
hsa04921	Oxytocin signaling pathway	23		0.0002484172599052	0.0019938753755556	10645/1938/1956/23236/2770/2771/2773/2778/2983/3265/3708/5532/5534/5562/5566/5594/5595/6262/6714/781/801/814/818	GeneRatio=23/548;BgRatio=154/8113;qvalue=0.0012524083463369	proteomics	male	HUMAN	OverRepresentation	KEGG	DCLOC
hsa04919	Thyroid hormone signaling pathway	13		0.0022634912123141	0.0099162368121392	476/477/478/481/488/1499/2932/6513/5567/5582/23236/6548/6714	GeneRatio=13/355;BgRatio=121/8149;qvalue=0.0066249474915049	proteomics	female	HUMAN	OverRepresentation	KEGG	WGCNA		MEblue
hsa04919	Thyroid hormone signaling pathway	13		0.0022634912123141	0.0099162368121392	476/477/478/481/488/1499/2932/6513/5567/5582/23236/6548/6714	GeneRatio=13/355;BgRatio=121/8149;qvalue=0.0066249474915049	proteomics	male	HUMAN	OverRepresentation	KEGG	WGCNA		MEblue
hsa04919	Thyroid hormone signaling pathway	18		0.0011961691474382	0.0074455426524216	10000/1499/23236/3265/477/481/482/488/5208/5295/5566/5594/5595/6009/6548/6714/6772/7249	GeneRatio=18/548;BgRatio=121/8113;qvalue=0.0046767515538938	proteomics	male	HUMAN	OverRepresentation	KEGG	DCLOC
hsa04918	Thyroid hormone synthesis	12		8.47085282579012e-05	0.0004990437208237	107/108/476/477/478/481/3309/2936/3708/5567/5582/23236	GeneRatio=12/355;BgRatio=75/8149;qvalue=0.0003334065643102	proteomics	female	HUMAN	OverRepresentation	KEGG	WGCNA		MEblue
hsa04918	Thyroid hormone synthesis	12		8.47085282579012e-05	0.0004990437208237	107/108/476/477/478/481/3309/2936/3708/5567/5582/23236	GeneRatio=12/355;BgRatio=75/8149;qvalue=0.0003334065643102	proteomics	male	HUMAN	OverRepresentation	KEGG	WGCNA		MEblue
hsa04912	GnRH signaling pathway	11		0.0022686593444746	0.0099162368121392	107/108/3708/5567/815/816/817/5602/6416/23236/6714	GeneRatio=11/355;BgRatio=93/8149;qvalue=0.0066249474915049	proteomics	female	HUMAN	OverRepresentation	KEGG	WGCNA		MEblue
hsa04912	GnRH signaling pathway	11		0.0022686593444746	0.0099162368121392	107/108/3708/5567/815/816/817/5602/6416/23236/6714	GeneRatio=11/355;BgRatio=93/8149;qvalue=0.0066249474915049	proteomics	male	HUMAN	OverRepresentation	KEGG	WGCNA		MEblue
hsa04911	Insulin secretion	31	2.03481332457836	0.0001012448662861	0.0019080763261612	Q9UQM7/Q8WZA2/Q9NQ66/Q16623/P63027/P20336/Q92736/Q13554/P22694/Q9Y6V0/P05129/Q13557/P41586/P05771/P50148/P17612/O95622	enrichmentScore=0.614240384969684;qvalues=0.0015412173977156;rank=626;leading_edge=tags=55%, list=26%, signal=41%	proteomics	female	HUMAN	GSEA	KEGG	DEG
hsa04911	Insulin secretion	19		3.24449713674334e-09	4.88477068920803e-08	107/108/476/477/478/481/6513/5567/815/816/817/5582/27445/23236/5864/11069/6262/6804/6844	GeneRatio=19/355;BgRatio=86/8149;qvalue=3.26347080420968e-08	proteomics	female	HUMAN	OverRepresentation	KEGG	WGCNA		MEblue
hsa04911	Insulin secretion	19		3.24449713674334e-09	4.88477068920803e-08	107/108/476/477/478/481/6513/5567/815/816/817/5582/27445/23236/5864/11069/6262/6804/6844	GeneRatio=19/355;BgRatio=86/8149;qvalue=3.26347080420968e-08	proteomics	male	HUMAN	OverRepresentation	KEGG	WGCNA		MEblue
hsa04910	Insulin signaling pathway	23		0.0001641273347606	0.0020089185774703	5571/5562/5563/673/808/1399/23265/2885/1977/5257/5594/5604/5605/2475/5295/5170/5499/5500/5792/5834/4893/57521/7249	GeneRatio=23/604;BgRatio=137/8149;qvalue=0.0014650524197582	proteomics	female	HUMAN	OverRepresentation	KEGG	WGCNA		MEgrey
hsa04910	Insulin signaling pathway	23		0.0001641273347606	0.0020089185774703	5571/5562/5563/673/808/1399/23265/2885/1977/5257/5594/5604/5605/2475/5295/5170/5499/5500/5792/5834/4893/57521/7249	GeneRatio=23/604;BgRatio=137/8149;qvalue=0.0014650524197582	proteomics	male	HUMAN	OverRepresentation	KEGG	WGCNA		MEgrey
hsa04810	Regulation of actin cytoskeleton	21		0.0001842386881694	0.0042839804037983	10092/998/1072/1073/1398/7430/2934/10672/8826/3673/3688/5595/4478/79784/5062/5305/5216/5879/5962/387/6237	GeneRatio=21/329;BgRatio=218/8149;qvalue=0.003527036497864	proteomics	female	HUMAN	OverRepresentation	KEGG	WGCNA		MEturquoise
hsa04810	Regulation of actin cytoskeleton	21		0.0001842386881694	0.0042839804037983	10092/998/1072/1073/1398/7430/2934/10672/8826/3673/3688/5595/4478/79784/5062/5305/5216/5879/5962/387/6237	GeneRatio=21/329;BgRatio=218/8149;qvalue=0.003527036497864	proteomics	male	HUMAN	OverRepresentation	KEGG	WGCNA		MEturquoise
hsa04810	Regulation of actin cytoskeleton	190	-1.52311635827364	0.0005035866068665	0.0026700320256106	5962/3071/7414/8516/8826/369/5156/89846/10163/7430/55740/2260/54961/3689/9138/10672/79784/3688/2934/3655/2264/3684/4627/3679/9459/10627/27006/2261/4638/3693/4478/1793/81624/3985/2768/55970/3690/2247/6387/2246/6237/85477/5880/1902/3672/5159/3683/5829/3691/10788/10095/3678/7852/8515/10398/2335/4629	enrichmentScore=-0.423745652893226;qvalues=0.0017000043932059;leading_edge=tags=30%, list=18%, signal=25%	rnaseq	male	HUMAN	GSEA	KEGG	DEG
hsa04750	Inflammatory mediator regulation of TRP channels	12		0.0010708206746631	0.0051820071934592	107/108/3708/5567/815/816/817/5581/5582/5602/23236/6714	GeneRatio=12/355;BgRatio=98/8149;qvalue=0.0034620518053019	proteomics	female	HUMAN	OverRepresentation	KEGG	WGCNA		MEblue
hsa04750	Inflammatory mediator regulation of TRP channels	12		0.0010708206746631	0.0051820071934592	107/108/3708/5567/815/816/817/5581/5582/5602/23236/6714	GeneRatio=12/355;BgRatio=98/8149;qvalue=0.0034620518053019	proteomics	male	HUMAN	OverRepresentation	KEGG	WGCNA		MEblue
hsa04742	Taste transduction	53	1.95044569703865	0.0004289869766418	0.0023522785885859	9033/51764/6326/5136/2556/9177/2558/1131/2554/2557/3354/5567/9568/259296/2911/3355/259290/2555/5153/255022/259294/3350/23236/10021/6328	enrichmentScore=0.468069835785655;qvalues=0.0014976913745916;leading_edge=tags=47%, list=15%, signal=40%	rnaseq	male	HUMAN	GSEA	KEGG	DEG
hsa04740	Olfactory transduction	47	2.1034316663229	9.57352926718875e-05	0.0007184818569852	127062/284521/83988/391192/8590/51764/1258/5136/817/26245/5567/6543/4995/801/6546/157/808/5153/5138/815/805/81466/6547/816/81099/338755	enrichmentScore=0.515425048198255;qvalues=0.0004574560535596;leading_edge=tags=55%, list=17%, signal=46%	rnaseq	male	HUMAN	GSEA	KEGG	DEG
hsa04730	Long-term depression	10		0.000233123021969	0.0012387517441883	2977/2983/2775/2781/2890/2891/2892/3708/5582/23236	GeneRatio=10/355;BgRatio=60/8149;qvalue=0.0008275987570417	proteomics	female	HUMAN	OverRepresentation	KEGG	WGCNA		MEblue
hsa04730	Long-term depression	10		0.000233123021969	0.0012387517441883	2977/2983/2775/2781/2890/2891/2892/3708/5582/23236	GeneRatio=10/355;BgRatio=60/8149;qvalue=0.0008275987570417	proteomics	male	HUMAN	OverRepresentation	KEGG	WGCNA		MEblue
hsa04730	Long-term depression	14		3.33592555410612e-05	0.0004845034733344	23236/2767/2770/2771/2773/2778/2890/2891/2983/3265/3708/5594/5595/673	GeneRatio=14/548;BgRatio=60/8113;qvalue=0.00030433005055	proteomics	male	HUMAN	OverRepresentation	KEGG	DCLOC
hsa04728	Dopaminergic synapse	20		9.42275231643157e-07	7.97989336797798e-06	4128/2775/10681/2890/2891/2892/2893/2931/2932/3708/5567/815/816/817/5582/5602/2904/23236/5530/5532	GeneRatio=20/355;BgRatio=132/8149;qvalue=5.33129407377049e-06	proteomics	female	HUMAN	OverRepresentation	KEGG	WGCNA		MEblue
hsa04728	Dopaminergic synapse	20		9.42275231643157e-07	7.97989336797798e-06	4128/2775/10681/2890/2891/2892/2893/2931/2932/3708/5567/815/816/817/5582/5602/2904/23236/5530/5532	GeneRatio=20/355;BgRatio=132/8149;qvalue=5.33129407377049e-06	proteomics	male	HUMAN	OverRepresentation	KEGG	WGCNA		MEblue
hsa04728	Dopaminergic synapse	22		6.52415550365623e-05	0.0007234709413441	10000/1312/23236/2770/2771/2773/2778/2788/2890/2891/2893/2931/3708/3799/54331/5520/5528/5529/5532/5566/801/818	GeneRatio=22/548;BgRatio=132/8113;qvalue=0.0004544321357191	proteomics	male	HUMAN	OverRepresentation	KEGG	DCLOC
hsa04728	Dopaminergic synapse	119	1.67788633696315	0.0004185318601329	0.0038597938212263	51764/801/5532/5579/2785/1812/5530/3763/23236/3800/3760/54331/5567/2904/10000/2890/805/3708/5332/815/808/2903/5599/2893/3798/3765/6323/5582/5602/406/5601/2891/5500/5515/1386/2774/816/2782/2790	enrichmentScore=0.374548323479624;qvalues=0.0027412613061341;leading_edge=tags=33%, list=12%, signal=29%	rnaseq	female	HUMAN	GSEA	KEGG	DEG
hsa04728	Dopaminergic synapse	119	1.49140522291072	0.0011560817960241	0.0056768792670438	54331/51764/5532/2890/2904/817/2785/5599/5582/2903/5579/3760/1812/5601/2786/2891/5567/5530/801/5515/808/5602/1386/2892/815/3708/3763/84699/805/2790/50632/10681/5528/23236/5529/816/9575/2932/5603/5518/406	enrichmentScore=0.316284200941888;qvalues=0.0036144584039088;leading_edge=tags=34%, list=17%, signal=29%	rnaseq	male	HUMAN	GSEA	KEGG	DEG
hsa04727	GABAergic synapse	22		1.6781463081193797e-11	3.49828961154117e-10	107/108/2571/2572/9568/18/2554/2561/2562/2566/10243/2752/2744/2775/10681/5567/5582/57468/6538/6529/6714/140679	GeneRatio=22/355;BgRatio=89/8149;qvalue=2.33717542507314e-10	proteomics	female	HUMAN	OverRepresentation	KEGG	WGCNA		MEblue
hsa04727	GABAergic synapse	22		1.6781463081193797e-11	3.49828961154117e-10	107/108/2571/2572/9568/18/2554/2561/2562/2566/10243/2752/2744/2775/10681/5567/5582/57468/6538/6529/6714/140679	GeneRatio=22/355;BgRatio=89/8149;qvalue=2.33717542507314e-10	proteomics	male	HUMAN	OverRepresentation	KEGG	WGCNA		MEblue
hsa04727	GABAergic synapse	17		7.77847404763906e-05	0.0007845921400554	10243/11345/140679/2554/2562/2566/2571/2752/2770/2771/2773/2788/4905/54331/5566/6529/6714	GeneRatio=17/548;BgRatio=89/8113;qvalue=0.0004928240534601	proteomics	male	HUMAN	OverRepresentation	KEGG	DCLOC
hsa04727	GABAergic synapse	80	1.63640523327351	0.0013056263569255	0.0062253778467899	54331/51764/2572/2561/2556/2562/2567/778/2785/2566/2558/779/5582/4905/2554/5579/2557/2786/5567/9568/2744/2571/2555/23710/3763/57468/2790/27165/10681	enrichmentScore=0.377833549294713;qvalues=0.0039636864230081;leading_edge=tags=36%, list=13%, signal=32%	rnaseq	male	HUMAN	GSEA	KEGG	DEG
hsa04726	Serotonergic synapse	91	1.76556768269584	0.000896911680226	0.007444366945876	779/51764/3352/121278/3361/3358/3356/3350/2561/5579/2785/3751/3763/23236/2562/3760/54331/5567/260293/3708/5332/5604/5594/9177/3765/5582/3363/3354/2782/2790	enrichmentScore=0.412450297074428;qvalues=0.0052870583255428;leading_edge=tags=33%, list=12%, signal=29%	rnaseq	female	HUMAN	GSEA	KEGG	DEG
hsa04726	Serotonergic synapse	90	1.67774999109061	0.000794898284275	0.003962447507977	3358/1558/54331/51764/3361/2561/2562/3356/778/2785/9177/779/5582/5579/3760/242/3354/2786/5567/3845/260293/5604/3355/5594/3708/3763/351/3350/2790/10681/23236/121278/3751/673	enrichmentScore=0.370478609035189;qvalues=0.0025228829118138;leading_edge=tags=38%, list=16%, signal=32%	rnaseq	male	HUMAN	GSEA	KEGG	DEG
hsa04724	Glutamatergic synapse	45	2.07181395106912	2.77084470303937e-05	0.0020894601397625	Q86YM7/Q08462/P05129/P78352/Q05586/P16298/Q14832/Q9P2U7/Q08209/P42263/P05771/P42262/O14490/P42261/Q13224/P43004/P48058/Q08828/Q9HAV0/Q9UPX8/O95622/P25098/O14775	enrichmentScore=0.578822217947774;qvalues=0.0017685226532039;rank=437;leading_edge=tags=51%, list=18%, signal=42%	proteomics	male	HUMAN	GSEA	KEGG	DEG
hsa04724	Glutamatergic synapse	45	2.09381415219039	1.53687782700185e-05	0.0006275584460257	Q14643/P42261/O14490/P78352/Q14416/P42263/Q86YM7/Q9NQ66/P43004/Q13224/P15104/P42262/Q9P2U7/P16298/O14775/Q14832/P48058/P09471/P22694/P05129/P63098/Q08209/Q05586	enrichmentScore=0.575852585618037;qvalues=0.0005069000552216;rank=442;leading_edge=tags=51%, list=19%, signal=42%	proteomics	female	HUMAN	GSEA	KEGG	DEG
hsa04724	Glutamatergic synapse	28		3.10789783136335e-14	9.358225692216299e-13	107/108/156/1742/9229/6507/6506/2752/2744/2775/10681/2890/2891/2892/2893/2912/2913/9456/3708/5567/5582/2904/2902/23236/5530/5532/22941/57030	GeneRatio=28/355;BgRatio=114/8149;qvalue=6.25214534496487e-13	proteomics	female	HUMAN	OverRepresentation	KEGG	WGCNA		MEblue
hsa04724	Glutamatergic synapse	28		3.10789783136335e-14	9.358225692216299e-13	107/108/156/1742/9229/6507/6506/2752/2744/2775/10681/2890/2891/2892/2893/2912/2913/9456/3708/5567/5582/2904/2902/23236/5530/5532/22941/57030	GeneRatio=28/355;BgRatio=114/8149;qvalue=6.25214534496487e-13	proteomics	male	HUMAN	OverRepresentation	KEGG	WGCNA		MEblue
hsa04724	Glutamatergic synapse	20		6.64170044512632e-05	0.0007234709413441	1742/23236/2752/2770/2771/2773/2778/2788/2890/2891/2893/2913/3708/54331/5532/5534/5566/5594/5595/6507	GeneRatio=20/548;BgRatio=114/8113;qvalue=0.0004544321357191	proteomics	male	HUMAN	OverRepresentation	KEGG	DCLOC
hsa04724	Glutamatergic synapse	104	1.80392702529244	7.28672469671596e-05	0.0005847152256633	246213/54331/51764/5532/6511/2890/2904/116443/2785/5582/2903/2915/5579/3760/5534/2786/2891/5567/57030/5530/9229/2912/2911/2744/2899/2898/5594/157/2892/3708/2790/27165/10681/2902/23236/6505/1742/2913/2918/2897/2917/7220	enrichmentScore=0.38285063784624;qvalues=0.000372287089768;leading_edge=tags=40%, list=18%, signal=33%	rnaseq	male	HUMAN	GSEA	KEGG	DEG
hsa04723	Retrograde endocannabinoid signaling	73	2.19542932029816	1.48409751070568e-07	1.81801945061446e-05	Q9UI09/Q14643/O95182/P42261/P28472/O00483/P42263/Q9NQ66/O75251/P51970/P18507/O95298/P47870/P42262/Q9P2U7/O14775/O43676/P48058/Q99685/Q86Y39/P09471/O43181/P22694/P05129/O43920/P53779/P14867/P56556/P05771/O43674/P19404/P50148/Q16718/P17568/O95299/Q9BV23/P17612/Q9P0J0/O95622/Q9NX14	enrichmentScore=0.548873102707508;qvalues=1.46847543164562e-05;rank=628;leading_edge=tags=55%, list=27%, signal=42%	proteomics	female	HUMAN	GSEA	KEGG	DEG
hsa04723	Retrograde endocannabinoid signaling	29		5.08641157239569e-12	1.14868128009936e-10	107/108/2554/2561/2562/2566/2775/10681/2890/2891/2892/2893/3708/5567/5582/11343/5602/4704/51079/4710/4720/4723/4535/4536/4538/4540/23236/57030/140679	GeneRatio=29/355;BgRatio=148/8149;qvalue=7.67423500396542e-11	proteomics	female	HUMAN	OverRepresentation	KEGG	WGCNA		MEblue
hsa04723	Retrograde endocannabinoid signaling	29		5.08641157239569e-12	1.14868128009936e-10	107/108/2554/2561/2562/2566/2775/10681/2890/2891/2892/2893/3708/5567/5582/11343/5602/4704/51079/4710/4720/4723/4535/4536/4538/4540/23236/57030/140679	GeneRatio=29/355;BgRatio=148/8149;qvalue=7.67423500396542e-11	proteomics	male	HUMAN	OverRepresentation	KEGG	WGCNA		MEblue
hsa04723	Retrograde endocannabinoid signaling	21		1.2272181516007e-22	9.51094067490544e-22	4695/4697/4698/4701/4702/4705/126328/55967/4709/4711/4713/4715/4716/54539/4718/4724/4725/4726/374291/4728/4729	GeneRatio=21/58;BgRatio=148/8149;qvalue=8.07380362895199e-22	proteomics	female	HUMAN	OverRepresentation	KEGG	WGCNA		MEyellow
hsa04723	Retrograde endocannabinoid signaling	21		1.2272181516007e-22	9.51094067490544e-22	4695/4697/4698/4701/4702/4705/126328/55967/4709/4711/4713/4715/4716/54539/4718/4724/4725/4726/374291/4728/4729	GeneRatio=21/58;BgRatio=148/8149;qvalue=8.07380362895199e-22	proteomics	male	HUMAN	OverRepresentation	KEGG	WGCNA		MEyellow
hsa04723	Retrograde endocannabinoid signaling	31		1.00396364509068e-08	3.82761139690822e-07	140679/222236/23236/2554/2562/2566/2770/2771/2773/2788/2890/2891/2893/3708/374291/4538/4697/4701/4704/4711/4716/4719/4720/4724/4725/4726/54331/5566/5594/5595/55967	GeneRatio=31/548;BgRatio=148/8113;qvalue=2.40422872903295e-07	proteomics	male	HUMAN	OverRepresentation	KEGG	DCLOC
hsa04723	Retrograde endocannabinoid signaling	30		6.43851241523452e-07	1.30057950787737e-05	107/140679/2166/222236/2554/2561/2771/2782/2891/374291/4535/4538/4697/4700/4702/4704/4713/4718/4720/4722/4723/4724/4725/4728/54331/5579/55967/5602/57030/57406	GeneRatio=30/623;BgRatio=148/8113;qvalue=1.03016198643752e-05	proteomics	female	HUMAN	OverRepresentation	KEGG	DCLOC
hsa04723	Retrograde endocannabinoid signaling	131	1.97683302720437	1.37192116541767e-06	5.2279404341651e-05	779/51764/22999/2561/5579/2557/2785/3763/23236/2562/3760/54331/5567/2558/4697/2915/2890/3708/5332/4712/1268/2556/5599/4709/5594/2554/4700/2893/4707/4698/2911/57030/4724/3765/2555/5582/5602/4711/5601/2891/55879/4701/4702/222236/4725/2567/140679/221955/4706/2782/2790	enrichmentScore=0.443325111152697;qvalues=3.71293169706082e-05;leading_edge=tags=39%, list=12%, signal=34%	rnaseq	female	HUMAN	GSEA	KEGG	DEG
hsa04723	Retrograde endocannabinoid signaling	131	1.98274094869148	5.19276989311042e-08	1.89824588314814e-06	246213/54331/51764/2561/2556/2890/2562/2567/778/2785/2566/2558/5599/779/5582/2554/2915/5579/3760/2557/5601/2786/2891/5567/57030/4711/1268/221955/2911/4718/4698/5594/5602/2555/4707/2892/4706/4704/3708/3763/4729/2790/10681/4709/4726/23236/4719/5603/4712/4701/222236/4702/2893/747/1432/4720/140679/4724/107/57084/2775/2166/2563/2782	enrichmentScore=0.418114725189497;qvalues=1.2086096008526e-06;leading_edge=tags=49%, list=23%, signal=38%	rnaseq	male	HUMAN	GSEA	KEGG	DEG
hsa04721	Synaptic vesicle cycle	38	1.94848173222103	9.95401346634082e-05	0.0019080763261612	P21579/P43004/Q93050/Q16623/P53680/Q8N8Y2/P63027/Q9P2U7/Q99884/P20336/P21283/P61421/Q9UPW8/P48066/P63010/O95782/Q96CW1/Q16864/Q05193/Q00610/Q9Y5K8/P61764/P09496/Q9H598/P30531/P09497	enrichmentScore=0.562950806194313;qvalues=0.0015412173977156;rank=820;leading_edge=tags=68%, list=35%, signal=45%	proteomics	female	HUMAN	GSEA	KEGG	DEG
hsa04721	Synaptic vesicle cycle	28		4.62423461670853e-19	6.26583790564006e-17	160/161/163/1173/1213/1759/6507/6506/5864/6538/6529/6534/6804/112755/6812/6857/23025/9114/245972/6844/523/526/528/51382/51606/57030/140679/535	GeneRatio=28/355;BgRatio=78/8149;qvalue=4.18614923196773e-17	proteomics	female	HUMAN	OverRepresentation	KEGG	WGCNA		MEblue
hsa04721	Synaptic vesicle cycle	28		4.62423461670853e-19	6.26583790564006e-17	160/161/163/1173/1213/1759/6507/6506/5864/6538/6529/6534/6804/112755/6812/6857/23025/9114/245972/6844/523/526/528/51382/51606/57030/140679/535	GeneRatio=28/355;BgRatio=78/8149;qvalue=4.18614923196773e-17	proteomics	male	HUMAN	OverRepresentation	KEGG	WGCNA		MEblue
hsa04721	Synaptic vesicle cycle	17		1.29186059605742e-05	0.0002188986009986	112755/1175/140679/160/1759/1785/26052/4905/51382/51606/523/6507/6529/6534/6616/6812/9114	GeneRatio=17/548;BgRatio=78/8113;qvalue=0.0001374962739663	proteomics	male	HUMAN	OverRepresentation	KEGG	DCLOC
hsa04721	Synaptic vesicle cycle	18		1.809599058046e-05	0.0002193234058351	112755/1211/1212/140679/163/1785/26052/4905/51606/523/526/528/529/535/57030/6507/6534/6844	GeneRatio=18/623;BgRatio=78/8113;qvalue=0.0001737215095724	proteomics	female	HUMAN	OverRepresentation	KEGG	DCLOC
hsa04721	Synaptic vesicle cycle	65	2.0926525784777	1.387055719079e-05	0.0001542201126633	246213/6511/6857/526/4905/528/6844/1759/245973/523/6616/51382/5864/57030/6812/529/534/6804/51606/1173/163/9114/1213/527/535/23025/1175/8775/6505/6534/161/533	enrichmentScore=0.477903850316517;qvalues=9.81916570788691e-05;leading_edge=tags=49%, list=16%, signal=42%	rnaseq	male	HUMAN	GSEA	KEGG	DEG
hsa04720	Long-term potentiation	33	1.86355416234951	0.0005994289941671	0.007470222486671	Q16566/P62136/Q14643/P42261/Q9UQM7/Q9NQ66/Q13224/P42262/P16298/Q13554/P22694/P05129/P63098/Q08209/Q13557/Q05586/P15056/P05771/P50148/P17612	enrichmentScore=0.557764365027173;qvalues=0.0060339498495989;rank=614;leading_edge=tags=61%, list=26%, signal=45%	proteomics	female	HUMAN	GSEA	KEGG	DEG
hsa04720	Long-term potentiation	14		8.20094664805427e-07	7.16921465039583e-06	107/2890/2891/3708/5567/815/816/817/5582/2904/2902/23236/5530/5532	GeneRatio=14/355;BgRatio=67/8149;qvalue=4.78968700667346e-06	proteomics	female	HUMAN	OverRepresentation	KEGG	WGCNA		MEblue
hsa04720	Long-term potentiation	14		8.20094664805427e-07	7.16921465039583e-06	107/2890/2891/3708/5567/815/816/817/5582/2904/2902/23236/5530/5532	GeneRatio=14/355;BgRatio=67/8149;qvalue=4.78968700667346e-06	proteomics	male	HUMAN	OverRepresentation	KEGG	WGCNA		MEblue
hsa04720	Long-term potentiation	14		0.0001213126219571	0.001088245579321	23236/2890/2891/3265/3708/5532/5534/5566/5594/5595/673/801/814/818	GeneRatio=14/548;BgRatio=67/8113;qvalue=0.0006835571887366	proteomics	male	HUMAN	OverRepresentation	KEGG	DCLOC
hsa04720	Long-term potentiation	63	2.1108325179107	3.81770799133479e-06	0.0001001855637564	814/5502/801/5532/5579/5530/23236/5567/2904/5534/2915/2890/805/3708/5332/5604/815/808/2903/5594/27330/2911/2906/5582/2891/5500/816/5535	enrichmentScore=0.543386498876753;qvalues=7.11527149062821e-05;leading_edge=tags=44%, list=13%, signal=39%	rnaseq	female	HUMAN	GSEA	KEGG	DEG
hsa04720	Long-term potentiation	63	1.96308040027545	7.86894091786526e-05	0.0006164003718994	5532/814/2890/2904/817/5582/2903/2915/5579/5534/27330/2891/5567/5530/801/3845/2911/5604/5594/808/815/3708/805/2902/23236/816/673	enrichmentScore=0.452772352587586;qvalues=0.0003924609630714;leading_edge=tags=43%, list=16%, signal=36%	rnaseq	male	HUMAN	GSEA	KEGG	DEG
hsa04714	Thermogenesis	91	1.78758373321861	8.66928948105609e-05	0.0019080763261612	Q9UI09/O95182/P09669/O00483/P12074/O75251/P51970/O95298/P54646/O14521/O43676/Q15382/Q99685/Q86Y39/O43181/P00403/P22694/O43920/P13073/Q7KZN9/P63261/P56556/O14949/P47985/O14548/O43674/P19404/Q16718/P17568/P00395/O95299/P17612/Q9P0J0/P21912/O95622/Q9NX14/P22695/P00156/P03905/P36542/P14406/P31040/P14854/P56385/P10606/P24539	enrichmentScore=0.430275963297232;qvalues=0.0015412173977156;rank=797;leading_edge=tags=51%, list=34%, signal=35%	proteomics	female	HUMAN	GSEA	KEGG	DEG
hsa04714	Thermogenesis	29		2.46783148054799e-07	2.30614596975346e-06	23305/107/108/515/498/506/509/4512/1355/4513/4514/1374/1537/4519/5567/11343/4704/51079/4710/4720/4723/4535/4536/4538/4540/7384/7385/6389/6390	GeneRatio=29/355;BgRatio=232/8149;qvalue=1.54071511671235e-06	proteomics	female	HUMAN	OverRepresentation	KEGG	WGCNA		MEblue
hsa04714	Thermogenesis	29		2.46783148054799e-07	2.30614596975346e-06	23305/107/108/515/498/506/509/4512/1355/4513/4514/1374/1537/4519/5567/11343/4704/51079/4710/4720/4723/4535/4536/4538/4540/7384/7385/6389/6390	GeneRatio=29/355;BgRatio=232/8149;qvalue=1.54071511671235e-06	proteomics	male	HUMAN	OverRepresentation	KEGG	WGCNA		MEblue
hsa04714	Thermogenesis	37		6.88355613440335e-44	3.20085360249756e-42	10476/521/10632/513/539/1327/9377/1329/1345/9167/1340/6392/4695/4697/4698/4701/4702/4705/126328/55967/4709/4711/4713/4715/4716/54539/4718/4724/4725/4726/374291/4728/4729/7381/27089/6009/7386	GeneRatio=37/58;BgRatio=232/8149;qvalue=2.7171932109486898e-42	proteomics	female	HUMAN	OverRepresentation	KEGG	WGCNA		MEyellow
hsa04714	Thermogenesis	37		6.88355613440335e-44	3.20085360249756e-42	10476/521/10632/513/539/1327/9377/1329/1345/9167/1340/6392/4695/4697/4698/4701/4702/4705/126328/55967/4709/4711/4713/4715/4716/54539/4718/4724/4725/4726/374291/4728/4729/7381/27089/6009/7386	GeneRatio=37/58;BgRatio=232/8149;qvalue=2.7171932109486898e-42	proteomics	male	HUMAN	OverRepresentation	KEGG	WGCNA		MEyellow
hsa04714	Thermogenesis	32		7.97454306285845e-05	0.0007845921400554	10476/10632/1327/1345/1537/2778/29078/3265/374291/3991/4512/4514/4538/4697/4701/4704/4711/4716/4719/4720/4724/4725/4726/515/521/5562/5566/55967/6009/6392/7249/7386	GeneRatio=32/548;BgRatio=232/8113;qvalue=0.0004928240534601	proteomics	male	HUMAN	OverRepresentation	KEGG	DCLOC
hsa04714	Thermogenesis	36		3.38255319111646e-05	0.0003908297319968	10476/107/1327/1329/1337/1347/1374/23305/2778/374291/4513/4519/4535/4538/4697/4700/4702/4704/4713/4718/4720/4722/4723/4724/4725/4728/506/509/521/5563/55967/6389/6390/7381/7384/7386	GeneRatio=36/623;BgRatio=232/8113;qvalue=0.0003095681045519	proteomics	female	HUMAN	OverRepresentation	KEGG	DCLOC
hsa04713	Circadian entrainment	39	1.89559173456412	0.0005399149685078	0.0073488426269127	P33402/Q14643/P42261/Q9UQM7/P42263/Q9NQ66/Q13224/P42262/O14775/Q92736/Q13554/P48058/P09471/P22694/P05129/Q13557/Q02153/Q05586/P41586/P05771/P50148/P17612/O95622	enrichmentScore=0.543368096265152;qvalues=0.0059359072561099;rank=626;leading_edge=tags=59%, list=26%, signal=44%	proteomics	female	HUMAN	GSEA	KEGG	DEG
hsa04713	Circadian entrainment	20		4.47925492483253e-09	6.3888320243664e-08	107/108/2977/2983/2775/10681/2890/2891/2892/2893/3708/5567/815/816/817/5582/2904/2902/23236/6262	GeneRatio=20/355;BgRatio=97/8149;qvalue=4.2683204823889e-08	proteomics	female	HUMAN	OverRepresentation	KEGG	WGCNA		MEblue
hsa04713	Circadian entrainment	20		4.47925492483253e-09	6.3888320243664e-08	107/108/2977/2983/2775/10681/2890/2891/2892/2893/3708/5567/815/816/817/5582/2904/2902/23236/6262	GeneRatio=20/355;BgRatio=97/8149;qvalue=4.2683204823889e-08	proteomics	male	HUMAN	OverRepresentation	KEGG	WGCNA		MEblue
hsa04713	Circadian entrainment	19		2.06048139794697e-05	0.0003307614875651	117/23236/2770/2771/2773/2778/2788/2890/2891/2893/2983/3708/54331/5566/5594/5595/6262/801/818	GeneRatio=19/548;BgRatio=97/8113;qvalue=0.0002077604512057	proteomics	male	HUMAN	OverRepresentation	KEGG	DCLOC
hsa04713	Circadian entrainment	88	1.7887297756824	0.0004036365951609	0.003828781416955	51764/801/5579/2982/2785/3763/23236/3760/54331/5567/2904/2890/805/5593/3708/5332/2977/815/808/2903/5594/2893/8913/4842/2983/55811/3765/2906/9722/6262/5582/2891/816/2782/2790	enrichmentScore=0.425475442715738;qvalues=0.0027192360095051;leading_edge=tags=40%, list=12%, signal=35%	rnaseq	female	HUMAN	GSEA	KEGG	DEG
hsa04713	Circadian entrainment	88	1.67146309461127	0.000315907650987	0.0019246966143469	54331/51764/2983/2890/2904/55811/817/2785/5582/2903/5579/3760/116/2786/2891/5567/801/6262/5594/808/9722/2892/2977/815/3708/3763/805/2790/10681/2902/23236/816/8913	enrichmentScore=0.375111570317982;qvalues=0.001225450731899;leading_edge=tags=38%, list=15%, signal=32%	rnaseq	male	HUMAN	GSEA	KEGG	DEG
hsa04672	Intestinal immune network for IgA production	26	-1.81673376525994	0.0012552272344035	0.0099222724243325	7852/3113/3122/9020/3119/3117/3123/7040/3111/3601/4055/3127/3115/958/6387	enrichmentScore=-0.630050433606269;qvalues=0.0070468897370022;leading_edge=tags=58%, list=21%, signal=46%	rnaseq	female	HUMAN	GSEA	KEGG	DEG
hsa04672	Intestinal immune network for IgA production	26	-1.80984503215103	0.0006061074442189	0.003067836140739	3676/3127/3123/3115/3109/8741/3108/4055/3122/7040/6387/942/958/3601/7852	enrichmentScore=-0.655271815700119;qvalues=0.001953285528738;leading_edge=tags=58%, list=16%, signal=48%	rnaseq	male	HUMAN	GSEA	KEGG	DEG
hsa04670	Leukocyte transendothelial migration	14		0.0001867795186778	0.0042839804037983	998/5010/29119/7430/2770/2771/2773/3688/83700/4478/5781/5879/5908/387	GeneRatio=14/329;BgRatio=114/8149;qvalue=0.003527036497864	proteomics	female	HUMAN	OverRepresentation	KEGG	WGCNA		MEturquoise
hsa04670	Leukocyte transendothelial migration	14		0.0001867795186778	0.0042839804037983	998/5010/29119/7430/2770/2771/2773/3688/83700/4478/5781/5879/5908/387	GeneRatio=14/329;BgRatio=114/8149;qvalue=0.003527036497864	proteomics	male	HUMAN	OverRepresentation	KEGG	WGCNA		MEturquoise
hsa04670	Leukocyte transendothelial migration	90	-1.69426500859995	0.0010942465083406	0.0088607278236367	3684/5335/5600/2771/5336/7852/6300/7408/10627/3688/3683/1500/4689/4688/4636/6494/9080/653361/1536/4478/5829/100506658/4313/1535/4267/1003/24146/10398/5175/6387/90952/3383/50848/7122/7412	enrichmentScore=-0.47117092208979;qvalues=0.0062929709337179;leading_edge=tags=39%, list=22%, signal=30%	rnaseq	female	HUMAN	GSEA	KEGG	DEG
hsa04670	Leukocyte transendothelial migration	90	-1.83851312656452	1.58482487372282e-05	0.0001681959301467	653361/7430/9080/3689/58494/3688/3684/10627/3383/7408/4688/1003/5175/4478/6494/50848/1535/29119/4267/90952/4689/6387/5880/7122/9076/3683/5829/100506658/7852/4313/10398/7412	enrichmentScore=-0.551117863216354;qvalues=0.000107090033912;leading_edge=tags=36%, list=15%, signal=30%	rnaseq	male	HUMAN	GSEA	KEGG	DEG
hsa04668	TNF signaling pathway	95	-1.92546901976968	7.3511328443807e-06	0.0001627050736222	148327/9020/5970/1906/3726/8837/6374/8717/841/5606/7128/1435/7132/1326/3659/182/6347/2353/7424/197259/602/7133/355/3383/843/8809/7412/9021/2920	enrichmentScore=-0.530259591228116;qvalues=0.0001155546496239;leading_edge=tags=31%, list=14%, signal=26%	rnaseq	female	HUMAN	GSEA	KEGG	DEG
hsa04668	TNF signaling pathway	94	-1.71715210682833	0.0002465815022481	0.0015601021969161	8737/1326/468/840/3551/330/5970/1435/4792/3553/8837/602/3383/7185/3726/6347/7132/182/841/843/2353/7424/4323/7133/8717/9021/7128/197259/3659/2920/8809/6352/7412	enrichmentScore=-0.51138919713666;qvalues=0.0009933141487324;leading_edge=tags=35%, list=17%, signal=29%	rnaseq	male	HUMAN	GSEA	KEGG	DEG
hsa04640	Hematopoietic cell lineage	55	-1.88141685966872	0.0002238236368955	0.0026539088374756	929/3674/3122/290/3655/3119/2323/3117/7037/3123/933/3678/3111/1435/945/927/960/3127/3690/3115/3563/3570/947/3672/3554/3566	enrichmentScore=-0.561082545842768;qvalues=0.0018848306264887;leading_edge=tags=47%, list=17%, signal=39%	rnaseq	female	HUMAN	GSEA	KEGG	DEG
hsa04640	Hematopoietic cell lineage	55	-1.84160983111802	5.48831283615229e-05	0.000462988441819	929/1436/951/3676/927/2209/933/3127/947/3123/3115/3109/920/2323/3655/3684/3108/1435/3553/3122/2057/945/3690/3570/3563/3672/3566/960/3678/3554/290	enrichmentScore=-0.592347437126939;qvalues=0.0002947838743304;leading_edge=tags=56%, list=22%, signal=44%	rnaseq	male	HUMAN	GSEA	KEGG	DEG
hsa04630	JAK-STAT signaling pathway	96	-1.71149907722447	0.0003325067427273	0.0019889948792238	3459/3455/5155/6773/1441/3977/208/596/6778/896/1956/7297/207/5292/5156/6774/3597/1439/1271/1270/5777/4170/163702/53832/53342/3587/6776/3588/4352/10379/595/2057/4609/3570/3563/1154/5159/9021/3566/1026/9180/2670/3601/1489/316	enrichmentScore=-0.507309467537419;qvalues=0.001266389316799;leading_edge=tags=47%, list=25%, signal=35%	rnaseq	male	HUMAN	GSEA	KEGG	DEG
hsa04623	Cytosolic DNA-sensing pathway	41	-1.66023340091882	0.002072988527395	0.0088573146170516	10622/834/8737/3661/3551/4793/5970/9641/23586/4792/3553/29108/57506/115004/90865/3606/3665/6352	enrichmentScore=-0.560376348911206;qvalues=0.0056394356384363;leading_edge=tags=44%, list=19%, signal=35%	rnaseq	male	HUMAN	GSEA	KEGG	DEG
hsa04621	NOD-like receptor signaling pathway	136	-1.80657796829269	1.27289388414066e-05	0.0002485886879615	5970/114548/64170/834/4615/7099/1536/3428/9051/841/84674/10392/55072/1535/7128/9641/340061/7205/4940/79671/6347/10135/4671/4938/22861/2635/3710/79792/2633/837/3665/115361/4939/10628/2634/2920	enrichmentScore=-0.477838955753564;qvalues=0.0001765499876455;leading_edge=tags=26%, list=13%, signal=23%	rnaseq	female	HUMAN	GSEA	KEGG	DEG
hsa04621	NOD-like receptor signaling pathway	135	-1.90105045945992	1.38658102214266e-07	3.25846540203525e-06	834/4671/5027/8737/3709/10616/9051/3661/3551/4793/330/5970/7099/118429/9641/55914/84168/4792/3553/29108/10135/22900/57506/3428/51135/22861/6347/1535/10379/841/5331/140609/2633/64170/7205/3606/4938/7128/4615/3665/2920/837/79792/2634/3710/4940/84674/115361/10628/4939/2635/6352	enrichmentScore=-0.542993758052287;qvalues=2.07465882260443e-06;leading_edge=tags=39%, list=18%, signal=32%	rnaseq	male	HUMAN	GSEA	KEGG	DEG
hsa04612	Antigen processing and presentation	53	-1.83024057494569	0.000471333129805	0.0042292594350073	5721/972/920/3105/3113/3306/3122/567/4261/3119/3107/1520/3117/3123/6890/3111/10437/3106/3824/927/3127/3304/3115/3303/3134/3133	enrichmentScore=-0.549131739845768;qvalues=0.0030036592055854;leading_edge=tags=49%, list=12%, signal=44%	rnaseq	female	HUMAN	GSEA	KEGG	DEG
hsa04612	Antigen processing and presentation	53	-1.91242710304097	2.22536218672512e-05	0.0002252559442027	5720/5721/4800/972/927/3127/1520/3123/3115/3109/920/8625/3108/3122/4261/567/3105/3107/3106/3133/3304/6890/3303/3134/10437/3310	enrichmentScore=-0.615164682208596;qvalues=0.0001434200380622;leading_edge=tags=49%, list=22%, signal=39%	rnaseq	male	HUMAN	GSEA	KEGG	DEG
hsa04610	Complement and coagulation cascades	47	-1.95783615562408	7.90797639314968e-05	0.0011933855284207	718/5054/712/719/5648/3684/5327/2162/5345/7448/1191/727/728/721/716/720/710/730/11326/7056/5627/715/2152/7035/2/3426/3075/7450/629	enrichmentScore=-0.603122591992196;qvalues=0.000847553450749;leading_edge=tags=62%, list=26%, signal=45%	rnaseq	female	HUMAN	GSEA	KEGG	DEG
hsa04610	Complement and coagulation cascades	47	-2.17634269663174	1.09504382830537e-08	7.20538839024931e-07	2153/5345/3689/3684/2152/719/5265/5329/5648/714/713/712/2/710/11326/5327/716/721/728/7450/3426/720/715/2162/7035/629/730/3075	enrichmentScore=-0.717115868530428;qvalues=4.58765730174248e-07;leading_edge=tags=60%, list=15%, signal=51%	rnaseq	male	HUMAN	GSEA	KEGG	DEG
hsa04540	Gap junction	12		0.0001988990901763	0.0042839804037983	2767/2770/2771/2773/2776/5595/7846/10376/7280/10382/10383/347688	GeneRatio=12/329;BgRatio=88/8149;qvalue=0.003527036497864	proteomics	female	HUMAN	OverRepresentation	KEGG	WGCNA		MEturquoise
hsa04540	Gap junction	12		0.0001988990901763	0.0042839804037983	2767/2770/2771/2773/2776/5595/7846/10376/7280/10382/10383/347688	GeneRatio=12/329;BgRatio=88/8149;qvalue=0.003527036497864	proteomics	male	HUMAN	OverRepresentation	KEGG	WGCNA		MEturquoise
hsa04540	Gap junction	20		1.11348747143178e-06	2.83011398988912e-05	10376/10382/10383/1956/23236/2767/2770/2771/2773/2778/2983/3265/3708/5159/5566/5594/5595/6714/7082/7846	GeneRatio=20/548;BgRatio=88/8113;qvalue=1.77767298070689e-05	proteomics	male	HUMAN	OverRepresentation	KEGG	DCLOC
hsa04530	Tight junction	18		0.0001520997918334	0.004258794171336	10092/998/5010/7430/3688/83700/4478/79784/4637/9368/4218/51762/5879/5962/387/7846/10376/9414	GeneRatio=18/329;BgRatio=169/8149;qvalue=0.0035063004643706	proteomics	female	HUMAN	OverRepresentation	KEGG	WGCNA		MEturquoise
hsa04530	Tight junction	18		0.0001520997918334	0.004258794171336	10092/998/5010/7430/3688/83700/4478/79784/4637/9368/4218/51762/5879/5962/387/7846/10376/9414	GeneRatio=18/329;BgRatio=169/8149;qvalue=0.0035063004643706	proteomics	male	HUMAN	OverRepresentation	KEGG	WGCNA		MEturquoise
hsa04520	Adherens junction	14		0.0002322825406112	0.0019147614834174	10458/10810/1496/1499/1956/29119/5594/5595/5792/5818/6714/7082/7525/87	GeneRatio=14/548;BgRatio=71/8113;qvalue=0.0012027147195236	proteomics	male	HUMAN	OverRepresentation	KEGG	DCLOC
hsa04514	Cell adhesion molecules	111	-1.88811568392883	2.59741056274713e-05	0.0004106382413485	3655/3119/3107/9080/3117/3123/933/5819/100506658/4359/64115/4267/3111/965/6614/3106/1003/6693/927/3127/24146/3115/6402/958/5175/3134/3133/947/90952/3383/50848/7122/7412	enrichmentScore=-0.512161751187123;qvalues=0.0002916390807295;leading_edge=tags=30%, list=11%, signal=27%	rnaseq	female	HUMAN	GSEA	KEGG	DEG
hsa04514	Cell adhesion molecules	111	-1.83813869006135	4.22835498265932e-06	5.56451515717966e-05	6385/3676/9672/927/8516/933/3127/5788/947/3123/3115/9080/3689/3109/920/58494/6693/3688/3655/3684/3108/3122/3383/1003/6402/5175/6383/3384/50848/1462/64115/4267/90952/5819/3105/942/3107/3106/3133/7122/9076/3683/958/100506658/3134/6614/7412	enrichmentScore=-0.535374216780856;qvalues=3.54291638547033e-05;leading_edge=tags=42%, list=20%, signal=34%	rnaseq	male	HUMAN	GSEA	KEGG	DEG
hsa04512	ECM-receptor interaction	72	-1.8824006512852	0.0001334224193406	0.0018456768008789	3371/1605/375790/22987/3161/6385/7448/3688/7057/3674/3679/1287/1291/3655/158326/7148/3908/1286/3693/3678/1284/341640/1288/1285/3911/3691/3909/3913/10319/960/3690/8515/2335/1282/3672/3339/7450	enrichmentScore=-0.539458814678036;qvalues=0.0013108167514169;leading_edge=tags=51%, list=21%, signal=41%	rnaseq	female	HUMAN	GSEA	KEGG	DEG
hsa04512	ECM-receptor interaction	72	-2.17788596216548	8.56419401410925e-10	8.53337079532252e-08	3915/3911/3909/7057/3688/3655/7148/284217/3679/3908/6696/3693/1297/3910/1284/22987/10319/1299/3690/1282/3672/3913/3339/7450/3691/960/3678/1285/1286/8515/1293/1288/1277/2335/1278/1292	enrichmentScore=-0.672888478495014;qvalues=5.43318121346723e-08;leading_edge=tags=50%, list=14%, signal=43%	rnaseq	male	HUMAN	GSEA	KEGG	DEG
hsa04510	Focal adhesion	31		6.87609444248481e-05	0.0010868675164571	71/673/1291/1293/1399/1729/1956/5747/2316/2885/3685/5578/5579/3913/5594/10627/5604/4638/5295/5058/5063/55742/5170/5499/5500/5923/394/2909/9475/7143/7414	GeneRatio=31/604;BgRatio=201/8149;qvalue=0.0007926244014066	proteomics	female	HUMAN	OverRepresentation	KEGG	WGCNA		MEgrey
hsa04510	Focal adhesion	31		6.87609444248481e-05	0.0010868675164571	71/673/1291/1293/1399/1729/1956/5747/2316/2885/3685/5578/5579/3913/5594/10627/5604/4638/5295/5058/5063/55742/5170/5499/5500/5923/394/2909/9475/7143/7414	GeneRatio=31/604;BgRatio=201/8149;qvalue=0.0007926244014066	proteomics	male	HUMAN	OverRepresentation	KEGG	WGCNA		MEgrey
hsa04510	Focal adhesion	184	-1.85941433144391	2.07832796338642e-08	9.76814142791615e-07	3915/64098/3911/3909/7057/7423/858/3688/330/3655/7148/284217/3679/10627/399694/4638/3908/7094/7408/6696/3693/1793/1297/2317/3910/1284/10319/595/6464/1299/2324/3690/1282/857/7424/5880/2321/3672/5159/2316/3913/7450/5829/3691/7422/3678/2064/1285/1286/8515/1293/10398/1288/5228/3791/1277/2335/1278/1292	enrichmentScore=-0.518702328859799;qvalues=6.21935736411875e-07;leading_edge=tags=32%, list=14%, signal=28%	rnaseq	male	HUMAN	GSEA	KEGG	DEG
hsa04392	Hippo signaling pathway - multiple species	27	-1.76456872897458	0.0016740838193981	0.0073786007109341	11186/7003/83937/8642/60485/23286/102800317/126374/6788/8994/9770/79633/26524/25937/7004/7005/10413/8463/84962	enrichmentScore=-0.633903913411647;qvalues=0.0046979412621209;leading_edge=tags=70%, list=25%, signal=53%	rnaseq	male	HUMAN	GSEA	KEGG	DEG
hsa04390	Hippo signaling pathway	139	-1.69996079470101	4.21957155105224e-05	0.0003856219556378	1495/656/54361/80326/4092/60485/896/23286/1855/102800317/6934/657/154796/650/7855/1490/9231/126374/5519/6788/8994/3689/6657/84552/8323/330/268/8325/658/8321/23513/7040/29119/595/7042/83439/4609/8326/85407/652/2246/56288/6932/26524/25937/7004/51176/7005/10413/2736/3397/8324/7048/654/7043/8463/84962	enrichmentScore=-0.483957227694273;qvalues=0.0002455247773857;leading_edge=tags=41%, list=22%, signal=32%	rnaseq	male	HUMAN	GSEA	KEGG	DEG
hsa04380	Osteoclast differentiation	107	-1.56801831562782	0.001868085728936	0.0080868448002626	2534/6772/6850/8878/4286/5336/5971/3725/6300/3459/126014/7046/3455/6773/208/1436/695/7297/207/2355/2209/10326/11024/11027/653361/3937/3551/6688/5970/4773/1435/4792/3553/7305/2214/4688/3726/4772/7040/1535/7132/10379/2212/9846/7042/2354/4689/3690/2353/11025/9021/7048/4791/3554/9103/4982	enrichmentScore=-0.45913625901835;qvalues=0.0051488789481755;leading_edge=tags=52%, list=29%, signal=37%	rnaseq	male	HUMAN	GSEA	KEGG	DEG
hsa04371	Apelin signaling pathway	23		5.02641429822932e-05	0.0006259622077248	10000/23236/2770/2771/2773/2788/3265/3708/3991/5289/54331/5562/5566/5594/5595/56848/6262/6543/6546/6548/7019/801/814	GeneRatio=23/548;BgRatio=139/8113;qvalue=0.0003931841995027	proteomics	male	HUMAN	OverRepresentation	KEGG	DCLOC
hsa04360	Axon guidance	18		0.000383850830193	0.0063600532010564	998/1072/1073/1808/56896/2534/2770/2771/2773/3611/3688/5595/5062/5364/5781/5879/387/6237	GeneRatio=18/329;BgRatio=182/8149;qvalue=0.0052362844023735	proteomics	female	HUMAN	OverRepresentation	KEGG	WGCNA		MEturquoise
hsa04360	Axon guidance	18		0.000383850830193	0.0063600532010564	998/1072/1073/1808/56896/2534/2770/2771/2773/3611/3688/5595/5062/5364/5781/5879/387/6237	GeneRatio=18/329;BgRatio=182/8149;qvalue=0.0052362844023735	proteomics	male	HUMAN	OverRepresentation	KEGG	WGCNA		MEturquoise
hsa04350	TGF-beta signaling pathway	80	-1.7979341352962	3.74752640438378e-05	0.000352267482012	7046/655/56963/6667/656/4681/4092/64750/90/6093/4090/657/5933/3625/650/4052/5519/25805/7057/268/658/1030/4093/7040/3624/7042/4609/60436/3400/652/1634/4091/3397/7050/7048/3399/654/7043/79875	enrichmentScore=-0.542615640507178;qvalues=0.0002242880464578;leading_edge=tags=49%, list=25%, signal=37%	rnaseq	male	HUMAN	GSEA	KEGG	DEG
hsa04330	Notch signaling pathway	55	-1.80866300539593	0.0001220569803217	0.0008729727505622	5986/113878/9612/51107/55534/1488/1855/2648/7089/388585/4851/23493/3955/28514/7088/8850/4853/3065/84441/4855/182/3280/4242/54567/151636/26508/4854	enrichmentScore=-0.581750204505683;qvalues=0.0005558201163394;leading_edge=tags=49%, list=25%, signal=37%	rnaseq	male	HUMAN	GSEA	KEGG	DEG
hsa04261	Adrenergic signaling in cardiomyocytes	24		2.56067519569128e-08	3.0171433827493e-07	107/108/476/477/478/481/488/490/491/492/493/781/55799/785/5567/815/816/817/6546/6543/23236/11069/6262/6548	GeneRatio=24/355;BgRatio=150/8149;qvalue=2.01572601216888e-07	proteomics	female	HUMAN	OverRepresentation	KEGG	WGCNA		MEblue
hsa04261	Adrenergic signaling in cardiomyocytes	24		2.56067519569128e-08	3.0171433827493e-07	107/108/476/477/478/481/488/490/491/492/493/781/55799/785/5567/815/816/817/6546/6543/23236/11069/6262/6548	GeneRatio=24/355;BgRatio=150/8149;qvalue=2.01572601216888e-07	proteomics	male	HUMAN	OverRepresentation	KEGG	WGCNA		MEblue
hsa04261	Adrenergic signaling in cardiomyocytes	27		2.1926345843638e-06	4.77681105879257e-05	10000/11069/183/23236/2770/2771/2773/2778/477/481/482/488/492/5520/5528/5529/5566/5594/5595/6262/6543/6546/6548/70/781/801/818	GeneRatio=27/548;BgRatio=150/8113;qvalue=3.00044732597152e-05	proteomics	male	HUMAN	OverRepresentation	KEGG	DCLOC
hsa04260	Cardiac muscle contraction	20		5.83269478255466e-10	1.12904306148022e-08	476/477/478/481/488/781/55799/785/4512/4513/4514/1537/4519/6546/6543/7384/7385/6262/6548/10479	GeneRatio=20/355;BgRatio=87/8149;qvalue=7.543033854130841e-09	proteomics	female	HUMAN	OverRepresentation	KEGG	WGCNA		MEblue
hsa04260	Cardiac muscle contraction	20		5.83269478255466e-10	1.12904306148022e-08	476/477/478/481/488/781/55799/785/4512/4513/4514/1537/4519/6546/6543/7384/7385/6262/6548/10479	GeneRatio=20/355;BgRatio=87/8149;qvalue=7.543033854130841e-09	proteomics	male	HUMAN	OverRepresentation	KEGG	WGCNA		MEblue
hsa04260	Cardiac muscle contraction	9		8.216347379352e-09	5.87784850984413e-08	1327/9377/1329/1345/9167/1340/7381/27089/7386	GeneRatio=9/58;BgRatio=87/8149;qvalue=4.98968464333118e-08	proteomics	female	HUMAN	OverRepresentation	KEGG	WGCNA		MEyellow
hsa04260	Cardiac muscle contraction	9		8.216347379352e-09	5.87784850984413e-08	1327/9377/1329/1345/9167/1340/7381/27089/7386	GeneRatio=9/58;BgRatio=87/8149;qvalue=4.98968464333118e-08	proteomics	male	HUMAN	OverRepresentation	KEGG	WGCNA		MEyellow
hsa04260	Cardiac muscle contraction	16		0.0001996974616983	0.001740220737657	1327/1345/1537/4512/4514/477/481/482/488/6262/6543/6546/6548/70/7386/781	GeneRatio=16/548;BgRatio=87/8113;qvalue=0.0010930808429804	proteomics	male	HUMAN	OverRepresentation	KEGG	DCLOC
hsa04260	Cardiac muscle contraction	20		6.64963411104917e-06	9.15835970749045e-05	1327/1329/1337/1347/444/4513/4519/481/483/488/6262/6543/6546/6548/70/7170/7381/7384/7386/785	GeneRatio=20/623;BgRatio=87/8113;qvalue=7.25414630296274e-05	proteomics	female	HUMAN	OverRepresentation	KEGG	DCLOC
hsa04217	Necroptosis	17		0.000535514708809	0.002638627019768	291/292/293/9131/1540/2746/10059/2752/815/816/817/5602/192111/5837/7416/7417/7419	GeneRatio=17/355;BgRatio=159/8149;qvalue=0.0017628426778019	proteomics	female	HUMAN	OverRepresentation	KEGG	WGCNA		MEblue
hsa04217	Necroptosis	17		0.000535514708809	0.002638627019768	291/292/293/9131/1540/2746/10059/2752/815/816/817/5602/192111/5837/7416/7417/7419	GeneRatio=17/355;BgRatio=159/8149;qvalue=0.0017628426778019	proteomics	male	HUMAN	OverRepresentation	KEGG	WGCNA		MEblue
hsa04217	Necroptosis	17		0.0002208372223483	0.0044167444469664	823/824/2495/2512/8334/8338/94239/3014/9555/3146/142/5478/6772/6774/6778/27183/9525	GeneRatio=17/329;BgRatio=159/8149;qvalue=0.0036363422326528	proteomics	female	HUMAN	OverRepresentation	KEGG	WGCNA		MEturquoise
hsa04217	Necroptosis	17		0.0002208372223483	0.0044167444469664	823/824/2495/2512/8334/8338/94239/3014/9555/3146/142/5478/6772/6774/6778/27183/9525	GeneRatio=17/329;BgRatio=159/8149;qvalue=0.0036363422326528	proteomics	male	HUMAN	OverRepresentation	KEGG	WGCNA		MEturquoise
hsa04151	PI3K-Akt signaling pathway	279	-1.85946467433665	1e-10	1.645e-05	1978/7157/468/5106/7097/6194/5519/2260/3551/3915/3911/1969/7010/2323/3481/23566/3909/7057/7423/3688/3655/7148/6256/5970/284217/7099/2264/3679/4170/27006/1435/2261/3908/10018/118788/672/100533105/284/6696/146850/28227/3693/2787/1297/3910/1284/10319/595/2057/55970/1299/2324/4609/3690/3570/2247/1282/1017/29941/2246/3563/7424/23533/1902/2321/3672/5159/3913/54541/3566/2791/7450/1026/9180/4804/3691/316…	enrichmentScore=-0.505807230111315;qvalues=1.04736842105263e-08;leading_edge=tags=34%, list=16%, signal=29%	rnaseq	male	HUMAN	GSEA	KEGG	DEG
hsa04150	mTOR signaling pathway	26		7.10370925788977e-05	0.0010868675164571	5562/5563/673/51719/729438/81617/2885/1975/1977/5578/5579/6196/8649/5594/5604/5605/2475/5295/5170/4893/57521/10670/64121/7249/529/9296	GeneRatio=26/604;BgRatio=156/8149;qvalue=0.0007926244014066	proteomics	female	HUMAN	OverRepresentation	KEGG	WGCNA		MEgrey
hsa04150	mTOR signaling pathway	26		7.10370925788977e-05	0.0010868675164571	5562/5563/673/51719/729438/81617/2885/1975/1977/5578/5579/6196/8649/5594/5604/5605/2475/5295/5170/4893/57521/10670/64121/7249/529/9296	GeneRatio=26/604;BgRatio=156/8149;qvalue=0.0007926244014066	proteomics	male	HUMAN	OverRepresentation	KEGG	WGCNA		MEgrey
hsa04145	Phagosome	16		0.0004019548682044	0.0063600532010564	718/1781/1783/1778/3673/3688/3916/3920/5869/5879/7846/10376/7280/10382/10383/347688	GeneRatio=16/329;BgRatio=152/8149;qvalue=0.0052362844023735	proteomics	female	HUMAN	OverRepresentation	KEGG	WGCNA		MEturquoise
hsa04145	Phagosome	16		0.0004019548682044	0.0063600532010564	718/1781/1783/1778/3673/3688/3916/3920/5869/5879/7846/10376/7280/10382/10383/347688	GeneRatio=16/329;BgRatio=152/8149;qvalue=0.0052362844023735	proteomics	male	HUMAN	OverRepresentation	KEGG	WGCNA		MEturquoise
hsa04145	Phagosome	25		0.0002115603005256	0.0021367590353088	10382/11151/1780/1783/203068/23673/3916/51606/523/526/528/529/535/537/55176/5869/5878/5879/7037/718/7277/7280/7879/821/8411	GeneRatio=25/623;BgRatio=152/8113;qvalue=0.001692482404205	proteomics	female	HUMAN	OverRepresentation	KEGG	DCLOC
hsa04145	Phagosome	126	-1.60946003317578	0.0003793187387539	0.0021894011412291	2209/29927/3127/1520/7097/3123/653361/3115/3689/3109/83547/7057/3688/22925/7099/3684/3108/1783/347733/3122/2214/4688/3693/1535/2212/4689/3690/3105/3107/84790/3106/3133/81035/4360/4481/6890/10312/3678/3134/715/9902/84617/9103	enrichmentScore=-0.463001993087282;qvalues=0.0013939876087173;leading_edge=tags=34%, list=16%, signal=29%	rnaseq	male	HUMAN	GSEA	KEGG	DEG
hsa04144	Endocytosis	35		6.93865398182777e-10	1.25358348605022e-08	116988/273/160/161/163/1173/156/10552/55738/10097/57180/10109/10093/50807/9829/10564/830/1213/1759/30845/28964/9922/23096/23396/23362/11021/6456/6457/56904/60682/6714/112936/51699/55737/11311	GeneRatio=35/355;BgRatio=251/8149;qvalue=8.37507708683773e-09	proteomics	female	HUMAN	OverRepresentation	KEGG	WGCNA		MEblue
hsa04144	Endocytosis	35		6.93865398182777e-10	1.25358348605022e-08	116988/273/160/161/163/1173/156/10552/55738/10097/57180/10109/10093/50807/9829/10564/830/1213/1759/30845/28964/9922/23096/23396/23362/11021/6456/6457/56904/60682/6714/112936/51699/55737/11311	GeneRatio=35/355;BgRatio=251/8149;qvalue=8.37507708683773e-09	proteomics	male	HUMAN	OverRepresentation	KEGG	WGCNA		MEblue
hsa04144	Endocytosis	36		8.73100823613759e-05	0.0012542193219018	116987/116986/377/10096/10094/408/10565/91782/1211/9266/26052/8411/1956/30846/58513/29924/9146/3312/10015/5868/5878/7879/9230/57403/26056/6455/64744/8724/8723/27131/23111/8027/7037/9559/51534/8976	GeneRatio=36/604;BgRatio=251/8149;qvalue=0.0009146697497185	proteomics	female	HUMAN	OverRepresentation	KEGG	WGCNA		MEgrey
hsa04144	Endocytosis	36		8.73100823613759e-05	0.0012542193219018	116987/116986/377/10096/10094/408/10565/91782/1211/9266/26052/8411/1956/30846/58513/29924/9146/3312/10015/5868/5878/7879/9230/57403/26056/6455/64744/8724/8723/27131/23111/8027/7037/9559/51534/8976	GeneRatio=36/604;BgRatio=251/8149;qvalue=0.0009146697497185	proteomics	male	HUMAN	OverRepresentation	KEGG	WGCNA		MEgrey
hsa04144	Endocytosis	26		8.75008095243863e-06	0.0005939276705109	378/10092/274/832/829/998/1785/10938/3306/9798/83737/3800/3799/10890/5869/4218/387/51100/6642/29934/58533/7251/27183/9525/23325/9897	GeneRatio=26/329;BgRatio=251/8149;qvalue=0.0004889855633153	proteomics	female	HUMAN	OverRepresentation	KEGG	WGCNA		MEturquoise
hsa04144	Endocytosis	26		8.75008095243863e-06	0.0005939276705109	378/10092/274/832/829/998/1785/10938/3306/9798/83737/3800/3799/10890/5869/4218/387/51100/6642/29934/58533/7251/27183/9525/23325/9897	GeneRatio=26/329;BgRatio=251/8149;qvalue=0.0004889855633153	proteomics	male	HUMAN	OverRepresentation	KEGG	WGCNA		MEturquoise
hsa04144	Endocytosis	34		7.51969964338013e-05	0.0007845921400554	10092/10094/10096/10109/10564/10890/1175/160/1759/1785/1956/26052/27131/27183/29934/3265/3306/3312/3799/382/57403/60682/6456/6457/6714/7251/8027/83737/8411/8723/9525/9559/9829/9922	GeneRatio=34/548;BgRatio=252/8113;qvalue=0.0004928240534601	proteomics	male	HUMAN	OverRepresentation	KEGG	DCLOC
hsa04144	Endocytosis	41		2.88745706958057e-06	4.37449746041457e-05	10092/10093/11021/112936/11311/1211/1212/163/1785/23096/23111/23362/23396/26052/30845/3306/378/3799/382/387/50807/51100/57180/58533/5869/5878/60682/6456/6457/7037/7879/8027/829/830/832/83737/8411/91782/9829/9897/9922	GeneRatio=41/623;BgRatio=252/8113;qvalue=3.46494848349669e-05	proteomics	female	HUMAN	OverRepresentation	KEGG	DCLOC
hsa04142	Lysosome	14		0.0017595206068798	0.0079471680744074	162/164/8120/8943/10947/1176/1213/23312/9114/245972/537/51606/535/23335	GeneRatio=14/355;BgRatio=132/8149;qvalue=0.0053094306032164	proteomics	female	HUMAN	OverRepresentation	KEGG	WGCNA		MEblue
hsa04142	Lysosome	14		0.0017595206068798	0.0079471680744074	162/164/8120/8943/10947/1176/1213/23312/9114/245972/537/51606/535/23335	GeneRatio=14/355;BgRatio=132/8149;qvalue=0.0053094306032164	proteomics	male	HUMAN	OverRepresentation	KEGG	WGCNA		MEblue
hsa04141	Protein processing in endoplasmic reticulum	38		4.9764028022643e-10	3.80694814373219e-08	10134/811/10273/8454/3301/10294/3337/5610/7184/26232/23193/5589/10808/3320/3326/3312/1965/10960/7841/55968/1650/5034/2923/10130/5887/6184/6185/55176/10427/22872/6400/6500/6748/7415/10277/80700/56886/7466	GeneRatio=38/604;BgRatio=171/8149;qvalue=2.77630893178956e-08	proteomics	female	HUMAN	OverRepresentation	KEGG	WGCNA		MEgrey
hsa04141	Protein processing in endoplasmic reticulum	38		4.9764028022643e-10	3.80694814373219e-08	10134/811/10273/8454/3301/10294/3337/5610/7184/26232/23193/5589/10808/3320/3326/3312/1965/10960/7841/55968/1650/5034/2923/10130/5887/6184/6185/55176/10427/22872/6400/6500/6748/7415/10277/80700/56886/7466	GeneRatio=38/604;BgRatio=171/8149;qvalue=2.77630893178956e-08	proteomics	male	HUMAN	OverRepresentation	KEGG	WGCNA		MEgrey
hsa04141	Protein processing in endoplasmic reticulum	28		9.56988279537285e-06	0.0001800228767268	10130/10484/10525/1410/22824/22872/23193/26232/2923/3301/3306/3309/3312/5034/51128/5610/56681/5887/6184/6185/6500/7322/7841/80331/81567/821/824/9632	GeneRatio=28/548;BgRatio=171/8113;qvalue=0.0001130773548379	proteomics	male	HUMAN	OverRepresentation	KEGG	DCLOC
hsa04141	Protein processing in endoplasmic reticulum	30		1.41634854369722e-05	0.0001788140036417	10273/10277/10427/10484/10525/1650/22824/22872/26232/3301/3306/3309/3337/55176/5589/5602/5610/56886/5887/6184/6400/7322/7415/7841/80700/81567/821/823/8454/9632	GeneRatio=30/623;BgRatio=171/8113;qvalue=0.0001416348543697	proteomics	female	HUMAN	OverRepresentation	KEGG	DCLOC
hsa04140	Autophagy - animal	27		3.7396213606702e-06	8.80249335665446e-05	5562/5563/64422/10533/1509/23710/11345/1965/10645/5594/81631/5604/5605/2475/5295/5170/30849/5289/5515/7879/22808/4893/57521/10670/64121/29110/7249	GeneRatio=27/604;BgRatio=141/8149;qvalue=6.41943099969297e-05	proteomics	female	HUMAN	OverRepresentation	KEGG	WGCNA		MEgrey
hsa04140	Autophagy - animal	27		3.7396213606702e-06	8.80249335665446e-05	5562/5563/64422/10533/1509/23710/11345/1965/10645/5594/81631/5604/5605/2475/5295/5170/30849/5289/5515/7879/22808/4893/57521/10670/64121/29110/7249	GeneRatio=27/604;BgRatio=141/8149;qvalue=6.41943099969297e-05	proteomics	male	HUMAN	OverRepresentation	KEGG	WGCNA		MEgrey
hsa04140	Autophagy - animal	136	1.59449702163814	0.0007786469528097	0.0066284817521236	338382/9821/83734/5295/10645/5567/643246/10000/3708/5604/5291/5599/5594/9474/5602/5601/23710/54541/60673/664/3476/5515/1965/5580/116442/58476/5861/29982/5728/5516/3845/1612/64422/5296/5588/58528/8678/55255/5563/5290/10670/81671/5289	enrichmentScore=0.353109432370071;qvalues=0.0047076091074055;leading_edge=tags=32%, list=23%, signal=25%	rnaseq	female	HUMAN	GSEA	KEGG	DEG
hsa04136	Autophagy - other	9		0.0003789453061268	0.0042947134694379	64422/10533/23710/11345/2475/30849/5289/5515/57521	GeneRatio=9/604;BgRatio=32/8149;qvalue=0.003132023582803	proteomics	female	HUMAN	OverRepresentation	KEGG	WGCNA		MEgrey
hsa04136	Autophagy - other	9		0.0003789453061268	0.0042947134694379	64422/10533/23710/11345/2475/30849/5289/5515/57521	GeneRatio=9/604;BgRatio=32/8149;qvalue=0.003132023582803	proteomics	male	HUMAN	OverRepresentation	KEGG	WGCNA		MEgrey
hsa04114	Oocyte meiosis	104	1.7478706320726	0.0003463960375438	0.0034288682576606	9232/6790/102723555/7533/801/5532/26271/5530/5567/5534/805/3708/5604/3479/7534/815/7532/808/5594/27330/22849/246184/4085/25906/5500/5515/898/10393/7529/816/25847/5535/996/8945/10971/7531/6500/8454/5516/5528/64682/107/5527/817/6197/9088	enrichmentScore=0.402701325756348;qvalues=0.0024352139813443;leading_edge=tags=44%, list=20%, signal=36%	rnaseq	female	HUMAN	GSEA	KEGG	DEG
hsa04080	Neuroactive ligand-receptor interaction	16	2.09423028871732	1.14634412805294e-05	0.0005617086227459	O75899/Q9UBS5/P42261/P28472/Q14416/P42263/Q13224/P18507/P47870/P42262/Q14832/P48058/Q05586/P41586/P14867	enrichmentScore=0.775351788649899;qvalues=0.000453710939103;rank=478;leading_edge=tags=94%, list=20%, signal=75%	proteomics	female	HUMAN	GSEA	KEGG	DEG
hsa04080	Neuroactive ligand-receptor interaction	201	1.82042466868459	2.39479441975185e-06	7.95071747357613e-05	5618/5173/4887/5733/2696/10888/1134/5179/3352/5368/10886/84539/2740/4886/2925/3361/1138/3358/2742/150/3356/3350/8001/2561/4889/2557/84109/116443/6869/1812/2562/6754/10874/2558/2904/7434/6866/2915/2690/2890/885/7068/1129/2743/6863/6751/1268/4923/5646/2903/2556/2554/2893/59350/2911/8862/1908/2555/2906/2917/2891/55879/3363/2898/2567/3354/9568	enrichmentScore=0.383543617547424;qvalues=5.64667315815172e-05;leading_edge=tags=33%, list=11%, signal=30%	rnaseq	female	HUMAN	GSEA	KEGG	DEG
hsa04080	Neuroactive ligand-receptor interaction	196	1.87137643755591	3.43196217573345e-08	1.41139444477038e-06	5733/3358/5173/2742/4886/10886/53829/5368/4889/10874/4988/5746/84539/8001/59350/3361/2561/2556/2690/2890/2904/116443/2562/6863/2567/3356/2587/2796/2566/2558/5646/2743/1131/2903/2554/2915/2557/116/1812/885/3354/4986/4142/2891/7068/6751/1268/9568/2912/6750/5026/2911/6752/1325/2899/2898/887/3355/2555/1129/2892/399967/4160/11255/5618/3350/2902/4923/6754/2913/4987/7433/2696/2918/7432/2897/6866/6870/15…	enrichmentScore=0.371203109283639;qvalues=8.98632201277575e-07;leading_edge=tags=42%, list=18%, signal=35%	rnaseq	male	HUMAN	GSEA	KEGG	DEG
hsa04072	Phospholipase D signaling pathway	21		0.0009098859423519	0.0057815669253612	10000/11069/1759/1785/183/1956/23236/26052/2778/2913/3265/382/5159/5295/55326/5594/5595/56848/6009/7249/8525	GeneRatio=21/548;BgRatio=148/8113;qvalue=0.003631562313773	proteomics	male	HUMAN	OverRepresentation	KEGG	DCLOC
hsa04070	Phosphatidylinositol signaling system	13		0.0002754672108627	0.0014356079643039	10423/8760/1607/3632/3631/3706/3708/5582/4952/5297/23396/23236/8867	GeneRatio=13/355;BgRatio=97/8149;qvalue=0.0009591166046233	proteomics	female	HUMAN	OverRepresentation	KEGG	WGCNA		MEblue
hsa04070	Phosphatidylinositol signaling system	13		0.0002754672108627	0.0014356079643039	10423/8760/1607/3632/3631/3706/3708/5582/4952/5297/23396/23236/8867	GeneRatio=13/355;BgRatio=97/8149;qvalue=0.0009591166046233	proteomics	male	HUMAN	OverRepresentation	KEGG	WGCNA		MEblue
hsa04066	HIF-1 signaling pathway	18		0.0003333356965501	0.0026068560884051	10000/1956/1977/2023/2597/3945/5160/5162/5163/5295/5594/5595/6774/6921/6923/7018/818/8453	GeneRatio=18/548;BgRatio=109/8113;qvalue=0.0016374385093692	proteomics	male	HUMAN	OverRepresentation	KEGG	DCLOC
hsa04064	NF-kappa B signaling pathway	79	-2.03670719484046	1.24275785777512e-06	5.2279404341651e-05	51135/10454/7329/6850/3654/8737/7185/29760/596/353376/5335/4616/5336/51588/3551/79092/929/7706/114609/55367/9020/5970/1896/4615/7099/8837/23586/8717/7128/1647/7132/5971/4791/27040/60401/4055/29775/958/6387/3383/3554/7412/2920	enrichmentScore=-0.576311043512629;qvalues=3.71293169706082e-05;leading_edge=tags=54%, list=27%, signal=40%	rnaseq	female	HUMAN	GSEA	KEGG	DEG
hsa04064	NF-kappa B signaling pathway	79	-1.96680401970966	2.44107697608336e-07	5.35409550087617e-06	7187/1647/7706/596/3654/5335/929/4616/695/23085/8737/3551/330/5970/7099/23586/79092/4792/3553/4055/8837/3383/7185/51135/4067/1896/7132/10912/6387/29775/27040/8717/958/7128/60401/4615/2920/4791/3554/7412	enrichmentScore=-0.597197202356441;qvalues=3.40894258414448e-06;leading_edge=tags=51%, list=23%, signal=39%	rnaseq	male	HUMAN	GSEA	KEGG	DEG
hsa04061	Viral protein interaction with cytokine and cytokine receptor	31	-2.27918395235747	1.62659228458588e-07	1.80009546160837e-05	53832/6374/57007/1435/7132/8795/8764/8797/6347/4055/7133/3570/6387/8809/8743/2920	enrichmentScore=-0.761493361939312;qvalues=1.27844446227101e-05;leading_edge=tags=52%, list=8%, signal=47%	rnaseq	female	HUMAN	GSEA	KEGG	DEG
hsa04061	Viral protein interaction with cytokine and cytokine receptor	30	-2.16267018177156	1.34642335328794e-07	3.25846540203525e-06	1435/4055/1230/53832/3587/3588/6347/7132/8793/57007/3570/6387/7133/3606/8795/8743/7852/2920/8809/6352	enrichmentScore=-0.760127975509851;qvalues=2.07465882260443e-06;leading_edge=tags=67%, list=11%, signal=59%	rnaseq	male	HUMAN	GSEA	KEGG	DEG
hsa04060	Cytokine-cytokine receptor interaction	122	-1.98993147224434	3.62637202953205e-07	3.00988878451161e-05	53342/8718/53832/4982/6374/7040/1489/2657/3625/94/57007/1435/7132/8795/3601/8764/8797/6347/60401/4055/268/3563/7133/958/3570/6387/355/7048/9180/3554/3566/9235/8809/8743/9173/2920/8771	enrichmentScore=-0.535139353887113;qvalues=2.13765088056626e-05;leading_edge=tags=30%, list=10%, signal=27%	rnaseq	female	HUMAN	GSEA	KEGG	DEG
hsa04060	Cytokine-cytokine receptor interaction	120	-2.23709262424823	1e-10	1.645e-05	3597/1439/8797/920/1271/8741/10220/268/1270/1435/3553/4055/658/163702/1230/84818/58191/3603/90865/53832/53342/3587/3588/9235/4352/1896/7040/6347/7132/8793/2057/3624/7042/2657/57007/3570/652/6387/3563/7133/3606/94/3566/9180/958/4804/3601/8795/60401/8743/7852/7048/1489/2920/654/7043/3554/9173/8809/4982/6352/8771	enrichmentScore=-0.646724632898131;qvalues=1.04736842105263e-08;leading_edge=tags=52%, list=14%, signal=44%	rnaseq	male	HUMAN	GSEA	KEGG	DEG
hsa04024	cAMP signaling pathway	60	1.74323546323677	0.0006403047845718	0.007470222486671	Q16566/O75899/Q9UBS5/P62136/P42261/Q9UQM7/Q9Y243/P42263/Q8WZA2/Q13224/P16615/P42262/Q92736/Q13554/P48058/P22694/P23634/P20020/Q13557/P53779/Q05586/P41586/Q01814/P15056/Q16720/Q13153	enrichmentScore=0.454252956234722;qvalues=0.0060339498495989;rank=531;leading_edge=tags=43%, list=22%, signal=34%	proteomics	female	HUMAN	GSEA	KEGG	DEG
hsa04024	cAMP signaling pathway	27		1.02872846002203e-06	8.44804280805971e-06	107/108/476/477/478/481/488/490/491/492/493/9568/2890/2891/2892/2893/5567/815/816/817/5602/2904/2902/5144/11069/6262/6548	GeneRatio=27/355;BgRatio=221/8149;qvalue=5.64406045051959e-06	proteomics	female	HUMAN	OverRepresentation	KEGG	WGCNA		MEblue
hsa04024	cAMP signaling pathway	27		1.02872846002203e-06	8.44804280805971e-06	107/108/476/477/478/481/488/490/491/492/493/9568/2890/2891/2892/2893/5567/815/816/817/5602/2904/2902/5144/11069/6262/6548	GeneRatio=27/355;BgRatio=221/8149;qvalue=5.64406045051959e-06	proteomics	male	HUMAN	OverRepresentation	KEGG	WGCNA		MEblue
hsa04022	cGMP-PKG signaling pathway	27		2.6329451390436902e-09	4.19722430988729e-08	107/108/291/292/293/476/477/478/481/488/490/491/492/493/2977/2983/3708/5581/6546/6543/5138/23236/5530/5532/7416/7417/7419	GeneRatio=27/355;BgRatio=167/8149;qvalue=2.80412733074622e-08	proteomics	female	HUMAN	OverRepresentation	KEGG	WGCNA		MEblue
hsa04022	cGMP-PKG signaling pathway	27		2.6329451390436902e-09	4.19722430988729e-08	107/108/291/292/293/476/477/478/481/488/490/491/492/493/2977/2983/3708/5581/6546/6543/5138/23236/5530/5532/7416/7417/7419	GeneRatio=27/355;BgRatio=167/8149;qvalue=2.80412733074622e-08	proteomics	male	HUMAN	OverRepresentation	KEGG	WGCNA		MEblue
hsa04022	cGMP-PKG signaling pathway	23		0.0008063192825622	0.0052324974719466	10000/23236/2767/2770/2771/2773/2983/3708/477/481/482/488/492/5138/5532/5534/5594/5595/6543/6546/7417/7419/801	GeneRatio=23/548;BgRatio=167/8113;qvalue=0.0032866765828966	proteomics	male	HUMAN	OverRepresentation	KEGG	DCLOC
hsa04020	Calcium signaling pathway	53	1.87383075930778	0.0003179708928765	0.0090098496415182	Q08462/P05129/Q05586/P16298/Q9UPR5/P23677/Q9UQM7/Q08209/Q16620/P20020/P05771/P19174/Q13554/Q16566/P32418/Q08828/P16615/P23634/Q14289/Q16720	enrichmentScore=0.504672873669132;qvalues=0.0076259522207479;rank=429;leading_edge=tags=38%, list=18%, signal=32%	proteomics	male	HUMAN	GSEA	KEGG	DEG
hsa04020	Calcium signaling pathway	32		1.19339189920018e-08	1.47004183946932e-07	107/108/291/292/293/488/490/491/492/493/3706/3708/5567/57118/815/816/817/5582/90550/6546/6543/2902/4915/5153/5159/23236/5530/5532/6262/7416/7417/7419	GeneRatio=32/355;BgRatio=240/8149;qvalue=9.8212156297814e-08	proteomics	female	HUMAN	OverRepresentation	KEGG	WGCNA		MEblue
hsa04020	Calcium signaling pathway	32		1.19339189920018e-08	1.47004183946932e-07	107/108/291/292/293/488/490/491/492/493/3706/3708/5567/57118/815/816/817/5582/90550/6546/6543/2902/4915/5153/5159/23236/5530/5532/6262/7416/7417/7419	GeneRatio=32/355;BgRatio=240/8149;qvalue=9.8212156297814e-08	proteomics	male	HUMAN	OverRepresentation	KEGG	WGCNA		MEblue
hsa04012	ErbB signaling pathway	17		0.0001341614075009	0.0017105579456377	673/1399/1956/5747/2885/818/5578/5579/5594/5604/5605/2475/5295/5058/5063/5335/4893	GeneRatio=17/604;BgRatio=85/8149;qvalue=0.0012474657188689	proteomics	female	HUMAN	OverRepresentation	KEGG	WGCNA		MEgrey
hsa04012	ErbB signaling pathway	17		0.0001341614075009	0.0017105579456377	673/1399/1956/5747/2885/818/5578/5579/5594/5604/5605/2475/5295/5058/5063/5335/4893	GeneRatio=17/604;BgRatio=85/8149;qvalue=0.0012474657188689	proteomics	male	HUMAN	OverRepresentation	KEGG	WGCNA		MEgrey
hsa03320	PPAR signaling pathway	57	-1.75196965998666	0.0003713458412746	0.0021816568174883	5467/23205/6258/440503/6319/5106/729359/6256/1962/33/2171/5465/1622/10998/1374/5360/10062/1375/9415/123/51129/8309/51703/5346/5105	enrichmentScore=-0.560623558003734;qvalues=0.0013890568122866;leading_edge=tags=44%, list=18%, signal=36%	rnaseq	male	HUMAN	GSEA	KEGG	DEG
hsa03250	Viral life cycle - HIV-1	57	-1.66574374748136	0.0016490323405263	0.0073786007109341	920/29082/8850/4599/25939/80237/85363/4600/7852/60489/200316/27350/684	enrichmentScore=-0.533031597386558;qvalues=0.0046979412621209;leading_edge=tags=23%, list=13%, signal=20%	rnaseq	male	HUMAN	GSEA	KEGG	DEG
hsa03050	Proteasome	25		5.49202896300597e-17	1.68056086267983e-14	5706/5700/5702/5701/5705/5682/5683/5684/5685/5686/5687/5688/5689/5690/5692/5694/5717/5718/5719/10213/5707/5710/9861/5713/5714	GeneRatio=25/604;BgRatio=46/8149;qvalue=1.22558962121818e-14	proteomics	female	HUMAN	OverRepresentation	KEGG	WGCNA		MEgrey
hsa03050	Proteasome	25		5.49202896300597e-17	1.68056086267983e-14	5706/5700/5702/5701/5705/5682/5683/5684/5685/5686/5687/5688/5689/5690/5692/5694/5717/5718/5719/10213/5707/5710/9861/5713/5714	GeneRatio=25/604;BgRatio=46/8149;qvalue=1.22558962121818e-14	proteomics	male	HUMAN	OverRepresentation	KEGG	WGCNA		MEgrey
hsa03050	Proteasome	13		6.77541875831744e-06	0.0001377668480857	5686/5689/5692/5693/5694/5700/5701/5702/5704/5708/5709/5719/9861	GeneRatio=13/548;BgRatio=46/8113;qvalue=8.65351729132473e-05	proteomics	male	HUMAN	OverRepresentation	KEGG	DCLOC
hsa03050	Proteasome	17		1.91976338575349e-08	5.28807550803008e-07	10213/5682/5685/5686/5687/5689/5690/5692/5694/5701/5702/5709/5710/5714/5717/5718/5721	GeneRatio=17/623;BgRatio=46/8113;qvalue=4.18857465982581e-07	proteomics	female	HUMAN	OverRepresentation	KEGG	DCLOC
hsa03010	Ribosome	49	-2.34911800830787	4.69803406763303e-08	1.15101834657009e-05	P62263/P46782/P62750/P32969/P62249/P62701/P60866/P39023/P62280/P30050/P62899/P62917/P36578/P18621/P39019/P62244/P61247/Q02878/P62269/Q07020/P62081/P62906/P27635/P46777/P26373/P62424/P46781/P46778/P35268/P62277/Q02543/P61353/P08708/P62241/P18124/P61313	enrichmentScore=-0.686320536744809;qvalues=9.74223906656534e-06;rank=560;leading_edge=tags=73%, list=24%, signal=57%	proteomics	male	HUMAN	GSEA	KEGG	DEG
hsa03010	Ribosome	37		1.7278307922839002e-10	1.76238740812958e-08	6134/4736/6135/6136/6137/6138/6139/6141/6142/6146/9349/6147/6152/6155/6122/6124/6125/6128/6129/6132/6133/6175/6205/6206/6207/6210/6217/6223/6187/6224/6189/6191/6193/6201/6202/3921/51116	GeneRatio=37/604;BgRatio=158/8149;qvalue=1.28526360689188e-08	proteomics	female	HUMAN	OverRepresentation	KEGG	WGCNA		MEgrey
hsa03010	Ribosome	37		1.7278307922839002e-10	1.76238740812958e-08	6134/4736/6135/6136/6137/6138/6139/6141/6142/6146/9349/6147/6152/6155/6122/6124/6125/6128/6129/6132/6133/6175/6205/6206/6207/6210/6217/6223/6187/6224/6189/6191/6193/6201/6202/3921/51116	GeneRatio=37/604;BgRatio=158/8149;qvalue=1.28526360689188e-08	proteomics	male	HUMAN	OverRepresentation	KEGG	WGCNA		MEgrey
hsa03010	Ribosome	134	2.46814083792576	1e-10	3.32e-08	6231/200916/6154/6160/51187/6164/6165/6192/6125/6227/6133/6152/64968/100529239/9045/6129/9553/65008/6124/6183/51373/6189/6128/6208/29093/6136/4736/6144/64965/6168/51318/6229/11222/6204/6146/6170/51023/6206/9349/6222/6155/64928/6139/63931/6161/6205/6191/64960/6210/6138/54460/51263/63875/6169/6202/64983/25873/6233/11224/51121/6201/29088/6166/6130/6230/51081/7311/64979/6207/51116/6173/6156/6167/6159…	enrichmentScore=0.546625415854143;qvalues=2.35789473684211e-08;leading_edge=tags=69%, list=33%, signal=46%	rnaseq	female	HUMAN	GSEA	KEGG	DEG
hsa01240	Biosynthesis of cofactors	28		6.20274411586483e-06	0.0001355742642467	219/224/586/4522/80347/51004/7389/80308/8836/6472/2937/204/50808/27430/4351/133686/4830/4831/1728/8566/55163/79717/158/1503/51109/6697/124454/7360	GeneRatio=28/604;BgRatio=153/8149;qvalue=9.88708084634093e-05	proteomics	female	HUMAN	OverRepresentation	KEGG	WGCNA		MEgrey
hsa01240	Biosynthesis of cofactors	28		6.20274411586483e-06	0.0001355742642467	219/224/586/4522/80347/51004/7389/80308/8836/6472/2937/204/50808/27430/4351/133686/4830/4831/1728/8566/55163/79717/158/1503/51109/6697/124454/7360	GeneRatio=28/604;BgRatio=153/8149;qvalue=9.88708084634093e-05	proteomics	male	HUMAN	OverRepresentation	KEGG	WGCNA		MEgrey
hsa01240	Biosynthesis of cofactors	24		0.0006989721444382	0.0058830155490218	10327/158/1728/203/204/205/210/217/27430/29968/4144/4522/4832/51109/51727/5315/5498/586/6697/7360/7389/79717/80308/80347	GeneRatio=24/623;BgRatio=155/8113;qvalue=0.0046598142962549	proteomics	female	HUMAN	OverRepresentation	KEGG	DCLOC
hsa01230	Biosynthesis of amino acids	11		0.0003666360499107	0.0018746862174681	2806/50/226/230/1431/2752/3419/3420/3421/3418/5091	GeneRatio=11/355;BgRatio=75/8149;qvalue=0.0012524607861896	proteomics	female	HUMAN	OverRepresentation	KEGG	WGCNA		MEblue
hsa01230	Biosynthesis of amino acids	11		0.0003666360499107	0.0018746862174681	2806/50/226/230/1431/2752/3419/3420/3421/3418/5091	GeneRatio=11/355;BgRatio=75/8149;qvalue=0.0012524607861896	proteomics	male	HUMAN	OverRepresentation	KEGG	WGCNA		MEblue
hsa01230	Biosynthesis of amino acids	12		4.05210936084796e-05	0.0014182382762967	2023/2597/3417/4144/5211/5631/113675/26227/29968/6888/7086/7167	GeneRatio=12/329;BgRatio=75/8149;qvalue=0.0011676473026654	proteomics	female	HUMAN	OverRepresentation	KEGG	WGCNA		MEturquoise
hsa01230	Biosynthesis of amino acids	12		4.05210936084796e-05	0.0014182382762967	2023/2597/3417/4144/5211/5631/113675/26227/29968/6888/7086/7167	GeneRatio=12/329;BgRatio=75/8149;qvalue=0.0011676473026654	proteomics	male	HUMAN	OverRepresentation	KEGG	WGCNA		MEturquoise
hsa01230	Biosynthesis of amino acids	17		3.94525021753725e-05	0.0004269324342549	2026/27430/2752/29968/3417/3418/3419/3420/4144/445/48/5214/5315/5631/586/7086/95	GeneRatio=17/623;BgRatio=75/8113;qvalue=0.0003381643043603	proteomics	female	HUMAN	OverRepresentation	KEGG	DCLOC
hsa01212	Fatty acid metabolism	14		5.0396917282563e-05	0.0009071445110861	34/35/23205/36/51/8310/2181/1376/3295/3033/51102/5538/9524/10449	GeneRatio=14/604;BgRatio=57/8149;qvalue=0.0006615570565884	proteomics	female	HUMAN	OverRepresentation	KEGG	WGCNA		MEgrey
hsa01212	Fatty acid metabolism	14		5.0396917282563e-05	0.0009071445110861	34/35/23205/36/51/8310/2181/1376/3295/3033/51102/5538/9524/10449	GeneRatio=14/604;BgRatio=57/8149;qvalue=0.0006615570565884	proteomics	male	HUMAN	OverRepresentation	KEGG	WGCNA		MEgrey
hsa01212	Fatty acid metabolism	16		3.561486951124e-06	5.13871688662176e-05	10449/1374/1892/2194/23305/30/3033/31/3295/34/37/39/51/51495/8310/9524	GeneRatio=16/623;BgRatio=57/8113;qvalue=4.07027080128457e-05	proteomics	female	HUMAN	OverRepresentation	KEGG	DCLOC
hsa01210	2-Oxocarboxylic acid metabolism	7		8.98267982185542e-06	5.79596721838766e-05	2806/50/1431/3419/3420/3421/3418	GeneRatio=7/355;BgRatio=19/8149;qvalue=3.87223290566198e-05	proteomics	female	HUMAN	OverRepresentation	KEGG	WGCNA		MEblue
hsa01210	2-Oxocarboxylic acid metabolism	7		8.98267982185542e-06	5.79596721838766e-05	2806/50/1431/3419/3420/3421/3418	GeneRatio=7/355;BgRatio=19/8149;qvalue=3.87223290566198e-05	proteomics	male	HUMAN	OverRepresentation	KEGG	WGCNA		MEblue
hsa01210	2-Oxocarboxylic acid metabolism	7		0.0003384536331418	0.003258762864151	3417/3418/3419/3420/48/586/95	GeneRatio=7/623;BgRatio=19/8113;qvalue=0.0025811983082384	proteomics	female	HUMAN	OverRepresentation	KEGG	DCLOC
hsa01200	Carbon metabolism	29		4.990088290458141e-15	1.6903924083927e-13	2806/50/226/230/1431/2746/1738/2271/3098/3419/3420/3421/3418/4200/10873/4191/4967/1743/1737/5160/5162/55753/5095/5096/5091/6389/6390/8803/38	GeneRatio=29/355;BgRatio=115/8149;qvalue=1.12933577099842e-13	proteomics	female	HUMAN	OverRepresentation	KEGG	WGCNA		MEblue
hsa01200	Carbon metabolism	29		4.990088290458141e-15	1.6903924083927e-13	2806/50/226/230/1431/2746/1738/2271/3098/3419/3420/3421/3418/4200/10873/4191/4967/1743/1737/5160/5162/55753/5095/5096/5091/6389/6390/8803/38	GeneRatio=29/355;BgRatio=115/8149;qvalue=1.12933577099842e-13	proteomics	male	HUMAN	OverRepresentation	KEGG	WGCNA		MEblue
hsa01200	Carbon metabolism	21		9.184767360828e-05	0.0012542193219018	2805/35/48/51/8310/84532/128/847/2026/2821/6472/26275/5315/4199/4329/4594/5213/5214/5223/5230/283871	GeneRatio=21/604;BgRatio=115/8149;qvalue=0.0009146697497185	proteomics	female	HUMAN	OverRepresentation	KEGG	WGCNA		MEgrey
hsa01200	Carbon metabolism	21		9.184767360828e-05	0.0012542193219018	2805/35/48/51/8310/84532/128/847/2026/2821/6472/26275/5315/4199/4329/4594/5213/5214/5223/5230/283871	GeneRatio=21/604;BgRatio=115/8149;qvalue=0.0009146697497185	proteomics	male	HUMAN	OverRepresentation	KEGG	WGCNA		MEgrey
hsa01200	Carbon metabolism	16		1.36439624081416e-05	0.0006367182457132	2023/2098/2597/2539/3417/5211/5631/113675/26227/29968/8801/6888/39/26007/7086/7167	GeneRatio=16/329;BgRatio=115/8149;qvalue=0.0005242153977864	proteomics	female	HUMAN	OverRepresentation	KEGG	WGCNA		MEturquoise
hsa01200	Carbon metabolism	16		1.36439624081416e-05	0.0006367182457132	2023/2098/2597/2539/3417/5211/5631/113675/26227/29968/8801/6888/39/26007/7086/7167	GeneRatio=16/329;BgRatio=115/8149;qvalue=0.0005242153977864	proteomics	male	HUMAN	OverRepresentation	KEGG	WGCNA		MEturquoise
hsa01200	Carbon metabolism	26		3.0637658039182e-08	9.34448570195052e-07	10873/128/1431/2023/25796/2597/26007/2821/3419/38/4199/4200/4594/48/50/5096/5160/5162/5223/5226/5315/6392/6472/7167/8310/8801	GeneRatio=26/548;BgRatio=115/8113;qvalue=5.86953027698014e-07	proteomics	male	HUMAN	OverRepresentation	KEGG	DCLOC
hsa01200	Carbon metabolism	29		6.1547961239342e-09	1.86490322555206e-07	128/1743/1892/2026/2539/25796/26007/2746/29968/3417/3418/3419/3420/39/4190/4191/48/5095/51/5214/5315/5631/6389/6390/7086/8310/84532/847/8801	GeneRatio=29/623;BgRatio=115/8113;qvalue=1.47715106974421e-07	proteomics	female	HUMAN	OverRepresentation	KEGG	DCLOC
hsa01040	Biosynthesis of unsaturated fatty acids	8		0.0006904301332914	0.0058830155490218	11332/30/3295/51/51495/641371/8310/9524	GeneRatio=8/623;BgRatio=27/8113;qvalue=0.0046598142962549	proteomics	female	HUMAN	OverRepresentation	KEGG	DCLOC
hsa00983	Drug metabolism - other enzymes	17	-2.0047089581282	9.77726501533468e-05	0.003992383214595	P15531/P0CG30/P12268/Q13232/P30085/P30711/P78417/P09211/P21266/P22392/P09488	enrichmentScore=-0.755289637877466;qvalues=0.0033791600140718;rank=380;leading_edge=tags=65%, list=16%, signal=55%	proteomics	male	HUMAN	GSEA	KEGG	DEG
hsa00982	Drug metabolism - cytochrome P450	13	-1.91746034311931	0.0003309740684639	0.0090098496415182	P0CG30/Q9Y2Q3/P30711/P78417/P09211/P21266/P09488	enrichmentScore=-0.76807485882077;qvalues=0.0076259522207479;rank=220;leading_edge=tags=54%, list=9%, signal=49%	proteomics	male	HUMAN	GSEA	KEGG	DEG
hsa00650	Butanoate metabolism	7		0.0001502393217275	0.000848226170587	2571/2572/18/79944/5019/7915/38	GeneRatio=7/355;BgRatio=28/8149;qvalue=0.0005666921784461	proteomics	female	HUMAN	OverRepresentation	KEGG	WGCNA		MEblue
hsa00650	Butanoate metabolism	7		0.0001502393217275	0.000848226170587	2571/2572/18/79944/5019/7915/38	GeneRatio=7/355;BgRatio=28/8149;qvalue=0.0005666921784461	proteomics	male	HUMAN	OverRepresentation	KEGG	WGCNA		MEblue
hsa00640	Propanoate metabolism	11		1.03595956839956e-05	0.0002113357519535	35/51/8310/84532/79611/23417/26275/3945/4329/4594/1629	GeneRatio=11/604;BgRatio=32/8149;qvalue=0.000154121704211	proteomics	female	HUMAN	OverRepresentation	KEGG	WGCNA		MEgrey
hsa00640	Propanoate metabolism	11		1.03595956839956e-05	0.0002113357519535	35/51/8310/84532/79611/23417/26275/3945/4329/4594/1629	GeneRatio=11/604;BgRatio=32/8149;qvalue=0.000154121704211	proteomics	male	HUMAN	OverRepresentation	KEGG	WGCNA		MEgrey
hsa00640	Propanoate metabolism	12		2.04193407874616e-06	3.36525014941962e-05	1629/18/1892/31/3945/5095/51/55862/79611/8310/84532/8801	GeneRatio=12/623;BgRatio=32/8113;qvalue=2.66554467280762e-05	proteomics	female	HUMAN	OverRepresentation	KEGG	DCLOC
hsa00630	Glyoxylate and dicarboxylate metabolism	8		3.01944477375124e-05	0.0001818376741525	50/1431/1738/2752/4191/5095/5096/38	GeneRatio=8/355;BgRatio=30/8149;qvalue=0.0001214840938211	proteomics	female	HUMAN	OverRepresentation	KEGG	WGCNA		MEblue
hsa00630	Glyoxylate and dicarboxylate metabolism	8		3.01944477375124e-05	0.0001818376741525	50/1431/1738/2752/4191/5095/5096/38	GeneRatio=8/355;BgRatio=30/8149;qvalue=0.0001214840938211	proteomics	male	HUMAN	OverRepresentation	KEGG	WGCNA		MEblue
hsa00630	Glyoxylate and dicarboxylate metabolism	8		0.0006378563182365	0.0043232483791587	1431/2752/38/4594/48/50/5096/6472	GeneRatio=8/548;BgRatio=30/8113;qvalue=0.00271555204489	proteomics	male	HUMAN	OverRepresentation	KEGG	DCLOC
hsa00620	Pyruvate metabolism	11		3.89520009019509e-06	2.93222006789686e-05	217/1738/2271/4200/10873/4191/1737/5160/5162/5091/38	GeneRatio=11/355;BgRatio=47/8149;qvalue=1.95898951904548e-05	proteomics	female	HUMAN	OverRepresentation	KEGG	WGCNA		MEblue
hsa00620	Pyruvate metabolism	11		3.89520009019509e-06	2.93222006789686e-05	217/1738/2271/4200/10873/4191/1737/5160/5162/5091/38	GeneRatio=11/355;BgRatio=47/8149;qvalue=1.95898951904548e-05	proteomics	male	HUMAN	OverRepresentation	KEGG	WGCNA		MEblue
hsa00620	Pyruvate metabolism	11		0.0002251872227751	0.0019078361929558	10873/128/224/2739/38/3945/4199/4200/5160/5162/5315	GeneRatio=11/548;BgRatio=47/8113;qvalue=0.0011983647527798	proteomics	male	HUMAN	OverRepresentation	KEGG	DCLOC
hsa00620	Pyruvate metabolism	13		3.48264117620989e-05	0.0003908297319968	10327/128/217/2739/31/39/3945/4190/4191/501/5315/84532/98	GeneRatio=13/623;BgRatio=47/8113;qvalue=0.0003095681045519	proteomics	female	HUMAN	OverRepresentation	KEGG	DCLOC
hsa00480	Glutathione metabolism	12		0.0004044829771483	0.0030841827007562	10314/2686/2729/2876/2879/2946/2950/4257/4259/5226/653689/9446	GeneRatio=12/548;BgRatio=58/8113;qvalue=0.0019372605747631	proteomics	male	HUMAN	OverRepresentation	KEGG	DCLOC
hsa00480	Glutathione metabolism	13		0.0003559094138995	0.0032678955276227	2539/2686/2876/2944/2950/2952/3417/3418/373156/4257/4259/51056/9446	GeneRatio=13/623;BgRatio=58/8113;qvalue=0.0025884321010873	proteomics	female	HUMAN	OverRepresentation	KEGG	DCLOC
hsa00340	Histidine metabolism	7		1.65596216814834e-05	0.0006623848672593	443/501/223/84735/55748/57571/3176	GeneRatio=7/329;BgRatio=22/8149;qvalue=0.0005453469395856	proteomics	female	HUMAN	OverRepresentation	KEGG	WGCNA		MEturquoise
hsa00340	Histidine metabolism	7		1.65596216814834e-05	0.0006623848672593	443/501/223/84735/55748/57571/3176	GeneRatio=7/329;BgRatio=22/8149;qvalue=0.0005453469395856	proteomics	male	HUMAN	OverRepresentation	KEGG	WGCNA		MEturquoise
hsa00280	Valine, leucine and isoleucine degradation	11		4.85883618066329e-06	3.37626821784552e-05	27034/197322/217/549/1738/18/56922/5095/5096/5019/38	GeneRatio=11/355;BgRatio=48/8149;qvalue=2.25565404338485e-05	proteomics	female	HUMAN	OverRepresentation	KEGG	WGCNA		MEblue
hsa00280	Valine, leucine and isoleucine degradation	11		4.85883618066329e-06	3.37626821784552e-05	27034/197322/217/549/1738/18/56922/5095/5096/5019/38	GeneRatio=11/355;BgRatio=48/8149;qvalue=2.25565404338485e-05	proteomics	male	HUMAN	OverRepresentation	KEGG	WGCNA		MEblue
hsa00280	Valine, leucine and isoleucine degradation	16		1.63886768832756e-07	7.16419303754618e-06	34/35/36/219/224/586/3028/3033/26275/3157/3712/64087/4329/4594/1629/10449	GeneRatio=16/604;BgRatio=48/8149;qvalue=5.22466090113447e-06	proteomics	female	HUMAN	OverRepresentation	KEGG	WGCNA		MEgrey
hsa00280	Valine, leucine and isoleucine degradation	16		1.63886768832756e-07	7.16419303754618e-06	34/35/36/219/224/586/3028/3033/26275/3157/3712/64087/4329/4594/1629/10449	GeneRatio=16/604;BgRatio=48/8149;qvalue=5.22466090113447e-06	proteomics	male	HUMAN	OverRepresentation	KEGG	WGCNA		MEgrey
hsa00280	Valine, leucine and isoleucine degradation	12		5.88005171169444e-05	0.0006897752969487	1629/224/27034/30/3028/3030/3032/36/3712/38/4594/5096	GeneRatio=12/548;BgRatio=48/8113;qvalue=0.0004332669682301	proteomics	male	HUMAN	OverRepresentation	KEGG	DCLOC
hsa00280	Valine, leucine and isoleucine degradation	16		2.66698498423004e-07	6.21612654016694e-06	10449/1629/18/1892/217/27034/30/3028/3033/34/39/501/5095/549/586/64087	GeneRatio=16/623;BgRatio=48/8113;qvalue=4.92366458627084e-06	proteomics	female	HUMAN	OverRepresentation	KEGG	DCLOC
hsa00270	Cysteine and methionine metabolism	11		4.39349817575442e-06	0.000410059829737	58478/2729/883/4144/4507/191/113675/26227/29968/4357/7263	GeneRatio=11/329;BgRatio=51/8149;qvalue=0.0003376056492948	proteomics	female	HUMAN	OverRepresentation	KEGG	WGCNA		MEturquoise
hsa00270	Cysteine and methionine metabolism	11		4.39349817575442e-06	0.000410059829737	58478/2729/883/4144/4507/191/113675/26227/29968/4357/7263	GeneRatio=11/329;BgRatio=51/8149;qvalue=0.0003376056492948	proteomics	male	HUMAN	OverRepresentation	KEGG	WGCNA		MEturquoise
hsa00270	Cysteine and methionine metabolism	11		0.0011781975119544	0.0091536883621076	10768/27430/29968/3945/4144/4190/4191/4357/4507/586/883	GeneRatio=11/623;BgRatio=50/8113;qvalue=0.007250446227412	proteomics	female	HUMAN	OverRepresentation	KEGG	DCLOC
hsa00250	Alanine, aspartate and glutamate metabolism	9		2.14878821596736e-05	0.0001323458196652	2806/2571/2572/2746/18/2752/2744/339983/7915	GeneRatio=9/355;BgRatio=37/8149;qvalue=8.84190366378912e-05	proteomics	female	HUMAN	OverRepresentation	KEGG	WGCNA		MEblue
hsa00250	Alanine, aspartate and glutamate metabolism	9		2.14878821596736e-05	0.0001323458196652	2806/2571/2572/2746/18/2752/2744/339983/7915	GeneRatio=9/355;BgRatio=37/8149;qvalue=8.84190366378912e-05	proteomics	male	HUMAN	OverRepresentation	KEGG	WGCNA		MEblue
hsa00250	Alanine, aspartate and glutamate metabolism	10		0.0003441597744317	0.003258762864151	158/18/2346/2571/2746/2752/445/7915/80150/8659	GeneRatio=10/623;BgRatio=37/8113;qvalue=0.0025811983082384	proteomics	female	HUMAN	OverRepresentation	KEGG	DCLOC
hsa00190	Oxidative phosphorylation	81	2.18358529361855	6.14813859858893e-08	1.50629395665429e-05	Q9UI09/Q15904/O95182/P09669/P99999/O00483/P12074/O75251/P51970/Q93050/O95298/O14521/Q8N8Y2/O43676/P21283/P61421/Q86Y39/O43181/P00403/O43920/P13073/Q7KZN9/P56556/O14949/Q16864/P47985/O14548/O43674/P19404/Q16718/P17568/P00395/O95299/Q9P0J0/P21912/Q9NX14/P22695/P00156/Q9H008/P03905/Q9Y5K8/P36542/P14406/P31040/P14854/P56385/P10606/P24539	enrichmentScore=0.535785571081799;qvalues=1.21668427003655e-05;rank=797;leading_edge=tags=59%, list=34%, signal=41%	proteomics	female	HUMAN	GSEA	KEGG	DEG
hsa00190	Oxidative phosphorylation	32		9.97528480923046e-16	4.50550363883576e-14	515/498/506/509/4512/1355/4513/4514/1537/4519/4704/51079/4710/4720/4723/4535/4536/4538/4540/7384/7385/6389/6390/9114/245972/537/523/526/528/51382/51606/535	GeneRatio=32/355;BgRatio=134/8149;qvalue=3.01008594243445e-14	proteomics	female	HUMAN	OverRepresentation	KEGG	WGCNA		MEblue
hsa00190	Oxidative phosphorylation	32		9.97528480923046e-16	4.50550363883576e-14	515/498/506/509/4512/1355/4513/4514/1537/4519/4704/51079/4710/4720/4723/4535/4536/4538/4540/7384/7385/6389/6390/9114/245972/537/523/526/528/51382/51606/535	GeneRatio=32/355;BgRatio=134/8149;qvalue=3.01008594243445e-14	proteomics	male	HUMAN	OverRepresentation	KEGG	WGCNA		MEblue
hsa00190	Oxidative phosphorylation	36		1.56954593749618e-51	1.4596777218714498e-49	10476/521/10632/513/539/1327/9377/1329/1345/9167/1340/6392/4695/4697/4698/4701/4702/4705/126328/55967/4709/4711/4713/4715/4716/54539/4718/4724/4725/4726/374291/4728/4729/7381/27089/7386	GeneRatio=36/58;BgRatio=134/8149;qvalue=1.23911521381278e-49	proteomics	female	HUMAN	OverRepresentation	KEGG	WGCNA		MEyellow
hsa00190	Oxidative phosphorylation	36		1.56954593749618e-51	1.4596777218714498e-49	10476/521/10632/513/539/1327/9377/1329/1345/9167/1340/6392/4695/4697/4698/4701/4702/4705/126328/55967/4709/4711/4713/4715/4716/54539/4718/4724/4725/4726/374291/4728/4729/7381/27089/7386	GeneRatio=36/58;BgRatio=134/8149;qvalue=1.23911521381278e-49	proteomics	male	HUMAN	OverRepresentation	KEGG	WGCNA		MEyellow
hsa00190	Oxidative phosphorylation	29		1.39575644006402e-08	4.73006349132805e-07	10476/10632/1327/1345/1537/374291/4512/4514/4538/4697/4701/4704/4711/4716/4719/4720/4724/4725/4726/51382/515/51606/521/523/55967/6392/64077/7386/9114	GeneRatio=29/548;BgRatio=134/8113;qvalue=2.97108388411288e-07	proteomics	male	HUMAN	OverRepresentation	KEGG	DCLOC
hsa00190	Oxidative phosphorylation	40		1.8085138296699e-14	9.13299483983301e-13	10476/1327/1329/1337/1347/27068/374291/4513/4519/4535/4538/4697/4700/4702/4704/4713/4718/4720/4722/4723/4724/4725/4728/506/509/51606/521/523/526/528/529/535/537/5464/55967/6389/6390/7381/7384/7386	GeneRatio=40/623;BgRatio=134/8113;qvalue=7.23405531867961e-13	proteomics	female	HUMAN	OverRepresentation	KEGG	DCLOC
hsa00190	Oxidative phosphorylation	108	2.36832892139837	1.05422002630952e-08	1.75000524367381e-06	1350/245973/7381/4697/51382/54205/4712/9296/4709/4700/4707/4698/534/4724/509/4711/506/9377/4701/4702/10063/7388/5464/4725/523/528/1337/4706/526/539/51606/514/9167/4714/10476/6389/29796/527/1327/4718/7385/1349/498/1345/1347/4719/1340/4715/27068/522/7386/6391/4726/27089/518/515/6390/4716/529/9114/4729/4722/126328/537/521	enrichmentScore=0.540362613611712;qvalues=1.24286992575438e-06;leading_edge=tags=60%, list=23%, signal=47%	rnaseq	female	HUMAN	GSEA	KEGG	DEG
hsa00190	Oxidative phosphorylation	108	1.99565635609405	5.89820675721693e-07	1.07806112395798e-05	526/528/245973/523/51382/4711/529/534/9167/1350/4718/51606/4698/537/9114/527/518/535/1349/4707/4706/506/4704/539/4729/4709/4726/6389/4719/533/498/7386/6390/4712/4701/7385/10632/5464/9377/9296/4702/54205/4720/4724/515/1347/509/7381/1353/4697/1345/1355/7388	enrichmentScore=0.429882028549379;qvalues=6.86399499816473e-06;leading_edge=tags=49%, list=26%, signal=37%	rnaseq	male	HUMAN	GSEA	KEGG	DEG
hsa00071	Fatty acid degradation	15		2.02491681682187e-07	7.74530682434365e-06	34/35/23205/36/51/8310/2181/128/219/224/1376/10455/2639/3033/10449	GeneRatio=15/604;BgRatio=43/8149;qvalue=5.64845217323995e-06	proteomics	female	HUMAN	OverRepresentation	KEGG	WGCNA		MEgrey
hsa00071	Fatty acid degradation	15		2.02491681682187e-07	7.74530682434365e-06	34/35/23205/36/51/8310/2181/128/219/224/1376/10455/2639/3033/10449	GeneRatio=15/604;BgRatio=43/8149;qvalue=5.64845217323995e-06	proteomics	male	HUMAN	OverRepresentation	KEGG	WGCNA		MEgrey
hsa00071	Fatty acid degradation	11		9.5218183027981e-05	0.0009075483069854	128/224/23205/2639/30/3030/3032/36/37/38/8310	GeneRatio=11/548;BgRatio=43/8113;qvalue=0.0005700562273385	proteomics	male	HUMAN	OverRepresentation	KEGG	DCLOC
hsa00071	Fatty acid degradation	15		3.21329729811947e-07	6.95449343807285e-06	10449/128/1374/1892/217/23305/2639/30/3033/34/37/39/501/51/8310	GeneRatio=15/623;BgRatio=43/8113;qvalue=5.50850965391909e-06	proteomics	female	HUMAN	OverRepresentation	KEGG	DCLOC
hsa00020	Citrate cycle (TCA cycle)	19		3.05915445736813e-19	6.26583790564006e-17	50/1431/1738/2271/3419/3420/3421/3418/4191/4967/1743/1737/5160/5162/55753/5091/6389/6390/8803	GeneRatio=19/355;BgRatio=30/8149;qvalue=4.18614923196773e-17	proteomics	female	HUMAN	OverRepresentation	KEGG	WGCNA		MEblue
hsa00020	Citrate cycle (TCA cycle)	19		3.05915445736813e-19	6.26583790564006e-17	50/1431/1738/2271/3419/3420/3421/3418/4191/4967/1743/1737/5160/5162/55753/5091/6389/6390/8803	GeneRatio=19/355;BgRatio=30/8149;qvalue=4.18614923196773e-17	proteomics	male	HUMAN	OverRepresentation	KEGG	WGCNA		MEblue
hsa00020	Citrate cycle (TCA cycle)	3		0.0012120634016661	0.0080515640253539	6392/4190/8802	GeneRatio=3/58;BgRatio=30/8149;qvalue=0.0068349439943581	proteomics	female	HUMAN	OverRepresentation	KEGG	WGCNA		MEyellow
hsa00020	Citrate cycle (TCA cycle)	3		0.0012120634016661	0.0080515640253539	6392/4190/8802	GeneRatio=3/58;BgRatio=30/8149;qvalue=0.0068349439943581	proteomics	male	HUMAN	OverRepresentation	KEGG	WGCNA		MEyellow
hsa00020	Citrate cycle (TCA cycle)	8		0.0006378563182365	0.0043232483791587	1431/3419/48/50/5160/5162/6392/8801	GeneRatio=8/548;BgRatio=30/8113;qvalue=0.00271555204489	proteomics	male	HUMAN	OverRepresentation	KEGG	DCLOC
hsa00020	Citrate cycle (TCA cycle)	11		7.08744768091004e-06	9.33694194485105e-05	1743/3417/3418/3419/3420/4190/4191/48/6389/6390/8801	GeneRatio=11/623;BgRatio=30/8113;qvalue=7.39559758008004e-05	proteomics	female	HUMAN	OverRepresentation	KEGG	DCLOC
hsa00010	Glycolysis / Gluconeogenesis	14		0.0003211478935812	0.0037796636706104	84532/128/219/224/2026/2821/5315/3945/5213/5214/5223/5230/5236/55276	GeneRatio=14/604;BgRatio=67/8149;qvalue=0.0027564110704142	proteomics	female	HUMAN	OverRepresentation	KEGG	WGCNA		MEgrey
hsa00010	Glycolysis / Gluconeogenesis	14		0.0003211478935812	0.0037796636706104	84532/128/219/224/2026/2821/5315/3945/5213/5214/5223/5230/5236/55276	GeneRatio=14/604;BgRatio=67/8149;qvalue=0.0027564110704142	proteomics	male	HUMAN	OverRepresentation	KEGG	WGCNA		MEgrey
hsa00010	Glycolysis / Gluconeogenesis	13		0.0004547894072864	0.0033831894932284	128/2023/224/2597/2821/3945/5160/5162/5223/5236/5315/55276/7167	GeneRatio=13/548;BgRatio=67/8113;qvalue=0.0021250750224937	proteomics	male	HUMAN	OverRepresentation	KEGG	DCLOC
GO:2001279	regulation of unsaturated fatty acid biosynthetic process	3		0.0003832912808893	0.0023197021121067	CD74/FABP5/IL1B	GeneRatio=3/183;BgRatio=15/18723;qvalue=0.0015569704046172	rnaseq		HUMAN	OverRepresentation	GO	WGCNA	BP	MEmidnightblue
GO:2001259	positive regulation of cation channel activity	9		2.22482611999719e-05	0.0016758632099234	KCNIP2/KCNC1/STAC2/PINK1/CACNB2/CACNG2/CACNB3/KCNJ11/HTT	GeneRatio=9/384;BgRatio=75/18723;qvalue=0.0014895714658977	rnaseq		HUMAN	OverRepresentation	GO	WGCNA	BP	MEpurple
GO:2001257	regulation of cation channel activity	15		0.0005746719719766	0.0051943727717241	CACNB4/GNB5/RASGRF2/NIPSNAP2/ACTN2/HTT/CACNA2D1/FGF12/VAMP2/DLG4/ANK2/PDE4D/CAMK2D/HOMER1/EHD3	GeneRatio=15/575;BgRatio=184/18723;qvalue=0.0040366560531513	proteomics		HUMAN	OverRepresentation	GO	WGCNA	BP	MEblue
GO:2001257	regulation of cation channel activity	14		2.76725678447434e-05	0.0019918099388694	CAPN1/KCNIP2/KCNS1/KCNC1/DLG4/STAC2/PINK1/CACNB2/CACNG2/CACNB3/CNIH2/KCNJ11/DAPK1/HTT	GeneRatio=14/384;BgRatio=184/18723;qvalue=0.001770397030535	rnaseq		HUMAN	OverRepresentation	GO	WGCNA	BP	MEpurple
GO:2001257	regulation of cation channel activity	21		0.0008292913683819	0.0093202724102744	CDK5/STOM/FGF12/NIPSNAP2/HTT/EHD3/HPCA/APP/KIF5B/MINK1/PDE4D/RASGRF1/RASGRF2/S100A1/SRI/VAMP2/CACNB4/CAMK2D/CAPN1/GSTO1/HOMER1	GeneRatio=21/998;BgRatio=184/18723;qvalue=0.0072913728864782	proteomics	female	HUMAN	OverRepresentation	GO	DCLOC	BP
GO:2001252	positive regulation of chromosome organization	13		0.0003229146961521	0.0045875841393857	HNRNPA1/XRCC5/TCP1/HNRNPA2B1/SFPQ/MAPK1/CCT6A/CCT5/CCT3/CCT8/CCT2/HNRNPD/CCT7	GeneRatio=13/982;BgRatio=82/18723;qvalue=0.0037091617998455	proteomics		HUMAN	OverRepresentation	GO	WGCNA	BP	MEgrey
GO:2001252	positive regulation of chromosome organization	36		6.87193778798595e-05	0.0021725090631257	XRCC5/ATRX/MAPK1/NBN/SSBP1/TNKS2/RAD50/MACROH2A1/CCT4/TCP1/MAD2L1BP/DKC1/ZNF304/SLX1A/TERF2/SLF1/PKIB/CCT7/SETDB2/HNRNPD/NAF1/CCT6A/CCT5/CCT8/NSMCE2/CCT3/GNL3/RAD21/CCT2/CDT1/CTNNB1/FEN1/LIG4/DHX36/ATR/NEK2	GeneRatio=36/4528;BgRatio=82/18723;qvalue=0.0019163581787602	rnaseq		HUMAN	OverRepresentation	GO	WGCNA	BP	MEturquoise
GO:2001242	regulation of intrinsic apoptotic signaling pathway	13		0.0005573711305858	0.0074797215113445	SLC9A3R1/SEPTIN4/SOD1/HSPB1/ENO1/PARP1/UBB/CD44/PPIA/NONO/PARK7/UBQLN1/FIS1	GeneRatio=13/509;BgRatio=164/18723;qvalue=0.0057221340693294	proteomics		HUMAN	OverRepresentation	GO	WGCNA	BP	MEturquoise
GO:2001242	regulation of intrinsic apoptotic signaling pathway	11		0.0001841200315316	0.003631495119979	PLAUR/CD44/YBX3/HSPB1/SOD2/CLU/MCL1/S100A9/NUPR1/P4HB/RACK1	GeneRatio=11/335;BgRatio=164/18723;qvalue=0.0027617301158864	rnaseq		HUMAN	OverRepresentation	GO	WGCNA	BP	MEtan
GO:2001242	regulation of intrinsic apoptotic signaling pathway	22		8.10622468768736e-06	0.0002762358644493	RACK1/HYOU1/PARK7/CYLD/DDX3X/ENO1/GPX1/HNRNPK/DNAJA1/OPA1/P4HB/FIS1/SEPTIN4/PPIA/RPS7/SOD1/SRC/UBB/VDAC2/ARMC10/PRKRA/SLC9A3R1	GeneRatio=22/874;BgRatio=164/18723;qvalue=0.0002076474694069	proteomics	male	HUMAN	OverRepresentation	GO	DCLOC	BP
GO:2001242	regulation of intrinsic apoptotic signaling pathway	22		6.11966828277174e-05	0.0011454472046005	TRAP1/RACK1/HYOU1/DDX3X/EIF5A/GPX1/HNRNPK/DNAJA1/NDUFS3/NONO/FIS1/SEPTIN4/PPIA/CCAR2/RPL11/RPS3/SFPQ/TPT1/VDAC2/PRKRA/ARHGEF2/CD44	GeneRatio=22/998;BgRatio=164/18723;qvalue=0.0008960985605216	proteomics	female	HUMAN	OverRepresentation	GO	DCLOC	BP
GO:2001237	negative regulation of extrinsic apoptotic signaling pathway	80	-1.84870792070108	2.20015989695474e-05	0.0003559920689607	RFFL/FYN/PHIP/SERPINE1/UNC5B/SCRT2/TGFBR1/HGF/GPX1/BCL2/CTNNA1/GSTP1/HMGB2/ACVR1/TCF7L2/AKT1/RIPK1/NRP1/LMNA/THBS1/HMOX1/ITGA6/RELA/MCL1/IL1B/CFLAR/ICAM1/BRCA1/IFI6/AR/ITPRIP/TMBIM1/NOL3/EYA1/BMP4/EYA2/HSPA1B/YAP1/TNFAIP3/LGALS3/HSPA1A/GDNF/NOS3/SFRP2	enrichmentScore=-0.550981976102926;qvalues=0.0002555382154595;rank=5796;leading_edge=tags=55%, list=30%, signal=39%	rnaseq	male	HUMAN	GSEA	GO	DEG	BP
GO:2001237	negative regulation of extrinsic apoptotic signaling pathway	10		9.32290127111525e-06	0.000379423006399	FYN/ICAM1/ITGA6/HMOX1/TNFAIP3/LGALS3/TMBIM1/MCL1/ITPRIP/RELA	GeneRatio=10/335;BgRatio=97/18723;qvalue=0.0002885489058397	rnaseq		HUMAN	OverRepresentation	GO	WGCNA	BP	MEtan
GO:2001236	regulation of extrinsic apoptotic signaling pathway	128	-1.90337724693609	4.59835392104435e-07	1.45927872499882e-05	WWOX/GPX1/TNFSF12/BCL2/CTNNA1/GSTP1/HYAL2/HMGB2/PML/ACVR1/TCF7L2/AKT1/RIPK1/NRP1/PTPRC/RBCK1/LMNA/PPP2R1B/STK3/FGFR1/TMC8/THBS1/HMOX1/ITGA6/RELA/AGT/MCL1/IL1B/LTBR/PYCARD/BMPR1B/CFLAR/SRPX/ICAM1/BRCA1/TRAF1/IFI6/AR/TIMP3/G0S2/ITPRIP/INHBA/TMBIM1/NOL3/EYA1/BMP4/CAV1/GPER1/EYA2/HSPA1B/SP100/YAP1/TNFAIP3/LGALS3/HSPA1A/GDNF/TNFSF10/NOS3/SFRP2	enrichmentScore=-0.534572364911954;qvalues=1.04749940731205e-05;rank=4652;leading_edge=tags=46%, list=24%, signal=35%	rnaseq	male	HUMAN	GSEA	GO	DEG	BP
GO:2001236	regulation of extrinsic apoptotic signaling pathway	12		1.79374301751087e-05	0.0006530932910422	FYN/ICAM1/ITGA6/HMOX1/LTBR/TNFAIP3/LGALS3/TMBIM1/PML/MCL1/ITPRIP/RELA	GeneRatio=12/335;BgRatio=151/18723;qvalue=0.0004966735051995	rnaseq		HUMAN	OverRepresentation	GO	WGCNA	BP	MEtan
GO:2001235	positive regulation of apoptotic signaling pathway	108	-1.77473497508682	4.53967052793791e-05	0.0006454422651602	FAS/SFPQ/RPL11/TGFBR1/RPS3/WWOX/BOK/TNFSF12/CTNNA1/HYAL2/PML/PLEKHF1/TRAF7/RIPK1/PTPRC/TP53/INHBB/RBCK1/PPP2R1B/STK3/DDIT3/THBS1/NFATC4/NACC2/AGT/MCL1/TPD52L1/LTBR/PYCARD/BCL2L11/BMPR1B/SEPTIN4/SRPX/IL20RA/SLC9A3R1/TIMP3/G0S2/INHBA/CAV1/GPER1/NKX3-1/ADORA2A/NGFR/NUPR1/MSX1/TNFSF10/S100A8/S100A9	enrichmentScore=-0.510082025886122;qvalues=0.0004633113459596;rank=4998;leading_edge=tags=44%, list=25%, signal=33%	rnaseq	male	HUMAN	GSEA	GO	DEG	BP
GO:2001235	positive regulation of apoptotic signaling pathway	14		0.0003415157898542	0.0082223826968456	HYAL2/CTSH/SLC9A3R1/TNFSF10/PLAGL2/TRAF2/THBS1/TP53/NACC2/INHBB/NKX3-1/RPS7/DDIT3/ADORA2A	GeneRatio=14/718;BgRatio=126/18723;qvalue=0.0068266661493169	rnaseq		HUMAN	OverRepresentation	GO	WGCNA	BP	MEblack
GO:2001234	negative regulation of apoptotic signaling pathway	16		2.97314138550906e-06	0.0001600890072788	FYN/PLAUR/CD44/YBX3/ICAM1/ITGA6/HMOX1/HSPB1/SOD2/TNFAIP3/CLU/LGALS3/TMBIM1/MCL1/ITPRIP/RELA	GeneRatio=16/335;BgRatio=224/18723;qvalue=0.0001217467235993	rnaseq		HUMAN	OverRepresentation	GO	WGCNA	BP	MEtan
GO:2001233	regulation of apoptotic signaling pathway	308	-1.6040160527958	4.01907276634588e-06	8.67877968792884e-05	FAS/SFPQ/RPL11/TGFBR1/HGF/XBP1/CLU/RPS3/SOD2/WWOX/BOK/GPX1/TNFSF12/BCL2/CTNNA1/GSTP1/WNT4/HYAL2/ZNF385A/HMGB2/TPT1/PML/ACVR1/CD74/NFE2L2/TCF7L2/PLEKHF1/AKT1/TRAF7/RIPK1/NRP1/PTPRC/TP53/INHBB/RBCK1/ACAA2/LMNA/PPP2R1B/STK3/FGFR1/TMC8/DDIT3/THBS1/HMOX1/ITGA6/RELA/NFATC4/NACC2/AGT/MCL1/IL1B/TPD52L1/LTBR/PYCARD/BCL2L11/BMPR1B/SEPTIN4/PLAUR/CFLAR/SRPX/ICAM1/BRCA1/TRAF1/IFI6/HSPB1/IL20RA/SLC9A3R1/AR/HDA…	enrichmentScore=-0.426362277981422;qvalues=6.22980135566949e-05;rank=4998;leading_edge=tags=34%, list=25%, signal=26%	rnaseq	male	HUMAN	GSEA	GO	DEG	BP
GO:2001233	regulation of apoptotic signaling pathway	22		0.0003184695657026	0.0048677263449268	SLC9A3R1/SEPTIN4/SOD1/AGT/LMNA/HSPB1/GNAI2/FYN/ENO1/GNAI3/GSTP1/PARP1/UBB/CD44/GCLC/PPIA/PAK2/PEA15/NONO/PARK7/UBQLN1/FIS1	GeneRatio=22/509;BgRatio=356/18723;qvalue=0.0037239063936046	proteomics		HUMAN	OverRepresentation	GO	WGCNA	BP	MEturquoise
GO:2001233	regulation of apoptotic signaling pathway	23		1.25612460745777e-07	9.60432874862214e-06	FYN/PLAUR/FAS/CD44/YBX3/ICAM1/ITGA6/HMOX1/HSPB1/LTBR/SOD2/TNFAIP3/CLU/LGALS3/TMBIM1/PML/MCL1/ITPRIP/S100A9/RELA/NUPR1/P4HB/RACK1	GeneRatio=23/335;BgRatio=356/18723;qvalue=7.30403403325973e-06	rnaseq		HUMAN	OverRepresentation	GO	WGCNA	BP	MEtan
GO:2001233	regulation of apoptotic signaling pathway	29		0.0001194526221818	0.0037770919133906	SP100/HYAL2/FGFR1/NRP1/XBP1/CTSH/SERPINE1/SLC9A3R1/WFS1/TNFSF10/PLAGL2/TRAF2/RAF1/THBS1/TP53/ACKR3/NACC2/WNT4/INHBB/NOS3/MAPK7/NKX3-1/RPS7/DDIT3/PTTG1IP/MUC1/HSPA1B/HSPA1A/ADORA2A	GeneRatio=29/718;BgRatio=356/18723;qvalue=0.0031359456812797	rnaseq		HUMAN	OverRepresentation	GO	WGCNA	BP	MEblack
GO:2001233	regulation of apoptotic signaling pathway	33		0.0001451948529122	0.0023842089323935	RACK1/HYOU1/PARK7/CTNNB1/CYLD/DDX3X/AGT/ENO1/FGA/GCLC/GNAI2/GNAI3/GPX1/PDIA3/GSTP1/HNRNPK/DNAJA1/LMNA/OPA1/P4HB/FIS1/SEPTIN4/PPIA/RPS7/SOD1/SRC/UBB/VDAC2/ARMC10/MADD/PRKRA/PEA15/SLC9A3R1	GeneRatio=33/874;BgRatio=356/18723;qvalue=0.0017922182274767	proteomics	male	HUMAN	OverRepresentation	GO	DCLOC	BP
GO:2001233	regulation of apoptotic signaling pathway	34		0.0007460518299796	0.0085566536764185	TRAP1/RACK1/ACAA2/HYOU1/CSNK2A2/DDX3X/EIF5A/CTTN/FGA/FYN/GNAI2/GPX1/GSTP1/HTT/HNRNPK/DNAJA1/LMNA/NDUFS3/NONO/FIS1/SEPTIN4/PPIA/PPP1CA/CCAR2/RPL11/RPS3/SFPQ/PRDX2/TPT1/VDAC2/PRKRA/PEA15/ARHGEF2/CD44	GeneRatio=34/998;BgRatio=356/18723;qvalue=0.0066939838095767	proteomics	female	HUMAN	OverRepresentation	GO	DCLOC	BP
GO:2001224	positive regulation of neuron migration	4		0.0001847056786963	0.0097558181202327	FBXO31/RAPGEF2/NSMF/ZNF609	GeneRatio=4/391;BgRatio=16/20870;qvalue=0.0085017637753998	rnaseq	male	HUMAN	OverRepresentation	GO	DTU	BP
GO:2001198	regulation of dendritic cell differentiation	4		6.33512924635031e-05	0.0017808234638821	TMEM176A/TMEM176B/CEBPB/HLA-B	GeneRatio=4/335;BgRatio=13/18723;qvalue=0.0013543054936857	rnaseq		HUMAN	OverRepresentation	GO	WGCNA	BP	MEtan
GO:2001185	regulation of CD8-positive, alpha-beta T cell activation	4		3.05187121537771e-05	0.0002475209503169	LILRB1/NCKAP1L/RUNX1/LILRB4	GeneRatio=4/183;BgRatio=19/18723;qvalue=0.0001661346050231	rnaseq		HUMAN	OverRepresentation	GO	WGCNA	BP	MEmidnightblue
GO:2001057	reactive nitrogen species metabolic process	15		2.05907889731981e-05	0.0005463640566168	CYB5B/ROCK2/DDAH1/CYB5R3/ASS1/HSP90AA1/HSP90AB1/CLU/NQO1/POR/SPR/MTOR/HBB/PTK2B/KHSRP	GeneRatio=15/982;BgRatio=82/18723;qvalue=0.0004417472521568	proteomics		HUMAN	OverRepresentation	GO	WGCNA	BP	MEgrey
GO:2001057	reactive nitrogen species metabolic process	6		0.000151987074088	0.0010342535041601	TLR2/CX3CR1/CLEC7A/TLR6/AIF1/IL1B	GeneRatio=6/183;BgRatio=82/18723;qvalue=0.0006941848647051	rnaseq		HUMAN	OverRepresentation	GO	WGCNA	BP	MEmidnightblue
GO:2001056	positive regulation of cysteine-type endopeptidase activity	7		0.0006380639374777	0.0035675318347952	PYCARD/CASP1/S100A8/LAPTM5/SYK/LGALS9/CLEC7A	GeneRatio=7/183;BgRatio=148/18723;qvalue=0.0023945063701568	rnaseq		HUMAN	OverRepresentation	GO	WGCNA	BP	MEmidnightblue
GO:2001056	positive regulation of cysteine-type endopeptidase activity	22		1.21525084957135e-05	0.0002984774647605	RACK1/ARL6IP5/CTSD/DDX3X/F3/MTCH1/FYN/FAM162A/GRIN1/GRIN2B/GSN/HMGB1/HSPE1/RHOA/ASPH/FIS1/RPS3/SNCA/VCP/HIP1R/AIFM1/PDCD5	GeneRatio=22/998;BgRatio=148/18723;qvalue=0.0002335028846775	proteomics	female	HUMAN	OverRepresentation	GO	DCLOC	BP
GO:2001028	positive regulation of endothelial cell chemotaxis	2	-1.41421356237309		0.00172	KDR,SMOC2	gs_bg_count=13.0;Expected=0.06;DE_count=2.0;aggr_score=-0.905843283169633	rnaseq	male	HUMAN	OverRepresentation	GO	GeneTonic	BP
GO:2000810	regulation of bicellular tight junction assembly	16	-1.85428669288365	0.0003842914647537	0.0036127171416458	ROCK1/TJP1/FZD5/IKBKB/EPHA2/GJA1/F11R/MYO1C/PRKCH/CLDN5/CLDN1	enrichmentScore=-0.742445604823819;qvalues=0.002593280502094;rank=3747;leading_edge=tags=69%, list=19%, signal=56%	rnaseq	male	HUMAN	GSEA	GO	DEG	BP
GO:2000649	regulation of sodium ion transmembrane transporter activity	10		0.0003170947649644	0.0043651674499546	DNM2/STOM/STK39/KIF5B/ATP1A2/ATP1B1/FXYD6/SCN2B/SLC9A1/SLC9A3R1	GeneRatio=10/874;BgRatio=58/18723;qvalue=0.0032813117019669	proteomics	male	HUMAN	OverRepresentation	GO	DCLOC	BP
GO:2000649	regulation of sodium ion transmembrane transporter activity	11		0.0002116257764065	0.0031463648410812	DNM2/STOM/FGF12/GPD1L/KIF5B/ATP1B1/FXYD6/HECW2/SLC9A1/ACTN4/CAMK2D	GeneRatio=11/998;BgRatio=58/18723;qvalue=0.0024614430011657	proteomics	female	HUMAN	OverRepresentation	GO	DCLOC	BP
GO:2000641	regulation of early endosome to late endosome transport	6		0.0002206854637119	0.0034294102360473	SNX3/MAPK1/MAP2K2/MAP2K1/VPS11/PTPN23	GeneRatio=6/982;BgRatio=18/18723;qvalue=0.0027727529473168	proteomics		HUMAN	OverRepresentation	GO	WGCNA	BP	MEgrey
GO:2000641	regulation of early endosome to late endosome transport	7		2.58454278474408e-07	2.0729610800042e-05	EZR/MSN/MAPK3/RDX/MTMR2/RAB21/SNX12	GeneRatio=7/509;BgRatio=18/18723;qvalue=1.58585599775275e-05	proteomics		HUMAN	OverRepresentation	GO	WGCNA	BP	MEturquoise
GO:2000637	positive regulation of gene silencing by miRNA	8		0.0001158307688009	0.0020970805254036	EGFR/DDX5/DDX6/MAP2K2/FXR1/MAP2K1/EIF4G1/DHX9	GeneRatio=8/982;BgRatio=30/18723;qvalue=0.0016955353274607	proteomics		HUMAN	OverRepresentation	GO	WGCNA	BP	MEgrey
GO:2000573	positive regulation of DNA biosynthetic process	15		1.21653567560808e-06	6.22158058100603e-05	PAK3/HSP90AA1/HSP90AB1/HNRNPA1/XRCC5/TCP1/MAPK1/CCT6A/CCT5/CCT3/CCT8/CCT2/PTK2B/PTGES3/CCT7	GeneRatio=15/982;BgRatio=66/18723;qvalue=5.03028354893954e-05	proteomics		HUMAN	OverRepresentation	GO	WGCNA	BP	MEgrey
GO:2000516	positive regulation of CD4-positive, alpha-beta T cell activation	25	-1.79505231583556	0.0004031776269149	0.003753407275526	CD81/NCKAP1L/HLA-DRB1/ZBTB7B/NFKBIZ/HLX/HLA-DRA/SASH3/NFKBID/LGALS9/ANXA1/CD86/IL18/IL4R/TGFBR2	enrichmentScore=-0.660181206740544;qvalues=0.0026942706894582;rank=4051;leading_edge=tags=60%, list=21%, signal=48%	rnaseq	male	HUMAN	GSEA	GO	DEG	BP
GO:2000516	positive regulation of CD4-positive, alpha-beta T cell activation	7		8.97204948565622e-08	1.25789035502416e-06	CD86/SASH3/NCKAP1L/IL18/LGALS9/HLA-DRB1/HLA-DRA	GeneRatio=7/183;BgRatio=39/18723;qvalue=8.44288602749665e-07	rnaseq		HUMAN	OverRepresentation	GO	WGCNA	BP	MEmidnightblue
GO:2000514	regulation of CD4-positive, alpha-beta T cell activation	41	-1.90586863092865	5.73903475359266e-05	0.0007793147901805	RUNX1/CBFB/SMAD7/CD81/AGER/BCL6/NCKAP1L/HLA-DRB1/ZBTB7B/NFKBIZ/HLX/LOXL3/HLA-DRA/SASH3/NFKBID/VSIR/LGALS9/ANXA1/CD86/IL18/IL4R/TGFBR2	enrichmentScore=-0.628212789949369;qvalues=0.0005594077175518;rank=4499;leading_edge=tags=54%, list=23%, signal=41%	rnaseq	male	HUMAN	GSEA	GO	DEG	BP
GO:2000514	regulation of CD4-positive, alpha-beta T cell activation	8		2.8496383836506e-07	3.4269358148212e-06	CD86/SASH3/NCKAP1L/IL18/RUNX1/LGALS9/HLA-DRB1/HLA-DRA	GeneRatio=8/183;BgRatio=67/18723;qvalue=2.30013914905373e-06	rnaseq		HUMAN	OverRepresentation	GO	WGCNA	BP	MEmidnightblue
GO:2000463	positive regulation of excitatory postsynaptic potential	27	1.96054863196398	0.000463245655469	0.009840978739983	RIMS1/RIMS2/RGS4/DLG4/PRKCZ/NRXN1/STX1A/NLGN1/NETO1/PTEN/RELN/CACNB3/CUX2/WNT7A/GRIN1/BAIAP2	enrichmentScore=0.604953226585504;qvalues=0.0082716654814188;rank=5179;leading_edge=tags=59%, list=26%, signal=44%	rnaseq	female	HUMAN	GSEA	GO	DEG	BP
GO:2000463	positive regulation of excitatory postsynaptic potential	6		0.0001394879245353	0.0015854088405981	STX1B/DLG4/GRIN1/STX1A/NRXN1/BAIAP2	GeneRatio=6/575;BgRatio=27/18723;qvalue=0.0012320544701677	proteomics		HUMAN	OverRepresentation	GO	WGCNA	BP	MEblue
GO:2000463	positive regulation of excitatory postsynaptic potential	6		1.47100353968487e-05	0.001253836964484	RIMS1/CUX2/DLG4/CACNB3/BAIAP2/GRIN1	GeneRatio=6/384;BgRatio=27/18723;qvalue=0.0011144583603983	rnaseq		HUMAN	OverRepresentation	GO	WGCNA	BP	MEpurple
GO:2000425	regulation of apoptotic cell clearance	3		0.000620522915111	0.0089372959931423	CCL2/TGM2/C4B	GeneRatio=3/335;BgRatio=10/18723;qvalue=0.0067967596495062	rnaseq		HUMAN	OverRepresentation	GO	WGCNA	BP	MEtan
GO:2000425	regulation of apoptotic cell clearance	3		0.0001047977547752	0.0007755589809625	TREM2/C3/C2	GeneRatio=3/183;BgRatio=10/18723;qvalue=0.0005205506233285	rnaseq		HUMAN	OverRepresentation	GO	WGCNA	BP	MEmidnightblue
GO:2000379	positive regulation of reactive oxygen species metabolic process	7		9.40655169563197e-06	8.41162795859397e-05	TYROBP/CYBA/ITGB2/SYK/ITGAM/CLEC7A/TLR6	GeneRatio=7/183;BgRatio=76/18723;qvalue=5.64583517764145e-05	rnaseq		HUMAN	OverRepresentation	GO	WGCNA	BP	MEmidnightblue
GO:2000377	regulation of reactive oxygen species metabolic process	13		0.0011352208802801	0.0092941926797983	ABCB7/COX2/PDGFRB/HSPD1/VDAC1/SNCA/GRIN1/TRAP1/NNT/PDK3/DCXR/SIRT3/SIRT5	GeneRatio=13/575;BgRatio=157/18723;qvalue=0.0072227121134416	proteomics		HUMAN	OverRepresentation	GO	WGCNA	BP	MEblue
GO:2000377	regulation of reactive oxygen species metabolic process	16		6.11873336898711e-06	0.0002485528717185	SOD1/AGT/CRYAB/GNAI2/FYN/GNAI3/GSTP1/G6PD/CBR1/ARF4/STAT3/RHOA/RAC1/AKR1C1/PARK7/SPHK2	GeneRatio=16/509;BgRatio=157/18723;qvalue=0.0001901478354686	proteomics		HUMAN	OverRepresentation	GO	WGCNA	BP	MEturquoise
GO:2000377	regulation of reactive oxygen species metabolic process	9		2.44469757975878e-05	0.0001994358551908	TYROBP/ALOX5/CYBA/RAC2/ITGB2/SYK/ITGAM/CLEC7A/TLR6	GeneRatio=9/183;BgRatio=157/18723;qvalue=0.000133860172188	rnaseq		HUMAN	OverRepresentation	GO	WGCNA	BP	MEmidnightblue
GO:2000377	regulation of reactive oxygen species metabolic process	20		0.0002635739595945	0.0036966431380462	TRAP1/ABCB7/NNT/FYN/G6PD/GNAI2/GRIN1/GSTP1/HP/ARF4/RHOA/COX2/NQO2/PDGFRB/SPHK2/TIGAR/RAC1/SNCA/PRDX2/VDAC1	GeneRatio=20/998;BgRatio=157/18723;qvalue=0.0028919330209729	proteomics	female	HUMAN	OverRepresentation	GO	DCLOC	BP
GO:2000369	regulation of clathrin-dependent endocytosis	6		1.57625146379674e-05	0.0002515202825956	SNAP91/DNAJC6/AAK1/SMAP1/SH3GL2/SH3GL3	GeneRatio=6/575;BgRatio=19/18723;qvalue=0.0001954616882247	proteomics		HUMAN	OverRepresentation	GO	WGCNA	BP	MEblue
GO:2000369	regulation of clathrin-dependent endocytosis	6		0.0001634377313495	0.0026231200631967	DNM2/SMAP1/SH3GL2/SH3GL3/HIP1R/DNAJC6	GeneRatio=6/874;BgRatio=19/18723;qvalue=0.0019718085635228	proteomics	male	HUMAN	OverRepresentation	GO	DCLOC	BP
GO:2000369	regulation of clathrin-dependent endocytosis	7		3.42574044162157e-05	0.0007069099640805	DNM2/AAK1/SMAP1/SH3GL2/SH3GL3/HIP1R/DNAJC6	GeneRatio=7/998;BgRatio=19/18723;qvalue=0.0005530250531729	proteomics	female	HUMAN	OverRepresentation	GO	DCLOC	BP
GO:2000352	negative regulation of endothelial cell apoptotic process	21	-1.7560999304387	0.0011870925171332	0.0089366440608302	NFE2L2/RAMP2/TEK/ICAM1/CDH5/GATA2/ANGPT1/TNIP2/TNFAIP3/ANGPTL4/KDR	enrichmentScore=-0.667052416315935;qvalues=0.0064149015515085;rank=3830;leading_edge=tags=52%, list=19%, signal=42%	rnaseq	male	HUMAN	GSEA	GO	DEG	BP
GO:2000351	regulation of endothelial cell apoptotic process	35	-1.99500847455788	1.23457484446993e-05	0.0002251237430677	ITGA4/NFE2L2/RAMP2/RGCC/TEK/THBS1/ICAM1/CDH5/GATA2/AKR1C3/ANGPT1/TNIP2/CD248/CCL2/ANO6/GPER1/CD40/TNFAIP3/ECSCR/ANGPTL4/KDR	enrichmentScore=-0.681101077100388;qvalues=0.0001615983179879;rank=3890;leading_edge=tags=60%, list=20%, signal=48%	rnaseq	male	HUMAN	GSEA	GO	DEG	BP
GO:2000351	regulation of endothelial cell apoptotic process	35	-1.86197426616342	0.0002516365423221	0.0063818131019757	GPER1/CD248/ANO6/TNFAIP3/GATA2/CDH5/CCL2/CD40/ANGPTL4/ICAM1/RAMP2/ECSCR	enrichmentScore=-0.619343119296142;qvalues=0.0053641232787147;rank=1567;leading_edge=tags=34%, list=8%, signal=32%	rnaseq	female	HUMAN	GSEA	GO	DEG	BP
GO:2000351	regulation of endothelial cell apoptotic process	6		0.0006364896341862	0.0089851296969266	ICAM1/CCL2/TNFAIP3/ANGPTL4/TNIP2/ANO6	GeneRatio=6/335;BgRatio=59/18723;qvalue=0.0068331368924684	rnaseq		HUMAN	OverRepresentation	GO	WGCNA	BP	MEtan
GO:2000351	regulation of endothelial cell apoptotic process	9		0.0003845765318242	0.0088545946137972	CD40/SERPINE1/RAMP2/THBS1/MAPK7/GATA2/CDH5/AKR1C3/ECSCR	GeneRatio=9/718;BgRatio=59/18723;qvalue=0.007351562624192	rnaseq		HUMAN	OverRepresentation	GO	WGCNA	BP	MEblack
GO:2000311	regulation of AMPA receptor activity	5		2.1031025309651e-05	0.0049422909477679	MAPK8IP2/CACNG7/SHANK1/NLGN2/SHANK3	GeneRatio=5/260;BgRatio=25/18723;qvalue=0.0045954635128369	rnaseq		HUMAN	OverRepresentation	GO	WGCNA	BP	MEsalmon
GO:2000310	regulation of NMDA receptor activity	5		0.0001089550212297	0.0054293125194356	CAPN1/DLG4/PINK1/CNIH2/DAPK1	GeneRatio=5/384;BgRatio=24/18723;qvalue=0.0048257811022428	rnaseq		HUMAN	OverRepresentation	GO	WGCNA	BP	MEpurple
GO:2000300	regulation of synaptic vesicle exocytosis	51	2.05862194310928	2.32393630161669e-05	0.0003733521892234	SYT1/GRIN3A/HTR2A/PRKCG/PREPL/PRKCB/RAB3A/STXBP5/CALM1/RIMS3/CNR1/SYN1/DNM1L/SYP/CALM3/CDK5/RAB3GAP1/NLGN1/APBA1/CACNB2/SEPTIN5/SLC4A8/GSK3B/PPFIA2/ADRA2A/ATP2A2/WNT7A/RIMS4/ADCY1/DTNBP1/FBXL20/CASK	enrichmentScore=0.519967998668588;qvalues=0.0002679996564265;rank=4836;leading_edge=tags=63%, list=25%, signal=47%	rnaseq	male	HUMAN	GSEA	GO	DEG	BP
GO:2000300	regulation of synaptic vesicle exocytosis	51	2.09272362738852	1.37287915632153e-05	0.0008064964594839	CHRNA5/ADRA2A/HTR2A/CALM1/PRKCB/PPFIA2/GRIN3A/SEPTIN5/CNR1/CALM3/FMR1/PREPL/CACNB2/PRKCG/NLGN1/SYT1/RIMS3/RIMS4/RAB3GAP1/RAB3A/SYP/STXBP5/CASK/DNM1L/DTNBP1/CSPG5/APBA1/ATP2A2/ADCY1/RAP1A/GSK3B/SYN1/SLC4A8/WNT7A/GIT1/LRRK2	enrichmentScore=0.552804221701144;qvalues=0.0006778867327185;rank=5091;leading_edge=tags=71%, list=26%, signal=52%	rnaseq	female	HUMAN	GSEA	GO	DEG	BP
GO:2000300	regulation of synaptic vesicle exocytosis	25	2.10028909533213	0.0002042945648326	0.0047245418732023	ENSG00000107282/ENSG00000126583/ENSG00000139220/ENSG00000184702/ENSG00000008056/ENSG00000050438/ENSG00000166501/ENSG00000102003/ENSG00000144566/ENSG00000164742/ENSG00000174437/ENSG00000105649/ENSG00000104142/ENSG00000164506/ENSG00000082701/ENSG00000164885/ENSG00000087470/ENSG00000160014/ENSG00000108262	enrichmentScore=0.658081646384282;qvalues=0.0038902179818302;rank=608;leading_edge=tags=76%, list=26%, signal=57%	proteomics	male	HUMAN	GSEA	GO	DEG	BP
GO:2000300	regulation of synaptic vesicle exocytosis	15		4.87071255276534e-11	3.35914057240715e-09	DNM1L/PPFIA2/PRKCG/SYP/ATP2A2/SYN1/RAB3A/SYT1/GSK3B/ADCY1/SLC4A8/STXBP5/SEPTIN5/VPS18/GIT1	GeneRatio=15/575;BgRatio=54/18723;qvalue=2.6104586099031404e-09	proteomics		HUMAN	OverRepresentation	GO	WGCNA	BP	MEblue
GO:2000300	regulation of synaptic vesicle exocytosis	25		0.0003173290464712	0.0078425607199322	DTNBP1/SLC4A8/SYT1/GSK3B/DNM1L/SYP/FMR1/HTR2A/VPS18/RAB3A/RAB3GAP1/HTR1B/PREPL/RAB5A/CASK/CALM3/STXBP5/CDK5/PRKCB/CHRNA5/NLGN1/ATP2A2/LRRK2/CALM1/GRIN3A	GeneRatio=25/4528;BgRatio=54/18723;qvalue=0.0069178792545256	rnaseq		HUMAN	OverRepresentation	GO	WGCNA	BP	MEturquoise
GO:2000300	regulation of synaptic vesicle exocytosis	13		3.73276512528909e-06	0.0001167358534523	CDK5/ADCY1/STXBP5/NCS1/APBA1/ATP2A2/SEPTIN5/PRKCB/VPS18/RAP1B/SYN1/PPFIA2/CASK	GeneRatio=13/998;BgRatio=54/18723;qvalue=9.13240084918716e-05	proteomics	female	HUMAN	OverRepresentation	GO	DCLOC	BP
GO:2000278	regulation of DNA biosynthetic process	19		2.32586986109275e-06	9.96943363536764e-05	PAK3/HSP90AA1/HNRNPC/HSP90AB1/HNRNPA1/XRCC5/GJA1/TCP1/HNRNPA2B1/MAPK1/CCT6A/CCT5/CCT3/CCT8/CCT2/HNRNPD/PTK2B/PTGES3/CCT7	GeneRatio=19/982;BgRatio=106/18723;qvalue=8.06050445787609e-05	proteomics		HUMAN	OverRepresentation	GO	WGCNA	BP	MEgrey
GO:2000249	regulation of actin cytoskeleton reorganization	5		3.71366831592882e-05	0.000296032417184	HCK/ABI3/ARHGDIB/HCLS1/CSF1R	GeneRatio=5/183;BgRatio=39/18723;qvalue=0.0001986952160612	rnaseq		HUMAN	OverRepresentation	GO	WGCNA	BP	MEmidnightblue
GO:2000181	negative regulation of blood vessel morphogenesis	80	-1.8078987648627	7.35322173189242e-05	0.0009555861001807	PML/NPR1/ROCK1/AMOT/PTN/RGCC/EPHA2/TEK/THBS1/VASH1/AGT/EMILIN1/COL4A2/SPARC/TGFB2/NIBAN2/KLF2/KLF4/STAB1/FOXO4/ADAMTS1/HHEX/TIE1/CLDN5/HSPG2/DCN/ECSCR/GPR4/COL4A3/ADAMTS9/ANGPT2/FOXC1	enrichmentScore=-0.538819368329602;qvalues=0.0006859387836109;rank=2777;leading_edge=tags=40%, list=14%, signal=34%	rnaseq	male	HUMAN	GSEA	GO	DEG	BP
GO:2000181	negative regulation of blood vessel morphogenesis	80	-2.02750747050609	1.29382904875165e-06	0.0001432418044935	NIBAN2/PML/ALOX5/COL4A2/COL4A3/GADD45A/EMILIN1/GPR4/ADAMTS9/ADAMTS1/FOXC1/STAB1/HHEX/HSPG2/TIE1/CLDN5/NPR1/ANGPT2/ECSCR	enrichmentScore=-0.575280734027029;qvalues=0.0001203994359739;rank=1461;leading_edge=tags=24%, list=7%, signal=22%	rnaseq	female	HUMAN	GSEA	GO	DEG	BP
GO:2000181	negative regulation of blood vessel morphogenesis	16		0.0002299648917751	0.0062474572769925	FOXC1/TIE1/TGFB2/SERPINE1/THBS4/KLF2/COL4A2/NIBAN2/THBS1/EMILIN1/EPHA2/HHEX/WNT4/CLDN5/HGS/ECSCR	GeneRatio=16/718;BgRatio=151/18723;qvalue=0.0051869764136021	rnaseq		HUMAN	OverRepresentation	GO	WGCNA	BP	MEblack
GO:2000179	positive regulation of neural precursor cell proliferation	48	-1.92931417040288	2.38985743416217e-05	0.0003813150306063	LHX2/SOX10/GLI3/GLI1/NOTCH1/CTSZ/DISC1/NR2E1/ADGRG1/LRP2/LYN/ASCL1/ZNF423/PAX6/NES/FZD9/FGF2/ELL3/VEGFC/FLNA/DLL4/RASSF10/GLI2/SMO/VEGFA/MDK	enrichmentScore=-0.618729853603552;qvalues=0.0002737155429711;rank=3786;leading_edge=tags=54%, list=19%, signal=44%	rnaseq	male	HUMAN	GSEA	GO	DEG	BP
GO:2000179	positive regulation of neural precursor cell proliferation	9		0.0001930127676869	0.0054491640305913	GLI2/MDK/VEGFA/SMO/DLL4/NES/VEGFC/FLNA/ADGRG1	GeneRatio=9/718;BgRatio=54/18723;qvalue=0.0045241902501064	rnaseq		HUMAN	OverRepresentation	GO	WGCNA	BP	MEblack
GO:2000177	regulation of neural precursor cell proliferation	76	-1.77871651062535	0.0002097133710395	0.0022530970912157	LHX2/SOX10/GLI3/GLI1/NOTCH1/PTN/TP53/APPL2/CTSZ/PTPRZ1/BTG2/DISC1/NR2E1/ADGRG1/LRP2/GATA2/LYN/ASCL1/ZNF423/PAX6/LIMS2/NES/FZD9/FGF2/ELL3/VEGFC/FLNA/DLL4/RASSF10/GLI2/SMO/VEGFA/MDK	enrichmentScore=-0.532948727434159;qvalues=0.0016173180813466;rank=3786;leading_edge=tags=43%, list=19%, signal=35%	rnaseq	male	HUMAN	GSEA	GO	DEG	BP
GO:2000147	positive regulation of cell motility	445	-1.74493266889041	1e-10	1.12627450980392e-08	NRP2/CCAR1/CCBE1/PHPT1/TGFBR1/BMP7/HGF/ACTN4/GAB1/PDGFB/ITGA2B/KIF20B/CPNE3/XBP1/DOCK7/HDAC6/HSPA5/SOD2/AKT2/PDGFC/SP1/CCN1/NOX4/BCL2/PLCG1/ETS1/MAP3K3/CSF1R/MALAT1/TNFRSF14/NEDD9/DDRGK1/EGFR/ITGA4/MAP2K3/SMURF2/SASH1/ACVR1/CD74/AGER/NFE2L2/SELENOK/FAM83H/CIB1/AKT1/ZNF703/RDX/GCNT2/SEMA4B/NCKAP1L/SWAP70/S1PR1/IQGAP1/TJP1/PDGFRA/NRP1/PTPRC/DAB2/NOTCH1/PTN/ANXA3/BMP2/STAT3/FERMT2/FGFR1/SPI1/DOCK5/P…	enrichmentScore=-0.45780530700603;qvalues=8.08462332301342e-09;rank=5018;leading_edge=tags=41%, list=26%, signal=31%	rnaseq	male	HUMAN	GSEA	GO	DEG	BP
GO:2000147	positive regulation of cell motility	445	-1.46058552829545	0.0003442194693031	0.0081550266863304	MAP3K3/S1PR1/VTN/ZNF703/PLPP3/ITGB1/THBS1/ITGA2B/HBEGF/GAB1/IQGAP1/CAV1/TREM2/RARRES2/CDKN2B-AS1/AGER/ACVR1/SEMA4B/TIRAP/S100A11/RREB1/STAT5A/STAT3/C5AR1/SPRY2/MYO1C/SOX9/CX3CR1/ANGPT1/CTSH/PPM1F/NOTCH1/AGT/TF/EDN1/FGFR1/SPARC/DUOX1/FAM107A/ITGA6/P2RY6/ZP3/RNASE10/EGF/PDGFB/NRP2/TLR4/SCARB1/FAM83H/SMO/NTN1/CAVIN1/FGF2/RHOJ/HMOX1/FERMT3/ETS1/CIB1/TCAF2/GPER1/TGFB1/ZC3H12A/TRADD/LGALS9/ANO6/GPSM3/S…	enrichmentScore=-0.349505410225645;qvalues=0.0068545674697277;rank=3631;leading_edge=tags=27%, list=18%, signal=22%	rnaseq	female	HUMAN	GSEA	GO	DEG	BP
GO:2000146	negative regulation of cell motility	240	-1.64203562015637	1.52602070202064e-05	0.0002680569697983	BCL2/CTNNA1/GSTP1/WNT4/HYAL2/NBL1/ADA/SMAD7/ARHGAP4/WAS/CD74/ARPIN/NFE2L2/MIIP/CORO1B/BMPR1A/AKT1/MCC/PPARD/ATP1B2/CLIC4/VCL/PRKG1/NOTCH1/PTN/ADORA3/DLG5/STAT3/EPPK1/JUP/RGCC/ARHGDIB/APOD/THBS1/GNA13/HMOX1/VASH1/ADGRG1/MMRN2/KANK1/GJA1/TP53INP1/TRIB1/RIN3/SLC9A3R1/EMILIN1/SINHCAF/NR2F2/S1PR2/APOE/ENG/TGFB1/CCL2/JAG1/FBLN1/GNA12/MMP28/FGF2/ALOX15B/KLF4/CXCL12/RRAS/CARD10/CNN2/TIE1/CLDN5/ACVRL1/CD3…	enrichmentScore=-0.440252639602691;qvalues=0.0001924166454149;rank=4412;leading_edge=tags=35%, list=22%, signal=27%	rnaseq	male	HUMAN	GSEA	GO	DEG	BP
GO:2000146	negative regulation of cell motility	23		0.0001387506415191	0.0026397748633321	SLC9A3R1/CLASP2/APOD/GSTP1/HMGB1/RRAS/APEX1/SERPINF1/STAT3/CRK/DUSP3/MECP2/ARHGDIB/RHOA/RHOB/RAC1/ILK/DPYSL3/GNA13/CORO1B/LIMCH1/PADI2/CLIC4	GeneRatio=23/509;BgRatio=359/18723;qvalue=0.0020194796902427	proteomics		HUMAN	OverRepresentation	GO	WGCNA	BP	MEturquoise
GO:2000134	negative regulation of G1/S transition of mitotic cell cycle	61	-1.75954596729512	0.0004671082745692	0.0042319714970435	CDC73/RPS27L/PLK3/BCL2/BRD7/PML/CTDSP2/PLK5/RBL1/TP53/PKD2/NACC2/CDKN2B/SLFN11/CDK2AP2/CTDSP1/CCL2/GPNMB/CCND1/CDK2/KLF4/MUC1/CHEK2/FAM107A/CDKN1A/WEE1/KANK2	enrichmentScore=-0.543552035775794;qvalues=0.0030377936435125;rank=4897;leading_edge=tags=44%, list=25%, signal=33%	rnaseq	male	HUMAN	GSEA	GO	DEG	BP
GO:2000117	negative regulation of cysteine-type endopeptidase activity	64	-1.81237144021127	0.000164516128238	0.0018278155524166	THBS1/BIRC3/PLAUR/MT3/IFI6/CARD8/IFI16/CRYAB/NOL3/KLF4/ADORA2A/TNFAIP8/CD44/NR4A1/VEGFA/AQP1/SFRP2	enrichmentScore=-0.554866896251573;qvalues=0.0013120425008825;rank=2474;leading_edge=tags=27%, list=13%, signal=23%	rnaseq	male	HUMAN	GSEA	GO	DEG	BP
GO:2000116	regulation of cysteine-type endopeptidase activity	192	-1.71662379462384	2.03584072400928e-05	0.0003369991100492	PTGS2/CASP8AP2/SMAD3/BCL10/HSPE1/RFFL/PAK2/HERPUD1/FYN/MGMT/SYK/RACK1/CAST/PRR7/MAP3K5/DLC1/GRAMD4/FAS/HSF1/RPS6KA1/HGF/RPS27L/SERPINB9/RPS3/NOD1/TBC1D10A/BOK/TFAP4/GPX1/ACER2/CCN1/PML/LTF/BLID/AKT1/CASP1/DAP/NAIP/BAK1/CCN2/ATP2A3/SOX2/THBS1/GSN/BIRC3/EGLN3/F3/PYCARD/BCL2L11/HIP1R/HIP1/PLAUR/CFLAR/MT3/IFI6/CARD8/NEK5/IFI16/REST/CIDEB/PERP/NLRP1/CASP8/CRYAB/CASP10/MYC/NOL3/LGALS9/UACA/KLF4/GPER1/C…	enrichmentScore=-0.466847775928025;qvalues=0.0002419046903062;rank=6109;leading_edge=tags=45%, list=31%, signal=32%	rnaseq	male	HUMAN	GSEA	GO	DEG	BP
GO:2000116	regulation of cysteine-type endopeptidase activity	26		0.0003469698500022	0.0046095220478944	DNAJB6/RACK1/ARL6IP5/CTSD/DDX3X/F3/MTCH1/FYN/FAM162A/GPX1/GRIN1/GRIN2B/GSN/HMGB1/HSPE1/RHOA/ASPH/FIS1/POR/RPS3/SNCA/VCP/HIP1R/AIFM1/PDCD5/CD44	GeneRatio=26/998;BgRatio=235/18723;qvalue=0.0036060903158356	proteomics	female	HUMAN	OverRepresentation	GO	DCLOC	BP
GO:2000107	negative regulation of leukocyte apoptotic process	4		0.0010460136906292	0.0053944144119329	CD74/LILRB1/DOCK8/HCLS1	GeneRatio=4/183;BgRatio=46/18723;qvalue=0.0036206992034818	rnaseq		HUMAN	OverRepresentation	GO	WGCNA	BP	MEmidnightblue
GO:2000106	regulation of leukocyte apoptotic process	56	-1.71851255705284	0.001266037398036	0.0093651213320377	ADA/BTK/CD74/SLC7A11/BCL6/EFNA1/GPAM/HCLS1/TP53/MERTK/ITPKB/ADAM8/AXL/LYN/DOCK8/LGALS9/ANXA1/BMP4/CXCL12/GIMAP8/LGALS3/IRF7/CCL5	enrichmentScore=-0.535704170003652;qvalues=0.0067224710925069;rank=4150;leading_edge=tags=41%, list=21%, signal=32%	rnaseq	male	HUMAN	GSEA	GO	DEG	BP
GO:2000106	regulation of leukocyte apoptotic process	6		0.0001420054715028	0.0009879706569917	BTK/CD74/LILRB1/DOCK8/LGALS9/HCLS1	GeneRatio=6/183;BgRatio=81/18723;qvalue=0.0006631200900918	rnaseq		HUMAN	OverRepresentation	GO	WGCNA	BP	MEmidnightblue
GO:2000059	negative regulation of ubiquitin-dependent protein catabolic process	15		1.2037464804971e-08	1.37199740902112e-06	SDCBP/EIF3H/SGTA/HSP90AB1/CSNK2A2/RPL5/FHIT/USP14/RPS7/RPL23/RPL11/CSNK2A1/CCAR2/USP7/UCHL5	GeneRatio=15/982;BgRatio=48/18723;qvalue=1.10928981886958e-06	proteomics		HUMAN	OverRepresentation	GO	WGCNA	BP	MEgrey
GO:2000058	regulation of ubiquitin-dependent protein catabolic process	31		4.22815246259803e-10	7.50291071817991e-08	SDCBP/XPO1/EIF3H/SGTA/PSMD10/GBA/HSP90AB1/CLU/CSNK2A2/USP5/RPL5/CSNK1D/FHIT/BCAP31/USP14/RAD23B/VCP/UBE2K/RPS7/RPL23/RPL11/CSNK2A1/PTK2/PTK2B/ZER1/CCAR2/GLMN/USP7/ZYG11B/STUB1/UCHL5	GeneRatio=31/982;BgRatio=164/18723;qvalue=6.066266901701e-08	proteomics		HUMAN	OverRepresentation	GO	WGCNA	BP	MEgrey
GO:2000058	regulation of ubiquitin-dependent protein catabolic process	67		1.6372500242828e-06	0.0001062165953253	NUB1/RNF14/PIAS1/RNF19A/MAPK9/CSNK2A2/UBE2K/GSK3B/AURKA/HECTD1/WAC/HSP90AB1/RBX1/DESI1/CSNK2A1/USP14/PSMD10/ELOB/FBXW7/USP5/CSNK1A1/UBE3A/PDCL3/SUMO1/PARK7/UCHL5/RAD23B/RPL5/RPL23/UBQLN1/SDCBP/BBS7/EGF/PRICKLE1/COP1/PLK2/OGT/EIF3H/ZYG11B/RCHY1/RNF180/CAMLG/SHH/VCP/BAG5/ARIH1/FBXO22/UBE2V2/GABARAP/RNF139/SOCS5/PTEN/COMMD1/GLMN/MAGEF1/GBA/ZFAND2A/RAD23A/PRKN/BCAP31/USP7/UBQLN2/SUMO2/LRRK2/SVIP/TAF9…	GeneRatio=67/4528;BgRatio=164/18723;qvalue=9.36930688238148e-05	rnaseq		HUMAN	OverRepresentation	GO	WGCNA	BP	MEturquoise
GO:1990869	cellular response to chemokine	42	-1.89358646927282	5.05573017889145e-05	0.0006964056150492	CMKLR1/WNK1/GPR17/CCR1/CXCL5/DOCK8/MPL/CCL2/ACKR3/CXCL12/CXCR4/CXCL2/DUSP1/FOXC1/CCL5	enrichmentScore=-0.619656451583387;qvalues=0.0004998938561332;rank=2356;leading_edge=tags=36%, list=12%, signal=31%	rnaseq	male	HUMAN	GSEA	GO	DEG	BP
GO:1990868	response to chemokine	42	-1.89358646927282	5.05573017889145e-05	0.0006964056150492	CMKLR1/WNK1/GPR17/CCR1/CXCL5/DOCK8/MPL/CCL2/ACKR3/CXCL12/CXCR4/CXCL2/DUSP1/FOXC1/CCL5	enrichmentScore=-0.619656451583387;qvalues=0.0004998938561332;rank=2356;leading_edge=tags=36%, list=12%, signal=31%	rnaseq	male	HUMAN	GSEA	GO	DEG	BP
GO:1990858	cellular response to lectin	3		0.0006727176941943	0.0036527695336784	TYROBP/SYK/CLEC7A	GeneRatio=3/183;BgRatio=18/18723;qvalue=0.0024517174119652	rnaseq		HUMAN	OverRepresentation	GO	WGCNA	BP	MEmidnightblue
GO:1990840	response to lectin	3		0.0006727176941943	0.0036527695336784	TYROBP/SYK/CLEC7A	GeneRatio=3/183;BgRatio=18/18723;qvalue=0.0024517174119652	rnaseq		HUMAN	OverRepresentation	GO	WGCNA	BP	MEmidnightblue
GO:1990778	protein localization to cell periphery	34		9.26935040819599e-10	4.83551112960891e-08	LIN7A/PALM/CLSTN1/ATP1B1/RAP2A/RAB3A/ATP2B4/ACTN2/DPP6/PTPN9/MAPK10/STX1B/STXBP1/VAMP2/RACK1/DLG4/CLTC/ANK2/PRKCE/FLOT2/SEC23A/ARHGAP44/IQSEC2/PACS1/TTC7B/C2CD5/FAM126B/DPP10/AP2M1/RAB3C/VPS35/PACSIN1/EHD3/MYO5A	GeneRatio=34/575;BgRatio=333/18723;qvalue=3.75777714253991e-08	proteomics		HUMAN	OverRepresentation	GO	WGCNA	BP	MEblue
GO:1990778	protein localization to cell periphery	39		2.30738401068371e-06	9.96943363536764e-05	EXOC5/MYL12A/GAK/PDPK1/ROCK2/ARL6IP5/ACSL3/LGI1/EGFR/SLC4A1/PRNP/ANK1/LGALS3/CDH2/RAB3B/FLNA/PIK3R1/BSG/CSK/RAB7A/ATP1B3/AFDN/CDK5/SPTBN1/LRP1/DLG1/TMED2/PREPL/GRIPAP1/RAB12/PACS2/OPTN/EHD2/ADAM22/GGA1/MACF1/EFR3B/EPB41L3/RAPGEF2	GeneRatio=39/982;BgRatio=333/18723;qvalue=8.06050445787609e-05	proteomics		HUMAN	OverRepresentation	GO	WGCNA	BP	MEgrey
GO:1990778	protein localization to cell periphery	26		1.57853141506309e-06	9.12512583399933e-05	ADAM10/SLC9A3R1/EPB41L2/CLASP2/NFASC/ITGB1/ANXA2/EZR/KIF5B/RDX/ARL3/CD81/RAB8A/RAB10/GNAI1/RHOG/ANK3/PICALM/RILPL1/RAB8B/MYADM/SPTBN4/GOLPH3/EHD1/APPL1/VPS4A	GeneRatio=26/509;BgRatio=333/18723;qvalue=6.98090073840992e-05	proteomics		HUMAN	OverRepresentation	GO	WGCNA	BP	MEturquoise
GO:1990778	protein localization to cell periphery	45		1.3795552528189002e-10	4.41189939023361e-08	CDH2/ADAM10/RACK1/SEC23A/MYL12A/RAB10/STX1B/CSK/TTC7B/DLG4/DPP6/EGFR/RAB12/EPB41L2/CLSTN1/NFASC/EPB41L3/FLNA/PACS2/VPS4A/GNAI1/FAM126B/ANK1/ANXA2/HRAS/RILPL1/KIF5B/ARF6/MYO5A/ATP1B1/NSF/PALM/PIK3R1/PACS1/SNAP25/SPTBN1/STXBP1/BSG/EZR/ACTN2/MYADM/SLC9A3R1/PREPL/CD81/C2CD5	GeneRatio=45/874;BgRatio=333/18723;qvalue=3.31644026559046e-08	proteomics	male	HUMAN	OverRepresentation	GO	DCLOC	BP
GO:1990778	protein localization to cell periphery	42		1.95557453492079e-07	9.28897904087373e-06	CDH2/CDK5/RACK1/SEC23A/ARL6IP5/EXOC5/STX1B/RAB3C/DPP6/RAB12/EFR3B/IQSEC2/FLOT2/MACF1/GAK/APPL1/PACSIN1/ANXA2/EHD3/RILPL1/KIF5B/ARF6/RHOG/LRP1/AFDN/MYO5A/ATP1B1/ATP1B3/NSF/PALM/RAB8B/PIK3R1/MAPK10/SPTBN4/RAB3B/RAP2A/RDX/SPTBN1/VAMP2/RAB7A/PICALM/ARHGAP44	GeneRatio=42/998;BgRatio=333/18723;qvalue=7.2668916679976e-06	proteomics	female	HUMAN	OverRepresentation	GO	DCLOC	BP
GO:1990748	cellular detoxification	85	-1.76954024019687	0.0002302242630044	0.0023956669686547	CCS/BMP7/PXDNL/SOD2/GPX1/GSTP1/GSTM2/FANCC/PXDN/NFE2L2/PIM1/PRXL2C/CLIC2/ALDH1A1/PRDX4/NQO1/GPX3/DHFR/MGST1/MT3/TP53INP1/GCH1/APOE/ALOX5AP/NXN/DUOX1/ABCG2/SOD3/NOS3/GSTM1/S100A9/HBA2/HBA1/HBB	enrichmentScore=-0.520343194677525;qvalues=0.0017196575861714;rank=4949;leading_edge=tags=40%, list=25%, signal=30%	rnaseq	male	HUMAN	GSEA	GO	DEG	BP
GO:1990748	cellular detoxification	43	-2.29052009261231	1.37833274901847e-07	1.68484769844306e-05	ENSG00000112096/ENSG00000129235/ENSG00000126432/ENSG00000123131/ENSG00000233276/ENSG00000109610/ENSG00000142168/ENSG00000116288/ENSG00000197448/ENSG00000277656/ENSG00000184470/ENSG00000148834/ENSG00000084207/ENSG00000223609/ENSG00000134202/ENSG00000257017/ENSG00000163631/ENSG00000121691/ENSG00000122378/ENSG00000244734/ENSG00000181019/ENSG00000188536/ENSG00000134184	enrichmentScore=-0.687354675956973;qvalues=1.38731436592937e-05;rank=459;leading_edge=tags=53%, list=20%, signal=44%	proteomics	male	HUMAN	GSEA	GO	DEG	BP
GO:1990748	cellular detoxification	24		6.152561068328561e-09	7.91156250196609e-07	ALB/HP/HBD/APOE/CAT/GPX1/SOD3/GSTM1/TXN/MGST1/ADH5/NQO1/GSTM3/GSTM2/GSTT1/PRDX2/GPX4/HBB/PRDX4/TXNRD1/PRXL2B/RDH11/PRXL2A/GSTK1	GeneRatio=24/982;BgRatio=116/18723;qvalue=6.39667077873188e-07	proteomics		HUMAN	OverRepresentation	GO	WGCNA	BP	MEgrey
GO:1990748	cellular detoxification	21		8.47473653002056e-08	6.47748145824408e-06	PRDX4/PRDX3/PARK7/PRXL2B/ADH5/ALDH1A1/PRDX5/GPX1/GPX4/GSTM2/GSTP1/APOE/MGST1/MGST3/PRDX1/RDH11/SOD1/TXNRD1/PRXL2A/TXNDC17/GSTO1	GeneRatio=21/874;BgRatio=116/18723;qvalue=4.86914556013907e-06	proteomics	male	HUMAN	OverRepresentation	GO	DCLOC	BP
GO:1990748	cellular detoxification	22		1.78614806129827e-07	8.73131600838521e-06	AKR1A1/ADH5/NQO1/ALB/ALDH1A1/NNT/GPX1/GSTM1/GSTP1/GSTT1/HBA1/HBB/HP/GSTK1/MGST1/MGST3/RDH11/MTARC2/PRDX2/TXNRD1/CAT/GSTO1	GeneRatio=22/998;BgRatio=116/18723;qvalue=6.8306244715157e-06	proteomics	female	HUMAN	OverRepresentation	GO	DCLOC	BP
GO:1990542	mitochondrial transmembrane transport	28		2.63351065295474e-19	4.87079765766947e-17	TIMM44/OPA1/ABCB7/SLC25A12/TOMM70/LETM1/MPC2/AIFM1/TOMM40/SLC25A5/ATP5F1B/HSPD1/SLC25A4/SLC25A6/VDAC1/ATP5PB/ATP5F1A/ATP5F1C/CPT1A/SLC25A3/MICU3/MCU/SFXN5/SFXN3/SLC25A22/SFXN1/STOML2/AFG3L2	GeneRatio=28/575;BgRatio=102/18723;qvalue=3.78519904376844e-17	proteomics		HUMAN	OverRepresentation	GO	WGCNA	BP	MEblue
GO:1990542	mitochondrial transmembrane transport	6		2.85550714396319e-06	0.0001248635396587	ATP5PD/ATP5MG/ATP5F1D/ATP5PO/ATP5ME/TIMM50	GeneRatio=6/73;BgRatio=102/18723;qvalue=0.0001161330656635	proteomics		HUMAN	OverRepresentation	GO	WGCNA	BP	MEyellow
GO:1990542	mitochondrial transmembrane transport	50		4.4073768583898e-08	4.28892860532057e-06	SLC25A5/TIMM21/SLC25A3/MICU1/GRPEL1/ATP5F1B/MRPL18/SLC25A36/SLC25A12/ATP5PB/DNAJC15/SLC25A51/ATP5F1E/MRS2/TIMM17B/TOMM40/TIMM17A/AFG3L2/MPC2/HSPD1/SLC25A38/SLC25A4/ATP5F1A/TOMM70/ATP5PF/MICU3/MCU/AIFM1/MAIP1/CHCHD4/GRPEL2/SFXN1/SLC25A32/STOML2/MICU2/ATP5F1C/ATP5MG/ATP5PD/ATP5ME/TOMM20/DNAJC30/SMDT1/TOMM7/OPA1/DNAJC19/DNLZ/VDAC1/ATP5MF/ATP5PO/TIMM23	GeneRatio=50/4528;BgRatio=102/18723;qvalue=3.78324010262111e-06	rnaseq		HUMAN	OverRepresentation	GO	WGCNA	BP	MEturquoise
GO:1990542	mitochondrial transmembrane transport	14		0.0002733005208719	0.0039262297686603	SLC25A13/TOMM40/ATP5PD/ATP5MG/ABCB7/MICU3/OPA1/ATP5PB/ATP5ME/SLC25A3/SLC25A18/TOMM40L/SLC25A12/SFXN1	GeneRatio=14/874;BgRatio=102/18723;qvalue=0.0029513607054524	proteomics	male	HUMAN	OverRepresentation	GO	DCLOC	BP
GO:1990416	cellular response to brain-derived neurotrophic factor stimulus	4		0.0007899177418103	0.0091107404410148	EEF2/MAPT/NTRK2/SH3GL2	GeneRatio=4/874;BgRatio=10/18723;qvalue=0.0068485755851121	proteomics	male	HUMAN	OverRepresentation	GO	DCLOC	BP
GO:1990266	neutrophil migration	61	-1.97787050742687	4.15663779290784e-06	8.87573512359206e-05	ADAM8/C3AR1/CXCL5/IRAK4/PECAM1/CCL2/CD99/TGFB2/RAC2/ITGA1/C5AR1/LGALS3/MYD88/CXCL2/IL1R1/S100A8/MDK/S100A9/CCL5	enrichmentScore=-0.610995996009953;qvalues=6.37117990014479e-05;rank=2014;leading_edge=tags=31%, list=10%, signal=28%	rnaseq	male	HUMAN	GSEA	GO	DEG	BP
GO:1990266	neutrophil migration	10		3.33027020697785e-07	3.97070678524283e-06	CD74/CSF3R/NCKAP1L/RAC2/VAV1/S100A8/FCER1G/ITGB2/SYK/C3AR1	GeneRatio=10/183;BgRatio=122/18723;qvalue=2.66511502393774e-06	rnaseq		HUMAN	OverRepresentation	GO	WGCNA	BP	MEmidnightblue
GO:1990182	exosomal secretion	7		4.5345273993682e-05	0.000971822859309	SDCBP/HGS/ATP9A/RAB7A/PDCD6IP/STAM/COPS5	GeneRatio=7/982;BgRatio=20/18723;qvalue=0.0007857399704168	proteomics		HUMAN	OverRepresentation	GO	WGCNA	BP	MEgrey
GO:1990173	protein localization to nucleoplasm	7		2.6507051806273e-06	0.0001063462918467	TCP1/CCT6A/CCT5/CCT3/CCT8/CCT2/CCT7	GeneRatio=7/982;BgRatio=14/18723;qvalue=8.59832956275903e-05	proteomics		HUMAN	OverRepresentation	GO	WGCNA	BP	MEgrey
GO:1990173	protein localization to nucleoplasm	10		0.0002533451797992	0.0065779038915693	CCT4/TCP1/DKC1/CCT7/CCT6A/CCT5/TBRG1/CCT8/CCT3/CCT2	GeneRatio=10/4528;BgRatio=14/18723;qvalue=0.0058023324899605	rnaseq		HUMAN	OverRepresentation	GO	WGCNA	BP	MEturquoise
GO:1990173	protein localization to nucleoplasm	5		0.000569278160128	0.0068408485351899	CCT7/CCT2/CCT8/CCT5/TCP1	GeneRatio=5/998;BgRatio=14/18723;qvalue=0.0053516866604674	proteomics	female	HUMAN	OverRepresentation	GO	DCLOC	BP
GO:1990138	neuron projection extension	163	1.45916026654831	0.0009001933571543	0.0071815425604089	FLRT3/PPP3CB/SYT4/TRPC5/SEMA3E/SYT1/PAK1/RTN4R/WASF1/SLC9A6/SH3GL2/RASAL1/CDKL5/L1CAM/ISLR2/CPNE5/CPNE9/SEMA3A/DCLK1/C9orf72/SLIT1/NEDD4L/CDKL3/KIAA0319/CDK5R1/SEMA4F/PAFAH1B1/CYFIP2/MAP2/BCL11A/WNT3/NRN1/SEMA3D/UNC13A/CDK5/RAB11A/SLIT3/TRIM46/PRKN/HSP90AB1/SYT17/RTN4/NRCAM/BMPR2/SEMA4A/GDI1/GSK3B/PRKCZ/RNF6/TMEM108/RAPH1/SLC23A2/MAP1B/CPNE6/RUFY3/OLFM1/USP9X/NDEL1	enrichmentScore=0.301231529043673;qvalues=0.005155054649084;rank=3720;leading_edge=tags=36%, list=19%, signal=29%	rnaseq	male	HUMAN	GSEA	GO	DEG	BP
GO:1990138	neuron projection extension	21		7.65773949885093e-08	2.49274736166595e-06	DCLK1/MAP2/PPP3CB/SYT1/L1CAM/CTNNB1/GSK3B/PTPRS/DBN1/SYT2/WASF1/SLC9A6/NRCAM/SEMA4D/CYFIP2/SH3GL2/CPNE5/PLXNA4/PLXNA1/DBNL/UNC13A	GeneRatio=21/575;BgRatio=172/18723;qvalue=1.93716626985669e-06	proteomics		HUMAN	OverRepresentation	GO	WGCNA	BP	MEblue
GO:1990138	neuron projection extension	15		7.42053016530868e-05	0.0016563945799691	SHTN1/RASAL1/ITGB1/MAG/GDI1/MAP1B/IQGAP1/DNM2/ILK/ALCAM/DPYSL2/RUFY3/RTN4/DIP2B/RAB21	GeneRatio=15/509;BgRatio=172/18723;qvalue=0.0012671744320852	proteomics		HUMAN	OverRepresentation	GO	WGCNA	BP	MEturquoise
GO:1990138	neuron projection extension	22		1.74469356348636e-05	0.0005173077311006	TWF2/SYT2/CTNNB1/DBN1/DNM2/EIF4G2/RUFY3/CYFIP2/DBNL/APOE/ILK/L1CAM/MAPT/NRCAM/PAFAH1B1/PLXNA1/PPP3CB/PTPRS/SH3GL2/TNR/USP9X/CPNE6	GeneRatio=22/874;BgRatio=172/18723;qvalue=0.0003888620381781	proteomics	male	HUMAN	OverRepresentation	GO	DCLOC	BP
GO:1990138	neuron projection extension	24		1.48750148386278e-05	0.000348352091686	CDK5/SYT2/DBN1/DNM2/DPYSL2/CTTN/ALCAM/MACF1/L1CAM/LAMB2/LRP1/MAP1B/MAP2/PAFAH1B1/PLXNA1/DIP2B/SHTN1/SH3GL2/TNR/CPNE1/WASF1/PLXNA4/DCLK1/CPNE6	GeneRatio=24/998;BgRatio=172/18723;qvalue=0.0002725204676922	proteomics	female	HUMAN	OverRepresentation	GO	DCLOC	BP
GO:1990090	cellular response to nerve growth factor stimulus	10		0.0004252366562949	0.0054067337485992	RAB35/CORO1A/DYNC1LI2/EEF2/HSPA5/APP/ARF6/NTRK2/SH3GL2/WASF1	GeneRatio=10/998;BgRatio=53/18723;qvalue=0.0042297596168417	proteomics	female	HUMAN	OverRepresentation	GO	DCLOC	BP
GO:1990089	response to nerve growth factor	10		0.000671972283209	0.0077422893500168	RAB35/CORO1A/DYNC1LI2/EEF2/HSPA5/APP/ARF6/NTRK2/SH3GL2/WASF1	GeneRatio=10/998;BgRatio=56/18723;qvalue=0.0060568957816888	proteomics	female	HUMAN	OverRepresentation	GO	DCLOC	BP
GO:1905954	positive regulation of lipid localization	79	-1.65262159019889	0.0007997200015697	0.0064820441717298	RXRA/PLA2R1/IKBKE/LDLRAP1/NFKBIA/IL1B/PLIN3/ACACB/DBI/SPP1/PLTP/NR1H3/APOE/ABCA1/HILPDA/CAV1/PLIN2/MSR1/NKX3-1/C1QTNF1/ACSL5/BMP6/ANXA2	enrichmentScore=-0.493615183411351;qvalues=0.0046529407382835;rank=2341;leading_edge=tags=29%, list=12%, signal=26%	rnaseq	male	HUMAN	GSEA	GO	DEG	BP
GO:1905818	regulation of chromosome separation	33		4.80467537814082e-05	0.0016262781660359	CDC27/CUL3/ANAPC4/RIOK2/CSNK2A2/TRIP13/CDC23/CSNK2A1/ANAPC15/FBXO5/IK/CENPF/ZWINT/MAD2L1BP/PSMG2/CCNB1/APC/USP44/HECW2/RB1/ANAPC11/DYNC1LI1/ANAPC1/BUB3/NSMCE2/MAD2L1/PTTG1/RAD21/CDT1/ZWILCH/GEN1/ANAPC7/LCMT1	GeneRatio=33/4528;BgRatio=72/18723;qvalue=0.0014345309381302	rnaseq		HUMAN	OverRepresentation	GO	WGCNA	BP	MEturquoise
GO:1905668	positive regulation of protein localization to endosome	4		0.000153016689493	0.0028393096828146	EZR/MSN/RDX/ABHD17B	GeneRatio=4/509;BgRatio=11/18723;qvalue=0.0021721277516507	proteomics		HUMAN	OverRepresentation	GO	WGCNA	BP	MEturquoise
GO:1905666	regulation of protein localization to endosome	4		0.0002246021522089	0.0038262894365248	EZR/MSN/RDX/ABHD17B	GeneRatio=4/509;BgRatio=12/18723;qvalue=0.0029271866754192	proteomics		HUMAN	OverRepresentation	GO	WGCNA	BP	MEturquoise
GO:1905606	regulation of presynapse assembly	30	1.92745737805159	0.0011517870109348	0.0087249920205587	IL1RAPL2/CBLN1/CLSTN3/LRRTM1/SLITRK4/LRFN5/VPS35/SNCA/SLITRK5/SLITRK1/CBLN2/NLGN1/APP/SLITRK3	enrichmentScore=0.541685219784914;qvalues=0.0062629734907874;rank=2579;leading_edge=tags=47%, list=13%, signal=41%	rnaseq	male	HUMAN	GSEA	GO	DEG	BP
GO:1905523	positive regulation of macrophage migration	4		0.0001115826688569	0.000821413314277	TREM2/CX3CR1/C3AR1/CSF1R	GeneRatio=4/183;BgRatio=26/18723;qvalue=0.0005513277819652	rnaseq		HUMAN	OverRepresentation	GO	WGCNA	BP	MEmidnightblue
GO:1905521	regulation of macrophage migration	4		0.0006742567418797	0.0036527695336784	TREM2/CX3CR1/C3AR1/CSF1R	GeneRatio=4/183;BgRatio=41/18723;qvalue=0.0024517174119652	rnaseq		HUMAN	OverRepresentation	GO	WGCNA	BP	MEmidnightblue
GO:1905517	macrophage migration	4		0.0020420584486076	0.0095432882271614	TREM2/CX3CR1/C3AR1/CSF1R	GeneRatio=4/183;BgRatio=55/18723;qvalue=0.0064053988893115	rnaseq		HUMAN	OverRepresentation	GO	WGCNA	BP	MEmidnightblue
GO:1905515	non-motile cilium assembly	5		6.04511992902792e-05	0.0072800515716722	PCM1/PIBF1/CEP350/VANGL2/CEP290	GeneRatio=5/128;BgRatio=61/18723;qvalue=0.0068723468666843	rnaseq		HUMAN	OverRepresentation	GO	WGCNA	BP	MElightcyan
GO:1905508	protein localization to microtubule organizing center	4		9.25952802430294e-05	0.0091832730876322	PCM1/PIBF1/CEP192/CEP350	GeneRatio=4/128;BgRatio=35/18723;qvalue=0.0086689822741461	rnaseq		HUMAN	OverRepresentation	GO	WGCNA	BP	MElightcyan
GO:1905477	positive regulation of protein localization to membrane	16		0.0001255271272134	0.0022088369928961	MYO1C/PDPK1/ACSL3/EGFR/PRNP/LGALS3/STOM/PIK3R1/NMT1/HPCA/CDK5/SPTBN1/LRP1/DLG1/PAK1/MFF	GeneRatio=16/982;BgRatio=106/18723;qvalue=0.001785892868056	proteomics		HUMAN	OverRepresentation	GO	WGCNA	BP	MEgrey
GO:1905477	positive regulation of protein localization to membrane	15		0.0001181320915924	0.0020932679620938	RACK1/EGFR/STOM/HPCA/HRAS/KIF5B/ARF6/NMT1/FIS1/PIK3R1/SPTBN1/EZR/PDCD5/CD81/C2CD5	GeneRatio=15/874;BgRatio=106/18723;qvalue=0.0015735168783599	proteomics	male	HUMAN	OverRepresentation	GO	DCLOC	BP
GO:1905477	positive regulation of protein localization to membrane	15		0.0004909704263916	0.0061189012299062	CDK5/RACK1/AP2B1/STOM/FYN/HPCA/KIF5B/ARF6/RHOG/LRP1/NMT1/FIS1/PIK3R1/SPTBN1/PDCD5	GeneRatio=15/998;BgRatio=106/18723;qvalue=0.0047868976955645	proteomics	female	HUMAN	OverRepresentation	GO	DCLOC	BP
GO:1905475	regulation of protein localization to membrane	21		0.0003446695010668	0.004814812111004	MYO1C/PDPK1/ACSL3/EGFR/PRNP/LGALS3/CDH2/STOM/PIK3R1/NMT1/CSK/CRKL/HPCA/CDK5/SPTBN1/LRP1/DMTN/DLG1/PAK1/GRIPAP1/MFF	GeneRatio=21/982;BgRatio=175/18723;qvalue=0.003892880569153	proteomics		HUMAN	OverRepresentation	GO	WGCNA	BP	MEgrey
GO:1905475	regulation of protein localization to membrane	15		9.02891744023938e-05	0.0019203485253792	ADAM10/PDCD5/ITGB1/FYN/GSN/EZR/GDI1/KIF5B/CD81/RHOG/ANK3/PICALM/APPL1/VPS4A/FIS1	GeneRatio=15/509;BgRatio=175/18723;qvalue=0.0014691043918403	proteomics		HUMAN	OverRepresentation	GO	WGCNA	BP	MEturquoise
GO:1905475	regulation of protein localization to membrane	20		0.0002005381466157	0.0030293682856027	CDH2/ADAM10/RACK1/CSK/EGFR/DMTN/STOM/VPS4A/HPCA/HRAS/KIF5B/ARF6/NMT1/FIS1/PIK3R1/SPTBN1/EZR/PDCD5/CD81/C2CD5	GeneRatio=20/874;BgRatio=175/18723;qvalue=0.0022771867789903	proteomics	male	HUMAN	OverRepresentation	GO	DCLOC	BP
GO:1905475	regulation of protein localization to membrane	23		5.80864369486881e-05	0.0010953753184893	CDH2/CDK5/RACK1/CRKL/AP2B1/DMTN/STOM/IQSEC2/FYN/APPL1/GSN/HPCA/KIF5B/ARF6/RHOG/LRP1/NMT1/FIS1/PIK3R1/SPTBN1/PICALM/PDCD5/ARHGAP44	GeneRatio=23/998;BgRatio=175/18723;qvalue=0.0008569266590261	proteomics	female	HUMAN	OverRepresentation	GO	DCLOC	BP
GO:1905383	protein localization to presynapse	5		3.27769640181644e-06	0.0001589154094171	KIF5C/HSPB1/KIF5B/MAP1A/MAPK8IP3	GeneRatio=5/509;BgRatio=10/18723;qvalue=0.0001215734137945	proteomics		HUMAN	OverRepresentation	GO	WGCNA	BP	MEturquoise
GO:1905332	positive regulation of morphogenesis of an epithelium	27	-1.76402676452114	0.0010947751806381	0.0084131832384334	AGT/STOX1/SOX9/GJA1/AR/FGF2/BMP4/SMO/VEGFA/GDNF/MDK	enrichmentScore=-0.639963673257508;qvalues=0.006039150920859;rank=2199;leading_edge=tags=41%, list=11%, signal=36%	rnaseq	male	HUMAN	GSEA	GO	DEG	BP
GO:1905314	semi-lunar valve development	33	-2.06032596911419	8.82569377068752e-07	2.56034267771864e-05	ROCK1/EFNA1/NOTCH1/BMP2/HEY2/GJA5/TWIST1/SOX9/EMILIN1/NOTCH2/NFATC1/TGFB1/TNFRSF1A/JAG1/TGFB2/ELN/BMP4/TIE1/TNFRSF1B/DLL4/SMAD6/NOS3/HEYL	enrichmentScore=-0.715342535031551;qvalues=1.8378650983404e-05;rank=3747;leading_edge=tags=70%, list=19%, signal=56%	rnaseq	male	HUMAN	GSEA	GO	DEG	BP
GO:1905314	semi-lunar valve development	33	-1.96419403024815	0.0001028716852394	0.0034837193642554	NOTCH2/NFATC1/SOX9/NOTCH1/ELN/TGFB1/EFNA1/HEYL/SNAI2/TNFRSF1A/EMILIN1/DLL4/JAG1/SMAD6/TNFRSF1B/NOS3/TIE1/GJA5	enrichmentScore=-0.657560996556996;qvalues=0.0029281804151435;rank=3024;leading_edge=tags=55%, list=15%, signal=46%	rnaseq	female	HUMAN	GSEA	GO	DEG	BP
GO:1905314	semi-lunar valve development	10		2.46329462125574e-06	0.0001915312522723	TIE1/TGFB2/JAG1/SOX9/DLL4/SMAD6/EMILIN1/HEYL/NOS3/GJA5	GeneRatio=10/718;BgRatio=41/18723;qvalue=0.0001590195889235	rnaseq		HUMAN	OverRepresentation	GO	WGCNA	BP	MEblack
GO:1905244	regulation of modification of synaptic structure	4		0.0005045491357533	0.0046659328031373	EPHA4/ITSN1/CAMKV/BAIAP2	GeneRatio=4/575;BgRatio=13/18723;qvalue=0.0036259942674715	proteomics		HUMAN	OverRepresentation	GO	WGCNA	BP	MEblue
GO:1905155	positive regulation of membrane invagination	3		0.0002444221727768	0.0015676732460857	TREM2/NCKAP1L/C3	GeneRatio=3/183;BgRatio=13/18723;qvalue=0.0010522130559466	rnaseq		HUMAN	OverRepresentation	GO	WGCNA	BP	MEmidnightblue
GO:1905153	regulation of membrane invagination	4		1.46629909001162e-05	0.0001258761372656	TREM2/NCKAP1L/C3/CD300A	GeneRatio=4/183;BgRatio=16/18723;qvalue=8.44873224657707e-05	rnaseq		HUMAN	OverRepresentation	GO	WGCNA	BP	MEmidnightblue
GO:1905145	cellular response to acetylcholine	10		9.41119623941641e-06	0.0021143146183589	CRKL/CHRM3/ROCK2/GNAQ/CHRM1/CHRNA7/CDK5R1/LY6H/CHRM4/PLCB1	GeneRatio=10/1143;BgRatio=31/18723;qvalue=0.0020179368605031	rnaseq		HUMAN	OverRepresentation	GO	WGCNA	BP	MEyellow
GO:1905144	response to acetylcholine	10		9.41119623941641e-06	0.0021143146183589	CRKL/CHRM3/ROCK2/GNAQ/CHRM1/CHRNA7/CDK5R1/LY6H/CHRM4/PLCB1	GeneRatio=10/1143;BgRatio=31/18723;qvalue=0.0020179368605031	rnaseq		HUMAN	OverRepresentation	GO	WGCNA	BP	MEyellow
GO:1905114	cell surface receptor signaling pathway involved in cell-cell signaling	76	1.86066448949267	0.0002649573640507	0.0056678796126519	ENSG00000145335/ENSG00000109062/ENSG00000197122/ENSG00000109472/ENSG00000132535/ENSG00000158941/ENSG00000176884/ENSG00000106089/ENSG00000179915/ENSG00000118160/ENSG00000103197/ENSG00000123384/ENSG00000198561/ENSG00000138814/ENSG00000141985/ENSG00000115808/ENSG00000142192/ENSG00000175866/ENSG00000108100/ENSG00000273079/ENSG00000169992/ENSG00000162407/ENSG00000144566/ENSG00000108852	enrichmentScore=0.458523167225443;qvalues=0.0046669683071392;rank=316;leading_edge=tags=32%, list=14%, signal=28%	proteomics	male	HUMAN	GSEA	GO	DEG	BP
GO:1905039	carboxylic acid transmembrane transport	16		1.42978754766208e-05	0.0002327122212574	SLC25A12/MPC2/SLC2A1/SLC1A3/SLC1A2/SLC1A4/CPT1A/ATP1A2/SLC7A5/SLC25A11/SLC6A7/SFXN3/SLC32A1/SLC25A22/SFXN1/SLC17A7	GeneRatio=16/575;BgRatio=149/18723;qvalue=0.0001808455491863	proteomics		HUMAN	OverRepresentation	GO	WGCNA	BP	MEblue
GO:1905037	autophagosome organization	19		1.48324834546308e-06	7.36484203217558e-05	MAP1LC3B/SEC22B/GABARAPL1/ATG7/GBA/RAB5A/RAB7A/GABARAPL2/RAB3GAP1/LRSAM1/PACS2/STX12/PIK3C3/PIP4K2C/SCFD1/RAB1B/ATG3/RAB23/NSFL1C	GeneRatio=19/982;BgRatio=103/18723;qvalue=5.95463535875328e-05	proteomics		HUMAN	OverRepresentation	GO	WGCNA	BP	MEgrey
GO:1904996	positive regulation of leukocyte adhesion to vascular endothelial cell	3		0.0018032092485557	0.0085999210315733	ALOX5/ITGB2/PTAFR	GeneRatio=3/183;BgRatio=25/18723;qvalue=0.005772216379992	rnaseq		HUMAN	OverRepresentation	GO	WGCNA	BP	MEmidnightblue
GO:1904951	positive regulation of establishment of protein localization	21		0.0009131341830355	0.0077407145641074	DNM1L/C2CD2L/HTRA2/MPC2/GLUD1/SRC/GLUL/PPP3CB/GSK3A/GSK3B/CCT4/OXCT1/VAMP2/RACK1/ABAT/PRKCE/C2CD5/MCU/BCAS3/SIRT3/TMEM30A	GeneRatio=21/575;BgRatio=319/18723;qvalue=0.0060154716794708	proteomics		HUMAN	OverRepresentation	GO	WGCNA	BP	MEblue
GO:1904951	positive regulation of establishment of protein localization	46		4.33867219994451e-10	7.50291071817991e-08	MYO1C/APBB1/IPO5/ACSL3/EGFR/FGA/FGB/FGG/PRNP/PFKM/HSP90AB1/GJA1/TCP1/CSNK2A2/FLNA/OSBP/STOM/PIK3R1/MAPK1/NMT1/SRI/MYH10/CCT6A/CCT5/CCT3/CCT8/BCAP31/NPEPPS/VSNL1/RAN/CCT2/HPCA/CDK5/LRP1/PPID/PRKAA1/TARDBP/PAK1/CAMK1/HUWE1/LRRC8A/CCT7/MFF/VPS11/PTPN23/CORO2B	GeneRatio=46/982;BgRatio=319/18723;qvalue=6.066266901701e-08	proteomics		HUMAN	OverRepresentation	GO	WGCNA	BP	MEgrey
GO:1904951	positive regulation of establishment of protein localization	22		6.65462490556738e-05	0.0015154395807678	PDCD5/PFKFB2/FYN/EZR/KIF5B/CD81/CDC42/NUTF2/PPIA/RAC1/DYNLL1/UBE2L3/ANK3/TRIM28/RUFY3/MYO18A/TSG101/GOLPH3/SAR1A/SH3GLB1/FIS1/SAR1B	GeneRatio=22/509;BgRatio=319/18723;qvalue=0.0011593410853558	proteomics		HUMAN	OverRepresentation	GO	WGCNA	BP	MEturquoise
GO:1904951	positive regulation of establishment of protein localization	40		1.29466606707156e-08	1.57856784035083e-06	HUWE1/CORO2B/RACK1/CCT8/EGFR/STOM/FGA/RUFY3/FLNA/SIRT3/GLUL/GSK3A/HPCA/APBB1/HRAS/KIF5B/ARF6/NMT1/FIS1/SAR1B/PFKFB2/PIK3R1/PPIA/PPID/PPP3CB/PRKAA1/PRKACA/TMEM30A/MAPK1/LRRC8A/SAR1A/SRC/CCT3/TSG101/UBE2L3/EZR/YWHAE/PDCD5/CD81/C2CD5	GeneRatio=40/874;BgRatio=319/18723;qvalue=1.18661498929341e-06	proteomics	male	HUMAN	OverRepresentation	GO	DCLOC	BP
GO:1904951	positive regulation of establishment of protein localization	38		3.01406719376021e-06	9.6661326882692e-05	TRIM28/CDK5/CORO2B/RACK1/CCT7/CCT2/CCT8/CSNK2A2/ABAT/STOM/FGA/CCT5/FYN/MPC2/GLUD1/GLUL/HPCA/KIF5B/ARF6/IPO5/MYO18A/LRP1/MYH10/NMT1/FIS1/SH3GLB1/PIK3R1/PPIA/PPID/VPS11/RAC1/RAN/SRI/VAMP2/TCP1/VSNL1/PDCD5/C2CD2L	GeneRatio=38/998;BgRatio=319/18723;qvalue=7.56194397522675e-05	proteomics	female	HUMAN	OverRepresentation	GO	DCLOC	BP
GO:1904925	positive regulation of autophagy of mitochondrion in response to mitochondrial depolarization	6		2.55875884397563e-05	0.0006580602873096	GBA/CDC37/VPS13C/HUWE1/OPTN/HDAC6	GeneRatio=6/982;BgRatio=13/18723;qvalue=0.0005320560899861	proteomics		HUMAN	OverRepresentation	GO	WGCNA	BP	MEgrey
GO:1904923	regulation of autophagy of mitochondrion in response to mitochondrial depolarization	6		4.27902508841028e-05	0.0009330135138425	GBA/CDC37/VPS13C/HUWE1/OPTN/HDAC6	GeneRatio=6/982;BgRatio=14/18723;qvalue=0.0007543617684465	proteomics		HUMAN	OverRepresentation	GO	WGCNA	BP	MEgrey
GO:1904874	positive regulation of telomerase RNA localization to Cajal body	8		2.57589775110178e-07	1.76806259789637e-05	TCP1/CCT6A/CCT5/CCT3/CCT8/CCT2/CCT7/RUVBL2	GeneRatio=8/982;BgRatio=15/18723;qvalue=1.42951715948928e-05	proteomics		HUMAN	OverRepresentation	GO	WGCNA	BP	MEgrey
GO:1904874	positive regulation of telomerase RNA localization to Cajal body	14		2.67975533318974e-08	2.82873156188232e-06	CCT4/TCP1/DKC1/CCT7/NAF1/NHP2/CCT6A/CCT5/CCT8/CCT3/CCT2/RUVBL1/NOP10/RUVBL2	GeneRatio=14/4528;BgRatio=15/18723;qvalue=2.49520840034206e-06	rnaseq		HUMAN	OverRepresentation	GO	WGCNA	BP	MEturquoise
GO:1904874	positive regulation of telomerase RNA localization to Cajal body	5		0.0008166173117056	0.0092397037403102	CCT7/CCT2/CCT8/CCT5/TCP1	GeneRatio=5/998;BgRatio=15/18723;qvalue=0.0072283429459553	proteomics	female	HUMAN	OverRepresentation	GO	DCLOC	BP
GO:1904872	regulation of telomerase RNA localization to Cajal body	8		1.52060711054948e-06	7.40373267903461e-05	TCP1/CCT6A/CCT5/CCT3/CCT8/CCT2/CCT7/RUVBL2	GeneRatio=8/982;BgRatio=18/18723;qvalue=5.98607929467205e-05	proteomics		HUMAN	OverRepresentation	GO	WGCNA	BP	MEgrey
GO:1904872	regulation of telomerase RNA localization to Cajal body	15		2.10567108130315e-07	1.72554203873105e-05	CCT4/TCP1/DKC1/CCT7/NAF1/NHP2/CCT6A/CCT5/CCT8/CCT3/CCT2/DCP2/RUVBL1/NOP10/RUVBL2	GeneRatio=15/4528;BgRatio=18/18723;qvalue=1.52209104893644e-05	rnaseq		HUMAN	OverRepresentation	GO	WGCNA	BP	MEturquoise
GO:1904871	positive regulation of protein localization to Cajal body	7		2.93013637681046e-07	1.90839401684474e-05	TCP1/CCT6A/CCT5/CCT3/CCT8/CCT2/CCT7	GeneRatio=7/982;BgRatio=11/18723;qvalue=1.54297817135665e-05	proteomics		HUMAN	OverRepresentation	GO	WGCNA	BP	MEgrey
GO:1904871	positive regulation of protein localization to Cajal body	9		9.4844527496641e-05	0.0028814230109711	CCT4/TCP1/DKC1/CCT7/CCT6A/CCT5/CCT8/CCT3/CCT2	GeneRatio=9/4528;BgRatio=11/18723;qvalue=0.002541687234942	rnaseq		HUMAN	OverRepresentation	GO	WGCNA	BP	MEturquoise
GO:1904871	positive regulation of protein localization to Cajal body	5		0.0001502653919808	0.0023569665066156	CCT7/CCT2/CCT8/CCT5/TCP1	GeneRatio=5/998;BgRatio=11/18723;qvalue=0.0018438862003356	proteomics	female	HUMAN	OverRepresentation	GO	DCLOC	BP
GO:1904869	regulation of protein localization to Cajal body	7		2.93013637681046e-07	1.90839401684474e-05	TCP1/CCT6A/CCT5/CCT3/CCT8/CCT2/CCT7	GeneRatio=7/982;BgRatio=11/18723;qvalue=1.54297817135665e-05	proteomics		HUMAN	OverRepresentation	GO	WGCNA	BP	MEgrey
GO:1904869	regulation of protein localization to Cajal body	9		9.4844527496641e-05	0.0028814230109711	CCT4/TCP1/DKC1/CCT7/CCT6A/CCT5/CCT8/CCT3/CCT2	GeneRatio=9/4528;BgRatio=11/18723;qvalue=0.002541687234942	rnaseq		HUMAN	OverRepresentation	GO	WGCNA	BP	MEturquoise
GO:1904869	regulation of protein localization to Cajal body	5		0.0001502653919808	0.0023569665066156	CCT7/CCT2/CCT8/CCT5/TCP1	GeneRatio=5/998;BgRatio=11/18723;qvalue=0.0018438862003356	proteomics	female	HUMAN	OverRepresentation	GO	DCLOC	BP
GO:1904867	protein localization to Cajal body	7		6.71269896766857e-07	3.54359845503767e-05	TCP1/CCT6A/CCT5/CCT3/CCT8/CCT2/CCT7	GeneRatio=7/982;BgRatio=12/18723;qvalue=2.86507661201766e-05	proteomics		HUMAN	OverRepresentation	GO	WGCNA	BP	MEgrey
GO:1904867	protein localization to Cajal body	9		0.0002973921087912	0.0074383857572371	CCT4/TCP1/DKC1/CCT7/CCT6A/CCT5/CCT8/CCT3/CCT2	GeneRatio=9/4528;BgRatio=12/18723;qvalue=0.0065613587646656	rnaseq		HUMAN	OverRepresentation	GO	WGCNA	BP	MEturquoise
GO:1904867	protein localization to Cajal body	5		0.0002462990642333	0.0035083165413643	CCT7/CCT2/CCT8/CCT5/TCP1	GeneRatio=5/998;BgRatio=12/18723;qvalue=0.0027446026232761	proteomics	female	HUMAN	OverRepresentation	GO	DCLOC	BP
GO:1904862	inhibitory synapse assembly	5		8.85219080038834e-05	0.0011048946124779	GABRA1/GABRG2/GABRB3/GABRB2/SEMA4D	GeneRatio=5/575;BgRatio=16/18723;qvalue=0.0008586367828339	proteomics		HUMAN	OverRepresentation	GO	WGCNA	BP	MEblue
GO:1904851	positive regulation of establishment of protein localization to telomere	7		1.11627754037362e-07	9.33021977495617e-06	TCP1/CCT6A/CCT5/CCT3/CCT8/CCT2/CCT7	GeneRatio=7/982;BgRatio=10/18723;qvalue=7.54368611494593e-06	proteomics		HUMAN	OverRepresentation	GO	WGCNA	BP	MEgrey
GO:1904851	positive regulation of establishment of protein localization to telomere	9		2.20159819040279e-05	0.0008961799692698	CCT4/TCP1/DKC1/CCT7/CCT6A/CCT5/CCT8/CCT3/CCT2	GeneRatio=9/4528;BgRatio=10/18723;qvalue=0.00079051537363	rnaseq		HUMAN	OverRepresentation	GO	WGCNA	BP	MEturquoise
GO:1904851	positive regulation of establishment of protein localization to telomere	5		8.57282257836806e-05	0.0014731795795932	CCT7/CCT2/CCT8/CCT5/TCP1	GeneRatio=5/998;BgRatio=10/18723;qvalue=0.0011524879500001	proteomics	female	HUMAN	OverRepresentation	GO	DCLOC	BP
GO:1904816	positive regulation of protein localization to chromosome, telomeric region	7		6.71269896766857e-07	3.54359845503767e-05	TCP1/CCT6A/CCT5/CCT3/CCT8/CCT2/CCT7	GeneRatio=7/982;BgRatio=12/18723;qvalue=2.86507661201766e-05	proteomics		HUMAN	OverRepresentation	GO	WGCNA	BP	MEgrey
GO:1904816	positive regulation of protein localization to chromosome, telomeric region	10		2.73286670650965e-05	0.0010506354227248	CCT4/TCP1/DKC1/CCT7/CCT6A/CCT5/CCT8/CCT3/GNL3/CCT2	GeneRatio=10/4528;BgRatio=12/18723;qvalue=0.0009267596712978	rnaseq		HUMAN	OverRepresentation	GO	WGCNA	BP	MEturquoise
GO:1904816	positive regulation of protein localization to chromosome, telomeric region	5		0.0002462990642333	0.0035083165413643	CCT7/CCT2/CCT8/CCT5/TCP1	GeneRatio=5/998;BgRatio=12/18723;qvalue=0.0027446026232761	proteomics	female	HUMAN	OverRepresentation	GO	DCLOC	BP
GO:1904814	regulation of protein localization to chromosome, telomeric region	7		2.6507051806273e-06	0.0001063462918467	TCP1/CCT6A/CCT5/CCT3/CCT8/CCT2/CCT7	GeneRatio=7/982;BgRatio=14/18723;qvalue=8.59832956275903e-05	proteomics		HUMAN	OverRepresentation	GO	WGCNA	BP	MEgrey
GO:1904814	regulation of protein localization to chromosome, telomeric region	12		2.17717009041243e-06	0.0001383613808478	MACROH2A1/CCT4/TCP1/DKC1/CCT7/CCT6A/TERF1/CCT5/CCT8/CCT3/GNL3/CCT2	GeneRatio=12/4528;BgRatio=14/18723;qvalue=0.0001220478056053	rnaseq		HUMAN	OverRepresentation	GO	WGCNA	BP	MEturquoise
GO:1904814	regulation of protein localization to chromosome, telomeric region	5		0.000569278160128	0.0068408485351899	CCT7/CCT2/CCT8/CCT5/TCP1	GeneRatio=5/998;BgRatio=14/18723;qvalue=0.0053516866604674	proteomics	female	HUMAN	OverRepresentation	GO	DCLOC	BP
GO:1904667	negative regulation of ubiquitin protein ligase activity	5		0.000228319224899	0.0034896830615145	RPL5/RPS20/RPS7/RPL23/RPL11	GeneRatio=5/982;BgRatio=12/18723;qvalue=0.0028214848408362	proteomics		HUMAN	OverRepresentation	GO	WGCNA	BP	MEgrey
GO:1904427	positive regulation of calcium ion transmembrane transport	9		0.0003851449061213	0.0036787667206756	NIPSNAP2/ATP1B1/SLC9A1/SNCA/HTT/CACNA2D1/ANK2/RYR2/EHD3	GeneRatio=9/575;BgRatio=73/18723;qvalue=0.0028588467951286	proteomics		HUMAN	OverRepresentation	GO	WGCNA	BP	MEblue
GO:1904427	positive regulation of calcium ion transmembrane transport	15		5.6837943800551e-06	0.0001663831668812	CDK5/G6PD/NIPSNAP2/HTT/EHD3/HSPA2/ATP1B1/PLP1/RYR2/S100A1/SLC9A1/SNCA/SRI/THY1/GSTO1	GeneRatio=15/998;BgRatio=73/18723;qvalue=0.0001301637611393	proteomics	female	HUMAN	OverRepresentation	GO	DCLOC	BP
GO:1904407	positive regulation of nitric oxide metabolic process	4		0.0006742567418797	0.0036527695336784	CLEC7A/TLR6/AIF1/IL1B	GeneRatio=4/183;BgRatio=41/18723;qvalue=0.0024517174119652	rnaseq		HUMAN	OverRepresentation	GO	WGCNA	BP	MEmidnightblue
GO:1904358	positive regulation of telomere maintenance via telomere lengthening	11		1.8961248366077e-06	8.72391381246569e-05	HNRNPA1/XRCC5/TCP1/HNRNPA2B1/MAPK1/CCT6A/CCT5/CCT3/CCT8/CCT2/CCT7	GeneRatio=11/982;BgRatio=37/18723;qvalue=7.0534745249762e-05	proteomics		HUMAN	OverRepresentation	GO	WGCNA	BP	MEgrey
GO:1904356	regulation of telomere maintenance via telomere lengthening	12		6.5142095600582e-05	0.0013334188140282	HNRNPC/HNRNPA1/XRCC5/TCP1/HNRNPA2B1/MAPK1/CCT6A/CCT5/CCT3/CCT8/CCT2/CCT7	GeneRatio=12/982;BgRatio=61/18723;qvalue=0.0010780981836882	proteomics		HUMAN	OverRepresentation	GO	WGCNA	BP	MEgrey
GO:1904064	positive regulation of cation transmembrane transport	12		6.75960924756021e-05	0.0037748921298013	CX3CL1/SLC9A1/KCNIP2/KCNC1/PDPK1/STAC2/PINK1/CACNB2/CACNG2/CACNB3/KCNJ11/HTT	GeneRatio=12/384;BgRatio=151/18723;qvalue=0.0033552688370376	rnaseq		HUMAN	OverRepresentation	GO	WGCNA	BP	MEpurple
GO:1904064	positive regulation of cation transmembrane transport	19		0.0004347134069	0.0055133047953198	CDK5/DNM2/G6PD/NIPSNAP2/HTT/EHD3/HSPA2/KIF5B/ATP1B1/ATP1B3/PLP1/RYR2/S100A1/SLC9A1/SNCA/SRI/THY1/ACTN4/GSTO1	GeneRatio=19/998;BgRatio=151/18723;qvalue=0.0043131315620314	proteomics	female	HUMAN	OverRepresentation	GO	DCLOC	BP
GO:1904062	regulation of cation transmembrane transport	30		6.80338718668798e-07	1.70724638826494e-05	CACNB4/GNB5/RASGRF2/NIPSNAP2/ATP1B1/SLC9A1/VDAC1/ATP2B4/CORO1A/SLC8A1/ACTN2/SNCA/DPP6/HTT/ATP1A2/CACNA2D1/FGF12/VAMP2/DLG4/ANK2/PRKCE/PDE4D/SNTA1/CAMK2D/HOMER1/DPP10/RYR2/PHB2/TACO1/EHD3	GeneRatio=30/575;BgRatio=357/18723;qvalue=1.32673698447773e-05	proteomics		HUMAN	OverRepresentation	GO	WGCNA	BP	MEblue
GO:1904062	regulation of cation transmembrane transport	22		5.01911782031164e-06	0.0005080288318746	CX3CL1/CAPN1/KCNAB2/KCNN2/SLC9A1/KCNIP2/KCNS1/KCNC1/DIAPH1/DLG4/PDPK1/STAC2/CACNA1D/PINK1/CACNB2/CACNG2/CACNB3/CNIH2/KCNJ11/DAPK1/HTT/FXYD7	GeneRatio=22/384;BgRatio=357/18723;qvalue=0.0004515555012681	rnaseq		HUMAN	OverRepresentation	GO	WGCNA	BP	MEpurple
GO:1904062	regulation of cation transmembrane transport	34		6.82696672838014e-05	0.0013928644070133	CORO1A/PARK7/DIAPH1/DLG4/DNM2/DPP6/AGT/STOM/FLNA/STK39/GSTM2/HPCA/HSPA2/KIF5B/NDUFA4/ATP1A2/ATP1B1/ATP1B2/CAB39/FXYD6/PRKACA/SPHK2/RYR2/SCN2B/SLC8A1/SLC9A1/YWHAE/CACNA2D1/CALM1/KCNAB2/ACTN2/SLC9A3R1/GSTO1/OXSR1	GeneRatio=34/874;BgRatio=357/18723;qvalue=0.00104702106629	proteomics	male	HUMAN	OverRepresentation	GO	DCLOC	BP
GO:1904062	regulation of cation transmembrane transport	47		9.55918124003543e-09	7.63975834025054e-07	CDK5/CORO1A/PHB2/DIAPH1/DNM2/DPP6/STOM/FGF12/GPD1L/ISCU/FYN/G6PD/NIPSNAP2/HTT/EHD3/HPCA/HSPA2/APP/KIF5B/NDUFA4/ATP1B1/ATP1B3/MINK1/TACO1/PDE4D/CAB39/PLP1/FXYD6/SPHK2/HECW2/RASGRF1/RASGRF2/RYR2/S100A1/SLC8A1/SLC9A1/SNCA/SRI/VAMP2/THY1/VDAC1/CACNB4/ACTN4/CAMK2D/CAPN1/GSTO1/HOMER1	GeneRatio=47/998;BgRatio=357/18723;qvalue=5.97668441106309e-07	proteomics	female	HUMAN	OverRepresentation	GO	DCLOC	BP
GO:1904036	negative regulation of epithelial cell apoptotic process	33	-1.95142360178018	1.76421004197634e-05	0.000302496193466	NFE2L2/TCF7L2/RAMP2/TEK/HMOX1/PPARA/CFLAR/ICAM1/CDH5/GATA2/ANGPT1/TNIP2/YAP1/TNFAIP3/NUPR1/ANGPTL4/MDK/KDR	enrichmentScore=-0.677531772711675;qvalues=0.0002171378078372;rank=3830;leading_edge=tags=55%, list=19%, signal=44%	rnaseq	male	HUMAN	GSEA	GO	DEG	BP
GO:1904036	negative regulation of epithelial cell apoptotic process	6		0.0002568358728148	0.0044228988368069	ICAM1/HMOX1/TNFAIP3/ANGPTL4/TNIP2/NUPR1	GeneRatio=6/335;BgRatio=50/18723;qvalue=0.003363587864934	rnaseq		HUMAN	OverRepresentation	GO	WGCNA	BP	MEtan
GO:1904035	regulation of epithelial cell apoptotic process	62	-2.0855001301133	1.00173491567355e-07	4.04563687699332e-06	ITGA4/NFE2L2/TCF7L2/RAMP2/RGCC/TEK/THBS1/HMOX1/GSN/PLA2R1/PPARA/CFLAR/ICAM1/CDH5/GATA2/AKR1C3/ANGPT1/TNIP2/HDAC1/CD248/CCL2/ANO6/GPER1/ZFP36L1/CD40/YAP1/TNFAIP3/NUPR1/ECSCR/ANGPTL4/MDK/KDR	enrichmentScore=-0.642942636741946;qvalues=2.90403893255806e-06;rank=2777;leading_edge=tags=52%, list=14%, signal=44%	rnaseq	male	HUMAN	GSEA	GO	DEG	BP
GO:1904035	regulation of epithelial cell apoptotic process	62	-1.95626017925649	3.39870709501338e-05	0.0015653085396793	MAPK7/PPARA/PIAS4/BOK/THBS1/HDAC1/TNIP2/ANGPT1/CAPN10/CFLAR/HMOX1/YAP1/GPER1/ZFP36L1/CD248/ANO6/NUPR1/TNFAIP3/GSN/GATA2/CDH5/CCL2/ZFP36/CD40/ANGPTL4/ICAM1/RAMP2/MDK/ECSCR	enrichmentScore=-0.57847848089928;qvalues=0.0013156931802759;rank=4037;leading_edge=tags=47%, list=21%, signal=37%	rnaseq	female	HUMAN	GSEA	GO	DEG	BP
GO:1904035	regulation of epithelial cell apoptotic process	10		8.49474620176787e-06	0.0003608379414373	ICAM1/HMOX1/CCL2/TNFAIP3/ZFP36/ANGPTL4/TNIP2/NUPR1/ANO6/ZFP36L1	GeneRatio=10/335;BgRatio=96/18723;qvalue=0.0002744150761319	rnaseq		HUMAN	OverRepresentation	GO	WGCNA	BP	MEtan
GO:1904019	epithelial cell apoptotic process	82	-2.00802080360086	3.11031592040397e-07	1.06343182421431e-05	ITGA4/E2F1/NFE2L2/TCF7L2/RAMP2/STK3/RGCC/TEK/THBS1/HMOX1/GSN/PLA2R1/PPARA/CFLAR/ICAM1/CDH5/GATA2/AKR1C3/ANGPT1/TNIP2/HDAC1/CD248/CCL2/ANO6/GPER1/ZFP36L1/CD40/YAP1/TNFAIP3/NUPR1/ECSCR/ANGPTL4/TGFBR2/COL4A3/MDK/KDR	enrichmentScore=-0.595395074486904;qvalues=7.63352597758293e-06;rank=3890;leading_edge=tags=44%, list=20%, signal=35%	rnaseq	male	HUMAN	GSEA	GO	DEG	BP
GO:1904019	epithelial cell apoptotic process	82	-1.90821767345181	2.07125194280943e-05	0.0010552387110401	MAPK7/PPARA/PIAS4/BOK/JAG2/THBS1/HDAC1/STK3/TNIP2/ANGPT1/CAPN10/E2F1/CFLAR/HMOX1/YAP1/GPER1/ZFP36L1/CD248/ANO6/NUPR1/TNFAIP3/GSN/COL4A3/GATA2/CDH5/CCL2/ZFP36/CD40/ANGPTL4/ICAM1/TGFBR2/RAMP2/MDK/ECSCR	enrichmentScore=-0.539876583674166;qvalues=0.0008869627555747;rank=4037;leading_edge=tags=41%, list=21%, signal=33%	rnaseq	female	HUMAN	GSEA	GO	DEG	BP
GO:1904019	epithelial cell apoptotic process	10		6.42651304129398e-05	0.0017933255005012	ICAM1/HMOX1/CCL2/TNFAIP3/ZFP36/ANGPTL4/TNIP2/NUPR1/ANO6/ZFP36L1	GeneRatio=10/335;BgRatio=121/18723;qvalue=0.0013638132170613	rnaseq		HUMAN	OverRepresentation	GO	WGCNA	BP	MEtan
GO:1904019	epithelial cell apoptotic process	3	-1.73205080756888		0.00722	COL4A3,KDR,TGFBR2	gs_bg_count=82.0;Expected=0.4;DE_count=3.0;aggr_score=-0.771115163493345	rnaseq	male	HUMAN	OverRepresentation	GO	GeneTonic	BP
GO:1904018	positive regulation of vasculature development	126	-2.25078210979738	1e-10	1.12627450980392e-08	TJP1/NRP1/CD34/ANXA3/NINJ1/STAT3/JUP/S100A1/DLL1/TEK/NR2E1/THBS1/HK2/VEGFB/HMOX1/ITGB1/SLC39A12/F3/IL1B/TWIST1/C3AR1/BRCA1/HSPB1/CDH5/GATA2/PIK3R6/ENG/APLNR/PRKD2/TLR3/HSPB6/FGF2/ADAM12/KLF4/FGF1/RRAS/VEGFC/TIE1/FLT1/ACVRL1/HIPK2/C5AR1/CD40/ANGPTL4/VEGFA/ITGA5/CXCR4/TGFBR2/NOS3/AQP1/SPHK1/SMOC2/MDK/ANGPT2/PGF/KDR/ADM/CHI3L1/SFRP2	enrichmentScore=-0.633747254535769;qvalues=8.08462332301342e-09;rank=3255;leading_edge=tags=47%, list=17%, signal=39%	rnaseq	male	HUMAN	GSEA	GO	DEG	BP
GO:1904018	positive regulation of vasculature development	126	-2.0003351835322	2.70177451721847e-07	4.20381510692615e-05	C3AR1/GRN/NFE2L2/PLCG1/DLL1/SP1/CXCR4/SLC39A12/TNFSF12/PTGIS/ITGB1/THBS1/ECM1/GAB1/C5/STAT3/C5AR1/CX3CR1/CTSH/SIRT6/ADM/FGF2/HMOX1/PIK3R6/CYBB/ETS1/ZC3H12A/TLR3/ITGA5/SMOC2/PRKD2/NRP1/FLT1/ACVRL1/SPHK1/AQP1/GATA2/F3/CDH5/VEGFC/CD40/APLNR/ANGPTL4/CD34/CHI3L1/NOS3/TGFBR2/PGF/RAMP2/ENG/TIE1/MDK/ANGPT2	enrichmentScore=-0.534619269560064;qvalues=3.53344451085443e-05;rank=3635;leading_edge=tags=42%, list=19%, signal=34%	rnaseq	female	HUMAN	GSEA	GO	DEG	BP
GO:1904018	positive regulation of vasculature development	7		0.0020503669055822	0.0095501229825949	GRN/C3/RUNX1/CYBB/CX3CR1/C3AR1/IL1B	GeneRatio=7/183;BgRatio=181/18723;qvalue=0.0064099863369312	rnaseq		HUMAN	OverRepresentation	GO	WGCNA	BP	MEmidnightblue
GO:1904018	positive regulation of vasculature development	29		6.164589825154229e-11	4.22831932208907e-08	TIE1/NRP1/XBP1/CD40/FLT1/CTSH/PRKD2/SERPINE1/ENG/MDK/VEGFA/HYAL1/PGF/RRAS/RAMP2/BTG1/ETS1/THBS1/CYP1B1/ACVRL1/VEGFC/TGFBR2/NOS3/SMAD1/CD34/GATA2/CDH5/C5AR1/PIK3R6	GeneRatio=29/718;BgRatio=181/18723;qvalue=3.51057904367327e-08	rnaseq		HUMAN	OverRepresentation	GO	WGCNA	BP	MEblack
GO:1903978	regulation of microglial cell activation	3		0.000793130003327	0.0042310376850523	GRN/PTPRC/TREM2	GeneRatio=3/183;BgRatio=19/18723;qvalue=0.002839847591665	rnaseq		HUMAN	OverRepresentation	GO	WGCNA	BP	MEmidnightblue
GO:1903902	positive regulation of viral life cycle	4		0.0001732597049641	0.0011761425227492	CD4/CD74/LGALS9/HLA-DRB1	GeneRatio=4/183;BgRatio=29/18723;qvalue=0.0007894199388684	rnaseq		HUMAN	OverRepresentation	GO	WGCNA	BP	MEmidnightblue
GO:1903901	negative regulation of viral life cycle	17	-1.89647208576973	0.0001220958831476	0.0014341896785279	GSN/CIITA/TRIM5/IFITM2/IFITM3/FCN1/BST2/IFITM1	enrichmentScore=-0.750152196633127;qvalues=0.0010294899887834;rank=2405;leading_edge=tags=47%, list=12%, signal=41%	rnaseq	male	HUMAN	GSEA	GO	DEG	BP
GO:1903901	negative regulation of viral life cycle	6		4.16942310806356e-06	0.0001972158834256	TRIM25/BST2/TRIM5/IFITM3/IFITM2/IFITM1	GeneRatio=6/335;BgRatio=25/18723;qvalue=0.0001499814887788	rnaseq		HUMAN	OverRepresentation	GO	WGCNA	BP	MEtan
GO:1903901	negative regulation of viral life cycle	2	-1.41421356237309		0.00297	BST2,IFITM1	gs_bg_count=17.0;Expected=0.08;DE_count=2.0;aggr_score=-0.978247601283254	rnaseq	male	HUMAN	OverRepresentation	GO	GeneTonic	BP
GO:1903900	regulation of viral life cycle	115	-2.04198366941746	6.6127809007672e-09	4.17404543890185e-07	RSAD2/CD4/CAV2/GSN/ISG20/TRIM14/TMEM39A/PPARA/MX1/MAVS/IFI16/AXL/CIITA/PLSCR1/TRIM38/TRIM22/FAM111A/NECTIN2/LGALS9/PARP10/IFIH1/TRIM5/ZC3HAV1/OAS1/ISG15/TRIM34/TRIM21/IFITM2/APOBEC3G/APOBEC3F/IFITM3/OAS3/APOBEC3C/FCN1/BST2/OAS2/IFITM1/CCL5	enrichmentScore=-0.58086733440197;qvalues=2.99621316232564e-07;rank=2707;leading_edge=tags=33%, list=14%, signal=29%	rnaseq	male	HUMAN	GSEA	GO	DEG	BP
GO:1903900	regulation of viral life cycle	15		6.92657350727984e-08	6.36309621282395e-06	ZC3HAV1/TRIM25/BST2/TRIM21/TRIM5/TRIM22/PML/IFITM3/IFI16/IFITM2/P4HB/IFITM1/PLSCR1/APOBEC3G/LTF	GeneRatio=15/335;BgRatio=148/18723;qvalue=4.83909625667903e-06	rnaseq		HUMAN	OverRepresentation	GO	WGCNA	BP	MEtan
GO:1903829	positive regulation of cellular protein localization	39		1.64161755508703e-08	1.82949156416922e-06	MYO1C/IPO5/PDPK1/ROCK2/ACSL3/EGFR/TFRC/PRNP/NPM1/HSP90AB1/LGALS3/TCP1/CSNK2A2/FLNA/STOM/PIK3R1/MAPK1/NMT1/CCT6A/CCT5/CCT3/CCT8/PRKAA2/NPEPPS/RAN/CCT2/HPCA/CDK5/SPTBN1/LRP1/DLG1/PRKAA1/TARDBP/PAK1/HUWE1/GPD1L/CCT7/MFF/VPS11	GeneRatio=39/982;BgRatio=276/18723;qvalue=1.47918381805737e-06	proteomics		HUMAN	OverRepresentation	GO	WGCNA	BP	MEgrey
GO:1903829	positive regulation of cellular protein localization	27		1.00076928084356e-08	1.61159595975844e-06	PDCD5/EPB41L2/ITGB1/FYN/PARP1/EZR/MSN/KIF5B/RDX/IQGAP1/CD81/NUTF2/GNAI1/UBE2L3/MAP1A/RHOG/ANK3/TRIM28/ABHD17B/FERMT2/DDRGK1/CDK5RAP3/PARK7/TSG101/RTN4/SH3GLB1/FIS1	GeneRatio=27/509;BgRatio=276/18723;qvalue=1.23290260651291e-06	proteomics		HUMAN	OverRepresentation	GO	WGCNA	BP	MEturquoise
GO:1903829	positive regulation of cellular protein localization	32		2.08620763302534e-06	9.48084682192173e-05	HUWE1/RACK1/CCT8/FERMT2/PARK7/EGFR/EPB41L2/STOM/FLNA/GNAI1/GSK3A/HPCA/HRAS/KIF5B/ARF6/MAPT/NMT1/FIS1/ABHD17B/PIK3R1/PRKAA1/MAPK1/SPTBN1/SRC/CCT3/TSG101/UBE2L3/EZR/CDK5RAP3/PDCD5/CD81/C2CD5	GeneRatio=32/874;BgRatio=276/18723;qvalue=7.12678585139986e-05	proteomics	male	HUMAN	OverRepresentation	GO	DCLOC	BP
GO:1903829	positive regulation of cellular protein localization	35		1.77486479891591e-06	6.37378517533068e-05	TRIM28/CDK5/RACK1/CCT7/CCT2/CCT8/CSNK2A2/AP2B1/STOM/CCT5/GPD1L/FYN/NPTN/HPCA/KIF5B/ARF6/IPO5/RHOG/LRP1/MSN/NMT1/NPM1/FIS1/SH3GLB1/ABHD17B/PIK3R1/PRKAA2/VPS11/RAN/RDX/SPTBN1/TCP1/TFRC/CDK5RAP3/PDCD5	GeneRatio=35/998;BgRatio=276/18723;qvalue=4.9862967911122e-05	proteomics	female	HUMAN	OverRepresentation	GO	DCLOC	BP
GO:1903825	organic acid transmembrane transport	16		1.55594301747452e-05	0.0002502423770001	SLC25A12/MPC2/SLC2A1/SLC1A3/SLC1A2/SLC1A4/CPT1A/ATP1A2/SLC7A5/SLC25A11/SLC6A7/SFXN3/SLC32A1/SLC25A22/SFXN1/SLC17A7	GeneRatio=16/575;BgRatio=150/18723;qvalue=0.0001944686009774	proteomics		HUMAN	OverRepresentation	GO	WGCNA	BP	MEblue
GO:1903779	regulation of cardiac conduction	11		2.78619625425025e-10	1.66721067037415e-08	ATP2A2/ATP2B1/ATP2B4/SLC8A1/ANK2/ATP2B2/ATP2B3/TMEM65/RYR2/EHD3/SLC8A2	GeneRatio=11/575;BgRatio=28/18723;qvalue=1.29562438819934e-08	proteomics		HUMAN	OverRepresentation	GO	WGCNA	BP	MEblue
GO:1903779	regulation of cardiac conduction	7		0.0002357751382856	0.0034795518246716	AGT/ATP2A2/ATP2B3/PRKACA/RYR2/SLC8A2/SLC8A1	GeneRatio=7/874;BgRatio=28/18723;qvalue=0.0026155913262878	proteomics	male	HUMAN	OverRepresentation	GO	DCLOC	BP
GO:1903779	regulation of cardiac conduction	7		0.0005281209408075	0.0065014399436825	TMEM65/EHD3/ATP2A2/ATP2B3/RYR2/SLC8A2/SLC8A1	GeneRatio=7/998;BgRatio=28/18723;qvalue=0.005086162811741	proteomics	female	HUMAN	OverRepresentation	GO	DCLOC	BP
GO:1903729	regulation of plasma membrane organization	6		7.45998569727218e-05	0.0013358877499103	DNM2/GSN/MYH9/ASAP1/SH3GLB1/SH3GL2	GeneRatio=6/998;BgRatio=15/18723;qvalue=0.0010450827283049	proteomics	female	HUMAN	OverRepresentation	GO	DCLOC	BP
GO:1903715	regulation of aerobic respiration	8		0.0002666799395509	0.0037194833674216	COX7A2/PDE12/AK4/ISCU/RHOA/ARL2/SNCA/VCP	GeneRatio=8/998;BgRatio=33/18723;qvalue=0.002909801235748	proteomics	female	HUMAN	OverRepresentation	GO	DCLOC	BP
GO:1903708	positive regulation of hemopoiesis	115	-1.93185978091737	3.81139360865268e-07	1.25819798207477e-05	BTK/CD74/AGER/SOX12/BCL6/ACIN1/NCKAP1L/GLI3/HCLS1/RIPK1/PTPRC/CA2/HLA-DRB1/INPP5D/ZBTB7B/CD4/NFKBIZ/HLX/ITPKB/CSF1/CCR1/ADAM8/TYROBP/AP3B1/HLA-DRA/TRIB1/AXL/PIK3R6/NOTCH2/SASH3/NFKBID/TGFB1/SOX13/VSIR/CASP8/PNP/FES/FOS/LGALS9/ANXA1/CD86/MMP14/ZFP36L1/IL18/IL4R/LEF1/IL15RA/GLI2/TGFBR2/MDK/PCK1	enrichmentScore=-0.549541241776912;qvalues=9.03159634911829e-06;rank=3859;leading_edge=tags=44%, list=20%, signal=36%	rnaseq	male	HUMAN	GSEA	GO	DEG	BP
GO:1903708	positive regulation of hemopoiesis	10		0.0005403147203221	0.0081969173642529	IL4R/TGFB1/BCL6/ANXA1/NFKBIZ/MMP14/FOS/FES/ZFP36L1/PNP	GeneRatio=10/335;BgRatio=157/18723;qvalue=0.0062337061718041	rnaseq		HUMAN	OverRepresentation	GO	WGCNA	BP	MEtan
GO:1903708	positive regulation of hemopoiesis	18		1.66756779891585e-14	6.64644879853604e-13	CD4/BTK/TYROBP/CD74/PTPRC/TREM2/CD86/SASH3/NCKAP1L/IL18/RUNX1/CCR1/SYK/LGALS9/HCLS1/LILRB4/HLA-DRB1/HLA-DRA	GeneRatio=18/183;BgRatio=157/18723;qvalue=4.46105731469369e-13	rnaseq		HUMAN	OverRepresentation	GO	WGCNA	BP	MEmidnightblue
GO:1903708	positive regulation of hemopoiesis	17		0.0001136353847831	0.0036617973292629	GLI2/XBP1/VSIR/ZMIZ1/ZBTB16/MDK/PCK1/IL15RA/ITPKB/ADAM8/TGFBR2/RAG1/AXL/INPP5D/STAT5B/JUN/PIK3R6	GeneRatio=17/718;BgRatio=157/18723;qvalue=0.0030402218912686	rnaseq		HUMAN	OverRepresentation	GO	WGCNA	BP	MEblack
GO:1903707	negative regulation of hemopoiesis	78	-1.83548252711096	3.99476740088194e-05	0.0005794430290572	RUNX1/GPR137B/CBFB/SMAD7/ZFPM1/CD74/LTF/BCL6/TOB2/GLI3/INPP5D/ZBTB7B/HLX/TLR4/LOXL3/GATA2/TRIB1/NRARP/C1QC/LYN/IL17D/TMEM176B/INHBA/TLR3/MYC/ANXA1/FSTL3/BMP4/LILRB3/IL4R/TMEM176A/IRF1/ERBB2/MDK/FOXJ1	enrichmentScore=-0.547664039623824;qvalues=0.0004159357764288;rank=4499;leading_edge=tags=45%, list=23%, signal=35%	rnaseq	male	HUMAN	GSEA	GO	DEG	BP
GO:1903707	negative regulation of hemopoiesis	11		3.12440960092871e-06	0.0001636249027993	TMEM176A/IL4R/JAK3/TMEM176B/BCL6/IRF1/ANXA1/MYC/LYN/LTF/LILRB3	GeneRatio=11/335;BgRatio=106/18723;qvalue=0.0001244357507969	rnaseq		HUMAN	OverRepresentation	GO	WGCNA	BP	MEtan
GO:1903707	negative regulation of hemopoiesis	6		0.0006104971434193	0.0034418461983424	CD74/LILRB1/FGL2/C1QC/RUNX1/LILRB4	GeneRatio=6/183;BgRatio=106/18723;qvalue=0.0023101469107154	rnaseq		HUMAN	OverRepresentation	GO	WGCNA	BP	MEmidnightblue
GO:1903706	regulation of hemopoiesis	278	-1.76690891964858	2.14791237843918e-08	9.94968443689889e-07	CBFB/ETS1/NFAM1/ADA/SMAD7/HMGB2/ZFPM1/BTK/CD74/AGER/SOX12/LTF/CIB1/BCL6/KAT2A/ACIN1/NCKAP1L/PRDM1/TOB2/TAL1/GLI3/H4C14/HCLS1/RIPK1/ESRRA/PTPRC/PTN/CA2/H4C2/HLA-DRB1/STAT3/INPP5D/SPI1/DLL1/ZBTB7B/CD4/RARG/NFKBIZ/HLX/RASSF2/TLR4/LOXL3/PTPN6/ITPKB/CSF1/NFKBIA/ZFP36L2/CCR1/ADAM8/TYROBP/AP3B1/HLA-DRA/GATA2/TRIB1/NRARP/C1QC/AXL/PIK3R6/NOTCH2/LYN/H4C15/IL17D/SASH3/NFKBID/TMEM176B/MPL/TGFB1/SOX13/JAG1/VS…	enrichmentScore=-0.471237300682146;qvalues=7.14208216158425e-07;rank=4308;leading_edge=tags=38%, list=22%, signal=30%	rnaseq	male	HUMAN	GSEA	GO	DEG	BP
GO:1903706	regulation of hemopoiesis	34	-1.9793834002577	0.0005192972277308	0.0090682719971778	ENSG00000198793/ENSG00000112305/ENSG00000140395/ENSG00000104267/ENSG00000113013/ENSG00000239672/ENSG00000142168/ENSG00000204388/ENSG00000145675/ENSG00000168610/ENSG00000067560/ENSG00000274618/ENSG00000159189/ENSG00000189403/ENSG00000166710/ENSG00000243678/ENSG00000135046/ENSG00000122378/ENSG00000115415/ENSG00000198805/ENSG00000196839	enrichmentScore=-0.623126087235899;qvalues=0.0074668731348628;rank=527;leading_edge=tags=62%, list=23%, signal=49%	proteomics	male	HUMAN	GSEA	GO	DEG	BP
GO:1903706	regulation of hemopoiesis	25		1.23369746836401e-08	1.68443765055557e-06	TMEM176A/IL4R/NFKBIA/TGFB1/JAK3/TMEM176B/BCL6/IRF1/ZFP36/ANXA1/MYC/NFKBIZ/MMP14/STAT3/FOS/CEBPB/FES/IRF7/ZFP36L1/PNP/HLA-B/NFAM1/LYN/LTF/LILRB3	GeneRatio=25/335;BgRatio=367/18723;qvalue=1.28100466451932e-06	rnaseq		HUMAN	OverRepresentation	GO	WGCNA	BP	MEtan
GO:1903706	regulation of hemopoiesis	26		2.57635318576013e-15	1.19800423137846e-13	SCIN/CD4/BTK/TYROBP/CD74/SPI1/PTPRC/TREM2/LILRB1/PTPN6/CD86/CSF3R/SASH3/NCKAP1L/FGL2/IL18/C1QC/RUNX1/CCR1/SYK/LGALS9/HCLS1/LILRB4/HLA-DRB1/HLA-DOA/HLA-DRA	GeneRatio=26/183;BgRatio=367/18723;qvalue=8.040933890293451e-14	rnaseq		HUMAN	OverRepresentation	GO	WGCNA	BP	MEmidnightblue
GO:1903706	regulation of hemopoiesis	30		8.61804281899523e-05	0.0030733366233454	FSTL3/GLI2/TCF7/XBP1/JAG1/VSIR/ZMIZ1/ZBTB16/MDK/INHA/PCK1/FOXJ1/MEIS2/IL15RA/ETS1/ERBB2/ITPKB/ADAM8/TGFBR2/RAG1/AXL/INPP5D/STAT5B/JUN/GATA2/HSPA1B/HSPA1A/H4C14/PIK3R6/H4C2	GeneRatio=30/718;BgRatio=367/18723;qvalue=0.0025516500344963	rnaseq		HUMAN	OverRepresentation	GO	WGCNA	BP	MEblack
GO:1903670	regulation of sprouting angiogenesis	32	-1.75843111258891	0.0012625721008684	0.0093651213320377	TJP1/S100A1/DLL1/THBS1/SLC39A12/RHOJ/KLF2/FGF2/KLF4/FGF1/VEGFA/ITGA5/ADAMTS9	enrichmentScore=-0.614746527951868;qvalues=0.0067224710925069;rank=3255;leading_edge=tags=41%, list=17%, signal=34%	rnaseq	male	HUMAN	GSEA	GO	DEG	BP
GO:1903651	positive regulation of cytoplasmic transport	5		1.56419254641934e-05	0.0004932128805457	EZR/MSN/RDX/MTMR2/RAB21	GeneRatio=5/509;BgRatio=13/18723;qvalue=0.0003773175542595	proteomics		HUMAN	OverRepresentation	GO	WGCNA	BP	MEturquoise
GO:1903649	regulation of cytoplasmic transport	8		6.75402731877358e-05	0.0013657841533729	SNX3/ATP9A/MAPK1/MAP2K2/MAP2K1/USP7/VPS11/PTPN23	GeneRatio=8/982;BgRatio=28/18723;qvalue=0.0011042662662103	proteomics		HUMAN	OverRepresentation	GO	WGCNA	BP	MEgrey
GO:1903649	regulation of cytoplasmic transport	7		7.59304303269682e-06	0.0002987502314649	EZR/MSN/MAPK3/RDX/MTMR2/RAB21/SNX12	GeneRatio=7/509;BgRatio=28/18723;qvalue=0.0002285498029696	proteomics		HUMAN	OverRepresentation	GO	WGCNA	BP	MEturquoise
GO:1903599	positive regulation of autophagy of mitochondrion	4		0.000357967571402	0.0034515877915516	SLC25A5/SLC25A4/VDAC1/HTT	GeneRatio=4/575;BgRatio=12/18723;qvalue=0.0026823012833416	proteomics		HUMAN	OverRepresentation	GO	WGCNA	BP	MEblue
GO:1903587	regulation of blood vessel endothelial cell proliferation involved in sprouting angiogenesis	12	-1.91824628507556	0.0001807176010729	0.0019867196767987	THBS1/HMOX1/GATA2/APLNR/FGF2/DLL4/NGFR/VEGFA	enrichmentScore=-0.8217542065646;qvalues=0.0014261070543213;rank=2474;leading_edge=tags=67%, list=13%, signal=58%	rnaseq	male	HUMAN	GSEA	GO	DEG	BP
GO:1903578	regulation of ATP metabolic process	15		5.11862360748752e-05	0.0009836744222786	COX7A2/PDE12/AK4/GPD1/APP/RHOA/ARL2/COX2/FIS1/PRKAA2/SPHK2/TIGAR/SNCA/VCP/OGT	GeneRatio=15/998;BgRatio=87/18723;qvalue=0.0007695415644523	proteomics	female	HUMAN	OverRepresentation	GO	DCLOC	BP
GO:1903557	positive regulation of tumor necrosis factor superfamily cytokine production	78	-1.8588296981608	2.11477057611742e-05	0.0003457797693911	IFNGR1/CLU/NOD1/TMEM106A/CD14/CYBB/AGER/SELENOK/FRMD8/RIPK1/PTPRC/TLR2/FZD5/STAT3/LILRA2/MAPKAPK2/SPN/THBS1/TLR4/NFATC4/DDX58/PYCARD/TWIST1/ADAM8/TYROBP/HSPB1/MAVS/IL33/HDAC1/SASH3/CYBA/TLR3/LGALS9/CD86/IFIH1/CARD9/HLA-E/OAS1/MYD88/OAS3/OAS2	enrichmentScore=-0.554630276470038;qvalues=0.0002482076229117;rank=3968;leading_edge=tags=53%, list=20%, signal=42%	rnaseq	male	HUMAN	GSEA	GO	DEG	BP
GO:1903557	positive regulation of tumor necrosis factor superfamily cytokine production	78	-1.76791880684643	0.0004247889832367	0.0092984588809475	EPHB2/SYK/PTAFR/MAPKAPK2/RIPK1/PTPRC/SPHK2/PLCG2/MAVS/IFIH1/FADD/CLU/THBS1/CD14/AGER/HDAC1/TIRAP/CD84/STAT3/NFATC4/CARD9/FRMD8/SASH3/MYD88/TLR4/LILRA2/CYBB/DDX58/TLR3/NOD1/LGALS9/FZD5/CYBA/ADAM8/OAS3/SPN/CLEC7A/OAS1/TMEM106A/HLA-E/SPON2/OAS2	enrichmentScore=-0.502841636391247;qvalues=0.0078156597415897;rank=3838;leading_edge=tags=54%, list=20%, signal=43%	rnaseq	female	HUMAN	GSEA	GO	DEG	BP
GO:1903557	positive regulation of tumor necrosis factor superfamily cytokine production	16		7.14709130089092e-15	3.0455762150643697e-13	TYROBP/CYBA/CD84/PTPRC/PYCARD/CD86/SASH3/TLR2/SYK/CYBB/LGALS9/PTAFR/CD14/CLEC7A/TLR1/LILRA2	GeneRatio=16/183;BgRatio=107/18723;qvalue=2.0441728302582599e-13	rnaseq		HUMAN	OverRepresentation	GO	WGCNA	BP	MEmidnightblue
GO:1903556	negative regulation of tumor necrosis factor superfamily cytokine production	5		0.0010016323139922	0.0051847015881974	TREM2/LILRB1/CD33/PTPN6/LGALS9	GeneRatio=5/183;BgRatio=78/18723;qvalue=0.0034799411904936	rnaseq		HUMAN	OverRepresentation	GO	WGCNA	BP	MEmidnightblue
GO:1903555	regulation of tumor necrosis factor superfamily cytokine production	123	-1.74987571295606	4.51518471063512e-05	0.000643553870419	CYBB/AGER/LTF/SELENOK/FRMD8/RIPK1/PTPRC/CD34/TLR2/FZD5/STAT3/LILRA2/IRAK3/MAPKAPK2/SPN/THBS1/TLR4/NFATC4/DDX58/PTPN6/PYCARD/TWIST1/ADAM8/TYROBP/BCL3/HSPB1/MAVS/ANGPT1/IL33/AXL/HDAC1/SASH3/CYBA/VSIR/GPNMB/TLR3/TSPO/CD33/LGALS9/CD86/IFIH1/CARD9/HLA-E/OAS1/TNFAIP3/MYD88/OAS3/OAS2	enrichmentScore=-0.495095979596355;qvalues=0.0004619558185074;rank=3968;leading_edge=tags=39%, list=20%, signal=31%	rnaseq	male	HUMAN	GSEA	GO	DEG	BP
GO:1903555	regulation of tumor necrosis factor superfamily cytokine production	123	-1.83920051933172	1.06005370673755e-05	0.0006780810210764	MAVS/IFIH1/FADD/CLU/THBS1/CD14/TREM2/AGER/HDAC1/TIRAP/CD84/STAT3/NFATC4/CX3CR1/ANGPT1/CARD9/FRMD8/SASH3/PTPN6/MYD88/TLR4/SELENOS/LILRA2/CYBB/DDX58/ZC3H12A/TLR3/TSPO/NOD1/LGALS9/FZD5/CYBA/TNFAIP3/VSIR/LILRB1/ADAM8/OAS3/SPN/CD33/CLEC7A/OAS1/BCL3/ZFP36/TMEM106A/HLA-E/CD34/SPON2/OAS2/LTF	enrichmentScore=-0.49316109289765;qvalues=0.0005699493438447;rank=3838;leading_edge=tags=40%, list=20%, signal=32%	rnaseq	female	HUMAN	GSEA	GO	DEG	BP
GO:1903555	regulation of tumor necrosis factor superfamily cytokine production	21		1.32980380886278e-16	8.62826192262127e-15	TYROBP/CYBA/CD84/PTPRC/TREM2/PYCARD/LILRB1/CD33/PTPN6/CD86/SASH3/TLR2/SYK/CYBB/CX3CR1/LGALS9/PTAFR/CD14/CLEC7A/TLR1/LILRA2	GeneRatio=21/183;BgRatio=186/18723;qvalue=5.791238619257971e-15	rnaseq		HUMAN	OverRepresentation	GO	WGCNA	BP	MEmidnightblue
GO:1903543	positive regulation of exosomal secretion	5		0.0007586596368476	0.0088071251823866	SDCBP/HGS/RAB7A/PDCD6IP/STAM	GeneRatio=5/982;BgRatio=15/18723;qvalue=0.0071207527318157	proteomics		HUMAN	OverRepresentation	GO	WGCNA	BP	MEgrey
GO:1903541	regulation of exosomal secretion	6		0.0001539300771206	0.0025818038018735	SDCBP/HGS/ATP9A/RAB7A/PDCD6IP/STAM	GeneRatio=6/982;BgRatio=17/18723;qvalue=0.002087444664914	proteomics		HUMAN	OverRepresentation	GO	WGCNA	BP	MEgrey
GO:1903540	establishment of protein localization to postsynaptic membrane	5		0.0001222488129837	0.0014376601734998	CLSTN1/MAPK10/STX1B/VAMP2/ARHGAP44	GeneRatio=5/575;BgRatio=17/18723;qvalue=0.0011172358813606	proteomics		HUMAN	OverRepresentation	GO	WGCNA	BP	MEblue
GO:1903539	protein localization to postsynaptic membrane	7		9.5534881205603e-05	0.0011815545034212	CLSTN1/MAPK10/STX1B/VAMP2/DLG4/ARHGAP44/IQSEC2	GeneRatio=7/575;BgRatio=36/18723;qvalue=0.0009182107923264	proteomics		HUMAN	OverRepresentation	GO	WGCNA	BP	MEblue
GO:1903533	regulation of protein targeting	13		0.0002851818630474	0.0041818334595987	MYO1C/PRNP/CSNK2A2/STOM/NPEPPS/HPCA/CDK5/DMTN/PRKAA1/PAK1/HUWE1/MFF/VPS11	GeneRatio=13/982;BgRatio=81/18723;qvalue=0.0033811035286507	proteomics		HUMAN	OverRepresentation	GO	WGCNA	BP	MEgrey
GO:1903533	regulation of protein targeting	34		0.0003081396607212	0.0076457920596493	CSNK2A2/BNIP3L/NUCB1/PDCD5/SLC1A1/UBE2D3/FBXW7/C2CD5/HTRA2/ITGB1BP1/ATP5IF1/NPEPPS/SAE1/HAX1/PAK1/ANK3/BAG4/VPS11/CDK5/MFF/TCAF2/PRNP/PARL/KCNE1/PRKN/UBE2L3/CHP1/LRRK2/TOMM7/UBL5/TCAF1/GDI1/HSPA1L/SIAH3	GeneRatio=34/4528;BgRatio=81/18723;qvalue=0.0067443107121167	rnaseq		HUMAN	OverRepresentation	GO	WGCNA	BP	MEturquoise
GO:1903532	positive regulation of secretion by cell	28		5.2277479689994e-08	1.88245190140341e-06	RAB27B/DNM1L/C2CD2L/SYT7/AP1G1/MPC2/GLUD1/GLUL/PPP3CB/RAB3A/SYT1/GRK2/SNCA/OXCT1/STX1B/STXBP1/ABAT/PRKCE/ITSN1/ATP6AP1/STX1A/SLC4A8/STXBP5/CADPS2/MCU/SCAMP5/SIRT3/CADPS	GeneRatio=28/575;BgRatio=282/18723;qvalue=1.46289286435717e-06	proteomics		HUMAN	OverRepresentation	GO	WGCNA	BP	MEblue
GO:1903532	positive regulation of secretion by cell	29		0.0004280737206487	0.0057095470985469	APBB1/SDCBP/HGS/SNX4/EGFR/FGA/FGB/FGG/PFKM/GJA1/RAB5A/OSBP/SRI/MYH10/RAB7A/NCS1/VSNL1/CDK5/LRP1/PPID/AIMP1/TARDBP/RAB3GAP1/CLASP1/LRRC8A/RAB2B/PDCD6IP/STAM/PTPN23	GeneRatio=29/982;BgRatio=282/18723;qvalue=0.0046162933144992	proteomics		HUMAN	OverRepresentation	GO	WGCNA	BP	MEgrey
GO:1903532	positive regulation of secretion by cell	18		0.0007501919900739	0.0094223278084773	PFKFB2/CLASP2/VPS4B/AGT/LAMP1/EZR/KIF5B/SLC12A2/PPIA/RAC1/DYNLL1/PTPN11/MYO18A/RAB8B/TSG101/GOLPH3/SPHK2/VPS4A	GeneRatio=18/509;BgRatio=282/18723;qvalue=0.007208266094333	proteomics		HUMAN	OverRepresentation	GO	WGCNA	BP	MEturquoise
GO:1903532	positive regulation of secretion by cell	10		0.0004709988940931	0.0027664987674103	TREM2/CD33/VAMP8/TLR2/ITGB2/SYK/PTAFR/ITGAM/HLA-DRB1/IL1B	GeneRatio=10/183;BgRatio=282/18723;qvalue=0.0018568576899539	rnaseq		HUMAN	OverRepresentation	GO	WGCNA	BP	MEmidnightblue
GO:1903532	positive regulation of secretion by cell	27		0.0003397375985021	0.0046271176647063	STX1B/AGT/EGFR/FGA/CLASP1/SIRT3/VPS4A/GLUL/APBB1/KIF5B/ARF6/PFKFB2/PPIA/PPID/PPP3CB/LRRC8A/SPHK2/ITSN1/SLC12A2/STXBP1/TSG101/EZR/STAM/SNX4/CADPS2/SLC4A8/VPS4B	GeneRatio=27/874;BgRatio=282/18723;qvalue=0.003478220598327	proteomics	male	HUMAN	OverRepresentation	GO	DCLOC	BP
GO:1903532	positive regulation of secretion by cell	33		1.91827162471294e-05	0.0004254844771114	CDK5/STX1B/STXBP5/AP1G1/ABAT/SCAMP5/FGA/NCS1/MPC2/GLUD1/GLUL/KIF5B/ARF6/LAMP1/MYO18A/LRP1/MYH10/RAB8B/ATP6AP1/PPIA/PPID/SPHK2/RAB27B/RAC1/ITSN1/SNCA/SRI/VSNL1/RAB7A/STAM/RAB2B/SYT7/C2CD2L	GeneRatio=33/998;BgRatio=282/18723;qvalue=0.0003328621571841	proteomics	female	HUMAN	OverRepresentation	GO	DCLOC	BP
GO:1903531	negative regulation of secretion by cell	10		1.85930271000887e-06	1.9501708875657e-05	CD84/SPI1/LILRB1/VAMP8/NCKAP1L/RHBDF2/CD300A/LGALS9/UCP2/IL1B	GeneRatio=10/183;BgRatio=147/18723;qvalue=1.30894322164851e-05	rnaseq		HUMAN	OverRepresentation	GO	WGCNA	BP	MEmidnightblue
GO:1903530	regulation of secretion by cell	139	1.6714140564812	0.0002852847808694	0.0059058551007407	ENSG00000107282/ENSG00000145335/ENSG00000135631/ENSG00000149927/ENSG00000126583/ENSG00000139220/ENSG00000106089/ENSG00000107758/ENSG00000152932/ENSG00000173267/ENSG00000070808/ENSG00000184702/ENSG00000008056/ENSG00000123384/ENSG00000138814/ENSG00000120948/ENSG00000173227/ENSG00000050438/ENSG00000166501/ENSG00000083720/ENSG00000169992/ENSG00000171132/ENSG00000114520/ENSG00000102003/ENSG00000144566…	enrichmentScore=0.375178514705812;qvalues=0.0048629188453805;rank=644;leading_edge=tags=42%, list=28%, signal=33%	proteomics	male	HUMAN	GSEA	GO	DEG	BP
GO:1903523	negative regulation of blood circulation	5		0.0010339705189153	0.0086213648390709	ATP1A1/ATP2A2/GRK2/ATP1A2/PDE4D	GeneRatio=5/575;BgRatio=26/18723;qvalue=0.006699843483222	proteomics		HUMAN	OverRepresentation	GO	WGCNA	BP	MEblue
GO:1903522	regulation of blood circulation	23		4.51223851849874e-06	8.78483183338343e-05	ATP1A1/ATP1B1/GNAO1/ATP1A3/ATP2A2/SLC9A1/ATP2B1/ATP2B4/GRK2/SLC8A1/GSK3A/ATP1A2/CACNA2D1/ANK2/ATP2B2/PDE4D/SNTA1/CAMK2D/ATP2B3/TMEM65/RYR2/EHD3/SLC8A2	GeneRatio=23/575;BgRatio=256/18723;qvalue=6.8268771138606e-05	proteomics		HUMAN	OverRepresentation	GO	WGCNA	BP	MEblue
GO:1903514	release of sequestered calcium ion into cytosol by endoplasmic reticulum	6		0.0006210160268591	0.0055536576116263	SLC8A1/ATP1A2/ANK2/PDE4D/CAMK2D/RYR2	GeneRatio=6/575;BgRatio=35/18723;qvalue=0.0043158638396413	proteomics		HUMAN	OverRepresentation	GO	WGCNA	BP	MEblue
GO:1903509	liposaccharide metabolic process	22		2.90981374241165e-05	0.0077359476780401	PIGU/FA2H/ITGB8/ABCA2/ST3GAL4/PIGT/GAL3ST1/GLTP/PIGM/SUMF1/PGAP2/PIGF/PIGA/PIGO/SMPD1/PIGG/UGT8/ST6GALNAC3/PIGP/GM2A/GAL3ST4/PIGN	GeneRatio=22/1581;BgRatio=101/18723;qvalue=0.0074867538545358	rnaseq		HUMAN	OverRepresentation	GO	WGCNA	BP	MEblue
GO:1903421	regulation of synaptic vesicle recycling	26	2.1239170867371	0.0001974962769353	0.0021525969918722	PPP3CB/VAMP2/DNM1/SLC17A7/CALM1/FGF14/DNM1L/SNCA/AP2M1/CALM3/CDK5/TOR1A/NLGN1/VAMP4/SYT11/STX1B/BTBD9/DNM3	enrichmentScore=0.619725449743418;qvalues=0.0015451771032773;rank=4475;leading_edge=tags=69%, list=23%, signal=54%	rnaseq	male	HUMAN	GSEA	GO	DEG	BP
GO:1903421	regulation of synaptic vesicle recycling	26	2.05758686743253	0.0001440339089751	0.0043893839682133	CALM1/PPP3CB/SNCA/VAMP2/CALM3/FGF14/SLC17A7/AP2M1/NLGN1/VAMP4/DNM1L/DNM1/BTBD9/LRRK2/CDK5/SYT11/STX1B/DNM3/TOR1A	enrichmentScore=0.643327834804115;qvalues=0.0036894212266762;rank=6447;leading_edge=tags=73%, list=33%, signal=49%	rnaseq	female	HUMAN	GSEA	GO	DEG	BP
GO:1903421	regulation of synaptic vesicle recycling	8		9.98809173814956e-07	2.3906791342665e-05	DNM1L/PPP3CB/SNCA/STX1B/VAMP2/DNM1/AP2M1/SLC17A7	GeneRatio=8/575;BgRatio=27/18723;qvalue=1.85784690906509e-05	proteomics		HUMAN	OverRepresentation	GO	WGCNA	BP	MEblue
GO:1903421	regulation of synaptic vesicle recycling	17		2.08548072474732e-05	0.0008601572154785	DNM1L/FGF14/DNM1/PPP3CB/VAMP4/SYT11/TOR1A/PLAA/SNCA/CALM3/AP2M1/CDK5/NLGN1/LRRK2/DNM3/CALM1/VAMP2	GeneRatio=17/4528;BgRatio=27/18723;qvalue=0.0007587399025762	rnaseq		HUMAN	OverRepresentation	GO	WGCNA	BP	MEturquoise
GO:1903405	protein localization to nuclear body	7		6.71269896766857e-07	3.54359845503767e-05	TCP1/CCT6A/CCT5/CCT3/CCT8/CCT2/CCT7	GeneRatio=7/982;BgRatio=12/18723;qvalue=2.86507661201766e-05	proteomics		HUMAN	OverRepresentation	GO	WGCNA	BP	MEgrey
GO:1903405	protein localization to nuclear body	9		0.0002973921087912	0.0074383857572371	CCT4/TCP1/DKC1/CCT7/CCT6A/CCT5/CCT8/CCT3/CCT2	GeneRatio=9/4528;BgRatio=12/18723;qvalue=0.0065613587646656	rnaseq		HUMAN	OverRepresentation	GO	WGCNA	BP	MEturquoise
GO:1903405	protein localization to nuclear body	5		0.0002462990642333	0.0035083165413643	CCT7/CCT2/CCT8/CCT5/TCP1	GeneRatio=5/998;BgRatio=12/18723;qvalue=0.0027446026232761	proteomics	female	HUMAN	OverRepresentation	GO	DCLOC	BP
GO:1903364	positive regulation of cellular protein catabolic process	23		6.14410707982869e-06	0.0002168492731353	SGTA/PSMD10/APOE/GBA/HSP90AA1/CLU/PSMC3/PSMC2/USP5/CSNK1D/BCAP31/VCP/PSMC1/PSMC5/PSMC6/PTK2/LRP1/PTK2B/ZER1/ZYG11B/VPS11/STUB1/FAF1	GeneRatio=23/982;BgRatio=155/18723;qvalue=0.0001753273652972	proteomics		HUMAN	OverRepresentation	GO	WGCNA	BP	MEgrey
GO:1903364	positive regulation of cellular protein catabolic process	60		3.89823746952245e-05	0.0013850435125207	PSMC4/NUB1/RNF14/PIAS1/RNF19A/MAPK9/ATXN3/VPS35/HSP90AA1/GSK3B/PSMC5/AURKA/HECTD1/RBX1/PSMC6/PSMC1/PSMD10/FMR1/ELOB/FBXW7/CTSC/USP5/BAG2/CSNK1A1/SUMO1/ATP5IF1/RNF128/UBQLN1/BBS7/EGF/PRICKLE1/TMTC3/COP1/PLK2/VPS11/PSMC2/ZYG11B/RCHY1/RNF180/VCP/DACT1/PSMC3/ARIH1/FBXO22/UBE2V2/GABARAP/RNF139/SOCS5/PTEN/MAGEF1/GBA/ZFAND2A/RAD23A/FAF1/PRKN/BCAP31/UBQLN2/SUMO2/LRRK2/RNFT1	GeneRatio=60/4528;BgRatio=155/18723;qvalue=0.0012217391900493	rnaseq		HUMAN	OverRepresentation	GO	WGCNA	BP	MEturquoise
GO:1903364	positive regulation of cellular protein catabolic process	12		0.0001478970531282	0.009081065008179	NUB1/RNF19A/HECTD1/PSMC6/STUB1/CD81/COP1/TAF1/PSMC2/ARIH1/TMEM259/RACK1	GeneRatio=12/391;BgRatio=179/20870;qvalue=0.0079137462975525	rnaseq	male	HUMAN	OverRepresentation	GO	DTU	BP
GO:1903363	negative regulation of cellular protein catabolic process	16		1.3370529400391e-06	6.70532049429611e-05	SDCBP/EIF3H/SGTA/HSP90AB1/CSNK2A2/RPL5/FHIT/USP14/GABARAPL2/RPS7/RPL23/RPL11/CSNK2A1/CCAR2/USP7/UCHL5	GeneRatio=16/982;BgRatio=75/18723;qvalue=5.42139781582172e-05	proteomics		HUMAN	OverRepresentation	GO	WGCNA	BP	MEgrey
GO:1903363	negative regulation of cellular protein catabolic process	11		0.0006845552071779	0.008190671065323	PARK7/GABARAPL2/EPHA4/ALAD/ANXA2/RPS7/SGTA/USP7/BAG6/CDK5RAP3/EIF3H	GeneRatio=11/874;BgRatio=75/18723;qvalue=0.0061569562042542	proteomics	male	HUMAN	OverRepresentation	GO	DCLOC	BP
GO:1903363	negative regulation of cellular protein catabolic process	12		0.0005747378531843	0.0068632619585158	CSNK2A2/EPHA4/ALAD/FHIT/ANXA2/CCAR2/RPL11/SGTA/BAG6/CDK5RAP3/OGT/USP14	GeneRatio=12/998;BgRatio=75/18723;qvalue=0.0053692209792016	proteomics	female	HUMAN	OverRepresentation	GO	DCLOC	BP
GO:1903362	regulation of cellular protein catabolic process	44		2.47071951645784e-12	8.85047026788292e-10	PSMD14/SDCBP/XPO1/EIF3H/SGTA/PSMD10/APOE/GBA/GPX1/HSP90AA1/HSP90AB1/CLU/PSMC3/CSNK2A2/PSMC2/USP5/RPL5/CSNK1D/FHIT/BCAP31/USP14/RAD23B/VCP/GABARAPL2/UBE2K/RPS7/PSMC1/PSMC5/PSMC6/RPL23/RPL11/CSNK2A1/PTK2/LRP1/PTK2B/ZER1/CCAR2/GLMN/USP7/ZYG11B/VPS11/STUB1/FAF1/UCHL5	GeneRatio=44/982;BgRatio=255/18723;qvalue=7.155798178492941e-10	proteomics		HUMAN	OverRepresentation	GO	WGCNA	BP	MEgrey
GO:1903362	regulation of cellular protein catabolic process	18		0.000225870023503	0.0038287516390047	UFL1/ANXA2/UBB/ALAD/EZR/DNAJB2/MSN/RDX/GCLC/CD81/MAP1A/ELOB/DDRGK1/CDK5RAP3/PARK7/PITHD1/UBQLN2/UBQLN1	GeneRatio=18/509;BgRatio=255/18723;qvalue=0.0029290703087435	proteomics		HUMAN	OverRepresentation	GO	WGCNA	BP	MEturquoise
GO:1903362	regulation of cellular protein catabolic process	105		1.27255576964807e-09	1.93304325204102e-07	PSMC4/NUB1/RNF14/PIAS1/RNF19A/GABARAPL2/MAPK9/PITHD1/ATXN3/VPS35/CSNK2A2/UBE2K/HSP90AA1/GSK3B/PSMC5/AURKA/HECTD1/WAC/HSP90AB1/RBX1/DESI1/PSMC6/PSMC1/CSNK2A1/USP14/PSMD10/FMR1/ELOB/LAPTM4B/RIC1/FBXW7/CTSC/USP5/BAG2/CSNK1A1/UBE3A/PSMD14/PDCL3/SUMO1/EPHA4/PARK7/UCHL5/RAD23B/RPL5/RPL23/PSMF1/ATP5IF1/PSME3/RNF128/UBQLN1/NUDT15/SDCBP/BBS7/EGF/PRICKLE1/TMTC3/COP1/TMF1/PLK2/OGT/EIF3H/VPS11/PSMC2/ZYG11B/R…	GeneRatio=105/4528;BgRatio=255/18723;qvalue=1.70512671676336e-07	rnaseq		HUMAN	OverRepresentation	GO	WGCNA	BP	MEturquoise
GO:1903362	regulation of cellular protein catabolic process	31		1.09335506603435e-06	5.54363494372468e-05	RACK1/ZER1/PARK7/GABARAPL2/EPHA4/ALAD/UFL1/GBA/GCLC/GPX1/GSK3A/ANXA2/UBE2K/APOE/PRKACA/PSMC1/PSMC2/PSMC3/PSMC4/RAD23B/RPS7/SGTA/ELOB/UBB/EZR/USP7/BAG6/ZYG11B/CDK5RAP3/EIF3H/CD81	GeneRatio=31/874;BgRatio=255/18723;qvalue=4.1671698556411e-05	proteomics	male	HUMAN	OverRepresentation	GO	DCLOC	BP
GO:1903362	regulation of cellular protein catabolic process	17		3.68439776868594e-05	0.003654742859816	PKD1/NUB1/RNF19A/PRKACA/HECTD1/PSMC6/STUB1/CD81/PSMF1/PRKCG/PSME3/COP1/TAF1/PSMC2/ARIH1/TMEM259/RACK1	GeneRatio=17/391;BgRatio=290/20870;qvalue=0.0031849466719295	rnaseq	male	HUMAN	OverRepresentation	GO	DTU	BP
GO:1903332	regulation of protein folding	5		0.0002462990642333	0.0035083165413643	HSPA5/SGTB/SGTA/ST13/PDCD5	GeneRatio=5/998;BgRatio=12/18723;qvalue=0.0027446026232761	proteomics	female	HUMAN	OverRepresentation	GO	DCLOC	BP
GO:1903322	positive regulation of protein modification by small protein conjugation or removal	55		3.11535065759156e-05	0.0011568496463034	KDM1A/MYCBP2/PIAS1/CUL3/HSPA5/MAPK9/UBE2D1/MUL1/RBX1/PSMD10/XIAP/NDFIP2/RIPK2/AIMP2/DCUN1D4/FBXW7/SKP1/UBE3A/WDR48/UBA2/NDFIP1/UBQLN1/DCUN1D5/PRICKLE1/FANCI/SAE1/TBC1D7/DCUN1D2/RNF111/PEF1/RCHY1/SENP2/GNL3/RNF180/VCP/FBXO33/BTRC/CENPX/GABARAP/UBB/PTEN/COMMD1/SPSB4/CENPS/UBE2N/TSPYL5/NPM1/NSMCE3/PRKN/UBE2L3/FANCM/LRRK2/CTR9/DDX3X/PDCD6	GeneRatio=55/4528;BgRatio=138/18723;qvalue=0.001020450648017	rnaseq		HUMAN	OverRepresentation	GO	WGCNA	BP	MEturquoise
GO:1903320	regulation of protein modification by small protein conjugation or removal	28		7.40169729014204e-05	0.0014622306150805	DDX3X/PSMD10/WFS1/NPM1/HSP90AA1/HSP90AB1/RPS2/DNAJA1/MTOR/RPL5/ARRB1/VCP/RPS20/RPS7/RPL23/RPL11/FKBP1A/SKP1/CDK5/AIMP2/PIN1/CUL3/HUWE1/GLMN/OTUB1/TOLLIP/FBXO2/STUB1	GeneRatio=28/982;BgRatio=242/18723;qvalue=0.0011822453333243	proteomics		HUMAN	OverRepresentation	GO	WGCNA	BP	MEgrey
GO:1903320	regulation of protein modification by small protein conjugation or removal	89		7.28309037179135e-06	0.000362894668389	KDM1A/MYCBP2/PIAS1/CUL3/HSPA5/MAPK9/ATG5/UBE2D1/HSP90AA1/DNAJA1/MUL1/HSP90AB1/RBX1/HIF1A/PSMD10/XIAP/NDFIP2/RIPK2/AIMP2/GTPBP4/DCUN1D4/FBXW7/FBXO5/BAG2/SKP1/UBE3A/WDR48/PARK7/RPL5/RPL23/UBA2/NDFIP1/UBQLN1/USP44/PLAA/DCUN1D5/PRICKLE1/HMG20A/FANCI/SAE1/SPOPL/TBC1D7/OGT/DCUN1D2/TRIP12/RNF111/PEF1/RCHY1/SENP2/GNL3/MAD2L1/OTUD4/RNF180/CAMLG/CDK5/VCP/FBXO33/BTRC/BAG5/OTUB1/CTNNB1/MINAR1/CENPX/GABARAP/U…	GeneRatio=89/4528;BgRatio=242/18723;qvalue=0.0003201073715178	rnaseq		HUMAN	OverRepresentation	GO	WGCNA	BP	MEturquoise
GO:1903313	positive regulation of mRNA metabolic process	16		0.0004406783154013	0.0058465654807876	GTPBP1/NUDT21/ROCK2/HSPA8/PABPC1/RBMX/RIDA/TRA2B/TARDBP/CIRBP/HNRNPD/PDE12/UPF1/KHSRP/FTO/PRPF19	GeneRatio=16/982;BgRatio=118/18723;qvalue=0.0047270756639542	proteomics		HUMAN	OverRepresentation	GO	WGCNA	BP	MEgrey
GO:1903312	negative regulation of mRNA metabolic process	15		8.29503522271253e-05	0.0016006419879598	SYNCRIP/NPM1/HNRNPC/PABPC1/RBMX/MTOR/HNRNPK/DHX9/TARDBP/HNRNPA0/CIRBP/HNRNPD/ELAVL1/SRSF7/LARP1	GeneRatio=15/982;BgRatio=92/18723;qvalue=0.001294153946082	proteomics		HUMAN	OverRepresentation	GO	WGCNA	BP	MEgrey
GO:1903311	regulation of mRNA metabolic process	36		1.22818838986958e-06	6.22158058100603e-05	GTPBP1/NUDT21/SYNCRIP/ROCK2/NPM1/HNRNPC/VIM/HNRNPA1/HSPA8/PABPC1/PRKCA/DDX5/RBMX/MTOR/FXR1/RIDA/HNRNPK/TRA2B/SRPK2/SRSF3/KHDRBS1/DHX9/TARDBP/HNRNPA0/PABPC4/CIRBP/HNRNPD/ELAVL1/SRSF7/PDE12/LARP1/DDX17/UPF1/KHSRP/FTO/PRPF19	GeneRatio=36/982;BgRatio=288/18723;qvalue=5.03028354893954e-05	proteomics		HUMAN	OverRepresentation	GO	WGCNA	BP	MEgrey
GO:1903311	regulation of mRNA metabolic process	12		6.77608902220323e-07	0.0002284897218286	ROCK1/TUT7/YTHDC1/SRSF4/RBM25/NSRP1/RBM39/CDC73/TUT4/SLTM/GIGYF2/CDK11B	GeneRatio=12/128;BgRatio=288/18723;qvalue=0.0002156936126646	rnaseq		HUMAN	OverRepresentation	GO	WGCNA	BP	MElightcyan
GO:1903311	regulation of mRNA metabolic process	17		0.0001146209627126	0.0080546270392493	PABPC1/KHSRP/RBFOX2/EXOSC3/HSPA8/NCL/RBM25/SRSF6/HNRNPR/FXR2/KHDRBS3/CELF1/HNRNPU/CNOT8/DYRK1A/SUPT5H/GIGYF2	GeneRatio=17/391;BgRatio=318/20870;qvalue=0.0070192510297652	rnaseq	male	HUMAN	OverRepresentation	GO	DTU	BP
GO:1903307	positive regulation of regulated secretory pathway	9		2.19576943587038e-05	0.0003284774203881	DNM1L/SYT7/AP1G1/RAB3A/SYT1/STXBP1/STX1A/SLC4A8/SCAMP5	GeneRatio=9/575;BgRatio=51/18723;qvalue=0.0002552666944796	proteomics		HUMAN	OverRepresentation	GO	WGCNA	BP	MEblue
GO:1903307	positive regulation of regulated secretory pathway	5		0.0001378185145682	0.0009709940799124	VAMP8/ITGB2/SYK/PTAFR/ITGAM	GeneRatio=5/183;BgRatio=51/18723;qvalue=0.0006517255114749	rnaseq		HUMAN	OverRepresentation	GO	WGCNA	BP	MEmidnightblue
GO:1903306	negative regulation of regulated secretory pathway	5		2.46351698792218e-06	2.52691632217018e-05	CD84/SPI1/NCKAP1L/CD300A/LGALS9	GeneRatio=5/183;BgRatio=23/18723;qvalue=1.69605136281485e-05	rnaseq		HUMAN	OverRepresentation	GO	WGCNA	BP	MEmidnightblue
GO:1903305	regulation of regulated secretory pathway	39	2.10798355225417	5.2165910243321e-05	0.0017390895012286	ENSG00000107282/ENSG00000149927/ENSG00000126583/ENSG00000139220/ENSG00000106089/ENSG00000184702/ENSG00000008056/ENSG00000173227/ENSG00000050438/ENSG00000166501/ENSG00000114520/ENSG00000102003/ENSG00000144566/ENSG00000164742/ENSG00000174437/ENSG00000105649/ENSG00000011347/ENSG00000104142/ENSG00000198794/ENSG00000140992/ENSG00000164506/ENSG00000082701/ENSG00000164885/ENSG00000087470/ENSG00000160014…	enrichmentScore=0.593774687525378;qvalues=0.0014319774131044;rank=608;leading_edge=tags=67%, list=26%, signal=50%	proteomics	male	HUMAN	GSEA	GO	DEG	BP
GO:1903305	regulation of regulated secretory pathway	22		1.72373628833829e-10	1.0468482025744e-08	DNM1L/SYT7/AP1G1/PPFIA2/PRKCG/SYP/ATP2A2/SYN1/RAB3A/SYT1/GSK3B/STXBP1/ADCY1/STX1A/SLC4A8/STXBP5/SYT12/SYT2/SCAMP5/SEPTIN5/VPS18/GIT1	GeneRatio=22/575;BgRatio=136/18723;qvalue=8.135276999478741e-09	proteomics		HUMAN	OverRepresentation	GO	WGCNA	BP	MEblue
GO:1903305	regulation of regulated secretory pathway	11		9.71574254916361e-08	1.32877067216502e-06	CD84/SPI1/VAMP8/NCKAP1L/RAC2/ITGB2/SYK/CD300A/LGALS9/PTAFR/ITGAM	GeneRatio=11/183;BgRatio=136/18723;qvalue=8.91863054435607e-07	rnaseq		HUMAN	OverRepresentation	GO	WGCNA	BP	MEmidnightblue
GO:1903305	regulation of regulated secretory pathway	21		1.04880147354312e-05	0.0002653625838839	CDK5/ADCY1/SYT2/STXBP5/AP1G1/SCAMP5/NCS1/GNAI2/APBA1/LAMP1/ATP2A2/SEPTIN5/PRKCB/SPHK2/VPS18/RAP1B/STXBP3/SYN1/PPFIA2/CASK/SYT7	GeneRatio=21/998;BgRatio=136/18723;qvalue=0.0002075966735783	proteomics	female	HUMAN	OverRepresentation	GO	DCLOC	BP
GO:1903202	negative regulation of oxidative stress-induced cell death	10		0.0004252366562949	0.0054067337485992	TRAP1/RACK1/ATG7/NCOA7/FYN/GPX1/NONO/PPIA/OXR1/GPR37L1	GeneRatio=10/998;BgRatio=53/18723;qvalue=0.0042297596168417	proteomics	female	HUMAN	OverRepresentation	GO	DCLOC	BP
GO:1903201	regulation of oxidative stress-induced cell death	9		0.0001739133737502	0.0031492988041763	LANCL1/SOD1/HSPB1/FYN/PARP1/PPIA/NONO/PARK7/UBQLN1	GeneRatio=9/509;BgRatio=74/18723;qvalue=0.0024092755264408	proteomics		HUMAN	OverRepresentation	GO	WGCNA	BP	MEturquoise
GO:1903201	regulation of oxidative stress-induced cell death	7		0.0003552370451367	0.0058184892015687	FYN/HSPB1/SOD2/MCL1/PYCR1/P4HB/RACK1	GeneRatio=7/335;BgRatio=74/18723;qvalue=0.0044249259123402	rnaseq		HUMAN	OverRepresentation	GO	WGCNA	BP	MEtan
GO:1903169	regulation of calcium ion transmembrane transport	18		1.97525150056056e-06	4.32112814826931e-05	CACNB4/GNB5/NIPSNAP2/ATP1B1/SLC9A1/VDAC1/CORO1A/SLC8A1/SNCA/HTT/ATP1A2/CACNA2D1/ANK2/PRKCE/PDE4D/CAMK2D/RYR2/EHD3	GeneRatio=18/575;BgRatio=159/18723;qvalue=3.35803933655004e-05	proteomics		HUMAN	OverRepresentation	GO	WGCNA	BP	MEblue
GO:1903169	regulation of calcium ion transmembrane transport	24		3.77759781511708e-06	0.000117408672834	CDK5/CORO1A/DIAPH1/FYN/G6PD/NIPSNAP2/HTT/EHD3/HPCA/HSPA2/ATP1B1/PDE4D/PLP1/RYR2/S100A1/SLC8A1/SLC9A1/SNCA/SRI/THY1/VDAC1/CACNB4/CAMK2D/GSTO1	GeneRatio=24/998;BgRatio=159/18723;qvalue=9.18503640296824e-05	proteomics	female	HUMAN	OverRepresentation	GO	DCLOC	BP
GO:1903146	regulation of autophagy of mitochondrion	7		5.29541593821111e-05	0.000690610495275	DNM1L/HTRA2/SLC25A5/SLC25A4/VDAC1/HTT/GSK3A	GeneRatio=7/575;BgRatio=33/18723;qvalue=0.000536687904129	proteomics		HUMAN	OverRepresentation	GO	WGCNA	BP	MEblue
GO:1903140	regulation of establishment of endothelial barrier	6		2.68226976568781e-05	0.0012596045048175	VCL/VEGFA/F11R/CDH5/CLDN5/S1PR2	GeneRatio=6/718;BgRatio=17/18723;qvalue=0.0010457916824844	rnaseq		HUMAN	OverRepresentation	GO	WGCNA	BP	MEblack
GO:1903131	mononuclear cell differentiation	296	-1.8583125838601	1e-10	1.12627450980392e-08	WNT4/CBFB/CSF1R/NFAM1/ADA/SMAD7/LYL1/STAT6/EGR1/DOCK10/ZFPM1/ITGA4/BTK/CD74/AGER/SOX12/BCL6/LGALS1/KAT2A/ACIN1/NCKAP1L/PRDM1/GLI3/BAK1/ITM2A/CMTM7/PTPRC/FCER1G/TP53/FZD5/HLA-DRB1/RPS6/STAT3/INPP5D/SPI1/LFNG/RSAD2/DLL1/ZBTB7B/CD4/NFKBIZ/HLX/SPN/PIR/ITGB1/MERTK/TCF3/LOXL3/DOCK2/MYH9/PTPN6/ITPKB/CSF1/IL1B/LTBR/AIRE/ZFP36L2/MT1G/ADAM8/AP3B1/HLA-DRA/BCL3/CHD7/IFI16/NRARP/AXL/PIK3R6/NOTCH2/LYN/SASH3/NF…	enrichmentScore=-0.495020165397852;qvalues=8.08462332301342e-09;rank=4321;leading_edge=tags=38%, list=22%, signal=30%	rnaseq	male	HUMAN	GSEA	GO	DEG	BP
GO:1903131	mononuclear cell differentiation	296	-1.66793809613228	9.90229664922701e-06	0.0006552588713747	CD74/CBFB/BLNK/SMAD7/CD4/NCAPH2/PTPRC/CMTM7/BCL2/DLL1/TCF7/PLCG2/ST3GAL1/SYVN1/TCF3/BCL6/RAG1/FADD/STAT6/MR1/JAG2/DOCK10/ITGB1/NFAM1/SOX12/NOTCH2/WNT4/NFKBIZ/TREM2/AGER/FCER1G/HLA-DRA/LILRB4/SOX13/PATZ1/ITPKB/STAT3/IKZF1/B2M/MYH9/BAX/ZFP36L2/NLRP3/LOXL3/SASH3/LMBR1L/PTPN6/BAK1/TMEM98/PIK3R6/AIRE/IFI16/HLA-DRB1/LYL1/NRARP/ZC3H12A/ZFP36L1/BATF2/LGALS9/ITM2A/MT1G/MYC/FZD5/TMEM176B/VSIR/FZD7/HLA-DOA/…	enrichmentScore=-0.409678944808963;qvalues=0.0005507665783;rank=4595;leading_edge=tags=34%, list=23%, signal=26%	rnaseq	female	HUMAN	GSEA	GO	DEG	BP
GO:1903131	mononuclear cell differentiation	27		1.45947808282643e-08	1.8627871433587e-06	TMEM176A/TRAF3IP2/KLF6/IL4R/MFNG/JAK3/TMEM176B/TCIRG1/LTBR/BCL6/IRF1/ANXA1/MYC/NFKBIZ/MMP14/IL6R/IFI16/BATF2/STAT3/CEBPB/FES/IRF7/ZFP36L1/PNP/HLA-B/NFAM1/LYN	GeneRatio=27/335;BgRatio=426/18723;qvalue=1.41663837712371e-06	rnaseq		HUMAN	OverRepresentation	GO	WGCNA	BP	MEtan
GO:1903131	mononuclear cell differentiation	29		1.5722218669541399e-16	9.96931592909557e-15	CD4/BTK/CD74/SPI1/PTPRC/BLNK/TREM2/LILRB1/PTPN6/CD86/SASH3/NCKAP1L/FGL2/DOCK2/IRF8/VAV1/IL18/FCER1G/RUNX1/SYK/LGALS9/CSF1R/IKZF1/LILRB4/HLA-DRB1/HLA-DOA/HLA-DRA/CMTM7/IL1B	GeneRatio=29/183;BgRatio=426/18723;qvalue=6.691346175386161e-15	rnaseq		HUMAN	OverRepresentation	GO	WGCNA	BP	MEmidnightblue
GO:1903131	mononuclear cell differentiation	38		1.31395432636174e-06	0.0001205968159466	BAK1/BCL3/JMJD6/TCF3/GLI2/TCF7/XBP1/MYH9/RELB/LYL1/KDELR1/VSIR/ZMIZ1/ZBTB16/MDK/VEGFA/IL18R1/INHA/PCK1/DLL4/FOXJ1/IL15RA/TP53/ERBB2/ITPKB/ADAM8/HHEX/MR1/FZD7/AIRE/WNT4/TGFBR2/RAG1/AXL/INPP5D/STAT5B/JUN/PIK3R6	GeneRatio=38/718;BgRatio=426/18723;qvalue=0.0001001259892043	rnaseq		HUMAN	OverRepresentation	GO	WGCNA	BP	MEblack
GO:1903115	regulation of actin filament-based movement	7		0.0001625395626798	0.0018070313676069	ATP1A1/ATP2A2/ATP1A2/ANK2/PDE4D/CAMK2D/RYR2	GeneRatio=7/575;BgRatio=39/18723;qvalue=0.0014042819853038	proteomics		HUMAN	OverRepresentation	GO	WGCNA	BP	MEblue
GO:1903053	regulation of extracellular matrix organization	41	-1.79320593496993	0.000618873209016	0.0053256083908626	SMAD3/ABL1/LRP1/MELTF/DAG1/PHLDB1/AEBP1/RUNX1/ETS1/COLGALT1/NOTCH1/BMP2/RGCC/DDR1/FGFR4/AGT/ANTXR1/EFEMP2/CFLAR/SOX9/EMILIN1/TGFB1/TNFRSF1A/PDPN/CST3/SLC2A10/TIE1/TNFRSF1B/DDR2/PHLDB2	enrichmentScore=-0.59107689012769;qvalues=0.0038228280433603;rank=3488;leading_edge=tags=73%, list=18%, signal=60%	rnaseq	male	HUMAN	GSEA	GO	DEG	BP
GO:1903053	regulation of extracellular matrix organization	8		0.0004359732660581	0.0095776502667733	TIE1/SOX9/COLGALT1/ETS1/EMILIN1/FGFR4/EFEMP2/DAG1	GeneRatio=8/718;BgRatio=48/18723;qvalue=0.0079518824745606	rnaseq		HUMAN	OverRepresentation	GO	WGCNA	BP	MEblack
GO:1903052	positive regulation of proteolysis involved in cellular protein catabolic process	18		0.0002035480534478	0.0032303591393701	SGTA/PSMD10/GBA/CLU/PSMC3/PSMC2/USP5/CSNK1D/BCAP31/VCP/PSMC1/PSMC5/PSMC6/PTK2/PTK2B/ZER1/ZYG11B/STUB1	GeneRatio=18/982;BgRatio=133/18723;qvalue=0.0026118157957399	proteomics		HUMAN	OverRepresentation	GO	WGCNA	BP	MEgrey
GO:1903052	positive regulation of proteolysis involved in cellular protein catabolic process	54		1.97932755234107e-05	0.0008320627411445	PSMC4/NUB1/RNF14/PIAS1/RNF19A/MAPK9/ATXN3/GSK3B/PSMC5/AURKA/HECTD1/RBX1/PSMC6/PSMC1/PSMD10/FMR1/ELOB/FBXW7/CTSC/USP5/BAG2/CSNK1A1/SUMO1/ATP5IF1/UBQLN1/BBS7/EGF/PRICKLE1/TMTC3/COP1/PLK2/PSMC2/ZYG11B/RCHY1/RNF180/VCP/PSMC3/ARIH1/FBXO22/UBE2V2/GABARAP/RNF139/SOCS5/PTEN/MAGEF1/GBA/ZFAND2A/RAD23A/PRKN/BCAP31/UBQLN2/SUMO2/LRRK2/RNFT1	GeneRatio=54/4528;BgRatio=133/18723;qvalue=0.0007339579227991	rnaseq		HUMAN	OverRepresentation	GO	WGCNA	BP	MEturquoise
GO:1903052	positive regulation of proteolysis involved in cellular protein catabolic process	11		0.0001785118715704	0.0097558181202327	NUB1/RNF19A/HECTD1/PSMC6/STUB1/COP1/TAF1/PSMC2/ARIH1/TMEM259/RACK1	GeneRatio=11/391;BgRatio=156/20870;qvalue=0.0085017637753998	rnaseq	male	HUMAN	OverRepresentation	GO	DTU	BP
GO:1903051	negative regulation of proteolysis involved in cellular protein catabolic process	16		1.31546123437093e-07	1.04714890323337e-05	SDCBP/EIF3H/SGTA/HSP90AB1/CSNK2A2/RPL5/FHIT/USP14/GABARAPL2/RPS7/RPL23/RPL11/CSNK2A1/CCAR2/USP7/UCHL5	GeneRatio=16/982;BgRatio=64/18723;qvalue=8.46642719264298e-06	proteomics		HUMAN	OverRepresentation	GO	WGCNA	BP	MEgrey
GO:1903050	regulation of proteolysis involved in cellular protein catabolic process	40		5.2208358013604296e-12	1.56674001703882e-09	PSMD14/SDCBP/XPO1/EIF3H/SGTA/PSMD10/APOE/GBA/GPX1/HSP90AB1/CLU/PSMC3/CSNK2A2/PSMC2/USP5/RPL5/CSNK1D/FHIT/BCAP31/USP14/RAD23B/VCP/GABARAPL2/UBE2K/RPS7/PSMC1/PSMC5/PSMC6/RPL23/RPL11/CSNK2A1/PTK2/PTK2B/ZER1/CCAR2/GLMN/USP7/ZYG11B/STUB1/UCHL5	GeneRatio=40/982;BgRatio=221/18723;qvalue=1.2667434634273102e-09	proteomics		HUMAN	OverRepresentation	GO	WGCNA	BP	MEgrey
GO:1903050	regulation of proteolysis involved in cellular protein catabolic process	95		5.25064738332244e-10	8.6055347114032e-08	PSMC4/NUB1/RNF14/PIAS1/RNF19A/GABARAPL2/MAPK9/PITHD1/ATXN3/CSNK2A2/UBE2K/GSK3B/PSMC5/AURKA/HECTD1/WAC/HSP90AB1/RBX1/DESI1/PSMC6/PSMC1/CSNK2A1/USP14/PSMD10/FMR1/ELOB/FBXW7/CTSC/USP5/BAG2/CSNK1A1/UBE3A/PSMD14/PDCL3/SUMO1/EPHA4/PARK7/UCHL5/RAD23B/RPL5/RPL23/PSMF1/ATP5IF1/PSME3/UBQLN1/NUDT15/SDCBP/BBS7/EGF/PRICKLE1/TMTC3/COP1/TMF1/PLK2/OGT/EIF3H/PSMC2/ZYG11B/RCHY1/RNF180/CAMLG/SHH/VCP/PSMC3/BTRC/BAG5…	GeneRatio=95/4528;BgRatio=221/18723;qvalue=7.59089437494732e-08	rnaseq		HUMAN	OverRepresentation	GO	WGCNA	BP	MEturquoise
GO:1903050	regulation of proteolysis involved in cellular protein catabolic process	27		4.84879874330964e-06	0.0001881113512461	RACK1/ZER1/PARK7/GABARAPL2/EPHA4/ALAD/UFL1/GBA/GCLC/GPX1/GSK3A/UBE2K/APOE/PRKACA/PSMC1/PSMC2/PSMC3/PSMC4/RAD23B/RPS7/SGTA/ELOB/UBB/USP7/BAG6/ZYG11B/EIF3H	GeneRatio=27/874;BgRatio=221/18723;qvalue=0.0001414039633515	proteomics	male	HUMAN	OverRepresentation	GO	DCLOC	BP
GO:1903050	regulation of proteolysis involved in cellular protein catabolic process	16		2.74687883532685e-05	0.0029398832166511	PKD1/NUB1/RNF19A/PRKACA/HECTD1/PSMC6/STUB1/PSMF1/PRKCG/PSME3/COP1/TAF1/PSMC2/ARIH1/TMEM259/RACK1	GeneRatio=16/391;BgRatio=255/20870;qvalue=0.0025619781270209	rnaseq	male	HUMAN	OverRepresentation	GO	DTU	BP
GO:1903039	positive regulation of leukocyte cell-cell adhesion	161	-1.92358771907005	2.86820668876812e-08	1.27713017211505e-06	IRAK1/CBFB/ETS1/ST3GAL4/ADA/TNFRSF14/CD81/ITGA4/CD74/AGER/SOX12/SELENOK/CHST2/BCL6/AKT1/LGALS1/NCKAP1L/SIRPB1/GPAM/GLI3/RASAL3/HLA-DRB5/MAP3K8/PTPRC/CCDC88B/HLA-DRB1/EFNB1/HLA-DPB1/YES1/ITGB2/ZBTB7B/HLA-DMB/CD4/IGF2/NFKBIZ/HLX/RELA/HLA-DMA/PTPN6/ITPKB/IL1B/PYCARD/ADAM8/AP3B1/HLA-DRA/ICAM1/PIK3R6/LYN/SASH3/NFKBID/DOCK8/CCL2/SOX13/VSIR/B2M/PNP/LGALS9/ANXA1/CAV1/HLA-A/HES1/CD86/IL18/HLA-E/IL4R/LEF1/…	enrichmentScore=-0.530633472309591;qvalues=9.16749538955914e-07;rank=4330;leading_edge=tags=45%, list=22%, signal=36%	rnaseq	male	HUMAN	GSEA	GO	DEG	BP
GO:1903039	positive regulation of leukocyte cell-cell adhesion	161	-1.69053964184762	0.0001023612183474	0.0034837193642554	ANXA1/NR4A3/TNFSF9/CD74/CBFB/CD276/CD4/PTPRC/AKT1/HLA-A/CD81/BCL6/RAG1/FADD/HLA-DPA1/SOX12/NFKBIZ/CAV1/AGER/HLA-DRA/LILRB4/FUT4/SOX13/ITPKB/EFNB1/B2M/RASAL3/SLC7A1/RELA/NLRP3/SASH3/ZP3/PTPN6/CCDC88B/HLA-DQB1/HLA-DQA1/PIK3R6/ETS1/TFRC/HLA-DRB1/LGALS9/ALOX5/VSIR/HLA-DOA/LILRB1/ADAM8/TNFRSF14/GLI2/MAP3K8/CCL2/CD44/HLA-DRB5/LEF1/HLA-DPB1/PNP/HLX/HLA-E/ICAM1/TGFBR2/IL4R/PCK1/MDK/VCAM1	enrichmentScore=-0.437169323793161;qvalues=0.0029281804151435;rank=4764;leading_edge=tags=39%, list=24%, signal=30%	rnaseq	female	HUMAN	GSEA	GO	DEG	BP
GO:1903039	positive regulation of leukocyte cell-cell adhesion	13		0.0003910804083332	0.0062627685100616	FYN/CD44/IL4R/ICAM1/JAK3/CCL2/BCL6/ANXA1/NFKBIZ/RELA/PNP/HLA-A/LYN	GeneRatio=13/335;BgRatio=239/18723;qvalue=0.0047627976443934	rnaseq		HUMAN	OverRepresentation	GO	WGCNA	BP	MEtan
GO:1903039	positive regulation of leukocyte cell-cell adhesion	31		5.58243403961566e-26	1.5675613319185602e-23	CD4/ALOX5/CD74/PTPRC/PYCARD/LILRB1/RASAL3/DOCK8/PTPN6/CD86/SASH3/NCKAP1L/VAV1/IL18/RUNX1/ITGB2/SYK/LGALS9/PTAFR/LILRB4/HLA-DRB1/HLA-DQA1/HLA-DRB5/HLA-DOA/HLA-DMA/HLA-DRA/AIF1/HLA-DPB1/HLA-DPA1/HLA-DMB/IL1B	GeneRatio=31/183;BgRatio=239/18723;qvalue=1.0521379398163101e-23	rnaseq		HUMAN	OverRepresentation	GO	WGCNA	BP	MEmidnightblue
GO:1903038	negative regulation of leukocyte cell-cell adhesion	89	-1.85472436505355	2.11112300344001e-05	0.0003457797693911	CBFB/SMAD7/TNFRSF14/SDC4/MAD1L1/CD74/BCL6/AKT1/NCKAP1L/GLI3/PAWR/DLG5/HLA-DRB1/ZBTB7B/HLX/SPN/LOXL3/WNK1/BTN2A2/PTPN6/PPARA/NRARP/SCRIB/VSIG4/VSIR/GPNMB/LGALS9/ANXA1/BMP4/KLF4/CXCL12/CD86/LRRC32/CD300A/IL4R/ADORA2A/LGALS3/IRF1/ERBB2/FGL1/MDK/FOXJ1	enrichmentScore=-0.541928350150549;qvalues=0.0002482076229117;rank=4308;leading_edge=tags=47%, list=22%, signal=37%	rnaseq	male	HUMAN	GSEA	GO	DEG	BP
GO:1903038	negative regulation of leukocyte cell-cell adhesion	13		1.2885024821480602e-09	2.24682620324568e-08	CD74/LILRB1/PTPN6/CD86/NCKAP1L/FGL2/VSIG4/RUNX1/LAPTM5/CD300A/LGALS9/LILRB4/HLA-DRB1	GeneRatio=13/183;BgRatio=141/18723;qvalue=1.50805652351408e-08	rnaseq		HUMAN	OverRepresentation	GO	WGCNA	BP	MEmidnightblue
GO:1903037	regulation of leukocyte cell-cell adhesion	224	-1.91642632475778	1.43952340464172e-09	1.1326880049674e-07	IRAK1/CBFB/ETS1/ST3GAL4/ADA/SMAD7/TNFRSF14/CD81/SDC4/MAD1L1/ITGA4/CD74/AGER/SOX12/SELENOK/CHST2/BCL6/AKT1/LGALS1/NCKAP1L/SIRPB1/GPAM/GLI3/RASAL3/HLA-DRB5/MAP3K8/PTPRC/CCDC88B/PAWR/DLG5/HLA-DRB1/EFNB1/HLA-DPB1/YES1/ITGB2/ZBTB7B/HLA-DMB/CD4/IGF2/NFKBIZ/HLX/SPN/RELA/LOXL3/WNK1/HLA-DMA/BTN2A2/PTPN6/ITPKB/IL1B/PYCARD/PPARA/ADAM8/AP3B1/HLA-DRA/ICAM1/NRARP/PIK3R6/SCRIB/LYN/SASH3/NFKBID/DOCK8/CCL2/SOX13/…	enrichmentScore=-0.514758546104318;qvalues=8.13066067192733e-08;rank=4330;leading_edge=tags=44%, list=22%, signal=34%	rnaseq	male	HUMAN	GSEA	GO	DEG	BP
GO:1903037	regulation of leukocyte cell-cell adhesion	224	-1.68559683905851	1.29714377939049e-05	0.0007715838635879	DLG5/ANXA1/NR4A3/SCRIB/TNFSF9/CD74/CBFB/BTN2A2/SMAD7/CD276/CD4/PTPRC/AKT1/HLA-A/CD81/SFTPD/PPARA/BCL6/RAG1/FADD/HLA-DPA1/SDC4/SOX12/NFKBIZ/CAV1/AGER/HLA-DRA/HFE/LILRB4/FUT4/SOX13/ITPKB/EFNB1/B2M/RASAL3/SLC7A1/RELA/NLRP3/LOXL3/SASH3/ZP3/PTPN6/CCDC88B/HLA-DQB1/HLA-DQA1/PIK3R6/ETS1/TFRC/HLA-DRB1/NRARP/ZC3H12A/VSIG4/CD300A/LGALS9/ALOX5/VSIR/HLA-DOA/LILRB1/ADAM8/TNFRSF14/GLI2/MAP3K8/IRF1/CCL2/SPN/CD44…	enrichmentScore=-0.423158689613818;qvalues=0.0006485415504994;rank=4808;leading_edge=tags=38%, list=24%, signal=29%	rnaseq	female	HUMAN	GSEA	GO	DEG	BP
GO:1903037	regulation of leukocyte cell-cell adhesion	35	-1.92229028026696	0.0005310776175647	0.0091284093998355	ENSG00000103653/ENSG00000100097/ENSG00000154096/ENSG00000067560/ENSG00000189403/ENSG00000103423/ENSG00000176105/ENSG00000166710/ENSG00000135046/ENSG00000198805/ENSG00000196839/ENSG00000131981/ENSG00000026508	enrichmentScore=-0.600200361440047;qvalues=0.0075163906566623;rank=235;leading_edge=tags=37%, list=10%, signal=34%	proteomics	male	HUMAN	GSEA	GO	DEG	BP
GO:1903037	regulation of leukocyte cell-cell adhesion	17		0.0001255611041004	0.002823647652799	FYN/CD44/IL4R/ICAM1/JAK3/CCL2/BCL6/BTN2A2/IRF1/LGALS3/ANXA1/NFKBIZ/CEBPB/RELA/PNP/HLA-A/LYN	GeneRatio=17/335;BgRatio=336/18723;qvalue=0.0021473669939648	rnaseq		HUMAN	OverRepresentation	GO	WGCNA	BP	MEtan
GO:1903037	regulation of leukocyte cell-cell adhesion	35		5.618499397557559e-26	1.5675613319185602e-23	CD4/ALOX5/CD74/PTPRC/PYCARD/LILRB1/RASAL3/DOCK8/PTPN6/CD86/SASH3/NCKAP1L/FGL2/VAV1/IL18/VSIG4/RUNX1/ITGB2/LAPTM5/SYK/CD300A/LGALS9/PTAFR/LILRB4/HLA-DRB1/HLA-DQA1/HLA-DRB5/HLA-DOA/HLA-DMA/HLA-DRA/AIF1/HLA-DPB1/HLA-DPA1/HLA-DMB/IL1B	GeneRatio=35/183;BgRatio=336/18723;qvalue=1.0521379398163101e-23	rnaseq		HUMAN	OverRepresentation	GO	WGCNA	BP	MEmidnightblue
GO:1903036	positive regulation of response to wounding	51	-1.86825968123682	0.0001198618668777	0.0014254380193499	PTN/FERMT2/SERPINF2/PLPP3/THBS1/ITGB1/CNTF/F3/MYLK/HPSE/KANK1/ANO6/FERMT1/RREB1/DUOX1/ANXA1/FLNA/CLDN1/OCLN/CXCR4/SMOC2/MDK	enrichmentScore=-0.592091172102314;qvalues=0.0010232078730746;rank=3159;leading_edge=tags=43%, list=16%, signal=36%	rnaseq	male	HUMAN	GSEA	GO	DEG	BP
GO:1903035	negative regulation of response to wounding	12		0.0002472257170429	0.006573614263088	EDN1/SERPINE1/MDK/THBS1/WNT4/NOS3/C1QTNF1/CD34/THBD/RGMA/KREMEN1/PROS1	GeneRatio=12/718;BgRatio=94/18723;qvalue=0.0054577695569565	rnaseq		HUMAN	OverRepresentation	GO	WGCNA	BP	MEblack
GO:1903034	regulation of response to wounding	117	-1.85142071606542	5.76026920493888e-06	0.0001181678082613	PDGFRA/PRKG1/PTN/CD34/FERMT2/EPPK1/SIGLEC10/SERPINF2/PLPP3/CD109/THBS1/ITGB1/CNTF/F3/MYLK/HPSE/KANK1/GJA1/SPP1/KREMEN1/SERPING1/APOE/ANO6/FERMT1/RREB1/DUOX1/PLAT/FGF2/ANXA1/CAV1/KLF4/FLNA/CLDN1/TNFAIP3/OCLN/C1QTNF1/CXCR4/NOS3/TFPI/SMOC2/MDK/PHLDB2/ANXA2	enrichmentScore=-0.524655266572548;qvalues=8.48232123148331e-05;rank=3233;leading_edge=tags=37%, list=16%, signal=31%	rnaseq	male	HUMAN	GSEA	GO	DEG	BP
GO:1903034	regulation of response to wounding	24		6.83579829091251e-06	0.0002300773720062	PLPP3/CASK/APOE/FGA/FGB/FGG/KRT1/SERPINE2/PTPRF/F3/GJA1/FLNA/PRDX2/MTOR/ACTG1/MAP2K1/PTK2/LRP1/DMTN/MYLK/CLASP1/TNR/ARFGEF1/STK24	GeneRatio=24/982;BgRatio=167/18723;qvalue=0.0001860225716467	proteomics		HUMAN	OverRepresentation	GO	WGCNA	BP	MEgrey
GO:1903008	organelle disassembly	19		7.07971643968065e-06	0.0002366985196333	MAP1LC3B/GABARAPL1/ATG7/GBA/CSNK2A2/TSC2/VCP/GABARAPL2/CDC37/VPS13C/HUWE1/CISD2/OPTN/CAMKK2/UBA5/TIGAR/ATG3/HDAC6/UFC1	GeneRatio=19/982;BgRatio=114/18723;qvalue=0.0001913759138642	proteomics		HUMAN	OverRepresentation	GO	WGCNA	BP	MEgrey
GO:1903008	organelle disassembly	51		1.18728188070448e-06	7.95095865916936e-05	SLC25A5/RB1CC1/GABARAPL2/VPS13D/ATG5/ATG2B/FUNDC1/CSNK2A2/TIGAR/UBA5/MTIF2/DNM1L/MUL1/HIF1A/MAP1LC3A/ZFAND1/BNIP3L/GBF1/FBXW7/PPARGC1A/HTRA2/PARK7/MTIF3/OPTN/KLC1/BECN1/ATP5IF1/GABARAPL1/DENR/MAP1LC3B/UFC1/HAX1/CISD2/ATG12/SLC25A4/PELO/SPATA18/TEX264/GFM2/VCP/FUNDC2/GABARAP/BNIP3/GBA/PRKN/TOMM7/ATG9A/VDAC1/PHB2/MCTS1/MAP1LC3B2	GeneRatio=51/4528;BgRatio=114/18723;qvalue=7.01349647469913e-05	rnaseq		HUMAN	OverRepresentation	GO	WGCNA	BP	MEturquoise
GO:1903008	organelle disassembly	14		0.0008580110559555	0.0096793215118546	HUWE1/CAMKK2/PARK7/GABARAPL2/UFL1/GBA/GSK3A/KIF5B/FIS1/UFC1/UFM1/VPS13C/TSC2/UBA5	GeneRatio=14/874;BgRatio=114/18723;qvalue=0.0072759799728368	proteomics	male	HUMAN	OverRepresentation	GO	DCLOC	BP
GO:1902905	positive regulation of supramolecular fiber organization	17		0.0002602267279311	0.0026537908670476	ARPC2/RPS3/CTNNA2/CORO1A/ACTN2/ARPC4/ACTR2/PRKCE/CD47/SYNPO/WASF1/ARPC1A/PDXP/ABI2/BAIAP2/NCKAP1/GIT1	GeneRatio=17/575;BgRatio=209/18723;qvalue=0.0020623165564049	proteomics		HUMAN	OverRepresentation	GO	WGCNA	BP	MEblue
GO:1902905	positive regulation of supramolecular fiber organization	27		1.40821484734031e-05	0.000417763615618	MYO1C/WASL/ARPC3/WDR1/ROCK2/APOA1/APOE/APP/GPX1/CLU/FLNA/PFN2/ARL2/MTOR/PPM1F/DSTN/GMFB/ACTR3/GRB2/DLG1/PAK1/PTK2B/CLASP1/PPM1E/EVL/WASF3/DRG1	GeneRatio=27/982;BgRatio=209/18723;qvalue=0.0003377709917323	proteomics		HUMAN	OverRepresentation	GO	WGCNA	BP	MEgrey
GO:1902905	positive regulation of supramolecular fiber organization	19		4.62802319731915e-06	0.0002107854201688	BIN1/ARPC5/HIP1R/GSN/PFN1/ARL3/MAP1B/MECP2/CDC42/RHOA/RAC1/WASHC5/CKAP5/DCTN1/MAPRE1/FERMT2/CORO1B/LIMCH1/CFL2	GeneRatio=19/509;BgRatio=209/18723;qvalue=0.0001612549922128	proteomics		HUMAN	OverRepresentation	GO	WGCNA	BP	MEturquoise
GO:1902905	positive regulation of supramolecular fiber organization	8		0.0010642663859511	0.0054237229313588	SCIN/WAS/HCK/PYCARD/TGFBR1/PLEK/NCKAP1L/CYFIP1	GeneRatio=8/183;BgRatio=209/18723;qvalue=0.0036403709092199	rnaseq		HUMAN	OverRepresentation	GO	WGCNA	BP	MEmidnightblue
GO:1902905	positive regulation of supramolecular fiber organization	27		1.65674200181438e-06	7.7577847629741e-05	ARPC5/ARPC3/ACTR3/ARPC2/ABI2/BAIAP2/WASF3/FERMT2/DSTN/CORO1A/CTNNA2/MAPRE1/LIMCH1/FLNA/CLASP1/GPX1/APOA1/APOE/ARF6/ARL2/MAPT/PFN2/PDXP/CORO1B/ACTN2/HIP1R/CD47	GeneRatio=27/874;BgRatio=209/18723;qvalue=5.83155405054447e-05	proteomics	male	HUMAN	OverRepresentation	GO	DCLOC	BP
GO:1902905	positive regulation of supramolecular fiber organization	27		1.87499930904003e-05	0.0004177266159741	ARPC5/ARPC4/ABI2/CFL2/NCKAP1/DSTN/CORO1A/CTNNA2/CTTN/GPX1/GSN/APOA1/APP/ARF6/RHOA/ARL2/MAP1B/MECP2/EVL/PFN1/PFN2/CORO1B/RAC1/RPS3/WASF1/HIP1R/WASHC5	GeneRatio=27/998;BgRatio=209/18723;qvalue=0.0003267930793864	proteomics	female	HUMAN	OverRepresentation	GO	DCLOC	BP
GO:1902905	positive regulation of supramolecular fiber organization	14		0.0001496020052982	0.009081065008179	RHOA/CLASP1/NIN/WASF1/CLIP1/WASF3/RAC1/ABI2/SLAIN1/APP/PAK1/ARPC2/SYNPO/NF2	GeneRatio=14/391;BgRatio=235/20870;qvalue=0.0079137462975525	rnaseq	male	HUMAN	OverRepresentation	GO	DTU	BP
GO:1902904	negative regulation of supramolecular fiber organization	21		0.0001800803730904	0.0029226636603516	EML2/APOE/CLU/HSPA8/PIK3R1/PFN2/MTPN/GMFB/SPTBN1/FKBP4/DMTN/SPTAN1/TWF2/TAOK1/CLASP1/ARHGEF2/TBCD/TMOD2/HDAC6/CORO2B/ARFGEF1	GeneRatio=21/982;BgRatio=167/18723;qvalue=0.0023630372922652	proteomics		HUMAN	OverRepresentation	GO	WGCNA	BP	MEgrey
GO:1902904	negative regulation of supramolecular fiber organization	21		5.55693737880525e-09	1.04400961004304e-06	CLASP2/HIP1R/CRYAB/TUBB4A/GSN/PFN1/STMN1/RDX/CAPG/MAP1B/CAPZB/CAPZA1/VBP1/PAK2/MAPRE1/MYADM/CORO1B/SPTBN4/MAP6D1/ADD3/PFDN2	GeneRatio=21/509;BgRatio=167/18723;qvalue=7.98687885541439e-07	proteomics		HUMAN	OverRepresentation	GO	WGCNA	BP	MEturquoise
GO:1902904	negative regulation of supramolecular fiber organization	23		3.23491762727515e-06	0.0001357869931907	TUBB4A/CORO2B/CORO1A/TWF2/ADD3/CRYAB/CTNNA2/DMTN/FKBP4/MAPRE1/CLASP1/TMOD2/HSPA8/APOE/PFN2/PIK3R1/CORO1B/SPTBN1/TJP1/VBP1/MAP6D1/HIP1R/MYADM	GeneRatio=23/874;BgRatio=167/18723;qvalue=0.0001020715596457	proteomics	male	HUMAN	OverRepresentation	GO	DCLOC	BP
GO:1902904	negative regulation of supramolecular fiber organization	27		2.34462178652537e-07	1.08304318304176e-05	TUBB4A/CORO2B/CORO1A/ADD3/CTNNA2/DMTN/GSN/STMN1/MAP1B/MAP2/PFN1/PFN2/PIK3R1/CORO1B/TAOK1/SPTBN4/RDX/SNCA/SPTAN1/SPTBN1/SPTBN2/TJP1/CAPZA1/CAPZA2/CAPZB/HIP1R/ARHGEF2	GeneRatio=27/998;BgRatio=167/18723;qvalue=8.47279065685941e-06	proteomics	female	HUMAN	OverRepresentation	GO	DCLOC	BP
GO:1902903	regulation of supramolecular fiber organization	29		8.16821892981663e-06	0.0001483771554706	SPTBN2/ARPC2/MAP2/SLC9A1/RPS3/CTNNA2/CORO1A/ACTN2/ADD1/ADD2/SNCA/CAPZA2/ARPC4/ACTR2/PRKCE/CD47/ARHGEF7/DBN1/SYNPO/WASF1/ARPC1A/CYFIP2/PDXP/ABI2/CAMSAP3/DBNL/BAIAP2/NCKAP1/GIT1	GeneRatio=29/575;BgRatio=383/18723;qvalue=0.0001153070003062	proteomics		HUMAN	OverRepresentation	GO	WGCNA	BP	MEblue
GO:1902903	regulation of supramolecular fiber organization	50		2.50596506191137e-09	3.59068993871015e-07	MYO1C/WASL/ARPC3/WDR1/ROCK2/PAK3/EML2/APOA1/APOE/APP/GPX1/CLU/HSPA8/RASA1/FLNA/PIK3R1/PFN2/ARL2/MTOR/PPM1F/MTPN/DSTN/GMFB/ACTR3/GRB2/ACTG1/SPTBN1/FKBP4/DMTN/DLG1/PAK1/SPTAN1/PTK2B/MAP1S/TWF2/TAOK1/CLASP1/PRUNE1/PPM1E/ARHGEF2/TBCD/ARHGAP35/TMOD2/HDAC6/EVL/WASF3/MAPRE3/CORO2B/DRG1/ARFGEF1	GeneRatio=50/982;BgRatio=383/18723;qvalue=2.90315110330304e-07	proteomics		HUMAN	OverRepresentation	GO	WGCNA	BP	MEgrey
GO:1902903	regulation of supramolecular fiber organization	37		2.51412470597912e-11	1.25957647769554e-08	BIN1/ARPC5/CLASP2/HIP1R/CRYAB/TUBB4A/GSN/PFN1/STMN1/RDX/ARL3/CAPG/MAP1B/CAPZB/MECP2/CAPZA1/CDC42/RHOA/VBP1/RAC1/MAP1A/WASHC5/PAK2/CKAP5/COTL1/DCTN1/MAPRE1/FERMT2/MYADM/PARK7/CORO1B/SPTBN4/MAP6D1/ADD3/PFDN2/LIMCH1/CFL2	GeneRatio=37/509;BgRatio=383/18723;qvalue=9.63600779122055e-09	proteomics		HUMAN	OverRepresentation	GO	WGCNA	BP	MEturquoise
GO:1902903	regulation of supramolecular fiber organization	21		4.6683768779242e-05	0.0028529948504899	CX3CL1/CTNNA2/SPTB/GBA2/NCK2/CAMSAP3/SLC9A1/SPEF1/DBN1/FHOD3/TPM1/KATNB1/CARMIL2/MLST8/SYNPO/SPTBN2/BAIAP2/INPP5J/SPTAN1/MTOR/PDXP	GeneRatio=21/384;BgRatio=383/18723;qvalue=0.0025358511938674	rnaseq		HUMAN	OverRepresentation	GO	WGCNA	BP	MEpurple
GO:1902903	regulation of supramolecular fiber organization	49		1.46460241425447e-10	4.41189939023361e-08	ARPC5/ARPC3/ACTR3/ARPC2/ABI2/TUBB4A/CORO2B/BAIAP2/WASF3/FERMT2/DSTN/CORO1A/PARK7/TWF2/ADD3/CRYAB/CTNNA2/DBN1/DMTN/FKBP4/MAPRE1/MAPRE3/LIMCH1/FLNA/CLASP1/CYFIP2/GPX1/DBNL/TMOD2/HSPA8/APOA1/APOE/ARF6/ARL2/MAPT/PAK3/PFN2/PIK3R1/PDXP/CORO1B/SLC9A1/SPTBN1/TJP1/VBP1/MAP6D1/ACTN2/HIP1R/MYADM/CD47	GeneRatio=49/874;BgRatio=383/18723;qvalue=3.31644026559046e-08	proteomics	male	HUMAN	OverRepresentation	GO	DCLOC	BP
GO:1902903	regulation of supramolecular fiber organization	49		1.18898585542363e-08	9.35397465946555e-07	ARPC5/ARPC4/ABI2/TUBB4A/CORO2B/CFL2/NCKAP1/DSTN/CORO1A/ADD3/CTNNA2/DBN1/CTTN/DMTN/GPX1/ARHGAP35/GSN/APOA1/APP/ARF6/RHOA/STMN1/ARL2/MAP1B/MAP2/MECP2/EVL/PFN1/PFN2/PIK3R1/CORO1B/TAOK1/SPTBN4/RAC1/RDX/RPS3/SLC9A1/SNCA/SPTAN1/SPTBN1/SPTBN2/TJP1/CAPZA1/CAPZA2/CAPZB/WASF1/HIP1R/ARHGEF2/WASHC5	GeneRatio=49/998;BgRatio=383/18723;qvalue=7.31773860361054e-07	proteomics	female	HUMAN	OverRepresentation	GO	DCLOC	BP
GO:1902903	regulation of supramolecular fiber organization	22		1.78793734187986e-05	0.0023456584417501	RHOA/CLASP1/HDAC6/NIN/ARHGEF7/HSPA8/WASF1/PREX1/MAP1S/CAMSAP1/CLIP1/PPFIA1/WASF3/RAC1/ABI2/SLAIN1/APP/PAK1/DYRK1A/ARPC2/SYNPO/NF2	GeneRatio=22/391;BgRatio=423/20870;qvalue=0.0020441375314463	rnaseq	male	HUMAN	OverRepresentation	GO	DTU	BP
GO:1902895	positive regulation of pri-miRNA transcription by RNA polymerase II	35	-1.82499431780855	0.000487549755764	0.0043834995726399	PDGFB/TEAD1/ETS1/EGR1/BMPR1A/TP53/BMP2/STAT3/SPI1/APLN/RELA/GATA2/TGFB1/TGFB2/ATOH8/FOS/FGF2/KLF4/KLF5/NGFR/SMAD6	enrichmentScore=-0.623057802216584;qvalues=0.0031465635218499;rank=4827;leading_edge=tags=60%, list=25%, signal=45%	rnaseq	male	HUMAN	GSEA	GO	DEG	BP
GO:1902895	positive regulation of pri-miRNA transcription by RNA polymerase II	6		9.55995590774695e-05	0.0024203782407494	TGFB1/BMPR1A/FGF2/STAT3/FOS/RELA	GeneRatio=6/335;BgRatio=42/18723;qvalue=0.0018406830405853	rnaseq		HUMAN	OverRepresentation	GO	WGCNA	BP	MEtan
GO:1902895	positive regulation of pri-miRNA transcription by RNA polymerase II	8		0.0001669740058941	0.0047997436967029	TGFB2/ETS1/SMAD6/TP53/ATOH8/SMAD1/JUN/GATA2	GeneRatio=8/718;BgRatio=42/18723;qvalue=0.003985006418182	rnaseq		HUMAN	OverRepresentation	GO	WGCNA	BP	MEblack
GO:1902893	regulation of pri-miRNA transcription by RNA polymerase II	46	-1.9629180223009	1.75125039745505e-05	0.0003011731222449	PDGFB/TEAD1/ETS1/EGR1/BMPR1A/PPARD/NFATC3/TP53/BMP2/STAT3/SPI1/APLN/RELA/NFATC4/PPARA/SOX9/GATA2/REST/TGFB1/TGFB2/ATOH8/FOS/FGF2/BMP4/KLF4/KLF5/NGFR/SMAD6	enrichmentScore=-0.633866701231349;qvalues=0.000216188080896;rank=4827;leading_edge=tags=61%, list=25%, signal=46%	rnaseq	male	HUMAN	GSEA	GO	DEG	BP
GO:1902893	regulation of pri-miRNA transcription by RNA polymerase II	6		0.0003931635998992	0.0062627685100616	TGFB1/BMPR1A/FGF2/STAT3/FOS/RELA	GeneRatio=6/335;BgRatio=54/18723;qvalue=0.0047627976443934	rnaseq		HUMAN	OverRepresentation	GO	WGCNA	BP	MEtan
GO:1902893	regulation of pri-miRNA transcription by RNA polymerase II	9		0.0001930127676869	0.0054491640305913	TGFB2/SOX9/ETS1/SMAD6/TP53/ATOH8/SMAD1/JUN/GATA2	GeneRatio=9/718;BgRatio=54/18723;qvalue=0.0045241902501064	rnaseq		HUMAN	OverRepresentation	GO	WGCNA	BP	MEblack
GO:1902882	regulation of response to oxidative stress	10		0.000332484672425	0.0050065929612138	LANCL1/MACROH2A1/SOD1/HSPB1/FYN/PARP1/PPIA/NONO/PARK7/UBQLN1	GeneRatio=10/509;BgRatio=98/18723;qvalue=0.0038301420863297	proteomics		HUMAN	OverRepresentation	GO	WGCNA	BP	MEturquoise
GO:1902850	microtubule cytoskeleton organization involved in mitosis	15		1.17072553630377e-05	0.0004156536569443	CLASP2/VPS4B/ITGB1/STMN1/MAP4/MECP2/RHOA/GNAI1/HNRNPU/DCTN2/CKAP5/DCTN1/DYNC1H1/SUN2/SBDS	GeneRatio=15/509;BgRatio=147/18723;qvalue=0.000317983222749	proteomics		HUMAN	OverRepresentation	GO	WGCNA	BP	MEturquoise
GO:1902807	negative regulation of cell cycle G1/S phase transition	66	-1.79383538118106	0.0002076273632794	0.0022417510802206	CDC73/RPS27L/PLK3/BCL2/BRD7/PML/CTDSP2/PLK5/RBL1/TP53/PKD2/NACC2/CDKN2B/SLFN11/CDK2AP2/CTDSP1/CCL2/GPNMB/CCND1/CDK2/KLF4/MUC1/CHEK2/FAM107A/CDKN1A/WEE1/KANK2/SUSD2	enrichmentScore=-0.54689096913509;qvalues=0.0016091736881;rank=4897;leading_edge=tags=42%, list=25%, signal=32%	rnaseq	male	HUMAN	GSEA	GO	DEG	BP
GO:1902745	positive regulation of lamellipodium organization	6		0.0008444432766201	0.0072643545297407	ARPC2/SRC/ACTR2/ARHGEF7/ABI2/NCKAP1	GeneRatio=6/575;BgRatio=37/18723;qvalue=0.0056452823032534	proteomics		HUMAN	OverRepresentation	GO	WGCNA	BP	MEblue
GO:1902745	positive regulation of lamellipodium organization	9		3.85678729673305e-05	0.0009541356399309	ACTR3/ARPC2/ABI2/TWF2/DNM2/PIK3R1/CORO1B/FSCN1/SRC	GeneRatio=9/874;BgRatio=37/18723;qvalue=0.0007172271113222	proteomics	male	HUMAN	OverRepresentation	GO	DCLOC	BP
GO:1902743	regulation of lamellipodium organization	7		0.0006171811746793	0.0080897381297358	CD44/CAPZB/DNM2/CDC42/RAC1/FSCN1/CORO1B	GeneRatio=7/509;BgRatio=54/18723;qvalue=0.0061888087803678	proteomics		HUMAN	OverRepresentation	GO	WGCNA	BP	MEturquoise
GO:1902743	regulation of lamellipodium organization	5		0.0001812063459235	0.0012241300366264	WAS/ABI3/RAC2/PDPN/CYFIP1	GeneRatio=5/183;BgRatio=54/18723;qvalue=0.0008216288757435	rnaseq		HUMAN	OverRepresentation	GO	WGCNA	BP	MEmidnightblue
GO:1902743	regulation of lamellipodium organization	10		0.0001721243962087	0.0027041038286589	ACTR3/ARPC2/ABI2/TWF2/DNM2/DMTN/PIK3R1/CORO1B/FSCN1/SRC	GeneRatio=10/874;BgRatio=54/18723;qvalue=0.002032684344424	proteomics	male	HUMAN	OverRepresentation	GO	DCLOC	BP
GO:1902743	regulation of lamellipodium organization	10		0.0004973093383753	0.0061673707357627	ABI2/NCKAP1/DNM2/DMTN/CORO1C/PIK3R1/CORO1B/RAC1/CAPZB/CD44	GeneRatio=10/998;BgRatio=54/18723;qvalue=0.0048248160337059	proteomics	female	HUMAN	OverRepresentation	GO	DCLOC	BP
GO:1902653	secondary alcohol biosynthetic process	12		3.20897253688103e-05	0.0007774394817612	SEC14L2/CYB5R3/APOA1/APOE/APOB/POR/ACAA2/ACLY/PRKAA2/HMGCS1/PRKAA1/NSDHL	GeneRatio=12/982;BgRatio=57/18723;qvalue=0.0006285767715263	proteomics		HUMAN	OverRepresentation	GO	WGCNA	BP	MEgrey
GO:1902652	secondary alcohol metabolic process	18		0.000698632260982	0.0083420018781551	SEC14L2/CYB5R3/APOA1/APOE/CAT/GBA/APOB/APP/POR/FDXR/EPHX2/ACAA2/ACLY/PRKAA2/HDLBP/HMGCS1/PRKAA1/NSDHL	GeneRatio=18/982;BgRatio=147/18723;qvalue=0.0067446903992556	proteomics		HUMAN	OverRepresentation	GO	WGCNA	BP	MEgrey
GO:1902624	positive regulation of neutrophil migration	4		0.0001505053376557	0.0010291909119108	CD74/NCKAP1L/RAC2/C3AR1	GeneRatio=4/183;BgRatio=28/18723;qvalue=0.0006907868825842	rnaseq		HUMAN	OverRepresentation	GO	WGCNA	BP	MEmidnightblue
GO:1902622	regulation of neutrophil migration	4		0.0006742567418797	0.0036527695336784	CD74/NCKAP1L/RAC2/C3AR1	GeneRatio=4/183;BgRatio=41/18723;qvalue=0.0024517174119652	rnaseq		HUMAN	OverRepresentation	GO	WGCNA	BP	MEmidnightblue
GO:1902600	proton transmembrane transport	36		1.4562492658960001e-21	3.95031884195388e-19	CYTB/COX1/COX2/COX3/ND4/ND5/ATP1A1/SLC25A5/ATP5F1B/CYC1/SLC25A4/ATP1A3/SLC9A1/ATP6V1B2/ATP6V1C1/ATP5PB/ATP5F1A/UQCRC1/ATP5F1C/ATP6V1A/ATP1A2/ATP6V0D1/SLC25A3/NNT/ATP6AP1/SLC4A10/COX15/ATP6V0D2/SLC9A6/ATP6V0A1/PHB2/TACO1/SLC25A22/ATP6V1H/STOML2/ATP6V1D	GeneRatio=36/575;BgRatio=157/18723;qvalue=3.06987564543971e-19	proteomics		HUMAN	OverRepresentation	GO	WGCNA	BP	MEblue
GO:1902600	proton transmembrane transport	13		3.4260730411010603e-14	2.05992641596202e-12	NDUFA4/COX7A2L/NDUFS7/ATP5PD/ATP5MG/COX5B/COX4I1/COX6B1/COX5A/ATP5F1D/UQCRFS1/ATP5PO/ATP5ME	GeneRatio=13/73;BgRatio=157/18723;qvalue=1.91589610851046e-12	proteomics		HUMAN	OverRepresentation	GO	WGCNA	BP	MEyellow
GO:1902600	proton transmembrane transport	67		2.45177043215885e-07	1.90870328143566e-05	SLC25A5/UQCRC1/COX15/ATP6V0A1/ATP6V1H/ATP6AP1/CLCN4/SLC25A3/ATP6V1D/ATP1A3/CLCN3/ATP5F1B/COX6A1/NNT/ATP6V1A/COX7A2L/PARK7/ATP5PB/ATP6V0B/SLC17A5/ATP5F1E/COX6B1/ATP6V1F/ATP6V1E1/COX4I1/COX7B/COX5B/TACO1/ATP6V1G1/COX17/SLC47A1/SLC4A10/SLC30A5/ATP6V1B2/SLC25A4/ATP5F1A/ATP5MC3/ATP5PF/ATP6V1C1/ATP5MC1/ATP6V0D1/ATP1A1/SLC9B2/STOML2/ATP5F1C/ATP5MG/ATP5PD/ATP5ME/UQCRFS1/SLC33A1/CLCN5/UQCRH/DNAJC30/COX5A/…	GeneRatio=67/4528;BgRatio=157/18723;qvalue=1.68365656387329e-05	rnaseq		HUMAN	OverRepresentation	GO	WGCNA	BP	MEturquoise
GO:1902600	proton transmembrane transport	24		2.88569030213479e-07	1.78043614906413e-05	ATP5PD/ATP5MG/PARK7/CLCN4/COX4I1/CYC1/NDUFS7/COX1/COX3/ND4/NDUFA4/ATP1A2/ATP6V1D/ATP5PB/ATP6V1H/ATP5ME/ATP6V1A/SLC25A3/SPHK2/SLC9A1/UQCRFS1/SLC25A18/ATP6V0D1/SLC9A3R1	GeneRatio=24/874;BgRatio=157/18723;qvalue=1.33836010588547e-05	proteomics	male	HUMAN	OverRepresentation	GO	DCLOC	BP
GO:1902600	proton transmembrane transport	30		9.01022715607196e-10	9.07329874616446e-08	ATP5PD/PHB2/CLCN4/COX4I1/COX5B/COX6A1/NNT/NDUFS7/COX2/CYTB/ND4/NDUFA4/ATP5F1B/ATP5F1C/TACO1/ATP6V1H/ATP5ME/ATP6V1A/SLC25A3/ATP6V1B2/ATP6V1C1/ATP6V1E1/ATP6V0A1/ATP6AP1/SPHK2/SLC4A10/SLC9A1/UQCRC1/UQCRFS1/ACTN4	GeneRatio=30/998;BgRatio=157/18723;qvalue=7.09816210905711e-08	proteomics	female	HUMAN	OverRepresentation	GO	DCLOC	BP
GO:1902563	regulation of neutrophil activation	7		5.77252533969575e-12	1.50517249511693e-10	GRN/SPI1/ITGB2/SYK/CD300A/PTAFR/ITGAM	GeneRatio=7/183;BgRatio=12/18723;qvalue=1.0102629197559001e-10	rnaseq		HUMAN	OverRepresentation	GO	WGCNA	BP	MEmidnightblue
GO:1902476	chloride transmembrane transport	8		0.0009033129812095	0.0076894989969494	GABRA1/GABRG2/GABRB3/SLC6A1/SLC1A3/GABRB2/SLC4A8/SLC12A5	GeneRatio=8/575;BgRatio=66/18723;qvalue=0.005975670987786	proteomics		HUMAN	OverRepresentation	GO	WGCNA	BP	MEblue
GO:1902475	L-alpha-amino acid transmembrane transport	8		0.0008153431678138	0.0071041356527502	SLC25A12/SLC1A3/SLC1A2/SLC1A4/ATP1A2/SLC7A5/SLC25A22/SLC17A7	GeneRatio=8/575;BgRatio=65/18723;qvalue=0.0055207728527277	proteomics		HUMAN	OverRepresentation	GO	WGCNA	BP	MEblue
GO:1902414	protein localization to cell junction	13		5.82863976589904e-06	0.0001103103963136	RAB27B/CLSTN1/MAPK10/STX1B/VAMP2/DLG4/DLG2/ARHGAP44/IQSEC2/NRXN1/BSN/BAIAP2/PCLO	GeneRatio=13/575;BgRatio=94/18723;qvalue=8.57245231665151e-05	proteomics		HUMAN	OverRepresentation	GO	WGCNA	BP	MEblue
GO:1902414	protein localization to cell junction	12		9.03674277261313e-06	0.0003451399130362	ADAM10/KIF5C/HSPB1/KIF5B/RAB8A/MAP1A/PAK2/ABHD17B/FERMT2/JAM3/TJP2/MAPK8IP3	GeneRatio=12/509;BgRatio=94/18723;qvalue=0.0002640388217763	proteomics		HUMAN	OverRepresentation	GO	WGCNA	BP	MEturquoise
GO:1902414	protein localization to cell junction	16		6.65919469336347e-06	0.0002435838287479	ADAM10/BAIAP2/FERMT2/STX1B/DLG4/CLSTN1/FLNA/HRAS/KIF5B/MAPT/ABHD17B/NECTIN1/SNAP25/TJP1/BSN/NRXN1	GeneRatio=16/874;BgRatio=94/18723;qvalue=0.0001831028195009	proteomics	male	HUMAN	OverRepresentation	GO	DCLOC	BP
GO:1902373	negative regulation of mRNA catabolic process	11		0.0003914240856216	0.0053053832145749	SYNCRIP/HNRNPC/PABPC1/MTOR/DHX9/TARDBP/HNRNPA0/CIRBP/HNRNPD/ELAVL1/LARP1	GeneRatio=11/982;BgRatio=63/18723;qvalue=0.0042895180023178	proteomics		HUMAN	OverRepresentation	GO	WGCNA	BP	MEgrey
GO:1902373	negative regulation of mRNA catabolic process	7		0.0001291511401387	0.0028540162355509	SLC11A1/TRAF3IP2/YBX3/ZFP36/MAPKAPK2/MYD88/IKBKE	GeneRatio=7/335;BgRatio=63/18723;qvalue=0.0021704621178164	rnaseq		HUMAN	OverRepresentation	GO	WGCNA	BP	MEtan
GO:1902369	negative regulation of RNA catabolic process	7		0.0003858880403117	0.0062510592292874	SLC11A1/TRAF3IP2/YBX3/ZFP36/MAPKAPK2/MYD88/IKBKE	GeneRatio=7/335;BgRatio=75/18723;qvalue=0.004753892807052	rnaseq		HUMAN	OverRepresentation	GO	WGCNA	BP	MEtan
GO:1902307	positive regulation of sodium ion transmembrane transport	6		0.0006139231162733	0.007205368042975	DNM2/KIF5B/ATP1B1/ATP1B3/SLC9A1/ACTN4	GeneRatio=6/998;BgRatio=21/18723;qvalue=0.0056368551124888	proteomics	female	HUMAN	OverRepresentation	GO	DCLOC	BP
GO:1902305	regulation of sodium ion transmembrane transport	8		0.0011020391293466	0.0091327845566428	ATP1B1/SLC9A1/ATP2B4/ATP1A2/FGF12/PRKCE/SNTA1/CAMK2D	GeneRatio=8/575;BgRatio=68/18723;qvalue=0.007097278474772	proteomics		HUMAN	OverRepresentation	GO	WGCNA	BP	MEblue
GO:1902305	regulation of sodium ion transmembrane transport	11		0.0002881728711574	0.0040879038038705	DNM2/STOM/STK39/KIF5B/ATP1A2/ATP1B1/ATP1B2/FXYD6/SCN2B/SLC9A1/SLC9A3R1	GeneRatio=11/874;BgRatio=68/18723;qvalue=0.0030728916454957	proteomics	male	HUMAN	OverRepresentation	GO	DCLOC	BP
GO:1902305	regulation of sodium ion transmembrane transport	12		0.0002255936788982	0.0033309799802127	DNM2/STOM/FGF12/GPD1L/KIF5B/ATP1B1/ATP1B3/FXYD6/HECW2/SLC9A1/ACTN4/CAMK2D	GeneRatio=12/998;BgRatio=68/18723;qvalue=0.0026058698763301	proteomics	female	HUMAN	OverRepresentation	GO	DCLOC	BP
GO:1902187	negative regulation of viral release from host cell	4		8.74435094650512e-05	0.0022669641169065	TRIM25/TRIM21/TRIM5/PML	GeneRatio=4/335;BgRatio=14/18723;qvalue=0.0017240125255437	rnaseq		HUMAN	OverRepresentation	GO	WGCNA	BP	MEtan
GO:1902175	regulation of oxidative stress-induced intrinsic apoptotic signaling pathway	7		9.77584012717883e-06	0.00036130543552	SOD1/HSPB1/PARP1/PPIA/NONO/PARK7/UBQLN1	GeneRatio=7/509;BgRatio=29/18723;qvalue=0.0002764057644242	proteomics		HUMAN	OverRepresentation	GO	WGCNA	BP	MEturquoise
GO:1902117	positive regulation of organelle assembly	9		7.95837716643256e-05	0.0017335421566881	VPS4B/LCP1/MSN/PIP4K2A/RHOA/DYNC1H1/SEPTIN7/FSCN1/SH3GLB1	GeneRatio=9/509;BgRatio=67/18723;qvalue=0.0013261938456343	proteomics		HUMAN	OverRepresentation	GO	WGCNA	BP	MEturquoise
GO:1902117	positive regulation of organelle assembly	12		0.000195108378269	0.0029412295945652	SEPTIN9/RAB3GAP2/ARHGAP35/HTT/RHOA/LCP1/MSN/ASAP1/SH3GLB1/PIP4K2A/LRSAM1/SEPTIN7	GeneRatio=12/998;BgRatio=67/18723;qvalue=0.0023009629734727	proteomics	female	HUMAN	OverRepresentation	GO	DCLOC	BP
GO:1902115	regulation of organelle assembly	17		1.35914185548981e-05	0.0004714131251079	VPS4B/GSN/LCP1/EZR/MSN/MAP4/RDX/PIP4K2A/DNM2/RHOA/HNRNPU/DYNC1H1/SEPTIN7/FSCN1/TSG101/UBQLN2/SH3GLB1	GeneRatio=17/509;BgRatio=186/18723;qvalue=0.0003606403125862	proteomics		HUMAN	OverRepresentation	GO	WGCNA	BP	MEturquoise
GO:1902115	regulation of organelle assembly	21		0.0001667283168991	0.0026540793356055	CYLD/DYNC1H1/DNM2/SCFD1/RAB3GAP2/GAP43/HNRNPU/LCP1/PRKAA1/PTPRS/FSCN1/SRC/TSG101/VDAC3/EZR/STAM/RAB1B/PIP4K2B/VPS4B/SEC22B/G3BP2	GeneRatio=21/874;BgRatio=186/18723;qvalue=0.001995080757317	proteomics	male	HUMAN	OverRepresentation	GO	DCLOC	BP
GO:1902115	regulation of organelle assembly	22		0.0003856334510704	0.0050042897580922	SEPTIN9/DNM2/SCFD1/RAB3GAP2/GAP43/ARHGAP35/GSN/HTT/RHOA/LCP1/MSN/NPM1/ASAP1/SH3GLB1/PIP4K2A/PRKAA2/VPS11/RDX/VDAC3/STAM/LRSAM1/SEPTIN7	GeneRatio=22/998;BgRatio=186/18723;qvalue=0.0039149223383224	proteomics	female	HUMAN	OverRepresentation	GO	DCLOC	BP
GO:1902107	positive regulation of leukocyte differentiation	115	-1.93185978091737	3.81139360865268e-07	1.25819798207477e-05	BTK/CD74/AGER/SOX12/BCL6/ACIN1/NCKAP1L/GLI3/HCLS1/RIPK1/PTPRC/CA2/HLA-DRB1/INPP5D/ZBTB7B/CD4/NFKBIZ/HLX/ITPKB/CSF1/CCR1/ADAM8/TYROBP/AP3B1/HLA-DRA/TRIB1/AXL/PIK3R6/NOTCH2/SASH3/NFKBID/TGFB1/SOX13/VSIR/CASP8/PNP/FES/FOS/LGALS9/ANXA1/CD86/MMP14/ZFP36L1/IL18/IL4R/LEF1/IL15RA/GLI2/TGFBR2/MDK/PCK1	enrichmentScore=-0.549541241776912;qvalues=9.03159634911829e-06;rank=3859;leading_edge=tags=44%, list=20%, signal=36%	rnaseq	male	HUMAN	GSEA	GO	DEG	BP
GO:1902107	positive regulation of leukocyte differentiation	10		0.0005403147203221	0.0081969173642529	IL4R/TGFB1/BCL6/ANXA1/NFKBIZ/MMP14/FOS/FES/ZFP36L1/PNP	GeneRatio=10/335;BgRatio=157/18723;qvalue=0.0062337061718041	rnaseq		HUMAN	OverRepresentation	GO	WGCNA	BP	MEtan
GO:1902107	positive regulation of leukocyte differentiation	18		1.66756779891585e-14	6.64644879853604e-13	CD4/BTK/TYROBP/CD74/PTPRC/TREM2/CD86/SASH3/NCKAP1L/IL18/RUNX1/CCR1/SYK/LGALS9/HCLS1/LILRB4/HLA-DRB1/HLA-DRA	GeneRatio=18/183;BgRatio=157/18723;qvalue=4.46105731469369e-13	rnaseq		HUMAN	OverRepresentation	GO	WGCNA	BP	MEmidnightblue
GO:1902107	positive regulation of leukocyte differentiation	17		0.0001136353847831	0.0036617973292629	GLI2/XBP1/VSIR/ZMIZ1/ZBTB16/MDK/PCK1/IL15RA/ITPKB/ADAM8/TGFBR2/RAG1/AXL/INPP5D/STAT5B/JUN/PIK3R6	GeneRatio=17/718;BgRatio=157/18723;qvalue=0.0030402218912686	rnaseq		HUMAN	OverRepresentation	GO	WGCNA	BP	MEblack
GO:1902106	negative regulation of leukocyte differentiation	76	-1.81433118815729	0.0001120229175709	0.0013514736447149	RUNX1/GPR137B/CBFB/SMAD7/ZFPM1/CD74/LTF/BCL6/TOB2/GLI3/INPP5D/ZBTB7B/HLX/TLR4/LOXL3/GATA2/TRIB1/NRARP/C1QC/LYN/TMEM176B/INHBA/TLR3/MYC/ANXA1/FSTL3/BMP4/LILRB3/IL4R/TMEM176A/IRF1/ERBB2/MDK/FOXJ1	enrichmentScore=-0.543619791066414;qvalues=0.0009701147680597;rank=4499;leading_edge=tags=45%, list=23%, signal=35%	rnaseq	male	HUMAN	GSEA	GO	DEG	BP
GO:1902106	negative regulation of leukocyte differentiation	11		2.13363382839527e-06	0.0001217445093426	TMEM176A/IL4R/JAK3/TMEM176B/BCL6/IRF1/ANXA1/MYC/LYN/LTF/LILRB3	GeneRatio=11/335;BgRatio=102/18723;qvalue=9.25859643994932e-05	rnaseq		HUMAN	OverRepresentation	GO	WGCNA	BP	MEtan
GO:1902106	negative regulation of leukocyte differentiation	6		0.0004976196155569	0.0029167200155544	CD74/LILRB1/FGL2/C1QC/RUNX1/LILRB4	GeneRatio=6/183;BgRatio=102/18723;qvalue=0.0019576853075538	rnaseq		HUMAN	OverRepresentation	GO	WGCNA	BP	MEmidnightblue
GO:1902105	regulation of leukocyte differentiation	202	-1.90395125212648	4.6705499348731e-09	3.04859532112626e-07	BTK/CD74/AGER/SOX12/LTF/BCL6/KAT2A/ACIN1/NCKAP1L/PRDM1/TOB2/TAL1/GLI3/HCLS1/RIPK1/ESRRA/PTPRC/CA2/HLA-DRB1/INPP5D/ZBTB7B/CD4/NFKBIZ/HLX/RASSF2/TLR4/LOXL3/PTPN6/ITPKB/CSF1/ZFP36L2/CCR1/ADAM8/TYROBP/AP3B1/HLA-DRA/GATA2/TRIB1/NRARP/C1QC/AXL/PIK3R6/NOTCH2/LYN/SASH3/NFKBID/TMEM176B/TGFB1/SOX13/VSIR/CASP8/INHBA/TLR3/PNP/MYC/FES/FOS/LGALS9/ANXA1/FSTL3/BMP4/CD86/LILRB3/MMP14/TCF7/HLA-B/ZFP36L1/IL18/IL4R/…	enrichmentScore=-0.515879163595343;qvalues=2.18834259508349e-07;rank=3859;leading_edge=tags=40%, list=20%, signal=32%	rnaseq	male	HUMAN	GSEA	GO	DEG	BP
GO:1902105	regulation of leukocyte differentiation	22		6.858546750908581e-09	1.09250934286348e-06	TMEM176A/IL4R/TGFB1/JAK3/TMEM176B/BCL6/IRF1/ANXA1/MYC/NFKBIZ/MMP14/FOS/CEBPB/FES/IRF7/ZFP36L1/PNP/HLA-B/NFAM1/LYN/LTF/LILRB3	GeneRatio=22/335;BgRatio=279/18723;qvalue=8.30846759912698e-07	rnaseq		HUMAN	OverRepresentation	GO	WGCNA	BP	MEtan
GO:1902105	regulation of leukocyte differentiation	23		4.601114563311731e-15	2.07050155349028e-13	CD4/BTK/TYROBP/CD74/PTPRC/TREM2/LILRB1/PTPN6/CD86/SASH3/NCKAP1L/FGL2/IL18/C1QC/RUNX1/CCR1/SYK/LGALS9/HCLS1/LILRB4/HLA-DRB1/HLA-DOA/HLA-DRA	GeneRatio=23/183;BgRatio=279/18723;qvalue=1.38970845638906e-13	rnaseq		HUMAN	OverRepresentation	GO	WGCNA	BP	MEmidnightblue
GO:1902099	regulation of metaphase/anaphase transition of cell cycle	29		0.0001231376569182	0.0036346034468556	CDC27/CUL3/ANAPC4/RIOK2/TRIP13/CDC23/ANAPC15/FBXO5/IK/CENPF/ZWINT/MAD2L1BP/PSMG2/CCNB1/APC/USP44/HECW2/RB1/ANAPC11/DYNC1LI1/BUB3/NSMCE2/MAD2L1/RAD21/CDT1/ZWILCH/GEN1/ANAPC7/LCMT1	GeneRatio=29/4528;BgRatio=63/18723;qvalue=0.003206063514373	rnaseq		HUMAN	OverRepresentation	GO	WGCNA	BP	MEturquoise
GO:1902042	negative regulation of extrinsic apoptotic signaling pathway via death domain receptors	5		0.0002062893823956	0.0039630367281342	ICAM1/HMOX1/TNFAIP3/TMBIM1/ITPRIP	GeneRatio=5/335;BgRatio=31/18723;qvalue=0.0030138655074154	rnaseq		HUMAN	OverRepresentation	GO	WGCNA	BP	MEtan
GO:1902041	regulation of extrinsic apoptotic signaling pathway via death domain receptors	42	-1.80749456579615	0.0002637417793779	0.0026637293339573	STK3/TMC8/THBS1/HMOX1/BMPR1B/CFLAR/ICAM1/BRCA1/TIMP3/ITPRIP/TMBIM1/SP100/TNFAIP3/LGALS3/NOS3/SFRP2	enrichmentScore=-0.591483772762494;qvalues=0.0019120781045871;rank=2820;leading_edge=tags=38%, list=14%, signal=33%	rnaseq	male	HUMAN	GSEA	GO	DEG	BP
GO:1902041	regulation of extrinsic apoptotic signaling pathway via death domain receptors	6		0.0002294286517087	0.0041444574752839	ICAM1/HMOX1/TNFAIP3/LGALS3/TMBIM1/ITPRIP	GeneRatio=6/335;BgRatio=49/18723;qvalue=0.0031518348904096	rnaseq		HUMAN	OverRepresentation	GO	WGCNA	BP	MEtan
GO:1901998	toxin transport	10		3.02074403600732e-05	0.0007488142598537	TCP1/DNAJA1/COPB2/CCT5/CCT3/CCT8/CCT2/SCFD1/CCT7/GGA1	GeneRatio=10/982;BgRatio=40/18723;qvalue=0.000605432655498	proteomics		HUMAN	OverRepresentation	GO	WGCNA	BP	MEgrey
GO:1901998	toxin transport	9		0.0002049731753438	0.0030715474340953	CCT7/CCT2/CCT8/CCT5/SCFD1/DNAJA1/HSPA5/ATP6V0A1/TCP1	GeneRatio=9/998;BgRatio=40/18723;qvalue=0.0024029123500516	proteomics	female	HUMAN	OverRepresentation	GO	DCLOC	BP
GO:1901950	dense core granule transport	5		8.57282257836806e-05	0.0014731795795932	TANC2/KIF5B/MAP2/KIF1A/PPFIA2	GeneRatio=5/998;BgRatio=10/18723;qvalue=0.0011524879500001	proteomics	female	HUMAN	OverRepresentation	GO	DCLOC	BP
GO:1901880	negative regulation of protein depolymerization	10		2.38750193860343e-05	0.0006945320155588	CLASP2/GSN/RDX/CAPG/MAP1B/CAPZB/CAPZA1/SPTBN4/MAP6D1/ADD3	GeneRatio=10/509;BgRatio=72/18723;qvalue=0.0005313306521428	proteomics		HUMAN	OverRepresentation	GO	WGCNA	BP	MEturquoise
GO:1901880	negative regulation of protein depolymerization	14		2.24994482131806e-05	0.0004900631361594	ADD3/DMTN/GSN/MAP1B/TAOK1/SPTBN4/RDX/SPTAN1/SPTBN1/SPTBN2/CAPZA1/CAPZA2/CAPZB/ARHGEF2	GeneRatio=14/998;BgRatio=72/18723;qvalue=0.0003833828998084	proteomics	female	HUMAN	OverRepresentation	GO	DCLOC	BP
GO:1901879	regulation of protein depolymerization	13		0.00058178152157	0.0071510645359651	WDR1/MTPN/DSTN/SPTBN1/DMTN/SPTAN1/MAP1S/TWF2/TAOK1/CLASP1/ARHGEF2/TMOD2/HDAC6	GeneRatio=13/982;BgRatio=87/18723;qvalue=0.0057817915920738	proteomics		HUMAN	OverRepresentation	GO	WGCNA	BP	MEgrey
GO:1901879	regulation of protein depolymerization	12		3.98672174682867e-06	0.0001872513370463	CLASP2/GSN/RDX/CAPG/MAP1B/CAPZB/CAPZA1/MAP1A/SPTBN4/MAP6D1/ADD3/CFL2	GeneRatio=12/509;BgRatio=87/18723;qvalue=0.0001432509557495	proteomics		HUMAN	OverRepresentation	GO	WGCNA	BP	MEturquoise
GO:1901879	regulation of protein depolymerization	16		1.25394955084101e-05	0.000306487183907	CFL2/DSTN/ADD3/DMTN/GSN/MAP1B/TAOK1/SPTBN4/RDX/SPTAN1/SPTBN1/SPTBN2/CAPZA1/CAPZA2/CAPZB/ARHGEF2	GeneRatio=16/998;BgRatio=87/18723;qvalue=0.0002397689943406	proteomics	female	HUMAN	OverRepresentation	GO	DCLOC	BP
GO:1901800	positive regulation of proteasomal protein catabolic process	16		0.0002967324585266	0.0043009054321128	SGTA/PSMD10/GBA/CLU/PSMC3/PSMC2/USP5/CSNK1D/BCAP31/VCP/PSMC1/PSMC5/PSMC6/ZER1/ZYG11B/STUB1	GeneRatio=16/982;BgRatio=114/18723;qvalue=0.003477375814556	proteomics		HUMAN	OverRepresentation	GO	WGCNA	BP	MEgrey
GO:1901800	positive regulation of proteasomal protein catabolic process	48		1.81561383388305e-05	0.0007798374453395	PSMC4/NUB1/RNF14/PIAS1/RNF19A/MAPK9/ATXN3/GSK3B/PSMC5/AURKA/HECTD1/RBX1/PSMC6/PSMC1/PSMD10/FMR1/ELOB/FBXW7/USP5/BAG2/CSNK1A1/SUMO1/UBQLN1/BBS7/PRICKLE1/TMTC3/COP1/PLK2/PSMC2/ZYG11B/RCHY1/RNF180/VCP/PSMC3/ARIH1/FBXO22/UBE2V2/GABARAP/SOCS5/GBA/ZFAND2A/RAD23A/PRKN/BCAP31/UBQLN2/SUMO2/LRRK2/RNFT1	GeneRatio=48/4528;BgRatio=114/18723;qvalue=0.0006878902794218	rnaseq		HUMAN	OverRepresentation	GO	WGCNA	BP	MEturquoise
GO:1901800	positive regulation of proteasomal protein catabolic process	11		4.54814530035835e-05	0.0041105126525683	NUB1/RNF19A/HECTD1/PSMC6/STUB1/COP1/TAF1/PSMC2/ARIH1/TMEM259/RACK1	GeneRatio=11/391;BgRatio=134/20870;qvalue=0.0035821298774986	rnaseq	male	HUMAN	OverRepresentation	GO	DTU	BP
GO:1901799	negative regulation of proteasomal protein catabolic process	11		3.62348777176217e-05	0.0008412866284901	SDCBP/EIF3H/SGTA/HSP90AB1/FHIT/USP14/GABARAPL2/RPL11/CCAR2/USP7/UCHL5	GeneRatio=11/982;BgRatio=49/18723;qvalue=0.0006801985817167	proteomics		HUMAN	OverRepresentation	GO	WGCNA	BP	MEgrey
GO:1901796	regulation of signal transduction by p53 class mediator	14		0.0003354781124035	0.0047259065553472	PRMT5/EEF1E1/PSMD10/ZMPSTE24/NPM1/DDX5/MTOR/RPL5/RPS20/HNRNPK/RPS7/RPL23/RPL11/USP7	GeneRatio=14/982;BgRatio=93/18723;qvalue=0.0038209984889956	proteomics		HUMAN	OverRepresentation	GO	WGCNA	BP	MEgrey
GO:1901661	quinone metabolic process	6		0.0006859472554145	0.0088117839734016	AKR7A2/CBR3/AKR1A1/AKR1B1/CBR1/AKR1C1	GeneRatio=6/509;BgRatio=40/18723;qvalue=0.0067411880521617	proteomics		HUMAN	OverRepresentation	GO	WGCNA	BP	MEturquoise
GO:1901660	calcium ion export	5		6.24317658307563e-05	0.0008013717828559	LETM1/ATP2B1/ATP2B4/ATP2B3/SLC8A2	GeneRatio=5/575;BgRatio=15/18723;qvalue=0.0006227628243585	proteomics		HUMAN	OverRepresentation	GO	WGCNA	BP	MEblue
GO:1901659	glycosyl compound biosynthetic process	6		0.0001634377313495	0.0026231200631967	HPRT1/APRT/MTAP/PNP/NT5E/TK2	GeneRatio=6/874;BgRatio=19/18723;qvalue=0.0019718085635228	proteomics	male	HUMAN	OverRepresentation	GO	DCLOC	BP
GO:1901657	glycosyl compound metabolic process	12		4.50404278707391e-06	0.0002093683394527	AKR7A2/PRPSAP2/PNP/APRT/AKR1A1/AKR1B1/AHCY/ATIC/PRPS1/AKR1C1/MTAP/ENPP4	GeneRatio=12/509;BgRatio=88/18723;qvalue=0.0001601708975935	proteomics		HUMAN	OverRepresentation	GO	WGCNA	BP	MEturquoise
GO:1901655	cellular response to ketone	10		0.0002810135359106	0.0044303847322422	AKR1B1/TNC/MSN/AQP1/SERPINF1/GNB1/GNAI1/PARK7/GOLPH3/SPHK2	GeneRatio=10/509;BgRatio=96/18723;qvalue=0.0033893314581498	proteomics		HUMAN	OverRepresentation	GO	WGCNA	BP	MEturquoise
GO:1901654	response to ketone	158	-1.59398365496155	0.0003473827106832	0.0033479300170548	FIBIN/CYBB/EGFR/SOX10/NDOR1/NKX2-2/AKT1/FOXO1/NASP/RAMP2/PTN/PCK2/TLR2/MAP4K1/NQO1/THBS1/DNMT3B/RELA/TRH/OXTR/CFLAR/ICAM1/AKR1C3/SPP1/AR/NR1H3/MSN/TGFB1/CYBA/CCND1/TGFB2/TSPO/FOSB/KLF2/FOS/CAV1/KLF4/IGFBP7/TGFBR3/DDIT4/CLDN1/NKX3-1/CDKN1A/YAP1/AQP1/DUSP1/TGFB3/TXNIP/PCK1/NPAS4	enrichmentScore=-0.440489606077982;qvalues=0.0024032110168604;rank=4040;leading_edge=tags=32%, list=21%, signal=25%	rnaseq	male	HUMAN	GSEA	GO	DEG	BP
GO:1901654	response to ketone	19		0.0001764354459726	0.00504116457981	ABCB4/NR1H3/EDN1/DNMT3B/TGFB2/PCK2/MAP4K1/AKAP8/PCK1/KLF2/RAMP2/THBS1/ADCY3/MSN/ADCY8/IGFBP7/NKX3-1/OXTR/AKR1C3	GeneRatio=19/718;BgRatio=194/18723;qvalue=0.0041854470728207	rnaseq		HUMAN	OverRepresentation	GO	WGCNA	BP	MEblack
GO:1901653	cellular response to peptide	293	-1.44381697086179	0.0013521561705303	0.0098688501188391	SP1/CPS1/LEPROT/GSTP1/RHOQ/SORBS1/NCOA5/STAT6/CCND3/ITGA4/CCNA2/AGER/NFE2L2/ROCK1/SLC2A4/SLC2A8/EIF4EBP2/SLC30A10/AKT1/FOXO1/SLC39A14/BCAR3/ESRRA/CA2/TP53/INHBB/PCK2/APPL2/AHCYL1/STAT3/ENPP1/RAB31/ZBTB7B/IGF2/CAV2/ECHDC3/RELA/TLR4/KAT2B/AGT/TIMELESS/IL1B/ANO1/BCL2L11/KANK1/GLP1R/SLC25A33/CFLAR/NAMPT/ICAM1/UCP2/GJA1/DNAI1/LYN/STAT5A/TRIM41/MYO1C/SMARCC1/CYBA/KLF15/BAIAP2L1/SHC1/CYP11A1/VWA2/KLF2/C…	enrichmentScore=-0.384438165793883;qvalues=0.0070840576740017;rank=4442;leading_edge=tags=30%, list=23%, signal=24%	rnaseq	male	HUMAN	GSEA	GO	DEG	BP
GO:1901653	cellular response to peptide	27		2.03808384456096e-06	0.0001068572099433	CA2/AGT/GNAI2/FYN/APRT/GSTP1/PARP1/AKR1B1/APEX1/STAT3/STAT1/STAT6/NAMPT/CRK/MAP1B/PIP4K2A/GCLC/RAB8A/RAB10/RAP1B/PTPN11/SLC27A1/APPL2/RAB8B/APPL1/SNX6/FIS1	GeneRatio=27/509;BgRatio=359/18723;qvalue=8.17478673026471e-05	proteomics		HUMAN	OverRepresentation	GO	WGCNA	BP	MEturquoise
GO:1901653	cellular response to peptide	28		0.0003184053402664	0.0078656069212698	BAIAP2L1/VIM/EDN1/PXN/SORBS1/XBP1/PCK2/CSK/SLC39A14/NOD1/PCK1/ID1/KLF2/INPP5K/LPIN3/LPIN1/ECHDC3/DENND4C/CYP11A1/TP53/RAB13/ADCY8/INHBB/VWA2/KLF11/STAT5B/SLC2A4/MYO1C	GeneRatio=28/718;BgRatio=359/18723;qvalue=0.0065304516334255	rnaseq		HUMAN	OverRepresentation	GO	WGCNA	BP	MEblack
GO:1901653	cellular response to peptide	33		0.0001698475927787	0.0026845355636419	NAMPT/BAIAP2/AHCYL1/RAB10/SLC27A4/CSK/AGT/RAB12/EPHA4/SNX5/GCLC/GNAI2/GSK3A/GSTP1/APEX1/APRT/MYO5A/OPA1/FIS1/PIK3R1/PKM/PRKAA1/PRKDC/SLC9A1/SRC/STAT1/STAT3/TSC2/YWHAG/CACNA2D1/PIP4K2B/ACTN2/C2CD5	GeneRatio=33/874;BgRatio=359/18723;qvalue=0.0020179748108898	proteomics	male	HUMAN	OverRepresentation	GO	DCLOC	BP
GO:1901653	cellular response to peptide	34		0.0008637812029837	0.0096647519044957	CDK5/AHCYL1/SLC27A4/OSBPL8/AP3S1/CPEB2/RAB12/EPHA4/FYN/APPL1/GNAI2/GSTP1/APP/APRT/LRP1/MAP1B/ASS1/MYO5A/FIS1/RAB8B/PIK3R1/PIP4K2A/PKM/POR/PRKCB/PRKDC/SNX6/RAP1B/SLC9A1/STAT1/VAMP2/VIM/OGT/ARHGEF2	GeneRatio=34/998;BgRatio=359/18723;qvalue=0.0075608637697429	proteomics	female	HUMAN	OverRepresentation	GO	DCLOC	BP
GO:1901652	response to peptide	406	-1.53567893569115	1.3474944647096e-05	0.0002418752564153	SORBS1/NCOA5/STAT6/EGR1/CCND3/CYBB/ITGA4/CCNA2/AGER/NFE2L2/ROCK1/SLC2A4/SLC2A8/EIF4EBP2/SLC30A10/AKT1/FOXO1/IQGAP1/SLC39A14/BCAR3/ESRRA/NOTCH1/CA2/TP53/INHBB/PCK2/TLR2/APPL2/CCN2/AHCYL1/STAT3/BTG2/ENPP1/SLC2A1/RAB31/TRPV1/ZBTB7B/TEK/IGF2/CAV2/ECHDC3/RELA/TLR4/KAT2B/ERBIN/AGT/PHEX/TIMELESS/OXTR/NFKBIA/IL1B/ANO1/BCL2L11/PPARA/KANK1/GLP1R/SLC25A33/CFLAR/NAMPT/ICAM1/UCP2/GJA1/DNAI1/INPPL1/LYN/RAMP3/S…	enrichmentScore=-0.404089017752168;qvalues=0.0001736228887587;rank=4158;leading_edge=tags=30%, list=21%, signal=24%	rnaseq	male	HUMAN	GSEA	GO	DEG	BP
GO:1901617	organic hydroxy compound biosynthetic process	26		0.0003094155895826	0.0044208523696776	PGP/PDXK/SEC14L2/CYB5R3/APOA1/APOE/GBA/APOB/POR/GOT1/OSBP/SPR/ADCYAP1R1/ACAA2/ACLY/PRKAA2/HMGCS1/PRKAA1/PTK2B/NSDHL/HSD17B10/OSBPL6/OSBPL2/ISYNA1/PNPO/RAPGEF2	GeneRatio=26/982;BgRatio=237/18723;qvalue=0.0035743555287816	proteomics		HUMAN	OverRepresentation	GO	WGCNA	BP	MEgrey
GO:1901617	organic hydroxy compound biosynthetic process	17		0.0002774489718724	0.0044205562338271	ERLIN2/SOD1/QDPR/G6PD/FDPS/AKR1B1/ABCD3/IMPA1/ASAH1/PMVK/CYB5R2/MOXD1/PARK7/OSBPL1A/SPHK2/APPL1/PSAT1	GeneRatio=17/509;BgRatio=237/18723;qvalue=0.0033818124635527	proteomics		HUMAN	OverRepresentation	GO	WGCNA	BP	MEturquoise
GO:1901616	organic hydroxy compound catabolic process	9		0.0006318552950986	0.0056381999906942	SYNJ1/NUDT3/ALDH2/MAOA/GK/GPD2/OCRL/INPP5A/PDXP	GeneRatio=9/575;BgRatio=78/18723;qvalue=0.0043815634960213	proteomics		HUMAN	OverRepresentation	GO	WGCNA	BP	MEblue
GO:1901606	alpha-amino acid catabolic process	10		0.0003302617832485	0.0032226263693962	GLS/GLUD1/GOT2/GLUL/ATP2B4/ACAT1/DLST/GAD2/CRYM/GAD1	GeneRatio=10/575;BgRatio=87/18723;qvalue=0.0025043705588251	proteomics		HUMAN	OverRepresentation	GO	WGCNA	BP	MEblue
GO:1901606	alpha-amino acid catabolic process	13		0.00058178152157	0.0071510645359651	PRODH/DDAH1/OAT/FAH/GOT1/ALDH4A1/SHMT2/ACADSB/RIDA/KYAT3/ASRGL1/SCLY/HSD17B10	GeneRatio=13/982;BgRatio=87/18723;qvalue=0.0057817915920738	proteomics		HUMAN	OverRepresentation	GO	WGCNA	BP	MEgrey
GO:1901606	alpha-amino acid catabolic process	12		0.0007004287605719	0.0083416178671836	RIDA/AHCY/FAH/GAD1/GLUL/HSD17B10/ACADSB/ACAT1/ASPA/SCLY/BLMH/SHMT2	GeneRatio=12/874;BgRatio=87/18723;qvalue=0.0062704234453161	proteomics	male	HUMAN	OverRepresentation	GO	DCLOC	BP
GO:1901606	alpha-amino acid catabolic process	14		0.0001936500915751	0.0029280126458888	RIDA/CRYM/DLST/GAD1/GLUD1/GLUL/HSD17B10/OAT/SCLY/QDPR/BLMH/ASRGL1/ALDH4A1/KYAT1	GeneRatio=14/998;BgRatio=87/18723;qvalue=0.0022906231789925	proteomics	female	HUMAN	OverRepresentation	GO	DCLOC	BP
GO:1901605	alpha-amino acid metabolic process	15		0.0010445329978325	0.0086916252928029	SLC25A12/GLS/GLUD1/GOT2/GLUL/ATP2B4/ACAT1/DLST/GMPS/ALDH5A1/GAD2/CRYM/ATCAY/NAT8L/GAD1	GeneRatio=15/575;BgRatio=195/18723;qvalue=0.0067544443558044	proteomics		HUMAN	OverRepresentation	GO	WGCNA	BP	MEblue
GO:1901605	alpha-amino acid metabolic process	23		0.0002376479023179	0.0035576245675354	PFAS/PRODH/DDAH1/ASS1/OAT/MTHFD1/FAH/GOT1/CTPS1/MMUT/ALDH4A1/SHMT2/ACADSB/RIDA/KYAT3/ASRGL1/DGLUCY/GCDH/SCLY/HSD17B10/NIT2/AASDHPPT/SLC25A13	GeneRatio=23/982;BgRatio=195/18723;qvalue=0.0028764170297836	proteomics		HUMAN	OverRepresentation	GO	WGCNA	BP	MEgrey
GO:1901605	alpha-amino acid metabolic process	17		2.51328022441108e-05	0.0007172392741689	PHGDH/QDPR/COMT/AHCY/MPST/ADSS2/ASPA/GCLC/MECP2/MTAP/BLMH/TST/KYAT1/SDSL/PARK7/ENOPH1/PSAT1	GeneRatio=17/509;BgRatio=195/18723;qvalue=0.0005487021515919	proteomics		HUMAN	OverRepresentation	GO	WGCNA	BP	MEturquoise
GO:1901605	alpha-amino acid metabolic process	23		4.20860887071823e-05	0.0010118444144107	SLC25A13/RIDA/PARK7/COMT/AHCY/FAH/GAD1/GCDH/GCLC/GLUL/HSD17B10/NAT8L/ACADSB/ACAT1/ASPA/MTAP/MTHFD1/MMUT/SCLY/BLMH/SHMT2/ATCAY/SLC25A12	GeneRatio=23/874;BgRatio=195/18723;qvalue=0.0007606069997636	proteomics	male	HUMAN	OverRepresentation	GO	DCLOC	BP
GO:1901605	alpha-amino acid metabolic process	27		5.157153537776e-06	0.0001545611194208	SLC25A13/RIDA/CRYM/DLST/GAD1/GART/GCDH/GLUD1/GLUL/PSAT1/HSD17B10/MECP2/MPST/ASS1/MTAP/MTHFD1/OAT/SCLY/PFAS/QDPR/AASDHPPT/BLMH/ALDH5A1/DGLUCY/ASRGL1/ALDH4A1/KYAT1	GeneRatio=27/998;BgRatio=195/18723;qvalue=0.0001209152164057	proteomics	female	HUMAN	OverRepresentation	GO	DCLOC	BP
GO:1901550	regulation of endothelial cell development	6		2.68226976568781e-05	0.0012596045048175	VCL/VEGFA/F11R/CDH5/CLDN5/S1PR2	GeneRatio=6/718;BgRatio=17/18723;qvalue=0.0010457916824844	rnaseq		HUMAN	OverRepresentation	GO	WGCNA	BP	MEblack
GO:1901361	organic cyclic compound catabolic process	46		0.0001245682737199	0.0022088369928961	ACOT7/GTPBP1/DNPH1/SYNCRIP/ROCK2/CSDE1/AKR7A3/MLYCD/ADA/APOE/NPM1/HNRNPC/VIM/PABPC1/FAH/PRKCA/DDX5/MAOB/BLVRB/EPHX2/MTOR/FHIT/FXR1/RIDA/BLVRA/PDE1A/VCP/EIF3E/ALDH6A1/DHX9/TARDBP/HNRNPA0/PABPC4/CIRBP/HNRNPD/ELAVL1/PDE12/LARP1/KYAT3/SND1/HSD17B11/UPF1/KHSRP/FTO/AGO1/SAMHD1	GeneRatio=46/982;BgRatio=495/18723;qvalue=0.001785892868056	proteomics		HUMAN	OverRepresentation	GO	WGCNA	BP	MEgrey
GO:1901343	negative regulation of vasculature development	80	-1.8078987648627	7.35322173189242e-05	0.0009555861001807	PML/NPR1/ROCK1/AMOT/PTN/RGCC/EPHA2/TEK/THBS1/VASH1/AGT/EMILIN1/COL4A2/SPARC/TGFB2/NIBAN2/KLF2/KLF4/STAB1/FOXO4/ADAMTS1/HHEX/TIE1/CLDN5/HSPG2/DCN/ECSCR/GPR4/COL4A3/ADAMTS9/ANGPT2/FOXC1	enrichmentScore=-0.538819368329602;qvalues=0.0006859387836109;rank=2777;leading_edge=tags=40%, list=14%, signal=34%	rnaseq	male	HUMAN	GSEA	GO	DEG	BP
GO:1901343	negative regulation of vasculature development	80	-2.02750747050609	1.29382904875165e-06	0.0001432418044935	NIBAN2/PML/ALOX5/COL4A2/COL4A3/GADD45A/EMILIN1/GPR4/ADAMTS9/ADAMTS1/FOXC1/STAB1/HHEX/HSPG2/TIE1/CLDN5/NPR1/ANGPT2/ECSCR	enrichmentScore=-0.575280734027029;qvalues=0.0001203994359739;rank=1461;leading_edge=tags=24%, list=7%, signal=22%	rnaseq	female	HUMAN	GSEA	GO	DEG	BP
GO:1901343	negative regulation of vasculature development	16		0.0002480870658007	0.006573614263088	FOXC1/TIE1/TGFB2/SERPINE1/THBS4/KLF2/COL4A2/NIBAN2/THBS1/EMILIN1/EPHA2/HHEX/WNT4/CLDN5/HGS/ECSCR	GeneRatio=16/718;BgRatio=152/18723;qvalue=0.0054577695569565	rnaseq		HUMAN	OverRepresentation	GO	WGCNA	BP	MEblack
GO:1901342	regulation of vasculature development	225	-2.19126637999596	1e-10	1.12627450980392e-08	PML/RAPGEF3/SASH1/TSPAN12/NFE2L2/NPR1/ROCK1/AMOT/EFNA1/RAMP2/TJP1/NRP1/PTN/CD34/ANXA3/NINJ1/STAT3/JUP/RGCC/S100A1/DLL1/EPHA2/TEK/NR2E1/THBS1/HK2/VEGFB/HMOX1/ITGB1/VASH1/SLC39A12/AGT/F3/IL1B/TWIST1/C3AR1/BRCA1/ADGRA2/HSPB1/CDH5/GATA2/PIK3R6/EMILIN1/ENG/APLNR/PRKD2/COL4A2/SPARC/RHOJ/GPNMB/TGFB2/TLR3/HSPB6/NIBAN2/KLF2/FGF2/ADAM12/KLF4/FGF1/STAB1/RRAS/FOXO4/VEGFC/ADAMTS1/HHEX/TIE1/FLT1/CLDN5/ACVRL1/H…	enrichmentScore=-0.588817648617006;qvalues=8.08462332301342e-09;rank=3891;leading_edge=tags=44%, list=20%, signal=36%	rnaseq	male	HUMAN	GSEA	GO	DEG	BP
GO:1901342	regulation of vasculature development	225	-2.08925997266151	1e-10	5.23363636363636e-08	FGF2/RHOJ/HMOX1/PIK3R6/CYBB/ETS1/ZC3H12A/TLR3/NIBAN2/ITGA5/EFNA1/SMOC2/PRKD2/PML/ALOX5/COL4A2/NRP1/TNFAIP3/FLT1/ACVRL1/COL4A3/GADD45A/ADGRA2/SPHK1/EMILIN1/AQP1/SP100/GATA2/EMP2/F3/CDH5/GPR4/VEGFC/ADAMTS9/ERBB2/ADAMTS1/FOXC1/STAB1/CD40/APLNR/ANGPTL4/CD34/CHI3L1/HHEX/NOS3/TGFBR2/PGF/RAMP2/ENG/HSPG2/TIE1/CLDN5/NPR1/MDK/ANGPT2/ECSCR	enrichmentScore=-0.524107475064375;qvalues=4.39904306220096e-08;rank=1930;leading_edge=tags=25%, list=10%, signal=23%	rnaseq	female	HUMAN	GSEA	GO	DEG	BP
GO:1901342	regulation of vasculature development	47		5.1884591653172105e-14	2.46088618210995e-10	FOXC1/TIE1/SP100/TGFB2/NRP1/XBP1/CD40/FLT1/CTSH/PRKD2/SERPINE1/ENG/MDK/VEGFA/THBS4/HYAL1/PGF/ID1/RRAS/KLF2/RAMP2/BTG1/COL4A2/ETS1/GLUL/NIBAN2/THBS1/CYP1B1/EMILIN1/ACVRL1/ERBB2/EPHA2/VEGFC/HHEX/WNT4/TGFBR2/NOS3/MAPK7/SMAD1/CD34/GATA2/CDH5/CLDN5/HGS/C5AR1/ECSCR/PIK3R6	GeneRatio=47/718;BgRatio=348/18723;qvalue=2.04316060394228e-10	rnaseq		HUMAN	OverRepresentation	GO	WGCNA	BP	MEblack
GO:1901293	nucleoside phosphate biosynthetic process	29		1.50539791653211e-09	7.29221919329661e-08	PDHX/SLC25A12/MPC2/COX2/ALDOA/ATP5F1B/PDHA1/DLD/DLAT/PDHB/ATP5PB/ACAT1/ATP5F1A/AK4/GUCY1A2/ATP5F1C/SNCA/ATP6V1A/IDH2/GMPS/GUCY1B1/ADCY2/ADCY1/NME3/PDK3/ACSF3/STOML2/ACSL6/AK5	GeneRatio=29/575;BgRatio=256/18723;qvalue=5.66693651787275e-08	proteomics		HUMAN	OverRepresentation	GO	WGCNA	BP	MEblue
GO:1901293	nucleoside phosphate biosynthetic process	38		6.39625010004635e-09	8.01929856293311e-07	TK2/ACOT7/PFAS/ACSL3/ADCY5/MLYCD/ADA/MTHFD1/NME1/CTPS1/NME2/MAPK1/ADSL/GARS1/ME1/NUDT2/PPT1/ACLY/AK2/VCP/HPCA/AMPD2/COASY/PRPSAP1/KARS1/PDK1/PDK2/NADK2/NAXD/FLAD1/DCAKD/GCDH/ACSBG1/PPCS/ACSS1/TECR/AK3/SLC25A13	GeneRatio=38/982;BgRatio=256/18723;qvalue=6.48377773299435e-07	proteomics		HUMAN	OverRepresentation	GO	WGCNA	BP	MEgrey
GO:1901293	nucleoside phosphate biosynthetic process	18		0.0002369796903725	0.0039471043609361	PRPSAP2/PNP/AK1/ENO1/APRT/PARP1/IMPDH2/PAICS/CMPK1/ADSS2/ATIC/STAT3/NAMPT/SLC25A1/PRPS1/GUK1/HSD17B12/SPHK2	GeneRatio=18/509;BgRatio=256/18723;qvalue=0.0030196124688138	proteomics		HUMAN	OverRepresentation	GO	WGCNA	BP	MEturquoise
GO:1901293	nucleoside phosphate biosynthetic process	94		4.4185377474233e-06	0.0002413916937802	UPP2/TBPL1/ADSS2/RRM2B/GUCA1A/GUCY1B1/KARS1/ME1/PDK3/COASY/ACSL4/ENO1/ACAT1/AK6/DLD/UPRT/ACOT7/MAPK1/MTHFD1/PRPS2/GARS1/NMRK1/AK1/PPARGC1A/PDHX/ATP5F1B/NUDT12/NME5/ATP6V1A/DGUOK/SLC25A12/ATP5PB/KMO/ELOVL4/PANK3/ACSL3/ATP5F1E/PPCS/PPAT/DUT/PPT1/ACLY/PDHA1/RFK/PAPSS1/AK7/MPC2/UCK2/ADCY10/SNCA/PRPS1/ALDOA/DLAT/ATP5F1A/PDK1/GUCY1A2/PANK1/PID1/AK5/ATP5MC3/ATP5PF/ADK/DCK/NMNAT2/ATP5MC1/CMPK1/NPPC/GMPS/…	GeneRatio=94/4528;BgRatio=256/18723;qvalue=0.0002129302724266	rnaseq		HUMAN	OverRepresentation	GO	WGCNA	BP	MEturquoise
GO:1901293	nucleoside phosphate biosynthetic process	35		1.15436643439264e-08	1.4418318318353e-06	NAMPT/SLC25A13/ATP5PD/ATP5MG/ENO1/ACSBG1/GCDH/AMPD2/GUCY1B1/HPCA/HPRT1/APRT/ACAT1/ME1/MTHFD1/NME1/NME2/NME3/PNP/ATP5PB/PDHA1/PDHB/PDK1/PDK3/CMPK1/ATP5ME/ATP6V1A/PANK4/MAPK1/PRPSAP2/SPHK2/STAT3/TK2/PPCS/SLC25A12	GeneRatio=35/874;BgRatio=256/18723;qvalue=1.08383005149522e-06	proteomics	male	HUMAN	OverRepresentation	GO	DCLOC	BP
GO:1901293	nucleoside phosphate biosynthetic process	41		2.50265105981139e-10	2.93042978747683e-08	ADA/SLC25A13/ATP5PD/ADCY1/ACOT7/ADSL/AK1/AK2/AK4/ACSL6/MPC2/GART/GCDH/GUCY1B1/ACACA/HPCA/IDH2/APRT/IMPDH2/COX2/MTHFD1/ATIC/NME3/PNP/ATP5F1B/ATP5F1C/CMPK1/PFAS/ATP5ME/ATP6V1A/PANK4/PRPS1/PRPSAP1/SPHK2/SNCA/VCP/PPCS/FLAD1/COASY/ACSS1/TECR	GeneRatio=41/998;BgRatio=256/18723;qvalue=2.2925141409582e-08	proteomics	female	HUMAN	OverRepresentation	GO	DCLOC	BP
GO:1901224	positive regulation of NIK/NF-kappaB signaling	55	-1.88980990264699	5.02205356282297e-05	0.0006951006184302	ACTN4/RPS3/NOD1/IRAK1/CD14/LIMS1/EGFR/SASH1/AGER/TLR2/RBCK1/PTP4A3/TCIM/TLR7/RELA/TLR4/IL1B/EDA/TLR3/LGALS9/CD86/NMI/TRIP6/IL18/TRADD/IFI35/SPHK1/IL18R1	enrichmentScore=-0.589917902642406;qvalues=0.0004989571035022;rank=4884;leading_edge=tags=51%, list=25%, signal=38%	rnaseq	male	HUMAN	GSEA	GO	DEG	BP
GO:1901224	positive regulation of NIK/NF-kappaB signaling	9		2.28760089799385e-08	3.52789890992336e-07	TREM2/CD86/TLR2/IL18/LAPTM5/LGALS9/CD14/TLR7/IL1B	GeneRatio=9/183;BgRatio=69/18723;qvalue=2.36790498424964e-07	rnaseq		HUMAN	OverRepresentation	GO	WGCNA	BP	MEmidnightblue
GO:1901222	regulation of NIK/NF-kappaB signaling	79	-1.93657348007103	2.02177526450361e-06	4.94173494438671e-05	BMP7/ACTN4/RPS3/NOD1/LITAF/IRAK1/CD14/LIMS1/EGFR/SASH1/AGER/TLR2/RBCK1/PTP4A3/TCIM/SPI1/TLR7/RASSF2/RELA/TLR4/NFKBIA/IL1B/LIME1/HDAC7/BCL3/EDA/TLR3/NOL3/LGALS9/UACA/CD86/NMI/TRIP6/IL18/TRADD/IFI35/SPHK1/IL18R1	enrichmentScore=-0.578427680737109;qvalues=3.54727601839223e-05;rank=4917;leading_edge=tags=48%, list=25%, signal=36%	rnaseq	male	HUMAN	GSEA	GO	DEG	BP
GO:1901222	regulation of NIK/NF-kappaB signaling	10		1.48758067192825e-07	1.92145836790732e-06	SPI1/TREM2/CD86/TLR2/IL18/LAPTM5/LGALS9/CD14/TLR7/IL1B	GeneRatio=10/183;BgRatio=112/18723;qvalue=1.28967154744656e-06	rnaseq		HUMAN	OverRepresentation	GO	WGCNA	BP	MEmidnightblue
GO:1901216	positive regulation of neuron death	6		0.0003801488209885	0.0023197021121067	TYROBP/GRN/ITGB2/ITGAM/C1QA/TLR6	GeneRatio=6/183;BgRatio=97/18723;qvalue=0.0015569704046172	rnaseq		HUMAN	OverRepresentation	GO	WGCNA	BP	MEmidnightblue
GO:1901215	negative regulation of neuron death	18		7.89639383016597e-05	0.0009987112130084	HTRA2/PRKCG/HSPD1/CORO1A/CTNNB1/SNCA/MAP2K4/GABRB2/GSK3B/PPP5C/STXBP1/AP2B1/RACK1/INPP5A/SNCB/NTRK2/OXR1/VPS35	GeneRatio=18/575;BgRatio=208/18723;qvalue=0.0007761194354949	proteomics		HUMAN	OverRepresentation	GO	WGCNA	BP	MEblue
GO:1901215	negative regulation of neuron death	16		0.0001893497811141	0.0034015066256712	SOD1/FYN/NEFL/MAG/SERPINF1/STAT3/GCLC/AARS1/MECP2/RHOA/GBE1/ILK/NONO/PARK7/NRBP2/SNX6	GeneRatio=16/509;BgRatio=208/18723;qvalue=0.0026022194703749	proteomics		HUMAN	OverRepresentation	GO	WGCNA	BP	MEturquoise
GO:1901215	negative regulation of neuron death	23		0.0001142877115037	0.0020392591310481	RACK1/HYOU1/CORO1A/PARK7/CTNNB1/AARS1/GBA/GBE1/GCLC/GPI/HRAS/APOE/ILK/NTRK2/SERPINF1/PIN1/PPP5C/PSMC1/MAP2K4/SOD1/STAT3/STXBP1/DNAJC5	GeneRatio=23/874;BgRatio=208/18723;qvalue=0.0015329182503917	proteomics	male	HUMAN	OverRepresentation	GO	DCLOC	BP
GO:1901215	negative regulation of neuron death	27		1.71809683938426e-05	0.0003986459717188	CDK5/RACK1/HYOU1/ATG7/CORO1A/NCOA7/AP2B1/FYN/GABRB2/GBE1/RHOA/LRP1/MECP2/CD200/NEFL/NONO/NTRK2/PIN1/OXR1/PPP5C/TIGAR/PTPRZ1/SNX6/MAP2K4/SET/SNCA/SYNGAP1	GeneRatio=27/998;BgRatio=208/18723;qvalue=0.0003118660379808	proteomics	female	HUMAN	OverRepresentation	GO	DCLOC	BP
GO:1901214	regulation of neuron death	21		0.0009131341830355	0.0077407145641074	HTRA2/AIFM1/PRKCG/HSPD1/CORO1A/CTNNB1/SNCA/MAP2K4/GABRB2/GSK3A/GSK3B/PPP5C/STXBP1/AP2B1/RACK1/GRIN2B/INPP5A/SNCB/NTRK2/OXR1/VPS35	GeneRatio=21/575;BgRatio=319/18723;qvalue=0.0060154716794708	proteomics		HUMAN	OverRepresentation	GO	WGCNA	BP	MEblue
GO:1901214	regulation of neuron death	36		1.28559083428905e-05	0.000383764168688	PDPK1/PAK3/WFS1/SNCG/ATG7/APOE/GBA/PRNP/EIF2S1/GPI/HSP90AB1/CLU/NQO1/NQO2/RASA1/NF1/PTPRZ1/CD200/MTOR/ARRB1/PPT1/UBE2M/PSMC1/SRPK2/CDK5/SET/EIF4G1/LRP1/AIMP2/PIN1/NAE1/PTK2B/NCOA7/AGAP2/TIGAR/TBK1	GeneRatio=36/982;BgRatio=319/18723;qvalue=0.000310281697599	proteomics		HUMAN	OverRepresentation	GO	WGCNA	BP	MEgrey
GO:1901214	regulation of neuron death	26		7.02997276978004e-07	4.78058419427838e-05	LANCL1/SOD1/FYN/NEFL/PARP1/UBB/G6PD/CAPN2/MAG/SERPINF1/STAT3/GCLC/AARS1/MECP2/CDC42/RHOA/GBE1/ILK/PICALM/NONO/RILPL1/PARK7/TRIM2/NRBP2/SNX6/FIS1	GeneRatio=26/509;BgRatio=319/18723;qvalue=3.65724093442361e-05	proteomics		HUMAN	OverRepresentation	GO	WGCNA	BP	MEturquoise
GO:1901214	regulation of neuron death	16		0.0002179620680833	0.0040908922897455	FYN/TNFRSF1B/HMOX1/CTSZ/CCL2/SOD2/RAB29/CLU/MCL1/BTG2/STAT3/FOS/CEBPB/NUPR1/NQO1/RACK1	GeneRatio=16/335;BgRatio=319/18723;qvalue=0.0031110988901736	rnaseq		HUMAN	OverRepresentation	GO	WGCNA	BP	MEtan
GO:1901214	regulation of neuron death	33		1.67523904908283e-05	0.0005076271698433	LANCL1/RACK1/HYOU1/CORO1A/PARK7/CTNNB1/AARS1/TRIM2/GBA/GBE1/GCLC/GPI/GSK3A/HRAS/APOE/RILPL1/ILK/MAPT/NTRK2/PAK3/FIS1/SERPINF1/PIN1/PPP5C/PSMC1/MAP2K4/SOD1/STAT3/STXBP1/UBB/AIMP2/DNAJC5/CAPN2	GeneRatio=33/874;BgRatio=319/18723;qvalue=0.0003815851262843	proteomics	male	HUMAN	OverRepresentation	GO	DCLOC	BP
GO:1901214	regulation of neuron death	38		3.01406719376021e-06	9.6661326882692e-05	CDK5/RACK1/HYOU1/ATG7/CORO1A/NCOA7/AP2B1/NQO1/FYN/G6PD/GABRB2/GBE1/GRIN2B/RILPL1/RHOA/LRP1/MECP2/CD200/NEFL/NQO2/NONO/NTRK2/FIS1/PIN1/OXR1/PPP5C/TIGAR/PTPRZ1/SNX6/MAP2K4/SET/SNCA/SNCG/AIMP2/PICALM/SYNGAP1/NAE1/AIFM1	GeneRatio=38/998;BgRatio=319/18723;qvalue=7.56194397522675e-05	proteomics	female	HUMAN	OverRepresentation	GO	DCLOC	BP
GO:1901214	regulation of neuron death	20		7.6498597233309e-05	0.0060667209836722	FYN/RHOA/PPP1R13B/TYRO3/PTPRZ1/TRIM2/PRKCG/PIN1/AGAP2/STXBP1/GABRB2/NONO/HYOU1/KCNB1/NSMF/CTNNB1/TMEM259/TBK1/BACE1/RACK1	GeneRatio=20/391;BgRatio=401/20870;qvalue=0.0052868788715397	rnaseq	male	HUMAN	OverRepresentation	GO	DTU	BP
GO:1901021	positive regulation of calcium ion transmembrane transporter activity	8		1.99990313153496e-05	0.0003025132283351	NIPSNAP2/ATP1B1/SLC9A1/HTT/CACNA2D1/ANK2/RYR2/EHD3	GeneRatio=8/575;BgRatio=39/18723;qvalue=0.000235089376135	proteomics		HUMAN	OverRepresentation	GO	WGCNA	BP	MEblue
GO:1901021	positive regulation of calcium ion transmembrane transporter activity	8		0.0003697596421052	0.0049629975301157	GSTM2/HSPA2/ATP1B1/RYR2/SLC9A1/CACNA2D1/CALM1/GSTO1	GeneRatio=8/874;BgRatio=39/18723;qvalue=0.0037307026727167	proteomics	male	HUMAN	OverRepresentation	GO	DCLOC	BP
GO:1901021	positive regulation of calcium ion transmembrane transporter activity	10		2.73081273163067e-05	0.0005729017543233	CDK5/NIPSNAP2/HTT/EHD3/HSPA2/ATP1B1/RYR2/S100A1/SLC9A1/GSTO1	GeneRatio=10/998;BgRatio=39/18723;qvalue=0.0004481886509544	proteomics	female	HUMAN	OverRepresentation	GO	DCLOC	BP
GO:1901019	regulation of calcium ion transmembrane transporter activity	13		5.16522903728141e-06	9.86728495431833e-05	CACNB4/GNB5/NIPSNAP2/ATP1B1/SLC9A1/HTT/ATP1A2/CACNA2D1/ANK2/PDE4D/CAMK2D/RYR2/EHD3	GeneRatio=13/575;BgRatio=93/18723;qvalue=7.66807414281856e-05	proteomics		HUMAN	OverRepresentation	GO	WGCNA	BP	MEblue
GO:1901019	regulation of calcium ion transmembrane transporter activity	15		0.0001127148863381	0.0018854466867529	CDK5/NIPSNAP2/HTT/EHD3/HPCA/HSPA2/ATP1B1/PDE4D/RYR2/S100A1/SLC9A1/SRI/CACNB4/CAMK2D/GSTO1	GeneRatio=15/998;BgRatio=93/18723;qvalue=0.0014750099831347	proteomics	female	HUMAN	OverRepresentation	GO	DCLOC	BP
GO:1900407	regulation of cellular response to oxidative stress	9		0.0006986766712797	0.0089498099738648	LANCL1/SOD1/HSPB1/FYN/PARP1/PPIA/NONO/PARK7/UBQLN1	GeneRatio=9/509;BgRatio=89/18723;qvalue=0.0068467806572481	proteomics		HUMAN	OverRepresentation	GO	WGCNA	BP	MEturquoise
GO:1900242	regulation of synaptic vesicle endocytosis	17	2.01319662432322	0.0010825304831271	0.0083351944974292	PPP3CB/DNM1/SLC17A7/CALM1/DNM1L/AP2M1/CALM3/TOR1A/NLGN1/VAMP4/SYT11	enrichmentScore=0.655388263535375;qvalues=0.0059831690453068;rank=3225;leading_edge=tags=65%, list=16%, signal=54%	rnaseq	male	HUMAN	GSEA	GO	DEG	BP
GO:1900242	regulation of synaptic vesicle endocytosis	5		0.0001650092992455	0.0018245185832336	DNM1L/PPP3CB/DNM1/AP2M1/SLC17A7	GeneRatio=5/575;BgRatio=18/18723;qvalue=0.0014178716674299	proteomics		HUMAN	OverRepresentation	GO	WGCNA	BP	MEblue
GO:1900182	positive regulation of protein localization to nucleus	16		1.02529143700778e-05	0.0003254326934553	IPO5/TFRC/NPM1/HSP90AB1/TCP1/FLNA/PIK3R1/MAPK1/CCT6A/CCT5/CCT3/CCT8/RAN/CCT2/TARDBP/CCT7	GeneRatio=16/982;BgRatio=87/18723;qvalue=0.0002631194280715	proteomics		HUMAN	OverRepresentation	GO	WGCNA	BP	MEgrey
GO:1900182	positive regulation of protein localization to nucleus	8		0.0001653895135688	0.0033993769374935	FYN/WWTR1/TGFB1/PARP9/BAG3/ZIC1/DTX3L/LIMK2	GeneRatio=8/335;BgRatio=87/18723;qvalue=0.0025852056393731	rnaseq		HUMAN	OverRepresentation	GO	WGCNA	BP	MEtan
GO:1900182	positive regulation of protein localization to nucleus	13		0.0006766629559197	0.0077785342078903	TRIM28/CCT7/CCT2/CCT8/CCT5/FYN/IPO5/NPM1/PIK3R1/RAN/TCP1/TFRC/CDK5RAP3	GeneRatio=13/998;BgRatio=87/18723;qvalue=0.006085250615361	proteomics	female	HUMAN	OverRepresentation	GO	DCLOC	BP
GO:1900180	regulation of protein localization to nucleus	18		0.0002697838484817	0.0039793117651061	IPO5/TFRC/NPM1/HSP90AB1/TCP1/FLNA/PIK3R1/MAPK1/CCT6A/CCT5/CCT3/CCT8/RAN/CCT2/TARDBP/PIN1/CCT7/RAB23	GeneRatio=18/982;BgRatio=136/18723;qvalue=0.0032173603230705	proteomics		HUMAN	OverRepresentation	GO	WGCNA	BP	MEgrey
GO:1900180	regulation of protein localization to nucleus	10		0.000170566606888	0.0034684900964528	FYN/WWTR1/TGFB1/MDFIC/PARP9/LATS2/BAG3/ZIC1/DTX3L/LIMK2	GeneRatio=10/335;BgRatio=136/18723;qvalue=0.0026377657795346	rnaseq		HUMAN	OverRepresentation	GO	WGCNA	BP	MEtan
GO:1900180	regulation of protein localization to nucleus	19		0.0001101973559546	0.0018494789574395	TRIM28/CCT7/CCT2/CCT8/DCLK2/CCT5/FYN/GLUL/IPO5/LMNA/NPM1/RAB23/PIK3R1/PIN1/RAN/TCP1/TFRC/CDK5RAP3/DCLK1	GeneRatio=19/998;BgRatio=136/18723;qvalue=0.0014468719508156	proteomics	female	HUMAN	OverRepresentation	GO	DCLOC	BP
GO:1900076	regulation of cellular response to insulin stimulus	10		0.0007152928831508	0.0084401263931232	SLC27A4/AGT/SNX5/GNAI2/GSK3A/OPA1/PRKAA1/SRC/TSC2/PIP4K2B	GeneRatio=10/874;BgRatio=64/18723;qvalue=0.0063444726502126	proteomics	male	HUMAN	OverRepresentation	GO	DCLOC	BP
GO:1900026	positive regulation of substrate adhesion-dependent cell spreading	9		0.0002218782876364	0.003434319791656	APOA1/FGA/FGB/FGG/P4HB/FLNA/CALR/CRKL/DMTN	GeneRatio=9/982;BgRatio=41/18723;qvalue=0.0027767224300695	proteomics		HUMAN	OverRepresentation	GO	WGCNA	BP	MEgrey
GO:1900026	positive regulation of substrate adhesion-dependent cell spreading	8		1.22449893814923e-05	0.0004313488837589	CRK/DNM2/CDC42/RAC1/ILK/FERMT2/MYADM/DOCK5	GeneRatio=8/509;BgRatio=41/18723;qvalue=0.0003299903799601	proteomics		HUMAN	OverRepresentation	GO	WGCNA	BP	MEturquoise
GO:1900026	positive regulation of substrate adhesion-dependent cell spreading	11		1.87698401971051e-06	8.65949113958336e-05	ARPC2/FERMT2/DNM2/DMTN/FGA/FLNA/APOA1/ILK/P4HB/C1QBP/MYADM	GeneRatio=11/874;BgRatio=41/18723;qvalue=6.50936990050388e-05	proteomics	male	HUMAN	OverRepresentation	GO	DCLOC	BP
GO:1900024	regulation of substrate adhesion-dependent cell spreading	11		0.0001562908163211	0.0026126614795019	APOA1/FGA/FGB/FGG/P4HB/FLNA/CALR/CRKL/PTK2/DMTN/CORO1C	GeneRatio=11/982;BgRatio=57/18723;qvalue=0.0021123937700669	proteomics		HUMAN	OverRepresentation	GO	WGCNA	BP	MEgrey
GO:1900024	regulation of substrate adhesion-dependent cell spreading	8		0.0001446939146618	0.0027298111347713	CRK/DNM2/CDC42/RAC1/ILK/FERMT2/MYADM/DOCK5	GeneRatio=8/509;BgRatio=57/18723;qvalue=0.0020883592087511	proteomics		HUMAN	OverRepresentation	GO	WGCNA	BP	MEturquoise
GO:1900024	regulation of substrate adhesion-dependent cell spreading	11		5.53503489302372e-05	0.0011909627599653	ARPC2/FERMT2/DNM2/DMTN/FGA/FLNA/APOA1/ILK/P4HB/C1QBP/MYADM	GeneRatio=11/874;BgRatio=57/18723;qvalue=0.0008952508891546	proteomics	male	HUMAN	OverRepresentation	GO	DCLOC	BP
GO:1900015	regulation of cytokine production involved in inflammatory response	7		6.55002600880404e-06	6.05118296839843e-05	ALOX5/TREM2/PYCARD/PLD4/CLEC7A/TLR6/LILRB4	GeneRatio=7/183;BgRatio=72/18723;qvalue=4.06151839305067e-05	rnaseq		HUMAN	OverRepresentation	GO	WGCNA	BP	MEmidnightblue
GO:0198738	cell-cell signaling by wnt	382	-1.45424867948942	0.0001273611404932	0.001476407285577	EGFR/DVL1/SMURF2/SULF2/SOX10/TCF7L2/WIF1/MCC/ZNF703/ZEB2/FRMD8/NPHP3/RBMS3/IGFBP4/GLI3/TLE2/MACF1/GLI1/WLS/DAB2/NOTCH1/TLR2/BMP2/PKD2/FZD5/VANGL2/IGFBP6/FERMT2/BAMBI/STK3/JUP/DISC1/RNF43/TRPM4/LIMD1/LRP4/TLE1/MDFIC/PLPP3/DDIT3/RARG/SOX2/TBL1X/FZD6/NFATC4/FZD8/WNK1/VANGL1/CCDC88C/ROR1/KANK1/APCDD1/SOX9/ADGRA2/NDRG2/SHISA6/FZD1/NRARP/SLC9A3R1/RNF213/KREMEN1/NFATC1/HDAC1/APOE/EDA/TGFB1/LRP5/SOX13/FB…	enrichmentScore=-0.384063895929587;qvalues=0.0010597946301138;rank=3945;leading_edge=tags=27%, list=20%, signal=22%	rnaseq	male	HUMAN	GSEA	GO	DEG	BP
GO:0150146	cell junction disassembly	8		1.30411163474263e-11	3.2779022170558e-10	TREM2/TGFBR1/C3/C1QC/CX3CR1/ITGAM/C1QB/C1QA	GeneRatio=8/183;BgRatio=21/18723;qvalue=2.20010867539795e-10	rnaseq		HUMAN	OverRepresentation	GO	WGCNA	BP	MEmidnightblue
GO:0150146	cell junction disassembly	7		7.19664903109373e-05	0.0013034218658833	CDK5/DUSP3/EPHA4/ARF6/PIK3R1/C3/IQSEC1	GeneRatio=7/998;BgRatio=21/18723;qvalue=0.0010196842360603	proteomics	female	HUMAN	OverRepresentation	GO	DCLOC	BP
GO:0150117	positive regulation of cell-substrate junction organization	6		0.0002324502834488	0.0039108892838471	IQGAP1/DUSP3/RAC1/PTPN11/MAPRE2/FERMT2	GeneRatio=6/509;BgRatio=33/18723;qvalue=0.002991907222553	proteomics		HUMAN	OverRepresentation	GO	WGCNA	BP	MEturquoise
GO:0150116	regulation of cell-substrate junction organization	12		0.0002956172468069	0.0043009054321128	ROCK2/VCL/PTPRA/PIK3R1/PPM1F/ACTG1/PTK2/LRP1/DMTN/CLASP1/CORO1C/MACF1	GeneRatio=12/982;BgRatio=71/18723;qvalue=0.003477375814556	proteomics		HUMAN	OverRepresentation	GO	WGCNA	BP	MEgrey
GO:0150116	regulation of cell-substrate junction organization	10		2.10639692012468e-05	0.0006207675629308	CLASP2/APOD/IQGAP1/DUSP3/RHOA/RAC1/PTPN11/MAPRE2/FERMT2/LIMCH1	GeneRatio=10/509;BgRatio=71/18723;qvalue=0.0004748993950635	proteomics		HUMAN	OverRepresentation	GO	WGCNA	BP	MEturquoise
GO:0150116	regulation of cell-substrate junction organization	12		0.0003424681290697	0.0045738117503086	DUSP3/DMTN/MACF1/CORO1C/ARF6/RHOA/LRP1/PIK3R1/RAC1/SLC9A1/THY1/IQSEC1	GeneRatio=12/998;BgRatio=71/18723;qvalue=0.0035781536757758	proteomics	female	HUMAN	OverRepresentation	GO	DCLOC	BP
GO:0150115	cell-substrate junction organization	96	-1.73560097170386	0.0003784534186778	0.0035765425493602	BCL2/WNT4/SORBS1/LIMS1/SDC4/THSD1/ARHGAP6/ROCK1/VCL/IQGAP1/MACF1/NRP1/DST/FERMT2/PLEC/LAMC1/APOD/TEK/THBS1/ITGA6/TLN1/COL16A1/MAP4K4/MMP14/TRIP6/ACVRL1/FAM107A/ITGB4/VEGFA/S100A10/KDR/FN1/AJUBA/PHLDB2	enrichmentScore=-0.503713543680277;qvalues=0.0025673136574263;rank=4412;leading_edge=tags=35%, list=22%, signal=28%	rnaseq	male	HUMAN	GSEA	GO	DEG	BP
GO:0150115	cell-substrate junction organization	16		6.95644039203675e-05	0.0014010662074724	PDPK1/ROCK2/VCL/PTPRA/PIK3R1/PPM1F/ACTG1/DST/PTK2/LRP1/DMTN/PTK2B/CLASP1/CORO1C/MACF1/CORO2B	GeneRatio=16/982;BgRatio=101/18723;qvalue=0.0011327925762048	proteomics		HUMAN	OverRepresentation	GO	WGCNA	BP	MEgrey
GO:0150115	cell-substrate junction organization	14		5.92843246719055e-07	4.24306380866066e-05	CLASP2/APOD/ITGA2/IQGAP1/DUSP3/RHOA/RAC1/PTPN11/PLEC/MAPRE2/RAB8B/FERMT2/LIMCH1/TLN1	GeneRatio=14/509;BgRatio=101/18723;qvalue=3.24602726733223e-05	proteomics		HUMAN	OverRepresentation	GO	WGCNA	BP	MEturquoise
GO:0150115	cell-substrate junction organization	14		0.0002461623683474	0.0036224065755949	CORO2B/FERMT2/DMTN/LIMCH1/CLASP1/ARF6/PIK3R1/PLEC/SLC9A1/SRC/TLN1/ACTN1/ACTN2/IQSEC1	GeneRatio=14/874;BgRatio=101/18723;qvalue=0.0027229757442421	proteomics	male	HUMAN	OverRepresentation	GO	DCLOC	BP
GO:0150115	cell-substrate junction organization	17		2.28564114500557e-05	0.0004918035540642	CORO2B/DUSP3/CTTN/DMTN/MACF1/CORO1C/ARF6/RHOA/LRP1/RAB8B/PIK3R1/PLEC/RAC1/SLC9A1/THY1/TLN1/IQSEC1	GeneRatio=17/998;BgRatio=101/18723;qvalue=0.0003847444518493	proteomics	female	HUMAN	OverRepresentation	GO	DCLOC	BP
GO:0150105	protein localization to cell-cell junction	6		0.0001031209838175	0.0034701002261159	VCL/DSP/LSR/F11R/CDH5/FLNA	GeneRatio=6/718;BgRatio=21/18723;qvalue=0.0028810646039925	rnaseq		HUMAN	OverRepresentation	GO	WGCNA	BP	MEblack
GO:0150104	transport across blood-brain barrier	76	-1.73248436018962	0.0004680431595289	0.0042337636351725	SLC5A6/SLC22A5/AGER/SLC38A5/SLC2A4/MFSD2A/ATP1B2/SLC29A2/SLC2A1/ATP2A3/SLC16A1/SLC7A5/SLC38A3/LRP2/FABP5/ABCC9/SLCO2B1/ABCB1/SLC1A3/SLC9A3R1/ATP1A2/SLC4A4/SLC19A1/APOE/SLC1A5/ABCG2/SLC2A10/SLC22A3/SLC7A2/SLC6A13/SLC6A20	enrichmentScore=-0.519096398749918;qvalues=0.0030390800760465;rank=4042;leading_edge=tags=41%, list=21%, signal=33%	rnaseq	male	HUMAN	GSEA	GO	DEG	BP
GO:0150104	transport across blood-brain barrier	14		3.89982423067893e-07	1.04397268385741e-05	SLC2A1/ATP2B4/SLC6A1/SLC1A3/SLC1A2/SLC1A4/ATP1A2/SLC7A5/SLC4A8/SLC27A4/SLC6A17/SLC8A2/ATP8A1/SLC4A4	GeneRatio=14/575;BgRatio=87/18723;qvalue=8.11293074027666e-06	proteomics		HUMAN	OverRepresentation	GO	WGCNA	BP	MEblue
GO:0150104	transport across blood-brain barrier	14		4.74825369457685e-05	0.0010855271058003	ATP8A1/SLC27A4/SLC44A1/APOE/ATP1A2/ATP1B2/SLC1A3/SLC6A1/SLC8A2/SLC12A2/SLC16A1/SLC7A5/SLC9A3R1/SLC4A8	GeneRatio=14/874;BgRatio=87/18723;qvalue=0.0008159945376441	proteomics	male	HUMAN	OverRepresentation	GO	DCLOC	BP
GO:0150079	negative regulation of neuroinflammatory response	3		0.0006727176941943	0.0036527695336784	GRN/PTPRC/TREM2	GeneRatio=3/183;BgRatio=18/18723;qvalue=0.0024517174119652	rnaseq		HUMAN	OverRepresentation	GO	WGCNA	BP	MEmidnightblue
GO:0150078	positive regulation of neuroinflammatory response	3		0.0006727176941943	0.0036527695336784	TREM2/IL18/IL1B	GeneRatio=3/183;BgRatio=18/18723;qvalue=0.0024517174119652	rnaseq		HUMAN	OverRepresentation	GO	WGCNA	BP	MEmidnightblue
GO:0150077	regulation of neuroinflammatory response	5		4.21077534056009e-05	0.0003318661920949	GRN/PTPRC/TREM2/IL18/IL1B	GeneRatio=5/183;BgRatio=40/18723;qvalue=0.0002227466348753	rnaseq		HUMAN	OverRepresentation	GO	WGCNA	BP	MEmidnightblue
GO:0150076	neuroinflammatory response	5		6.73346823701036e-05	0.0005189606735154	GRN/PTPRC/TREM2/IL18/IL1B	GeneRatio=5/183;BgRatio=44/18723;qvalue=0.000348323349626	rnaseq		HUMAN	OverRepresentation	GO	WGCNA	BP	MEmidnightblue
GO:0150063	visual system development	292	-1.56124917045412	3.43684344230165e-05	0.000509136508785	TULP3/SMOC1/FOXF2/PBX3/COL8A2/CC2D2A/MYH15/MYO7A/ACTL6A/TSPAN12/LHX2/SLC7A11/MFSD2A/CLIC4/SH3PXD2B/PRDM1/GLI3/CTNS/BAK1/HES5/BCAR3/PDGFRA/HSF4/NRP1/FREM2/PTN/ATF4/FZD5/STAT3/FBN2/DLL1/COL5A1/ALDH1A2/ZHX2/EPHA2/RARG/CRYBG3/SOX2/NR2E1/NHS/PLAAT3/MERTK/LAMA1/ITGAM/CNTF/PHACTR4/MEGF11/PROM1/BMPR1B/TWIST1/SOX9/CHD7/VSX1/NOTCH2/HDAC1/C1QA/PPP1R13L/LRP5/JAG1/LAMC3/RHOJ/PAX6/LIMK2/CRYAB/INHBA/TGFB2/NES/U…	enrichmentScore=-0.415821922222331;qvalues=0.0003654683523147;rank=4258;leading_edge=tags=33%, list=22%, signal=26%	rnaseq	male	HUMAN	GSEA	GO	DEG	BP
GO:0140546	defense response to symbiont	197	-2.16252419254359	1e-10	1.12627450980392e-08	BIRC3/ISG20/RELA/DDX58/PYCARD/MICA/ABCC9/IFNLR1/SLFN11/MX1/IFI6/CARD8/MAVS/CGAS/IFI16/PLSCR1/IL10RB/NLRP1/SAMHD1/IFI27/IRF9/UNC13D/TLR3/MOV10/RNF135/TRIM22/TRIM56/UNC93B1/MICB/NLRC5/IFIH1/TRIM5/TRAF3IP2/ZC3HAV1/GBP1/CARD9/OAS1/DDIT4/IFIT3/ISG15/DDX60/CD40/HERC5/TNFAIP3/MX2/DTX3L/MLKL/TRIM34/PARP9/MYD88/RNASE6/IRF1/VAMP8/IFITM2/APOBEC3G/APOBEC3F/IRF7/IFITM3/OAS3/APOBEC3C/SLFN13/BST2/OAS2/GBP3/IFIT…	enrichmentScore=-0.587339073054316;qvalues=8.08462332301342e-09;rank=2389;leading_edge=tags=34%, list=12%, signal=30%	rnaseq	male	HUMAN	GSEA	GO	DEG	BP
GO:0140546	defense response to symbiont	197	-2.03380621966286	6.104908827960611e-10	2.4297956221716e-07	MAP3K14/RELA/TRIM22/CARD9/ZC3HAV1/UNC93B1/IFIT3/VAMP8/MYD88/PARP9/TRIM5/ZDHHC1/ABCC9/DDX58/IFI16/MOV10/MX2/ISG15/ZC3H12A/TLR3/HYAL2/PML/MX1/KCNJ8/DTX3L/PLSCR1/TNFAIP3/DDX60/LILRB1/NLRC5/STING1/ISG20/HERC5/OAS3/IRF1/NLRX1/IFI44L/IFITM3/SLFN13/TRAF3IP2/MLKL/RSAD2/OAS1/DMBT1/RNF135/IFNAR2/NLRP1/IFI27/GBP3/CD40/UNC13D/BST2/GBP1/APOBEC3G/IFITM2/SPON2/IRF7/OAS2	enrichmentScore=-0.516251108398884;qvalues=2.04232293411642e-07;rank=2640;leading_edge=tags=29%, list=13%, signal=26%	rnaseq	female	HUMAN	GSEA	GO	DEG	BP
GO:0140546	defense response to symbiont	24		8.1970831060905e-11	2.61145405954866e-08	MAP3K14/TRAF3IP2/ABCC9/ZC3HAV1/GBP3/GBP1/TNFAIP3/IRF1/BST2/TRIM5/TRIM22/PARP9/PML/NLRC5/IFITM3/IFI16/DTX3L/MYD88/RELA/IFITM2/IRF7/IFITM1/PLSCR1/APOBEC3G	GeneRatio=24/335;BgRatio=265/18723;qvalue=1.98599504728263e-08	rnaseq		HUMAN	OverRepresentation	GO	WGCNA	BP	MEtan
GO:0140546	defense response to symbiont	9		0.0012191744749168	0.0060741014018179	PTPRC/PYCARD/LILRB1/VAMP8/FGL2/IRF5/TLR2/RNASE6/TLR7	GeneRatio=9/183;BgRatio=265/18723;qvalue=0.0040769011106712	rnaseq		HUMAN	OverRepresentation	GO	WGCNA	BP	MEmidnightblue
GO:0140352	export from cell	215	1.60563344046766	0.0001787345254582	0.0044676988872629	ENSG00000107282/ENSG00000145335/ENSG00000135631/ENSG00000149927/ENSG00000127561/ENSG00000100321/ENSG00000126583/ENSG00000139220/ENSG00000159164/ENSG00000106089/ENSG00000157152/ENSG00000160469/ENSG00000179915/ENSG00000107758/ENSG00000152932/ENSG00000158856/ENSG00000173267/ENSG00000118160/ENSG00000167371/ENSG00000070808/ENSG00000184702/ENSG00000010322/ENSG00000008056/ENSG00000123384/ENSG00000138814…	enrichmentScore=0.341907198707586;qvalues=0.003678731825241;rank=657;leading_edge=tags=41%, list=28%, signal=32%	proteomics	male	HUMAN	GSEA	GO	DEG	BP
GO:0140238	presynaptic endocytosis	60	1.85794925298512	0.0002260475499971	0.002373705899787	RAB27B/PPP3CB/SYT1/SH3GL2/VAMP2/DNM1/SYNJ1/SNAP91/SLC17A7/CALM1/DNAJC6/STX1A/SNCB/DNM1L/SYP/SNCA/AP2M1/SYT5/CALM3/AMPH/NLGN4Y/CDK5/BTBD8/TOR1A/NLGN1	enrichmentScore=0.45276653782144;qvalues=0.0017038934924251;rank=2491;leading_edge=tags=42%, list=13%, signal=36%	rnaseq	male	HUMAN	GSEA	GO	DEG	BP
GO:0140238	presynaptic endocytosis	60	1.92899624013255	0.0002457964105479	0.0062612829005509	BTBD8/CALM1/PPP3CB/SH3GL2/RAB27B/SNCA/VAMP2/SNAP91/CALM3/NLGN4X/SLC17A7/SYT5/STX1A/AP2M1/NLGN1/SYT1/VAMP4/SYP/SNCB/SYNJ1/PACSIN1/AMPH/DNM1L/DNAJC6/DNM1	enrichmentScore=0.483217406679593;qvalues=0.0052628136902137;rank=3196;leading_edge=tags=42%, list=16%, signal=35%	rnaseq	female	HUMAN	GSEA	GO	DEG	BP
GO:0140238	presynaptic endocytosis	21		6.79174911600089e-17	1.1054250861203e-14	RAB27B/DNM1L/SYNJ1/PIP5K1C/SNAP91/DNAJC6/SYP/PPP3CB/SYT1/SNCA/AMPH/VAMP2/DNM1/ITSN1/SNCB/STX1A/SYT2/AP2M1/SH3GL2/PACSIN1/SLC17A7	GeneRatio=21/575;BgRatio=62/18723;qvalue=8.59049025030175e-15	proteomics		HUMAN	OverRepresentation	GO	WGCNA	BP	MEblue
GO:0140238	presynaptic endocytosis	30		2.9242085270217e-05	0.0011037558003812	RAB27B/SNAP91/SYT1/ACTB/DNM1L/SYP/DNM1/SH3GL2/PPP3CB/DNAJC6/VAMP4/CANX/SYT11/TOR1A/KIAA1109/SYT2/SNCA/SYNJ1/CALM3/AP2M1/CDK5/NLGN1/SNCG/ACTG1/LRRK2/BTBD8/DNM3/CALM1/VAMP2/NLGN4Y	GeneRatio=30/4528;BgRatio=62/18723;qvalue=0.0009736168614051	rnaseq		HUMAN	OverRepresentation	GO	WGCNA	BP	MEturquoise
GO:0140238	presynaptic endocytosis	12		2.48178756887792e-05	0.0006812293702426	SYT2/DNM1/DNM2/DNM3/ARF6/PPP3CB/ITSN1/SH3GL2/CALM1/CANX/SYNJ1/DNAJC6	GeneRatio=12/874;BgRatio=62/18723;qvalue=0.0005120825099903	proteomics	male	HUMAN	OverRepresentation	GO	DCLOC	BP
GO:0140238	presynaptic endocytosis	18		2.06330186950731e-09	1.85512944874452e-07	CDK5/SYT2/DNM2/PIP5K1C/GAK/DNM3/PACSIN1/ARF6/SLC17A7/RAB27B/ITSN1/SH3GL2/SNCA/SNCG/VAMP2/CANX/PICALM/DNAJC6	GeneRatio=18/998;BgRatio=62/18723;qvalue=1.45129240520608e-07	proteomics	female	HUMAN	OverRepresentation	GO	DCLOC	BP
GO:0140115	export across plasma membrane	10		0.000106491107318	0.0012956259476007	ATP1A1/ATP1B1/ATP1A3/SLC9A1/ATP2B1/SLC8A1/ATP1A2/ATP2B3/SLC8A2/SLC4A4	GeneRatio=10/575;BgRatio=76/18723;qvalue=0.0010068581046921	proteomics		HUMAN	OverRepresentation	GO	WGCNA	BP	MEblue
GO:0140112	extracellular vesicle biogenesis	7		0.0001248630790678	0.0022088369928961	SDCBP/HGS/ATP9A/RAB7A/PDCD6IP/STAM/COPS5	GeneRatio=7/982;BgRatio=23/18723;qvalue=0.001785892868056	proteomics		HUMAN	OverRepresentation	GO	WGCNA	BP	MEgrey
GO:0140056	organelle localization by membrane tethering	12		3.73623495587827e-06	7.48903450023088e-05	AHCYL1/PPFIA3/ATP2A2/RAB3A/SYT1/STX1B/STXBP1/STX1A/RAB3C/VPS18/NDRG4/UNC13A	GeneRatio=12/575;BgRatio=77/18723;qvalue=5.81988582186069e-05	proteomics		HUMAN	OverRepresentation	GO	WGCNA	BP	MEblue
GO:0140056	organelle localization by membrane tethering	13		5.24969633551757e-05	0.0011587799540597	AHCYL1/RAB10/STX1B/RAB12/PACS2/ATP2A2/NSF/ESYT2/SNAP25/STXBP1/STXBP3/CALM1/SNPH	GeneRatio=13/874;BgRatio=77/18723;qvalue=0.0008710589609341	proteomics	male	HUMAN	OverRepresentation	GO	DCLOC	BP
GO:0140056	organelle localization by membrane tethering	13		0.0001986084304593	0.0029850550667544	AHCYL1/STX1B/RAB3C/RAB12/STX12/ATP2A2/NSF/RAB8B/VPS11/VPS18/RAB3B/STXBP3/VAPB	GeneRatio=13/998;BgRatio=77/18723;qvalue=0.0023352482224	proteomics	female	HUMAN	OverRepresentation	GO	DCLOC	BP
GO:0140053	mitochondrial gene expression	109	1.76396266653472	0.0001276425936072	0.0040375736889952	MTRF1L/MRPL44/MRPS6/GFM2/NGRN/MRPS12/MRPS17/NDUFA7/RPUSD4/TFB2M/C1QBP/MRPS35/MRPL47/TRUB2/MTO1/TFAM/GARS1/MRPS14/MRPL51/MRPL57/FOXO3/TSFM/TRMT10C/MRPS15/MTIF3/MRPS21/LRPPRC/IARS2/ALKBH1/SHMT2/COA3/GFM1/YARS2/TACO1/MRPS7/GATC/MTIF2/FASTKD1/TRMT5/MRPS2/MRPS27/TUFM/TRMT61B/MRPS11/MTRF1/QRSL1/MTRES1/WARS2/CHCHD1/TRNT1/MRPS18A/RMND1/SARS2/MRPS16/MRPS28/RPUSD3/DARS2/ELAC2	enrichmentScore=0.40237036159968;qvalues=0.0033937131452439;rank=6663;leading_edge=tags=53%, list=34%, signal=35%	rnaseq	female	HUMAN	GSEA	GO	DEG	BP
GO:0140053	mitochondrial gene expression	67		6.15374762048114e-17	2.2544435400209702e-14	ELAC2/TFB1M/TRIT1/GATB/MRPS35/MRPS24/IARS2/TRNT1/MRPS34/NOA1/MTIF2/MRPS18A/METTL4/SARS2/GARS1/TFAM/C1QBP/MRPL51/MTRF1L/MRPL2/MRPS27/WARS2/MRPS15/DARS2/FASTKD2/MTRF1/MTERF2/MTIF3/MRPS2/TSFM/MRPS7/TRMT5/MTERF1/MRPS12/MTRES1/MTO1/MRPL44/TBRG4/TACO1/MRPL47/LRPPRC/YARS2/MRPS28/RMND1/SUPV3L1/MALSU1/TFB2M/GFM2/RPUSD4/MRPL16/MRPL58/GFM1/HARS1/CHCHD1/MRPL57/TRMT10C/NSUN3/TUFM/MRPS11/NGRN/COA3/MRPS18B/MRPL…	GeneRatio=67/4528;BgRatio=108/18723;qvalue=1.98863212577654e-14	rnaseq		HUMAN	OverRepresentation	GO	WGCNA	BP	MEturquoise
GO:0140052	cellular response to oxidised low-density lipoprotein particle stimulus	3		0.0001893772861504	0.0012640254266981	TREM2/CD68/TLR6	GeneRatio=3/183;BgRatio=12/18723;qvalue=0.0008484064267481	rnaseq		HUMAN	OverRepresentation	GO	WGCNA	BP	MEmidnightblue
GO:0140029	exocytic process	16		1.00123710960655e-09	5.1570048088469e-08	SYNJ1/PPFIA3/RAB3A/SYT1/SNCA/STX1B/STXBP1/STX1A/STXBP5/SV2A/PRRT2/RAB3C/SEPTIN5/NAPB/VPS18/UNC13A	GeneRatio=16/575;BgRatio=76/18723;qvalue=4.0076166252606e-08	proteomics		HUMAN	OverRepresentation	GO	WGCNA	BP	MEblue
GO:0140029	exocytic process	13		4.55529844015847e-05	0.0010619960881992	RAB10/PRRT2/STX1B/RAB12/DMTN/EXOC6B/SEPTIN5/SNAP25/STXBP1/STXBP3/SNX4/SYNJ1/SNPH	GeneRatio=13/874;BgRatio=76/18723;qvalue=0.0007983061890758	proteomics	male	HUMAN	OverRepresentation	GO	DCLOC	BP
GO:0140029	exocytic process	14		4.242727253276e-05	0.0008510809450296	PRRT2/STX1B/RAB3C/STXBP5/RAB12/DMTN/EXOC6B/RAB8B/SEPTIN5/VPS11/VPS18/RAB3B/SNCA/STXBP3	GeneRatio=14/998;BgRatio=76/18723;qvalue=0.0006658119262637	proteomics	female	HUMAN	OverRepresentation	GO	DCLOC	BP
GO:0140014	mitotic nuclear division	96		0.0002260644569987	0.0060167924708886	CDC27/IGF1/CUL3/ANAPC4/RIOK2/CDC42/TRIP13/PDS5B/CHMP2B/ATRX/SEH1L/CHMP5/AURKA/TPX2/NSFL1C/NUDC/KIF4A/CDC23/RANBP1/PRMT5/CHMP4B/RAB11A/KPNB1/ANAPC15/FBXO5/IK/MACROH2A1/RPL24/PHF13/CENPF/NAA50/ZWINT/CENPK/MAD2L1BP/BMP4/BECN1/PSMG2/KNSTRN/CHMP2A/TUBG1/RAN/SLF1/CCNB1/CDCA8/APC/USP44/BORA/SMC2/DSCC1/KIF23/KIF11/HECW2/EGF/RB1/ANAPC11/KIF2C/EML4/DYNC1LI1/BOD1/CDCA5/NCAPG2/CHEK1/DSN1/ANAPC1/CCSAP/BUB3/NS…	GeneRatio=96/4528;BgRatio=287/18723;qvalue=0.0053073792221153	rnaseq		HUMAN	OverRepresentation	GO	WGCNA	BP	MEturquoise
GO:0120193	tight junction organization	52	-2.02628499155566	1.64135510837946e-06	4.19019721890293e-05	ROCK1/RAMP2/TJP1/FZD5/PLEC/CLDN9/IKBKB/MICALL2/EPHA2/CDH5/GJA1/PECAM1/F11R/MARVELD2/MYO1C/FRMPD2/LSR/ESAM/PARD3/PRKCH/CLDN5/CLDN1/OCLN/RAB13/TGFB3	enrichmentScore=-0.640250747695036;qvalues=3.00780723252507e-05;rank=3747;leading_edge=tags=48%, list=19%, signal=39%	rnaseq	male	HUMAN	GSEA	GO	DEG	BP
GO:0120193	tight junction organization	52	-1.91718616894752	0.0001040630068748	0.003503454564788	MICALL2/SNAI2/OCLN/FZD5/CDH5/PRKCH/CLDN15/PECAM1/MARVELD2/ESAM/F11R/RAMP2/LSR/CLDN5	enrichmentScore=-0.585930629805342;qvalues=0.0029447684986388;rank=1226;leading_edge=tags=27%, list=6%, signal=25%	rnaseq	female	HUMAN	GSEA	GO	DEG	BP
GO:0120193	tight junction organization	11		0.0002299104667229	0.0062474572769925	PRKCH/LSR/RAMP2/EPHA2/RAB13/MARVELD2/F11R/CDH5/CLDN5/MYO1C/CLDN9	GeneRatio=11/718;BgRatio=80/18723;qvalue=0.0051869764136021	rnaseq		HUMAN	OverRepresentation	GO	WGCNA	BP	MEblack
GO:0120192	tight junction assembly	46	-2.00782758146018	5.82152122665652e-06	0.000118513013151	ROCK1/RAMP2/TJP1/FZD5/CLDN9/IKBKB/MICALL2/EPHA2/CDH5/GJA1/PECAM1/F11R/MARVELD2/MYO1C/FRMPD2/LSR/ESAM/PARD3/PRKCH/CLDN5/CLDN1/OCLN/RAB13	enrichmentScore=-0.648368923838014;qvalues=8.50710072776356e-05;rank=3747;leading_edge=tags=50%, list=19%, signal=41%	rnaseq	male	HUMAN	GSEA	GO	DEG	BP
GO:0120192	tight junction assembly	46	-2.03409955273506	6.46150303038167e-06	0.0004708718094418	MICALL2/SNAI2/OCLN/FZD5/CDH5/PRKCH/CLDN15/PECAM1/MARVELD2/ESAM/F11R/RAMP2/LSR/CLDN5	enrichmentScore=-0.635815729822285;qvalues=0.0003957832036064;rank=1226;leading_edge=tags=30%, list=6%, signal=29%	rnaseq	female	HUMAN	GSEA	GO	DEG	BP
GO:0120192	tight junction assembly	11		0.0001129250028333	0.0036617973292629	PRKCH/LSR/RAMP2/EPHA2/RAB13/MARVELD2/F11R/CDH5/CLDN5/MYO1C/CLDN9	GeneRatio=11/718;BgRatio=74/18723;qvalue=0.0030402218912686	rnaseq		HUMAN	OverRepresentation	GO	WGCNA	BP	MEblack
GO:0120039	plasma membrane bounded cell projection morphogenesis	177	1.85242736879974	1.16489246690713e-06	8.08183503392056e-05	ENSG00000078018/ENSG00000117632/ENSG00000066248/ENSG00000197122/ENSG00000076356/ENSG00000171533/ENSG00000112290/ENSG00000114554/ENSG00000132535/ENSG00000113758/ENSG00000139220/ENSG00000227460/ENSG00000138443/ENSG00000072832/ENSG00000198910/ENSG00000160469/ENSG00000179915/ENSG00000107758/ENSG00000105426/ENSG00000171246/ENSG00000136279/ENSG00000021645/ENSG00000137825/ENSG00000172020/ENSG00000077264…	enrichmentScore=0.403398005015882;qvalues=6.65463463314231e-05;rank=471;leading_edge=tags=36%, list=20%, signal=31%	proteomics	male	HUMAN	GSEA	GO	DEG	BP
GO:0120036	plasma membrane bounded cell projection organization	330	1.5831127004639	6.03750188851305e-05	0.0019433808564664	ENSG00000078018/ENSG00000117632/ENSG00000163995/ENSG00000109062/ENSG00000066248/ENSG00000197122/ENSG00000152413/ENSG00000076356/ENSG00000171533/ENSG00000124140/ENSG00000112290/ENSG00000114554/ENSG00000132535/ENSG00000113758/ENSG00000058335/ENSG00000139220/ENSG00000227460/ENSG00000138443/ENSG00000072832/ENSG00000077522/ENSG00000198910/ENSG00000160469/ENSG00000099864/ENSG00000179915/ENSG00000107758…	enrichmentScore=0.321006054178527;qvalues=0.0016001922210176;rank=581;leading_edge=tags=36%, list=25%, signal=32%	proteomics	male	HUMAN	GSEA	GO	DEG	BP
GO:0120034	positive regulation of plasma membrane bounded cell projection assembly	10		0.0005785533933489	0.0076857484350841	PFN1/RALA/DNM2/CDC42/RAC1/DPYSL3/SEPTIN7/FSCN1/FAM98A/ANLN	GeneRatio=10/509;BgRatio=105/18723;qvalue=0.0058797487181825	proteomics		HUMAN	OverRepresentation	GO	WGCNA	BP	MEturquoise
GO:0120034	positive regulation of plasma membrane bounded cell projection assembly	15		0.0004428847414834	0.0055887836425297	ABI2/NCKAP1/SEPTIN9/DNM2/FAM98A/DNM3/GPM6A/ARHGAP35/HTT/PALM/PFN1/PIK3R1/RAC1/RALA/SEPTIN7	GeneRatio=15/998;BgRatio=105/18723;qvalue=0.0043721796666171	proteomics	female	HUMAN	OverRepresentation	GO	DCLOC	BP
GO:0120032	regulation of plasma membrane bounded cell projection assembly	14		0.0005829509791081	0.0076857484350841	PFN1/RALA/MAP4/RDX/CAPZB/DNM2/CDC42/RAC1/RHOG/DPYSL3/SEPTIN7/FSCN1/FAM98A/ANLN	GeneRatio=14/509;BgRatio=186/18723;qvalue=0.0058797487181825	proteomics		HUMAN	OverRepresentation	GO	WGCNA	BP	MEturquoise
GO:0120032	regulation of plasma membrane bounded cell projection assembly	27		2.07003823275075e-06	7.237946181875e-05	ABI2/NCKAP1/SEPTIN9/DNM2/DMTN/CORO1C/FAM98A/GAP43/DNM3/GPM6A/ARHGAP35/HTT/ARF6/RHOG/PALM/EVL/PFN1/PFN2/PIK3R1/RAC1/RALA/RDX/VDAC3/FXR1/CAPZB/SEPTIN7/ARHGAP44	GeneRatio=27/998;BgRatio=186/18723;qvalue=5.66234142321147e-05	proteomics	female	HUMAN	OverRepresentation	GO	DCLOC	BP
GO:0110149	regulation of biomineralization	73	-1.80805463217173	0.0001426502468265	0.0016193340272163	LTBP3/CCN1/WNT4/RFLNA/ATRAID/ACVR1/LTF/ROCK1/BMPR1A/P2RX7/S1PR1/NOTCH1/PTN/BMP2/HEY2/FBN2/PHOSPHO1/ENPP1/TRPM4/SGMS2/ADGRV1/SLC4A2/BMPR1B/CCR1/TWIST1/SOX9/TGFB1/ANO6/FZD9/BMP4/SRGN/DDR2/ISG15/OSR1/NOS3/BMP6/TGFB3/OMD/MGP	enrichmentScore=-0.543831933671192;qvalues=0.0011623902991875;rank=4546;leading_edge=tags=53%, list=23%, signal=41%	rnaseq	male	HUMAN	GSEA	GO	DEG	BP
GO:0110148	biomineralization	122	-1.85120357378297	3.6250496016795e-06	7.97788693948163e-05	RFLNA/ATRAID/ACVR1/LTF/ROCK1/FAM83H/BMPR1A/FOXO1/P2RX7/S1PR1/ALPL/NOTCH1/PTN/ATF4/BMP2/HEY2/FBN2/PHOSPHO1/ENPP1/TRPM4/SGMS2/TMEM38B/ADGRV1/SLC4A2/SBNO2/PHEX/FGFR3/FGR/BMPR1B/PPARA/CCR1/TWIST1/SOX9/ASGR2/SPP1/TGFB1/CLEC3B/ANO6/GPNMB/FZD9/BMP4/CCDC154/SRGN/DDR2/PTH1R/ISG15/OSR1/TCIRG1/NOS3/BMP6/TGFB3/COL1A1/OMD/COL1A2/MGP	enrichmentScore=-0.524388618385558;qvalues=5.72668654558524e-05;rank=4100;leading_edge=tags=45%, list=21%, signal=36%	rnaseq	male	HUMAN	GSEA	GO	DEG	BP
GO:0110148	biomineralization	11		0.0002648662217814	0.0045003714038695	FGR/SBNO2/TGFB1/BMPR1A/TCIRG1/SRGN/SGMS2/CEBPB/ANO6/FAM20C/LTF	GeneRatio=11/335;BgRatio=171/18723;qvalue=0.0034225052844934	rnaseq		HUMAN	OverRepresentation	GO	WGCNA	BP	MEtan
GO:0110096	cellular response to aldehyde	5		1.56419254641934e-05	0.0004932128805457	ALDH1A1/ESD/AKR1A1/AKR1B1/PARK7	GeneRatio=5/509;BgRatio=13/18723;qvalue=0.0003773175542595	proteomics		HUMAN	OverRepresentation	GO	WGCNA	BP	MEturquoise
GO:0110096	cellular response to aldehyde	5		0.0003827047564708	0.0049791174388392	AKR1A1/ADH5/ALDH1A1/RDH11/AIFM1	GeneRatio=5/998;BgRatio=13/18723;qvalue=0.0038952296986644	proteomics	female	HUMAN	OverRepresentation	GO	DCLOC	BP
GO:0110053	regulation of actin filament organization	23		1.74174216832377e-05	0.0002694733415554	SPTBN2/ARPC2/SLC9A1/CTNNA2/CORO1A/ACTN2/ADD1/ADD2/CAPZA2/ARPC4/ACTR2/PRKCE/CD47/DBN1/SYNPO/WASF1/ARPC1A/CYFIP2/PDXP/ABI2/DBNL/BAIAP2/NCKAP1	GeneRatio=23/575;BgRatio=278/18723;qvalue=0.0002094133869779	proteomics		HUMAN	OverRepresentation	GO	WGCNA	BP	MEblue
GO:0110053	regulation of actin filament organization	34		3.92871028988168e-06	0.0001448711919393	MYO1C/WASL/ARPC3/WDR1/ROCK2/PAK3/APOA1/RASA1/FLNA/PIK3R1/PFN2/MTOR/PPM1F/MTPN/DSTN/GMFB/ACTR3/GRB2/ACTG1/SPTBN1/DMTN/DLG1/PAK1/SPTAN1/PTK2B/TWF2/CLASP1/PPM1E/ARHGAP35/TMOD2/EVL/WASF3/CORO2B/ARFGEF1	GeneRatio=34/982;BgRatio=278/18723;qvalue=0.0001171315173113	proteomics		HUMAN	OverRepresentation	GO	WGCNA	BP	MEgrey
GO:0110053	regulation of actin filament organization	24		6.75566283689957e-07	4.68635134332002e-05	BIN1/ARPC5/CLASP2/HIP1R/GSN/PFN1/STMN1/RDX/CAPG/CAPZB/CAPZA1/CDC42/RHOA/RAC1/WASHC5/PAK2/COTL1/FERMT2/MYADM/CORO1B/SPTBN4/ADD3/LIMCH1/CFL2	GeneRatio=24/509;BgRatio=278/18723;qvalue=3.58515095004371e-05	proteomics		HUMAN	OverRepresentation	GO	WGCNA	BP	MEturquoise
GO:0110053	regulation of actin filament organization	17		6.55741598871932e-05	0.0037748921298013	CX3CL1/CTNNA2/SPTB/GBA2/NCK2/SLC9A1/DBN1/FHOD3/TPM1/CARMIL2/MLST8/SYNPO/SPTBN2/BAIAP2/SPTAN1/MTOR/PDXP	GeneRatio=17/384;BgRatio=278/18723;qvalue=0.0033552688370376	rnaseq		HUMAN	OverRepresentation	GO	WGCNA	BP	MEpurple
GO:0110053	regulation of actin filament organization	9		0.0016956061964306	0.0081144790532446	SCIN/WAS/HCK/PYCARD/TGFBR1/PLEK/NCKAP1L/HCLS1/CYFIP1	GeneRatio=9/183;BgRatio=278/18723;qvalue=0.0054463905812949	rnaseq		HUMAN	OverRepresentation	GO	WGCNA	BP	MEmidnightblue
GO:0110053	regulation of actin filament organization	36		3.00220505342128e-08	3.13761062827967e-06	ARPC5/ARPC3/ACTR3/ARPC2/ABI2/CORO2B/BAIAP2/WASF3/FERMT2/DSTN/CORO1A/TWF2/ADD3/CTNNA2/DBN1/DMTN/LIMCH1/FLNA/CLASP1/CYFIP2/DBNL/TMOD2/APOA1/ARF6/PAK3/PFN2/PIK3R1/PDXP/CORO1B/SLC9A1/SPTBN1/TJP1/ACTN2/HIP1R/MYADM/CD47	GeneRatio=36/874;BgRatio=278/18723;qvalue=2.35855292811206e-06	proteomics	male	HUMAN	OverRepresentation	GO	DCLOC	BP
GO:0110053	regulation of actin filament organization	38		9.30935821987067e-08	4.93395985653145e-06	ARPC5/ARPC4/ABI2/CORO2B/CFL2/NCKAP1/DSTN/CORO1A/ADD3/CTNNA2/DBN1/CTTN/DMTN/ARHGAP35/GSN/APOA1/ARF6/RHOA/STMN1/EVL/PFN1/PFN2/PIK3R1/CORO1B/SPTBN4/RAC1/RDX/SLC9A1/SPTAN1/SPTBN1/SPTBN2/TJP1/CAPZA1/CAPZA2/CAPZB/WASF1/HIP1R/WASHC5	GeneRatio=38/998;BgRatio=278/18723;qvalue=3.85990232229984e-06	proteomics	female	HUMAN	OverRepresentation	GO	DCLOC	BP
GO:0106074	aminoacyl-tRNA metabolism involved in translational fidelity	4		0.0005045491357533	0.0046659328031373	IARS1/LARS2/IARS2/LARS1	GeneRatio=4/575;BgRatio=13/18723;qvalue=0.0036259942674715	proteomics		HUMAN	OverRepresentation	GO	WGCNA	BP	MEblue
GO:0106027	neuron projection organization	91	1.74519844165891	0.0002423588463725	0.0024992984085523	GRIN2B/EPHA4/BHLHB9/GPRASP2/PAK3/PRNP/CDK5R1/VPS35/ATP1A3/DNM1L/WASL/PAFAH1B1/NGEF/ACTR2/ABI2/ZNF365/CDK5/PPP1R9A/BAIAP2/NLGN1/APP/ITPKA/ZNF804A/OPA1/TANC2/DLG4/CAMK2B/GSK3B/PPFIA2/ARHGAP44/ARF1/CHRNA7/CDC42/MTMR2/LGMN/WNT7A/ZDHHC15/ABCD2/TIAM1/SIPA1L1/DHX36	enrichmentScore=0.383651277249316;qvalues=0.0017940463030163;rank=4097;leading_edge=tags=45%, list=21%, signal=36%	rnaseq	male	HUMAN	GSEA	GO	DEG	BP
GO:0106027	neuron projection organization	19		4.68657176198703e-11	3.2878724999181403e-09	DNM1L/OPA1/PPFIA2/ATP1A3/ITPKA/GSK3B/EPHA4/ACTR2/DLG4/GRIN2B/CAMK2B/DBN1/ARHGAP44/HOMER1/NGEF/VPS35/ABI2/DBNL/BAIAP2	GeneRatio=19/575;BgRatio=93/18723;qvalue=2.5550746956459204e-09	proteomics		HUMAN	OverRepresentation	GO	WGCNA	BP	MEblue
GO:0106027	neuron projection organization	15		2.50090063670424e-05	0.0006812293702426	ABI2/ADAM10/BAIAP2/CTNND2/DBN1/DLG4/EPHA4/DNM3/DBNL/APOE/CAPRIN1/OPA1/PAFAH1B1/PAK3/ABHD17B	GeneRatio=15/874;BgRatio=93/18723;qvalue=0.0005120825099903	proteomics	male	HUMAN	OverRepresentation	GO	DCLOC	BP
GO:0106027	neuron projection organization	20		7.38745712901984e-08	4.13287184940166e-06	ABI2/CDK5/DBN1/CTTN/EPHA4/FYN/NGEF/DNM3/TANC2/GRIN2B/APP/ITPKA/CAPRIN1/PAFAH1B1/ABHD17B/KIF1A/SRCIN1/PPFIA2/HOMER1/ARHGAP44	GeneRatio=20/998;BgRatio=93/18723;qvalue=3.23320053529734e-06	proteomics	female	HUMAN	OverRepresentation	GO	DCLOC	BP
GO:0106027	neuron projection organization	9		0.000118704401145	0.0081825559229981	FYN/HDAC6/CAPRIN2/DLG4/ITPKA/ABI2/APP/HOMER1/CFL1	GeneRatio=9/391;BgRatio=101/20870;qvalue=0.0071307353908182	rnaseq	male	HUMAN	OverRepresentation	GO	DTU	BP
GO:0104004	cellular response to environmental stimulus	21		0.0003051841979919	0.0047125874957049	AGT/CRYAB/PARP1/XRCC6/AKR1B1/H2AX/ITGA2/MAG/MAPK3/AQP1/GNA11/ADSS2/SERPINB6/NAMPT/GCLC/DNM2/RHOB/RAC1/PTPN11/PLEC/EFHD1	GeneRatio=21/509;BgRatio=331/18723;qvalue=0.0036052221226378	proteomics		HUMAN	OverRepresentation	GO	WGCNA	BP	MEturquoise
GO:0104004	cellular response to environmental stimulus	17		0.0001048007519125	0.0025848598358828	MAP3K14/FAS/YBX3/TNFRSF1A/TIMP1/TNFRSF10A/NAMPT/LTBR/GADD45A/TNFRSF10B/CDKN1A/IRF1/MYC/BAG3/IFI16/MYD88/ZFP36L1	GeneRatio=17/335;BgRatio=331/18723;qvalue=0.0019657703007305	rnaseq		HUMAN	OverRepresentation	GO	WGCNA	BP	MEtan
GO:0104004	cellular response to environmental stimulus	29		0.0008892432262785	0.0099211646225983	NAMPT/CRYAB/DDX3X/DNM2/AGT/EGFR/SLC24A2/GCLC/STK39/GNA11/H2AX/HPCA/HRAS/HSPA5/RHOB/ATP1A2/NMT1/PALM/PDE2A/CAB39/PIK3R1/PLEC/PPID/MAPK3/SCN2A/MAP2K4/SLC9A1/EFHD1/OXSR1	GeneRatio=29/874;BgRatio=331/18723;qvalue=0.0074577742885008	proteomics	male	HUMAN	OverRepresentation	GO	DCLOC	BP
GO:0099643	signal release from synapse	135	2.12201186413615	4.24271042690324e-09	2.83373589443398e-07	SYT4/NAPB/SYT1/SYN2/MEF2C/GRIN3A/HTR2A/MCTP2/OTOF/KMO/PRKCG/PREPL/VAMP2/PRKCB/SYNJ1/SNAP25/LIN7A/DOC2A/RAB3A/STXBP5/CALM1/RIMS3/NRXN1/CNR1/STXBP1/SV2A/STX1A/MCTP1/SYN3/SYN1/DNM1L/SYP/SNCA/SYT5/CALM3/RPH3A/UNC13A/CAMK2A/CDK5/PRRT2/PPP1R9A/HRH3/CADPS2/RAB3GAP1/NLGN1/APBA1/BAIAP3/PTPRN2/NAPA/CADPS/PRKN/SYT7/CACNB2/SEPTIN5/SYT6/SLC4A8/SYT11/GSK3B/PPFIA2/ADRA2A/PCLO/PPT1/ATP2A2/CPLX3/WNT7A/LIN7C/BLOC1…	enrichmentScore=0.452381744771094;qvalues=2.03411220834517e-07;rank=4394;leading_edge=tags=55%, list=22%, signal=43%	rnaseq	male	HUMAN	GSEA	GO	DEG	BP
GO:0099643	signal release from synapse	135	2.28600009210291	1.24300570189172e-09	3.97554656988369e-07	UNC13C/OTOF/RIMS1/CHRNA5/ADRA2A/HTR2A/CALM1/PRKCB/SYN2/PPFIA2/NAPB/RIMS2/MEF2C/GRIN3A/SYT6/SEPTIN5/PPP1R9A/ERC2/LIN7A/SNCA/CADPS2/NRXN1/CNR1/VAMP2/MCTP1/SYT4/CAMK2A/CALM3/FMR1/PREPL/UNC13A/CACNB2/SYT5/UNC13B/PRKCG/PCLO/PPFIA3/STX1A/NLGN1/SYT1/LIN7C/RHOT1/RIMS3/SNAP25/RIMS4/RAB3GAP1/SLC32A1/RAB3A/SYP/STXBP5/CASK/RPH3A/SYNJ1/DNM1L/DOC2A/DTNBP1/CSPG5/BLOC1S6/HRH3/SV2A/APBA1/PPT1/ATP2A2/ADCY1/CPLX3/S…	enrichmentScore=0.502876056445116;qvalues=3.34157731672295e-07;rank=3806;leading_edge=tags=49%, list=19%, signal=40%	rnaseq	female	HUMAN	GSEA	GO	DEG	BP
GO:0099643	signal release from synapse	60	2.46738562134523	2.8586914142075e-09	6.11521738355888e-07	ENSG00000107282/ENSG00000145335/ENSG00000149927/ENSG00000126583/ENSG00000139220/ENSG00000159164/ENSG00000106089/ENSG00000157152/ENSG00000160469/ENSG00000179915/ENSG00000173267/ENSG00000167371/ENSG00000070808/ENSG00000184702/ENSG00000008056/ENSG00000173227/ENSG00000050438/ENSG00000166501/ENSG00000185666/ENSG00000102003/ENSG00000144566/ENSG00000164742/ENSG00000089169/ENSG00000174437/ENSG00000177380…	enrichmentScore=0.637982764963668;qvalues=5.03530908748128e-07;rank=651;leading_edge=tags=70%, list=28%, signal=52%	proteomics	male	HUMAN	GSEA	GO	DEG	BP
GO:0099643	signal release from synapse	60	2.04952471790101	1.63844742909727e-05	0.0015614923096876	ENSG00000139220/ENSG00000173227/ENSG00000179915/ENSG00000107282/ENSG00000157152/ENSG00000067715/ENSG00000070808/ENSG00000184702/ENSG00000102003/ENSG00000106089/ENSG00000174437/ENSG00000220205/ENSG00000105649/ENSG00000144566/ENSG00000108262/ENSG00000008056/ENSG00000130477/ENSG00000149927/ENSG00000164506/ENSG00000177380/ENSG00000111052/ENSG00000145335/ENSG00000186472/ENSG00000089169/ENSG00000126583…	enrichmentScore=0.532203710946;qvalues=0.0013049520542691;rank=580;leading_edge=tags=58%, list=25%, signal=45%	proteomics	female	HUMAN	GSEA	GO	DEG	BP
GO:0099643	signal release from synapse	42		2.06680339700665e-29	8.409823022420039e-27	DNM1L/LIN7A/SYN3/SYNJ1/SYT7/PIP5K1C/PPFIA3/PPFIA2/PRKCG/SYP/ATP2A2/SYN1/RAB3A/SYT1/SNCA/GSK3B/STX1B/STXBP1/VAMP2/ADCY1/STX1A/SLC4A8/STXBP5/SV2A/PRRT2/CADPS2/SYT12/RHOT1/SYT2/BRSK1/SYN2/SEPTIN5/NAPB/SLC32A1/VPS18/NRXN1/CADPS/UNC13A/CAMK2A/RPH3A/GIT1/PCLO	GeneRatio=42/575;BgRatio=145/18723;qvalue=6.53544989958733e-27	proteomics		HUMAN	OverRepresentation	GO	WGCNA	BP	MEblue
GO:0099643	signal release from synapse	15		3.0786295326647e-07	6.6477873708673e-05	SYT7/CAMK2A/RIMS1/RIMS4/DNAJC5/HRH3/APBA1/RIMS3/PNKD/SNAP47/CACNB2/CPLX1/SYT12/PPFIA3/SEPTIN5	GeneRatio=15/384;BgRatio=145/18723;qvalue=5.90880826093891e-05	rnaseq		HUMAN	OverRepresentation	GO	WGCNA	BP	MEpurple
GO:0099643	signal release from synapse	27		1.79640334732256e-07	0.000113353051216	BAIAP3/SYN1/STX1B/LIN7B/STX1A/FBXL20/CSPG5/OTOF/CNR1/PRKCG/SYT5/UNC13A/UNC13C/PPFIA2/CPLX2/DOC2A/ADRA2A/WNT7A/PTPRN2/ADCY1/STX3/PRRT2/RIMS2/NRXN1/SYN3/PCLO/ERC2	GeneRatio=27/1143;BgRatio=145/18723;qvalue=0.0001081860279038	rnaseq		HUMAN	OverRepresentation	GO	WGCNA	BP	MEyellow
GO:0099643	signal release from synapse	57		3.60434521014513e-05	0.0013127404660107	DTNBP1/SLC4A8/SYT1/MEF2C/CADPS2/GSK3B/DNM1L/RPH3A/SNAP29/SLC32A1/SYP/FMR1/HTR2A/VPS18/BLOC1S6/NAPA/RAB3A/LIN7A/RAB3GAP1/KMO/PDZD11/NAPB/RHOT1/PPT1/SNAP25/SYT11/SYT4/SYT6/HTR1B/STXBP1/PREPL/MCTP2/SYT2/RAB5A/SNCA/CASK/LIN7C/SYN2/PPP1R9A/SYNJ1/SV2A/CALM3/CADPS/STXBP5/CDK5/PRKCB/CHRNA5/NLGN1/SNCG/ATP2A2/MCTP1/PRKN/LRRK2/CALM1/GRIN3A/CPLX3/VAMP2	GeneRatio=57/4528;BgRatio=145/18723;qvalue=0.0011579610742842	rnaseq		HUMAN	OverRepresentation	GO	WGCNA	BP	MEturquoise
GO:0099643	signal release from synapse	20		1.36226542881254e-05	0.0004279853534324	PRRT2/STX1B/SYT2/SLC32A1/RPH3A/ATP2A2/SEPTIN5/SNAP25/STXBP1/STXBP3/SYN1/CALM1/DNAJC5/SYNJ1/SYT12/CADPS2/NRXN1/SLC4A8/PREPL/SNPH	GeneRatio=20/874;BgRatio=145/18723;qvalue=0.0003217180931977	proteomics	male	HUMAN	OverRepresentation	GO	DCLOC	BP
GO:0099643	signal release from synapse	26		4.62893638527696e-08	2.87736971603327e-06	CDK5/ADCY1/PRRT2/STX1B/SYT2/STXBP5/SLC32A1/RPH3A/PIP5K1C/NCS1/APBA1/ATP2A2/SEPTIN5/RHOT1/PRKCB/VPS18/RAP1B/SNCA/SNCG/STXBP3/VAMP2/SYN1/SYN2/PPFIA2/CASK/SYT7	GeneRatio=26/998;BgRatio=145/18723;qvalue=2.25100454239199e-06	proteomics	female	HUMAN	OverRepresentation	GO	DCLOC	BP
GO:0099637	neurotransmitter receptor transport	7		9.82723329959561e-06	0.0001723578116209	AP3D1/CLSTN1/MAPK10/STX1B/VAMP2/ARHGAP44/VPS35	GeneRatio=7/575;BgRatio=26/18723;qvalue=0.0001339428712884	proteomics		HUMAN	OverRepresentation	GO	WGCNA	BP	MEblue
GO:0099601	regulation of neurotransmitter receptor activity	12	1.99873470203022	0.000469807543308	0.0083172135425632	ENSG00000197122/ENSG00000152413/ENSG00000132535/ENSG00000058335/ENSG00000113319/ENSG00000171246/ENSG00000142192/ENSG00000170579/ENSG00000169992	enrichmentScore=0.778723749635594;qvalues=0.0068484468019055;rank=263;leading_edge=tags=75%, list=11%, signal=67%	proteomics	male	HUMAN	GSEA	GO	DEG	BP
GO:0099601	regulation of neurotransmitter receptor activity	9		5.20529129691056e-06	0.0005109072275967	CAPN1/DLG4/PINK1/CACNG2/CNIH2/LYNX1/DAPK1/DLGAP2/NPTXR	GeneRatio=9/384;BgRatio=63/18723;qvalue=0.0004541139297304	rnaseq		HUMAN	OverRepresentation	GO	WGCNA	BP	MEpurple
GO:0099601	regulation of neurotransmitter receptor activity	9		2.05760179937641e-07	0.0001934145691413	MAPK8IP2/DLGAP4/CACNG7/DLGAP3/SHANK1/NLGN2/BEGAIN/SRC/SHANK3	GeneRatio=9/260;BgRatio=63/18723;qvalue=0.0001798416169209	rnaseq		HUMAN	OverRepresentation	GO	WGCNA	BP	MEsalmon
GO:0099587	inorganic ion import across plasma membrane	12		0.0001196590763117	0.0014153859927688	ATP1A1/ATP1B1/ATP1A3/SLC9A1/ATP2B4/SLC6A1/SLC8A1/ATP1A2/CACNA2D1/SLC9A6/SLC12A5/SLC8A2	GeneRatio=12/575;BgRatio=108/18723;qvalue=0.0010999261482266	proteomics		HUMAN	OverRepresentation	GO	WGCNA	BP	MEblue
GO:0099566	regulation of postsynaptic cytosolic calcium ion concentration	5		1.0639066355531e-05	0.0001837336262018	SLC8A1/GRIA1/ATP2B2/ITPR1/SLC8A2	GeneRatio=5/575;BgRatio=11/18723;qvalue=0.0001427832554514	proteomics		HUMAN	OverRepresentation	GO	WGCNA	BP	MEblue
GO:0099566	regulation of postsynaptic cytosolic calcium ion concentration	5		7.99934967172531e-05	0.0015458365912794	GRIA1/ITPR1/SLC8A2/SLC8A1/CALB1	GeneRatio=5/874;BgRatio=11/18723;qvalue=0.001162010794419	proteomics	male	HUMAN	OverRepresentation	GO	DCLOC	BP
GO:0099565	chemical synaptic transmission, postsynaptic	89	1.6803865094092	0.0005470360719252	0.0047761446460149	GLRA2/OPRM1/GLRA3/MEF2C/GRIN2B/CHRNA1/CBLN1/GLRB/GRIN2A/SLC8A2/RGS4/PPP3CA/NRXN1/NETO1/CELF4/STX1A/P2RX5/SNCA/GRIK2/CDK5/TMEM25/PPP1R9A/BAIAP2/RAB3GAP1/NLGN1/APP/PTK2B/GRIN1/SLC8A3/DLG4/NTSR1/MPP2/GSK3B/PRKCZ/TMEM108/NLGN4X/CHRNA7/MTMR2/CACNB3	enrichmentScore=0.373291737606513;qvalues=0.0034284119957558;rank=3691;leading_edge=tags=44%, list=19%, signal=36%	rnaseq	male	HUMAN	GSEA	GO	DEG	BP
GO:0099565	chemical synaptic transmission, postsynaptic	89	1.88193962074682	0.0001769203970444	0.0049927976754168	NPY2R/CHRNA1/RIMS1/CHRNA5/GLRA2/GLRA3/RIMS2/MEF2C/PPP3CA/GRIN2B/RGS4/DLG4/PPP1R9A/SNCA/GLRB/PRKCZ/NRXN1/NTSR1/NLGN4X/GRIN2A/GRIN2D/UNC13B/CELF4/STX1A/NLGN1/GRIK2/RAB3GAP1/CBLN1/OPRM1/SLC8A3/NETO1/CHRNA4/PTEN/CHRNA2/APP/GRID2/RELN/SLC8A2/TMEM25	enrichmentScore=0.43732543705249;qvalues=0.0041966102436194;rank=3680;leading_edge=tags=44%, list=19%, signal=36%	rnaseq	female	HUMAN	GSEA	GO	DEG	BP
GO:0099565	chemical synaptic transmission, postsynaptic	23	2.11559104281718	4.89802476220136e-05	0.0016990850762933	ENSG00000145335/ENSG00000132535/ENSG00000176884/ENSG00000106089/ENSG00000179915/ENSG00000118160/ENSG00000138814/ENSG00000141985/ENSG00000142192/ENSG00000175866/ENSG00000273079/ENSG00000169992/ENSG00000108852	enrichmentScore=0.683218270713837;qvalues=0.0013990375138691;rank=316;leading_edge=tags=57%, list=14%, signal=49%	proteomics	male	HUMAN	GSEA	GO	DEG	BP
GO:0099565	chemical synaptic transmission, postsynaptic	14		4.4643760834471e-06	8.73343571324339e-05	SNCA/GSK3A/GSK3B/STX1B/DLG4/ABAT/GRIN1/PPP3CA/GRIN2B/MPP2/STX1A/NRXN1/SLC8A2/BAIAP2	GeneRatio=14/575;BgRatio=106/18723;qvalue=6.78693611066553e-05	proteomics		HUMAN	OverRepresentation	GO	WGCNA	BP	MEblue
GO:0099565	chemical synaptic transmission, postsynaptic	14		3.51920119345324e-08	1.42483658319938e-05	RIMS1/P2RX5/CHRNA4/GSK3A/CUX2/SLC29A1/CHRNA2/DLG4/TMEM108/CHRNB2/CACNB3/BAIAP2/GRIN1/ABAT	GeneRatio=14/384;BgRatio=106/18723;qvalue=1.26644937685456e-05	rnaseq		HUMAN	OverRepresentation	GO	WGCNA	BP	MEpurple
GO:0099563	modification of synaptic structure	7		2.83539154233455e-06	5.88716622604025e-05	EPHA4/ITSN1/ARHGAP44/SYNPO/CAMKV/WASF1/BAIAP2	GeneRatio=7/575;BgRatio=22/18723;qvalue=4.57504038054738e-05	proteomics		HUMAN	OverRepresentation	GO	WGCNA	BP	MEblue
GO:0099563	modification of synaptic structure	8		1.036639716337e-05	0.0002653625838839	EPHA4/RHOA/MYH10/PFN1/ITSN1/CAMKV/WASF1/ARHGAP44	GeneRatio=8/998;BgRatio=22/18723;qvalue=0.0002075966735783	proteomics	female	HUMAN	OverRepresentation	GO	DCLOC	BP
GO:0099563	modification of synaptic structure	5		8.77519093348077e-05	0.0066090188011974	RHOA/WASF1/WASF3/MYH10/SYNPO	GeneRatio=5/391;BgRatio=25/20870;qvalue=0.0057594674216432	rnaseq	male	HUMAN	OverRepresentation	GO	DTU	BP
GO:0099537	trans-synaptic signaling	206	2.45572228211533	1e-10	3.20875e-08	ENSG00000074317/ENSG00000107282/ENSG00000145335/ENSG00000149927/ENSG00000197122/ENSG00000152413/ENSG00000182389/ENSG00000164061/ENSG00000100321/ENSG00000124140/ENSG00000126583/ENSG00000132535/ENSG00000113758/ENSG00000122733/ENSG00000144290/ENSG00000058335/ENSG00000139220/ENSG00000227460/ENSG00000022355/ENSG00000176884/ENSG00000185518/ENSG00000159164/ENSG00000113319/ENSG00000106089/ENSG00000171603…	enrichmentScore=0.526293049137286;qvalues=2.64210526315789e-08;rank=548;leading_edge=tags=51%, list=23%, signal=43%	proteomics	male	HUMAN	GSEA	GO	DEG	BP
GO:0099537	trans-synaptic signaling	206	2.06177955135855	2.2959981755177e-09	2.26393882351066e-06	ENSG00000136928/ENSG00000139220/ENSG00000100321/ENSG00000141985/ENSG00000173227/ENSG00000104327/ENSG00000154146/ENSG00000179915/ENSG00000107282/ENSG00000157152/ENSG00000137825/ENSG00000144290/ENSG00000067715/ENSG00000227460/ENSG00000155511/ENSG00000116106/ENSG00000118160/ENSG00000070808/ENSG00000170579/ENSG00000132535/ENSG00000166206/ENSG00000164082/ENSG00000124313/ENSG00000184702/ENSG00000185518…	enrichmentScore=0.437276179660776;qvalues=1.89199242298596e-06;rank=477;leading_edge=tags=42%, list=20%, signal=37%	proteomics	female	HUMAN	GSEA	GO	DEG	BP
GO:0099536	synaptic signaling	213	2.42992787422609	1e-10	3.20875e-08	ENSG00000074317/ENSG00000107282/ENSG00000145335/ENSG00000149927/ENSG00000197122/ENSG00000152413/ENSG00000182389/ENSG00000164061/ENSG00000100321/ENSG00000124140/ENSG00000126583/ENSG00000132535/ENSG00000113758/ENSG00000122733/ENSG00000144290/ENSG00000058335/ENSG00000139220/ENSG00000227460/ENSG00000022355/ENSG00000176884/ENSG00000185518/ENSG00000159164/ENSG00000113319/ENSG00000106089/ENSG00000171603…	enrichmentScore=0.518923151394375;qvalues=2.64210526315789e-08;rank=548;leading_edge=tags=50%, list=23%, signal=42%	proteomics	male	HUMAN	GSEA	GO	DEG	BP
GO:0099536	synaptic signaling	213	2.01806739499838	5.958022291280131e-09	3.82356080542902e-06	ENSG00000136928/ENSG00000139220/ENSG00000100321/ENSG00000141985/ENSG00000173227/ENSG00000104327/ENSG00000154146/ENSG00000179915/ENSG00000107282/ENSG00000157152/ENSG00000137825/ENSG00000144290/ENSG00000067715/ENSG00000227460/ENSG00000155511/ENSG00000116106/ENSG00000118160/ENSG00000070808/ENSG00000170579/ENSG00000132535/ENSG00000166206/ENSG00000164082/ENSG00000124313/ENSG00000184702/ENSG00000185518…	enrichmentScore=0.425343726667863;qvalues=3.19538142884971e-06;rank=621;leading_edge=tags=49%, list=27%, signal=39%	proteomics	female	HUMAN	GSEA	GO	DEG	BP
GO:0099519	dense core granule cytoskeletal transport	5		8.57282257836806e-05	0.0014731795795932	TANC2/KIF5B/MAP2/KIF1A/PPFIA2	GeneRatio=5/998;BgRatio=10/18723;qvalue=0.0011524879500001	proteomics	female	HUMAN	OverRepresentation	GO	DCLOC	BP
GO:0099518	vesicle cytoskeletal trafficking	9		0.0003851449061213	0.0036787667206756	AP3D1/PPFIA2/MAP2/HTT/AP3M2/RAB1A/AP3B2/AP3S1/MYO5A	GeneRatio=9/575;BgRatio=73/18723;qvalue=0.0028588467951286	proteomics		HUMAN	OverRepresentation	GO	WGCNA	BP	MEblue
GO:0099518	vesicle cytoskeletal trafficking	16		1.12575945187986e-06	4.32686934367564e-05	AP3M2/AP3S1/DYNC1I1/KIFAP3/TANC2/HTT/KIF5B/MAP2/MYO5A/PAFAH1B1/KIF1A/RAB1A/ACTN4/AP3B2/PPFIA2/AP3D1	GeneRatio=16/998;BgRatio=73/18723;qvalue=3.38496735149412e-05	proteomics	female	HUMAN	OverRepresentation	GO	DCLOC	BP
GO:0099517	synaptic vesicle transport along microtubule	5		0.0002183117223196	0.00230454433895	AP3D1/MAP2/AP3M2/AP3B2/AP3S1	GeneRatio=5/575;BgRatio=19/18723;qvalue=0.0017909097526111	proteomics		HUMAN	OverRepresentation	GO	WGCNA	BP	MEblue
GO:0099514	synaptic vesicle cytoskeletal transport	5		0.0002183117223196	0.00230454433895	AP3D1/MAP2/AP3M2/AP3B2/AP3S1	GeneRatio=5/575;BgRatio=19/18723;qvalue=0.0017909097526111	proteomics		HUMAN	OverRepresentation	GO	WGCNA	BP	MEblue
GO:0099504	synaptic vesicle cycle	169	2.11267155962645	3.82486697215984e-10	3.54355417549776e-08	SLC17A8/RAB27B/RAB3B/PPP3CB/NAPB/SYT1/SYN2/GRIN3A/HTR2A/OTOF/SH3GL2/PRKCG/PREPL/VAMP2/PRKCB/DNM1/SYNJ1/SNAP25/DOC2A/SNAP91/RAB3A/STXBP5/SLC17A7/CALM1/RIMS3/DNAJC6/FGF14/CNR1/STXBP1/SV2A/STX1A/CDK5R1/SNCB/SYN3/SYN1/DNM1L/SYP/SNCA/AP2M1/SYT5/CALM3/PRKAR1B/AMPH/UNC13A/NLGN4Y/CDK5/BTBD8/TOR1A/PRRT2/CADPS2/RAB3GAP1/NLGN1/APBA1/NAPA/CADPS/SYT7/CACNB2/CLCN3/VAMP4/SEPTIN5/SYT6/SLC4A8/BSN/SYT11/GSK3B/CDH2…	enrichmentScore=0.431893396775458;qvalues=2.54363394396436e-08;rank=4475;leading_edge=tags=49%, list=23%, signal=38%	rnaseq	male	HUMAN	GSEA	GO	DEG	BP
[truncated: 4,631 more rows]
