# Supplementary material for: Multiomic ALS signatures highlight subclusters and sex differences suggesting the MAPK pathway as therapeutic target
Source: Nat Commun. 2024 Jun 7;15:4893. doi: 10.1038/s41467-024-49196-y (PMC11161513; doi:10.1038/s41467-024-49196-y)
Supplement: Supplementary file 4 — Supplementary Data 1-16 [file 41467_2024_49196_MOESM4_ESM.zip › Supplementary Data 1-16/Supplemental Data 8 - GO enrichments for all WGCNA clusters.xlsx]

## Sheet: Sheet 1
combined_enrichments_BPCCMF
	index	ONTOLOGY	ID	Description	GeneRatio	BgRatio	pvalue	p.adjust	qvalue	geneID	Count	Module
MEblack
	GO:1901342	BP	GO:1901342	regulation of vasculature development	47/718	348/18723	5.1884591653172105e-14	2.46088618210995e-10	2.04316060394228e-10	FOXC1/TIE1/SP100/TGFB2/NRP1/XBP1/CD40/FLT1/CTSH/PRKD2/SERPINE1/ENG/MDK/VEGFA/THBS4/HYAL1/PGF/ID1/RRAS/KLF2/RAMP2/BTG1/COL4A2/ETS1/GLUL/NIBAN2/THBS1/CYP1B1/EMILIN1/ACVRL1/ERBB2/EPHA2/VEGFC/HHEX/WNT4/TGFBR2/NOS3/MAPK7/SMAD1/CD34/GATA2/CDH5/CLDN5/HGS/C5AR1/ECSCR/PIK3R6	47	MEblack
	GO:0045765	BP	GO:0045765	regulation of angiogenesis	45/718	342/18723	4.64564592599078e-13	1.10171493134871e-09	9.14703232059553e-10	FOXC1/TIE1/SP100/TGFB2/NRP1/XBP1/CD40/FLT1/CTSH/PRKD2/SERPINE1/ENG/MDK/VEGFA/THBS4/HYAL1/PGF/RRAS/KLF2/RAMP2/BTG1/COL4A2/ETS1/GLUL/NIBAN2/THBS1/CYP1B1/EMILIN1/ACVRL1/ERBB2/EPHA2/VEGFC/HHEX/TGFBR2/NOS3/MAPK7/SMAD1/CD34/GATA2/CDH5/CLDN5/HGS/C5AR1/ECSCR/PIK3R6	45	MEblack
	GO:0031589	BP	GO:0031589	cell-substrate adhesion	45/718	363/18723	3.80938703058878e-12	6.02264089536085e-09	5.00032171278337e-09	VCL/ITGB5/TRIP6/CASS4/PXN/SORBS1/NRP1/JAG1/FOXF1/SERPINE1/COL1A1/LPXN/MDK/VWF/NEDD9/VEGFA/FN1/SORBS3/RREB1/ID1/RRAS/MACF1/ATP1B2/LAMA5/LYVE1/LAMC1/THBS1/SMAD6/EMILIN1/ACVRL1/CCN1/ITGA10/COL8A1/FZD7/ADAMTS13/WNT4/SNED1/VWA2/AXL/LAMB2/EFEMP2/DAG1/CD34/FLNA/ITGA1	45	MEblack
	GO:0045766	BP	GO:0045766	positive regulation of angiogenesis	29/718	181/18723	6.164589825154229e-11	4.22831932208907e-08	3.51057904367327e-08	TIE1/NRP1/XBP1/CD40/FLT1/CTSH/PRKD2/SERPINE1/ENG/MDK/VEGFA/HYAL1/PGF/RRAS/RAMP2/BTG1/ETS1/THBS1/CYP1B1/ACVRL1/VEGFC/TGFBR2/NOS3/SMAD1/CD34/GATA2/CDH5/C5AR1/PIK3R6	29	MEblack
	GO:1904018	BP	GO:1904018	positive regulation of vasculature development	29/718	181/18723	6.164589825154229e-11	4.22831932208907e-08	3.51057904367327e-08	TIE1/NRP1/XBP1/CD40/FLT1/CTSH/PRKD2/SERPINE1/ENG/MDK/VEGFA/HYAL1/PGF/RRAS/RAMP2/BTG1/ETS1/THBS1/CYP1B1/ACVRL1/VEGFC/TGFBR2/NOS3/SMAD1/CD34/GATA2/CDH5/C5AR1/PIK3R6	29	MEblack
	GO:0090130	BP	GO:0090130	tissue migration	43/718	365/18723	6.19183685050341e-11	4.22831932208907e-08	3.51057904367327e-08	FLT4/HDAC7/SP100/FGFR1/EDN1/PXN/TGFB2/NRP1/MYH9/CD40/SRPX2/FOXF1/CTSH/PRKD2/ACTA2/LPXN/VEGFA/HYAL1/PKN1/RREB1/SOX9/ID1/RRAS/MACF1/DLL4/ETS1/GLUL/THBS1/CYP1B1/ACVRL1/EPHA2/RAB13/VEGFC/PKN3/TGFBR2/NOS3/ATOH8/MMRN2/GATA2/CDH5/NANOS1/EPHB4/SOX18	43	MEblack
	GO:0003158	BP	GO:0003158	endothelium development	25/718	136/18723	6.24040380658307e-11	4.22831932208907e-08	3.51057904367327e-08	VCL/TIE1/NRP1/JAG1/PRKD2/VEGFA/ID1/DLL4/BTG1/ACVRL1/MSN/MARVELD2/ROBO4/F11R/SOX17/ATOH8/CD34/APOLD1/CDH5/CLDN5/GJA4/SOX18/NOTCH4/GJA5/S1PR2	25	MEblack
	GO:0001667	BP	GO:0001667	ameboidal-type cell migration	50/718	475/18723	1.01909839274011e-10	6.0419795959579e-08	5.01637774636939e-08	SEMA3F/FLT4/HDAC7/SP100/HYAL2/FGFR1/EDN1/PXN/TGFB2/NRP1/MYH9/CD40/BMP7/SRPX2/CTSH/SYDE1/PRKD2/LPXN/VEGFA/HYAL1/FN1/PKN1/RREB1/SOX9/ID1/RRAS/MACF1/SMO/DLL4/LAMA5/ETS1/GLUL/THBS1/CYP1B1/ACVRL1/EPHA2/RAB13/VEGFC/PKN3/TGFBR2/SOX17/NOS3/ATOH8/MMRN2/GATA2/CDH5/SEMA4B/NANOS1/EPHB4/SOX18	50	MEblack
	GO:0010631	BP	GO:0010631	epithelial cell migration	41/718	357/18723	3.80713226339634e-10	2.00635870280987e-07	1.66578734472114e-07	FLT4/HDAC7/SP100/FGFR1/EDN1/PXN/TGFB2/NRP1/MYH9/CD40/SRPX2/CTSH/PRKD2/LPXN/VEGFA/HYAL1/PKN1/RREB1/SOX9/ID1/RRAS/MACF1/DLL4/ETS1/GLUL/THBS1/CYP1B1/ACVRL1/EPHA2/RAB13/VEGFC/PKN3/TGFBR2/NOS3/ATOH8/MMRN2/GATA2/CDH5/NANOS1/EPHB4/SOX18	41	MEblack
	GO:0090132	BP	GO:0090132	epithelium migration	41/718	360/18723	4.91265953060252e-10	2.33007441536478e-07	1.93455361094569e-07	FLT4/HDAC7/SP100/FGFR1/EDN1/PXN/TGFB2/NRP1/MYH9/CD40/SRPX2/CTSH/PRKD2/LPXN/VEGFA/HYAL1/PKN1/RREB1/SOX9/ID1/RRAS/MACF1/DLL4/ETS1/GLUL/THBS1/CYP1B1/ACVRL1/EPHA2/RAB13/VEGFC/PKN3/TGFBR2/NOS3/ATOH8/MMRN2/GATA2/CDH5/NANOS1/EPHB4/SOX18	41	MEblack
	GO:0071560	BP	GO:0071560	cellular response to transforming growth factor beta stimulus	33/718	250/18723	5.83991426055219e-10	2.35258309522313e-07	1.95324153250324e-07	HYAL2/EDN1/ITGB5/PXN/TGFB2/ENG/ZMIZ1/COL1A1/LPXN/SOX9/ID1/WFIKKN1/COL4A2/LRRC32/THBS1/SMAD6/EMILIN1/ACVRL1/TGFB1I1/TP53/IL17RD/WNT4/TGFBR2/GDF9/COL1A2/MAPK7/LTBP3/SMAD1/CHST11/JUN/CDH5/CLDN5/HSPA1A	33	MEblack
	GO:0042060	BP	GO:0042060	wound healing	45/718	422/18723	5.95213939335389e-10	2.35258309522313e-07	1.95324153250324e-07	VCL/EDN1/B4GALT1/TGFB2/DSP/XBP1/MYH9/CD40/MYL9/SERPINE1/COL1A1/VWF/ELK3/VEGFA/FN1/RREB1/MACF1/RAF1/ETS1/THBS1/MYOF/ENTPD1/ACVRL1/ERBB2/CCN1/RHOC/FZD7/F11R/ADAMTS13/WNT4/TGFBR2/NOS3/AXL/DAG1/C1QTNF1/CD34/CD151/THBD/GATA2/PROS1/PEAR1/FLNA/NOTCH4/HBB/ADORA2A	45	MEblack
	GO:0071559	BP	GO:0071559	response to transforming growth factor beta	33/718	256/18723	1.0845237826223402e-09	3.73119747936173e-07	3.0978416437059e-07	HYAL2/EDN1/ITGB5/PXN/TGFB2/ENG/ZMIZ1/COL1A1/LPXN/SOX9/ID1/WFIKKN1/COL4A2/LRRC32/THBS1/SMAD6/EMILIN1/ACVRL1/TGFB1I1/TP53/IL17RD/WNT4/TGFBR2/GDF9/COL1A2/MAPK7/LTBP3/SMAD1/CHST11/JUN/CDH5/CLDN5/HSPA1A	33	MEblack
	GO:0007178	BP	GO:0007178	transmembrane receptor protein serine/threonine kinase signaling pathway	40/718	355/18723	1.1013443961852e-09	3.73119747936173e-07	3.0978416437059e-07	VIM/FSTL3/ITGB5/PXN/TGFB2/BMP7/ENG/ZMIZ1/LPXN/TGIF2/INHA/ID1/WFIKKN1/LRRC32/THBS1/SMAD6/EMILIN1/ACVRL1/TGFB1I1/TP53/CCN1/IL17RD/CRIM1/RBPMS/INHBB/TGFBR2/GDF9/COL1A2/LTBP3/ATOH8/SMAD1/CHST11/JUN/CDH5/RGMA/CLDN5/FAM83G/HSPA1A/RBM14/FOXD1	40	MEblack
	GO:0003007	BP	GO:0003007	heart morphogenesis	32/718	246/18723	1.5448055740235201e-09	4.88467522506237e-07	4.05552115959438e-07	FOXC1/TGFB2/DSP/NRP1/BMP7/JAG1/FOXF1/DNAH11/ENG/ZMIZ1/VEGFA/TBX2/SOX9/FGFRL1/SMO/DLL4/SMAD6/ACVRL1/TP53/CCN1/DHRS3/TGFBR2/HEYL/SOX17/NOS3/GAA/CLDN5/EPHB4/FLNA/SOX18/GJA5/ZIC3	32	MEblack
	GO:0048010	BP	GO:0048010	vascular endothelial growth factor receptor signaling pathway	15/718	59/18723	4.091141660024151e-09	1.21276780584341e-06	1.00690532566779e-06	FLT4/FOXC1/NRP1/FLT1/PRKD2/VEGFA/PGF/TMEM204/NIBAN2/EMILIN1/VEGFC/HHEX/AXL/MMRN2/HGS	15	MEblack
	GO:0072001	BP	GO:0072001	renal system development	35/718	302/18723	5.8885468730662806e-09	1.64290457758549e-06	1.36402810229975e-06	FOXC1/SEC61A1/HYAL2/FSTL3/JMJD6/GLI2/TGFB2/PCSK5/NRP1/BMP7/JAG1/FOXF1/CTSH/ACTA2/WFS1/ZBTB16/VEGFA/SOX9/PODXL/SMO/FOXJ1/LAMA5/SMAD6/PLCE1/ENPEP/WNT4/PYGO2/HEYL/SOX17/NKX3-1/SMAD1/LAMB2/CD34/SULF2/FOXD1	35	MEblack
	GO:0001822	BP	GO:0001822	kidney development	34/718	293/18723	9.415304426404052e-09	2.48093271635747e-06	2.05980431925015e-06	FOXC1/SEC61A1/HYAL2/FSTL3/JMJD6/GLI2/TGFB2/PCSK5/NRP1/BMP7/JAG1/CTSH/ACTA2/WFS1/ZBTB16/VEGFA/SOX9/PODXL/SMO/FOXJ1/LAMA5/SMAD6/PLCE1/ENPEP/WNT4/PYGO2/HEYL/SOX17/NKX3-1/SMAD1/LAMB2/CD34/SULF2/FOXD1	34	MEblack
	GO:0060562	BP	GO:0060562	epithelial tube morphogenesis	36/718	325/18723	1.18753204925025e-08	2.96445500504945e-06	2.46125063503889e-06	NTN1/TIE1/GLI2/EDN1/PGR/TGFB2/NRP1/BMP7/FOXF1/CTSH/PRKD2/ENG/MDK/VEGFA/TBX2/SOX9/PODXL/SMO/DLL4/LAMA5/ACVRL1/EPHA2/ST14/WNT4/TGFBR2/SOX17/NKX3-1/RPS7/DAG1/RGMA/SOX18/BRD2/NOTCH4/TCTN1/FOXD1/ZIC3	36	MEblack
	GO:0045601	BP	GO:0045601	regulation of endothelial cell differentiation	13/718	47/18723	1.46789728843401e-08	3.48111841952125e-06	2.89021250317454e-06	VCL/JAG1/VEGFA/ID1/BTG1/ACVRL1/F11R/ATOH8/APOLD1/CDH5/CLDN5/NOTCH4/S1PR2	13	MEblack
	GO:0003151	BP	GO:0003151	outflow tract morphogenesis	16/718	74/18723	1.56298956674685e-08	3.49649686042852e-06	2.90298051529969e-06	FOXC1/TGFB2/NRP1/BMP7/JAG1/ENG/VEGFA/TBX2/SMAD6/DHRS3/TGFBR2/HEYL/SOX17/CLDN5/SOX18/GJA5	16	MEblack
	GO:0045785	BP	GO:0045785	positive regulation of cell adhesion	43/718	437/18723	1.62182017561517e-08	3.49649686042852e-06	2.90298051529969e-06	FSTL3/GLI2/CASS4/TGFB2/NRP1/XBP1/BMP7/FOXF1/PIEZO1/CSK/PRKD2/VSIR/MAP3K8/ZMIZ1/ZBTB16/MDK/CD81/NEDD9/VEGFA/HYAL1/FN1/PCK1/RREB1/RRAS/PODXL/ETS1/EMILIN1/ERBB2/CCN1/ITPKB/COL8A1/ADAM8/F11R/WNT4/TGFBR2/RAG1/EFEMP2/DAG1/STAT5B/FLNA/HLA-E/ADGRG1/PIK3R6	43	MEblack
	GO:0045446	BP	GO:0045446	endothelial cell differentiation	20/718	118/18723	2.17040396631141e-08	4.47575044009348e-06	3.71600971989518e-06	VCL/TIE1/NRP1/JAG1/VEGFA/ID1/BTG1/ACVRL1/MSN/MARVELD2/ROBO4/F11R/SOX17/ATOH8/APOLD1/CDH5/CLDN5/SOX18/NOTCH4/S1PR2	20	MEblack
	GO:0002064	BP	GO:0002064	epithelial cell development	28/718	220/18723	2.6358857219837e-08	5.20916915807029e-06	4.32493354646536e-06	VIM/VCL/PGR/B4GALT1/JAG1/ACTA2/SLC9A3R1/VEGFA/SOX9/ATF4/PODXL/SMO/FOXJ1/EPHA2/RAB13/MSN/ST14/MARVELD2/ROBO4/F11R/DNASE1L2/LAMB2/CDH5/CLDN5/FLNA/SOX18/NOTCH4/S1PR2	28	MEblack
	GO:0001655	BP	GO:0001655	urogenital system development	36/718	338/18723	3.29406045995425e-08	6.01991633145185e-06	4.99805963269114e-06	FOXC1/SEC61A1/HYAL2/FSTL3/JMJD6/GLI2/TGFB2/PCSK5/NRP1/BMP7/JAG1/FOXF1/CTSH/ACTA2/WFS1/ZBTB16/VEGFA/SOX9/PODXL/SMO/FOXJ1/LAMA5/SMAD6/PLCE1/ENPEP/WNT4/PYGO2/HEYL/SOX17/NKX3-1/SMAD1/LAMB2/CD34/GATA2/SULF2/FOXD1	36	MEblack
	GO:0060411	BP	GO:0060411	cardiac septum morphogenesis	15/718	68/18723	3.29997521859051e-08	6.01991633145185e-06	4.99805963269114e-06	TGFB2/NRP1/BMP7/JAG1/DNAH11/ENG/TBX2/FGFRL1/SMO/SMAD6/TP53/CCN1/DHRS3/TGFBR2/HEYL	15	MEblack
	GO:0007179	BP	GO:0007179	transforming growth factor beta receptor signaling pathway	26/718	198/18723	4.35713103203962e-08	7.65402684628294e-06	6.35478642918527e-06	ITGB5/PXN/TGFB2/ENG/ZMIZ1/LPXN/ID1/WFIKKN1/LRRC32/THBS1/SMAD6/EMILIN1/ACVRL1/TGFB1I1/TP53/IL17RD/TGFBR2/GDF9/COL1A2/LTBP3/SMAD1/CHST11/JUN/CDH5/CLDN5/HSPA1A	26	MEblack
	GO:0030198	BP	GO:0030198	extracellular matrix organization	33/718	301/18723	6.19435569870399e-08	1.04927960996261e-05	8.71168596573369e-06	FOXC1/TIE1/BCL3/B4GALT1/TGFB2/HAS3/FOXF1/ENG/COL1A1/SOX9/COLGALT1/RAMP2/MYH11/COL4A2/ETS1/LAMC1/CYP1B1/EMILIN1/CCN1/COL8A1/ADAM8/ADAMTS13/FGFR4/COL1A2/TNFRSF11B/LTBP3/LAMB2/EFEMP2/DAG1/THSD4/COL14A1/SULF2/ADAMTS15	33	MEblack
	GO:0043062	BP	GO:0043062	extracellular structure organization	33/718	302/18723	6.70637786768884e-08	1.09683966298097e-05	9.10655520980905e-06	FOXC1/TIE1/BCL3/B4GALT1/TGFB2/HAS3/FOXF1/ENG/COL1A1/SOX9/COLGALT1/RAMP2/MYH11/COL4A2/ETS1/LAMC1/CYP1B1/EMILIN1/CCN1/COL8A1/ADAM8/ADAMTS13/FGFR4/COL1A2/TNFRSF11B/LTBP3/LAMB2/EFEMP2/DAG1/THSD4/COL14A1/SULF2/ADAMTS15	33	MEblack
	GO:0048754	BP	GO:0048754	branching morphogenesis of an epithelial tube	22/718	151/18723	7.3812558540544e-08	1.166976550526e-05	9.68886952632193e-06	TIE1/GLI2/EDN1/PGR/NRP1/BMP7/FOXF1/CTSH/ENG/MDK/VEGFA/SOX9/SMO/DLL4/LAMA5/EPHA2/WNT4/TGFBR2/NKX3-1/DAG1/NOTCH4/FOXD1	22	MEblack
	GO:0045229	BP	GO:0045229	external encapsulating structure organization	33/718	304/18723	7.851381351406e-08	1.20126134676512e-05	9.97352041956192e-06	FOXC1/TIE1/BCL3/B4GALT1/TGFB2/HAS3/FOXF1/ENG/COL1A1/SOX9/COLGALT1/RAMP2/MYH11/COL4A2/ETS1/LAMC1/CYP1B1/EMILIN1/CCN1/COL8A1/ADAM8/ADAMTS13/FGFR4/COL1A2/TNFRSF11B/LTBP3/LAMB2/EFEMP2/DAG1/THSD4/COL14A1/SULF2/ADAMTS15	33	MEblack
	GO:0085029	BP	GO:0085029	extracellular matrix assembly	12/718	45/18723	8.29019798683139e-08	1.22876278286067e-05	1.02018521936632e-05	TIE1/HAS3/SOX9/RAMP2/MYH11/EMILIN1/COL1A2/LTBP3/LAMB2/EFEMP2/DAG1/THSD4	12	MEblack
	GO:0060485	BP	GO:0060485	mesenchyme development	32/718	291/18723	9.14851775401948e-08	1.31489150628225e-05	1.09169393677151e-05	SEMA3F/FOXC1/FGFR1/EDN1/TGFB2/NRP1/BMP7/JAG1/FOXF1/AKNA/ENG/ACTA2/COL1A1/MDK/FN1/TBX2/SOX9/SMO/LAMA5/TRIM28/ACVRL1/TGFB1I1/IL17RD/WNT4/TGFBR2/HEYL/NOS3/DAG1/SEMA4B/FLNA/NOTCH4/FOXD1	32	MEblack
	GO:0022612	BP	GO:0022612	gland morphogenesis	19/718	118/18723	1.13844431551149e-07	1.51352685187501e-05	1.25661172761287e-05	NTN1/GLI2/PGR/TGFB2/NRP1/XBP1/BMP7/SLC9A3R1/MDK/TBX2/SOX9/LAMA5/EPHA2/MSN/WNT4/TGFBR2/NKX3-1/DAG1/SULF2	19	MEblack
	GO:0003179	BP	GO:0003179	heart valve morphogenesis	13/718	55/18723	1.14070429948377e-07	1.51352685187501e-05	1.25661172761287e-05	TIE1/TGFB2/JAG1/SOX9/FGFRL1/DLL4/SMAD6/EMILIN1/CCN1/TGFBR2/HEYL/NOS3/GJA5	13	MEblack
	GO:0043542	BP	GO:0043542	endothelial cell migration	31/718	279/18723	1.14878698434536e-07	1.51352685187501e-05	1.25661172761287e-05	FLT4/HDAC7/SP100/FGFR1/EDN1/PXN/NRP1/MYH9/CD40/SRPX2/PRKD2/LPXN/VEGFA/ID1/RRAS/DLL4/ETS1/GLUL/THBS1/CYP1B1/ACVRL1/EPHA2/RAB13/VEGFC/NOS3/ATOH8/MMRN2/GATA2/CDH5/EPHB4/SOX18	31	MEblack
	GO:0003206	BP	GO:0003206	cardiac chamber morphogenesis	19/718	121/18723	1.7143208904043e-07	2.19757404951017e-05	1.82454465177881e-05	FOXC1/TGFB2/DSP/NRP1/BMP7/JAG1/FOXF1/DNAH11/ENG/TBX2/FGFRL1/SMO/DLL4/SMAD6/TP53/CCN1/DHRS3/TGFBR2/HEYL	19	MEblack
	GO:0001570	BP	GO:0001570	vasculogenesis	15/718	80/18723	3.21889070648833e-07	4.01768384759846e-05	3.33569809777641e-05	HDAC7/TIE1/FOXF1/ENG/ZMIZ1/VEGFA/RRAS/SMO/RAMP2/EPHA2/ACKR3/TGFBR2/SOX17/CD34/SOX18	15	MEblack
	GO:0072132	BP	GO:0072132	mesenchyme morphogenesis	12/718	52/18723	4.64940785202765e-07	5.65439524158131e-05	4.69458428459796e-05	FOXC1/TGFB2/BMP7/FOXF1/ENG/ACTA2/TBX2/SOX9/ACVRL1/TGFBR2/HEYL/NOS3	12	MEblack
	GO:0061138	BP	GO:0061138	morphogenesis of a branching epithelium	23/718	182/18723	5.21146375267664e-07	6.17949314473633e-05	5.13054892072719e-05	TIE1/GLI2/EDN1/PGR/NRP1/BMP7/FOXF1/CTSH/ENG/MDK/VEGFA/SOX9/SMO/DLL4/LAMA5/EPHA2/ST14/WNT4/TGFBR2/NKX3-1/DAG1/NOTCH4/FOXD1	23	MEblack
	GO:0001945	BP	GO:0001945	lymph vessel development	9/718	28/18723	6.11741747917237e-07	7.07680758627184e-05	5.87554782787775e-05	FLT4/FOXC1/TIE1/VEGFA/TMEM204/ACVRL1/EPHA2/VEGFC/SOX18	9	MEblack
	GO:0048844	BP	GO:0048844	artery morphogenesis	14/718	74/18723	7.0812721594911e-07	7.99677948868245e-05	6.6393581826206e-05	FOXC1/TGFB2/NRP1/JAG1/FOXF1/ENG/ZMIZ1/MDK/VEGFA/TBX2/DLL4/ACVRL1/EFEMP2/GJA5	14	MEblack
	GO:0003197	BP	GO:0003197	endocardial cushion development	11/718	45/18723	7.53315640086656e-07	8.30924669983956e-05	6.89878533553043e-05	TGFB2/BMP7/JAG1/FOXF1/ENG/TBX2/SOX9/ACVRL1/TGFBR2/HEYL/NOS3	11	MEblack
	GO:0048732	BP	GO:0048732	gland development	39/718	436/18723	8.89802432108757e-07	9.55350898305261e-05	7.93183907711082e-05	FOXC1/NTN1/FSTL3/GLI2/PGR/TGFB2/NRP1/XBP1/PCK2/BMP7/FOXF1/LSR/SLC9A3R1/MDK/VEGFA/TBX2/PCK1/RREB1/SOX9/SMO/LAMA5/RAF1/ETS1/EPHA2/MSN/AIRE/WNT4/PYGO2/TGFBR2/RAG1/NKX3-1/DAG1/STAT5B/GATA2/OXTR/SULF2/NOTCH4/CEBPA/ZIC3	39	MEblack
	GO:0003170	BP	GO:0003170	heart valve development	13/718	65/18723	9.06405026855086e-07	9.55350898305261e-05	7.93183907711082e-05	TIE1/TGFB2/JAG1/SOX9/FGFRL1/DLL4/SMAD6/EMILIN1/CCN1/TGFBR2/HEYL/NOS3/GJA5	13	MEblack
	GO:0010634	BP	GO:0010634	positive regulation of epithelial cell migration	22/718	176/18723	1.10680716487813e-06	0.0001125982619398	9.34851577209221e-05	FLT4/HDAC7/FGFR1/EDN1/TGFB2/NRP1/CD40/SRPX2/CTSH/PRKD2/VEGFA/HYAL1/RREB1/SOX9/RRAS/ETS1/THBS1/VEGFC/TGFBR2/NOS3/ATOH8/GATA2	22	MEblack
	GO:0003018	BP	GO:0003018	vascular process in circulatory system	28/718	263/18723	1.11577446999176e-06	0.0001125982619398	9.34851577209221e-05	FOXC1/ATP2A3/EDN1/ABCB1/SLC7A5/ACTA2/SLC9A3R1/SOD3/VEGFA/ECE1/SLC2A1/KLF2/ATP1B2/RAMP2/GCH1/SLCO2B1/SLC22A3/NOS3/P2RY2/CDH5/OXTR/SLC2A4/CLDN5/SLC38A3/SLC22A5/ITGA1/GJA5/ADORA2A	28	MEblack
	GO:0030098	BP	GO:0030098	lymphocyte differentiation	35/718	374/18723	1.15368401654443e-06	0.0001139984018847	9.4647629515191e-05	BAK1/BCL3/JMJD6/TCF3/GLI2/TCF7/XBP1/RELB/LYL1/KDELR1/VSIR/ZMIZ1/ZBTB16/MDK/IL18R1/INHA/PCK1/DLL4/FOXJ1/IL15RA/TP53/ERBB2/ITPKB/ADAM8/HHEX/MR1/FZD7/AIRE/WNT4/TGFBR2/RAG1/AXL/INPP5D/STAT5B/PIK3R6	35	MEblack
	GO:0043618	BP	GO:0043618	regulation of transcription from RNA polymerase II promoter in response to stress	11/718	47/18723	1.20527466630406e-06	0.0001166656682098	9.68621380589368e-05	VEGFA/EPAS1/KLF2/ATF4/DNAJB1/TP53/MAPK7/DDIT3/JUN/MUC1/HSPA1A	11	MEblack
	GO:0060840	BP	GO:0060840	artery development	16/718	100/18723	1.23589390227893e-06	0.0001172368955701	9.73364018615892e-05	FOXC1/TGFB2/NRP1/JAG1/FOXF1/ENG/ZMIZ1/MDK/VEGFA/TBX2/DLL4/SMAD6/ACVRL1/NKX3-1/EFEMP2/GJA5	16	MEblack
	GO:1903131	BP	GO:1903131	mononuclear cell differentiation	38/718	426/18723	1.31395432636174e-06	0.0001205968159466	0.0001001259892043	BAK1/BCL3/JMJD6/TCF3/GLI2/TCF7/XBP1/MYH9/RELB/LYL1/KDELR1/VSIR/ZMIZ1/ZBTB16/MDK/VEGFA/IL18R1/INHA/PCK1/DLL4/FOXJ1/IL15RA/TP53/ERBB2/ITPKB/ADAM8/HHEX/MR1/FZD7/AIRE/WNT4/TGFBR2/RAG1/AXL/INPP5D/STAT5B/JUN/PIK3R6	38	MEblack
	GO:0036303	BP	GO:0036303	lymph vessel morphogenesis	8/718	23/18723	1.32216623007132e-06	0.0001205968159466	0.0001001259892043	FLT4/FOXC1/TIE1/VEGFA/ACVRL1/EPHA2/VEGFC/SOX18	8	MEblack
	GO:0048762	BP	GO:0048762	mesenchymal cell differentiation	26/718	236/18723	1.41016335914857e-06	0.0001261963172158	0.0001047749975486	SEMA3F/FOXC1/FGFR1/EDN1/TGFB2/NRP1/BMP7/JAG1/AKNA/ENG/COL1A1/MDK/FN1/SOX9/SMO/LAMA5/TRIM28/TGFB1I1/IL17RD/WNT4/TGFBR2/HEYL/DAG1/SEMA4B/FLNA/NOTCH4	26	MEblack
	GO:0003279	BP	GO:0003279	cardiac septum development	16/718	103/18723	1.85294501837571e-06	0.0001599523940209	0.0001328011154459	TGFB2/NRP1/BMP7/JAG1/DNAH11/ENG/TBX2/FGFRL1/SMO/SMAD6/TP53/CCN1/DHRS3/TGFBR2/HEYL/GJA5	16	MEblack
	GO:0030856	BP	GO:0030856	regulation of epithelial cell differentiation	20/718	154/18723	1.85481376157531e-06	0.0001599523940209	0.0001328011154459	PRKCH/VCL/FOXC1/JAG1/SERPINE1/VEGFA/SOX9/ID1/SMO/FOXJ1/BTG1/ACVRL1/F11R/ATOH8/STAT5B/APOLD1/CDH5/CLDN5/NOTCH4/S1PR2	20	MEblack
	GO:0001763	BP	GO:0001763	morphogenesis of a branching structure	23/718	196/18723	1.92664465194217e-06	0.0001631799211457	0.0001354807827615	TIE1/GLI2/EDN1/PGR/NRP1/BMP7/FOXF1/CTSH/ENG/MDK/VEGFA/SOX9/SMO/DLL4/LAMA5/EPHA2/ST14/WNT4/TGFBR2/NKX3-1/DAG1/NOTCH4/FOXD1	23	MEblack
	GO:0001701	BP	GO:0001701	in utero embryonic development	34/718	367/18723	2.0541490085768e-06	0.0001709268201347	0.000141912676659	FOXC1/TIE1/GLI2/EDN1/MYH9/BMP7/FOXF1/ZMIZ1/VEGFA/PCDH12/EPAS1/KLF2/SMO/SOX15/TRIM28/MGAT1/INPP5K/ACVRL1/TP53/CCN1/ETNK2/ST14/PLCD3/TGFBR2/SOX17/RPL13/NXN/CHST11/GATA2/TENT5C/SOX18/TCTN1/TMEM231/CEBPA	34	MEblack
	GO:0045621	BP	GO:0045621	positive regulation of lymphocyte differentiation	16/718	104/18723	2.11318262564383e-06	0.0001709511690616	0.000141932892453	GLI2/XBP1/VSIR/ZMIZ1/ZBTB16/MDK/PCK1/IL15RA/ITPKB/ADAM8/TGFBR2/RAG1/AXL/INPP5D/STAT5B/PIK3R6	16	MEblack
	GO:0072006	BP	GO:0072006	nephron development	19/718	142/18723	2.12652729804761e-06	0.0001709511690616	0.000141932892453	FOXC1/SEC61A1/BMP7/JAG1/ACTA2/VEGFA/SOX9/PODXL/SMO/FOXJ1/LAMA5/PLCE1/ENPEP/WNT4/HEYL/LAMB2/CD34/SULF2/FOXD1	19	MEblack
	GO:0030217	BP	GO:0030217	T cell differentiation	27/718	257/18723	2.23367342677903e-06	0.0001765718843868	0.0001465995138522	BCL3/JMJD6/GLI2/TCF7/XBP1/RELB/KDELR1/VSIR/ZMIZ1/ZBTB16/MDK/IL18R1/PCK1/DLL4/FOXJ1/TP53/ERBB2/ITPKB/ADAM8/MR1/FZD7/AIRE/WNT4/TGFBR2/RAG1/STAT5B/PIK3R6	27	MEblack
	GO:1905314	BP	GO:1905314	semi-lunar valve development	10/718	41/18723	2.46329462125574e-06	0.0001915312522723	0.0001590195889235	TIE1/TGFB2/JAG1/SOX9/DLL4/SMAD6/EMILIN1/HEYL/NOS3/GJA5	10	MEblack
	GO:0001946	BP	GO:0001946	lymphangiogenesis	7/718	18/18723	2.60415014185974e-06	0.0001992174858522	0.0001654011151221	FLT4/FOXC1/TIE1/ACVRL1/EPHA2/VEGFC/SOX18	7	MEblack
	GO:0045216	BP	GO:0045216	cell-cell junction organization	23/718	200/18723	2.72974039368425e-06	0.000205510455353	0.0001706258782418	PRKCH/VCL/HDAC7/TGFB2/DSP/CSK/LSR/PERP/VEGFA/RAMP2/EPHA2/RAB13/MARVELD2/RHOC/F11R/CDH5/CLDN5/GJA4/FLNA/MYO1C/CTNND1/CLDN9/GJA5	23	MEblack
	GO:0010632	BP	GO:0010632	regulation of epithelial cell migration	29/718	292/18723	2.9569754712267e-06	0.0002191396040629	0.0001819415335174	FLT4/HDAC7/SP100/FGFR1/EDN1/TGFB2/NRP1/CD40/SRPX2/CTSH/PRKD2/VEGFA/HYAL1/RREB1/SOX9/RRAS/MACF1/DLL4/ETS1/GLUL/THBS1/ACVRL1/EPHA2/VEGFC/TGFBR2/NOS3/ATOH8/MMRN2/GATA2	29	MEblack
	GO:0032835	BP	GO:0032835	glomerulus development	12/718	62/18723	3.42432620375226e-06	0.0002498704489907	0.0002074559405382	FOXC1/BMP7/JAG1/ACTA2/PODXL/FOXJ1/PLCE1/ENPEP/HEYL/LAMB2/CD34/SULF2	12	MEblack
	GO:0048568	BP	GO:0048568	embryonic organ development	37/718	427/18723	3.56946644132209e-06	0.0002558782309744	0.0002124439255801	FOXC1/NTN1/GLI2/EDN1/TBX15/TGFB2/PCSK5/BMP7/FOXF1/ENG/SLC9A3R1/VEGFA/PCDH12/HYAL1/OTX1/EPAS1/TBX2/SOX9/ATF4/SMO/SOX15/TRIM28/NES/TP53/EPHA2/CCN1/LRIG1/ST14/PLCD3/TGFBR2/SOX17/CHST11/GATA2/TEAD4/SOX18/CEBPA/ZIC3	37	MEblack
	GO:0007160	BP	GO:0007160	cell-matrix adhesion	25/718	233/18723	3.61455649911131e-06	0.0002558782309744	0.0002124439255801	VCL/ITGB5/TRIP6/PXN/SORBS1/NRP1/JAG1/SERPINE1/VEGFA/FN1/RRAS/MACF1/LYVE1/THBS1/EMILIN1/ACVRL1/ITGA10/ADAMTS13/WNT4/SNED1/VWA2/EFEMP2/DAG1/CD34/ITGA1	25	MEblack
	GO:0003205	BP	GO:0003205	cardiac chamber development	20/718	161/18723	3.72099651792285e-06	0.000257099994733	0.0002134582998316	FOXC1/TGFB2/DSP/NRP1/BMP7/JAG1/FOXF1/DNAH11/ENG/TBX2/FGFRL1/SMO/DLL4/SMAD6/TP53/CCN1/DHRS3/TGFBR2/HEYL/GJA5	20	MEblack
	GO:0048771	BP	GO:0048771	tissue remodeling	21/718	175/18723	3.74022762736277e-06	0.000257099994733	0.0002134582998316	BAK1/FLT4/FOXC1/TIE1/JAG1/CSK/MDK/THBS4/EPAS1/DLL4/ACVRL1/TP53/EPHA2/ADAM8/TNFRSF11B/NOS3/AXL/LTBP3/INPP5D/FLNA/PLEKHM1	21	MEblack
	GO:0043534	BP	GO:0043534	blood vessel endothelial cell migration	21/718	176/18723	4.09701362550584e-06	0.000277601937511	0.0002304801198949	HDAC7/FGFR1/NRP1/MYH9/CD40/SRPX2/PRKD2/VEGFA/ID1/DLL4/ETS1/THBS1/ACVRL1/EPHA2/VEGFC/NOS3/MMRN2/GATA2/CDH5/EPHB4/SOX18	21	MEblack
	GO:0050878	BP	GO:0050878	regulation of body fluid levels	34/718	379/18723	4.17860572175506e-06	0.0002791426329335	0.0002317592884371	NR1H3/VCL/HYAL2/EDN1/XBP1/MYH9/CD40/MYL9/LSR/SERPINE1/WFS1/VWF/VEGFA/FN1/INPP5K/THBS1/ENTPD1/FLI1/F11R/ADAMTS13/NOS3/AXL/STAT5B/C1QTNF1/CD34/P2RY2/THBD/OXTR/PROS1/PEAR1/FLNA/HBB/GJA5/ADORA2A	34	MEblack
	GO:0043620	BP	GO:0043620	regulation of DNA-templated transcription in response to stress	11/718	53/18723	4.27725710453845e-06	0.0002817643117614	0.0002339359477789	VEGFA/EPAS1/KLF2/ATF4/DNAJB1/TP53/MAPK7/DDIT3/JUN/MUC1/HSPA1A	11	MEblack
	GO:0010810	BP	GO:0010810	regulation of cell-substrate adhesion	24/718	221/18723	4.57320842325457e-06	0.00029713325413	0.0002466960737043	VCL/CASS4/NRP1/JAG1/FOXF1/SERPINE1/COL1A1/MDK/NEDD9/VEGFA/FN1/RREB1/RRAS/MACF1/THBS1/EMILIN1/ACVRL1/CCN1/COL8A1/FZD7/WNT4/EFEMP2/DAG1/FLNA	24	MEblack
	GO:0050679	BP	GO:0050679	positive regulation of epithelial cell proliferation	23/718	207/18723	4.90086460964903e-06	0.0003105332786022	0.0002578214976643	FLT4/FGFR1/B4GALT1/NRP1/XBP1/PRKD2/MDK/VEGFA/THBS4/HYAL1/PGF/RREB1/SOX9/ID1/SMO/GLUL/LAMC1/ACVRL1/ERBB2/VEGFC/FZD7/GATA2/C5AR1	23	MEblack
	GO:0033077	BP	GO:0033077	T cell differentiation in thymus	13/718	75/18723	4.91039339978198e-06	0.0003105332786022	0.0002578214976643	JMJD6/GLI2/FOXJ1/TP53/ERBB2/ITPKB/ADAM8/MR1/FZD7/AIRE/WNT4/RAG1/STAT5B	13	MEblack
	GO:0050673	BP	GO:0050673	epithelial cell proliferation	37/718	437/18723	6.07261696312026e-06	0.0003789792402115	0.0003146490312885	FLT4/TIE1/FGFR1/PGR/B4GALT1/TGFB2/NRP1/XBP1/FLT1/PRKD2/MDK/VEGFA/THBS4/HYAL1/PGF/RREB1/SOX9/ID1/SMO/DLL4/GLUL/LAMC1/THBS1/ACVRL1/ERBB2/EPHA2/COL8A1/VEGFC/FZD7/PYGO2/NKX3-1/ATOH8/CD34/ERN1/GATA2/SULF2/C5AR1	37	MEblack
	GO:0003203	BP	GO:0003203	endocardial cushion morphogenesis	9/718	36/18723	6.33070562192856e-06	0.0003884953450897	0.0003225498154578	TGFB2/BMP7/ENG/TBX2/SOX9/ACVRL1/TGFBR2/HEYL/NOS3	9	MEblack
	GO:0030323	BP	GO:0030323	respiratory tube development	21/718	181/18723	6.38891775606175e-06	0.0003884953450897	0.0003225498154578	FLT4/FSTL3/JMJD6/GLI2/PGR/PCSK5/FOXF1/CTSH/VEGFA/EPAS1/SOX9/KLF2/FOXJ1/LAMA5/SIM2/TGFBR2/LTBP3/DAG1/EIF4EBP1/CEBPA/ZIC3	21	MEblack
	GO:0001974	BP	GO:0001974	blood vessel remodeling	10/718	46/18723	7.53079576964482e-06	0.0004464820541928	0.0003706935128189	BAK1/FLT4/FOXC1/JAG1/EPAS1/DLL4/ACVRL1/NOS3/AXL/FLNA	10	MEblack
	GO:0061028	BP	GO:0061028	establishment of endothelial barrier	10/718	46/18723	7.53079576964482e-06	0.0004464820541928	0.0003706935128189	VCL/VEGFA/MSN/MARVELD2/ROBO4/F11R/CDH5/CLDN5/SOX18/S1PR2	10	MEblack
	GO:0001837	BP	GO:0001837	epithelial to mesenchymal transition	19/718	157/18723	9.49278963435062e-06	0.0005558555708114	0.0004615013128278	FOXC1/FGFR1/TGFB2/BMP7/JAG1/AKNA/ENG/COL1A1/MDK/SOX9/TRIM28/TGFB1I1/IL17RD/WNT4/TGFBR2/HEYL/DAG1/FLNA/NOTCH4	19	MEblack
	GO:0050678	BP	GO:0050678	regulation of epithelial cell proliferation	33/718	381/18723	1.20395567136134e-05	0.0006935977072804	0.0005758622730309	FLT4/TIE1/FGFR1/PGR/B4GALT1/TGFB2/NRP1/XBP1/FLT1/PRKD2/MDK/VEGFA/THBS4/HYAL1/PGF/RREB1/SOX9/ID1/SMO/DLL4/GLUL/LAMC1/THBS1/ACVRL1/ERBB2/VEGFC/FZD7/PYGO2/NKX3-1/ATOH8/GATA2/SULF2/C5AR1	33	MEblack
	GO:0045619	BP	GO:0045619	regulation of lymphocyte differentiation	20/718	174/18723	1.21375942872193e-05	0.0006935977072804	0.0005758622730309	GLI2/TCF7/XBP1/VSIR/ZMIZ1/ZBTB16/MDK/INHA/PCK1/FOXJ1/IL15RA/ERBB2/ITPKB/ADAM8/TGFBR2/RAG1/AXL/INPP5D/STAT5B/PIK3R6	20	MEblack
	GO:0060395	BP	GO:0060395	SMAD protein signal transduction	13/718	82/18723	1.35218214572494e-05	0.0007634999901396	0.0006338989232026	VIM/TGFB2/BMP7/ZMIZ1/INHA/SMAD6/RBPMS/INHBB/GDF9/ATOH8/SMAD1/JUN/RBM14	13	MEblack
	GO:0050886	BP	GO:0050886	endocrine process	13/718	83/18723	1.54785415761672e-05	0.000853350418598	0.0007084976011131	EDN1/PCSK5/ECE1/INHA/NIBAN2/ENPEP/INHBB/GDF9/NOS3/NKX3-1/C1QTNF1/OXTR/FOXD1	13	MEblack
	GO:0007599	BP	GO:0007599	hemostasis	23/718	222/18723	1.55987881589462e-05	0.000853350418598	0.0007084976011131	VCL/EDN1/MYH9/CD40/MYL9/SERPINE1/VWF/FN1/THBS1/ENTPD1/FLI1/F11R/ADAMTS13/NOS3/AXL/C1QTNF1/CD34/THBD/PROS1/PEAR1/FLNA/HBB/ADORA2A	23	MEblack
	GO:0030324	BP	GO:0030324	lung development	20/718	177/18723	1.56528539780801e-05	0.000853350418598	0.0007084976011131	FLT4/FSTL3/JMJD6/GLI2/PGR/FOXF1/CTSH/VEGFA/EPAS1/SOX9/KLF2/FOXJ1/LAMA5/SIM2/TGFBR2/LTBP3/DAG1/EIF4EBP1/CEBPA/ZIC3	20	MEblack
	GO:0060055	BP	GO:0060055	angiogenesis involved in wound healing	8/718	31/18723	1.62015934618025e-05	0.0008732290657878	0.0007250019275191	B4GALT1/XBP1/SERPINE1/VEGFA/ETS1/DAG1/CD34/GATA2	8	MEblack
	GO:0048251	BP	GO:0048251	elastic fiber assembly	5/718	10/18723	1.7554847875505e-05	0.0009355353199271	0.0007767319444383	MYH11/EMILIN1/LTBP3/EFEMP2/THSD4	5	MEblack
	GO:0090287	BP	GO:0090287	regulation of cellular response to growth factor stimulus	28/718	304/18723	1.79987930113921e-05	0.0009485363917003	0.000787526136323	FSTL3/FGFR1/PRKD2/ENG/WFIKKN1/TMEM204/NIBAN2/THBS1/SMAD6/EMILIN1/ACVRL1/TGFB1I1/TP53/CCN1/IL17RD/VEGFC/CRIM1/HHEX/WNT4/CHST11/MMRN2/CDH5/RGMA/HGS/SULF2/MYO1C/HSPA1A/FOXD1	28	MEblack
	GO:0010811	BP	GO:0010811	positive regulation of cell-substrate adhesion	16/718	123/18723	1.91678720774417e-05	0.0009990463435528	0.0008294622260463	CASS4/NRP1/FOXF1/MDK/NEDD9/VEGFA/FN1/RREB1/RRAS/EMILIN1/CCN1/COL8A1/WNT4/EFEMP2/DAG1/FLNA	16	MEblack
	GO:0036293	BP	GO:0036293	response to decreased oxygen levels	29/718	322/18723	1.95488496139392e-05	0.0010045208955188	0.0008340074947315	EDN1/PLOD1/DNMT3B/TGFB2/BMP7/SOD3/VEGFA/EPAS1/SLC2A1/PGF/ITPR2/PCK1/RAMP2/RAF1/ETS1/THBS1/ACVRL1/TP53/VEGFC/ADAM8/TGFBR2/NKX3-1/CD34/UCP3/APOLD1/OXTR/SLC2A4/EIF4EBP1/TERC	29	MEblack
	GO:0035924	BP	GO:0035924	cellular response to vascular endothelial growth factor stimulus	12/718	73/18723	1.98182355957264e-05	0.0010045208955188	0.0008340074947315	FLT4/FOXC1/NRP1/FLT1/PRKD2/VEGFA/PGF/DLL4/RAMP2/VEGFC/ERN1/MYO1C	12	MEblack
	GO:0030879	BP	GO:0030879	mammary gland development	17/718	137/18723	1.99082783425624e-05	0.0010045208955188	0.0008340074947315	NTN1/GLI2/PGR/XBP1/FOXF1/VEGFA/TBX2/RREB1/SOX9/SMO/EPHA2/WNT4/PYGO2/TGFBR2/STAT5B/OXTR/NOTCH4	17	MEblack
	GO:0003180	BP	GO:0003180	aortic valve morphogenesis	8/718	32/18723	2.08806459401861e-05	0.0010424937230979	0.0008655345868391	TIE1/JAG1/SOX9/DLL4/SMAD6/EMILIN1/HEYL/NOS3	8	MEblack
	GO:0001666	BP	GO:0001666	response to hypoxia	28/718	307/18723	2.15370729556512e-05	0.0010640660107151	0.00088344506499	EDN1/PLOD1/DNMT3B/TGFB2/BMP7/SOD3/VEGFA/EPAS1/SLC2A1/PGF/ITPR2/PCK1/RAMP2/RAF1/ETS1/THBS1/ACVRL1/TP53/VEGFC/ADAM8/TGFBR2/NKX3-1/CD34/UCP3/APOLD1/SLC2A4/EIF4EBP1/TERC	28	MEblack
	GO:0036003	BP	GO:0036003	positive regulation of transcription from RNA polymerase II promoter in response to stress	7/718	24/18723	2.3155722880022e-05	0.0011322432331953	0.0009400494768764	VEGFA/KLF2/ATF4/TP53/MAPK7/DDIT3/MUC1	7	MEblack
	GO:0030947	BP	GO:0030947	regulation of vascular endothelial growth factor receptor signaling pathway	8/718	33/18723	2.66423266713232e-05	0.0012596045048175	0.0010457916824844	PRKD2/TMEM204/NIBAN2/EMILIN1/VEGFC/HHEX/MMRN2/HGS	8	MEblack
	GO:0003184	BP	GO:0003184	pulmonary valve morphogenesis	6/718	17/18723	2.68226976568781e-05	0.0012596045048175	0.0010457916824844	TGFB2/JAG1/SMAD6/HEYL/NOS3/GJA5	6	MEblack
	GO:1901550	BP	GO:1901550	regulation of endothelial cell development	6/718	17/18723	2.68226976568781e-05	0.0012596045048175	0.0010457916824844	VCL/VEGFA/F11R/CDH5/CLDN5/S1PR2	6	MEblack
	GO:1903140	BP	GO:1903140	regulation of establishment of endothelial barrier	6/718	17/18723	2.68226976568781e-05	0.0012596045048175	0.0010457916824844	VCL/VEGFA/F11R/CDH5/CLDN5/S1PR2	6	MEblack
	GO:0001885	BP	GO:0001885	endothelial cell development	11/718	64/18723	2.84378101243959e-05	0.0013223581707844	0.0010978931648644	VCL/VEGFA/MSN/MARVELD2/ROBO4/F11R/CDH5/CLDN5/SOX18/NOTCH4/S1PR2	11	MEblack
	GO:0042110	BP	GO:0042110	T cell activation	38/718	487/18723	2.88702456647367e-05	0.001329432768814	0.001103766878199	BCL3/JMJD6/GLI2/PAG1/TCF7/XBP1/MYH9/CSK/RELB/KDELR1/VSIR/MAP3K8/ZMIZ1/ZBTB16/MDK/CD81/IL18R1/PCK1/DLL4/FOXJ1/LRRC32/TP53/ERBB2/ITPKB/MSN/ADAM8/MR1/FZD7/AIRE/WNT4/TGFBR2/RAG1/STAT5B/CD151/HLA-E/PIK3R6/ADORA2A/MICB	38	MEblack
	GO:0043536	BP	GO:0043536	positive regulation of blood vessel endothelial cell migration	12/718	76/18723	3.01060264432961e-05	0.0013730084944284	0.0011399457988296	HDAC7/FGFR1/NRP1/CD40/SRPX2/PRKD2/VEGFA/ETS1/THBS1/VEGFC/NOS3/GATA2	12	MEblack
	GO:0070482	BP	GO:0070482	response to oxygen levels	30/718	347/18723	3.07584540357945e-05	0.0013894033094454	0.0011535576596281	EDN1/PLOD1/DNMT3B/TGFB2/BMP7/COL1A1/SOD3/VEGFA/EPAS1/SLC2A1/PGF/ITPR2/PCK1/RAMP2/RAF1/ETS1/THBS1/ACVRL1/TP53/VEGFC/ADAM8/TGFBR2/NKX3-1/CD34/UCP3/APOLD1/OXTR/SLC2A4/EIF4EBP1/TERC	30	MEblack
	GO:0060389	BP	GO:0060389	pathway-restricted SMAD protein phosphorylation	11/718	65/18723	3.30600310096251e-05	0.0014702527951066	0.0012206832687492	TGFB2/BMP7/ENG/INHA/SMAD6/EMILIN1/ACVRL1/RBPMS/INHBB/TGFBR2/GDF9	11	MEblack
	GO:0007596	BP	GO:0007596	blood coagulation	22/718	217/18723	3.31682582914633e-05	0.0014702527951066	0.0012206832687492	VCL/EDN1/MYH9/CD40/MYL9/SERPINE1/VWF/FN1/THBS1/ENTPD1/F11R/ADAMTS13/NOS3/AXL/C1QTNF1/CD34/THBD/PROS1/PEAR1/FLNA/HBB/ADORA2A	22	MEblack
	GO:0007219	BP	GO:0007219	Notch signaling pathway	19/718	172/18723	3.4827808465208e-05	0.001529521255097	0.0012698911449156	FOXC1/TGFB2/BMP7/JAG1/ZMIZ1/PERP/TBX2/SOX9/DLL4/NIBAN2/TGFBR2/HEYL/NOS3/RFNG/GATA2/SLC35C1/MAML2/NOTCH4/CEBPA	19	MEblack
	GO:0060541	BP	GO:0060541	respiratory system development	21/718	203/18723	3.69376422834122e-05	0.0016072957555066	0.001334463735222	FLT4/FSTL3/JMJD6/GLI2/PGR/FOXF1/CTSH/VEGFA/EPAS1/SOX9/FGFRL1/KLF2/FOXJ1/LAMA5/SIM2/TGFBR2/LTBP3/DAG1/EIF4EBP1/CEBPA/ZIC3	21	MEblack
	GO:0046718	BP	GO:0046718	viral entry into host cell	17/718	144/18723	3.81466391596677e-05	0.0016448137230391	0.0013656131779551	HYAL2/ITGB5/NRP1/TRIM14/CD81/TRIM38/NECTIN2/EPHA2/F11R/ANPEP/AXL/SLC3A2/DAG1/HSPA1B/HSPA1A/CLDN9/FCN1	17	MEblack
	GO:0043297	BP	GO:0043297	apical junction assembly	12/718	78/18723	3.93003452185265e-05	0.0016792931294727	0.0013942398431721	PRKCH/VCL/RAMP2/EPHA2/RAB13/MARVELD2/RHOC/F11R/CDH5/CLDN5/MYO1C/CLDN9	12	MEblack
	GO:0001894	BP	GO:0001894	tissue homeostasis	25/718	268/18723	4.05020541416653e-05	0.0017151896678028	0.0014240430878192	VCL/FOXC1/CSK/CTSH/LSR/VEGFA/EPAS1/SLC2A1/SOX9/SMO/ATP1B2/LAMC1/ADAM8/F11R/TNFRSF11B/NOS3/LTBP3/INPP5D/CD34/GATA2/CDH5/CLDN5/NANOS1/SLC22A5/PLEKHM1	25	MEblack
	GO:0001569	BP	GO:0001569	branching involved in blood vessel morphogenesis	8/718	35/18723	4.21998813317736e-05	0.0017619004994326	0.0014628249427694	EDN1/NRP1/ENG/MDK/VEGFA/DLL4/TGFBR2/NOTCH4	8	MEblack
	GO:0045582	BP	GO:0045582	positive regulation of T cell differentiation	13/718	91/18723	4.2348019594207e-05	0.0017619004994326	0.0014628249427694	GLI2/XBP1/VSIR/ZMIZ1/ZBTB16/MDK/PCK1/ITPKB/ADAM8/TGFBR2/RAG1/STAT5B/PIK3R6	13	MEblack
	GO:0048608	BP	GO:0048608	reproductive structure development	34/718	424/18723	4.38014361419563e-05	0.0018065235793156	0.0014998734334742	BAK1/FOXC1/FSTL3/GLI2/PGR/TGFB2/BMP7/VEGFA/PCDH12/EPAS1/TNFSF10/INHA/SOX9/SOX15/TRIM28/CCN1/RAB13/ETNK2/ST14/DEDD/PLCD3/WNT4/INHBB/GDF9/NKX3-1/AXL/STAT5B/DMRTA1/GATA2/AKR1C3/FLNA/ADGRG1/CEBPA/TFAP2C	34	MEblack
	GO:0007043	BP	GO:0007043	cell-cell junction assembly	17/718	146/18723	4.55479125947113e-05	0.0018623599089372	0.0015462317696625	PRKCH/VCL/HDAC7/LSR/RAMP2/EPHA2/RAB13/MARVELD2/RHOC/F11R/CDH5/CLDN5/GJA4/MYO1C/CTNND1/CLDN9/GJA5	17	MEblack
	GO:0000302	BP	GO:0000302	response to reactive oxygen species	22/718	222/18723	4.69404437409344e-05	0.0018867671581631	0.0015664959860377	BAK1/HYAL2/EDN1/PXN/BMP7/COL1A1/SOD3/HYAL1/KLF2/GCH1/ETS1/IL18BP/CYP1B1/NOS3/MAPK7/AXL/UCP3/JUN/ERN1/AKR1C3/HBA1/HBB	22	MEblack
	GO:0050817	BP	GO:0050817	coagulation	22/718	222/18723	4.69404437409344e-05	0.0018867671581631	0.0015664959860377	VCL/EDN1/MYH9/CD40/MYL9/SERPINE1/VWF/FN1/THBS1/ENTPD1/F11R/ADAMTS13/NOS3/AXL/C1QTNF1/CD34/THBD/PROS1/PEAR1/FLNA/HBB/ADORA2A	22	MEblack
	GO:0061458	BP	GO:0061458	reproductive system development	34/718	427/18723	5.04257528483725e-05	0.0020093915955902	0.0016683054160931	BAK1/FOXC1/FSTL3/GLI2/PGR/TGFB2/BMP7/VEGFA/PCDH12/EPAS1/TNFSF10/INHA/SOX9/SOX15/TRIM28/CCN1/RAB13/ETNK2/ST14/DEDD/PLCD3/WNT4/INHBB/GDF9/NKX3-1/AXL/STAT5B/DMRTA1/GATA2/AKR1C3/FLNA/ADGRG1/CEBPA/TFAP2C	34	MEblack
	GO:0010595	BP	GO:0010595	positive regulation of endothelial cell migration	16/718	133/18723	5.08384970421322e-05	0.0020093915955902	0.0016683054160931	FLT4/HDAC7/FGFR1/EDN1/NRP1/CD40/SRPX2/PRKD2/VEGFA/RRAS/ETS1/THBS1/VEGFC/NOS3/ATOH8/GATA2	16	MEblack
	GO:0048872	BP	GO:0048872	homeostasis of number of cells	25/718	272/18723	5.16847489201759e-05	0.0020115834833793	0.0016701252397043	BAK1/JMJD6/RPS19/VEGFA/EPAS1/MYCT1/PKN1/INHA/SOX9/KLF2/SMO/ETS1/TMOD3/ITPKB/TSC22D3/EMCN/NOS3/RAG1/AXL/INPP5D/STAT5B/GATA2/HSPA1B/HSPA1A/ADGRG1	25	MEblack
	GO:0045602	BP	GO:0045602	negative regulation of endothelial cell differentiation	5/718	12/18723	5.17421853198978e-05	0.0020115834833793	0.0016701252397043	JAG1/VEGFA/ID1/ACVRL1/NOTCH4	5	MEblack
	GO:0002011	BP	GO:0002011	morphogenesis of an epithelial sheet	10/718	57/18723	5.45305638736208e-05	0.0021027517435169	0.0017458180526419	BMP7/JAG1/RREB1/DLL4/ACVRL1/CCN1/RHOC/DAG1/CD151/FLNA	10	MEblack
	GO:0022407	BP	GO:0022407	regulation of cell-cell adhesion	35/718	448/18723	5.77603233405923e-05	0.0022093323677776	0.0018343070425904	FSTL3/GLI2/PAG1/XBP1/BMP7/JAG1/PIEZO1/CSK/AKNA/VSIR/MAP3K8/ZMIZ1/ZBTB16/MDK/CD81/VEGFA/PCK1/PODXL/FOXJ1/ETS1/LRRC32/ERBB2/ITPKB/ADAM8/F11R/WNT4/TGFBR2/RAG1/MAPK7/STAT5B/C1QTNF1/NOTCH4/HLA-E/PIK3R6/ADORA2A	35	MEblack
	GO:0003176	BP	GO:0003176	aortic valve development	8/718	37/18723	6.46869228438375e-05	0.0024359488640333	0.0020224562957818	TIE1/JAG1/SOX9/DLL4/SMAD6/EMILIN1/HEYL/NOS3	8	MEblack
	GO:0043491	BP	GO:0043491	protein kinase B signaling	21/718	211/18723	6.51159377362794e-05	0.0024359488640333	0.0020224562957818	HYAL2/FGFR1/CASS4/CD40/ENG/SLC9A3R1/SOX9/RRAS/INPP5K/THBS1/EPHA2/ADAM8/NKX3-1/AXL/CAVIN3/DAG1/C1QTNF1/DDIT3/PEAR1/AKR1C3/MC1R	21	MEblack
	GO:0034446	BP	GO:0034446	substrate adhesion-dependent cell spreading	14/718	108/18723	6.52257022416693e-05	0.0024359488640333	0.0020224562957818	CASS4/PXN/NRP1/LPXN/MDK/NEDD9/FN1/RREB1/LAMA5/LAMC1/FZD7/AXL/LAMB2/FLNA	14	MEblack
	GO:0072073	BP	GO:0072073	kidney epithelium development	16/718	136/18723	6.67331439715652e-05	0.0024727757957588	0.0020530320032699	FOXC1/BMP7/JAG1/VEGFA/SOX9/PODXL/SMO/FOXJ1/LAMA5/SMAD6/WNT4/HEYL/SMAD1/LAMB2/CD34/FOXD1	16	MEblack
	GO:0044409	BP	GO:0044409	entry into host	17/718	151/18723	6.9875208729156e-05	0.0025691326744371	0.0021330326875216	HYAL2/ITGB5/NRP1/TRIM14/CD81/TRIM38/NECTIN2/EPHA2/F11R/ANPEP/AXL/SLC3A2/DAG1/HSPA1B/HSPA1A/CLDN9/FCN1	17	MEblack
	GO:0030168	BP	GO:0030168	platelet activation	15/718	123/18723	7.39727599112202e-05	0.0026988676942993	0.0022407457071083	VCL/MYH9/CD40/MYL9/VWF/FN1/F11R/ADAMTS13/NOS3/AXL/C1QTNF1/THBD/PEAR1/FLNA/HBB	15	MEblack
	GO:0007389	BP	GO:0007389	pattern specification process	34/718	436/18723	7.6115921740387e-05	0.0027551402491602	0.0022874662210478	SEMA3F/FOXC1/GLI2/EDN1/PCSK5/NRP1/BMP7/FOXF1/DNAH11/ENG/ZBTB16/OTX1/TBX2/SMO/DLL4/FOXJ1/MEIS2/SMAD6/ACVRL1/TP53/HHEX/SIM2/TGFBR2/HEYL/SOX17/NKX3-1/RFNG/SMAD1/DDIT3/SOX18/TCTN1/ADGRG1/FOXD1/ZIC3	34	MEblack
	GO:0007156	BP	GO:0007156	homophilic cell adhesion via plasma membrane adhesion molecules	18/718	167/18723	7.66768949797922e-05	0.0027551402491602	0.0022874662210478	PCDHB15/PCDH12/NECTIN2/ROBO4/ROBO3/NEXN/CDH5/CADM1/PCDHGA1/PCDHGC3/PCDHGA12/PCDHGB6/PCDHGA7/PCDHGA8/PCDHGB2/PCDHGB1/PCDHGA9/PCDHGA4	18	MEblack
	GO:1903706	BP	GO:1903706	regulation of hemopoiesis	30/718	367/18723	8.61804281899523e-05	0.0030733366233454	0.0025516500344963	FSTL3/GLI2/TCF7/XBP1/JAG1/VSIR/ZMIZ1/ZBTB16/MDK/INHA/PCK1/FOXJ1/MEIS2/IL15RA/ETS1/ERBB2/ITPKB/ADAM8/TGFBR2/RAG1/AXL/INPP5D/STAT5B/JUN/GATA2/HSPA1B/HSPA1A/H4C14/PIK3R6/H4C2	30	MEblack
	GO:0038084	BP	GO:0038084	vascular endothelial growth factor signaling pathway	9/718	49/18723	8.84588233045463e-05	0.0031310462606974	0.002599563691927	FLT4/FOXC1/NRP1/FLT1/PRKD2/VEGFA/PGF/VEGFC/MYO1C	9	MEblack
	GO:0010594	BP	GO:0010594	regulation of endothelial cell migration	22/718	232/18723	9.06729853693148e-05	0.0031856442193085	0.0026448938656265	FLT4/HDAC7/SP100/FGFR1/EDN1/NRP1/CD40/SRPX2/PRKD2/VEGFA/RRAS/DLL4/ETS1/GLUL/THBS1/ACVRL1/EPHA2/VEGFC/NOS3/ATOH8/MMRN2/GATA2	22	MEblack
	GO:0002040	BP	GO:0002040	sprouting angiogenesis	19/718	185/18723	9.42121522647142e-05	0.003261665972201	0.0027080112302904	FLT4/HDAC7/JMJD6/NRP1/SRPX2/VEGFA/PGF/KLF2/DLL4/RAMP2/GLUL/THBS1/ACVRL1/EPHA2/VEGFC/SMAD1/MMRN2/GATA2/EPHB4	19	MEblack
	GO:0007369	BP	GO:0007369	gastrulation	19/718	185/18723	9.42121522647142e-05	0.003261665972201	0.0027080112302904	FOXC1/ITGB5/BMP7/ARFRP1/FOXF1/FN1/TGIF2/COL4A2/TP53/EPHA2/COL8A1/FZD7/TGFBR2/SOX17/MAPK7/ATOH8/SMAD1/SOX7/DAG1	19	MEblack
	GO:0008217	BP	GO:0008217	regulation of blood pressure	19/718	186/18723	0.0001012521296988	0.0034701002261159	0.0028810646039925	EDN1/PCSK5/ACTA2/ECE1/RAMP2/GCH1/ENPEP/ACVRL1/PLCB3/VEGFC/F11R/ERAP2/COL1A2/NOS3/ANPEP/CD34/OXTR/HBB/GJA5	19	MEblack
	GO:0003177	BP	GO:0003177	pulmonary valve development	6/718	21/18723	0.0001031209838175	0.0034701002261159	0.0028810646039925	TGFB2/JAG1/SMAD6/HEYL/NOS3/GJA5	6	MEblack
	GO:0150105	BP	GO:0150105	protein localization to cell-cell junction	6/718	21/18723	0.0001031209838175	0.0034701002261159	0.0028810646039925	VCL/DSP/LSR/F11R/CDH5/FLNA	6	MEblack
	GO:0046460	BP	GO:0046460	neutral lipid biosynthetic process	9/718	50/18723	0.0001042496939599	0.0034701002261159	0.0028810646039925	NR1H3/PCK2/PCK1/LPIN3/LPIN1/AVIL/PLCE1/CTDNEP1/PNPLA2	9	MEblack
	GO:0046463	BP	GO:0046463	acylglycerol biosynthetic process	9/718	50/18723	0.0001042496939599	0.0034701002261159	0.0028810646039925	NR1H3/PCK2/PCK1/LPIN3/LPIN1/AVIL/PLCE1/CTDNEP1/PNPLA2	9	MEblack
	GO:0014031	BP	GO:0014031	mesenchymal cell development	12/718	86/18723	0.0001046224609602	0.0034701002261159	0.0028810646039925	SEMA3F/FOXC1/EDN1/NRP1/BMP7/JAG1/FN1/SOX9/SMO/LAMA5/HEYL/SEMA4B	12	MEblack
	GO:0120192	BP	GO:0120192	tight junction assembly	11/718	74/18723	0.0001129250028333	0.0036617973292629	0.0030402218912686	PRKCH/LSR/RAMP2/EPHA2/RAB13/MARVELD2/F11R/CDH5/CLDN5/MYO1C/CLDN9	11	MEblack
	GO:0061448	BP	GO:0061448	connective tissue development	23/718	252/18723	0.000113183724966	0.0036617973292629	0.0030402218912686	HYAL2/GLI2/EDN1/XBP1/BMP7/SLC39A14/ACTA2/COL1A1/ZBTB16/MDK/HYAL1/SOX9/MATN3/ACVRL1/CCN1/TGFBR2/LTBP3/SMAD1/CHST11/CD34/MEX3C/SULF2/FOXD1	23	MEblack
	GO:1902107	BP	GO:1902107	positive regulation of leukocyte differentiation	17/718	157/18723	0.0001136353847831	0.0036617973292629	0.0030402218912686	GLI2/XBP1/VSIR/ZMIZ1/ZBTB16/MDK/PCK1/IL15RA/ITPKB/ADAM8/TGFBR2/RAG1/AXL/INPP5D/STAT5B/JUN/PIK3R6	17	MEblack
	GO:1903708	BP	GO:1903708	positive regulation of hemopoiesis	17/718	157/18723	0.0001136353847831	0.0036617973292629	0.0030402218912686	GLI2/XBP1/VSIR/ZMIZ1/ZBTB16/MDK/PCK1/IL15RA/ITPKB/ADAM8/TGFBR2/RAG1/AXL/INPP5D/STAT5B/JUN/PIK3R6	17	MEblack
	GO:0060393	BP	GO:0060393	regulation of pathway-restricted SMAD protein phosphorylation	10/718	62/18723	0.000114262282254	0.0036617973292629	0.0030402218912686	TGFB2/BMP7/ENG/INHA/SMAD6/EMILIN1/ACVRL1/RBPMS/INHBB/GDF9	10	MEblack
	GO:0006979	BP	GO:0006979	response to oxidative stress	34/718	446/18723	0.0001180978542416	0.0037593162595169	0.0031211873734928	BAK1/HYAL2/EDN1/SLC4A11/PXN/BMP7/COL1A1/SOD3/OGG1/HYAL1/EPAS1/KLF2/ATF4/GCH1/BTG1/ETS1/IL18BP/CYP1B1/TP53/RBPMS/NOS3/MAPK7/AXL/SCARA3/UCP3/JUN/SUMO4/ERN1/AKR1C3/HSPA1B/HSPA1A/HBA1/HBB/MICB	34	MEblack
	GO:2001233	BP	GO:2001233	regulation of apoptotic signaling pathway	29/718	356/18723	0.0001194526221818	0.0037770919133906	0.0031359456812797	SP100/HYAL2/FGFR1/NRP1/XBP1/CTSH/SERPINE1/SLC9A3R1/WFS1/TNFSF10/PLAGL2/TRAF2/RAF1/THBS1/TP53/ACKR3/NACC2/WNT4/INHBB/NOS3/MAPK7/NKX3-1/RPS7/DDIT3/PTTG1IP/MUC1/HSPA1B/HSPA1A/ADORA2A	29	MEblack
	GO:0030948	BP	GO:0030948	negative regulation of vascular endothelial growth factor receptor signaling pathway	5/718	14/18723	0.000122676010683	0.0038279757807204	0.003178192215825	NIBAN2/EMILIN1/HHEX/MMRN2/HGS	5	MEblack
	GO:0097531	BP	GO:0097531	mast cell migration	5/718	14/18723	0.000122676010683	0.0038279757807204	0.003178192215825	RIN3/VEGFA/PGF/VEGFC/STAT5B	5	MEblack
	GO:0070059	BP	GO:0070059	intrinsic apoptotic signaling pathway in response to endoplasmic reticulum stress	10/718	63/18723	0.0001312204075128	0.0040678326328976	0.0033773343275231	BAK1/ATP2A3/XBP1/WFS1/TRAF2/ATF4/TP53/DDIT3/ERN1/HSPA1A	10	MEblack
	GO:0051216	BP	GO:0051216	cartilage development	19/718	190/18723	0.0001342766045724	0.004135545035631	0.003433552820954	HYAL2/GLI2/EDN1/BMP7/SLC39A14/COL1A1/ZBTB16/MDK/HYAL1/SOX9/MATN3/ACVRL1/CCN1/TGFBR2/LTBP3/SMAD1/CHST11/MEX3C/SULF2	19	MEblack
	GO:0048863	BP	GO:0048863	stem cell differentiation	20/718	206/18723	0.0001355803235383	0.0041487579002724	0.0034445228547153	SEMA3F/FOXC1/EDN1/SLC4A11/TGFB2/NRP1/BMP7/JAG1/SETD6/FN1/TBX2/SOX9/SMO/LAMA5/TP53/SOX17/LTBP3/A2M/SEMA4B/SOX18	20	MEblack
	GO:0043171	BP	GO:0043171	peptide catabolic process	7/718	31/18723	0.0001392126327388	0.0042307290815845	0.0035125797561409	GGT5/CTSH/ECE1/ENPEP/ADAMTS13/ERAP2/ANPEP	7	MEblack
	GO:0052126	BP	GO:0052126	movement in host environment	18/718	175/18723	0.0001400431089624	0.0042307290815845	0.0035125797561409	HYAL2/ITGB5/NRP1/TRIM14/CD81/TRIM38/NECTIN2/TRIM28/EPHA2/F11R/ANPEP/AXL/SLC3A2/DAG1/HSPA1B/HSPA1A/CLDN9/FCN1	18	MEblack
	GO:0010718	BP	GO:0010718	positive regulation of epithelial to mesenchymal transition	9/718	52/18723	0.0001429696268148	0.0042591671590337	0.0035361905837844	FOXC1/TGFB2/BMP7/JAG1/ENG/COL1A1/MDK/TGFB1I1/TGFBR2	9	MEblack
	GO:0090092	BP	GO:0090092	regulation of transmembrane receptor protein serine/threonine kinase signaling pathway	23/718	256/18723	0.0001432106001275	0.0042591671590337	0.0035361905837844	FSTL3/TGFB2/BMP7/ENG/INHA/WFIKKN1/THBS1/SMAD6/EMILIN1/ACVRL1/TGFB1I1/TP53/CCN1/IL17RD/CRIM1/RBPMS/INHBB/GDF9/CHST11/CDH5/RGMA/HSPA1A/FOXD1	23	MEblack
	GO:0044403	BP	GO:0044403	biological process involved in symbiotic interaction	25/718	290/18723	0.0001443027577925	0.0042591671590337	0.0035361905837844	HYAL2/ITGB5/NRP1/TRIM14/CD81/TRIM38/FN1/NECTIN2/TRIM28/INPP5K/EPHA2/F11R/INHBB/SAP30/IFI27/ANPEP/AXL/SLC3A2/SERPINB9/DAG1/JUN/HSPA1B/HSPA1A/CLDN9/FCN1	25	MEblack
	GO:0098742	BP	GO:0098742	cell-cell adhesion via plasma-membrane adhesion molecules	24/718	273/18723	0.0001445764099946	0.0042591671590337	0.0035361905837844	TGFB2/PCDHB15/PCDH12/FGFRL1/NECTIN2/ROBO4/ROBO3/NEXN/TGFBR2/MAPK7/CDH5/CADM1/CLDN5/PCDHGA1/CLDN9/PCDHGC3/PCDHGA12/PCDHGB6/PCDHGA7/PCDHGA8/PCDHGB2/PCDHGB1/PCDHGA9/PCDHGA4	24	MEblack
	GO:0045580	BP	GO:0045580	regulation of T cell differentiation	16/718	146/18723	0.0001555300335021	0.0045535737586459	0.0037806228416601	GLI2/TCF7/XBP1/VSIR/ZMIZ1/ZBTB16/MDK/PCK1/FOXJ1/ERBB2/ITPKB/ADAM8/TGFBR2/RAG1/STAT5B/PIK3R6	16	MEblack
	GO:0043405	BP	GO:0043405	regulation of MAP kinase activity	18/718	177/18723	0.0001617273037917	0.004705966882727	0.0039071478429778	HYAL2/FGFR1/EDN1/CD40/BMP7/FLT1/CSK/VEGFA/TRAF2/INPP5K/THBS1/ERBB2/ADAM8/AKAP13/ERN1/HGS/NUP62/PIK3R6	18	MEblack
	GO:0001935	BP	GO:0001935	endothelial cell proliferation	19/718	193/18723	0.0001649323146921	0.0047699632230779	0.0039602810607398	FLT4/TIE1/FGFR1/NRP1/FLT1/PRKD2/MDK/VEGFA/THBS4/PGF/DLL4/THBS1/ACVRL1/EPHA2/VEGFC/ATOH8/CD34/ERN1/GATA2	19	MEblack
	GO:1902895	BP	GO:1902895	positive regulation of pri-miRNA transcription by RNA polymerase II	8/718	42/18723	0.0001669740058941	0.0047997436967029	0.003985006418182	TGFB2/ETS1/SMAD6/TP53/ATOH8/SMAD1/JUN/GATA2	8	MEblack
	GO:1901654	BP	GO:1901654	response to ketone	19/718	194/18723	0.0001764354459726	0.00504116457981	0.0041854470728207	ABCB4/NR1H3/EDN1/DNMT3B/TGFB2/PCK2/MAP4K1/AKAP8/PCK1/KLF2/RAMP2/THBS1/ADCY3/MSN/ADCY8/IGFBP7/NKX3-1/OXTR/AKR1C3	19	MEblack
	GO:1902893	BP	GO:1902893	regulation of pri-miRNA transcription by RNA polymerase II	9/718	54/18723	0.0001930127676869	0.0054491640305913	0.0045241902501064	TGFB2/SOX9/ETS1/SMAD6/TP53/ATOH8/SMAD1/JUN/GATA2	9	MEblack
	GO:2000179	BP	GO:2000179	positive regulation of neural precursor cell proliferation	9/718	54/18723	0.0001930127676869	0.0054491640305913	0.0045241902501064	GLI2/MDK/VEGFA/SMO/DLL4/NES/VEGFC/FLNA/ADGRG1	9	MEblack
	GO:0060249	BP	GO:0060249	anatomical structure homeostasis	26/718	314/18723	0.0002042769401722	0.0057330504570224	0.0047598880920849	VCL/FOXC1/CSK/CTSH/LSR/VEGFA/EPAS1/SLC2A1/SOX9/SMO/ATP1B2/LAMC1/ADAM8/F11R/TNFRSF11B/NOS3/LTBP3/INPP5D/GAA/CD34/GATA2/CDH5/CLDN5/NANOS1/SLC22A5/PLEKHM1	26	MEblack
	GO:0061614	BP	GO:0061614	pri-miRNA transcription by RNA polymerase II	9/718	55/18723	0.0002230329984841	0.0062226206577072	0.0051663557110162	TGFB2/SOX9/ETS1/SMAD6/TP53/ATOH8/SMAD1/JUN/GATA2	9	MEblack
	GO:0031532	BP	GO:0031532	actin cytoskeleton reorganization	13/718	107/18723	0.000228295869811	0.0062474572769925	0.0051869764136021	BAIAP2L1/CASS4/NRP1/MYH9/SYDE1/MDK/NEDD9/GDPD2/GMFG/IQGAP2/F11R/FLNA/S1PR2	13	MEblack
	GO:0120193	BP	GO:0120193	tight junction organization	11/718	80/18723	0.0002299104667229	0.0062474572769925	0.0051869764136021	PRKCH/LSR/RAMP2/EPHA2/RAB13/MARVELD2/F11R/CDH5/CLDN5/MYO1C/CLDN9	11	MEblack
	GO:0043535	BP	GO:0043535	regulation of blood vessel endothelial cell migration	16/718	151/18723	0.0002299648917751	0.0062474572769925	0.0051869764136021	HDAC7/FGFR1/NRP1/CD40/SRPX2/PRKD2/VEGFA/DLL4/ETS1/THBS1/ACVRL1/EPHA2/VEGFC/NOS3/MMRN2/GATA2	16	MEblack
	GO:2000181	BP	GO:2000181	negative regulation of blood vessel morphogenesis	16/718	151/18723	0.0002299648917751	0.0062474572769925	0.0051869764136021	FOXC1/TIE1/TGFB2/SERPINE1/THBS4/KLF2/COL4A2/NIBAN2/THBS1/EMILIN1/EPHA2/HHEX/WNT4/CLDN5/HGS/ECSCR	16	MEblack
	GO:0003148	BP	GO:0003148	outflow tract septum morphogenesis	6/718	24/18723	0.0002318263716531	0.0062474572769925	0.0051869764136021	TGFB2/NRP1/ENG/TBX2/SMAD6/TGFBR2	6	MEblack
	GO:0072010	BP	GO:0072010	glomerular epithelium development	6/718	24/18723	0.0002318263716531	0.0062474572769925	0.0051869764136021	FOXC1/JAG1/PODXL/FOXJ1/LAMB2/CD34	6	MEblack
	GO:0042269	BP	GO:0042269	regulation of natural killer cell mediated cytotoxicity	8/718	44/18723	0.0002343455991401	0.0062796676650945	0.0052137192172661	NECTIN2/KLRD1/SERPINB9/STAT5B/CADM1/HLA-E/HLA-F/PIK3R6	8	MEblack
	GO:1903035	BP	GO:1903035	negative regulation of response to wounding	12/718	94/18723	0.0002472257170429	0.006573614263088	0.0054577695569565	EDN1/SERPINE1/MDK/THBS1/WNT4/NOS3/C1QTNF1/CD34/THBD/RGMA/KREMEN1/PROS1	12	MEblack
	GO:1901343	BP	GO:1901343	negative regulation of vasculature development	16/718	152/18723	0.0002480870658007	0.006573614263088	0.0054577695569565	FOXC1/TIE1/TGFB2/SERPINE1/THBS4/KLF2/COL4A2/NIBAN2/THBS1/EMILIN1/EPHA2/HHEX/WNT4/CLDN5/HGS/ECSCR	16	MEblack
	GO:0006986	BP	GO:0006986	response to unfolded protein	15/718	137/18723	0.0002498058779927	0.0065823848851088	0.0054650514009991	BAK1/XBP1/WFS1/THBS4/SERP1/ATF4/DNAJB1/THBS1/PARP16/HSPB2/DDIT3/ERN1/HSPA1B/HSPA1A/HSPA6	15	MEblack
	GO:0032103	BP	GO:0032103	positive regulation of response to external stimulus	32/718	427/18723	0.0002522122678795	0.0066090761688006	0.0054872119461329	HYAL2/IFI35/FGFR1/EDN1/NRP1/PRKD2/RPS19/NOD1/SERPINE1/MDK/CD81/VEGFA/THBS4/PGF/NECTIN2/KLRD1/ETS1/THBS1/VEGFC/ADAM8/IL16/STAT5B/CMKLR1/THBD/CADM1/FLNA/C5AR1/HLA-E/HLA-F/RBM14/CEBPA/FCN1	32	MEblack
	GO:0014032	BP	GO:0014032	neural crest cell development	11/718	81/18723	0.0002569837773139	0.0066789362286664	0.0055452135404954	SEMA3F/FOXC1/EDN1/NRP1/BMP7/JAG1/FN1/SOX9/SMO/LAMA5/SEMA4B	11	MEblack
	GO:0035909	BP	GO:0035909	aorta morphogenesis	7/718	34/18723	0.0002576945666974	0.0066789362286664	0.0055452135404954	TGFB2/JAG1/ENG/TBX2/DLL4/ACVRL1/EFEMP2	7	MEblack
	GO:0072009	BP	GO:0072009	nephron epithelium development	13/718	109/18723	0.0002747641937182	0.0070646182070556	0.0058654275469878	FOXC1/JAG1/VEGFA/SOX9/PODXL/SMO/FOXJ1/LAMA5/WNT4/HEYL/LAMB2/CD34/FOXD1	13	MEblack
	GO:0035272	BP	GO:0035272	exocrine system development	8/718	45/18723	0.0002755543681858	0.0070646182070556	0.0058654275469878	FOXC1/TGFB2/NRP1/BMP7/SOX9/LAMA5/NKX3-1/DAG1	8	MEblack
	GO:0003014	BP	GO:0003014	renal system process	13/718	110/18723	0.0003008777321074	0.0076381664288129	0.0063416182540894	HYAL2/EDN1/PCSK5/SLC9A3R1/WFS1/PKN1/INPP5K/CD34/AKR1C3/SULF2/HBB/GJA5/ADORA2A	13	MEblack
	GO:0001823	BP	GO:0001823	mesonephros development	12/718	96/18723	0.0003016408647214	0.0076381664288129	0.0063416182540894	FOXC1/BMP7/ZBTB16/VEGFA/SOX9/SMO/FOXJ1/LAMA5/SMAD6/WNT4/SMAD1/FOXD1	12	MEblack
	GO:0043010	BP	GO:0043010	camera-type eye development	26/718	322/18723	0.0003027567549265	0.0076381664288129	0.0063416182540894	VIM/BAK1/FOXC1/JMJD6/TGFB2/NRP1/BMP7/JAG1/FLT1/VEGFA/TGIF2/TBX2/SOX9/ATF4/DLL4/NES/CYP1B1/ACVRL1/EPHA2/COL8A1/ROM1/PYGO2/TGFBR2/LAMB2/SIX5/TMEM231	26	MEblack
	GO:0035633	BP	GO:0035633	maintenance of blood-brain barrier	7/718	35/18723	0.0003115682380388	0.0078188791164989	0.006491655686457	VCL/LSR/VEGFA/LAMC1/F11R/CDH5/CLDN5	7	MEblack
	GO:0051701	BP	GO:0051701	biological process involved in interaction with host	19/718	203/18723	0.0003159536407173	0.0078656069212698	0.0065304516334255	HYAL2/ITGB5/NRP1/TRIM14/CD81/TRIM38/NECTIN2/TRIM28/EPHA2/F11R/ANPEP/AXL/SLC3A2/SERPINB9/DAG1/HSPA1B/HSPA1A/CLDN9/FCN1	19	MEblack
	GO:0043434	BP	GO:0043434	response to peptide hormone	31/718	414/18723	0.0003177990477651	0.0078656069212698	0.0065304516334255	BAIAP2L1/EDN1/PXN/SORBS1/XBP1/PCK2/BMP7/CSK/SLC39A14/COL1A1/SLC2A1/TNFSF10/PCK1/INPP5K/LPIN3/BTG1/LPIN1/ECHDC3/DENND4C/CYP11A1/RAB13/HHEX/ADCY8/INHBB/VWA2/DAG1/STAT5B/UCP3/OXTR/SLC2A4/MYO1C	31	MEblack
	GO:1901653	BP	GO:1901653	cellular response to peptide	28/718	359/18723	0.0003184053402664	0.0078656069212698	0.0065304516334255	BAIAP2L1/VIM/EDN1/PXN/SORBS1/XBP1/PCK2/CSK/SLC39A14/NOD1/PCK1/ID1/KLF2/INPP5K/LPIN3/LPIN1/ECHDC3/DENND4C/CYP11A1/TP53/RAB13/ADCY8/INHBB/VWA2/KLF11/STAT5B/SLC2A4/MYO1C	28	MEblack
	GO:0070830	BP	GO:0070830	bicellular tight junction assembly	10/718	70/18723	0.0003201143978457	0.0078668527926555	0.0065314860231308	PRKCH/RAMP2/EPHA2/RAB13/MARVELD2/F11R/CDH5/CLDN5/MYO1C/CLDN9	10	MEblack
	GO:0097193	BP	GO:0097193	intrinsic apoptotic signaling pathway	24/718	288/18723	0.0003220389146305	0.0078733534643941	0.0065368832318649	BAK1/BCL3/ATP2A3/XBP1/SLC9A3R1/WFS1/PERP/PLAGL2/TRAF2/ATF4/CYP1B1/TP53/EPHA2/ACKR3/NACC2/MAPK7/NKX3-1/RPS7/DDIT3/HIC1/ERN1/PTTG1IP/MUC1/HSPA1A	24	MEblack
	GO:0016032	BP	GO:0016032	viral process	31/718	415/18723	0.0003312728966838	0.0080575761485724	0.0066898348528711	PTBP1/HYAL2/ST6GAL1/ITGB5/PCSK5/NRP1/TRIM14/CD81/TRIM38/MOGS/NECTIN2/TRIM28/MGAT1/INPP5K/PARP16/TP53/EPHA2/MX1/F11R/IFI27/ANPEP/AXL/SLC3A2/DAG1/JUN/PARP10/HSPA1B/HSPA1A/CLDN9/APOBEC3C/FCN1	31	MEblack
	GO:0035904	BP	GO:0035904	aorta development	9/718	58/18723	0.0003372075189568	0.0081600778694498	0.0067749373169572	TGFB2/JAG1/ENG/TBX2/DLL4/SMAD6/ACVRL1/NKX3-1/EFEMP2	9	MEblack
	GO:2001235	BP	GO:2001235	positive regulation of apoptotic signaling pathway	14/718	126/18723	0.0003415157898542	0.0082223826968456	0.0068266661493169	HYAL2/CTSH/SLC9A3R1/TNFSF10/PLAGL2/TRAF2/THBS1/TP53/NACC2/INHBB/NKX3-1/RPS7/DDIT3/ADORA2A	14	MEblack
	GO:0090136	BP	GO:0090136	epithelial cell-cell adhesion	5/718	17/18723	0.0003445170523665	0.0082468852600378	0.0068470095004941	VCL/ITGB5/DSP/THBS4/CYP1B1	5	MEblack
	GO:0008406	BP	GO:0008406	gonad development	20/718	221/18723	0.0003460109986817	0.0082468852600378	0.0068470095004941	FOXC1/FSTL3/PGR/TGFB2/VEGFA/TNFSF10/INHA/SOX9/SOX15/RAB13/WNT4/INHBB/GDF9/NKX3-1/STAT5B/DMRTA1/AKR1C3/FLNA/ADGRG1/TFAP2C	20	MEblack
	GO:0002262	BP	GO:0002262	myeloid cell homeostasis	16/718	157/18723	0.0003584605215121	0.0084831300776639	0.0070431527060468	BAK1/JMJD6/RPS19/VEGFA/EPAS1/INHA/KLF2/ETS1/TMOD3/ITPKB/AXL/INPP5D/STAT5B/GATA2/HSPA1B/HSPA1A	16	MEblack
	GO:0043406	BP	GO:0043406	positive regulation of MAP kinase activity	13/718	112/18723	0.0003595001361185	0.0084831300776639	0.0070431527060468	FGFR1/EDN1/CD40/FLT1/CSK/VEGFA/TRAF2/THBS1/ERBB2/ADAM8/AKAP13/ERN1/PIK3R6	13	MEblack
	GO:0045954	BP	GO:0045954	positive regulation of natural killer cell mediated cytotoxicity	6/718	26/18723	0.0003714297180287	0.0086602215190535	0.0071901835841804	NECTIN2/KLRD1/STAT5B/CADM1/HLA-E/HLA-F	6	MEblack
	GO:0035907	BP	GO:0035907	dorsal aorta development	4/718	10/18723	0.0003743085413042	0.0086602215190535	0.0071901835841804	ENG/DLL4/ACVRL1/NKX3-1	4	MEblack
	GO:0090037	BP	GO:0090037	positive regulation of protein kinase C signaling	4/718	10/18723	0.0003743085413042	0.0086602215190535	0.0071901835841804	FLT4/CD40/VEGFA/MC1R	4	MEblack
	GO:0097084	BP	GO:0097084	vascular associated smooth muscle cell development	4/718	10/18723	0.0003743085413042	0.0086602215190535	0.0071901835841804	ENG/VEGFA/RAMP2/EFEMP2	4	MEblack
	GO:2000351	BP	GO:2000351	regulation of endothelial cell apoptotic process	9/718	59/18723	0.0003845765318242	0.0088545946137972	0.007351562624192	CD40/SERPINE1/RAMP2/THBS1/MAPK7/GATA2/CDH5/AKR1C3/ECSCR	9	MEblack
	GO:0001656	BP	GO:0001656	metanephros development	11/718	85/18723	0.0003937660934287	0.0090223796189983	0.0074908667964252	BMP7/CTSH/SOX9/SMO/FOXJ1/WNT4/SOX17/NKX3-1/LAMB2/CD34/FOXD1	11	MEblack
	GO:0032102	BP	GO:0032102	negative regulation of response to external stimulus	31/718	420/18723	0.0004065455873384	0.0092704121189731	0.0076967967724355	SEMA3F/NR1H3/EDN1/NRP1/RIN3/FOXF1/RPS19/SERPINE1/MDK/KLRD1/THBS1/WNT4/NOS3/MAPK7/SERPINB9/PARP14/C1QTNF1/CD34/A2M/METRNL/THBD/CDH5/RGMA/KREMEN1/PROS1/SEMA4B/SIGIRR/HLA-E/HLA-F/ADORA2A/MICB	31	MEblack
	GO:0035966	BP	GO:0035966	response to topologically incorrect protein	16/718	159/18723	0.0004132215470156	0.009377558839689	0.007785755766232	BAK1/XBP1/WFS1/THBS4/SERP1/SDF2L1/ATF4/DNAJB1/THBS1/PARP16/HSPB2/DDIT3/ERN1/HSPA1B/HSPA1A/HSPA6	16	MEblack
	GO:0051090	BP	GO:0051090	regulation of DNA-binding transcription factor activity	32/718	440/18723	0.000426795095674	0.0095776502667733	0.0079518824745606	PRKCH/SP100/BCL3/TCF3/EDN1/CD40/BMP7/SETD6/PRKD2/NOD1/TRIM14/WFS1/TRIM38/VEGFA/DAP/IL18R1/ID1/TRAF2/SMO/FOXJ1/CYP1B1/ADAM8/ADCY8/HEYL/NKX3-1/CMKLR1/DDIT3/PARP10/SIGIRR/FLNA/HSPA1B/HSPA1A	32	MEblack
	GO:0090100	BP	GO:0090100	positive regulation of transmembrane receptor protein serine/threonine kinase signaling pathway	13/718	114/18723	0.000427568357618	0.0095776502667733	0.0079518824745606	TGFB2/BMP7/ENG/INHA/THBS1/ACVRL1/TGFB1I1/CCN1/RBPMS/INHBB/GDF9/CDH5/FOXD1	13	MEblack
	GO:0034101	BP	GO:0034101	erythrocyte homeostasis	14/718	129/18723	0.0004351198067521	0.0095776502667733	0.0079518824745606	JMJD6/RPS19/VEGFA/EPAS1/INHA/KLF2/ETS1/TMOD3/AXL/INPP5D/STAT5B/GATA2/HSPA1B/HSPA1A	14	MEblack
	GO:0002715	BP	GO:0002715	regulation of natural killer cell mediated immunity	8/718	48/18723	0.0004359732660581	0.0095776502667733	0.0079518824745606	NECTIN2/KLRD1/SERPINB9/STAT5B/CADM1/HLA-E/HLA-F/PIK3R6	8	MEblack
	GO:0033628	BP	GO:0033628	regulation of cell adhesion mediated by integrin	8/718	48/18723	0.0004359732660581	0.0095776502667733	0.0079518824745606	TGFB2/PIEZO1/SERPINE1/LPXN/PODXL/CYP1B1/EPHA2/MUC1	8	MEblack
	GO:1903053	BP	GO:1903053	regulation of extracellular matrix organization	8/718	48/18723	0.0004359732660581	0.0095776502667733	0.0079518824745606	TIE1/SOX9/COLGALT1/ETS1/EMILIN1/FGFR4/EFEMP2/DAG1	8	MEblack
	GO:0048864	BP	GO:0048864	stem cell development	11/718	86/18723	0.0004361738261908	0.0095776502667733	0.0079518824745606	SEMA3F/FOXC1/EDN1/NRP1/BMP7/JAG1/FN1/SOX9/SMO/LAMA5/SEMA4B	11	MEblack
	GO:0051145	BP	GO:0051145	smooth muscle cell differentiation	10/718	73/18723	0.0004522768695907	0.009885480149627	0.0082074594670827	NFATC2/FOXF1/ENG/VEGFA/TBX2/SOX9/RAMP2/TMEM204/WNT4/EFEMP2	10	MEblack
	GO:0003171	BP	GO:0003171	atrioventricular valve development	6/718	27/18723	0.0004621995189159	0.0100101019096726	0.0083109271822375	TGFB2/SMAD6/CCN1/TGFBR2/HEYL/GJA5	6	MEblack
	GO:0003272	BP	GO:0003272	endocardial cushion formation	6/718	27/18723	0.0004621995189159	0.0100101019096726	0.0083109271822375	TGFB2/BMP7/ENG/TBX2/TGFBR2/HEYL	6	MEblack
	GO:0042476	BP	GO:0042476	odontogenesis	14/718	130/18723	0.0004708252473687	0.0101505643103179	0.0084275466526624	FOXC1/GLI2/EDN1/TGFB2/BMP7/SERPINE1/COL1A1/FAM20A/PERP/SMO/LAMA5/COL1A2/TNFRSF11B/CD34	14	MEblack
	GO:0150104	BP	GO:0150104	transport across blood-brain barrier	11/718	87/18723	0.0004823410965644	0.0103051523468696	0.0085558939888454	ATP2A3/ABCB1/SLC7A5/SLC9A3R1/SLC2A1/ATP1B2/SLCO2B1/SLC22A3/SLC2A4/SLC38A3/SLC22A5	11	MEblack
	GO:2000177	BP	GO:2000177	regulation of neural precursor cell proliferation	11/718	87/18723	0.0004823410965644	0.0103051523468696	0.0085558939888454	GLI2/MDK/VEGFA/SMO/DLL4/NES/TP53/VEGFC/GATA2/FLNA/ADGRG1	11	MEblack
	GO:0007411	BP	GO:0007411	axon guidance	20/718	227/18723	0.0004890287168508	0.0103547464465347	0.0085970696886239	SEMA3F/NTN1/GLI2/NRP1/BMP7/VEGFA/SMO/LAMA5/NIBAN2/ERBB2/EPHA2/BOC/ROBO4/ROBO3/NEXN/LAMB2/DAG1/SEMA4B/EPHB4/FOXD1	20	MEblack
	GO:0045137	BP	GO:0045137	development of primary sexual characteristics	20/718	227/18723	0.0004890287168508	0.0103547464465347	0.0085970696886239	FOXC1/FSTL3/PGR/TGFB2/VEGFA/TNFSF10/INHA/SOX9/SOX15/RAB13/WNT4/INHBB/GDF9/NKX3-1/STAT5B/DMRTA1/AKR1C3/FLNA/ADGRG1/TFAP2C	20	MEblack
	GO:0050900	BP	GO:0050900	leukocyte migration	28/718	369/18723	0.0004939573109485	0.0103596232705576	0.0086011186912915	STK10/EDN1/B4GALT1/TGFB2/MYH9/RIN3/FLT1/RPS19/SERPINE1/MDK/CD81/VEGFA/THBS4/PGF/FOXJ1/THBS1/EMILIN1/MSN/VEGFC/ADAM8/F11R/AIRE/IL16/STAT5B/CD34/CMKLR1/C5AR1/ITGA1	28	MEblack
	GO:1902105	BP	GO:1902105	regulation of leukocyte differentiation	23/718	279/18723	0.0004951537196881	0.0103596232705576	0.0086011186912915	FSTL3/GLI2/TCF7/XBP1/VSIR/ZMIZ1/ZBTB16/MDK/INHA/PCK1/FOXJ1/IL15RA/ERBB2/ITPKB/ADAM8/TGFBR2/RAG1/AXL/INPP5D/STAT5B/JUN/GATA2/PIK3R6	23	MEblack
	GO:0030199	BP	GO:0030199	collagen fibril organization	9/718	61/18723	0.0004958116134127	0.0103596232705576	0.0086011186912915	FOXC1/TGFB2/COL1A1/COLGALT1/CYP1B1/EMILIN1/COL1A2/EFEMP2/COL14A1	9	MEblack
	GO:0010862	BP	GO:0010862	positive regulation of pathway-restricted SMAD protein phosphorylation	8/718	49/18723	0.0005037809622052	0.0104342056931849	0.0086630410462409	TGFB2/BMP7/ENG/INHA/ACVRL1/RBPMS/INHBB/GDF9	8	MEblack
	GO:0030195	BP	GO:0030195	negative regulation of blood coagulation	8/718	49/18723	0.0005037809622052	0.0104342056931849	0.0086630410462409	EDN1/SERPINE1/THBS1/NOS3/C1QTNF1/CD34/THBD/PROS1	8	MEblack
	GO:0097485	BP	GO:0097485	neuron projection guidance	20/718	228/18723	0.0005172827658412	0.0106672702538485	0.0088565438307194	SEMA3F/NTN1/GLI2/NRP1/BMP7/VEGFA/SMO/LAMA5/NIBAN2/ERBB2/EPHA2/BOC/ROBO4/ROBO3/NEXN/LAMB2/DAG1/SEMA4B/EPHB4/FOXD1	20	MEblack
	GO:0010232	BP	GO:0010232	vascular transport	11/718	88/18723	0.0005325251908714	0.0109340561917894	0.0090780439236735	ATP2A3/ABCB1/SLC7A5/SLC9A3R1/SLC2A1/ATP1B2/SLCO2B1/SLC22A3/SLC2A4/SLC38A3/SLC22A5	11	MEblack
	GO:0032757	BP	GO:0032757	positive regulation of interleukin-8 production	9/718	62/18723	0.0005606030092698	0.0114609485903748	0.0095154984468173	HYAL2/PRKD2/NOD1/SERPINE1/DDIT3/TLR5/HSPA1B/HSPA1A/FCN1	9	MEblack
	GO:0071679	BP	GO:0071679	commissural neuron axon guidance	4/718	11/18723	0.0005703894851255	0.011576300480465	0.0096112698153332	NRP1/VEGFA/SMO/DAG1	4	MEblack
	GO:0040013	BP	GO:0040013	negative regulation of locomotion	29/718	391/18723	0.0005711267789223	0.011576300480465	0.0096112698153332	SEMA3F/VCL/TIE1/SP100/HYAL2/NRP1/RIN3/JAG1/SERPINE1/ENG/SLC9A3R1/MIIP/RRAS/DLL4/ATP1B2/THBS1/CYP1B1/EMILIN1/SINHCAF/ACVRL1/WNT4/MMRN2/DAG1/PODN/CLDN5/SEMA4B/ADGRG1/S1PR2/ADORA2A	29	MEblack
	GO:1900047	BP	GO:1900047	negative regulation of hemostasis	8/718	50/18723	0.0005798821561566	0.0117037492197923	0.0097170846413535	EDN1/SERPINE1/THBS1/NOS3/C1QTNF1/CD34/THBD/PROS1	8	MEblack
	GO:0062197	BP	GO:0062197	cellular response to chemical stress	26/718	337/18723	0.0006048007463	0.0121549573716153	0.0100917020156492	DNMT3B/SLC4A11/PXN/BMP7/RELB/SOD3/EPAS1/SLC2A1/KLF2/ATF4/GCH1/ETS1/IL18BP/CYP1B1/TP53/NOS3/MAPK7/AXL/DDIT3/JUN/SUMO4/ERN1/SLC2A4/AKR1C3/HSPA1B/HSPA1A	26	MEblack
	GO:0016525	BP	GO:0016525	negative regulation of angiogenesis	15/718	149/18723	0.0006163457673354	0.0123347171918648	0.0102409483260131	FOXC1/TIE1/TGFB2/SERPINE1/THBS4/KLF2/COL4A2/NIBAN2/THBS1/EMILIN1/EPHA2/HHEX/CLDN5/HGS/ECSCR	15	MEblack
	GO:0071772	BP	GO:0071772	response to BMP	16/718	165/18723	0.0006227511126975	0.0123586130858772	0.0102607879876752	FSTL3/TGFB2/BMP7/ENG/SOX9/SMAD6/ACVRL1/CCN1/CRIM1/HEYL/GDF9/SMAD1/CDH5/RGMA/FAM83G/FOXD1	16	MEblack
	GO:0071773	BP	GO:0071773	cellular response to BMP stimulus	16/718	165/18723	0.0006227511126975	0.0123586130858772	0.0102607879876752	FSTL3/TGFB2/BMP7/ENG/SOX9/SMAD6/ACVRL1/CCN1/CRIM1/HEYL/GDF9/SMAD1/CDH5/RGMA/FAM83G/FOXD1	16	MEblack
	GO:0022409	BP	GO:0022409	positive regulation of cell-cell adhesion	23/718	284/18723	0.0006335018950119	0.0125195812001733	0.0103944324089458	FSTL3/GLI2/XBP1/BMP7/PIEZO1/CSK/VSIR/MAP3K8/ZMIZ1/ZBTB16/MDK/CD81/PCK1/PODXL/ETS1/ITPKB/ADAM8/F11R/TGFBR2/RAG1/STAT5B/HLA-E/PIK3R6	23	MEblack
	GO:0009612	BP	GO:0009612	response to mechanical stimulus	19/718	216/18723	0.0006829316706507	0.0134404353273722	0.0111589752343508	BAK1/EDN1/CD40/PIEZO1/ENG/COL1A1/MDK/SLC2A1/SOX9/RAF1/MEIS2/ETS1/THBS1/USP53/F11R/TGFBR2/DAG1/JUN/TLR5	19	MEblack
	GO:0030218	BP	GO:0030218	erythrocyte differentiation	13/718	120/18723	0.0007008661545013	0.0137363973999996	0.0114046989299241	JMJD6/RPS19/VEGFA/EPAS1/INHA/KLF2/ETS1/TMOD3/INPP5D/STAT5B/GATA2/HSPA1B/HSPA1A	13	MEblack
	GO:0002683	BP	GO:0002683	negative regulation of immune system process	31/718	434/18723	0.0007037767008938	0.0137366785692983	0.0114049323718599	NR1H3/FSTL3/PAG1/TGFB2/RIN3/FOXF1/RPS19/VSIR/LPXN/MDK/PKN1/INHA/SOX9/FOXJ1/KLRD1/LRRC32/THBS1/EMILIN1/ERBB2/TSC22D3/FCRLB/AXL/INPP5D/SERPINB9/PARP14/A2M/GATA2/HLA-E/HLA-F/ADORA2A/MICB	31	MEblack
	GO:0001657	BP	GO:0001657	ureteric bud development	11/718	91/18723	0.000709927730016	0.0137436213202693	0.0114106966186463	FOXC1/BMP7/VEGFA/SOX9/SMO/FOXJ1/LAMA5/SMAD6/WNT4/SMAD1/FOXD1	11	MEblack
	GO:0014033	BP	GO:0014033	neural crest cell differentiation	11/718	91/18723	0.000709927730016	0.0137436213202693	0.0114106966186463	SEMA3F/FOXC1/EDN1/NRP1/BMP7/JAG1/FN1/SOX9/SMO/LAMA5/SEMA4B	11	MEblack
	GO:0045017	BP	GO:0045017	glycerolipid biosynthetic process	21/718	252/18723	0.0007435843091511	0.0143366682044875	0.0119030761683118	NR1H3/HDHD5/PGS1/PCK2/PCK1/PLD2/SLC44A2/INPP5K/LPIN3/LPIN1/AVIL/PLCE1/IMPA2/ITPKB/ETNK2/ABHD3/TMEM150A/INPP5D/CTDNEP1/PNPLA2/PIK3R6	21	MEblack
	GO:0001704	BP	GO:0001704	formation of primary germ layer	13/718	121/18723	0.0007583129469123	0.0145614506364582	0.0120897026822886	FOXC1/ITGB5/BMP7/FOXF1/FN1/COL4A2/EPHA2/COL8A1/FZD7/SOX17/ATOH8/SMAD1/SOX7	13	MEblack
	GO:0034637	BP	GO:0034637	cellular carbohydrate biosynthetic process	10/718	78/18723	0.0007716147926579	0.0147571329095841	0.0122521686728928	B4GALT1/SORBS1/PCK2/HAS3/GYS1/PCK1/INPP5K/PPP1R3D/IMPA2/PHKG1	10	MEblack
	GO:0072163	BP	GO:0072163	mesonephric epithelium development	11/718	92/18723	0.0007789883133003	0.0147789662799343	0.0122702959160279	FOXC1/BMP7/VEGFA/SOX9/SMO/FOXJ1/LAMA5/SMAD6/WNT4/SMAD1/FOXD1	11	MEblack
	GO:0072164	BP	GO:0072164	mesonephric tubule development	11/718	92/18723	0.0007789883133003	0.0147789662799343	0.0122702959160279	FOXC1/BMP7/VEGFA/SOX9/SMO/FOXJ1/LAMA5/SMAD6/WNT4/SMAD1/FOXD1	11	MEblack
	GO:0034612	BP	GO:0034612	response to tumor necrosis factor	21/718	253/18723	0.0007824790653418	0.0147860486331324	0.0122761760681222	HYAL2/EDN1/GGT5/PCK2/CD40/COL1A1/HYAL1/PCK1/TRAF2/KLF2/GCH1/INPP5K/IL18BP/THBS1/TP53/ADAMTS13/NKX3-1/SLC2A4/HSPA1B/HSPA1A/CEBPA	21	MEblack
	GO:0051896	BP	GO:0051896	regulation of protein kinase B signaling	17/718	185/18723	0.0007889594833801	0.0148493445621908	0.0123287277666047	HYAL2/FGFR1/CASS4/ENG/SLC9A3R1/RRAS/INPP5K/THBS1/EPHA2/ADAM8/AXL/CAVIN3/DAG1/C1QTNF1/DDIT3/AKR1C3/MC1R	17	MEblack
	GO:0072577	BP	GO:0072577	endothelial cell apoptotic process	9/718	65/18723	0.000797724594918	0.0149549713584831	0.0124164248370641	CD40/SERPINE1/RAMP2/THBS1/MAPK7/GATA2/CDH5/AKR1C3/ECSCR	9	MEblack
	GO:0030099	BP	GO:0030099	myeloid cell differentiation	28/718	381/18723	0.0008128423505445	0.0151783908213881	0.012601919740518	FSTL3/JMJD6/MYH9/JAG1/RELB/RPS19/ZBTB16/CD81/VEGFA/EPAS1/INHA/KLF2/MEIS2/ETS1/TMOD3/EPHA2/ITPKB/FLI1/TGFBR2/INPP5D/STAT5B/JUN/GATA2/HSPA1B/HSPA1A/CEBPA/H4C14/H4C2	28	MEblack
	GO:0034329	BP	GO:0034329	cell junction assembly	30/718	420/18723	0.0008522651217546	0.0157330050615489	0.013062390433604	PRKCH/VCL/HDAC7/NTN1/TRIP6/SORBS1/NRP1/SRPX2/LSR/VEGFA/FN1/MACF1/RAMP2/LAMC1/THBS1/ACVRL1/EPHA2/RAB13/MARVELD2/RHOC/F11R/WNT4/CDH5/OXTR/CLDN5/GJA4/MYO1C/CTNND1/CLDN9/GJA5	30	MEblack
	GO:0044706	BP	GO:0044706	multi-multicellular organism process	19/718	220/18723	0.0008524946870795	0.0157330050615489	0.013062390433604	EDN1/PGR/B4GALT1/PCSK5/SYDE1/VEGFA/SLC2A1/PGF/TRIM28/RAMP2/ETS1/DEDD/WNT4/IGFBP7/TGFBR2/STAT5B/THBD/OXTR/SLC38A3	19	MEblack
	GO:0097529	BP	GO:0097529	myeloid leukocyte migration	19/718	220/18723	0.0008524946870795	0.0157330050615489	0.013062390433604	EDN1/TGFB2/RIN3/FLT1/RPS19/SERPINE1/MDK/CD81/VEGFA/THBS4/PGF/THBS1/EMILIN1/VEGFC/ADAM8/STAT5B/CMKLR1/C5AR1/ITGA1	19	MEblack
	GO:0050819	BP	GO:0050819	negative regulation of coagulation	8/718	53/18723	0.0008654330515313	0.0159098797031521	0.0132092413128471	EDN1/SERPINE1/THBS1/NOS3/C1QTNF1/CD34/THBD/PROS1	8	MEblack
	GO:1902903	BP	GO:1902903	regulation of supramolecular fiber organization	28/718	383/18723	0.0008806217053438	0.0161265974843467	0.0133891721182332	BAIAP2L1/EDN1/ASAP3/PXN/PLEKHG2/NRP1/SORBS3/ID1/COLGALT1/GMFG/INPP5K/AVIL/EMILIN1/TMOD3/IQGAP2/ARHGAP18/RHOC/F11R/WNT4/AKAP13/EFEMP2/CDH5/KANK3/FLNA/SVIL/MYO1C/HSPA1B/HSPA1A	28	MEblack
	GO:0003231	BP	GO:0003231	cardiac ventricle development	13/718	123/18723	0.0008851357351454	0.0161469184299795	0.0134060436646922	FOXC1/TGFB2/DSP/JAG1/FOXF1/ENG/FGFRL1/DLL4/SMAD6/CCN1/TGFBR2/HEYL/GJA5	13	MEblack
	GO:0045600	BP	GO:0045600	positive regulation of fat cell differentiation	9/718	66/18723	0.000892835379722	0.0162249739694309	0.0134708495887881	XBP1/BMP7/ZBTB16/RREB1/ADIRF/CMKLR1/METRNL/CEBPA/CCDC71L	9	MEblack
	GO:0045598	BP	GO:0045598	regulation of fat cell differentiation	14/718	139/18723	0.0009204919412208	0.0166637147985132	0.01383511591847	XBP1/BMP7/JAG1/ZBTB16/RREB1/TGFB1I1/ADIRF/CMKLR1/DDIT3/MEX3C/METRNL/GATA2/CEBPA/CCDC71L	14	MEblack
	GO:0002456	BP	GO:0002456	T cell mediated immunity	12/718	109/18723	0.0009632590996358	0.0173716270325968	0.014422862884682	JAG1/CTSH/CD81/BTN3A3/IL18R1/TRAF2/NECTIN2/KLRD1/MR1/AIRE/HLA-E/HLA-F	12	MEblack
	GO:0061180	BP	GO:0061180	mammary gland epithelium development	9/718	67/18723	0.0009969519747077	0.0178435593058074	0.0148146865437211	NTN1/GLI2/PGR/FOXF1/RREB1/SMO/EPHA2/WNT4/PYGO2	9	MEblack
	GO:0070527	BP	GO:0070527	platelet aggregation	9/718	67/18723	0.0009969519747077	0.0178435593058074	0.0148146865437211	VCL/MYH9/MYL9/FN1/F11R/C1QTNF1/PEAR1/FLNA/HBB	9	MEblack
	GO:0002717	BP	GO:0002717	positive regulation of natural killer cell mediated immunity	6/718	31/18723	0.0010090458058105	0.0179921212667656	0.0149380307065193	NECTIN2/KLRD1/STAT5B/CADM1/HLA-E/HLA-F	6	MEblack
	GO:0007548	BP	GO:0007548	sex differentiation	22/718	276/18723	0.0010139232992961	0.0180113790582824	0.0149540195650176	BAK1/FOXC1/FSTL3/PGR/TGFB2/VEGFA/TNFSF10/INHA/SOX9/SOX15/RAB13/WNT4/INHBB/GDF9/NKX3-1/AXL/STAT5B/DMRTA1/AKR1C3/FLNA/ADGRG1/TFAP2C	22	MEblack
	GO:0007044	BP	GO:0007044	cell-substrate junction assembly	11/718	95/18723	0.0010203913005384	0.0180586415613954	0.0149932594474251	VCL/TRIP6/SORBS1/NRP1/VEGFA/FN1/MACF1/LAMC1/THBS1/ACVRL1/WNT4	11	MEblack
	GO:0071260	BP	GO:0071260	cellular response to mechanical stimulus	10/718	81/18723	0.0010393969598855	0.0183266162852677	0.0152157465346575	BAK1/CD40/PIEZO1/ENG/COL1A1/SLC2A1/SOX9/F11R/DAG1/TLR5	10	MEblack
	GO:0050921	BP	GO:0050921	positive regulation of chemotaxis	14/718	141/18723	0.0010587645712626	0.0185989643018478	0.0154418645656675	FGFR1/EDN1/NRP1/PRKD2/SERPINE1/MDK/VEGFA/THBS4/PGF/THBS1/VEGFC/IL16/CMKLR1/C5AR1	14	MEblack
	GO:0034620	BP	GO:0034620	cellular response to unfolded protein	11/718	96/18723	0.0011134060628206	0.0194150182204355	0.0161193965983442	BAK1/XBP1/WFS1/SERP1/ATF4/PARP16/DDIT3/ERN1/HSPA1B/HSPA1A/HSPA6	11	MEblack
	GO:1904035	BP	GO:1904035	regulation of epithelial cell apoptotic process	11/718	96/18723	0.0011134060628206	0.0194150182204355	0.0161193965983442	CD40/SERPINE1/WFS1/MDK/RAMP2/THBS1/MAPK7/GATA2/CDH5/AKR1C3/ECSCR	11	MEblack
	GO:0001892	BP	GO:0001892	embryonic placenta development	10/718	82/18723	0.0011439383629317	0.0197588251367599	0.016404843666926	BMP7/PCDH12/EPAS1/SOX15/TRIM28/CCN1/ST14/PLCD3/GATA2/CEBPA	10	MEblack
	GO:0060443	BP	GO:0060443	mammary gland morphogenesis	7/718	43/18723	0.0011447256045468	0.0197588251367599	0.016404843666926	NTN1/GLI2/PGR/TBX2/EPHA2/WNT4/TGFBR2	7	MEblack
	GO:0001654	BP	GO:0001654	eye development	27/718	371/18723	0.0011543190127091	0.0197588251367599	0.016404843666926	VIM/BAK1/FOXC1/JMJD6/TGFB2/NRP1/BMP7/JAG1/FLT1/VEGFA/TGIF2/TBX2/SOX9/ATF4/DLL4/NES/MEIS2/CYP1B1/ACVRL1/EPHA2/COL8A1/ROM1/PYGO2/TGFBR2/LAMB2/SIX5/TMEM231	27	MEblack
	GO:0007159	BP	GO:0007159	leukocyte cell-cell adhesion	27/718	371/18723	0.0011543190127091	0.0197588251367599	0.016404843666926	STK10/GLI2/PAG1/XBP1/BMP7/CSK/VSIR/MAP3K8/ZMIZ1/ZBTB16/MDK/CD81/PCK1/FOXJ1/ETS1/LRRC32/ERBB2/ITPKB/MSN/ADAM8/F11R/TGFBR2/RAG1/STAT5B/HLA-E/PIK3R6/ADORA2A	27	MEblack
	GO:0001819	BP	GO:0001819	positive regulation of cytokine production	32/718	467/18723	0.0011595665619146	0.0197588251367599	0.016404843666926	FLT4/HYAL2/BCL3/XBP1/CD40/SLC7A5/GSDMD/PRKD2/NOD1/SERPINE1/MDK/CD81/IL18R1/TRAF2/ATF4/THBS1/CYP1B1/ADAM8/AIRE/IL16/STAT5B/CD34/DDIT3/CADM1/TLR5/SULF2/C5AR1/HSPA1B/HSPA1A/HLA-E/HLA-F/FCN1	32	MEblack
	GO:0002551	BP	GO:0002551	mast cell chemotaxis	4/718	13/18723	0.0011622838315741	0.0197588251367599	0.016404843666926	RIN3/VEGFA/PGF/VEGFC	4	MEblack
	GO:0072310	BP	GO:0072310	glomerular epithelial cell development	4/718	13/18723	0.0011622838315741	0.0197588251367599	0.016404843666926	JAG1/PODXL/FOXJ1/LAMB2	4	MEblack
	GO:0007435	BP	GO:0007435	salivary gland morphogenesis	6/718	32/18723	0.0012021304712186	0.0202188114361347	0.0167867491333666	TGFB2/NRP1/BMP7/LAMA5/NKX3-1/DAG1	6	MEblack
	GO:0035767	BP	GO:0035767	endothelial cell chemotaxis	6/718	32/18723	0.0012021304712186	0.0202188114361347	0.0167867491333666	FGFR1/NRP1/PRKD2/VEGFA/THBS1/RAB13	6	MEblack
	GO:0061036	BP	GO:0061036	positive regulation of cartilage development	6/718	32/18723	0.0012021304712186	0.0202188114361347	0.0167867491333666	ZBTB16/MDK/SOX9/ACVRL1/CCN1/SMAD1	6	MEblack
	GO:0019058	BP	GO:0019058	viral life cycle	24/718	317/18723	0.0012494717279342	0.0207370835288586	0.0172170466130608	HYAL2/ITGB5/PCSK5/NRP1/TRIM14/CD81/TRIM38/NECTIN2/TRIM28/INPP5K/EPHA2/MX1/F11R/IFI27/ANPEP/AXL/SLC3A2/DAG1/PARP10/HSPA1B/HSPA1A/CLDN9/APOBEC3C/FCN1	24	MEblack
	GO:0032816	BP	GO:0032816	positive regulation of natural killer cell activation	5/718	22/18723	0.0012504334575698	0.0207370835288586	0.0172170466130608	IL15RA/AXL/STAT5B/HLA-E/HLA-F	5	MEblack
	GO:0061042	BP	GO:0061042	vascular wound healing	5/718	22/18723	0.0012504334575698	0.0207370835288586	0.0172170466130608	XBP1/SERPINE1/VEGFA/CD34/GATA2	5	MEblack
	GO:1901522	BP	GO:1901522	positive regulation of transcription from RNA polymerase II promoter involved in cellular response to chemical stimulus	5/718	22/18723	0.0012504334575698	0.0207370835288586	0.0172170466130608	XBP1/VEGFA/ATF4/TP53/SMAD1	5	MEblack
	GO:0050866	BP	GO:0050866	negative regulation of cell activation	18/718	210/18723	0.0012571028929672	0.0207750488548556	0.01724856747695	NR1H3/PAG1/FOXF1/VSIR/MDK/PKN1/INHA/FOXJ1/LRRC32/EMILIN1/ERBB2/NOS3/AXL/INPP5D/C1QTNF1/THBD/HLA-F/ADORA2A	18	MEblack
	GO:0007565	BP	GO:0007565	female pregnancy	17/718	193/18723	0.001261548679096	0.0207761298088635	0.0172494649433422	PGR/PCSK5/SYDE1/VEGFA/SLC2A1/PGF/TRIM28/RAMP2/ETS1/DEDD/WNT4/IGFBP7/TGFBR2/STAT5B/THBD/OXTR/SLC38A3	17	MEblack
	GO:0002708	BP	GO:0002708	positive regulation of lymphocyte mediated immunity	12/718	113/18723	0.0013224341324684	0.0217034778211001	0.0180193993427956	CD40/CD81/IL18R1/TRAF2/NECTIN2/KLRD1/MR1/TNFSF13/STAT5B/CADM1/HLA-E/HLA-F	12	MEblack
	GO:0150063	BP	GO:0150063	visual system development	27/718	375/18723	0.0013498699303881	0.0220773554476935	0.0183298127389552	VIM/BAK1/FOXC1/JMJD6/TGFB2/NRP1/BMP7/JAG1/FLT1/VEGFA/TGIF2/TBX2/SOX9/ATF4/DLL4/NES/MEIS2/CYP1B1/ACVRL1/EPHA2/COL8A1/ROM1/PYGO2/TGFBR2/LAMB2/SIX5/TMEM231	27	MEblack
	GO:0071356	BP	GO:0071356	cellular response to tumor necrosis factor	19/718	229/18723	0.0013703653777056	0.0223355429087901	0.0185441739120885	HYAL2/EDN1/PCK2/CD40/COL1A1/HYAL1/PCK1/TRAF2/KLF2/INPP5K/IL18BP/THBS1/TP53/ADAMTS13/NKX3-1/SLC2A4/HSPA1B/HSPA1A/CEBPA	19	MEblack
	GO:0061005	BP	GO:0061005	cell differentiation involved in kidney development	8/718	57/18723	0.0014107172629709	0.0229144930762711	0.0190248496062519	JAG1/ACTA2/PODXL/SMO/FOXJ1/WNT4/LAMB2/CD34	8	MEblack
	GO:0071496	BP	GO:0071496	cellular response to external stimulus	24/718	320/18723	0.0014191114627244	0.0229447346534698	0.0190499577967821	BAK1/XBP1/CD40/PIEZO1/GSDMD/ENG/COL1A1/DAP/SLC2A1/PCK1/SOX9/ATF4/GLUL/TP53/F11R/WNT4/INHBB/AXL/DAG1/JUN/TLR5/SLC38A3/AKR1C3/WDR45	24	MEblack
	GO:0045648	BP	GO:0045648	positive regulation of erythrocyte differentiation	6/718	33/18723	0.001422254266945	0.0229447346534698	0.0190499577967821	ETS1/INPP5D/STAT5B/GATA2/HSPA1B/HSPA1A	6	MEblack
	GO:0010717	BP	GO:0010717	regulation of epithelial to mesenchymal transition	11/718	99/18723	0.0014352289219384	0.0230755619550984	0.0191585776876779	FOXC1/TGFB2/BMP7/JAG1/ENG/COL1A1/MDK/TGFB1I1/IL17RD/TGFBR2/DAG1	11	MEblack
	GO:0072659	BP	GO:0072659	protein localization to plasma membrane	22/718	284/18723	0.0014649711034023	0.0234741822413428	0.0194895337760607	EHD2/PRKCH/SORBS1/ARFRP1/CSK/SLC9A3R1/RAB34/CD81/MACF1/LAMA5/RAMP2/INPP5K/DENND4C/EPHA2/RAB13/TSPAN33/F11R/ZDHHC3/TMEM150A/VAMP5/PTPN9/FLNA	22	MEblack
	GO:0001936	BP	GO:0001936	regulation of endothelial cell proliferation	16/718	179/18723	0.0014868862128183	0.0237451222471298	0.0197144828004733	FLT4/TIE1/FGFR1/NRP1/FLT1/PRKD2/MDK/VEGFA/THBS4/PGF/DLL4/THBS1/ACVRL1/VEGFC/ATOH8/GATA2	16	MEblack
	GO:0071364	BP	GO:0071364	cellular response to epidermal growth factor stimulus	7/718	45/18723	0.0015087974764675	0.0240141826539792	0.0199378712803436	FOXC1/COL1A1/SOX9/ID1/INPP5K/ERBB2/STAT5B	7	MEblack
	GO:0003208	BP	GO:0003208	cardiac ventricle morphogenesis	9/718	71/18723	0.0015161979701319	0.0240512607770422	0.0199686555404451	FOXC1/TGFB2/DSP/JAG1/FOXF1/ENG/DLL4/TGFBR2/HEYL	9	MEblack
	GO:0006929	BP	GO:0006929	substrate-dependent cell migration	5/718	23/18723	0.0015478708876003	0.0243905369431509	0.0202503409355233	NTN1/NRP1/FN1/VEGFC/ADAM8	5	MEblack
	GO:2000810	BP	GO:2000810	regulation of bicellular tight junction assembly	5/718	23/18723	0.0015478708876003	0.0243905369431509	0.0202503409355233	PRKCH/EPHA2/F11R/CLDN5/MYO1C	5	MEblack
	GO:0009062	BP	GO:0009062	fatty acid catabolic process	11/718	100/18723	0.0015580691399614	0.0244609678789235	0.0203088165018926	ACADVL/PCK2/EHHADH/PCK1/LPIN3/LPIN1/TYSND1/ABHD3/ACOX1/NUDT19/DECR2	11	MEblack
	GO:0034616	BP	GO:0034616	response to laminar fluid shear stress	4/718	14/18723	0.0015781269599305	0.0244609678789235	0.0203088165018926	KLF2/ETS1/SMAD6/MAPK7	4	MEblack
	GO:0035810	BP	GO:0035810	positive regulation of urine volume	4/718	14/18723	0.0015781269599305	0.0244609678789235	0.0203088165018926	HYAL2/EDN1/INPP5K/ADORA2A	4	MEblack
	GO:0050930	BP	GO:0050930	induction of positive chemotaxis	4/718	14/18723	0.0015781269599305	0.0244609678789235	0.0203088165018926	VEGFA/PGF/VEGFC/IL16	4	MEblack
	GO:0060841	BP	GO:0060841	venous blood vessel development	4/718	14/18723	0.0015781269599305	0.0244609678789235	0.0203088165018926	FOXF1/ENG/VEGFA/ACVRL1	4	MEblack
	GO:0034103	BP	GO:0034103	regulation of tissue remodeling	10/718	86/18723	0.001651455489966	0.0253832281152315	0.0210745267550142	FLT4/CSK/MDK/THBS4/TP53/ADAM8/TNFRSF11B/LTBP3/INPP5D/PLEKHM1	10	MEblack
	GO:0035967	BP	GO:0035967	cellular response to topologically incorrect protein	12/718	116/18723	0.0016590681924842	0.0253832281152315	0.0210745267550142	BAK1/XBP1/WFS1/SERP1/SDF2L1/ATF4/PARP16/DDIT3/ERN1/HSPA1B/HSPA1A/HSPA6	12	MEblack
	GO:0031099	BP	GO:0031099	regeneration	17/718	198/18723	0.0016645437927123	0.0253832281152315	0.0210745267550142	BAK1/MDK/CD81/PGF/SOX15/LPIN1/FZD7/TGFBR2/AXL/LAMB2/DAG1/RGMA/KREMEN1/SULF2/FLNA/C5AR1/SPAAR	17	MEblack
	GO:0007431	BP	GO:0007431	salivary gland development	6/718	34/18723	0.0016718027741409	0.0253832281152315	0.0210745267550142	TGFB2/NRP1/BMP7/LAMA5/NKX3-1/DAG1	6	MEblack
	GO:0044319	BP	GO:0044319	wound healing, spreading of cells	6/718	34/18723	0.0016718027741409	0.0253832281152315	0.0210745267550142	RREB1/ACVRL1/CCN1/RHOC/CD151/FLNA	6	MEblack
	GO:0090505	BP	GO:0090505	epiboly involved in wound healing	6/718	34/18723	0.0016718027741409	0.0253832281152315	0.0210745267550142	RREB1/ACVRL1/CCN1/RHOC/CD151/FLNA	6	MEblack
	GO:0033627	BP	GO:0033627	cell adhesion mediated by integrin	9/718	72/18723	0.0016750896900838	0.0253832281152315	0.0210745267550142	ITGB5/TGFB2/PIEZO1/SERPINE1/LPXN/PODXL/CYP1B1/EPHA2/MUC1	9	MEblack
	GO:0150115	BP	GO:0150115	cell-substrate junction organization	11/718	101/18723	0.0016893766239031	0.0254741709222602	0.0211500323846057	VCL/TRIP6/SORBS1/NRP1/VEGFA/FN1/MACF1/LAMC1/THBS1/ACVRL1/WNT4	11	MEblack
	GO:0048880	BP	GO:0048880	sensory system development	27/718	381/18723	0.0016966934116248	0.0254741709222602	0.0211500323846057	VIM/BAK1/FOXC1/JMJD6/TGFB2/NRP1/BMP7/JAG1/FLT1/VEGFA/TGIF2/TBX2/SOX9/ATF4/DLL4/NES/MEIS2/CYP1B1/ACVRL1/EPHA2/COL8A1/ROM1/PYGO2/TGFBR2/LAMB2/SIX5/TMEM231	27	MEblack
	GO:0045667	BP	GO:0045667	regulation of osteoblast differentiation	13/718	132/18723	0.0016972038818119	0.0254741709222602	0.0211500323846057	HDAC7/BMP7/JAG1/SOX9/ATF4/GDPD2/SMAD6/CCN1/VEGFC/CRIM1/WNT4/SMAD1/CEBPA	13	MEblack
	GO:0050867	BP	GO:0050867	positive regulation of cell activation	29/718	420/18723	0.0017265834672653	0.0258333923824596	0.0214482774399461	GLI2/XBP1/CD40/NFATC2/CSK/VSIR/MAP3K8/ZMIZ1/ZBTB16/MDK/CD81/PCK1/SOX15/NECTIN2/IL15RA/THBS1/ITPKB/ADAM8/TNFSF13/TGFBR2/RAG1/AXL/INPP5D/STAT5B/GATA2/HLA-E/HLA-F/CEBPA/PIK3R6	29	MEblack
	GO:0030336	BP	GO:0030336	negative regulation of cell migration	25/718	344/18723	0.0017619109147599	0.0262790675116559	0.0218183010000566	VCL/TIE1/SP100/HYAL2/RIN3/JAG1/SERPINE1/ENG/SLC9A3R1/MIIP/RRAS/DLL4/ATP1B2/THBS1/CYP1B1/EMILIN1/SINHCAF/ACVRL1/WNT4/MMRN2/DAG1/PODN/CLDN5/ADGRG1/S1PR2	25	MEblack
	GO:0003181	BP	GO:0003181	atrioventricular valve morphogenesis	5/718	24/18723	0.0018941983917969	0.0280316755327244	0.0232734108254651	TGFB2/SMAD6/CCN1/TGFBR2/HEYL	5	MEblack
	GO:0060561	BP	GO:0060561	apoptotic process involved in morphogenesis	5/718	24/18723	0.0018941983917969	0.0280316755327244	0.0232734108254651	BAK1/FOXC1/TGFB2/BMP7/CCN1	5	MEblack
	GO:0042692	BP	GO:0042692	muscle cell differentiation	27/718	384/18723	0.001897146920937	0.0280316755327244	0.0232734108254651	PTBP1/EHD2/EDN1/XBP1/MYH9/NFATC2/FOXF1/PIEZO1/ENG/CD81/VEGFA/TBX2/SOX9/WFIKKN1/SMO/RAMP2/TMEM204/MYH11/NIBAN2/MYOF/TMOD3/FZD7/WNT4/SMAD1/AKAP13/EFEMP2/ADAMTS15	27	MEblack
	GO:0071375	BP	GO:0071375	cellular response to peptide hormone stimulus	22/718	290/18723	0.0019071164128227	0.0280914693975719	0.0233230549211173	BAIAP2L1/EDN1/PXN/SORBS1/XBP1/PCK2/CSK/SLC39A14/PCK1/INPP5K/LPIN3/LPIN1/ECHDC3/DENND4C/CYP11A1/RAB13/ADCY8/INHBB/VWA2/STAT5B/SLC2A4/MYO1C	22	MEblack
	GO:0090504	BP	GO:0090504	epiboly	6/718	35/18723	0.0019532306091965	0.0286521906309749	0.0237885959697898	RREB1/ACVRL1/CCN1/RHOC/CD151/FLNA	6	MEblack
	GO:0035850	BP	GO:0035850	epithelial cell differentiation involved in kidney development	7/718	47/18723	0.0019572653941462	0.0286521906309749	0.0237885959697898	JAG1/ACTA2/PODXL/SMO/FOXJ1/LAMB2/CD34	7	MEblack
	GO:1903034	BP	GO:1903034	regulation of response to wounding	15/718	167/18723	0.001965697578162	0.0286870880406855	0.0238175696839008	EDN1/XBP1/SERPINE1/MDK/RREB1/THBS1/WNT4/NOS3/C1QTNF1/CD34/THBD/RGMA/KREMEN1/PROS1/FLNA	15	MEblack
	GO:0097191	BP	GO:0097191	extrinsic apoptotic signaling pathway	18/718	219/18723	0.0020087147263135	0.0292249507573782	0.0242641323575689	BAK1/SP100/HYAL2/FGFR1/TGFB2/NRP1/SERPINE1/TNFSF10/TRAF2/RAF1/THBS1/DEDD/ZDHHC3/NOS3/IFI27/MAPK7/HSPA1B/HSPA1A	18	MEblack
	GO:0060326	BP	GO:0060326	cell chemotaxis	23/718	310/18723	0.0020293353455191	0.0294346713877587	0.0244382537504811	FGFR1/EDN1/TGFB2/NRP1/RIN3/FLT1/PRKD2/RPS19/SERPINE1/MDK/VEGFA/THBS4/PGF/THBS1/EPHA2/RAB13/ACKR3/VEGFC/ADAM8/IL16/CMKLR1/C5AR1/ITGA1	23	MEblack
	GO:0030902	BP	GO:0030902	hindbrain development	14/718	151/18723	0.002039211208986	0.029487740134819	0.024482314290169	FOXC1/GLI2/BMP7/MDK/OTX1/COQ8B/SMO/ATP1B2/TP53/SMAD1/GATA2/NANOS1/FLNA/C5AR1	14	MEblack
	GO:0002706	BP	GO:0002706	regulation of lymphocyte mediated immunity	15/718	168/18723	0.0020841149228213	0.0300454622460225	0.0249453653056294	CD40/CD81/IL18R1/TRAF2/FOXJ1/NECTIN2/KLRD1/MR1/TNFSF13/SERPINB9/STAT5B/CADM1/HLA-E/HLA-F/PIK3R6	15	MEblack
	GO:0034976	BP	GO:0034976	response to endoplasmic reticulum stress	20/718	256/18723	0.0021338983853465	0.0306699395202983	0.0254638400624602	NR1H3/BAK1/ATP2A3/XBP1/WFS1/THBS4/SERP1/TRAF2/SDF2L1/ATF4/UBAC2/THBS1/PARP16/TP53/DDIT3/JUN/ERN1/HSPA1A/GET4/FBXO17	20	MEblack
	GO:0030509	BP	GO:0030509	BMP signaling pathway	14/718	152/18723	0.0021690720305855	0.0310812949881187	0.0258053695863271	FSTL3/TGFB2/BMP7/ENG/SMAD6/ACVRL1/CCN1/CRIM1/GDF9/SMAD1/CDH5/RGMA/FAM83G/FOXD1	14	MEblack
	GO:0033674	BP	GO:0033674	positive regulation of kinase activity	31/718	467/18723	0.0022494329559202	0.0321357244274992	0.0266808138493902	FLT4/TAB2/TIE1/FGFR1/EDN1/CASS4/TGFB2/CD40/FLT1/CSK/FAM20A/CD81/NEDD9/VEGFA/TRAF2/THBS1/PARP16/ERBB2/EPHA2/CCN1/VEGFC/ADAM8/ADCY8/FGFR4/TGFBR2/AXL/AKAP13/DAG1/ERN1/EPHB4/PIK3R6	31	MEblack
	GO:0003230	BP	GO:0003230	cardiac atrium development	6/718	36/18723	0.002269053841045	0.0323186857900202	0.0268327182530412	TGFB2/ENG/SMO/DLL4/CCN1/GJA5	6	MEblack
	GO:1903055	BP	GO:1903055	positive regulation of extracellular matrix organization	5/718	25/18723	0.0022939446770837	0.0325753880341561	0.0270458463188473	SOX9/COLGALT1/EMILIN1/EFEMP2/DAG1	5	MEblack
	GO:0002696	BP	GO:0002696	positive regulation of leukocyte activation	28/718	409/18723	0.0023243068260334	0.0327595710438605	0.0271987649999628	GLI2/XBP1/CD40/NFATC2/CSK/VSIR/MAP3K8/ZMIZ1/ZBTB16/MDK/CD81/PCK1/NECTIN2/IL15RA/THBS1/ITPKB/ADAM8/TNFSF13/TGFBR2/RAG1/AXL/INPP5D/STAT5B/GATA2/HLA-E/HLA-F/CEBPA/PIK3R6	28	MEblack
	GO:0034109	BP	GO:0034109	homotypic cell-cell adhesion	10/718	90/18723	0.002327635555931	0.0327595710438605	0.0271987649999628	VCL/DSP/MYH9/MYL9/FN1/F11R/C1QTNF1/PEAR1/FLNA/HBB	10	MEblack
	GO:0045638	BP	GO:0045638	negative regulation of myeloid cell differentiation	10/718	90/18723	0.002327635555931	0.0327595710438605	0.0271987649999628	FSTL3/ZBTB16/INHA/MEIS2/ITPKB/INPP5D/STAT5B/GATA2/H4C14/H4C2	10	MEblack
	GO:1904019	BP	GO:1904019	epithelial cell apoptotic process	12/718	121/18723	0.0023749040857395	0.0333259469782917	0.0276690008868003	CD40/SERPINE1/WFS1/MDK/RAMP2/THBS1/TGFBR2/MAPK7/GATA2/CDH5/AKR1C3/ECSCR	12	MEblack
	GO:0006809	BP	GO:0006809	nitric oxide biosynthetic process	9/718	76/18723	0.0024489860658446	0.0342641324787645	0.0284479331542457	EDN1/CYB5R3/KLF2/GCH1/CYP1B1/NOS3/CD34/DDAH2/HBB	9	MEblack
	GO:0030308	BP	GO:0030308	negative regulation of cell growth	16/718	188/18723	0.0024577102511336	0.0342850580033146	0.028465306654771	SEMA3F/NTN1/HYAL2/TGFB2/NRP1/HYAL1/CDKN2C/BTG1/ACVRL1/TP53/GDF9/SOX17/RGMA/SEMA4B/HSPA1B/HSPA1A	16	MEblack
	GO:0002062	BP	GO:0002062	chondrocyte differentiation	11/718	106/18723	0.0024883665487423	0.0345044205515262	0.0286474332885603	GLI2/SLC39A14/ZBTB16/MDK/SOX9/ACVRL1/TGFBR2/LTBP3/CHST11/MEX3C/SULF2	11	MEblack
	GO:0030857	BP	GO:0030857	negative regulation of epithelial cell differentiation	7/718	49/18723	0.002502534402219	0.0345044205515262	0.0286474332885603	JAG1/VEGFA/SOX9/ID1/SMO/ACVRL1/NOTCH4	7	MEblack
	GO:0060986	BP	GO:0060986	endocrine hormone secretion	7/718	49/18723	0.002502534402219	0.0345044205515262	0.0286474332885603	INHA/NIBAN2/INHBB/GDF9/NKX3-1/C1QTNF1/FOXD1	7	MEblack
	GO:0070849	BP	GO:0070849	response to epidermal growth factor	7/718	49/18723	0.002502534402219	0.0345044205515262	0.0286474332885603	FOXC1/COL1A1/SOX9/ID1/INPP5K/ERBB2/STAT5B	7	MEblack
	GO:0072329	BP	GO:0072329	monocarboxylic acid catabolic process	12/718	122/18723	0.0025445662824952	0.0349822547184779	0.0290441570185039	ACADVL/PCK2/FAH/EHHADH/PCK1/LPIN3/LPIN1/TYSND1/ABHD3/ACOX1/NUDT19/DECR2	12	MEblack
	GO:0034614	BP	GO:0034614	cellular response to reactive oxygen species	14/718	155/18723	0.0026002885153639	0.0356449954577196	0.0295944001702962	PXN/BMP7/SOD3/KLF2/GCH1/ETS1/IL18BP/CYP1B1/NOS3/MAPK7/AXL/JUN/ERN1/AKR1C3	14	MEblack
	GO:0001990	BP	GO:0001990	regulation of systemic arterial blood pressure by hormone	6/718	37/18723	0.0026218421574513	0.0357339004390565	0.0296682138869493	EDN1/PCSK5/ECE1/ENPEP/NOS3/OXTR	6	MEblack
	GO:0043403	BP	GO:0043403	skeletal muscle tissue regeneration	6/718	37/18723	0.0026218421574513	0.0357339004390565	0.0296682138869493	CD81/SOX15/FZD7/TGFBR2/DAG1/SPAAR	6	MEblack
	GO:0003198	BP	GO:0003198	epithelial to mesenchymal transition involved in endocardial cushion formation	4/718	16/18723	0.0026992190313953	0.0360630869462202	0.029941522302298	TGFB2/ENG/TGFBR2/HEYL	4	MEblack
	GO:0009299	BP	GO:0009299	mRNA transcription	4/718	16/18723	0.0026992190313953	0.0360630869462202	0.029941522302298	ATF4/TP53/FLNA/C5AR1	4	MEblack
	GO:0032274	BP	GO:0032274	gonadotropin secretion	4/718	16/18723	0.0026992190313953	0.0360630869462202	0.029941522302298	INHA/NIBAN2/INHBB/FOXD1	4	MEblack
	GO:0042574	BP	GO:0042574	retinal metabolic process	4/718	16/18723	0.0026992190313953	0.0360630869462202	0.029941522302298	CYP1B1/DHRS13/AKR1C3/BCO1	4	MEblack
	GO:0051014	BP	GO:0051014	actin filament severing	4/718	16/18723	0.0026992190313953	0.0360630869462202	0.029941522302298	MYH9/GMFG/AVIL/SVIL	4	MEblack
	GO:0070242	BP	GO:0070242	thymocyte apoptotic process	4/718	16/18723	0.0026992190313953	0.0360630869462202	0.029941522302298	BAK1/TP53/ADAM8/RAG1	4	MEblack
	GO:1901201	BP	GO:1901201	regulation of extracellular matrix assembly	4/718	16/18723	0.0026992190313953	0.0360630869462202	0.029941522302298	TIE1/SOX9/EMILIN1/DAG1	4	MEblack
	GO:0007265	BP	GO:0007265	Ras protein signal transduction	24/718	337/18723	0.0028023084231904	0.0371978600777154	0.0308836722373655	RFXANK/NTN1/TGFB2/NRP1/KCTD10/DOK1/RREB1/PSD4/RRAS/TRIM28/RAF1/DENND4C/PLCE1/TP53/RIT1/ITPKB/F11R/COL1A2/AKAP13/EPS8L2/JUN/ADGRG1/NUP62/RGL2	24	MEblack
	GO:0042572	BP	GO:0042572	retinol metabolic process	7/718	50/18723	0.0028155243027408	0.0371978600777154	0.0308836722373655	CYP1B1/DHRS3/DHRS13/PNPLA2/AKR1C3/ADH1B/BCO1	7	MEblack
	GO:0070231	BP	GO:0070231	T cell apoptotic process	7/718	50/18723	0.0028155243027408	0.0371978600777154	0.0308836722373655	BAK1/KDELR1/TP53/ADAM8/TSC22D3/RAG1/GIMAP8	7	MEblack
	GO:1904036	BP	GO:1904036	negative regulation of epithelial cell apoptotic process	7/718	50/18723	0.0028155243027408	0.0371978600777154	0.0308836722373655	SERPINE1/WFS1/MDK/RAMP2/MAPK7/GATA2/CDH5	7	MEblack
	GO:0044282	BP	GO:0044282	small molecule catabolic process	26/718	376/18723	0.0028596412337922	0.0376757732552132	0.0312804615661312	ACADVL/PCK2/FAH/EHHADH/PCK1/MGAT1/INPP5K/LPIN3/LPIN1/SDS/GLUL/IMPA2/TP53/GALM/ALDH1L1/TYSND1/ABHD3/ACOX1/NOS3/KYAT1/SULT1B1/AKR1C3/DDAH2/NUDT19/DECR2/APOBEC3C	26	MEblack
	GO:0051017	BP	GO:0051017	actin filament bundle assembly	14/718	157/18723	0.0029251757819265	0.0383898375049819	0.0318733162679932	BAIAP2L1/ITGB5/ASAP3/PXN/SORBS1/NRP1/NEDD9/SORBS3/ID1/INPP5K/RHOC/F11R/WNT4/FLNA	14	MEblack
	GO:0061045	BP	GO:0061045	negative regulation of wound healing	9/718	78/18723	0.0029300276569267	0.0383898375049819	0.0318733162679932	EDN1/SERPINE1/THBS1/WNT4/NOS3/C1QTNF1/CD34/THBD/PROS1	9	MEblack
	GO:0097306	BP	GO:0097306	cellular response to alcohol	10/718	93/18723	0.0029679215896933	0.0387792068868194	0.0321965917559598	GRAMD1A/MAP4K1/AKAP8/ITPR2/KLF2/SMO/ADCY3/ADCY8/DAG1/AKR1C3	10	MEblack
	GO:0030858	BP	GO:0030858	positive regulation of epithelial cell differentiation	8/718	64/18723	0.0029895098669382	0.0389539706013414	0.0323416900295434	PRKCH/FOXC1/SERPINE1/SOX9/FOXJ1/BTG1/ACVRL1/ATOH8	8	MEblack
	GO:0002697	BP	GO:0002697	regulation of immune effector process	24/718	339/18723	0.003022616498613	0.0391630583568003	0.0325152859755184	TGFB2/XBP1/CD40/FOXF1/SLC7A5/RPS19/CD81/IL18R1/PKN1/PCK1/TRAF2/FOXJ1/NECTIN2/KLRD1/MR1/TNFSF13/SERPINB9/STAT5B/A2M/GATA2/CADM1/HLA-E/HLA-F/PIK3R6	24	MEblack
	GO:0048545	BP	GO:0048545	response to steroid hormone	24/718	339/18723	0.003022616498613	0.0391630583568003	0.0325152859755184	NR1H3/EDN1/PGR/DNMT3B/TGFB2/PCK2/BMP7/ENG/ZMIZ1/COL1A1/MDK/PKN1/PCK1/RAMP2/THBS1/IGFBP7/TGFBR2/HEYL/NKX3-1/UCP3/ZNF366/PER1/OXTR/AKR1C3	24	MEblack
	GO:0008584	BP	GO:0008584	male gonad development	13/718	141/18723	0.0030468413522368	0.0391630583568003	0.0325152859755184	FSTL3/TGFB2/TNFSF10/INHA/SOX9/SOX15/RAB13/WNT4/NKX3-1/AKR1C3/FLNA/ADGRG1/TFAP2C	13	MEblack
	GO:0035296	BP	GO:0035296	regulation of tube diameter	13/718	141/18723	0.0030468413522368	0.0391630583568003	0.0325152859755184	FOXC1/EDN1/ACTA2/SOD3/ECE1/KLF2/GCH1/NOS3/P2RY2/OXTR/ITGA1/GJA5/ADORA2A	13	MEblack
	GO:0097746	BP	GO:0097746	blood vessel diameter maintenance	13/718	141/18723	0.0030468413522368	0.0391630583568003	0.0325152859755184	FOXC1/EDN1/ACTA2/SOD3/ECE1/KLF2/GCH1/NOS3/P2RY2/OXTR/ITGA1/GJA5/ADORA2A	13	MEblack
	GO:0002685	BP	GO:0002685	regulation of leukocyte migration	17/718	210/18723	0.0030911462160812	0.0396251527104681	0.0328989416624746	STK10/EDN1/RIN3/SERPINE1/MDK/CD81/VEGFA/THBS4/PGF/THBS1/EMILIN1/MSN/VEGFC/ADAM8/AIRE/CMKLR1/C5AR1	17	MEblack
	GO:0071900	BP	GO:0071900	regulation of protein serine/threonine kinase activity	25/718	359/18723	0.0031113952561202	0.0396702895155337	0.0329364166755688	HYAL2/FGFR1/EDN1/CD40/BMP7/FLT1/CSK/CCNJ/FAM20A/VEGFA/CDKN2C/TRAF2/INPP5K/THBS1/PARP16/ERBB2/ADAM8/HHEX/AKAP13/ERN1/HGS/SERTAD1/NUP62/CEBPA/PIK3R6	25	MEblack
	GO:2000146	BP	GO:2000146	negative regulation of cell motility	25/718	359/18723	0.0031113952561202	0.0396702895155337	0.0329364166755688	VCL/TIE1/SP100/HYAL2/RIN3/JAG1/SERPINE1/ENG/SLC9A3R1/MIIP/RRAS/DLL4/ATP1B2/THBS1/CYP1B1/EMILIN1/SINHCAF/ACVRL1/WNT4/MMRN2/DAG1/PODN/CLDN5/ADGRG1/S1PR2	25	MEblack
	GO:0046850	BP	GO:0046850	regulation of bone remodeling	7/718	51/18723	0.0031576520098077	0.0401521272989756	0.0333364644241303	CSK/MDK/ADAM8/TNFRSF11B/LTBP3/INPP5D/PLEKHM1	7	MEblack
	GO:0002690	BP	GO:0002690	positive regulation of leukocyte chemotaxis	10/718	94/18723	0.0032100688845764	0.0407095099453103	0.0337992335975245	EDN1/SERPINE1/MDK/VEGFA/THBS4/PGF/THBS1/VEGFC/CMKLR1/C5AR1	10	MEblack
	GO:0035150	BP	GO:0035150	regulation of tube size	13/718	142/18723	0.0032395889524297	0.0408653468121656	0.0339286177800662	FOXC1/EDN1/ACTA2/SOD3/ECE1/KLF2/GCH1/NOS3/P2RY2/OXTR/ITGA1/GJA5/ADORA2A	13	MEblack
	GO:0046546	BP	GO:0046546	development of primary male sexual characteristics	13/718	142/18723	0.0032395889524297	0.0408653468121656	0.0339286177800662	FSTL3/TGFB2/TNFSF10/INHA/SOX9/SOX15/RAB13/WNT4/NKX3-1/AKR1C3/FLNA/ADGRG1/TFAP2C	13	MEblack
	GO:0007162	BP	GO:0007162	negative regulation of cell adhesion	22/718	303/18723	0.003265352767517	0.0410810826958439	0.0341077333611088	PAG1/JAG1/SERPINE1/AKNA/VSIR/COL1A1/LPXN/MDK/VEGFA/PODXL/FOXJ1/LRRC32/THBS1/CYP1B1/ACVRL1/ERBB2/FZD7/MAPK7/C1QTNF1/MUC1/NOTCH4/ADORA2A	22	MEblack
	GO:0009408	BP	GO:0009408	response to heat	11/718	110/18723	0.0033269374593793	0.0417451438355461	0.0346590727806691	SLC52A3/DNAJB1/THBS1/TGFB1I1/IGFBP7/NOS3/CD34/HSPA1B/HSPA1A/HSPA6/MICB	11	MEblack
	GO:0048562	BP	GO:0048562	embryonic organ morphogenesis	21/718	285/18723	0.0033710329509334	0.0421868318899138	0.0350257860559423	NTN1/GLI2/EDN1/TBX15/BMP7/FOXF1/ENG/SLC9A3R1/HYAL1/OTX1/TBX2/SOX9/SMO/EPHA2/LRIG1/TGFBR2/SOX17/CHST11/GATA2/SOX18/ZIC3	21	MEblack
	GO:0019885	BP	GO:0019885	antigen processing and presentation of endogenous peptide antigen via MHC class I	4/718	17/18723	0.0034237427172503	0.0422885721560378	0.0351102563191712	ERAP2/HLA-C/HLA-E/HLA-F	4	MEblack
	GO:0061298	BP	GO:0061298	retina vasculature development in camera-type eye	4/718	17/18723	0.0034237427172503	0.0422885721560378	0.0351102563191712	NRP1/CYP1B1/ACVRL1/ROM1	4	MEblack
	GO:0070293	BP	GO:0070293	renal absorption	4/718	17/18723	0.0034237427172503	0.0422885721560378	0.0351102563191712	HYAL2/SLC9A3R1/AKR1C3/HBB	4	MEblack
	GO:0090036	BP	GO:0090036	regulation of protein kinase C signaling	4/718	17/18723	0.0034237427172503	0.0422885721560378	0.0351102563191712	FLT4/CD40/VEGFA/MC1R	4	MEblack
	GO:0090083	BP	GO:0090083	regulation of inclusion body assembly	4/718	17/18723	0.0034237427172503	0.0422885721560378	0.0351102563191712	SNCAIP/DNAJB1/HSPA1B/HSPA1A	4	MEblack
	GO:2000249	BP	GO:2000249	regulation of actin cytoskeleton reorganization	6/718	39/18723	0.0034488125769765	0.0424875793574015	0.0352754828447549	BAIAP2L1/NRP1/MDK/GMFG/IQGAP2/F11R	6	MEblack
	GO:0008593	BP	GO:0008593	regulation of Notch signaling pathway	10/718	95/18723	0.0034676780121103	0.0426093181643503	0.0353765569765604	TGFB2/BMP7/JAG1/ZMIZ1/DLL4/NIBAN2/NOS3/RFNG/GATA2/SLC35C1	10	MEblack
	GO:0045926	BP	GO:0045926	negative regulation of growth	19/718	249/18723	0.0035288453972731	0.0431592468553716	0.0358331374737164	SEMA3F/NTN1/HYAL2/TGFB2/NRP1/HYAL1/CDKN2C/MT2A/BTG1/ACVRL1/TP53/TGFBR2/GDF9/SOX17/MT1E/RGMA/SEMA4B/HSPA1B/HSPA1A	19	MEblack
	GO:0043392	BP	GO:0043392	negative regulation of DNA binding	7/718	52/18723	0.0035306320429863	0.0431592468553716	0.0358331374737164	SP100/ID1/WFIKKN1/SMO/DDIT3/JUN/SUMO4	7	MEblack
	GO:0001938	BP	GO:0001938	positive regulation of endothelial cell proliferation	11/718	111/18723	0.0035684830289981	0.043398243606508	0.0360315654830824	FLT4/FGFR1/NRP1/PRKD2/MDK/VEGFA/THBS4/PGF/ACVRL1/VEGFC/GATA2	11	MEblack
	GO:0090288	BP	GO:0090288	negative regulation of cellular response to growth factor stimulus	11/718	111/18723	0.0035684830289981	0.043398243606508	0.0360315654830824	FSTL3/NIBAN2/THBS1/SMAD6/EMILIN1/CRIM1/HHEX/WNT4/MMRN2/HGS/SULF2	11	MEblack
	GO:0016049	BP	GO:0016049	cell growth	31/718	482/18723	0.0036092487942556	0.0437817571129277	0.0363499791070414	SEMA3F/VCL/IL17RB/NTN1/HYAL2/EDN1/TGFB2/NRP1/VEGFA/HYAL1/FN1/CDKN2C/SOX9/MACF1/BTG1/PLCE1/ACVRL1/TP53/ERBB2/IGFBP7/TGFBR2/GDF9/SOX17/AKAP13/LAMB2/MEX3C/RGMA/SEMA4B/NANOS1/HSPA1B/HSPA1A	31	MEblack
	GO:0030193	BP	GO:0030193	regulation of blood coagulation	8/718	66/18723	0.0036287555383833	0.0439060906085512	0.0364532074895059	EDN1/SERPINE1/THBS1/NOS3/C1QTNF1/CD34/THBD/PROS1	8	MEblack
	GO:0061572	BP	GO:0061572	actin filament bundle organization	14/718	161/18723	0.0036750359850632	0.0443529152090457	0.036824185402763	BAIAP2L1/ITGB5/ASAP3/PXN/SORBS1/NRP1/NEDD9/SORBS3/ID1/INPP5K/RHOC/F11R/WNT4/FLNA	14	MEblack
	GO:0031032	BP	GO:0031032	actomyosin structure organization	16/718	196/18723	0.0037167035256548	0.0447419411730483	0.0371471757666975	EDN1/ITGB5/ASAP3/PXN/SORBS1/NRP1/MYH9/SORBS3/INPP5K/MYH11/TMOD3/RHOC/F11R/WNT4/AKAP13/FRMD3	16	MEblack
	GO:1901655	BP	GO:1901655	cellular response to ketone	10/718	96/18723	0.0037414305643532	0.0449255827005764	0.0372996448800684	DNMT3B/PCK2/MAP4K1/AKAP8/PCK1/KLF2/ADCY3/MSN/ADCY8/AKR1C3	10	MEblack
	GO:0001952	BP	GO:0001952	regulation of cell-matrix adhesion	12/718	128/18723	0.0037814886668974	0.0452573338392636	0.0375750825910062	VCL/NRP1/JAG1/SERPINE1/VEGFA/RRAS/MACF1/THBS1/ACVRL1/WNT4/EFEMP2/DAG1	12	MEblack
	GO:0046209	BP	GO:0046209	nitric oxide metabolic process	9/718	81/18723	0.003788142849291	0.0452573338392636	0.0375750825910062	EDN1/CYB5R3/KLF2/GCH1/CYP1B1/NOS3/CD34/DDAH2/HBB	9	MEblack
	GO:0034599	BP	GO:0034599	cellular response to oxidative stress	21/718	288/18723	0.0038063920504215	0.0453610992340435	0.0376612342254085	SLC4A11/PXN/BMP7/SOD3/EPAS1/KLF2/ATF4/GCH1/ETS1/IL18BP/CYP1B1/TP53/NOS3/MAPK7/AXL/JUN/SUMO4/ERN1/AKR1C3/HSPA1B/HSPA1A	21	MEblack
	GO:0000303	BP	GO:0000303	response to superoxide	5/718	28/18723	0.0038595607351041	0.0455370561358179	0.0378073231474849	BMP7/SOD3/GCH1/NOS3/UCP3	5	MEblack
	GO:0002474	BP	GO:0002474	antigen processing and presentation of peptide antigen via MHC class I	5/718	28/18723	0.0038595607351041	0.0455370561358179	0.0378073231474849	MR1/ERAP2/HLA-C/HLA-E/HLA-F	5	MEblack
	GO:0010575	BP	GO:0010575	positive regulation of vascular endothelial growth factor production	5/718	28/18723	0.0038595607351041	0.0455370561358179	0.0378073231474849	FLT4/ATF4/CYP1B1/SULF2/C5AR1	5	MEblack
	GO:1902624	BP	GO:1902624	positive regulation of neutrophil migration	5/718	28/18723	0.0038595607351041	0.0455370561358179	0.0378073231474849	EDN1/MDK/THBS4/ADAM8/C5AR1	5	MEblack
	GO:0061351	BP	GO:0061351	neural precursor cell proliferation	13/718	145/18723	0.0038781047934138	0.0456423102609479	0.03789471080622	GLI2/AKNA/MDK/VEGFA/SMO/DLL4/NES/TP53/VEGFC/GATA2/FLNA/C5AR1/ADGRG1	13	MEblack
	GO:0042594	BP	GO:0042594	response to starvation	16/718	197/18723	0.0039059133638712	0.0458558096159437	0.0380719695003707	XBP1/PCK2/DAP/SLC2A1/PCK1/ATF4/GLUL/TP53/WNT4/INHBB/DDIT3/JUN/EIF4EBP1/SLC38A3/AKR1C3/WDR45	16	MEblack
	GO:0072210	BP	GO:0072210	metanephric nephron development	6/718	40/18723	0.0039283292391153	0.0460051002003061	0.0381959186056671	SOX9/SMO/WNT4/LAMB2/CD34/FOXD1	6	MEblack
	GO:0009880	BP	GO:0009880	embryonic pattern specification	8/718	67/18723	0.0039856102588816	0.0465609592558519	0.0386574228117097	SEMA3F/NRP1/BMP7/ZBTB16/MEIS2/SMAD6/SIM2/SMAD1	8	MEblack
	GO:0044344	BP	GO:0044344	cellular response to fibroblast growth factor stimulus	11/718	113/18723	0.0040936217637135	0.0474521553251604	0.0393973419158261	HYAL2/FGFR1/PRKD2/COL1A1/HYAL1/FGFRL1/DLL4/THBS1/FGFR4/WNT4/SULF2	11	MEblack
	GO:0001910	BP	GO:0001910	regulation of leukocyte mediated cytotoxicity	9/718	82/18723	0.0041141406626778	0.0474521553251604	0.0393973419158261	NECTIN2/KLRD1/MR1/SERPINB9/STAT5B/CADM1/HLA-E/HLA-F/PIK3R6	9	MEblack
	GO:0016575	BP	GO:0016575	histone deacetylation	9/718	82/18723	0.0041141406626778	0.0474521553251604	0.0393973419158261	HDAC7/TBL1X/AKAP8/PRKD2/VEGFA/TP53/MIDEAS/PER1/RBM14	9	MEblack
	GO:2001057	BP	GO:2001057	reactive nitrogen species metabolic process	9/718	82/18723	0.0041141406626778	0.0474521553251604	0.0393973419158261	EDN1/CYB5R3/KLF2/GCH1/CYP1B1/NOS3/CD34/DDAH2/HBB	9	MEblack
	GO:0050870	BP	GO:0050870	positive regulation of T cell activation	17/718	216/18723	0.0041181648329585	0.0474521553251604	0.0393973419158261	GLI2/XBP1/CSK/VSIR/MAP3K8/ZMIZ1/ZBTB16/MDK/CD81/PCK1/ITPKB/ADAM8/TGFBR2/RAG1/STAT5B/HLA-E/PIK3R6	17	MEblack
	GO:0034504	BP	GO:0034504	protein localization to nucleus	21/718	290/18723	0.0041219245190736	0.0474521553251604	0.0393973419158261	SP100/HYAL2/BCL3/GCKR/BMP7/COL1A1/ZBTB16/SOX9/SMO/TRIM28/GLUL/TP53/HHEX/TOR1AIP2/BANP/CTDNEP1/SUMO4/PTTG1IP/IPO4/FLNA/NUP62	21	MEblack
	GO:0051271	BP	GO:0051271	negative regulation of cellular component movement	25/718	367/18723	0.0041343603925444	0.0474800758882283	0.0394205230750829	VCL/TIE1/SP100/HYAL2/RIN3/JAG1/SERPINE1/ENG/SLC9A3R1/MIIP/RRAS/DLL4/ATP1B2/THBS1/CYP1B1/EMILIN1/SINHCAF/ACVRL1/WNT4/MMRN2/DAG1/PODN/CLDN5/ADGRG1/S1PR2	25	MEblack
	GO:0050863	BP	GO:0050863	regulation of T cell activation	23/718	329/18723	0.0042550049858409	0.0485979879467033	0.0403486740367782	GLI2/PAG1/TCF7/XBP1/CSK/VSIR/MAP3K8/ZMIZ1/ZBTB16/MDK/CD81/PCK1/FOXJ1/LRRC32/ERBB2/ITPKB/ADAM8/TGFBR2/RAG1/STAT5B/HLA-E/PIK3R6/ADORA2A	23	MEblack
	GO:0043116	BP	GO:0043116	negative regulation of vascular permeability	4/718	18/18723	0.0042699407005191	0.0485979879467033	0.0403486740367782	VEGFA/RAMP2/CLDN5/ADORA2A	4	MEblack
	GO:0045953	BP	GO:0045953	negative regulation of natural killer cell mediated cytotoxicity	4/718	18/18723	0.0042699407005191	0.0485979879467033	0.0403486740367782	KLRD1/SERPINB9/HLA-E/HLA-F	4	MEblack
	GO:0002699	BP	GO:0002699	positive regulation of immune effector process	18/718	235/18723	0.0042726883773508	0.0485979879467033	0.0403486740367782	XBP1/CD40/FOXF1/SLC7A5/RPS19/CD81/IL18R1/PCK1/TRAF2/NECTIN2/KLRD1/MR1/TNFSF13/STAT5B/GATA2/CADM1/HLA-E/HLA-F	18	MEblack
	GO:2001242	BP	GO:2001242	regulation of intrinsic apoptotic signaling pathway	14/718	164/18723	0.0043345619404258	0.0490931954546608	0.0407598220526396	XBP1/SLC9A3R1/WFS1/PLAGL2/TP53/ACKR3/NACC2/MAPK7/NKX3-1/RPS7/DDIT3/PTTG1IP/MUC1/HSPA1A	14	MEblack
	GO:0016331	BP	GO:0016331	morphogenesis of embryonic epithelium	13/718	147/18723	0.0043577015885704	0.0490931954546608	0.0407598220526396	GLI2/TGFB2/BMP7/SOX9/LAMA5/TGFB1I1/ST14/VEGFC/WNT4/RPS7/RGMA/BRD2/TCTN1	13	MEblack
	GO:0042267	BP	GO:0042267	natural killer cell mediated cytotoxicity	8/718	68/18723	0.0043689325971306	0.0490931954546608	0.0407598220526396	NECTIN2/KLRD1/SERPINB9/STAT5B/CADM1/HLA-E/HLA-F/PIK3R6	8	MEblack
	GO:0042698	BP	GO:0042698	ovulation cycle	8/718	68/18723	0.0043689325971306	0.0490931954546608	0.0407598220526396	PGR/TGFB2/MDK/ETS1/GDF9/AXL/STAT5B/OXTR	8	MEblack
	GO:1900046	BP	GO:1900046	regulation of hemostasis	8/718	68/18723	0.0043689325971306	0.0490931954546608	0.0407598220526396	EDN1/SERPINE1/THBS1/NOS3/C1QTNF1/CD34/THBD/PROS1	8	MEblack
	GO:0046660	BP	GO:0046660	female sex differentiation	11/718	114/18723	0.0043783305244194	0.0490931954546608	0.0407598220526396	BAK1/FOXC1/PGR/VEGFA/INHA/WNT4/INHBB/GDF9/AXL/STAT5B/DMRTA1	11	MEblack
	GO:1900026	BP	GO:1900026	positive regulation of substrate adhesion-dependent cell spreading	6/718	41/18723	0.0044554635436578	0.0496016423967365	0.0411819621616767	CASS4/NRP1/MDK/NEDD9/RREB1/FLNA	6	MEblack
	GO:1905521	BP	GO:1905521	regulation of macrophage migration	6/718	41/18723	0.0044554635436578	0.0496016423967365	0.0411819621616767	MDK/CD81/THBS1/EMILIN1/CMKLR1/C5AR1	6	MEblack
	GO:0046395	BP	GO:0046395	carboxylic acid catabolic process	18/718	236/18723	0.0044653415755168	0.0496016423967365	0.0411819621616767	ACADVL/PCK2/FAH/EHHADH/PCK1/LPIN3/LPIN1/SDS/GLUL/ALDH1L1/TYSND1/ABHD3/ACOX1/NOS3/KYAT1/DDAH2/NUDT19/DECR2	18	MEblack
	GO:0048017	BP	GO:0048017	inositol lipid-mediated signaling	15/718	182/18723	0.0044655073378466	0.0496016423967365	0.0411819621616767	FGFR1/EDN1/TGFB2/FLT1/SLC9A3R1/FN1/SOX9/PLD2/PLCE1/ERBB2/PLCB3/PLCD3/NKX3-1/PEAR1/RGL2	15	MEblack
	GO:0000305	BP	GO:0000305	response to oxygen radical	5/718	29/18723	0.0045188775574621	0.0498442703605649	0.0413834049999164	BMP7/SOD3/GCH1/NOS3/UCP3	5	MEblack
	GO:0003209	BP	GO:0003209	cardiac atrium morphogenesis	5/718	29/18723	0.0045188775574621	0.0498442703605649	0.0413834049999164	TGFB2/ENG/SMO/DLL4/CCN1	5	MEblack
	GO:0019082	BP	GO:0019082	viral protein processing	5/718	29/18723	0.0045188775574621	0.0498442703605649	0.0413834049999164	ST6GAL1/MOGS/MGAT1/PARP16/PARP10	5	MEblack
	GO:0062023	CC	GO:0062023	collagen-containing extracellular matrix	43/744	425/19550	5.809941254279361e-09	2.6725729769685e-06	2.38513377807258e-06	NTN1/TGFB2/BMP7/SRPX2/CTSH/SERPINE1/COL1A1/SOD3/MDK/VWF/THBS4/FN1/CFP/LAMA5/MATN3/COL4A2/LAMC1/THBS1/EMILIN1/TGFB1I1/COL6A2/CCN1/TINAGL1/COL8A1/ACAN/COL6A3/IGFBP7/COL1A2/VWA2/LTBP3/SCARA3/SERPINB9/LAMB2/EFEMP2/MMRN2/DAG1/PODN/A2M/CD151/THSD4/COL14A1/FCN1/ADAMTS15	43	MEblack
	GO:0005911	CC	GO:0005911	cell-cell junction	45/744	494/19550	6.17825817928514e-08	1.40115173330115e-05	1.25045578029165e-05	ABCB4/BAIAP2L1/VCL/B4GALT1/PXN/SORBS1/DSP/MYH9/JAG1/CSK/LSR/PERP/VEGFA/PCDH12/SLC2A1/FGFRL1/PODXL/NECTIN2/TMEM204/NIBAN2/TMOD3/EPHA2/RAB13/USP53/MARVELD2/TSPAN33/F11R/FGFR4/MXRA8/NEXN/VAMP5/DAG1/VSIG10/PARD6G/CDH5/OXTR/CADM1/CLDN5/GJA4/FLNA/CTNND1/CLDN9/PCDHGA12/GJA5/DES	45	MEblack
	GO:0005925	CC	GO:0005925	focal adhesion	40/744	418/19550	9.13794608674665e-08	1.40115173330115e-05	1.25045578029165e-05	ABCB4/VIM/VCL/ITGB5/TRIP6/CASS4/ASAP3/PXN/SORBS1/NRP1/MYH9/FLT1/RPS19/ENG/LPXN/CD81/NEDD9/SORBS3/RRAS/NECTIN2/TES/AVIL/TGFB1I1/EPHA2/MSN/RPL7A/FBLIM1/NEXN/RPS7/KLF11/IL16/DAG1/CD151/FLNA/SVIL/MPZL1/HSPA1B/HSPA1A/ITGA1/TSPAN4	40	MEblack
	GO:0030055	CC	GO:0030055	cell-substrate junction	40/744	425/19550	1.4253051648167e-07	1.6391009395392e-05	1.46281319546977e-05	ABCB4/VIM/VCL/ITGB5/TRIP6/CASS4/ASAP3/PXN/SORBS1/NRP1/MYH9/FLT1/RPS19/ENG/LPXN/CD81/NEDD9/SORBS3/RRAS/NECTIN2/TES/AVIL/TGFB1I1/EPHA2/MSN/RPL7A/FBLIM1/NEXN/RPS7/KLF11/IL16/DAG1/CD151/FLNA/SVIL/MPZL1/HSPA1B/HSPA1A/ITGA1/TSPAN4	40	MEblack
	GO:0005788	CC	GO:0005788	endoplasmic reticulum lumen	32/744	313/19550	4.13098895523561e-07	3.80050983881676e-05	3.39175935271977e-05	PDIA5/FSTL3/EDN1/FKBP14/COL1A1/WFS1/FN1/CFP/SDF2L1/COLGALT1/MATN3/COL4A2/LAMC1/THBS1/COL6A2/CCN1/COL8A1/PRSS23/TSPAN33/ADAMTS13/WNT4/MXRA8/COL6A3/EOGT/IGFBP7/ERAP2/COL1A2/LAMB2/DAG1/PNPLA2/TOR3A/COL14A1	32	MEblack
	GO:0005667	CC	GO:0005667	transcription regulator complex	34/744	413/19550	2.22548664883451e-05	0.0015826418425519	0.0014124263583415	NR1H3/RFXANK/HYAL2/TCF3/TCF7/TBX15/NFATC2/TBL1X/FOXF1/RELB/ZBTB16/EPAS1/TBX2/SOX9/ATF4/SOX15/TRIM28/E2F5/LMO2/SMAD6/TP53/MIDEAS/REL/PYGO2/SOX17/SMAD1/DDIT3/SIX5/JUN/GATA2/TEAD4/SOX18/RBM14/CEBPA	34	MEblack
	GO:0005581	CC	GO:0005581	collagen trimer	13/744	87/19550	2.40836802127464e-05	0.0015826418425519	0.0014124263583415	COL1A1/C1QL1/COL4A2/EMILIN1/COL6A2/COL8A1/COL6A3/COL1A2/SCARA3/C1QTNF1/EMID1/COL14A1/FCN1	13	MEblack
	GO:0045178	CC	GO:0045178	basal part of cell	25/744	276/19550	5.83975455078708e-05	0.0033578588667025	0.0029967161510617	EDN1/B4GALT1/SLC4A11/DSP/SLC7A5/SLC39A14/NOD1/CD81/SLC2A1/SLC41A1/ERBB2/MSN/ST14/MARVELD2/PROM2/ADCY8/SLC3A2/DAG1/CD34/CADM1/SLC38A3/C5AR1/MYO1C/ITGA1/SLC26A1	25	MEblack
	GO:0005604	CC	GO:0005604	basement membrane	13/744	96/19550	6.94066426108426e-05	0.0035474506223319	0.0031659170313717	NTN1/THBS4/FN1/LAMA5/COL4A2/LAMC1/COL8A1/VWA2/LAMB2/EFEMP2/MMRN2/DAG1/CD151	13	MEblack
	GO:0009925	CC	GO:0009925	basal plasma membrane	23/744	257/19550	0.0001364255438104	0.0062755750152811	0.0056006275880083	B4GALT1/SLC4A11/DSP/SLC7A5/SLC39A14/NOD1/CD81/SLC2A1/SLC41A1/ERBB2/MSN/ST14/MARVELD2/PROM2/ADCY8/SLC3A2/DAG1/CD34/CADM1/SLC38A3/C5AR1/MYO1C/SLC26A1	23	MEblack
	GO:0016323	CC	GO:0016323	basolateral plasma membrane	21/744	231/19550	0.0002117118557457	0.0088534048766422	0.0079012080134793	B4GALT1/SLC4A11/DSP/SLC7A5/SLC39A14/NOD1/CD81/SLC2A1/SLC41A1/ERBB2/MSN/ST14/MARVELD2/PROM2/ADCY8/SLC3A2/DAG1/CADM1/SLC38A3/C5AR1/SLC26A1	21	MEblack
	GO:0016324	CC	GO:0016324	apical plasma membrane	28/744	367/19550	0.0004042531045733	0.0154963690086446	0.0138297114722458	ABCB4/HYAL2/ABCB1/SLC4A11/SLC52A3/JAG1/SLC7A5/SLC39A14/NOD1/SLC9A3R1/FN1/SLC2A1/PODXL/ATP1B2/SLCO2B1/ENPEP/ERBB2/MSN/MARVELD2/PROM2/ADCY8/SLC3A2/CD34/PARD6G/OXTR/MUC1/SLC38A3/SLC22A5	28	MEblack
	GO:0031094	CC	GO:0031094	platelet dense tubular network	4/744	11/19550	0.0005542526647133	0.0196120173667793	0.0175027157277893	IRAG1/ATP2A3/ITPR3/ITPR2	4	MEblack
	GO:0005902	CC	GO:0005902	microvillus	11/744	91/19550	0.0006676293221093	0.0219363920121636	0.0195771004227547	HYAL2/SLC7A5/ICAM2/SLC9A3R1/PODXL/AOC3/IQGAP2/MSN/PROM2/OXTR/MYO1C	11	MEblack
	GO:0009897	CC	GO:0009897	external side of plasma membrane	30/744	421/19550	0.0007889679266339	0.0228982338907899	0.0204354947766775	HYAL2/ABCB1/B4GALT1/CD40/SLC7A5/ENG/CLEC2B/BTN3A3/ECE1/BTN2A3P/ATP1B2/THBS1/ENPEP/ACKR3/GFRA1/MR1/TGFBR2/ANPEP/DAG1/CD34/THBD/CDH5/SLC2A4/LY6G5C/HLA-E/HLA-F/ITGA1/FCN1/IL3RA/MICB	30	MEblack
	GO:0005912	CC	GO:0005912	adherens junction	16/744	170/19550	0.0007964603092448	0.0228982338907899	0.0204354947766775	BAIAP2L1/VCL/SORBS1/MYH9/JAG1/VEGFA/NECTIN2/TMEM204/NIBAN2/TMOD3/TSPAN33/NEXN/DAG1/CDH5/OXTR/CTNND1	16	MEblack
	GO:0031093	CC	GO:0031093	platelet alpha granule lumen	9/744	67/19550	0.0009458130448086	0.025592588271292	0.0228400673359357	TGFB2/SERPINE1/VWF/VEGFA/FN1/THBS1/VEGFC/A2M/PROS1	9	MEblack
	GO:0045177	CC	GO:0045177	apical part of cell	30/744	435/19550	0.0013210861851877	0.0337610913992422	0.0301300358025273	ABCB4/HYAL2/ABCB1/SLC4A11/ITPR3/SLC52A3/JAG1/SLC7A5/SLC39A14/NOD1/SLC9A3R1/FN1/SLC2A1/PODXL/ATP1B2/SLCO2B1/ENPEP/ERBB2/MSN/MARVELD2/PROM2/ADCY8/SLC3A2/CD34/PARD6G/OXTR/MUC1/SLC38A3/SLC22A5/C5AR1	30	MEblack
	GO:0019838	MF	GO:0019838	growth factor binding	24/735	141/18368	1.8079271631646401e-09	1.48250027379501e-06	1.39115237502458e-06	FLT4/HYAL2/FGFR1/NRP1/SRPX2/FLT1/RPS19/ENG/COL1A1/FGFRL1/WFIKKN1/LRRC32/THBS1/ACVRL1/ERBB2/EPHA2/CCN1/CRIM1/FGFR4/IGFBP7/TGFBR2/COL1A2/LTBP3/A2M	24	MEblack
	GO:0005201	MF	GO:0005201	extracellular matrix structural constituent	24/735	172/18368	9.78322864025401e-08	4.01112374250415e-05	3.7639684926451e-05	SRPX2/COL1A1/VWF/FN1/LAMA5/MATN3/COL4A2/LAMC1/THBS1/EMILIN1/COL6A2/CCN1/TINAGL1/COL8A1/ACAN/COL6A3/IGFBP7/COL1A2/LAMB2/EFEMP2/MMRN2/PODN/THSD4/COL14A1	24	MEblack
	GO:0050431	MF	GO:0050431	transforming growth factor beta binding	8/735	24/18368	2.6317561832413e-06	0.0006151875807015	0.0005772812856134	HYAL2/ENG/WFIKKN1/LRRC32/THBS1/ACVRL1/TGFBR2/LTBP3	8	MEblack
	GO:0001216	MF	GO:0001216	DNA-binding transcription activator activity	40/735	456/18368	3.00091502781262e-06	0.0006151875807015	0.0005772812856134	NR1H3/FOXC1/RFXANK/TCF3/GLI2/PGR/MECOM/NFATC2/FOXF1/ZBTB16/ELK3/OTX1/EPAS1/RREB1/SOX9/PLAGL2/ATF4/FOXJ1/E2F5/MEIS2/ETS1/TP53/FLI1/HHEX/ERG/REL/HEYL/SOX17/SMAD1/STAT5B/DDIT3/SIX5/JUN/GATA2/ZNF395/SOX18/CEBPA/FOXD1/ZIC3/TFAP2C	40	MEblack
	GO:0001228	MF	GO:0001228	DNA-binding transcription activator activity, RNA polymerase II-specific	39/735	450/18368	5.31249217055243e-06	0.0008198241841769	0.0007693087017115	NR1H3/FOXC1/RFXANK/TCF3/GLI2/PGR/MECOM/NFATC2/FOXF1/ZBTB16/ELK3/OTX1/EPAS1/RREB1/SOX9/PLAGL2/ATF4/FOXJ1/MEIS2/ETS1/TP53/FLI1/HHEX/ERG/REL/HEYL/SOX17/SMAD1/STAT5B/DDIT3/SIX5/JUN/GATA2/ZNF395/SOX18/CEBPA/FOXD1/ZIC3/TFAP2C	39	MEblack
	GO:0005539	MF	GO:0005539	glycosaminoglycan binding	25/735	230/18368	5.99871354275793e-06	0.0008198241841769	0.0007693087017115	HYAL2/FGFR1/NRP1/BMP7/NOD1/ENG/SOD3/MDK/VEGFA/THBS4/FN1/PGF/FGFRL1/LYVE1/THBS1/CCN1/ACAN/FGFR4/TGFBR2/EFEMP2/SGSH/SULF2/ADGRG1/HAPLN3/ADAMTS15	25	MEblack
	GO:0005178	MF	GO:0005178	integrin binding	18/735	144/18368	1.82423111536169e-05	0.0021369564494236	0.0020052826245554	ICAM3/ITGB5/MYH9/ICAM2/CD81/VWF/THBS4/FN1/LAMA5/THBS1/EMILIN1/CCN1/F11R/ADAMTS13/LAMB2/CD151/TSPAN4/S1PR2	18	MEblack
	GO:0001618	MF	GO:0001618	virus receptor activity	12/735	76/18368	4.54899730280662e-05	0.0046627222353767	0.0043754171425679	HYAL2/ITGB5/CD81/NECTIN2/EPHA2/F11R/ANPEP/AXL/DAG1/HSPA1B/HSPA1A/CLDN9	12	MEblack
	GO:0140272	MF	GO:0140272	exogenous protein binding	12/735	77/18368	5.19555990809554e-05	0.0047337323607092	0.0044420518044653	HYAL2/ITGB5/CD81/NECTIN2/EPHA2/F11R/ANPEP/AXL/DAG1/HSPA1B/HSPA1A/CLDN9	12	MEblack
	GO:0019199	MF	GO:0019199	transmembrane receptor protein kinase activity	16/735	143/18368	0.000197499786132	0.0161949824628298	0.0151970888065835	FLT4/TIE1/FGFR1/NRP1/FLT1/CSK/ENG/FGFRL1/ACVRL1/ERBB2/EPHA2/CRIM1/FGFR4/TGFBR2/AXL/EPHB4	16	MEblack
	GO:0003712	MF	GO:0003712	transcription coregulator activity	36/735	489/18368	0.0003388013624714	0.025256101566052	0.0236998847814942	HDAC7/HYAL2/BCL3/DNMT3B/PXN/TBL1X/TRIM14/ZMIZ1/LPXN/TRIM38/ARID3A/MED13L/PKN1/HELZ2/TRIM28/DNAJB1/LPIN3/BTG1/LPIN1/ETS1/LMO2/NIBAN2/TGFB1I1/MED22/MIDEAS/RBPMS/WNT4/SAP30/PARP14/ZNF366/PARP10/MAML2/MUC1/HSPA1A/MYCBP/RBM14	36	MEblack
	GO:0005518	MF	GO:0005518	collagen binding	10/735	69/18368	0.0003976076091066	0.0271698532889577	0.0254957159874558	VWF/FN1/THBS1/COL6A2/ITGA10/C1QTNF1/PODN/COL14A1/ADGRG1/ITGA1	10	MEblack
	GO:0019955	MF	GO:0019955	cytokine binding	15/735	139/18368	0.0004574837044369	0.0288566644337152	0.0270785901168752	HYAL2/NRP1/ENG/IL18R1/TRAF2/WFIKKN1/IL18BP/LRRC32/THBS1/ACVRL1/ACKR3/TGFBR2/LTBP3/A2M/IL3RA	15	MEblack
	GO:0098631	MF	GO:0098631	cell adhesion mediator activity	9/735	59/18368	0.000523436595074	0.0306584291400537	0.0287693346615908	BAIAP2L1/DSP/EMILIN1/TMOD3/ITGA10/ROBO4/ROBO3/NEXN/ITGA1	9	MEblack
MEblue
	GO:0007272	BP	GO:0007272	ensheathment of neurons	38/1581	136/18723	2.1567698474350098e-11	6.02062302911483e-08	5.82668401414943e-08	TMEM98/CD9/CLDN11/SIRT2/DLG1/SOX10/DICER1/PLLP/FA2H/NDRG1/MAG/ABCA2/ASPA/PMP22/ADGRG6/QKI/FAM126A/PLP1/MYRF/GAL3ST1/NSUN5/ITGAX/NKX6-2/S100B/NFASC/SERINC5/JAM3/KLK6/SH3TC2/TPPP/MAL/ZNF24/UGT8/KCNJ10/CNTN2/MBP/KEL/OLIG2	38	MEblue
	GO:0008366	BP	GO:0008366	axon ensheathment	38/1581	136/18723	2.1567698474350098e-11	6.02062302911483e-08	5.82668401414943e-08	TMEM98/CD9/CLDN11/SIRT2/DLG1/SOX10/DICER1/PLLP/FA2H/NDRG1/MAG/ABCA2/ASPA/PMP22/ADGRG6/QKI/FAM126A/PLP1/MYRF/GAL3ST1/NSUN5/ITGAX/NKX6-2/S100B/NFASC/SERINC5/JAM3/KLK6/SH3TC2/TPPP/MAL/ZNF24/UGT8/KCNJ10/CNTN2/MBP/KEL/OLIG2	38	MEblue
	GO:0042552	BP	GO:0042552	myelination	37/1581	134/18723	5.7704797093049594e-11	1.07388627390165e-07	1.03929376659166e-07	TMEM98/CD9/SIRT2/DLG1/SOX10/DICER1/PLLP/FA2H/NDRG1/MAG/ABCA2/ASPA/PMP22/ADGRG6/QKI/FAM126A/PLP1/MYRF/GAL3ST1/NSUN5/ITGAX/NKX6-2/S100B/NFASC/SERINC5/JAM3/KLK6/SH3TC2/TPPP/MAL/ZNF24/UGT8/KCNJ10/CNTN2/MBP/KEL/OLIG2	37	MEblue
	GO:0014003	BP	GO:0014003	oligodendrocyte development	18/1581	42/18723	2.14040157240145e-09	2.98746549467933e-06	2.89123191345702e-06	CD9/GSTP1/SOX10/FA2H/MAG/ABCA2/ASPA/EIF2B1/PLP1/MYRF/NKX2-2/NSUN5/NKX6-2/HDAC11/TPPP/KCNJ10/CNTN2/ZNF488	18	MEblue
	GO:0048709	BP	GO:0048709	oligodendrocyte differentiation	27/1581	95/18723	1.12244745375939e-08	1.25332482686774e-05	1.21295216424146e-05	SOX8/TMEM98/CD9/GSTP1/SOX10/FA2H/MAG/ABCA2/ASPA/EIF2B1/PLP1/MYRF/NKX2-2/NSUN5/DUSP10/DAAM2/NKX6-2/SLC45A3/HDAC11/TPPP/CNP/BOK/KCNJ10/CNTN2/OPALIN/OLIG2/ZNF488	27	MEblue
	GO:0046467	BP	GO:0046467	membrane lipid biosynthetic process	33/1581	142/18723	6.55847298482826e-08	6.10265911238269e-05	5.90607751423218e-05	ALDH3B1/ELOVL1/PLPP1/SPTLC2/PIGU/FA2H/ABCA2/ST3GAL4/KDSR/PIGT/GAL3ST1/ABCA8/PLPP2/PIGM/CERS2/PGAP2/PIGF/SAMD8/PIGA/PIGO/SPTSSA/HACD1/SMPD1/PIGG/UGT8/CLN8/SPNS2/ST6GALNAC3/PLA2G6/PIGP/GAL3ST4/PIGN/SGMS1	33	MEblue
	GO:0070085	BP	GO:0070085	glycosylation	46/1581	240/18723	1.09224992153582e-07	8.44410370117845e-05	8.17209843757818e-05	POMT2/PGM3/FUT8/PSEN1/MAGT1/CLN5/C1GALT1/PLOD3/ABCA2/GALNT7/ST3GAL4/B3GAT2/MAN2A1/GALNT3/RPN2/GALNT12/TMTC4/SRD5A3/GAL3ST1/DAD1/TMEM258/TMEM165/TET1/GALNT6/NPC1/PIGM/FUOM/B3GAT3/DPY19L4/ALG8/KRTCAP2/DOLPP1/TET2/GXYLT2/MAN1B1/TMTC2/ST6GALNAC3/ENTPD5/FUT4/MAN2A2/FUT11/UBE2J1/GGTA1/OST4/B3GNT9/ALG11	46	MEblue
	GO:0006643	BP	GO:0006643	membrane lipid metabolic process	41/1581	203/18723	1.20997366307411e-07	8.44410370117845e-05	8.17209843757818e-05	ALDH3B1/ELOVL1/PLPP1/TECR/SPTLC2/PIGU/FA2H/ITGB8/ABCA2/ST3GAL4/KDSR/PIGT/GAL3ST1/TEX2/ENPP2/GLTP/ABCA8/PLPP2/PIGM/CERS2/SUMF1/PGAP2/PIGF/SAMD8/SERINC5/PIGA/PIGO/SPTSSA/HACD1/SMPD1/PIGG/UGT8/CLN8/SPNS2/ST6GALNAC3/PLA2G6/PIGP/GM2A/GAL3ST4/PIGN/SGMS1	41	MEblue
	GO:0021782	BP	GO:0021782	glial cell development	28/1581	116/18723	2.76274288166379e-07	0.0001614293365101	0.0001562293021685	CD9/IFNGR1/SIRT2/PSEN1/GSTP1/SOX10/PICK1/DICER1/FA2H/NDRG1/MAG/CDK6/ABCA2/ASPA/EIF2B1/ADGRG6/PLP1/MYRF/NKX2-2/NSUN5/NKX6-2/HDAC11/SH3TC2/TPPP/KCNJ10/CNTN2/CNTF/ZNF488	28	MEblue
	GO:0010001	BP	GO:0010001	glial cell differentiation	43/1581	225/18723	3.05459374467577e-07	0.0001614293365101	0.0001562293021685	SOX8/TMEM98/CD9/IFNGR1/ERBB3/RHOA/SIRT2/PSEN1/GSTP1/SOX10/PICK1/DICER1/FA2H/NDRG1/MAG/CDK6/ABCA2/ASPA/EIF2B1/ADGRG6/PLP1/MYRF/NKX2-2/BMP2/NSUN5/MYCN/BIN1/DUSP10/DAAM2/NKX6-2/SLC45A3/S100B/HDAC11/SH3TC2/TPPP/CNP/BOK/KCNJ10/CNTN2/OPALIN/OLIG2/CNTF/ZNF488	43	MEblue
	GO:0006486	BP	GO:0006486	protein glycosylation	43/1581	226/18723	3.46973318667776e-07	0.0001614293365101	0.0001562293021685	POMT2/PGM3/FUT8/PSEN1/MAGT1/C1GALT1/PLOD3/ABCA2/GALNT7/ST3GAL4/B3GAT2/MAN2A1/GALNT3/RPN2/GALNT12/TMTC4/SRD5A3/GAL3ST1/DAD1/TMEM258/TMEM165/TET1/GALNT6/NPC1/B3GAT3/DPY19L4/ALG8/KRTCAP2/DOLPP1/TET2/GXYLT2/MAN1B1/TMTC2/ST6GALNAC3/ENTPD5/FUT4/MAN2A2/FUT11/UBE2J1/GGTA1/OST4/B3GNT9/ALG11	43	MEblue
	GO:0043413	BP	GO:0043413	macromolecule glycosylation	43/1581	226/18723	3.46973318667776e-07	0.0001614293365101	0.0001562293021685	POMT2/PGM3/FUT8/PSEN1/MAGT1/C1GALT1/PLOD3/ABCA2/GALNT7/ST3GAL4/B3GAT2/MAN2A1/GALNT3/RPN2/GALNT12/TMTC4/SRD5A3/GAL3ST1/DAD1/TMEM258/TMEM165/TET1/GALNT6/NPC1/B3GAT3/DPY19L4/ALG8/KRTCAP2/DOLPP1/TET2/GXYLT2/MAN1B1/TMTC2/ST6GALNAC3/ENTPD5/FUT4/MAN2A2/FUT11/UBE2J1/GGTA1/OST4/B3GNT9/ALG11	43	MEblue
	GO:0008654	BP	GO:0008654	phospholipid biosynthetic process	46/1581	253/18723	5.36580659890575e-07	0.0002304407557053	0.0002230176945116	ABHD5/AGPAT4/PI4K2B/TTC7A/SLC44A1/PLD1/SYNJ2/TMEM38B/SPTLC2/PIGU/PLA2G4C/ABCA2/CHKA/MVK/FAM126A/PIGT/SRD5A3/PIK3C2B/ABCA8/PIGM/PI4KB/MBOAT2/PGAP2/ATM/FADS1/PIP4K2A/PIGF/INPP1/SAMD8/IP6K3/MTMR14/SERINC5/PIGA/PIGO/DOLPP1/MTM1/MBOAT1/PIGG/PLAAT3/SOCS4/PLA2G6/PIGP/PDGFA/PIGN/FAR1/SGMS1	46	MEblue
	GO:0042063	BP	GO:0042063	gliogenesis	51/1581	301/18723	1.22817721667345e-06	0.0004897795286205	0.0004740025303146	SOX8/TMEM98/CD9/IFNGR1/ERBB3/RHOA/SIRT2/PSEN1/LRP2/GSTP1/SOX10/PICK1/SUN2/DICER1/FA2H/NDRG1/MAG/CDK6/EZH2/ABCA2/ASPA/EIF2B1/ADGRG6/CREB1/PLP1/MYRF/NKX2-2/BMP2/NSUN5/MYCN/P2RX4/BIN1/CERS2/DUSP10/DAAM2/NKX6-2/SLC45A3/S100B/HDAC11/SH3TC2/TPPP/SRGAP2C/CNP/BOK/KCNJ10/CNTN2/OPALIN/GJC2/OLIG2/CNTF/ZNF488	51	MEblue
	GO:0009101	BP	GO:0009101	glycoprotein biosynthetic process	52/1581	317/18723	2.61434641737147e-06	0.0008711898978917	0.000843126737347	POMT2/PGM3/FUT8/PSEN1/MAGT1/C1GALT1/PLOD3/ABCA2/GALNT7/ST3GAL4/B3GAT2/MAN2A1/HBEGF/GALNT3/RPN2/GALNT12/CHST3/TMTC4/SRD5A3/GAL3ST1/DAD1/TMEM258/TMEM165/TET1/GALNT6/NPC1/B3GAT3/CHST9/DPY19L4/ALG8/KRTCAP2/ATP7A/DOLPP1/TET2/CSGALNACT2/CANT1/DSEL/GXYLT2/MAN1B1/TMTC2/ST6GALNAC3/TMEM106A/ENTPD5/FUT4/MAN2A2/FUT11/GAL3ST4/UBE2J1/GGTA1/OST4/B3GNT9/ALG11	52	MEblue
	GO:0022010	BP	GO:0022010	central nervous system myelination	10/1581	21/18723	2.65273656889838e-06	0.0008711898978917	0.000843126737347	SOX10/FA2H/MAG/ABCA2/ASPA/PLP1/MYRF/NKX6-2/KCNJ10/CNTN2	10	MEblue
	GO:0032291	BP	GO:0032291	axon ensheathment in central nervous system	10/1581	21/18723	2.65273656889838e-06	0.0008711898978917	0.000843126737347	SOX10/FA2H/MAG/ABCA2/ASPA/PLP1/MYRF/NKX6-2/KCNJ10/CNTN2	10	MEblue
	GO:0006644	BP	GO:0006644	phospholipid metabolic process	58/1581	383/18723	9.2310265018928e-06	0.0028631567200037	0.0027709274289015	ABHD5/AGPAT4/PI4K2B/PLPP1/TTC7A/SLC44A1/PLD1/SYNJ2/TMEM38B/SPTLC2/PIGU/PLA2G4C/ABCA2/CHKA/MVK/FAM126A/PIGT/SRD5A3/PIK3C2B/ENPP2/ABCA8/PLPP2/PIGM/PI4KB/MBOAT2/PLPPR1/PGAP2/ATM/FADS1/PIP4K2A/PIGF/INPP1/SAMD8/IP6K3/MTMR14/SERINC5/ENPP6/PIGA/PIGO/SMPD1/MTMR10/DOLPP1/PLAAT5/MTM1/MBOAT1/PIGG/PLAAT3/SOCS4/CLN8/PLA2G6/CHRM5/PIGP/PDGFA/PIGN/FAR1/SGMS1/APOC2/LIPG	58	MEblue
	GO:0006664	BP	GO:0006664	glycolipid metabolic process	22/1581	100/18723	2.47038419424478e-05	0.0069992193746936	0.0067737573744171	PIGU/FA2H/ITGB8/ABCA2/ST3GAL4/PIGT/GAL3ST1/GLTP/PIGM/SUMF1/PGAP2/PIGF/PIGA/PIGO/SMPD1/PIGG/UGT8/ST6GALNAC3/PIGP/GM2A/GAL3ST4/PIGN	22	MEblue
	GO:0009100	BP	GO:0009100	glycoprotein metabolic process	57/1581	387/18723	2.50733275109927e-05	0.0069992193746936	0.0067737573744171	POMT2/PGM3/FUT8/PSEN1/EDEM2/MAGT1/C1GALT1/PLOD3/ABCA2/GALNT7/ST3GAL4/B3GAT2/MAN2A1/HBEGF/GALNT3/RPN2/GALNT12/CHST3/TMTC4/BMP2/SRD5A3/GAL3ST1/DAD1/TMEM258/TMEM165/TET1/RNF185/GALNT6/PCSK6/NPC1/B3GAT3/CHST9/DPY19L4/ALG8/KRTCAP2/ATP7A/DOLPP1/TET2/CSGALNACT2/CANT1/DSEL/GXYLT2/MAN1B1/TMTC2/ST6GALNAC3/TMEM106A/ENTPD5/FUT4/MAN2A2/FUT11/GAL3ST4/UBE2J1/GGTA1/GANC/OST4/B3GNT9/ALG11	57	MEblue
	GO:1903509	BP	GO:1903509	liposaccharide metabolic process	22/1581	101/18723	2.90981374241165e-05	0.0077359476780401	0.0074867538545358	PIGU/FA2H/ITGB8/ABCA2/ST3GAL4/PIGT/GAL3ST1/GLTP/PIGM/SUMF1/PGAP2/PIGF/PIGA/PIGO/SMPD1/PIGG/UGT8/ST6GALNAC3/PIGP/GM2A/GAL3ST4/PIGN	22	MEblue
	GO:0006665	BP	GO:0006665	sphingolipid metabolic process	29/1581	155/18723	3.71719411105109e-05	0.0094332248736355	0.0091293575942704	ALDH3B1/ELOVL1/PLPP1/TECR/SPTLC2/FA2H/ITGB8/ABCA2/KDSR/GAL3ST1/TEX2/ENPP2/GLTP/ABCA8/PLPP2/CERS2/SUMF1/SAMD8/SERINC5/SPTSSA/HACD1/SMPD1/UGT8/CLN8/SPNS2/ST6GALNAC3/PLA2G6/GM2A/SGMS1	29	MEblue
	GO:0006487	BP	GO:0006487	protein N-linked glycosylation	16/1581	65/18723	7.47787247022089e-05	0.0181517226092362	0.0175670111623084	PGM3/FUT8/MAGT1/RPN2/SRD5A3/GAL3ST1/DAD1/TMEM258/TMEM165/ALG8/KRTCAP2/DOLPP1/ENTPD5/UBE2J1/OST4/ALG11	16	MEblue
	GO:0043484	BP	GO:0043484	regulation of RNA splicing	27/1581	148/18723	0.0001061741467635	0.024698760890877	0.0239031533042736	RBM5/CLK1/RBM7/MBNL3/FUS/PCBP4/HNRNPH3/DDX17/SRSF5/RBM3/DDX5/NUP98/QKI/TIA1/SRSF6/RBM42/ZC3H10/TMBIM6/WTAP/RBMX/SON/TRA2A/HNRNPH1/HNRNPF/PUF60/RBM12B/RBM12	27	MEblue
	GO:0030148	BP	GO:0030148	sphingolipid biosynthetic process	21/1581	103/18723	0.0001206208301381	0.0269370437864468	0.0260693356252215	ALDH3B1/ELOVL1/PLPP1/SPTLC2/FA2H/ABCA2/KDSR/GAL3ST1/ABCA8/PLPP2/CERS2/SAMD8/SPTSSA/HACD1/SMPD1/UGT8/CLN8/SPNS2/ST6GALNAC3/PLA2G6/SGMS1	21	MEblue
	GO:0009247	BP	GO:0009247	glycolipid biosynthetic process	16/1581	68/18723	0.0001331397976897	0.0285892111731569	0.0276682826535091	PIGU/FA2H/ST3GAL4/PIGT/GAL3ST1/PIGM/PGAP2/PIGF/PIGA/PIGO/PIGG/UGT8/ST6GALNAC3/PIGP/GAL3ST4/PIGN	16	MEblue
	GO:0006506	BP	GO:0006506	GPI anchor biosynthetic process	10/1581	32/18723	0.0002046957762072	0.042326537724632	0.0409630962679066	PIGU/PIGT/PIGM/PGAP2/PIGF/PIGA/PIGO/PIGG/PIGP/PIGN	10	MEblue
	GO:0006661	BP	GO:0006661	phosphatidylinositol biosynthetic process	24/1581	131/18723	0.0002344772108892	0.0457683832406818	0.0442940715092658	PI4K2B/TTC7A/SYNJ2/PIGU/FAM126A/PIGT/PIK3C2B/PIGM/PI4KB/PGAP2/ATM/PIP4K2A/PIGF/INPP1/IP6K3/MTMR14/PIGA/PIGO/MTM1/PIGG/SOCS4/PIGP/PDGFA/PIGN	24	MEblue
	GO:0046486	BP	GO:0046486	glycerolipid metabolic process	54/1581	392/18723	0.0002384664661079	0.0457683832406818	0.0442940715092658	ABHD5/CPS1/AGPAT4/PI4K2B/TTC7A/SLC44A1/SREBF1/PLD1/SYNJ2/LIPE/SIRT1/PIGU/PLA2G4C/CHKA/FAAH/CAT/FAM126A/PIGT/ATG14/GAL3ST1/PIK3C2B/ENPP2/MTTP/PIGM/PI4KB/MBOAT2/PGAP2/ATM/PIP4K2A/PIGF/INPP1/IP6K3/MTMR14/SERINC5/ENPP6/PIGA/PIGO/MTMR10/GPD1/PLAAT5/MTM1/MBOAT1/PIGG/GK5/PLAAT3/SOCS4/PLA2G6/CHRM5/PIGP/PDGFA/PIGN/FAR1/APOC2/LIPG	54	MEblue
	GO:0033688	BP	GO:0033688	regulation of osteoblast proliferation	9/1581	27/18723	0.0002459343537919	0.0457683832406818	0.0442940715092658	SOX8/FGFR2/RHOA/SFRP1/BMP2/ATRAID/ITGAV/PLXNB1/GREM1	9	MEblue
	GO:0006505	BP	GO:0006505	GPI anchor metabolic process	10/1581	33/18723	0.0002716400688709	0.0489215001453763	0.0473456187950671	PIGU/PIGT/PIGM/PGAP2/PIGF/PIGA/PIGO/PIGG/PIGP/PIGN	10	MEblue
	GO:0043209	CC	GO:0043209	myelin sheath	16/1642	48/19550	9.61197555601945e-07	0.0006286232013636	0.0005777303202618	SIRT2/DLG1/GNAO1/PLLP/MAG/PMP22/PLP1/ERMN/ITGB1/SERINC5/JAM3/CNP/MYO1D/CNTN2/MBP/GJC2	16	MEblue
	GO:0005902	CC	GO:0005902	microvillus	20/1642	91/19550	5.36903331565003e-05	0.0167280471468114	0.0153737565118772	USH1C/FSCN1/PTPRH/CA2/SLC6A6/CTSV/RDX/ITGAV/MTTP/ANGPT1/MYO1E/NFASC/ATP7A/JAM3/CLIC4/CNP/MYO1D/MYO6/PDGFA/KIF13B	20	MEblue
	GO:0031300	CC	GO:0031300	intrinsic component of organelle membrane	58/1642	417/19550	9.58193905449596e-05	0.0167280471468114	0.0153737565118772	LAMP2/SYPL1/VAMP3/ADCK1/ELOVL1/TRAM1/DERL2/P2RX7/SCD/TECR/SUN2/PIGU/BFAR/PEX11G/ABHD17B/AUP1/UNC50/HSD11B1/SLC35A3/ATP10B/PIGT/SLC35B3/RRBP1/EMC8/SELENOS/SLC37A2/P2RX4/DNAJB2/PREB/SLC15A4/NPC1/PPOX/LBR/GOLGA7/DNAJB12/TM7SF2/SAMD8/SLC35B2/PEX2/HACD1/DOLPP1/CSGALNACT2/TMEM43/PIGG/YIF1A/TVP23C/RNF152/SLC38A9/HLA-DQB1/ZDHHC20/RAB11B/LAMP1/ZDHHC9/SLC6A9/FAR1/FICD/SGMS1/PIGBOS1	58	MEblue
	GO:0140534	CC	GO:0140534	endoplasmic reticulum protein-containing complex	24/1642	125/19550	0.0001023122149652	0.0167280471468114	0.0153737565118772	UFD1/DERL2/SPTLC2/PIGU/RNF125/MAGT1/AUP1/RPN2/P4HA1/PIGT/DAD1/EMC8/SELENOS/TMEM258/SEC11A/PIGM/HSD17B12/KRTCAP2/PIGA/SPTSSA/PPIB/SSR4/PIGP/OST4	24	MEblue
	GO:0031965	CC	GO:0031965	nuclear membrane	44/1642	297/19550	0.0001575969953181	0.0206136869876118	0.0189448177529797	RETSAT/SENP1/PSEN1/P2RX7/AAAS/TMEM38B/SIRT1/SUN2/EMD/HPN/NUDT1/INTS2/TMEM109/NUP98/NUP107/ERBIN/UNC50/MRPS14/EPC1/CLCC1/P2RX4/DNAJB2/TEX2/NUP54/TMC6/TOR1AIP1/LBR/ACKR2/WTAP/MTDH/DNAJB12/TM7SF2/DPY19L4/WDFY3/CLMN/TMC8/TMEM43/BCL2L1/AKIRIN1/SYNE3/BOK/NPAP1/MYO6/AQP1	44	MEblue
	GO:0005769	CC	GO:0005769	early endosome	54/1642	394/19550	0.0002391258110165	0.0258774681078696	0.0237824469492894	CFTR/HFE/CD22/SERPINB1/SNX1/ZFYVE16/VAMP3/ATP11A/LRP6/DERL2/PICALM/PSEN1/TF/PICK1/ATP11C/SGK3/SNX15/ARRDC3/SNX19/STAMBP/SNX6/LLGL1/TMEM165/HAVCR2/DYSF/RASGEF1B/SLC15A4/WDFY2/SH3GL3/PLPP2/RHOB/ACKR2/GPR107/RABGEF1/LDLRAP1/FZD5/APBB2/TLR3/WASHC5/ATP7A/PHB/LDLRAD4/TMEM9B/MYO1D/BOK/F2R/PTP4A2/ANKFY1/BACE1/LITAF/MVB12B/UVRAG/APOC2/LIPG	54	MEblue
	GO:0031301	CC	GO:0031301	integral component of organelle membrane	53/1642	387/19550	0.0002769759583411	0.0258774681078696	0.0237824469492894	LAMP2/SYPL1/VAMP3/ADCK1/ELOVL1/TRAM1/DERL2/P2RX7/SCD/TECR/SUN2/PIGU/BFAR/PEX11G/AUP1/UNC50/HSD11B1/SLC35A3/ATP10B/PIGT/SLC35B3/RRBP1/EMC8/SELENOS/SLC37A2/P2RX4/PREB/SLC15A4/NPC1/PPOX/LBR/DNAJB12/TM7SF2/SAMD8/SLC35B2/PEX2/HACD1/DOLPP1/CSGALNACT2/TMEM43/PIGG/YIF1A/TVP23C/RNF152/SLC38A9/HLA-DQB1/ZDHHC20/LAMP1/SLC6A9/FAR1/FICD/SGMS1/PIGBOS1	53	MEblue
	GO:0008250	CC	GO:0008250	oligosaccharyltransferase complex	6/1642	13/19550	0.0003556496216038	0.0290743565661114	0.0267205176231283	MAGT1/RPN2/DAD1/TMEM258/KRTCAP2/OST4	6	MEblue
	GO:0043296	CC	GO:0043296	apical junction complex	25/1642	145/19550	0.0004263941428284	0.0309846410455373	0.0284761468485462	CLDN11/CDH1/CTNNA1/RHOA/DLG1/TRAF4/TJP1/CLDN15/MPDZ/CYTH1/PMP22/NECTIN1/BVES/AMOTL2/FRMD4B/ARHGEF2/TJP2/TJAP1/ARHGAP17/MTDH/SHROOM4/FZD5/SHROOM1/JAM3/JUP	25	MEblue
	GO:0043218	CC	GO:0043218	compact myelin	6/1642	14/19550	0.0005782421259367	0.0378170350362621	0.0347553951484077	SIRT2/PLLP/MAG/PMP22/JAM3/MBP	6	MEblue
	GO:0005938	CC	GO:0005938	cell cortex	43/1642	308/19550	0.0006709313343373	0.0378467682222722	0.034782721157118	HFE/ANLN/PHLDB1/CDH1/FGFR2/RHOA/RHOBTB1/LLGL2/FRYL/FSCN1/CTTNBP2/ACTN2/PSEN1/CTTN/MYO9B/EMD/PLA2G4C/SEPTIN4/PFN1/CORO1C/FGF1/RTKN/GPSM2/SNX9/LLGL1/ERMN/RDX/RHOB/WDPCP/EXOC6B/GSN/SHROOM4/SEPTIN8/SHROOM1/MOBP/SEPTIN2/PTK2/MYO1D/RHOG/SEPTIN1/SEPTIN10/FNBP1/MYO6	43	MEblue
	GO:0032153	CC	GO:0032153	cell division site	15/1642	71/19550	0.0006944361141701	0.0378467682222722	0.034782721157118	ANLN/RHOA/NDE1/SEPTIN4/RTKN/STAMBP/RDX/PSTPIP1/RHOB/ITGB1/SEPTIN8/SEPTIN2/WDR73/SEPTIN1/SEPTIN10	15	MEblue
	GO:0055037	CC	GO:0055037	recycling endosome	30/1642	195/19550	0.0008861692648266	0.0440685260995739	0.0405007700029884	CFTR/HFE/CD22/VAMP3/ATP11A/TF/RFFL/UNC13D/MICALL1/ATP11C/SGK3/ZDHHC2/NDRG1/ABHD17B/TBC1D12/AMOTL2/SCAMP3/SLC31A2/ACKR2/ITGB1/RABGEF1/LDLRAP1/ABCG1/SH3TC2/DENND6A/BOK/SLC9A9/RAB11B/BACE1/VPS52	30	MEblue
	GO:0031227	CC	GO:0031227	intrinsic component of endoplasmic reticulum membrane	27/1642	170/19550	0.0009616499566415	0.0440685260995739	0.0405007700029884	ELOVL1/TRAM1/DERL2/SCD/TECR/PIGU/BFAR/AUP1/HSD11B1/PIGT/SLC35B3/RRBP1/EMC8/SELENOS/SLC37A2/DNAJB2/PREB/DNAJB12/TM7SF2/SAMD8/SLC35B2/HACD1/DOLPP1/PIGG/HLA-DQB1/FICD/SGMS1	27	MEblue
	GO:0030176	CC	GO:0030176	integral component of endoplasmic reticulum membrane	26/1642	162/19550	0.0010107460114581	0.0440685260995739	0.0405007700029884	ELOVL1/TRAM1/DERL2/SCD/TECR/PIGU/BFAR/AUP1/HSD11B1/PIGT/SLC35B3/RRBP1/EMC8/SELENOS/SLC37A2/PREB/DNAJB12/TM7SF2/SAMD8/SLC35B2/HACD1/DOLPP1/PIGG/HLA-DQB1/FICD/SGMS1	26	MEblue
MEcyan
	GO:0010001	BP	GO:0010001	glial cell differentiation	11/143	225/18723	1.27235151340478e-06	0.0034099020559248	0.0027322074603639	PAX6/PTN/GLI3/SOX6/SERPINE2/EGFR/NFIB/NTRK2/PARD3/LGI4/POU3F2	11	MEcyan
	GO:0051960	BP	GO:0051960	regulation of nervous system development	14/143	443/18723	7.75957120350672e-06	0.0052708158641346	0.0042232774402335	PAX6/PTN/GLI3/LRP4/SERPINE2/APPL2/YAP1/EGFR/NTRK2/PARD3/LGI4/JAM2/LPAR3/RASSF10	14	MEcyan
	GO:0042552	BP	GO:0042552	myelination	8/143	134/18723	8.81888245916514e-06	0.0052708158641346	0.0042232774402335	ACSBG1/PTN/SBF2/NTRK2/PARD3/LGI4/JAM2/POU3F2	8	MEcyan
	GO:0007272	BP	GO:0007272	ensheathment of neurons	8/143	136/18723	9.83361168681835e-06	0.0052708158641346	0.0042232774402335	ACSBG1/PTN/SBF2/NTRK2/PARD3/LGI4/JAM2/POU3F2	8	MEcyan
	GO:0008366	BP	GO:0008366	axon ensheathment	8/143	136/18723	9.83361168681835e-06	0.0052708158641346	0.0042232774402335	ACSBG1/PTN/SBF2/NTRK2/PARD3/LGI4/JAM2/POU3F2	8	MEcyan
	GO:0042063	BP	GO:0042063	gliogenesis	11/143	301/18723	2.03427389812007e-05	0.0080305596825413	0.0064345411439059	PAX6/PTN/GLI3/SOX6/SERPINE2/EGFR/NFIB/NTRK2/PARD3/LGI4/POU3F2	11	MEcyan
	GO:0072001	BP	GO:0072001	renal system development	11/143	302/18723	2.09753424543991e-05	0.0080305596825413	0.0064345411439059	DCN/GLI3/BICC1/RGN/NOTCH2/LRP4/YAP1/EMX2/PYGO1/BCL2/LGR4	11	MEcyan
	GO:0045932	BP	GO:0045932	negative regulation of muscle contraction	4/143	23/18723	2.58062300343459e-05	0.0086450870615058	0.0069269354302718	ATP1A2/SRI/ARHGAP42/PRKG1	4	MEcyan
	GO:0003018	BP	GO:0003018	vascular process in circulatory system	10/143	263/18723	3.50058216878658e-05	0.0104239557914978	0.0083522662272802	ATP1A2/SLC4A4/SLC1A2/ADRA1A/EDNRB/SLCO1C1/EGFR/SLC15A2/ARHGAP42/PRKG1	10	MEcyan
	GO:0051660	BP	GO:0051660	establishment of centrosome localization	3/143	10/18723	5.03367983931727e-05	0.0107307609518596	0.0085980959708537	EZR/PARD3B/PARD3	3	MEcyan
	GO:0048565	BP	GO:0048565	digestive tract development	7/143	127/18723	5.44923117635792e-05	0.0107307609518596	0.0085980959708537	GLI3/EPB41L5/EDNRB/YAP1/EGFR/BCL2/LGR4	7	MEcyan
	GO:0001655	BP	GO:0001655	urogenital system development	11/143	338/18723	5.84843533442819e-05	0.0107307609518596	0.0085980959708537	DCN/GLI3/BICC1/RGN/NOTCH2/LRP4/YAP1/EMX2/PYGO1/BCL2/LGR4	11	MEcyan
	GO:0022011	BP	GO:0022011	myelination in peripheral nervous system	4/143	29/18723	6.67977727058684e-05	0.0107307609518596	0.0085980959708537	NTRK2/PARD3/LGI4/POU3F2	4	MEcyan
	GO:0032292	BP	GO:0032292	peripheral nervous system axon ensheathment	4/143	29/18723	6.67977727058684e-05	0.0107307609518596	0.0085980959708537	NTRK2/PARD3/LGI4/POU3F2	4	MEcyan
	GO:0040018	BP	GO:0040018	positive regulation of multicellular organism growth	4/143	29/18723	6.67977727058684e-05	0.0107307609518596	0.0085980959708537	EZR/GPAM/BCL2/POU3F2	4	MEcyan
	GO:0015800	BP	GO:0015800	acidic amino acid transport	5/143	56/18723	6.76623113363942e-05	0.0107307609518596	0.0085980959708537	ATP1A2/SLC1A2/LRRC8A/NTRK2/SLC25A18	5	MEcyan
	GO:0048015	BP	GO:0048015	phosphatidylinositol-mediated signaling	8/143	178/18723	6.80682597692588e-05	0.0107307609518596	0.0085980959708537	DCN/PREX2/EZR/GPR143/SERPINE2/EGFR/NTRK2/CA8	8	MEcyan
	GO:0048017	BP	GO:0048017	inositol lipid-mediated signaling	8/143	182/18723	7.95437358759636e-05	0.0117976235179787	0.0094529269350654	DCN/PREX2/EZR/GPR143/SERPINE2/EGFR/NTRK2/CA8	8	MEcyan
	GO:0001822	BP	GO:0001822	kidney development	10/143	293/18723	8.6478891419583e-05	0.0117976235179787	0.0094529269350654	DCN/GLI3/BICC1/RGN/NOTCH2/LRP4/YAP1/PYGO1/BCL2/LGR4	10	MEcyan
	GO:0055123	BP	GO:0055123	digestive system development	7/143	137/18723	8.80419665520799e-05	0.0117976235179787	0.0094529269350654	GLI3/EPB41L5/EDNRB/YAP1/EGFR/BCL2/LGR4	7	MEcyan
	GO:0010644	BP	GO:0010644	cell communication by electrical coupling	4/143	32/18723	9.93526089112774e-05	0.0121029541764647	0.0096975752238758	ATP1A2/SRI/GJB6/GJB2	4	MEcyan
	GO:0014044	BP	GO:0014044	Schwann cell development	4/143	32/18723	9.93526089112774e-05	0.0121029541764647	0.0096975752238758	NTRK2/PARD3/LGI4/POU3F2	4	MEcyan
	GO:0050767	BP	GO:0050767	regulation of neurogenesis	11/143	364/18723	0.0001130060675659	0.0131676635250797	0.0105506809077622	PAX6/PTN/GLI3/LRP4/SERPINE2/APPL2/YAP1/EGFR/NTRK2/LPAR3/RASSF10	11	MEcyan
	GO:0061351	BP	GO:0061351	neural precursor cell proliferation	7/143	145/18723	0.0001256142480323	0.0135783235265373	0.0108797250566127	PAX6/PTN/GLI3/APPL2/EMX2/POU3F2/RASSF10	7	MEcyan
	GO:0042391	BP	GO:0042391	regulation of membrane potential	12/143	434/18723	0.000127175425988	0.0135783235265373	0.0108797250566127	DCN/ATP1A2/SRI/SLC4A4/PTN/ADRA1A/NTRK2/GABRG1/STOX1/NTSR2/BCL2/FXYD1	12	MEcyan
	GO:0048732	BP	GO:0048732	gland development	12/143	436/18723	0.0001327509138032	0.0135783235265373	0.0108797250566127	PAX6/PTN/GLI3/CPT1A/RGN/NOTCH2/SERPINE2/EGFR/NFIB/AK4/BCL2/POU3F2	12	MEcyan
	GO:0001889	BP	GO:0001889	liver development	7/143	147/18723	0.0001367965429912	0.0135783235265373	0.0108797250566127	PTN/GLI3/CPT1A/RGN/NOTCH2/EGFR/AK4	7	MEcyan
	GO:0097421	BP	GO:0097421	liver regeneration	4/143	35/18723	0.0001421162555264	0.013602555886104	0.0108991414012774	GLI3/CPT1A/RGN/EGFR	4	MEcyan
	GO:0061008	BP	GO:0061008	hepaticobiliary system development	7/143	150/18723	0.0001550728330775	0.0140625743284011	0.0112677343401171	PTN/GLI3/CPT1A/RGN/NOTCH2/EGFR/AK4	7	MEcyan
	GO:0090596	BP	GO:0090596	sensory organ morphogenesis	9/143	256/18723	0.0001574168768104	0.0140625743284011	0.0112677343401171	PAX6/PTN/GLI3/GJB6/NOTCH2/NTRK2/STOX1/BCL2/POU3F4	9	MEcyan
	GO:0014706	BP	GO:0014706	striated muscle tissue development	11/143	384/18723	0.0001802555305518	0.0155425951566147	0.0124536112016866	DCN/EYA2/NEBL/SOX6/ADRA1A/GJB6/NOTCH2/YAP1/PDLIM5/S1PR1/BCL2	11	MEcyan
	GO:0036376	BP	GO:0036376	sodium ion export across plasma membrane	3/143	15/18723	0.0001855832257506	0.0155425951566147	0.0124536112016866	ATP1A2/SLC4A4/FXYD1	3	MEcyan
	GO:0014037	BP	GO:0014037	Schwann cell differentiation	4/143	40/18723	0.0002408212955634	0.0194472193418783	0.0155822181686692	NTRK2/PARD3/LGI4/POU3F2	4	MEcyan
	GO:0061564	BP	GO:0061564	axon development	12/143	467/18723	0.0002500986775882	0.0194472193418783	0.0155822181686692	PAX6/PTN/GLI3/NOTCH2/LRP4/BMPR1B/NFIB/NTRK2/PARD3/LPAR3/BCL2/POU3F2	12	MEcyan
	GO:0030278	BP	GO:0030278	regulation of ossification	6/143	115/18723	0.0002539748794648	0.0194472193418783	0.0155822181686692	PTN/OMD/LRP4/BMPR1B/S1PR1/BCL2	6	MEcyan
	GO:0060537	BP	GO:0060537	muscle tissue development	11/143	403/18723	0.0002730187778632	0.0198657198889543	0.0159175446085887	DCN/EYA2/NEBL/SOX6/ADRA1A/GJB6/NOTCH2/YAP1/PDLIM5/S1PR1/BCL2	11	MEcyan
	GO:0006577	BP	GO:0006577	amino-acid betaine metabolic process	3/143	17/18723	0.0002742655357803	0.0198657198889543	0.0159175446085887	CHDH/CPT1A/DMGDH	3	MEcyan
	GO:0140115	BP	GO:0140115	export across plasma membrane	5/143	76/18723	0.0002896054573742	0.020060391209051	0.0160735263418947	ATP1A2/SLC4A4/SLC15A2/ABCA1/FXYD1	5	MEcyan
	GO:0022612	BP	GO:0022612	gland morphogenesis	6/143	118/18723	0.0002919236034152	0.020060391209051	0.0160735263418947	PAX6/PTN/GLI3/NOTCH2/NFIB/BCL2	6	MEcyan
	GO:0050769	BP	GO:0050769	positive regulation of neurogenesis	8/143	225/18723	0.0003400002454204	0.0222923879939082	0.017861929107452	PAX6/PTN/GLI3/SERPINE2/EGFR/NTRK2/LPAR3/RASSF10	8	MEcyan
	GO:0043087	BP	GO:0043087	regulation of GTPase activity	10/143	348/18723	0.0003473013654668	0.0222923879939082	0.017861929107452	ARHGEF26/AMOT/RGN/SBF2/ARHGAP24/NTRK2/PBXIP1/ARHGAP42/S1PR1/PRKG1	10	MEcyan
	GO:0048066	BP	GO:0048066	developmental pigmentation	4/143	44/18723	0.0003493583193075	0.0222923879939082	0.017861929107452	GPR143/GLI3/EDNRB/BCL2	4	MEcyan
	GO:0007422	BP	GO:0007422	peripheral nervous system development	5/143	80/18723	0.0003677597804641	0.0226716553517408	0.0181658196848198	EDNRB/NTRK2/PARD3/LGI4/POU3F2	5	MEcyan
	GO:0007409	BP	GO:0007409	axonogenesis	11/143	418/18723	0.0003722212072673	0.0226716553517408	0.0181658196848198	PAX6/GLI3/NOTCH2/LRP4/BMPR1B/NFIB/NTRK2/PARD3/LPAR3/BCL2/POU3F2	11	MEcyan
	GO:0031641	BP	GO:0031641	regulation of myelination	4/143	47/18723	0.0004509646952923	0.0254667649226101	0.0204054204407403	PTN/PARD3/LGI4/JAM2	4	MEcyan
	GO:0032332	BP	GO:0032332	positive regulation of chondrocyte differentiation	3/143	20/18723	0.0004521431325269	0.0254667649226101	0.0204054204407403	GLI3/SOX6/BMPR1B	3	MEcyan
	GO:0006835	BP	GO:0006835	dicarboxylic acid transport	5/143	84/18723	0.0004608975165274	0.0254667649226101	0.0204054204407403	ATP1A2/SLC1A2/LRRC8A/NTRK2/SLC25A18	5	MEcyan
	GO:0042310	BP	GO:0042310	vasoconstriction	5/143	84/18723	0.0004608975165274	0.0254667649226101	0.0204054204407403	ATP1A2/ADRA1A/EDNRB/EGFR/ARHGAP42	5	MEcyan
	GO:0048738	BP	GO:0048738	cardiac muscle tissue development	8/143	236/18723	0.0004671611102976	0.0254667649226101	0.0204054204407403	NEBL/SOX6/ADRA1A/GJB6/NOTCH2/YAP1/PDLIM5/S1PR1	8	MEcyan
	GO:0010720	BP	GO:0010720	positive regulation of cell development	9/143	298/18723	0.0004815028859576	0.0254667649226101	0.0204054204407403	PAX6/PTN/GLI3/SERPINE2/EGFR/NTRK2/LPAR3/BCL2/RASSF10	9	MEcyan
	GO:0120009	BP	GO:0120009	intermembrane lipid transfer	4/143	48/18723	0.0004890656924493	0.0254667649226101	0.0204054204407403	PLTP/TTPA/ABCA1/GRAMD1C	4	MEcyan
	GO:0042886	BP	GO:0042886	amide transport	9/143	301/18723	0.0005175268548626	0.0254667649226101	0.0204054204407403	SRI/PLTP/CPT1A/LRRC8A/EGFR/GLUD1/TCF7L2/SLC15A2/ABCA1	9	MEcyan
	GO:2000178	BP	GO:2000178	negative regulation of neural precursor cell proliferation	3/143	21/18723	0.0005245585745977	0.0254667649226101	0.0204054204407403	PAX6/PTN/APPL2	3	MEcyan
	GO:0035264	BP	GO:0035264	multicellular organism growth	6/143	132/18723	0.0005316492320449	0.0254667649226101	0.0204054204407403	EZR/SLC1A2/GPAM/NOTCH2/BCL2/POU3F2	6	MEcyan
	GO:0050673	BP	GO:0050673	epithelial cell proliferation	11/143	437/18723	0.000539917202263	0.0254667649226101	0.0204054204407403	PAX6/PTN/RGN/NOTCH2/EDNRB/YAP1/EGFR/NFIB/TCF7L2/STOX1/LGR4	11	MEcyan
	GO:0150104	BP	GO:0150104	transport across blood-brain barrier	5/143	87/18723	0.0005416438808167	0.0254667649226101	0.0204054204407403	ATP1A2/SLC4A4/SLC1A2/SLCO1C1/SLC15A2	5	MEcyan
	GO:2000177	BP	GO:2000177	regulation of neural precursor cell proliferation	5/143	87/18723	0.0005416438808167	0.0254667649226101	0.0204054204407403	PAX6/PTN/GLI3/APPL2/RASSF10	5	MEcyan
	GO:0010232	BP	GO:0010232	vascular transport	5/143	88/18723	0.0005707857739332	0.0263742392093304	0.021132540450524	ATP1A2/SLC4A4/SLC1A2/SLCO1C1/SLC15A2	5	MEcyan
	GO:0046849	BP	GO:0046849	bone remodeling	5/143	90/18723	0.0006325838740376	0.028442554296234	0.0227897921305253	PTN/NOTCH2/EGFR/S1PR1/LGR4	5	MEcyan
	GO:0050714	BP	GO:0050714	positive regulation of protein secretion	6/143	137/18723	0.0006469350088248	0.028442554296234	0.0227897921305253	SRI/EZR/LRRC8A/EGFR/GLUD1/TCF7L2	6	MEcyan
	GO:0021537	BP	GO:0021537	telencephalon development	8/143	248/18723	0.0006473864970411	0.028442554296234	0.0227897921305253	PAX6/ATP1A2/GLI3/SLC1A2/NFIB/NTRK2/EMX2/POU3F2	8	MEcyan
	GO:0072080	BP	GO:0072080	nephron tubule development	5/143	91/18723	0.0006652992159072	0.0287107161650606	0.0230046586711405	GLI3/NOTCH2/YAP1/BCL2/LGR4	5	MEcyan
	GO:0030900	BP	GO:0030900	forebrain development	10/143	379/18723	0.0006749160889547	0.0287107161650606	0.0230046586711405	PAX6/ATP1A2/PTN/GLI3/SLC1A2/NFIB/NTRK2/EMX2/POU3F2/PRKG1	10	MEcyan
	GO:0021871	BP	GO:0021871	forebrain regionalization	3/143	23/18723	0.0006907262399317	0.0289241612971428	0.0231756830503423	PAX6/GLI3/EMX2	3	MEcyan
	GO:0050678	BP	GO:0050678	regulation of epithelial cell proliferation	10/143	381/18723	0.0007027326667118	0.0289742084121192	0.0232157836452173	PAX6/PTN/RGN/NOTCH2/EDNRB/YAP1/EGFR/NFIB/TCF7L2/STOX1	10	MEcyan
	GO:0035296	BP	GO:0035296	regulation of tube diameter	6/143	141/18723	0.0007523952925181	0.0295617262787401	0.0236865363741673	ATP1A2/ADRA1A/EDNRB/EGFR/ARHGAP42/PRKG1	6	MEcyan
	GO:0097746	BP	GO:0097746	blood vessel diameter maintenance	6/143	141/18723	0.0007523952925181	0.0295617262787401	0.0236865363741673	ATP1A2/ADRA1A/EDNRB/EGFR/ARHGAP42/PRKG1	6	MEcyan
	GO:0032330	BP	GO:0032330	regulation of chondrocyte differentiation	4/143	54/18723	0.0007672370069551	0.0295617262787401	0.0236865363741673	TRPS1/GLI3/SOX6/BMPR1B	4	MEcyan
	GO:0061326	BP	GO:0061326	renal tubule development	5/143	94/18723	0.0007710704370777	0.0295617262787401	0.0236865363741673	GLI3/NOTCH2/YAP1/BCL2/LGR4	5	MEcyan
	GO:0035150	BP	GO:0035150	regulation of tube size	6/143	142/18723	0.0007807255613597	0.0295617262787401	0.0236865363741673	ATP1A2/ADRA1A/EDNRB/EGFR/ARHGAP42/PRKG1	6	MEcyan
	GO:0007204	BP	GO:0007204	positive regulation of cytosolic calcium ion concentration	9/143	319/18723	0.000783165136489	0.0295617262787401	0.0236865363741673	ATP1A2/SRI/ADCYAP1R1/ADRA1A/EDNRB/S1PR1/LPAR3/BCL2/RYR3	9	MEcyan
	GO:0048709	BP	GO:0048709	oligodendrocyte differentiation	5/143	95/18723	0.0008089706379094	0.0301116848555198	0.0241271944639672	PAX6/PTN/GLI3/SOX6/NTRK2	5	MEcyan
	GO:0031099	BP	GO:0031099	regeneration	7/143	198/18723	0.0008282835663828	0.0303200440139605	0.0242941436718301	PTN/GLI3/CPT1A/RGN/YAP1/EGFR/BCL2	7	MEcyan
	GO:0045165	BP	GO:0045165	cell fate commitment	8/143	258/18723	0.0008371952451615	0.0303200440139605	0.0242941436718301	PAX6/EYA2/GLI3/SOX6/NOTCH2/TCF7L2/BCL2/POU3F2	8	MEcyan
	GO:0009410	BP	GO:0009410	response to xenobiotic stimulus	11/143	462/18723	0.0008529568350044	0.03047899090416	0.0244215009601282	ADCYAP1R1/PTN/CPT1A/SLC1A2/ADRA1A/EPHX1/EGFR/AK4/ABCA1/EMX2/BCL2	11	MEcyan
	GO:0021846	BP	GO:0021846	cell proliferation in forebrain	3/143	25/18723	0.0008870817451574	0.0304792189361777	0.0244216836723497	GLI3/EMX2/POU3F2	3	MEcyan
	GO:0030318	BP	GO:0030318	melanocyte differentiation	3/143	25/18723	0.0008870817451574	0.0304792189361777	0.0244216836723497	GLI3/EDNRB/BCL2	3	MEcyan
	GO:0045822	BP	GO:0045822	negative regulation of heart contraction	3/143	25/18723	0.0008870817451574	0.0304792189361777	0.0244216836723497	ATP1A2/SRI/ADRA1A	3	MEcyan
	GO:0061005	BP	GO:0061005	cell differentiation involved in kidney development	4/143	57/18723	0.0009415163116781	0.0319400470290816	0.0255921822228305	GLI3/NOTCH2/YAP1/LGR4	4	MEcyan
	GO:0015833	BP	GO:0015833	peptide transport	8/143	264/18723	0.0009710218564689	0.0325292321917107	0.0260642708841673	SRI/CPT1A/LRRC8A/EGFR/GLUD1/TCF7L2/SLC15A2/ABCA1	8	MEcyan
	GO:1903523	BP	GO:1903523	negative regulation of blood circulation	3/143	26/18723	0.0009972054127003	0.0329939568646531	0.02643663472266	ATP1A2/SRI/ADRA1A	3	MEcyan
	GO:0001894	BP	GO:0001894	tissue homeostasis	8/143	268/18723	0.001069393876796	0.0342791650535158	0.0274664166178995	CUBN/GCNT2/GJB6/YAP1/EGFR/JAM2/S1PR1/BCL2	8	MEcyan
	GO:0048592	BP	GO:0048592	eye morphogenesis	6/143	151/18723	0.0010744215912296	0.0342791650535158	0.0274664166178995	PAX6/PTN/GLI3/NOTCH2/NTRK2/BCL2	6	MEcyan
	GO:2001236	BP	GO:2001236	regulation of extrinsic apoptotic signaling pathway	6/143	151/18723	0.0010744215912296	0.0342791650535158	0.0274664166178995	EYA2/TIMP3/YAP1/BMPR1B/TCF7L2/BCL2	6	MEcyan
	GO:0015813	BP	GO:0015813	L-glutamate transmembrane transport	3/143	27/18723	0.0011156127493574	0.0347656066078817	0.0278561812569044	ATP1A2/SLC1A2/SLC25A18	3	MEcyan
	GO:0042402	BP	GO:0042402	cellular biogenic amine catabolic process	3/143	27/18723	0.0011156127493574	0.0347656066078817	0.0278561812569044	CHDH/DMGDH/MAOA	3	MEcyan
	GO:0090277	BP	GO:0090277	positive regulation of peptide hormone secretion	5/143	103/18723	0.0011642306357258	0.0354115973353897	0.028373785767555	SRI/LRRC8A/EGFR/GLUD1/TCF7L2	5	MEcyan
	GO:0051962	BP	GO:0051962	positive regulation of nervous system development	8/143	272/18723	0.0011755858981802	0.0354115973353897	0.028373785767555	PAX6/PTN/GLI3/SERPINE2/EGFR/NTRK2/LPAR3/RASSF10	8	MEcyan
	GO:0001503	BP	GO:0001503	ossification	10/143	408/18723	0.0011806743332033	0.0354115973353897	0.028373785767555	PTN/GLI3/OMD/LRP4/YAP1/BMPR1B/EGFR/S1PR1/BCL2/LGR4	10	MEcyan
	GO:0040014	BP	GO:0040014	regulation of multicellular organism growth	4/143	61/18723	0.0012149001730653	0.0354115973353897	0.028373785767555	EZR/GPAM/BCL2/POU3F2	4	MEcyan
	GO:0007200	BP	GO:0007200	phospholipase C-activating G protein-coupled receptor signaling pathway	5/143	104/18723	0.0012156219980805	0.0354115973353897	0.028373785767555	ADRA1A/EDNRB/NTSR2/S1PR1/LPAR3	5	MEcyan
	GO:0060419	BP	GO:0060419	heart growth	5/143	104/18723	0.0012156219980805	0.0354115973353897	0.028373785767555	ADRA1A/DUSP9/YAP1/PDLIM5/S1PR1	5	MEcyan
	GO:0015740	BP	GO:0015740	C4-dicarboxylate transport	3/143	28/18723	0.0012425350783116	0.0358063872029598	0.0286901138625444	SLC1A2/LRRC8A/SLC25A18	3	MEcyan
	GO:0002062	BP	GO:0002062	chondrocyte differentiation	5/143	106/18723	0.0013234159853044	0.0373342614801662	0.0299143336290412	TRPS1/GLI3/SOX6/BMPR1B/NFIB	5	MEcyan
	GO:0002793	BP	GO:0002793	positive regulation of peptide secretion	5/143	106/18723	0.0013234159853044	0.0373342614801662	0.0299143336290412	SRI/LRRC8A/EGFR/GLUD1/TCF7L2	5	MEcyan
	GO:0009310	BP	GO:0009310	amine catabolic process	3/143	29/18723	0.0013781970751123	0.038474668346886	0.030828092469618	CHDH/DMGDH/MAOA	3	MEcyan
	GO:0060402	BP	GO:0060402	calcium ion transport into cytosol	6/143	160/18723	0.0014463840884124	0.0397433674505329	0.0318446463468528	ATP1A2/SRI/ADCYAP1R1/ADRA1A/BCL2/RYR3	6	MEcyan
	GO:0006940	BP	GO:0006940	regulation of smooth muscle contraction	4/143	64/18723	0.0014533022425941	0.0397433674505329	0.0318446463468528	ATP1A2/ADRA1A/ARHGAP42/PRKG1	4	MEcyan
	GO:0072009	BP	GO:0072009	nephron epithelium development	5/143	109/18723	0.0014981279613969	0.0400112668813042	0.0320593026071723	GLI3/NOTCH2/YAP1/BCL2/LGR4	5	MEcyan
	GO:0006816	BP	GO:0006816	calcium ion transport	10/143	422/18723	0.0015176347070415	0.0400112668813042	0.0320593026071723	ATP1A2/SRI/ADCYAP1R1/TRPM3/ADRA1A/AHNAK/RGN/LPAR3/BCL2/RYR3	10	MEcyan
	GO:0042060	BP	GO:0042060	wound healing	10/143	422/18723	0.0015176347070415	0.0400112668813042	0.0320593026071723	DCN/GLI3/NOTCH2/SERPINE2/YAP1/ARHGAP24/FKBP10/EGFR/FUT10/PRKG1	10	MEcyan
	GO:0007202	BP	GO:0007202	activation of phospholipase C activity	3/143	30/18723	0.0015228168738406	0.0400112668813042	0.0320593026071723	ADCYAP1R1/ADRA1A/EGFR	3	MEcyan
	GO:0003014	BP	GO:0003014	renal system process	5/143	110/18723	0.0015599699340431	0.0400733588891729	0.0321090542552681	ADRA1A/EDNRB/SLC15A2/BCL2/EMP2	5	MEcyan
	GO:0006939	BP	GO:0006939	smooth muscle contraction	5/143	110/18723	0.0015599699340431	0.0400733588891729	0.0321090542552681	ATP1A2/ADRA1A/EDNRB/ARHGAP42/PRKG1	5	MEcyan
	GO:0048608	BP	GO:0048608	reproductive structure development	10/143	424/18723	0.0015715894620768	0.0400733588891729	0.0321090542552681	DCN/PTN/GLI3/NOTCH2/SERPINE2/BMPR1B/GJB2/BCL2/SYCP2/LGR4	10	MEcyan
	GO:0051480	BP	GO:0051480	regulation of cytosolic calcium ion concentration	9/143	353/18723	0.0015849910605419	0.0400733588891729	0.0321090542552681	ATP1A2/SRI/ADCYAP1R1/ADRA1A/EDNRB/S1PR1/LPAR3/BCL2/RYR3	9	MEcyan
	GO:0019229	BP	GO:0019229	regulation of vasoconstriction	4/143	66/18723	0.0016292369509237	0.0408070563408928	0.032696934381548	ATP1A2/ADRA1A/EGFR/ARHGAP42	4	MEcyan
	GO:0061458	BP	GO:0061458	reproductive system development	10/143	427/18723	0.0016554378058662	0.0410793825900141	0.0329151376604984	DCN/PTN/GLI3/NOTCH2/SERPINE2/BMPR1B/GJB2/BCL2/SYCP2/LGR4	10	MEcyan
	GO:0021987	BP	GO:0021987	cerebral cortex development	5/143	114/18723	0.001826251731435	0.0444196801269307	0.0355915740215784	PAX6/GLI3/NTRK2/EMX2/POU3F2	5	MEcyan
	GO:0051642	BP	GO:0051642	centrosome localization	3/143	32/18723	0.0018397703336154	0.0444196801269307	0.0355915740215784	EZR/PARD3B/PARD3	3	MEcyan
	GO:0061036	BP	GO:0061036	positive regulation of cartilage development	3/143	32/18723	0.0018397703336154	0.0444196801269307	0.0355915740215784	GLI3/SOX6/BMPR1B	3	MEcyan
	GO:0060193	BP	GO:0060193	positive regulation of lipase activity	4/143	69/18723	0.0019201113949271	0.045945522664328	0.0368141658425881	ADCYAP1R1/ADRA1A/EGFR/PLIN5	4	MEcyan
	GO:0021782	BP	GO:0021782	glial cell development	5/143	116/18723	0.0019712122711994	0.0464958858530325	0.0372551481304738	EGFR/NTRK2/PARD3/LGI4/POU3F2	5	MEcyan
	GO:0046320	BP	GO:0046320	regulation of fatty acid oxidation	3/143	33/18723	0.0020125084921461	0.0464958858530325	0.0372551481304738	CPT1A/APPL2/PLIN5	3	MEcyan
	GO:0061842	BP	GO:0061842	microtubule organizing center localization	3/143	33/18723	0.0020125084921461	0.0464958858530325	0.0372551481304738	EZR/PARD3B/PARD3	3	MEcyan
	GO:1902692	BP	GO:1902692	regulation of neuroblast proliferation	3/143	33/18723	0.0020125084921461	0.0464958858530325	0.0372551481304738	PAX6/PTN/GLI3	3	MEcyan
	GO:0033555	BP	GO:0033555	multicellular organismal response to stress	4/143	71/18723	0.0021328609566561	0.0488552766140044	0.0391456261950389	ATP1A2/ADCYAP1R1/EDNRB/BCL2	4	MEcyan
	GO:0050931	BP	GO:0050931	pigment cell differentiation	3/143	34/18723	0.0021950136505793	0.0489678483726207	0.0392358250903952	GLI3/EDNRB/BCL2	3	MEcyan
	GO:0090075	BP	GO:0090075	relaxation of muscle	3/143	34/18723	0.0021950136505793	0.0489678483726207	0.0392358250903952	ATP1A2/SRI/PRKG1	3	MEcyan
	GO:0030282	BP	GO:0030282	bone mineralization	5/143	119/18723	0.002204190026521	0.0489678483726207	0.0392358250903952	PTN/OMD/BMPR1B/S1PR1/LGR4	5	MEcyan
	GO:0048639	BP	GO:0048639	positive regulation of developmental growth	6/143	174/18723	0.0022108618108534	0.0489678483726207	0.0392358250903952	EZR/GPAM/YAP1/LPAR3/BCL2/POU3F2	6	MEcyan
	GO:0051056	BP	GO:0051056	regulation of small GTPase mediated signal transduction	8/143	302/18723	0.0022677831565191	0.0498115854249018	0.039911875202985	PREX2/ADCYAP1R1/ADRA1A/AMOT/NOTCH2/ARHGAP24/ABCA1/ARHGAP42	8	MEcyan
	GO:0048593	BP	GO:0048593	camera-type eye morphogenesis	5/143	120/18723	0.0022861287340533	0.0498115854249018	0.039911875202985	PAX6/PTN/GLI3/NOTCH2/NTRK2	5	MEcyan
	GO:0045121	CC	GO:0045121	membrane raft	13/150	335/19550	1.93827887376812e-06	0.0001975102073847	0.0001622890889014	ATP1A2/ADCYAP1R1/EZR/SLC1A2/ADRA1A/AHNAK/LRP4/EDNRB/EGFR/ABCA1/S1PR1/EMP2/FXYD1	13	MEcyan
	GO:0098857	CC	GO:0098857	membrane microdomain	13/150	335/19550	1.93827887376812e-06	0.0001975102073847	0.0001622890889014	ATP1A2/ADCYAP1R1/EZR/SLC1A2/ADRA1A/AHNAK/LRP4/EDNRB/EGFR/ABCA1/S1PR1/EMP2/FXYD1	13	MEcyan
	GO:0030315	CC	GO:0030315	T-tubule	6/150	51/19550	2.50012920740138e-06	0.0001975102073847	0.0001622890889014	ATP1A2/SRI/EZR/ADRA1A/AHNAK/FXYD1	6	MEcyan
	GO:0005911	CC	GO:0005911	cell-cell junction	14/150	494/19550	2.79893694997918e-05	0.0016583701428626	0.0013626403572267	ATP1A2/ADCYAP1R1/EPB41L5/PARD3B/GJB6/AHNAK/AMOT/CLDN10/ARHGAP24/PARD3/JAM2/PDLIM5/GJB2/FXYD1	14	MEcyan
	GO:0042383	CC	GO:0042383	sarcolemma	7/150	138/19550	9.52841524639076e-05	0.0045164688267892	0.0037110669906995	ATP1A2/SRI/EZR/ADRA1A/AHNAK/RYR3/FXYD1	7	MEcyan
	GO:0044853	CC	GO:0044853	plasma membrane raft	6/150	116/19550	0.0002737048005987	0.0108113396236499	0.0088834014229413	ATP1A2/ADCYAP1R1/EZR/ADRA1A/LRP4/FXYD1	6	MEcyan
	GO:0005923	CC	GO:0005923	bicellular tight junction	6/150	122/19550	0.0003591023520909	0.0116130094281909	0.0095421130100613	ADCYAP1R1/PARD3B/AMOT/CLDN10/PARD3/JAM2	6	MEcyan
	GO:0097449	CC	GO:0097449	astrocyte projection	3/150	19/19550	0.0003920003182511	0.0116130094281909	0.0095421130100613	EZR/SLC1A2/GJB2	3	MEcyan
	GO:0070160	CC	GO:0070160	tight junction	6/150	129/19550	0.0004836712723443	0.0127366768384025	0.0104654017992648	ADCYAP1R1/PARD3B/AMOT/CLDN10/PARD3/JAM2	6	MEcyan
	GO:0016324	CC	GO:0016324	apical plasma membrane	10/150	367/19550	0.0005497566693304	0.0130292330631308	0.0107057877711712	EZR/GPR143/CUBN/PARD3B/GJB6/EGFR/PARD3/SLC15A2/EMP2/FXYD1	10	MEcyan
	GO:0043296	CC	GO:0043296	apical junction complex	6/150	145/19550	0.0008943374197148	0.0192689062247647	0.0158327677174393	ADCYAP1R1/PARD3B/AMOT/CLDN10/PARD3/JAM2	6	MEcyan
	GO:0045177	CC	GO:0045177	apical part of cell	10/150	435/19550	0.0019747710637052	0.0316947958140911	0.0260428035780895	EZR/GPR143/CUBN/PARD3B/GJB6/EGFR/PARD3/SLC15A2/EMP2/FXYD1	10	MEcyan
	GO:0097386	CC	GO:0097386	glial cell projection	3/150	33/19550	0.0020403890448159	0.0316947958140911	0.0260428035780895	EZR/SLC1A2/GJB2	3	MEcyan
	GO:0030016	CC	GO:0030016	myofibril	7/150	231/19550	0.0020712945626707	0.0316947958140911	0.0260428035780895	SRI/NEBL/ADRA1A/AHNAK/PDLIM5/MYBPC1/RYR3	7	MEcyan
	GO:0001725	CC	GO:0001725	stress fiber	4/150	71/19550	0.0021714716698634	0.0316947958140911	0.0260428035780895	NEBL/ABLIM1/LPP/PDLIM5	4	MEcyan
	GO:0097517	CC	GO:0097517	contractile actin filament bundle	4/150	71/19550	0.0021714716698634	0.0316947958140911	0.0260428035780895	NEBL/ABLIM1/LPP/PDLIM5	4	MEcyan
	GO:0044291	CC	GO:0044291	cell-cell contact zone	4/150	72/19550	0.0022856690310032	0.0316947958140911	0.0260428035780895	ATP1A2/AHNAK/JAM2/FXYD1	4	MEcyan
	GO:0043292	CC	GO:0043292	contractile fiber	7/150	239/19550	0.0025069681929797	0.0316947958140911	0.0260428035780895	SRI/NEBL/ADRA1A/AHNAK/PDLIM5/MYBPC1/RYR3	7	MEcyan
	GO:0001726	CC	GO:0001726	ruffle	6/150	178/19550	0.0025409329977541	0.0316947958140911	0.0260428035780895	EZR/ARHGEF26/EPB41L5/AMOT/APPL2/EGFR	6	MEcyan
	GO:0031256	CC	GO:0031256	leading edge membrane	6/150	180/19550	0.0026860875018478	0.0318301368968971	0.0261540098864134	EZR/SLC1A2/EPB41L5/APPL2/EGFR/GABRG1	6	MEcyan
	GO:0030018	CC	GO:0030018	Z disc	5/150	130/19550	0.0033022362434167	0.0347889769096797	0.0285852130947845	SRI/NEBL/ADRA1A/PDLIM5/RYR3	5	MEcyan
	GO:0032432	CC	GO:0032432	actin filament bundle	4/150	80/19550	0.0033518499500135	0.0347889769096797	0.0285852130947845	NEBL/ABLIM1/LPP/PDLIM5	4	MEcyan
	GO:0042641	CC	GO:0042641	actomyosin	4/150	81/19550	0.0035052579580661	0.0347889769096797	0.0285852130947845	NEBL/ABLIM1/LPP/PDLIM5	4	MEcyan
	GO:0005890	CC	GO:0005890	sodium:potassium-exchanging ATPase complex	2/150	12/19550	0.0036697233027088	0.0347889769096797	0.0285852130947845	ATP1A2/FXYD1	2	MEcyan
	GO:0032009	CC	GO:0032009	early phagosome	2/150	12/19550	0.0036697233027088	0.0347889769096797	0.0285852130947845	APPL2/RAB31	2	MEcyan
	GO:0005901	CC	GO:0005901	caveola	4/150	84/19550	0.0039939867538348	0.0364067254099559	0.0299144756866171	ATP1A2/ADCYAP1R1/ADRA1A/FXYD1	4	MEcyan
	GO:0044214	CC	GO:0044214	spanning component of plasma membrane	2/150	13/19550	0.0043151865747788	0.0378777488230587	0.0311231780247207	SLC4A4/SLC15A2	2	MEcyan
	GO:0001650	CC	GO:0001650	fibrillar center	5/150	140/19550	0.0045265690090696	0.0381207926139396	0.031322880895309	EZR/RGS22/SELENBP1/NFIB/STOX1	5	MEcyan
	GO:0031674	CC	GO:0031674	I band	5/150	141/19550	0.0046645695603554	0.0381207926139396	0.031322880895309	SRI/NEBL/ADRA1A/PDLIM5/RYR3	5	MEcyan
	GO:0031252	CC	GO:0031252	cell leading edge	9/150	422/19550	0.0053560698329793	0.0423129516805371	0.0347674708456557	EZR/ABLIM1/SLC1A2/ARHGEF26/EPB41L5/AMOT/APPL2/EGFR/GABRG1	9	MEcyan
MEgreen
	GO:0016570	BP	GO:0016570	histone modification	51/931	463/18723	8.76567936250765e-08	0.000389722104457	0.0003831985936052	JARID2/AKAP8L/USP36/BAZ2A/UIMC1/MT3/KDM2B/HDAC6/EP300/BRD1/HSF4/UBR5/DOT1L/KAT2A/SUPT6H/NAA40/KANSL3/KMT2A/KDM3B/KDM4B/DNMT1/PRMT7/PRDM5/SETDB1/HDAC8/TAF1/FLCN/CXXC1/KAT6B/BRPF1/PAXIP1/MCM3AP/ATXN7/USP49/IGF2/SETD5/ING5/ASXL1/KAT5/KDM2A/DMAP1/BEND3/EHMT1/MTA1/EP400/KMT5A/PRKD1/SIRT7/TET3/TRRAP/RING1	51	MEgreen
	GO:0034660	BP	GO:0034660	ncRNA metabolic process	47/931	485/18723	9.9107528336489e-06	0.0220316035492015	0.0216628192200757	LAS1L/USP36/SRRT/OSGEP/AGO1/PES1/RBFA/TRMT1/NOP53/DDX49/EXOSC3/TRDMT1/RPS15/RCL1/MTERF4/DDX27/AARS2/INTS11/DGCR8/KRI1/PIWIL4/CARS2/NAT10/VARS2/CTU1/INTS3/DIS3L2/REXO4/PDCD11/TUT1/DHX37/SLFN13/TRMT44/WDR4/RRP1B/PARS2/PRORSD1P/INTS8/METTL2B/EXOSC10/SART1/RRP7BP/SIRT7/QTRT1/ZSWIM8/TYW1B/MRM1	47	MEgreen
	GO:0034470	BP	GO:0034470	ncRNA processing	39/931	395/18723	3.68594706396906e-05	0.0330910228600182	0.0325371162577019	LAS1L/USP36/SRRT/OSGEP/AGO1/PES1/RBFA/TRMT1/NOP53/DDX49/EXOSC3/TRDMT1/RPS15/RCL1/MTERF4/DDX27/AARS2/INTS11/DGCR8/KRI1/NAT10/CTU1/INTS3/REXO4/PDCD11/TUT1/DHX37/TRMT44/WDR4/RRP1B/INTS8/METTL2B/EXOSC10/SART1/RRP7BP/SIRT7/QTRT1/TYW1B/MRM1	39	MEgreen
	GO:1902750	BP	GO:1902750	negative regulation of cell cycle G2/M phase transition	12/931	62/18723	4.60399142339387e-05	0.0330910228600182	0.0325371162577019	CHFR/UIMC1/NOP53/CDK5RAP3/TAOK3/HUS1/INTS3/MRNIP/ZFYVE19/PLK1/ATF5/FOXO4	12	MEgreen
	GO:0006302	BP	GO:0006302	double-strand break repair	28/931	251/18723	5.62415911418272e-05	0.0330910228600182	0.0325371162577019	RAD52/REV3L/DDX11/PNKP/PARP3/ZFYVE26/PALB2/UIMC1/ACTR5/UBR5/XRCC3/INO80/GINS2/ERCC5/HUS1/WRAP53/PAXX/MRNIP/KAT5/KDM2A/MTA1/RAD51D/SIRT7/H2AX/SLX4/RPA4/AP5Z1/RTEL1	28	MEgreen
	GO:0040029	BP	GO:0040029	regulation of gene expression, epigenetic	16/931	105/18723	5.99338204009268e-05	0.0330910228600182	0.0325371162577019	ARID1B/BAZ2A/HDAC6/EP300/DNMT3A/ZNFX1/DNMT1/PRMT7/MORC2/SETDB1/RBM15/IGF2/EXOSC10/BEND3/MTA1/MPHOSPH8	16	MEgreen
	GO:0008380	BP	GO:0008380	RNA splicing	41/931	434/18723	6.42580774304544e-05	0.0330910228600182	0.0325371162577019	RBM6/LUC7L/AKAP8L/SFSWAP/U2AF2/CDK13/DHX8/FAM50A/PDCD7/ACIN1/SNRNP70/SF3A2/YJU2/CASC3/SUPT6H/USP4/RBM19/PRKRIP1/PRMT7/RBM38/PRPF38B/HNRNPA1L2/SNRNP200/SREK1/RRP1B/RBM15/USP49/CDK12/SRRM2/SF1/ZRSR2/DDX23/SART1/CLK3/RBM10/ALYREF/AKAP17A/DDX39B/ISY1/STH/CWC25	41	MEgreen
	GO:0044818	BP	GO:0044818	mitotic G2/M transition checkpoint	10/931	46/18723	7.00016557603961e-05	0.0330910228600182	0.0325371162577019	CHFR/UIMC1/NOP53/CDK5RAP3/TAOK3/HUS1/INTS3/MRNIP/PLK1/FOXO4	10	MEgreen
	GO:0007098	BP	GO:0007098	centrosome cycle	18/931	130/18723	7.77329314835555e-05	0.0330910228600182	0.0325371162577019	CNTLN/CROCC/NIN/CEP152/KAT2A/CEP72/PKD2/XRCC3/NAT10/ODF2/CEP131/CENPJ/SPICE1/PLK1/C2CD3/ATF5/CNTROB/HAUS5	18	MEgreen
	GO:0000723	BP	GO:0000723	telomere maintenance	18/931	131/18723	8.60077360982769e-05	0.0330910228600182	0.0325371162577019	PNKP/PARP3/SMG6/TELO2/YLPM1/XRCC3/NAT10/HUS1/WRAP53/HDAC8/EXOSC10/CTC1/RAD51D/SLX4/SMG5/ZBTB48/TEN1/RTEL1	18	MEgreen
	GO:0031023	BP	GO:0031023	microtubule organizing center organization	19/931	143/18723	8.77170264692836e-05	0.0330910228600182	0.0325371162577019	CNTLN/CROCC/NIN/CEP152/CCDC61/KAT2A/CEP72/PKD2/XRCC3/NAT10/ODF2/CEP131/CENPJ/SPICE1/PLK1/C2CD3/ATF5/CNTROB/HAUS5	19	MEgreen
	GO:0016578	BP	GO:0016578	histone deubiquitination	7/931	23/18723	8.93145016464728e-05	0.0330910228600182	0.0325371162577019	USP36/UIMC1/KAT2A/ATXN7/USP49/ASXL1/TRRAP	7	MEgreen
	GO:0043414	BP	GO:0043414	macromolecule methylation	32/931	316/18723	0.0001121505590381	0.0350624709815912	0.0344755645492218	JARID2/METTL22/BAZ2A/TRMT2A/DOT1L/TRMT1/TRDMT1/SUPT6H/KMT2A/DNMT3A/DNMT1/PRMT7/PIWIL4/PRDM5/SETDB1/CAMKMT/CXXC1/TRMT44/PAXIP1/WDR4/RBM15/METTL2B/SETD5/DMAP1/BEND3/EHMT1/KMT5A/SIRT7/TET3/MPHOSPH8/MAPT-AS1/MRM1	32	MEgreen
	GO:0022613	BP	GO:0022613	ribonucleoprotein complex biogenesis	42/931	463/18723	0.0001303108334764	0.0350624709815912	0.0344755645492218	LAS1L/LUC7L/USP36/SFSWAP/AGO1/PES1/RPL3/MTG2/RBFA/SF3A2/YJU2/NOP53/DDX49/EXOSC3/USP4/RPS15/RCL1/MTERF4/DDX27/KRI1/PRMT7/NAT10/SNRNP200/SURF6/REXO4/PDCD11/DHX37/HEATR3/RRP1B/RPSA/SF1/ZRSR2/EXOSC10/DDX23/EIF3F/SART1/RRP7BP/SIRT7/DDX39B/ISY1/MPV17L2/MRM1	42	MEgreen
	GO:0018205	BP	GO:0018205	peptidyl-lysine modification	36/931	376/18723	0.0001350310880577	0.0350624709815912	0.0344755645492218	JARID2/METTL22/HDAC6/EP300/BRD1/UBE2I/DOT1L/KAT2A/SUPT6H/NAA40/KANSL3/IFIH1/LOXL3/KMT2A/DNMT1/PRDM5/SETDB1/CAMKMT/TAF1/FLCN/CXXC1/KAT6B/BRPF1/PAXIP1/MCM3AP/SETD5/ING5/KAT5/DMAP1/BEND3/EHMT1/EP400/KMT5A/SIRT7/TET3/TRRAP	36	MEgreen
	GO:0006406	BP	GO:0006406	mRNA export from nucleus	11/931	59/18723	0.000135132005658	0.0350624709815912	0.0344755645492218	AKAP8L/SMG6/PABPN1/SUPT6H/DDX19B/MCM3AP/NXF1/C12orf50/ALYREF/DDX39B/SMG5	11	MEgreen
	GO:0071427	BP	GO:0071427	mRNA-containing ribonucleoprotein complex export from nucleus	11/931	59/18723	0.000135132005658	0.0350624709815912	0.0344755645492218	AKAP8L/SMG6/PABPN1/SUPT6H/DDX19B/MCM3AP/NXF1/C12orf50/ALYREF/DDX39B/SMG5	11	MEgreen
	GO:1902749	BP	GO:1902749	regulation of cell cycle G2/M phase transition	15/931	102/18723	0.0001521725837069	0.0350624709815912	0.0344755645492218	CHFR/UIMC1/CDC25B/NOP53/CDK5RAP3/TAOK3/HUS1/INTS3/PAXIP1/MRNIP/ZFYVE19/PLK1/ATF5/CTC1/FOXO4	15	MEgreen
	GO:0032259	BP	GO:0032259	methylation	35/931	364/18723	0.0001531734823778	0.0350624709815912	0.0344755645492218	JARID2/METTL22/BAZ2A/TRMT2A/DOT1L/TRMT1/TRDMT1/SUPT6H/KMT2A/DNMT3A/DNMT1/PRMT7/PIWIL4/PRDM5/PRDM15/SETDB1/CAMKMT/CXXC1/TRMT44/PAXIP1/WDR4/RBM15/METTL2B/SETD5/DMAP1/BEND3/EHMT1/KMT5A/LRTOMT/SMYD4/SIRT7/TET3/MPHOSPH8/MAPT-AS1/MRM1	35	MEgreen
	GO:0010972	BP	GO:0010972	negative regulation of G2/M transition of mitotic cell cycle	11/931	60/18723	0.0001581307713424	0.0350624709815912	0.0344755645492218	CHFR/UIMC1/NOP53/CDK5RAP3/TAOK3/HUS1/INTS3/MRNIP/ZFYVE19/PLK1/FOXO4	11	MEgreen
	GO:0006325	BP	GO:0006325	chromatin organization	38/931	409/18723	0.0001656122111141	0.0350624709815912	0.0344755645492218	JARID2/DDX11/BRD9/ARID1B/FAM50A/BAZ2A/TTI1/ACTR5/KAT2A/SUPT6H/INO80B/DNMT3A/CHD6/ZNFX1/KDM4B/INO80/DNMT1/MORC2/PHF21A/CDAN1/NCOR1/SETDB1/HDAC8/ZNF462/KAT6B/UBN2/MCM3AP/PWWP3A/SETD5/INO80E/BRD3/DMAP1/BEND3/EHMT1/L3MBTL1/H2AX/MPHOSPH8/H2BC6	38	MEgreen
	GO:0016573	BP	GO:0016573	histone acetylation	19/931	152/18723	0.0001984946309955	0.0401139604275637	0.0394424977284542	EP300/BRD1/KAT2A/NAA40/KANSL3/KMT2A/TAF1/FLCN/KAT6B/BRPF1/PAXIP1/MCM3AP/SETD5/ING5/KAT5/DMAP1/BEND3/EP400/TRRAP	19	MEgreen
	GO:0016607	CC	GO:0016607	nuclear speck	51/984	412/19550	2.77910388392068e-09	1.60632204490615e-06	1.50949221484534e-06	AKAP8L/USP36/U2AF2/CDK13/BAZ2A/OSGEP/PACSIN2/BRD1/ACIN1/PABPN1/HSF4/SNRNP70/SF3A2/CASC3/YLPM1/RBBP6/RBM19/AFDN/PNISR/REXO4/TUT1/SREK1/CXXC1/ZC3H18/MAML1/NXF1/RBM15/CMYA5/PATL1/CDK12/SRRM2/SART1/RUFY1/CLK3/RBM10/EP400/ALYREF/FOXO4/EPOR/SIRT7/H2AX/MAML3/AKAP17A/DDX39B/SFMBT2/RING1/STK19/GTF2H4/CCNL2/AP5Z1/CWC25	51	MEgreen
	GO:0005814	CC	GO:0005814	centriole	23/984	145/19550	9.61356824717775e-07	0.0002778321223434	0.0002610842745023	PARP3/CNTLN/MPHOSPH9/CROCC/NUBP2/NIN/CEP152/IFT20/CEP164/CEP89/ODF2/CEP131/CENPJ/FTCD/WDR90/SPICE1/PLK1/C2CD3/CNTROB/WASHC1/WASH3P/KIF24/FBF1	23	MEgreen
	GO:0097346	CC	GO:0097346	INO80-type complex	8/984	24/19550	1.43017712566093e-05	0.00275547459544	0.0025893733222492	ACTR5/INO80B/INO80/INO80E/KAT5/DMAP1/EP400/TRRAP	8	MEgreen
	GO:0005681	CC	GO:0005681	spliceosomal complex	23/984	191/19550	9.5699141863973e-05	0.0138285259993441	0.0129949361057395	LUC7L/U2AF2/DHX8/PDCD7/SNRNP70/SF3A2/YJU2/CASC3/PRKRIP1/PRPF38B/HNRNPA1L2/SNRNP200/SREK1/SRRM2/SF1/ZRSR2/DDX23/SART1/ALYREF/AKAP17A/DDX39B/ISY1/CWC25	23	MEgreen
	GO:0071006	CC	GO:0071006	U2-type catalytic step 1 spliceosome	5/984	12/19550	0.0001882056307555	0.0181304757627808	0.0170375623631304	YJU2/CASC3/SNRNP200/ISY1/CWC25	5	MEgreen
	GO:0071012	CC	GO:0071012	catalytic step 1 spliceosome	5/984	12/19550	0.0001882056307555	0.0181304757627808	0.0170375623631304	YJU2/CASC3/SNRNP200/ISY1/CWC25	5	MEgreen
	GO:0031248	CC	GO:0031248	protein acetyltransferase complex	13/984	85/19550	0.0003126732193547	0.0220950311144378	0.020763132498725	EP300/BRD1/KAT2A/KANSL3/TAF4/KAT6B/BRPF1/ING5/NAA16/KAT5/DMAP1/EP400/TRRAP	13	MEgreen
	GO:1902493	CC	GO:1902493	acetyltransferase complex	13/984	85/19550	0.0003126732193547	0.0220950311144378	0.020763132498725	EP300/BRD1/KAT2A/KANSL3/TAF4/KAT6B/BRPF1/ING5/NAA16/KAT5/DMAP1/EP400/TRRAP	13	MEgreen
	GO:0000123	CC	GO:0000123	histone acetyltransferase complex	12/984	75/19550	0.0003440402768684	0.0220950311144378	0.020763132498725	EP300/BRD1/KAT2A/KANSL3/TAF4/KAT6B/BRPF1/ING5/KAT5/DMAP1/EP400/TRRAP	12	MEgreen
	GO:0000118	CC	GO:0000118	histone deacetylase complex	11/984	72/19550	0.0008963574234009	0.0404321462257264	0.0379948778956016	HDAC6/PHF12/KDM3B/PHF21A/NCOR1/HDAC8/KAT5/DMAP1/MTA1/EP400/TRRAP	11	MEgreen
	GO:0070603	CC	GO:0070603	SWI/SNF superfamily-type complex	11/984	72/19550	0.0008963574234009	0.0404321462257264	0.0379948778956016	BRD9/ARID1B/ACTR5/INO80B/INO80/INO80E/KAT5/DMAP1/MTA1/EP400/TRRAP	11	MEgreen
	GO:1904949	CC	GO:1904949	ATPase complex	11/984	73/19550	0.00100827907303	0.0404321462257264	0.0379948778956016	BRD9/ARID1B/ACTR5/INO80B/INO80/INO80E/KAT5/DMAP1/MTA1/EP400/TRRAP	11	MEgreen
	GO:0005604	CC	GO:0005604	basement membrane	13/984	96/19550	0.0010270171463251	0.0404321462257264	0.0379948778956016	LAMC3/COL4A4/COL9A1/SMOC2/LAMA4/COL7A1/NTN5/FREM1/COL4A3/AGRN/NTNG2/LAMA2/COLQ	13	MEgreen
	GO:0070775	CC	GO:0070775	H3 histone acetyltransferase complex	4/984	10/19550	0.0010492771511866	0.0404321462257264	0.0379948778956016	BRD1/KAT6B/BRPF1/ING5	4	MEgreen
	GO:0071203	CC	GO:0071203	WASH complex	4/984	10/19550	0.0010492771511866	0.0404321462257264	0.0379948778956016	WASHC2C/WASHC1/WASH6P/WASH3P	4	MEgreen
	GO:0000228	CC	GO:0000228	nuclear chromosome	23/984	227/19550	0.0011494979718837	0.0410099010971365	0.0385378054382124	ACTR5/UBE2I/PHF12/INO80B/INO80/GINS2/HUS1/HDAC8/SYCP2L/TTN/PLK1/INO80E/KAT5/POLD4/POLE/DMAP1/EP400/SIRT7/H2AX/SLX4/TRRAP/PRIM1/RPA4	23	MEgreen
	GO:0031514	CC	GO:0031514	motile cilium	22/984	214/19550	0.0012061735616804	0.0410099010971365	0.0385378054382124	CROCC/IFT27/IFT20/DNAH1/PMFBP1/PKD2/CFAP58/CEP89/QRICH2/IQCA1/ODF2/IFT172/TPGS1/DRD2/ENKUR/FLACC1/DNALI1/INTU/SPACA9/CFAP91/CFAP43/CFAP99	22	MEgreen
	GO:0140098	MF	GO:0140098	catalytic activity, acting on RNA	43/948	386/18368	1.75652572032859e-06	0.0014333249877881	0.0013516003174317	DHX8/SMG6/POLRMT/TRMT2A/KHNYN/TRMT1/DDX49/EXOSC3/TRDMT1/DDX55/ENDOU/IFIH1/RCL1/DDX27/AARS2/MED20/INTS11/CARS2/VARS2/SNRNP200/DIS3L2/TUT1/DHX37/SLFN13/TRMT44/DDX19B/WDR4/PARS2/PRORSD1P/POLR2H/METTL2B/POLR2J3/EXOSC10/ENDOV/DDX23/POLR2L/EDC3/DDX60L/PRIM1/DDX39B/QTRT1/TYW1B/MRM1	43	MEgreen
	GO:0016887	MF	GO:0016887	ATP hydrolysis activity	31/948	272/18368	3.06690686853949e-05	0.010562186536146	0.0099599566020675	DDX11/DHX8/PMS2P1/NLRP1/ACIN1/DDX49/ATP13A1/TWNK/MYH3/DDX55/IFIH1/ATAD2B/CHD6/DDX27/PMS2P3/INO80/MORC2/ABCB10/SNRNP200/DHX37/DDX19B/HFM1/KIF15/RAD54L2/KIF27/ATP9B/SPATA5L1/DDX23/DDX60L/DDX39B/RTEL1	31	MEgreen
	GO:0070577	MF	GO:0070577	lysine-acetylated histone binding	7/948	21/18368	5.86093102049728e-05	0.010562186536146	0.0099599566020675	BRD9/BAZ2A/ZMYND8/KMT2A/ATAD2B/TAF1/BRD3	7	MEgreen
	GO:0140033	MF	GO:0140033	acetylation-dependent protein binding	7/948	21/18368	5.86093102049728e-05	0.010562186536146	0.0099599566020675	BRD9/BAZ2A/ZMYND8/KMT2A/ATAD2B/TAF1/BRD3	7	MEgreen
	GO:0042393	MF	GO:0042393	histone binding	28/948	244/18368	6.47192802459927e-05	0.010562186536146	0.0099599566020675	BRD9/BAZ2A/MLLT10/UIMC1/BRD1/ZMYND8/SUPT6H/KMT2A/ATAD2B/INO80/PRMT7/WRAP53/SAMD1/TAF1/CXXC1/KAT6B/BRPF1/MCM3AP/USP49/ING5/BRD3/KAT5/L3MBTL1/H2AX/MPHOSPH8/SFMBT2/JMJD7/FAM156A	28	MEgreen
	GO:0016779	MF	GO:0016779	nucleotidyltransferase activity	18/948	132/18368	0.0001513271162461	0.0183990136289663	0.0173499470624024	REV3L/POLRMT/OAS3/MED20/REV1/CTU1/TAMM41/TUT1/PCYT1A/NMNAT3/POLR2H/POLR2J3/NMNAT1/POLD4/POLE/POLR2L/PRIM1/GALT	18	MEgreen
	GO:0004386	MF	GO:0004386	helicase activity	20/948	156/18368	0.0001578346757386	0.0183990136289663	0.0173499470624024	DDX11/DHX8/DDX49/TWNK/DDX55/IFIH1/CHD6/ZNFX1/DDX27/CHTF18/SNRNP200/DHX37/DDX19B/HFM1/RAD54L2/DDX23/DDX60L/EP400/DDX39B/RTEL1	20	MEgreen
	GO:0016741	MF	GO:0016741	transferase activity, transferring one-carbon groups	25/948	225/18368	0.0002588018009815	0.0263977837001167	0.0248926469101978	METTL22/TRMT2A/DOT1L/TRMT1/TRDMT1/KMT2A/DNMT3A/DNMT1/PRMT7/PRDM5/PRDM15/SETDB1/CAMKMT/AMT/CXXC1/TRMT44/WDR4/FTCD/METTL2B/SETD5/EHMT1/KMT5A/LRTOMT/SMYD4/MRM1	25	MEgreen
	GO:0008168	MF	GO:0008168	methyltransferase activity	24/948	214/18368	0.0002966664447837	0.0268977576603964	0.0253641135832686	METTL22/TRMT2A/DOT1L/TRMT1/TRDMT1/KMT2A/DNMT3A/DNMT1/PRMT7/PRDM5/PRDM15/SETDB1/CAMKMT/AMT/CXXC1/TRMT44/WDR4/METTL2B/SETD5/EHMT1/KMT5A/LRTOMT/SMYD4/MRM1	24	MEgreen
MEgreenyellow
	GO:0044322	CC	GO:0044322	endoplasmic reticulum quality control compartment	5/236	25/19550	1.07175685967893e-05	0.0030149740972225	0.0028860442838544	SEC61B/DERL1/AMFR/TRIM13/RNF103	5	MEgreenyellow
	GO:0030014	CC	GO:0030014	CCR4-NOT complex	4/236	14/19550	1.8843588107641e-05	0.0030149740972225	0.0028860442838544	CNOT1/CNOT6L/CNOT9/CNOT10	4	MEgreenyellow
	GO:0005759	CC	GO:0005759	mitochondrial matrix	16/236	480/19550	0.0002546022270633	0.0220250725668322	0.0210832109110137	MIPEP/EARS2/ACADL/LIAS/MRM2/FASTKD3/MCEE/DNA2/FASTKD1/TARS2/THEM4/FXN/MRPL52/PABPC5/PDE12/PAM16	16	MEgreenyellow
	GO:0035770	CC	GO:0035770	ribonucleoprotein granule	11/236	254/19550	0.0002753134070854	0.0220250725668322	0.0210832109110137	NUFIP2/FASTKD3/CNOT1/FASTKD1/DYRK3/CNOT9/LARP4/RBM4/PABPC5/TDRD6/LSM2	11	MEgreenyellow
MEgrey60
	GO:0048193	BP	GO:0048193	Golgi vesicle transport	10/119	296/18723	1.95378556253847e-05	0.034230323055674	0.033111523744073	MON2/LMAN1/RP2/VPS13C/SORT1/TMED7/SAR1B/TMED4/TMED10/RAB6C	10	MEgrey60
	GO:0030134	CC	GO:0030134	COPII-coated ER to Golgi transport vesicle	5/123	94/19550	0.0003189507498779	0.0269807429159991	0.0230951414202884	LMAN1/TMED7/SAR1B/TMED4/TMED10	5	MEgrey60
	GO:0030135	CC	GO:0030135	coated vesicle	8/123	299/19550	0.0006142602300267	0.0269807429159991	0.0230951414202884	LMAN1/SORT1/TMED7/SCARB2/SAR1B/TMED4/TMED10/DIPK2A	8	MEgrey60
	GO:0012507	CC	GO:0012507	ER to Golgi transport vesicle membrane	4/123	62/19550	0.0006278999486407	0.0269807429159991	0.0230951414202884	LMAN1/TMED7/SAR1B/TMED10	4	MEgrey60
	GO:0030137	CC	GO:0030137	COPI-coated vesicle	3/123	28/19550	0.0007097046800835	0.0269807429159991	0.0230951414202884	TMED7/TMED10/DIPK2A	3	MEgrey60
	GO:0005778	CC	GO:0005778	peroxisomal membrane	4/123	65/19550	0.0007510925942811	0.0269807429159991	0.0230951414202884	AGPS/ACSL1/NBR1/FIS1	4	MEgrey60
	GO:0031903	CC	GO:0031903	microbody membrane	4/123	65/19550	0.0007510925942811	0.0269807429159991	0.0230951414202884	AGPS/ACSL1/NBR1/FIS1	4	MEgrey60
	GO:0005769	CC	GO:0005769	early endosome	9/123	394/19550	0.0008737639794873	0.0269807429159991	0.0230951414202884	MON2/ITCH/RAB21/SLC11A2/RAP1A/SORT1/WASHC4/MARCHF1/DNER	9	MEgrey60
	GO:0005765	CC	GO:0005765	lysosomal membrane	9/123	395/19550	0.0008894750411867	0.0269807429159991	0.0230951414202884	RNF13/SLC11A2/RAP1B/GNAI1/SORT1/CD164/SCARB2/MARCHF1/FNIP1	9	MEgrey60
	GO:0098852	CC	GO:0098852	lytic vacuole membrane	9/123	395/19550	0.0008894750411867	0.0269807429159991	0.0230951414202884	RNF13/SLC11A2/RAP1B/GNAI1/SORT1/CD164/SCARB2/MARCHF1/FNIP1	9	MEgrey60
	GO:0030662	CC	GO:0030662	coated vesicle membrane	6/123	181/19550	0.001006693598754	0.0274827352459854	0.0235248398866734	LMAN1/TMED7/SCARB2/SAR1B/TMED10/DIPK2A	6	MEgrey60
	GO:0005774	CC	GO:0005774	vacuolar membrane	9/123	444/19550	0.001992917426343	0.0469941425148478	0.0402263336737853	RNF13/SLC11A2/RAP1B/GNAI1/SORT1/CD164/SCARB2/MARCHF1/FNIP1	9	MEgrey60
	GO:0005770	CC	GO:0005770	late endosome	7/123	282/19550	0.0020656765940592	0.0469941425148478	0.0402263336737853	RNF13/SLC11A2/RAP1A/RAB9A/SCARB2/MARCHF1/NBR1	7	MEgrey60
	GO:0030126	CC	GO:0030126	COPI vesicle coat	2/123	13/19550	0.0029267211786587	0.0499678040841616	0.0427717467001499	TMED7/DIPK2A	2	MEgrey60
	GO:0098791	CC	GO:0098791	Golgi apparatus subcompartment	8/123	384/19550	0.0029872365129889	0.0499678040841616	0.0427717467001499	RAB21/TMEM87A/BIRC6/RAB9A/SORT1/MARCHF1/SAR1B/TMBIM4	8	MEgrey60
	GO:0005795	CC	GO:0005795	Golgi stack	5/123	155/19550	0.0029961619678735	0.0499678040841616	0.0427717467001499	RAB21/TMEM87A/SORT1/SAR1B/TMBIM4	5	MEgrey60
	GO:0032580	CC	GO:0032580	Golgi cisterna membrane	4/123	95/19550	0.0030563383180918	0.0499678040841616	0.0427717467001499	RAB21/TMEM87A/SORT1/SAR1B	4	MEgrey60
	GO:0005798	CC	GO:0005798	Golgi-associated vesicle	4/123	96/19550	0.0031739339676185	0.0499678040841616	0.0427717467001499	SORT1/TMED7/TMED10/DIPK2A	4	MEgrey60
	GO:0090734	CC	GO:0090734	site of DNA damage	4/123	97/19550	0.0032945804890656	0.0499678040841616	0.0427717467001499	UFL1/POLK/PARP1/ARPC5	4	MEgrey60
	GO:0019003	MF	GO:0019003	GDP binding	5/119	75/18368	0.0001260719727915	0.0192206551772341	0.0188321116105481	RAB21/RAP1A/RAB9A/RAP1B/GNAI1	5	MEgrey60
	GO:0005525	MF	GO:0005525	GTP binding	10/119	377/18368	0.0001721910494054	0.0192206551772341	0.0188321116105481	RAB21/RP2/RAP1A/SEPTIN7/RAB9A/RAP1B/GNAI1/SAR1B/TUBA1A/RAB6C	10	MEgrey60
	GO:0019001	MF	GO:0019001	guanyl nucleotide binding	10/119	398/18368	0.0002660298294426	0.0192206551772341	0.0188321116105481	RAB21/RP2/RAP1A/SEPTIN7/RAB9A/RAP1B/GNAI1/SAR1B/TUBA1A/RAB6C	10	MEgrey60
	GO:0032561	MF	GO:0032561	guanyl ribonucleotide binding	10/119	398/18368	0.0002660298294426	0.0192206551772341	0.0188321116105481	RAB21/RP2/RAP1A/SEPTIN7/RAB9A/RAP1B/GNAI1/SAR1B/TUBA1A/RAB6C	10	MEgrey60
	GO:0003924	MF	GO:0003924	GTPase activity	9/119	337/18368	0.0003491146213075	0.0201788251115743	0.0197709122382571	RAB21/RAP1A/SEPTIN7/RAB9A/RAP1B/GNAI1/SAR1B/TUBA1A/RAB6C	9	MEgrey60
MElightcyan
	GO:0008380	BP	GO:0008380	RNA splicing	22/128	434/18723	1.9862634520847e-13	3.34884018021481e-10	3.16129509426533e-10	ZNF638/GPATCH1/THOC1/YTHDC1/PNN/RBM28/LUC7L3/PRPF4B/SRSF4/SFPQ/SRSF11/PRPF3/RBM25/ZC3H13/NSRP1/RBM39/SRRM1/RBM17/PRPF38A/SCAF11/NOL3/LUC7L2	22	MElightcyan
	GO:0000377	BP	GO:0000377	RNA splicing, via transesterification reactions with bulged adenosine as nucleophile	17/128	320/18723	6.57951455064011e-11	3.36673931363351e-08	3.17819182257219e-08	GPATCH1/YTHDC1/PNN/LUC7L3/PRPF4B/SRSF4/SFPQ/PRPF3/RBM25/NSRP1/RBM39/SRRM1/RBM17/PRPF38A/SCAF11/NOL3/LUC7L2	17	MElightcyan
	GO:0000398	BP	GO:0000398	mRNA splicing, via spliceosome	17/128	320/18723	6.57951455064011e-11	3.36673931363351e-08	3.17819182257219e-08	GPATCH1/YTHDC1/PNN/LUC7L3/PRPF4B/SRSF4/SFPQ/PRPF3/RBM25/NSRP1/RBM39/SRRM1/RBM17/PRPF38A/SCAF11/NOL3/LUC7L2	17	MElightcyan
	GO:0000375	BP	GO:0000375	RNA splicing, via transesterification reactions	17/128	324/18723	7.987519130803119e-11	3.36673931363351e-08	3.17819182257219e-08	GPATCH1/YTHDC1/PNN/LUC7L3/PRPF4B/SRSF4/SFPQ/PRPF3/RBM25/NSRP1/RBM39/SRRM1/RBM17/PRPF38A/SCAF11/NOL3/LUC7L2	17	MElightcyan
	GO:1903311	BP	GO:1903311	regulation of mRNA metabolic process	12/128	288/18723	6.77608902220323e-07	0.0002284897218286	0.0002156936126646	ROCK1/TUT7/YTHDC1/SRSF4/RBM25/NSRP1/RBM39/CDC73/TUT4/SLTM/GIGYF2/CDK11B	12	MElightcyan
	GO:0050684	BP	GO:0050684	regulation of mRNA processing	8/128	137/18723	4.5768145011797e-06	0.0012860848748315	0.0012140602676813	YTHDC1/SRSF4/RBM25/NSRP1/RBM39/CDC73/SLTM/CDK11B	8	MElightcyan
	GO:0050657	BP	GO:0050657	nucleic acid transport	8/128	163/18723	1.63938651889764e-05	0.0031541443831401	0.0029775028452942	TPR/ZC3H11A/THOC1/YTHDC1/UPF3B/UPF3A/SETD2/ATXN2	8	MElightcyan
	GO:0050658	BP	GO:0050658	RNA transport	8/128	163/18723	1.63938651889764e-05	0.0031541443831401	0.0029775028452942	TPR/ZC3H11A/THOC1/YTHDC1/UPF3B/UPF3A/SETD2/ATXN2	8	MElightcyan
	GO:0022613	BP	GO:0022613	ribonucleoprotein complex biogenesis	13/128	463/18723	1.74833878408025e-05	0.0031541443831401	0.0029775028452942	YTHDC1/LUC7L3/MDN1/PRPF3/EMG1/CDC73/RPS6/SCAF11/NOL3/LYAR/LUC7L2/NUDT16/AATF	13	MElightcyan
	GO:0051236	BP	GO:0051236	establishment of RNA localization	8/128	166/18723	1.8707855178767e-05	0.0031541443831401	0.0029775028452942	TPR/ZC3H11A/THOC1/YTHDC1/UPF3B/UPF3A/SETD2/ATXN2	8	MElightcyan
	GO:0051028	BP	GO:0051028	mRNA transport	7/128	130/18723	3.11526366858527e-05	0.004774849586577	0.0045074437003836	TPR/ZC3H11A/THOC1/YTHDC1/UPF3B/UPF3A/SETD2	7	MElightcyan
	GO:0006406	BP	GO:0006406	mRNA export from nucleus	5/128	59/18723	5.14296388972543e-05	0.0066700285523669	0.0062964869645869	TPR/ZC3H11A/THOC1/YTHDC1/SETD2	5	MElightcyan
	GO:0071427	BP	GO:0071427	mRNA-containing ribonucleoprotein complex export from nucleus	5/128	59/18723	5.14296388972543e-05	0.0066700285523669	0.0062964869645869	TPR/ZC3H11A/THOC1/YTHDC1/SETD2	5	MElightcyan
	GO:1905515	BP	GO:1905515	non-motile cilium assembly	5/128	61/18723	6.04511992902792e-05	0.0072800515716722	0.0068723468666843	PCM1/PIBF1/CEP350/VANGL2/CEP290	5	MElightcyan
	GO:0006403	BP	GO:0006403	RNA localization	8/128	201/18723	7.30191744779017e-05	0.0077064234303339	0.007274840623503	TPR/ZC3H11A/THOC1/YTHDC1/UPF3B/UPF3A/SETD2/ATXN2	8	MElightcyan
	GO:0071539	BP	GO:0071539	protein localization to centrosome	4/128	33/18723	7.31333184373325e-05	0.0077064234303339	0.007274840623503	PCM1/PIBF1/CEP192/CEP350	4	MElightcyan
	GO:1905508	BP	GO:1905508	protein localization to microtubule organizing center	4/128	35/18723	9.25952802430294e-05	0.0091832730876322	0.0086689822741461	PCM1/PIBF1/CEP192/CEP350	4	MElightcyan
	GO:0006325	BP	GO:0006325	chromatin organization	11/128	409/18723	0.0001167241408291	0.0109331611909997	0.0103208713996326	KMT2E/BAZ1B/TPR/KDM5A/HP1BP3/HIRIP3/BPTF/ATF7IP/CHD2/SETD2/HMGN5	11	MElightcyan
	GO:0022618	BP	GO:0022618	ribonucleoprotein complex assembly	8/128	220/18723	0.0001366930953178	0.0121297136160962	0.0114504133030764	YTHDC1/LUC7L3/MDN1/PRPF3/CDC73/SCAF11/NOL3/LUC7L2	8	MElightcyan
	GO:0015931	BP	GO:0015931	nucleobase-containing compound transport	8/128	222/18723	0.0001454683279143	0.012262980043178	0.0115762164108666	TPR/ZC3H11A/THOC1/YTHDC1/UPF3B/UPF3A/SETD2/ATXN2	8	MElightcyan
	GO:0071826	BP	GO:0071826	ribonucleoprotein complex subunit organization	8/128	227/18723	0.0001694581503908	0.0129260816268451	0.012202182318655	YTHDC1/LUC7L3/MDN1/PRPF3/CDC73/SCAF11/NOL3/LUC7L2	8	MElightcyan
	GO:0071426	BP	GO:0071426	ribonucleoprotein complex export from nucleus	5/128	76/18723	0.000172992338773	0.0129260816268451	0.012202182318655	TPR/ZC3H11A/THOC1/YTHDC1/SETD2	5	MElightcyan
	GO:0000380	BP	GO:0000380	alternative mRNA splicing, via spliceosome	5/128	77/18723	0.0001840011619479	0.0129260816268451	0.012202182318655	YTHDC1/SFPQ/RBM25/NSRP1/RBM17	5	MElightcyan
	GO:0071166	BP	GO:0071166	ribonucleoprotein complex localization	5/128	77/18723	0.0001840011619479	0.0129260816268451	0.012202182318655	TPR/ZC3H11A/THOC1/YTHDC1/SETD2	5	MElightcyan
	GO:0000245	BP	GO:0000245	spliceosomal complex assembly	5/128	79/18723	0.0002076153803997	0.0140015812541596	0.0132174507437656	YTHDC1/LUC7L3/SCAF11/NOL3/LUC7L2	5	MElightcyan
	GO:0090068	BP	GO:0090068	positive regulation of cell cycle process	8/128	236/18723	0.0002208335144817	0.0143202040544704	0.0135182297124051	KMT2E/TPR/PKN2/THOC1/SFPQ/CDC73/NUDT16/SMC5	8	MElightcyan
	GO:0006405	BP	GO:0006405	RNA export from nucleus	5/128	84/18723	0.0002767600694523	0.0170047652083103	0.0160524473964944	TPR/ZC3H11A/THOC1/YTHDC1/SETD2	5	MElightcyan
	GO:0019827	BP	GO:0019827	stem cell population maintenance	6/128	131/18723	0.0002824041671605	0.0170047652083103	0.0160524473964944	SMC1A/PCM1/ZC3H13/CDC73/TUT4/SMC5	6	MElightcyan
	GO:0098727	BP	GO:0098727	maintenance of cell number	6/128	134/18723	0.0003190005378063	0.0185460312669504	0.0175073979369601	SMC1A/PCM1/ZC3H13/CDC73/TUT4/SMC5	6	MElightcyan
	GO:0006376	BP	GO:0006376	mRNA splice site selection	4/128	49/18723	0.0003480058675183	0.0195579297545328	0.0184626270767644	YTHDC1/LUC7L3/NOL3/LUC7L2	4	MElightcyan
	GO:0072698	BP	GO:0072698	protein localization to microtubule cytoskeleton	4/128	54/18723	0.000505939837155	0.0275165988852732	0.0259755868855173	PCM1/PIBF1/CEP192/CEP350	4	MElightcyan
	GO:0048024	BP	GO:0048024	regulation of mRNA splicing, via spliceosome	5/128	101/18723	0.000647438045119	0.0339555424243536	0.032053930290081	YTHDC1/SRSF4/RBM25/NSRP1/RBM39	5	MElightcyan
	GO:0044380	BP	GO:0044380	protein localization to cytoskeleton	4/128	58/18723	0.0006646102609748	0.0339555424243536	0.032053930290081	PCM1/PIBF1/CEP192/CEP350	4	MElightcyan
	GO:0031503	BP	GO:0031503	protein-containing complex localization	7/128	220/18723	0.0007990214201865	0.039622062189251	0.0374031079666277	TPR/ZC3H11A/PCM1/THOC1/YTHDC1/SFPQ/SETD2	7	MElightcyan
	GO:0090307	BP	GO:0090307	mitotic spindle assembly	4/128	65/18723	0.0010222506548953	0.0492432744043891	0.0464855034647165	TPR/SMC1A/PIBF1/CEP192	4	MElightcyan
	GO:0016607	CC	GO:0016607	nuclear speck	23/137	412/19550	1.2802829072279901e-14	2.7910167377570097e-12	2.46622917918654e-12	KMT2E/ZNF638/THOC1/YTHDC1/TRIP11/PNN/LUC7L3/FNBP4/PRPF4B/SRSF4/SFPQ/SRSF11/PRPF3/RBM25/ZC3H13/NSRP1/HP1BP3/RBM39/SRRM1/SCAPER/LUC7L2/WRN/SMC5	23	MElightcyan
	GO:0005681	CC	GO:0005681	spliceosomal complex	10/137	191/19550	9.80807125074424e-07	0.0001069079766331	9.44672125729577e-05	GPATCH1/PNN/RBM28/LUC7L3/PRPF4B/PRPF3/SRRM1/RBM17/PRPF38A/LUC7L2	10	MElightcyan
	GO:0034451	CC	GO:0034451	centriolar satellite	7/137	107/19550	1.0356193890809e-05	0.0007525500893987	0.0006649766603572	PCM1/PIBF1/UPF3B/RBM39/NEK1/CCDC66/CEP290	7	MElightcyan
	GO:0005814	CC	GO:0005814	centriole	7/137	145/19550	7.3541430056455e-05	0.0040080079380768	0.0035416004474556	ROCK1/PCM1/CEP128/CEP192/ALMS1/CEP350/CEP290	7	MElightcyan
	GO:0000242	CC	GO:0000242	pericentriolar material	3/137	22/19550	0.0004702439821465	0.0205026376215912	0.018116768154279	PCM1/CEP192/NEK1	3	MElightcyan
	GO:0036464	CC	GO:0036464	cytoplasmic ribonucleoprotein granule	7/137	236/19550	0.0013930925287362	0.0374383727491492	0.0330817103481135	ROCK1/PRRC2C/TUT4/RPS6/USP3/GIGYF2/ATXN2	7	MElightcyan
	GO:0005819	CC	GO:0005819	spindle	9/137	391/19550	0.0017670676864599	0.0374383727491492	0.0330817103481135	TPR/SMC1A/KIF16B/CEP128/ALMS1/CNTRL/INVS/CEP350/CEP95	9	MElightcyan
	GO:0090543	CC	GO:0090543	Flemming body	3/137	35/19550	0.0018699723719133	0.0374383727491492	0.0330817103481135	CNTRL/USP3/CCDC66	3	MElightcyan
	GO:0010494	CC	GO:0010494	cytoplasmic stress granule	4/137	76/19550	0.0020042573153086	0.0374383727491492	0.0330817103481135	ROCK1/PRRC2C/GIGYF2/ATXN2	4	MElightcyan
	GO:0035145	CC	GO:0035145	exon-exon junction complex	2/137	10/19550	0.0021144531548725	0.0374383727491492	0.0330817103481135	UPF3B/UPF3A	2	MElightcyan
	GO:0120103	CC	GO:0120103	centriolar subdistal appendage	2/137	10/19550	0.0021144531548725	0.0374383727491492	0.0330817103481135	CEP128/CNTRL	2	MElightcyan
	GO:0035770	CC	GO:0035770	ribonucleoprotein granule	7/137	254/19550	0.0021147645855563	0.0374383727491492	0.0330817103481135	ROCK1/PRRC2C/TUT4/RPS6/USP3/GIGYF2/ATXN2	7	MElightcyan
	GO:0034399	CC	GO:0034399	nuclear periphery	5/137	130/19550	0.0022325635125639	0.0374383727491492	0.0330817103481135	TPR/SMC1A/THOC1/SFPQ/SRRM1	5	MElightcyan
MElightgreen
	GO:0031252	CC	GO:0031252	cell leading edge	10/108	422/19550	0.0001163000138863	0.0101261611542627	0.0087780963566364	FERMT2/FAT1/DPYSL3/WLS/ARHGEF6/TLR4/FGD4/EPS8/ADGRV1/ANTXR1	10	MElightgreen
	GO:0045178	CC	GO:0045178	basal part of cell	8/108	276/19550	0.0001483691614812	0.0101261611542627	0.0087780963566364	SLC1A3/HEPH/DOCK7/SLC14A1/DISP1/PLPP3/P2RY1/AQP4	8	MElightgreen
	GO:0045177	CC	GO:0045177	apical part of cell	10/108	435/19550	0.0001489141346215	0.0101261611542627	0.0087780963566364	CYBRD1/FAT1/HVCN1/CRB1/SLC7A11/GJA1/VCAM1/DDR2/AHCYL1/P2RY1	10	MElightgreen
	GO:0098858	CC	GO:0098858	actin-based cell projection	7/108	221/19550	0.0002275367011511	0.0116043717587081	0.0100595173140503	FAT1/CRB1/FGD4/EPS8/VCAM1/ADGRV1/ANTXR1	7	MElightgreen
	GO:0009925	CC	GO:0009925	basal plasma membrane	7/108	257/19550	0.0005642172606854	0.0230200642359674	0.0199554736410863	SLC1A3/HEPH/SLC14A1/DISP1/PLPP3/P2RY1/AQP4	7	MElightgreen
	GO:0030027	CC	GO:0030027	lamellipodium	6/108	202/19550	0.0009021574696256	0.0287077472980152	0.0248859728899203	FERMT2/FAT1/DPYSL3/ARHGEF6/FGD4/ANTXR1	6	MElightgreen
	GO:0016324	CC	GO:0016324	apical plasma membrane	8/108	367/19550	0.000985069760226	0.0287077472980152	0.0248859728899203	CYBRD1/FAT1/HVCN1/CRB1/GJA1/DDR2/AHCYL1/P2RY1	8	MElightgreen
	GO:0016323	CC	GO:0016323	basolateral plasma membrane	6/108	231/19550	0.0017914606427526	0.0441924892869802	0.0383092786388683	HEPH/SLC14A1/DISP1/PLPP3/P2RY1/AQP4	6	MElightgreen
	GO:0043202	CC	GO:0043202	lysosomal lumen	4/108	97/19550	0.0020576319145663	0.0441924892869802	0.0383092786388683	SDC4/TPP1/SDC2/GPC5	4	MElightgreen
	GO:0045121	CC	GO:0045121	membrane raft	7/108	335/19550	0.0025927643492332	0.0441924892869802	0.0383092786388683	SMURF2/SDC4/IL6ST/ERLIN2/GJA1/PLPP3/TPP1	7	MElightgreen
	GO:0098857	CC	GO:0098857	membrane microdomain	7/108	335/19550	0.0025927643492332	0.0441924892869802	0.0383092786388683	SMURF2/SDC4/IL6ST/ERLIN2/GJA1/PLPP3/TPP1	7	MElightgreen
	GO:0005775	CC	GO:0005775	vacuolar lumen	5/108	174/19550	0.0028095018817044	0.0441924892869802	0.0383092786388683	PRDX6/SDC4/TPP1/SDC2/GPC5	5	MElightgreen
	GO:0030175	CC	GO:0030175	filopodium	4/108	107/19550	0.002938480947678	0.0441924892869802	0.0383092786388683	FAT1/FGD4/VCAM1/ANTXR1	4	MElightgreen
	GO:0031253	CC	GO:0031253	cell projection membrane	7/108	346/19550	0.0031009409095872	0.0441924892869802	0.0383092786388683	CYBRD1/FERMT2/WLS/SLC7A11/EPS8/ADGRV1/ANTXR1	7	MElightgreen
	GO:0031256	CC	GO:0031256	leading edge membrane	5/108	180/19550	0.0032494477416897	0.0441924892869802	0.0383092786388683	FERMT2/WLS/EPS8/ADGRV1/ANTXR1	5	MElightgreen
	GO:0046332	MF	GO:0046332	SMAD binding	5/107	79/18368	9.77160991630955e-05	0.0289239653522763	0.0271547896621655	TGFBR3/FERMT2/SMURF2/SMAD5/RANBP3L	5	MElightgreen
MElightyellow
	GO:0002181	BP	GO:0002181	cytoplasmic translation	27/84	148/18723	7.48063861705971e-37	7.91451565684917e-34	7.28377970608446e-34	RPS20/RPS16/EIF3A/RPL19/RPS13/RPS12/RPS25/RPL21/RPS10/RPL35/RPS24/RPS11/RPL13A/RPL11/RPS27A/RPL10/RPS3/RPL30/RPL27A/RPL38/RPS27/RPL37A/RPL12/RPL23A/RPL10A/RPS18/RPL17	27	MElightyellow
	GO:0022613	BP	GO:0022613	ribonucleoprotein complex biogenesis	16/84	463/18723	2.06340105788588e-10	1.09153915962163e-07	1.00455051502339e-07	CLNS1A/NOP14/ESF1/RPS16/EIF3A/RPS25/RPL35/RPS24/RPL13A/RPL11/RPL10/WDR43/RPL38/RPS27/RPL23A/RPL10A	16	MElightyellow
	GO:0042254	BP	GO:0042254	ribosome biogenesis	13/84	299/18723	7.6878185186635e-10	2.71123733091533e-07	2.49516916833815e-07	NOP14/ESF1/RPS16/RPS25/RPL35/RPS24/RPL11/RPL10/WDR43/RPL38/RPS27/RPL23A/RPL10A	13	MElightyellow
	GO:0006364	BP	GO:0006364	rRNA processing	10/84	225/18723	6.53380635895019e-08	1.72819178194232e-05	1.59046602158656e-05	NOP14/ESF1/RPS16/RPS25/RPL35/RPS24/RPL11/WDR43/RPS27/RPL10A	10	MElightyellow
	GO:0016072	BP	GO:0016072	rRNA metabolic process	10/84	236/18723	1.02177669297273e-07	2.1620794823303e-05	1.98977566526269e-05	NOP14/ESF1/RPS16/RPS25/RPL35/RPS24/RPL11/WDR43/RPS27/RPL10A	10	MElightyellow
	GO:0042273	BP	GO:0042273	ribosomal large subunit biogenesis	6/84	72/18723	8.39047852384625e-07	0.0001376801808342	0.0001267079566925	RPL35/RPL11/RPL10/RPL38/RPL23A/RPL10A	6	MElightyellow
	GO:0042274	BP	GO:0042274	ribosomal small subunit biogenesis	6/84	73/18723	9.10927472438073e-07	0.0001376801808342	0.0001267079566925	NOP14/RPS16/RPS25/RPS24/RPL38/RPS27	6	MElightyellow
	GO:0034470	BP	GO:0034470	ncRNA processing	11/84	395/18723	1.4982910047825e-06	0.0001981489853824	0.0001823577867662	NOP14/ESF1/RPS16/RPS25/RPL35/RPS24/RPL11/WDR43/LARP7/RPS27/RPL10A	11	MElightyellow
	GO:0008380	BP	GO:0008380	RNA splicing	11/84	434/18723	3.71319631563161e-06	0.0004365068557709	0.0004017200692349	CLNS1A/RPS13/NCL/THOC2/ZCRB1/DDX46/SAP18/VIRMA/LARP7/PRPF40A/RBM8A	11	MElightyellow
	GO:0000027	BP	GO:0000027	ribosomal large subunit assembly	4/84	27/18723	6.11502566403757e-06	0.0006232841335499	0.0005736124002921	RPL11/RPL10/RPL38/RPL23A	4	MElightyellow
	GO:0022618	BP	GO:0022618	ribonucleoprotein complex assembly	8/84	220/18723	6.48026981951693e-06	0.0006232841335499	0.0005736124002921	CLNS1A/EIF3A/RPL13A/RPL11/RPL10/RPL38/RPS27/RPL23A	8	MElightyellow
	GO:0042255	BP	GO:0042255	ribosome assembly	5/84	61/18723	7.87047527228406e-06	0.0006633050391316	0.0006104438973204	RPL11/RPL10/RPL38/RPS27/RPL23A	5	MElightyellow
	GO:0071826	BP	GO:0071826	ribonucleoprotein complex subunit organization	8/84	227/18723	8.15025095341387e-06	0.0006633050391316	0.0006104438973204	CLNS1A/EIF3A/RPL13A/RPL11/RPL10/RPL38/RPS27/RPL23A	8	MElightyellow
	GO:0034660	BP	GO:0034660	ncRNA metabolic process	11/84	485/18723	1.06245975754092e-05	0.0008029160167702	0.0007389287787408	NOP14/ESF1/RPS16/RPS25/RPL35/RPS24/RPL11/WDR43/LARP7/RPS27/RPL10A	11	MElightyellow
	GO:0050684	BP	GO:0050684	regulation of mRNA processing	6/84	137/18723	3.50012626395091e-05	0.00246875572484	0.0022720117853716	NCL/SAP18/RNF20/VIRMA/LARP7/RBM8A	6	MElightyellow
	GO:0032784	BP	GO:0032784	regulation of DNA-templated transcription, elongation	4/84	53/18723	9.33675376327329e-05	0.0054308873128905	0.0049980805536003	ZMYND11/WDR43/LARP7/ERCC6	4	MElightyellow
	GO:0000377	BP	GO:0000377	RNA splicing, via transesterification reactions with bulged adenosine as nucleophile	8/84	320/18723	9.42007763190346e-05	0.0054308873128905	0.0049980805536003	CLNS1A/NCL/ZCRB1/DDX46/SAP18/LARP7/PRPF40A/RBM8A	8	MElightyellow
	GO:0000398	BP	GO:0000398	mRNA splicing, via spliceosome	8/84	320/18723	9.42007763190346e-05	0.0054308873128905	0.0049980805536003	CLNS1A/NCL/ZCRB1/DDX46/SAP18/LARP7/PRPF40A/RBM8A	8	MElightyellow
	GO:0072698	BP	GO:0072698	protein localization to microtubule cytoskeleton	4/84	54/18723	0.0001004938987256	0.0054308873128905	0.0049980805536003	MAPRE1/KIF20B/GOLGB1/CEP83	4	MElightyellow
	GO:0000375	BP	GO:0000375	RNA splicing, via transesterification reactions	8/84	324/18723	0.0001026632762361	0.0054308873128905	0.0049980805536003	CLNS1A/NCL/ZCRB1/DDX46/SAP18/LARP7/PRPF40A/RBM8A	8	MElightyellow
	GO:0044380	BP	GO:0044380	protein localization to cytoskeleton	4/84	58/18723	0.0001329939294425	0.0067003608262019	0.0061663851997182	MAPRE1/KIF20B/GOLGB1/CEP83	4	MElightyellow
	GO:1903311	BP	GO:1903311	regulation of mRNA metabolic process	7/84	288/18723	0.000312260652594	0.0150168986565681	0.0138201484999756	NCL/SAP18/RNF20/VIRMA/LARP7/RBM8A/TAF15	7	MElightyellow
	GO:0034243	BP	GO:0034243	regulation of transcription elongation from RNA polymerase II promoter	3/84	32/18723	0.0003933318779256	0.0180932663845804	0.0166513495231687	ZMYND11/WDR43/LARP7	3	MElightyellow
	GO:0031116	BP	GO:0031116	positive regulation of microtubule polymerization	3/84	33/18723	0.0004312681980483	0.018251270141406	0.0167967613976724	MAPRE1/AKAP9/RPS3	3	MElightyellow
	GO:0071539	BP	GO:0071539	protein localization to centrosome	3/84	33/18723	0.0004312681980483	0.018251270141406	0.0167967613976724	MAPRE1/GOLGB1/CEP83	3	MElightyellow
	GO:1905508	BP	GO:1905508	protein localization to microtubule organizing center	3/84	35/18723	0.0005140137005731	0.0203715213132456	0.0187480421995346	MAPRE1/GOLGB1/CEP83	3	MElightyellow
	GO:0031397	BP	GO:0031397	negative regulation of protein ubiquitination	4/84	83/18723	0.0005290704038383	0.0203715213132456	0.0187480421995346	RPS20/RPL11/RPS3/UBXN1	4	MElightyellow
	GO:0043484	BP	GO:0043484	regulation of RNA splicing	5/84	148/18723	0.0005391328891974	0.0203715213132456	0.0187480421995346	RPS13/NCL/SAP18/LARP7/RBM8A	5	MElightyellow
	GO:0031112	BP	GO:0031112	positive regulation of microtubule polymerization or depolymerization	3/84	37/18723	0.000606288115844	0.0221190629849307	0.0203563160492099	MAPRE1/AKAP9/RPS3	3	MElightyellow
	GO:0031110	BP	GO:0031110	regulation of microtubule polymerization or depolymerization	4/84	88/18723	0.0006600723891603	0.0232785529243876	0.0214234021043265	MAPRE1/AKAP9/RPS3/SKA2	4	MElightyellow
	GO:0006354	BP	GO:0006354	DNA-templated transcription, elongation	4/84	91/18723	0.0007488696962929	0.0255581980218695	0.023521374162003	ZMYND11/WDR43/LARP7/ERCC6	4	MElightyellow
	GO:1903321	BP	GO:1903321	negative regulation of protein modification by small protein conjugation or removal	4/84	95/18723	0.0008799893738945	0.0290946486743894	0.0267759924622527	RPS20/RPL11/RPS3/UBXN1	4	MElightyellow
	GO:0071364	BP	GO:0071364	cellular response to epidermal growth factor stimulus	3/84	45/18723	0.0010790030227875	0.0344118342976093	0.0316694326189321	NCL/EEF1A1/PTPN11	3	MElightyellow
	GO:0048024	BP	GO:0048024	regulation of mRNA splicing, via spliceosome	4/84	101/18723	0.0011058623498286	0.0344118342976093	0.0316694326189321	NCL/SAP18/LARP7/RBM8A	4	MElightyellow
	GO:0000012	BP	GO:0000012	single strand break repair	2/84	12/18723	0.0012749468435116	0.0372912975855711	0.0343194212184392	APLF/ERCC6	2	MElightyellow
	GO:1904667	BP	GO:1904667	negative regulation of ubiquitin protein ligase activity	2/84	12/18723	0.0012749468435116	0.0372912975855711	0.0343194212184392	RPS20/RPL11	2	MElightyellow
	GO:0140694	BP	GO:0140694	non-membrane-bounded organelle assembly	7/84	367/18723	0.0013041380063006	0.0372912975855711	0.0343194212184392	MAPRE1/RPL11/RPL10/RPS3/RPL38/RPS27/RPL23A	7	MElightyellow
	GO:0070849	BP	GO:0070849	response to epidermal growth factor	3/84	49/18723	0.0013829978101062	0.0385055706076942	0.0354369244971815	NCL/EEF1A1/PTPN11	3	MElightyellow
	GO:0022626	CC	GO:0022626	cytosolic ribosome	26/90	102/19550	3.18622921967757e-39	5.79893717981317e-37	4.76257420204436e-37	RPS20/RPS16/RPL19/RPS13/RPS12/RPS25/RPL21/RPS10/RPL35/RPS24/RPS11/RPL13A/RPL11/RPS27A/RPL10/RPS3/RPL30/RPL27A/RPL38/RPS27/RPL37A/RPL12/RPL23A/RPL10A/RPS18/RPL17	26	MElightyellow
	GO:0044391	CC	GO:0044391	ribosomal subunit	26/90	180/19550	3.17079521183815e-32	2.88542364277271e-30	2.36975221095272e-30	RPS20/RPS16/RPL19/RPS13/RPS12/RPS25/RPL21/RPS10/RPL35/RPS24/RPS11/RPL13A/RPL11/RPS27A/RPL10/RPS3/RPL30/RPL27A/RPL38/RPS27/RPL37A/RPL12/RPL23A/RPL10A/RPS18/RPL17	26	MElightyellow
	GO:0005840	CC	GO:0005840	ribosome	27/90	240/19550	1.99823948582626e-30	1.2122652880679299e-28	9.95614059604662e-29	RPS20/RPS16/RPL19/RPS13/RPS12/RPS25/RPL21/RPS10/RPL35/RPS24/RPS11/RPL13A/RPL11/RPS27A/RPL10/RPS3/RPL30/RPL27A/DNAJC21/RPL38/RPS27/RPL37A/RPL12/RPL23A/RPL10A/RPS18/RPL17	27	MElightyellow
	GO:0022625	CC	GO:0022625	cytosolic large ribosomal subunit	14/90	58/19550	5.74229230727091e-21	2.61274299980826e-19	2.1458039674538601e-19	RPL19/RPL21/RPL35/RPL13A/RPL11/RPL10/RPL30/RPL27A/RPL38/RPL37A/RPL12/RPL23A/RPL10A/RPL17	14	MElightyellow
	GO:0022627	CC	GO:0022627	cytosolic small ribosomal subunit	12/90	42/19550	4.1801541713448403e-19	1.5215761183695202e-17	1.2496460891178301e-17	RPS20/RPS16/RPS13/RPS12/RPS25/RPS10/RPS24/RPS11/RPS27A/RPS3/RPS27/RPS18	12	MElightyellow
	GO:0015934	CC	GO:0015934	large ribosomal subunit	14/90	113/19550	1.27047368743174e-16	3.85377018520962e-15	3.1650397125492505e-15	RPL19/RPL21/RPL35/RPL13A/RPL11/RPL10/RPL30/RPL27A/RPL38/RPL37A/RPL12/RPL23A/RPL10A/RPL17	14	MElightyellow
	GO:0015935	CC	GO:0015935	small ribosomal subunit	12/90	71/19550	4.34774440393456e-16	1.13041354502298e-14	9.283905343739952e-15	RPS20/RPS16/RPS13/RPS12/RPS25/RPS10/RPS24/RPS11/RPS27A/RPS3/RPS27/RPS18	12	MElightyellow
	GO:0030055	CC	GO:0030055	cell-substrate junction	15/90	425/19550	9.26445532836875e-10	2.10766358720389e-08	1.7309903376689e-08	MAPRE1/RPS16/RPL19/RPS13/RPS10/RPS11/RPL13A/RPS3/RPL30/RPL38/RPL37A/RPL12/RPL10A/DMD/RPS18	15	MElightyellow
	GO:0005925	CC	GO:0005925	focal adhesion	14/90	418/19550	6.930621621746631e-09	1.40152570573098e-07	1.151050608524e-07	MAPRE1/RPS16/RPL19/RPS13/RPS10/RPS11/RPL13A/RPS3/RPL30/RPL38/RPL37A/RPL12/RPL10A/RPS18	14	MElightyellow
	GO:0098984	CC	GO:0098984	neuron to neuron synapse	13/90	361/19550	1.06760867572933e-08	1.94304778982738e-07	1.59579402056384e-07	EIF3A/RPS13/RPS25/AKAP7/AKAP9/USP8/RPS3/RPL30/RPL38/RPS27/RPL12/RPL10A/RPS18	13	MElightyellow
	GO:0014069	CC	GO:0014069	postsynaptic density	12/90	330/19550	3.69605262919711e-08	6.11528707739885e-07	5.02238730474631e-07	EIF3A/RPS13/RPS25/AKAP9/USP8/RPS3/RPL30/RPL38/RPS27/RPL12/RPL10A/RPS18	12	MElightyellow
	GO:0032279	CC	GO:0032279	asymmetric synapse	12/90	335/19550	4.35871368470974e-08	6.6107157551431e-07	5.42927494060336e-07	EIF3A/RPS13/RPS25/AKAP9/USP8/RPS3/RPL30/RPL38/RPS27/RPL12/RPL10A/RPS18	12	MElightyellow
	GO:0099572	CC	GO:0099572	postsynaptic specialization	12/90	356/19550	8.46153007587335e-08	1.18461421062227e-06	9.72904672691511e-07	EIF3A/RPS13/RPS25/AKAP9/USP8/RPS3/RPL30/RPL38/RPS27/RPL12/RPL10A/RPS18	12	MElightyellow
	GO:0042788	CC	GO:0042788	polysomal ribosome	5/90	32/19550	3.37356693288965e-07	4.38563701275654e-06	3.60185341707015e-06	RPL19/RPL11/RPL30/RPL38/RPL10A	5	MElightyellow
	GO:0005844	CC	GO:0005844	polysome	6/90	66/19550	5.85185107065196e-07	7.10024596572438e-06	5.83131825987774e-06	RPL19/RPL11/RPS3/RPL30/RPL38/RPL10A	6	MElightyellow
	GO:0000940	CC	GO:0000940	outer kinetochore	3/90	12/19550	2.01420877725112e-05	0.0002291162484123	0.0001881695041905	BOD1L1/SPDL1/SKA2	3	MElightyellow
	GO:0005819	CC	GO:0005819	spindle	8/90	391/19550	0.0004426503823694	0.0047389629171315	0.0038920343217622	BOD1L1/SPDL1/EVI5/MAPRE1/TPT1/KIF20B/RPS3/SKA2	8	MElightyellow
	GO:0016607	CC	GO:0016607	nuclear speck	8/90	412/19550	0.0006244029532212	0.0063134076381254	0.0051851005472169	PSPC1/THOC2/DDX46/SAP18/CDYL/VIRMA/PRPF40A/RBM8A	8	MElightyellow
	GO:0005681	CC	GO:0005681	spliceosomal complex	5/90	191/19550	0.0018975961168117	0.0181769733294599	0.0149284569854442	CLNS1A/NCL/ZCRB1/PRPF40A/RBM8A	5	MElightyellow
	GO:0005876	CC	GO:0005876	spindle microtubule	3/90	72/19550	0.0044742414964604	0.0407155976177899	0.0334390680261779	BOD1L1/MAPRE1/SKA2	3	MElightyellow
	GO:0003735	MF	GO:0003735	structural constituent of ribosome	26/87	182/18368	7.65562809259731e-32	1.35504617238972e-29	1.09596360062446e-29	RPS20/RPS16/RPL19/RPS13/RPS12/RPS25/RPL21/RPS10/RPL35/RPS24/RPS11/RPL13A/RPL11/RPS27A/RPL10/RPS3/RPL30/RPL27A/RPL38/RPS27/RPL37A/RPL12/RPL23A/RPL10A/RPS18/RPL17	26	MElightyellow
	GO:0019843	MF	GO:0019843	rRNA binding	8/87	68/18368	1.0696873588e-09	9.46673312537996e-08	7.65670951562102e-08	RPL19/RPS13/RPS11/RPL11/RPS3/RPL12/RPL23A/RPS18	8	MElightyellow
MEmagenta
	GO:0000244	BP	GO:0000244	spliceosomal tri-snRNP complex assembly	9/257	25/18723	2.5367200502204796e-11	3.73405191392455e-08	3.73405191392455e-08	SART3/RNU5A-1/RNU5B-1/RNU4-1/RNU6-7/RNU4-2/RNU6-1/RNU6ATAC/RNU4ATAC	9	MEmagenta
	GO:0000353	BP	GO:0000353	formation of quadruple SL/U4/U5/U6 snRNP	6/257	10/18723	1.26562475089777e-09	4.65749908330379e-07	4.65749908330379e-07	RNU5A-1/RNU5B-1/RNU4-1/RNU6-7/RNU4-2/RNU6-1	6	MEmagenta
	GO:0000365	BP	GO:0000365	mRNA trans splicing, via spliceosome	6/257	10/18723	1.26562475089777e-09	4.65749908330379e-07	4.65749908330379e-07	RNU5A-1/RNU5B-1/RNU4-1/RNU6-7/RNU4-2/RNU6-1	6	MEmagenta
	GO:0045291	BP	GO:0045291	mRNA trans splicing, SL addition	6/257	10/18723	1.26562475089777e-09	4.65749908330379e-07	4.65749908330379e-07	RNU5A-1/RNU5B-1/RNU4-1/RNU6-7/RNU4-2/RNU6-1	6	MEmagenta
	GO:0000387	BP	GO:0000387	spliceosomal snRNP assembly	9/257	50/18723	2.30622678277138e-08	6.78953164847894e-06	6.78953164847894e-06	SART3/RNU5A-1/RNU5B-1/RNU4-1/RNU6-7/RNU4-2/RNU6-1/RNU6ATAC/RNU4ATAC	9	MEmagenta
	GO:0022618	BP	GO:0022618	ribonucleoprotein complex assembly	15/257	220/18723	4.0443371445008e-07	9.91434730501902e-05	9.91434730501902e-05	SART3/EIF3J/ZNHIT6/RNU5A-1/RNU5B-1/RNU4-1/RNU6-7/RNU4-2/RNVU1-7/RNU6-1/RNVU1-1/RNU6ATAC/RNU4ATAC/RNVU1-19/RNVU1-2A	15	MEmagenta
	GO:0022613	BP	GO:0022613	ribonucleoprotein complex biogenesis	22/257	463/18723	4.71470320211502e-07	9.91434730501902e-05	9.91434730501902e-05	NOP58/SART3/NOP56/EIF3J/NOL10/ZNHIT6/UTP23/SRFBP1/RNU5A-1/RNU5B-1/RNU4-1/RNU6-7/RNU4-2/RNVU1-7/RNU6-1/RNVU1-1/RNU6ATAC/FDXACB1/RNU4ATAC/RNVU1-19/DDX52/RNVU1-2A	22	MEmagenta
	GO:0071826	BP	GO:0071826	ribonucleoprotein complex subunit organization	15/257	227/18723	6.03299585679394e-07	0.000111007123765	0.000111007123765	SART3/EIF3J/ZNHIT6/RNU5A-1/RNU5B-1/RNU4-1/RNU6-7/RNU4-2/RNVU1-7/RNU6-1/RNVU1-1/RNU6ATAC/RNU4ATAC/RNVU1-19/RNVU1-2A	15	MEmagenta
	GO:0000395	BP	GO:0000395	mRNA 5'-splice site recognition	6/257	24/18723	6.90196199249799e-07	0.0001128854228106	0.0001128854228106	RNVU1-7/RNVU1-1/RNU6ATAC/RNU4ATAC/RNVU1-19/RNVU1-2A	6	MEmagenta
	GO:0008380	BP	GO:0008380	RNA splicing	19/257	434/18723	9.47488464232223e-06	0.0013947030193498	0.0013947030193498	SART3/CLK4/SNRNP27/RBMX2/PPIG/NONO/CWF19L2/RNU5A-1/RNU5B-1/RNU4-1/RNU6-7/RNU4-2/RNVU1-7/RNU6-1/RNVU1-1/RNU6ATAC/RNU4ATAC/RNVU1-19/RNVU1-2A	19	MEmagenta
	GO:0045292	BP	GO:0045292	mRNA cis splicing, via spliceosome	6/257	42/18723	2.18707871211588e-05	0.0029267089674859	0.0029267089674859	RNVU1-7/RNVU1-1/RNU6ATAC/RNU4ATAC/RNVU1-19/RNVU1-2A	6	MEmagenta
	GO:0000377	BP	GO:0000377	RNA splicing, via transesterification reactions with bulged adenosine as nucleophile	15/257	320/18723	3.85755789924624e-05	0.0043679424828388	0.0043679424828388	SART3/RBMX2/CWF19L2/RNU5A-1/RNU5B-1/RNU4-1/RNU6-7/RNU4-2/RNVU1-7/RNU6-1/RNVU1-1/RNU6ATAC/RNU4ATAC/RNVU1-19/RNVU1-2A	15	MEmagenta
	GO:0000398	BP	GO:0000398	mRNA splicing, via spliceosome	15/257	320/18723	3.85755789924624e-05	0.0043679424828388	0.0043679424828388	SART3/RBMX2/CWF19L2/RNU5A-1/RNU5B-1/RNU4-1/RNU6-7/RNU4-2/RNVU1-7/RNU6-1/RNVU1-1/RNU6ATAC/RNU4ATAC/RNVU1-19/RNVU1-2A	15	MEmagenta
	GO:0000375	BP	GO:0000375	RNA splicing, via transesterification reactions	15/257	324/18723	4.44558131200632e-05	0.0046742112080523	0.0046742112080523	SART3/RBMX2/CWF19L2/RNU5A-1/RNU5B-1/RNU4-1/RNU6-7/RNU4-2/RNVU1-7/RNU6-1/RNVU1-1/RNU6ATAC/RNU4ATAC/RNVU1-19/RNVU1-2A	15	MEmagenta
	GO:0006376	BP	GO:0006376	mRNA splice site selection	6/257	49/18723	5.3804469694864e-05	0.0052800119593893	0.0052800119593893	RNVU1-7/RNVU1-1/RNU6ATAC/RNU4ATAC/RNVU1-19/RNVU1-2A	6	MEmagenta
	GO:0097525	CC	GO:0097525	spliceosomal snRNP complex	13/259	90/19550	1.90304819510415e-10	4.01543169166976e-08	3.82612847647256e-08	RBMX2/RNU5A-1/RNU5B-1/RNU4-1/RNU6-7/RNU4-2/RNVU1-7/RNU6-1/RNVU1-1/RNU6ATAC/RNU4ATAC/RNVU1-19/RNVU1-2A	13	MEmagenta
	GO:0030532	CC	GO:0030532	small nuclear ribonucleoprotein complex	13/259	100/19550	7.32161312255721e-10	7.72430184429786e-08	7.36014792846541e-08	RBMX2/RNU5A-1/RNU5B-1/RNU4-1/RNU6-7/RNU4-2/RNVU1-7/RNU6-1/RNVU1-1/RNU6ATAC/RNU4ATAC/RNVU1-19/RNVU1-2A	13	MEmagenta
	GO:0120114	CC	GO:0120114	Sm-like protein family complex	13/259	111/19550	2.7177024441313403e-09	1.91145071903904e-07	1.82133742747047e-07	RBMX2/RNU5A-1/RNU5B-1/RNU4-1/RNU6-7/RNU4-2/RNVU1-7/RNU6-1/RNVU1-1/RNU6ATAC/RNU4ATAC/RNVU1-19/RNVU1-2A	13	MEmagenta
	GO:0046540	CC	GO:0046540	U4/U6 x U5 tri-snRNP complex	6/259	41/19550	1.55505446021176e-05	0.0007571691062793	0.0007214731818376	RNU5A-1/RNU5B-1/RNU4-1/RNU6-7/RNU4-2/RNU6-1	6	MEmagenta
	GO:0097526	CC	GO:0097526	spliceosomal tri-snRNP complex	6/259	42/19550	1.79423958833974e-05	0.0007571691062793	0.0007214731818376	RNU5A-1/RNU5B-1/RNU4-1/RNU6-7/RNU4-2/RNU6-1	6	MEmagenta
	GO:0015030	CC	GO:0015030	Cajal body	7/259	78/19550	7.83156280373487e-05	0.0027540995859801	0.0026242605184444	NOP58/SART3/SCARNA8/SCARNA11/SCARNA3/SCARNA1/SCARNA4	7	MEmagenta
	GO:0042788	CC	GO:0042788	polysomal ribosome	4/259	32/19550	0.0008083132437449	0.023792609052937	0.0226709320484458	RPL31/RPL32/RPL41/RPL36A	4	MEmagenta
	GO:0005685	CC	GO:0005685	U1 snRNP	4/259	33/19550	0.0009103154754109	0.023792609052937	0.0226709320484458	RNVU1-7/RNVU1-1/RNVU1-19/RNVU1-2A	4	MEmagenta
	GO:0022625	CC	GO:0022625	cytosolic large ribosomal subunit	5/259	58/19550	0.001014850623111	0.023792609052937	0.0226709320484458	RPL31/RPL32/RPL9/RPL41/RPL36A	5	MEmagenta
	GO:0032040	CC	GO:0032040	small-subunit processome	4/259	39/19550	0.0017195569232865	0.0348503635971935	0.0332073806289048	NOP58/NOP56/NOL10/UTP23	4	MEmagenta
	GO:0005844	CC	GO:0005844	polysome	5/259	66/19550	0.0018168435998536	0.0348503635971935	0.0332073806289048	RPL31/RPL32/UPF2/RPL41/RPL36A	5	MEmagenta
	GO:0030627	MF	GO:0030627	pre-mRNA 5'-splice site binding	6/146	19/18368	5.6675362490322e-09	1.42821913475612e-06	1.27668711293989e-06	RNVU1-7/RNVU1-1/RNU6ATAC/RNU4ATAC/RNVU1-19/RNVU1-2A	6	MEmagenta
	GO:0017069	MF	GO:0017069	snRNA binding	7/146	53/18368	1.96991602395194e-07	2.48209419017944e-05	2.21874752171429e-05	SART3/RNU4-1/RNU6-7/RNU4-2/RNU6-1/RNU6ATAC/RNU4ATAC	7	MEmagenta
	GO:0036002	MF	GO:0036002	pre-mRNA binding	6/146	59/18368	7.2464203253571e-06	0.0006086993073299	0.0005441171753075	RNVU1-7/RNVU1-1/RNU6ATAC/RNU4ATAC/RNVU1-19/RNVU1-2A	6	MEmagenta
	GO:0017070	MF	GO:0017070	U6 snRNA binding	3/146	16/18368	0.000255363375756	0.0160878926726289	0.014380990108365	SART3/RNU4-1/RNU4-2	3	MEmagenta
MEmidnightblue
	GO:0002443	BP	GO:0002443	leukocyte mediated immunity	44/183	440/18723	6.17529507888035e-32	1.72290732700762e-28	1.15640525740296e-28	BTK/TYROBP/WAS/CD74/CD84/SPI1/PTPRC/LAT2/TREM2/LILRB1/PTPN6/C7/VAMP8/SASH3/NCKAP1L/C3/RAC2/VAV1/IL18/FCER1G/C1QC/ITGB2/SYK/C2/CD300A/CX3CR1/LGALS9/PTAFR/ITGAM/CLEC7A/C1QB/C1QA/LILRB4/HLA-DRB1/HLA-DQA1/HLA-DRB5/HLA-DOA/HLA-DMA/HLA-DRA/HLA-DPB1/HLA-DPA1/HLA-DMB/MILR1/IL1B	44	MEmidnightblue
	GO:0002274	BP	GO:0002274	myeloid leukocyte activation	33/183	223/18723	1.49705007420762e-29	2.08838485351964e-26	1.4017116221133498e-26	BTK/TYROBP/CD74/GRN/CD84/SPI1/PTPRC/LAT2/TREM2/PYCARD/CD33/HAMP/VAMP8/RAC2/DOCK2/TLR2/IL18/VSIG4/FCER1G/ITGB2/SYK/CD300A/CX3CR1/LGALS9/PTAFR/ITGAM/C1QA/TLR1/TLR6/LILRB4/AIF1/LILRA2/MILR1	33	MEmidnightblue
	GO:0007159	BP	GO:0007159	leukocyte cell-cell adhesion	39/183	371/18723	4.30663272504642e-29	3.71939282711066e-26	2.49643457439346e-26	CD4/ALOX5/CD74/PTPRC/PYCARD/LILRB1/RASAL3/DOCK8/PTPN6/CD86/SASH3/NCKAP1L/FGL2/RAC2/VAV1/S100A8/IL18/VSIG4/RUNX1/ITGB2/LAPTM5/SYK/CD300A/CX3CR1/LGALS9/PTAFR/OLR1/LILRB4/HLA-DRB1/HLA-DQA1/HLA-DRB5/HLA-DOA/HLA-DMA/HLA-DRA/AIF1/HLA-DPB1/HLA-DPA1/HLA-DMB/IL1B	39	MEmidnightblue
	GO:0002366	BP	GO:0002366	leukocyte activation involved in immune response	35/183	275/18723	5.33246283456725e-29	3.71939282711066e-26	2.49643457439346e-26	BTK/TYROBP/CD74/GRN/CD84/SPI1/APBB1IP/PTPRC/LAT2/TREM2/PYCARD/LILRB1/CD86/VAMP8/NCKAP1L/FGL2/RAC2/DOCK2/LCP1/IRF8/IL18/FCER1G/ITGB2/SYK/CD300A/CX3CR1/LGALS9/PTAFR/ITGAM/CLEC7A/HLA-DRB1/HLA-DRA/LILRA2/HLA-DMB/MILR1	35	MEmidnightblue
	GO:0002263	BP	GO:0002263	cell activation involved in immune response	35/183	279/18723	8.86256867755104e-29	4.94531332207348e-26	3.31926519523438e-26	BTK/TYROBP/CD74/GRN/CD84/SPI1/APBB1IP/PTPRC/LAT2/TREM2/PYCARD/LILRB1/CD86/VAMP8/NCKAP1L/FGL2/RAC2/DOCK2/LCP1/IRF8/IL18/FCER1G/ITGB2/SYK/CD300A/CX3CR1/LGALS9/PTAFR/ITGAM/CLEC7A/HLA-DRB1/HLA-DRA/LILRA2/HLA-DMB/MILR1	35	MEmidnightblue
	GO:0050867	BP	GO:0050867	positive regulation of cell activation	40/183	420/18723	3.60793080106403e-28	1.67768782249477e-25	1.12605419212156e-25	CD4/BTK/TYROBP/CD74/PTPRC/TREM2/PYCARD/LILRB1/RASAL3/HAMP/DOCK8/PTPN6/CD86/PLEK/VAMP8/SASH3/NCKAP1L/VAV1/IL18/RUNX1/ITGB2/SYK/LGALS9/PTAFR/ITGAM/CLEC7A/TLR6/LILRB4/HLA-DRB1/HLA-DQA1/HLA-DRB5/HLA-DOA/HLA-DMA/HLA-DRA/AIF1/HLA-DPB1/HLA-DPA1/LILRA2/HLA-DMB/IL1B	40	MEmidnightblue
	GO:0042110	BP	GO:0042110	T cell activation	42/183	487/18723	7.54093063238514e-28	3.0055994949077903e-25	2.0173406909794202e-25	CD4/WAS/CD74/CD84/SPI1/APBB1IP/PTPRC/PYCARD/LILRB1/RASAL3/DOCK8/PTPN6/CD86/SASH3/NCKAP1L/FGL2/RAC2/WDFY4/DOCK2/LCP1/VAV1/IL18/VSIG4/FCER1G/RUNX1/LAPTM5/SYK/CD300A/LGALS9/CLEC7A/LILRB4/HLA-DRB1/HLA-DQA1/HLA-DRB5/HLA-DOA/HLA-DMA/HLA-DRA/AIF1/HLA-DPB1/HLA-DPA1/HLA-DMB/IL1B	42	MEmidnightblue
	GO:0002696	BP	GO:0002696	positive regulation of leukocyte activation	38/183	409/18723	2.32497794239406e-26	8.1083605740993e-24	5.4422838941039996e-24	CD4/BTK/TYROBP/CD74/PTPRC/TREM2/PYCARD/LILRB1/RASAL3/HAMP/DOCK8/PTPN6/CD86/VAMP8/SASH3/NCKAP1L/VAV1/IL18/RUNX1/ITGB2/SYK/LGALS9/PTAFR/ITGAM/CLEC7A/TLR6/LILRB4/HLA-DRB1/HLA-DQA1/HLA-DRB5/HLA-DOA/HLA-DMA/HLA-DRA/AIF1/HLA-DPB1/HLA-DPA1/HLA-DMB/IL1B	38	MEmidnightblue
	GO:1903039	BP	GO:1903039	positive regulation of leukocyte cell-cell adhesion	31/183	239/18723	5.58243403961566e-26	1.5675613319185602e-23	1.0521379398163101e-23	CD4/ALOX5/CD74/PTPRC/PYCARD/LILRB1/RASAL3/DOCK8/PTPN6/CD86/SASH3/NCKAP1L/VAV1/IL18/RUNX1/ITGB2/SYK/LGALS9/PTAFR/LILRB4/HLA-DRB1/HLA-DQA1/HLA-DRB5/HLA-DOA/HLA-DMA/HLA-DRA/AIF1/HLA-DPB1/HLA-DPA1/HLA-DMB/IL1B	31	MEmidnightblue
	GO:1903037	BP	GO:1903037	regulation of leukocyte cell-cell adhesion	35/183	336/18723	5.618499397557559e-26	1.5675613319185602e-23	1.0521379398163101e-23	CD4/ALOX5/CD74/PTPRC/PYCARD/LILRB1/RASAL3/DOCK8/PTPN6/CD86/SASH3/NCKAP1L/FGL2/VAV1/IL18/VSIG4/RUNX1/ITGB2/LAPTM5/SYK/CD300A/LGALS9/PTAFR/LILRB4/HLA-DRB1/HLA-DQA1/HLA-DRB5/HLA-DOA/HLA-DMA/HLA-DRA/AIF1/HLA-DPB1/HLA-DPA1/HLA-DMB/IL1B	35	MEmidnightblue
	GO:0002697	BP	GO:0002697	regulation of immune effector process	35/183	339/18723	7.61784256704004e-26	1.93216188745834e-23	1.2968556867717e-23	BTK/TYROBP/WAS/CD74/GRN/CD84/SPI1/PTPRC/TREM2/LILRB1/PTPN6/CD86/VAMP8/SASH3/NCKAP1L/C3/FGL2/RAC2/VAV1/IL18/VSIG4/ITGB2/LAPTM5/SYK/CD300A/CX3CR1/LGALS9/PTAFR/ITGAM/CLEC7A/LILRB4/HLA-DRB1/HLA-DRA/HLA-DMB/IL1B	35	MEmidnightblue
	GO:0022407	BP	GO:0022407	regulation of cell-cell adhesion	38/183	448/18723	6.420993265062591e-25	1.49288093412705e-22	1.00201289636371e-22	CD4/ALOX5/CD74/SPI1/PTPRC/FXYD5/PYCARD/LILRB1/RASAL3/DOCK8/PTPN6/CD86/SASH3/NCKAP1L/FGL2/VAV1/IL18/VSIG4/RUNX1/ITGB2/PDPN/LAPTM5/SYK/CD300A/LGALS9/PTAFR/LILRB4/HLA-DRB1/HLA-DQA1/HLA-DRB5/HLA-DOA/HLA-DMA/HLA-DRA/AIF1/HLA-DPB1/HLA-DPA1/HLA-DMB/IL1B	38	MEmidnightblue
	GO:0022409	BP	GO:0022409	positive regulation of cell-cell adhesion	32/183	284/18723	7.49959810663138e-25	1.6095291321155e-22	1.0803064802993699e-22	CD4/ALOX5/CD74/PTPRC/PYCARD/LILRB1/RASAL3/DOCK8/PTPN6/CD86/SASH3/NCKAP1L/VAV1/IL18/RUNX1/ITGB2/PDPN/SYK/LGALS9/PTAFR/LILRB4/HLA-DRB1/HLA-DQA1/HLA-DRB5/HLA-DOA/HLA-DMA/HLA-DRA/AIF1/HLA-DPB1/HLA-DPA1/HLA-DMB/IL1B	32	MEmidnightblue
	GO:0050863	BP	GO:0050863	regulation of T cell activation	33/183	329/18723	5.5689105674819205e-24	1.1098043202339001e-21	7.44894127785739e-22	CD4/CD74/PTPRC/PYCARD/LILRB1/RASAL3/DOCK8/PTPN6/CD86/SASH3/NCKAP1L/FGL2/RAC2/VAV1/IL18/VSIG4/RUNX1/LAPTM5/SYK/CD300A/LGALS9/LILRB4/HLA-DRB1/HLA-DQA1/HLA-DRB5/HLA-DOA/HLA-DMA/HLA-DRA/AIF1/HLA-DPB1/HLA-DPA1/HLA-DMB/IL1B	33	MEmidnightblue
	GO:0050870	BP	GO:0050870	positive regulation of T cell activation	28/183	216/18723	1.63094270227796e-23	3.03355342623701e-21	2.03610320515964e-21	CD4/CD74/PTPRC/PYCARD/LILRB1/RASAL3/DOCK8/PTPN6/CD86/SASH3/NCKAP1L/VAV1/IL18/RUNX1/SYK/LGALS9/LILRB4/HLA-DRB1/HLA-DQA1/HLA-DRB5/HLA-DOA/HLA-DMA/HLA-DRA/AIF1/HLA-DPB1/HLA-DPA1/HLA-DMB/IL1B	28	MEmidnightblue
	GO:0002275	BP	GO:0002275	myeloid cell activation involved in immune response	21/183	91/18723	2.34362341973871e-23	4.0866933381693804e-21	2.74296451560208e-21	BTK/TYROBP/GRN/CD84/SPI1/LAT2/TREM2/PYCARD/VAMP8/RAC2/DOCK2/FCER1G/ITGB2/SYK/CD300A/CX3CR1/LGALS9/PTAFR/ITGAM/LILRA2/MILR1	21	MEmidnightblue
	GO:0001819	BP	GO:0001819	positive regulation of cytokine production	37/183	467/18723	3.16182110907593e-23	5.18910640842462e-21	3.4828976799047e-21	CD4/TYROBP/CD74/CYBA/CD84/PTPRC/TREM2/PYCARD/LILRB1/CD86/SASH3/C3/IRF5/TLR2/CASP1/IRF8/IL18/FCER1G/RUNX1/LAPTM5/MNDA/SYK/CYBB/LGALS9/PTAFR/CD14/C3AR1/CLEC7A/TLR1/TLR6/CSF1R/TLR7/AIF1/HLA-DPB1/HLA-DPA1/LILRA2/IL1B	37	MEmidnightblue
	GO:0002703	BP	GO:0002703	regulation of leukocyte mediated immunity	28/183	226/18723	5.81154973711376e-23	9.00790209252632e-21	6.04605086685695e-21	BTK/TYROBP/WAS/CD84/SPI1/PTPRC/TREM2/LILRB1/PTPN6/VAMP8/SASH3/NCKAP1L/C3/RAC2/VAV1/IL18/ITGB2/SYK/CD300A/CX3CR1/LGALS9/PTAFR/ITGAM/CLEC7A/LILRB4/HLA-DRB1/HLA-DRA/IL1B	28	MEmidnightblue
	GO:0002699	BP	GO:0002699	positive regulation of immune effector process	27/183	235/18723	2.74312794791233e-21	4.02806682877653e-19	2.7036147475545902e-19	BTK/TYROBP/CD74/CD84/SPI1/PTPRC/TREM2/LILRB1/CD86/VAMP8/SASH3/C3/RAC2/VAV1/IL18/ITGB2/LAPTM5/SYK/CD300A/LGALS9/PTAFR/ITGAM/CLEC7A/HLA-DRB1/HLA-DRA/HLA-DMB/IL1B	27	MEmidnightblue
	GO:0002253	BP	GO:0002253	activation of immune response	32/183	375/18723	4.1674268947260304e-21	5.813560518142811e-19	3.90202760300926e-19	BTK/TYROBP/PTPRC/FYB1/LAT2/BLNK/TREM2/HCK/PYCARD/PTPN6/C7/NCKAP1L/C3/VAV1/VSIG4/FCER1G/C1QC/LAPTM5/MNDA/SYK/C2/CD300A/FPR1/C3AR1/CLEC7A/C1QB/C1QA/LILRB4/HLA-DRB1/HLA-DPB1/LILRA2/IL1B	32	MEmidnightblue
	GO:0070661	BP	GO:0070661	leukocyte proliferation	30/183	318/18723	4.5136120534476e-21	5.996656013866099e-19	4.0249202220968905e-19	BTK/TYROBP/CD74/PTPRC/TREM2/PYCARD/LILRB1/RASAL3/DOCK8/PTPN6/CD86/SASH3/NCKAP1L/RAC2/DOCK2/IL18/VSIG4/MNDA/SYK/CD300A/LGALS9/CSF1R/LILRB4/HLA-DRB1/AIF1/LST1/HLA-DPB1/HLA-DPA1/HLA-DMB/IL1B	30	MEmidnightblue
	GO:0070663	BP	GO:0070663	regulation of leukocyte proliferation	27/183	245/18723	8.31975581764216e-21	1.0550963059646199e-18	7.081744306021731e-19	BTK/TYROBP/CD74/PTPRC/PYCARD/LILRB1/RASAL3/PTPN6/CD86/SASH3/NCKAP1L/RAC2/IL18/VSIG4/MNDA/SYK/CD300A/LGALS9/CSF1R/LILRB4/HLA-DRB1/AIF1/LST1/HLA-DPB1/HLA-DPA1/HLA-DMB/IL1B	27	MEmidnightblue
	GO:0050670	BP	GO:0050670	regulation of lymphocyte proliferation	26/183	225/18723	1.36104713241717e-20	1.65100934758431e-18	1.1081477567826799e-18	BTK/TYROBP/CD74/PTPRC/PYCARD/LILRB1/RASAL3/PTPN6/CD86/SASH3/NCKAP1L/RAC2/IL18/VSIG4/MNDA/SYK/CD300A/LGALS9/LILRB4/HLA-DRB1/AIF1/LST1/HLA-DPB1/HLA-DPA1/HLA-DMB/IL1B	26	MEmidnightblue
	GO:0051251	BP	GO:0051251	positive regulation of lymphocyte activation	31/183	362/18723	1.65243388677545e-20	1.90694084108742e-18	1.2799274688906e-18	CD4/BTK/TYROBP/CD74/PTPRC/PYCARD/LILRB1/RASAL3/DOCK8/PTPN6/CD86/SASH3/NCKAP1L/VAV1/IL18/RUNX1/SYK/LGALS9/CLEC7A/LILRB4/HLA-DRB1/HLA-DQA1/HLA-DRB5/HLA-DOA/HLA-DMA/HLA-DRA/AIF1/HLA-DPB1/HLA-DPA1/HLA-DMB/IL1B	31	MEmidnightblue
	GO:0032944	BP	GO:0032944	regulation of mononuclear cell proliferation	26/183	227/18723	1.70872835222888e-20	1.90694084108742e-18	1.2799274688906e-18	BTK/TYROBP/CD74/PTPRC/PYCARD/LILRB1/RASAL3/PTPN6/CD86/SASH3/NCKAP1L/RAC2/IL18/VSIG4/MNDA/SYK/CD300A/LGALS9/LILRB4/HLA-DRB1/AIF1/LST1/HLA-DPB1/HLA-DPA1/HLA-DMB/IL1B	26	MEmidnightblue
	GO:0006909	BP	GO:0006909	phagocytosis	29/183	308/18723	2.28918579062862e-20	2.45647244455917e-18	1.64876984677259e-18	TYROBP/MSR1/CYBA/PTPRC/TREM2/NCF4/HCK/PYCARD/BIN2/NCF2/NCKAP1L/C3/RAC2/DOCK2/TLR2/IRF8/VAV1/FCGR1A/FCER1G/ITGB2/SYK/C2/PLD4/CD300A/ITGAM/CD14/CLEC7A/AIF1/IL1B	29	MEmidnightblue
	GO:0002764	BP	GO:0002764	immune response-regulating signaling pathway	34/183	468/18723	3.6251293583604104e-20	3.74596700363909e-18	2.5142710052721898e-18	BTK/TYROBP/CYBA/PTPRC/FYB1/LAT2/BLNK/TREM2/HCK/LILRB1/CD33/PTPN6/NCKAP1L/TLR2/VAV1/PIK3AP1/FCER1G/LAPTM5/CTSS/MNDA/SYK/CD300A/CD14/FPR1/C3AR1/CLEC7A/TLR1/TLR6/LILRB4/HLA-DRB1/TLR7/FCGR1B/HLA-DPB1/LILRA2	34	MEmidnightblue
	GO:0045785	BP	GO:0045785	positive regulation of cell adhesion	33/183	437/18723	4.21189929090035e-20	4.19685679343284e-18	2.8169055783878598e-18	CD4/ALOX5/CD74/APBB1IP/PTPRC/PYCARD/LILRB1/RASAL3/DOCK8/PTPN6/CD86/SASH3/NCKAP1L/VAV1/IL18/RUNX1/ITGB2/PDPN/SYK/LGALS9/PTAFR/LILRB4/HLA-DRB1/HLA-DQA1/HLA-DRB5/HLA-DOA/HLA-DMA/HLA-DRA/AIF1/HLA-DPB1/HLA-DPA1/HLA-DMB/IL1B	33	MEmidnightblue
	GO:0046651	BP	GO:0046651	lymphocyte proliferation	28/183	288/18723	4.59692648783575e-20	4.42256031071094e-18	2.9683964507658097e-18	BTK/TYROBP/CD74/PTPRC/PYCARD/LILRB1/RASAL3/DOCK8/PTPN6/CD86/SASH3/NCKAP1L/RAC2/DOCK2/IL18/VSIG4/MNDA/SYK/CD300A/LGALS9/LILRB4/HLA-DRB1/AIF1/LST1/HLA-DPB1/HLA-DPA1/HLA-DMB/IL1B	28	MEmidnightblue
	GO:0002495	BP	GO:0002495	antigen processing and presentation of peptide antigen via MHC class II	14/183	34/18723	5.14965071188529e-20	4.78917516205332e-18	3.2144661812084e-18	CD74/TREM2/PYCARD/FCER1G/CTSS/HLA-DRB1/HLA-DQA1/HLA-DRB5/HLA-DOA/HLA-DMA/HLA-DRA/HLA-DPB1/HLA-DPA1/HLA-DMB	14	MEmidnightblue
	GO:0032943	BP	GO:0032943	mononuclear cell proliferation	28/183	291/18723	6.08376913822427e-20	5.47539222440184e-18	3.67505103460135e-18	BTK/TYROBP/CD74/PTPRC/PYCARD/LILRB1/RASAL3/DOCK8/PTPN6/CD86/SASH3/NCKAP1L/RAC2/DOCK2/IL18/VSIG4/MNDA/SYK/CD300A/LGALS9/LILRB4/HLA-DRB1/AIF1/LST1/HLA-DPB1/HLA-DPA1/HLA-DMB/IL1B	28	MEmidnightblue
	GO:0002449	BP	GO:0002449	lymphocyte mediated immunity	30/183	350/18723	7.071772267671581e-20	6.1657014458761596e-18	4.13838252111439e-18	BTK/WAS/CD74/PTPRC/TREM2/LILRB1/PTPN6/C7/SASH3/NCKAP1L/C3/VAV1/IL18/FCER1G/C1QC/C2/LGALS9/C1QB/C1QA/LILRB4/HLA-DRB1/HLA-DQA1/HLA-DRB5/HLA-DOA/HLA-DMA/HLA-DRA/HLA-DPB1/HLA-DPA1/HLA-DMB/IL1B	30	MEmidnightblue
	GO:0002460	BP	GO:0002460	adaptive immune response based on somatic recombination of immune receptors built from immunoglobulin superfamily domains	30/183	356/18723	1.1471303247539e-19	9.69846547291937e-18	6.50955294334034e-18	CD4/BTK/WAS/CD74/PTPRC/TREM2/LILRB1/PTPN6/C7/SASH3/NCKAP1L/C3/IL18/FCER1G/C1QC/C2/CLEC7A/C1QB/C1QA/LILRB4/HLA-DRB1/HLA-DQA1/HLA-DRB5/HLA-DOA/HLA-DMA/HLA-DRA/HLA-DPB1/HLA-DPA1/HLA-DMB/IL1B	30	MEmidnightblue
	GO:0002504	BP	GO:0002504	antigen processing and presentation of peptide or polysaccharide antigen via MHC class II	14/183	36/18723	1.38086287829145e-19	1.1331198324803401e-17	7.60543362377863e-18	CD74/TREM2/PYCARD/FCER1G/CTSS/HLA-DRB1/HLA-DQA1/HLA-DRB5/HLA-DOA/HLA-DMA/HLA-DRA/HLA-DPB1/HLA-DPA1/HLA-DMB	14	MEmidnightblue
	GO:0019882	BP	GO:0019882	antigen processing and presentation	19/183	106/18723	5.359277669993199e-19	4.27210991408029e-17	2.8674150300505e-17	WAS/CD74/PSME1/TREM2/PYCARD/FGL2/WDFY4/CD68/FCER1G/CTSS/HLA-DRB1/HLA-DQA1/HLA-DRB5/HLA-DOA/HLA-DMA/HLA-DRA/HLA-DPB1/HLA-DPA1/HLA-DMB	19	MEmidnightblue
	GO:0050866	BP	GO:0050866	negative regulation of cell activation	24/183	210/18723	5.83451282512601e-19	4.5217474394726604e-17	3.0349702678067804e-17	BTK/TYROBP/CD74/GRN/CD84/SPI1/PTPRC/TREM2/LILRB1/PTPN6/CD86/NCKAP1L/FGL2/SAMSN1/VSIG4/RUNX1/LAPTM5/MNDA/CD300A/LGALS9/LILRB4/HLA-DRB1/LST1/MILR1	24	MEmidnightblue
	GO:0002695	BP	GO:0002695	negative regulation of leukocyte activation	23/183	187/18723	6.165563919106141e-19	4.64916846873139e-17	3.12049451268558e-17	BTK/TYROBP/CD74/GRN/CD84/SPI1/PTPRC/LILRB1/PTPN6/CD86/NCKAP1L/FGL2/SAMSN1/VSIG4/RUNX1/LAPTM5/MNDA/CD300A/LGALS9/LILRB4/HLA-DRB1/LST1/MILR1	23	MEmidnightblue
	GO:0032103	BP	GO:0032103	positive regulation of response to external stimulus	31/183	427/18723	2.01460796852975e-18	1.47914637689421e-16	9.92794342386269e-17	BTK/TYROBP/CD74/GRN/CYBA/SPI1/TREM2/HCK/PYCARD/VAMP8/NCKAP1L/C3/RAC2/ALOX5AP/TLR2/VAV1/S100A8/IL18/MNDA/CCR1/SYK/CX3CR1/LGALS9/C3AR1/CLEC7A/CSF1R/TLR7/AIF1/LILRA2/LY86/IL1B	31	MEmidnightblue
	GO:0002683	BP	GO:0002683	negative regulation of immune system process	31/183	434/18723	3.21107563337709e-18	2.29715410695438e-16	1.54183631626932e-16	BTK/TYROBP/CD74/GRN/CD84/SPI1/PTPRC/TREM2/HCK/LILRB1/PTPN6/CD86/NCKAP1L/FGL2/CD68/RHBDF2/SAMSN1/VSIG4/C1QC/RUNX1/LAPTM5/MNDA/SYK/CD300A/CX3CR1/LGALS9/LILRB4/HLA-DRB1/HLA-DOA/LST1/MILR1	31	MEmidnightblue
	GO:0042098	BP	GO:0042098	T cell proliferation	22/183	199/18723	3.79368253825023e-17	2.6460935704295404e-15	1.7760424304071502e-15	PTPRC/PYCARD/LILRB1/RASAL3/DOCK8/PTPN6/CD86/SASH3/NCKAP1L/RAC2/DOCK2/IL18/VSIG4/SYK/LGALS9/LILRB4/HLA-DRB1/AIF1/HLA-DPB1/HLA-DPA1/HLA-DMB/IL1B	22	MEmidnightblue
	GO:0019886	BP	GO:0019886	antigen processing and presentation of exogenous peptide antigen via MHC class II	12/183	30/18723	3.91901275070435e-17	2.66684038401589e-15	1.78996756957716e-15	CD74/FCER1G/CTSS/HLA-DRB1/HLA-DQA1/HLA-DRB5/HLA-DOA/HLA-DMA/HLA-DRA/HLA-DPB1/HLA-DPA1/HLA-DMB	12	MEmidnightblue
	GO:0071706	BP	GO:0071706	tumor necrosis factor superfamily cytokine production	21/183	186/18723	1.32980380886278e-16	8.62826192262127e-15	5.791238619257971e-15	TYROBP/CYBA/CD84/PTPRC/TREM2/PYCARD/LILRB1/CD33/PTPN6/CD86/SASH3/TLR2/SYK/CYBB/CX3CR1/LGALS9/PTAFR/CD14/CLEC7A/TLR1/LILRA2	21	MEmidnightblue
	GO:1903555	BP	GO:1903555	regulation of tumor necrosis factor superfamily cytokine production	21/183	186/18723	1.32980380886278e-16	8.62826192262127e-15	5.791238619257971e-15	TYROBP/CYBA/CD84/PTPRC/TREM2/PYCARD/LILRB1/CD33/PTPN6/CD86/SASH3/TLR2/SYK/CYBB/CX3CR1/LGALS9/PTAFR/CD14/CLEC7A/TLR1/LILRA2	21	MEmidnightblue
	GO:1903131	BP	GO:1903131	mononuclear cell differentiation	29/183	426/18723	1.5722218669541399e-16	9.96931592909557e-15	6.691346175386161e-15	CD4/BTK/CD74/SPI1/PTPRC/BLNK/TREM2/LILRB1/PTPN6/CD86/SASH3/NCKAP1L/FGL2/DOCK2/IRF8/VAV1/IL18/FCER1G/RUNX1/SYK/LGALS9/CSF1R/IKZF1/LILRB4/HLA-DRB1/HLA-DOA/HLA-DRA/CMTM7/IL1B	29	MEmidnightblue
	GO:0002886	BP	GO:0002886	regulation of myeloid leukocyte mediated immunity	14/183	56/18723	1.78240220799568e-16	1.06670468237495e-14	7.159659045255741e-15	BTK/TYROBP/CD84/SPI1/VAMP8/C3/RAC2/ITGB2/SYK/CD300A/CX3CR1/LGALS9/PTAFR/ITGAM	14	MEmidnightblue
	GO:0032635	BP	GO:0032635	interleukin-6 production	20/183	165/18723	1.79695770866031e-16	1.06670468237495e-14	7.159659045255741e-15	TYROBP/CD74/CYBA/CD84/TREM2/PYCARD/PTPN6/NCKAP1L/TLR2/SYK/LGALS9/PTAFR/CLEC7A/TLR1/TLR6/LILRB4/TLR7/AIF1/LILRA2/IL1B	20	MEmidnightblue
	GO:0032675	BP	GO:0032675	regulation of interleukin-6 production	20/183	165/18723	1.79695770866031e-16	1.06670468237495e-14	7.159659045255741e-15	TYROBP/CD74/CYBA/CD84/TREM2/PYCARD/PTPN6/NCKAP1L/TLR2/SYK/LGALS9/PTAFR/CLEC7A/TLR1/TLR6/LILRB4/TLR7/AIF1/LILRA2/IL1B	20	MEmidnightblue
	GO:0042116	BP	GO:0042116	macrophage activation	17/183	106/18723	2.92682998978624e-16	1.67427467820129e-14	1.12376330976046e-14	TYROBP/CD74/GRN/CD84/PTPRC/TREM2/HAMP/TLR2/VSIG4/ITGB2/SYK/CX3CR1/ITGAM/C1QA/TLR1/TLR6/AIF1	17	MEmidnightblue
	GO:0071216	BP	GO:0071216	cellular response to biotic stimulus	23/183	246/18723	2.94048240974421e-16	1.67427467820129e-14	1.12376330976046e-14	BTK/SPI1/TREM2/HCK/PYCARD/LILRB1/HAMP/CD86/CD68/TLR2/CASP1/IRF8/IL18/SYK/CX3CR1/PTAFR/CD14/CLEC7A/TLR1/TLR6/LILRA2/LY86/IL1B	23	MEmidnightblue
	GO:0043299	BP	GO:0043299	leukocyte degranulation	15/183	73/18723	3.52466348004055e-16	1.96676222186263e-14	1.32007922757729e-14	BTK/CD84/SPI1/LAT2/HCK/VAMP8/NCKAP1L/RAC2/ITGB2/SYK/CD300A/LGALS9/PTAFR/ITGAM/MILR1	15	MEmidnightblue
	GO:0042129	BP	GO:0042129	regulation of T cell proliferation	20/183	171/18723	3.6475309806153697e-16	1.99541400704253e-14	1.3393101371547501e-14	PTPRC/PYCARD/LILRB1/RASAL3/PTPN6/CD86/SASH3/NCKAP1L/RAC2/IL18/VSIG4/SYK/LGALS9/LILRB4/HLA-DRB1/AIF1/HLA-DPB1/HLA-DPA1/HLA-DMB/IL1B	20	MEmidnightblue
	GO:0019884	BP	GO:0019884	antigen processing and presentation of exogenous antigen	13/183	47/18723	5.08651430347368e-16	2.7291105589791502e-14	1.83176294451006e-14	CD74/PSME1/FCER1G/CTSS/HLA-DRB1/HLA-DQA1/HLA-DRB5/HLA-DOA/HLA-DMA/HLA-DRA/HLA-DPB1/HLA-DPA1/HLA-DMB	13	MEmidnightblue
	GO:0048002	BP	GO:0048002	antigen processing and presentation of peptide antigen	14/183	62/18723	8.4865208179679195e-16	4.46743265700575e-14	2.99851450549452e-14	CD74/TREM2/PYCARD/FCER1G/CTSS/HLA-DRB1/HLA-DQA1/HLA-DRB5/HLA-DOA/HLA-DMA/HLA-DRA/HLA-DPB1/HLA-DPA1/HLA-DMB	14	MEmidnightblue
	GO:0032640	BP	GO:0032640	tumor necrosis factor production	20/183	181/18723	1.11708713460356e-15	5.66667837371626e-14	3.80344117217175e-14	TYROBP/CYBA/CD84/PTPRC/TREM2/PYCARD/LILRB1/CD33/PTPN6/SASH3/TLR2/SYK/CYBB/CX3CR1/LGALS9/PTAFR/CD14/CLEC7A/TLR1/LILRA2	20	MEmidnightblue
	GO:0032680	BP	GO:0032680	regulation of tumor necrosis factor production	20/183	181/18723	1.11708713460356e-15	5.66667837371626e-14	3.80344117217175e-14	TYROBP/CYBA/CD84/PTPRC/TREM2/PYCARD/LILRB1/CD33/PTPN6/SASH3/TLR2/SYK/CYBB/CX3CR1/LGALS9/PTAFR/CD14/CLEC7A/TLR1/LILRA2	20	MEmidnightblue
	GO:0002478	BP	GO:0002478	antigen processing and presentation of exogenous peptide antigen	12/183	38/18723	1.14637344858528e-15	5.7113962884874e-14	3.83345557337072e-14	CD74/FCER1G/CTSS/HLA-DRB1/HLA-DQA1/HLA-DRB5/HLA-DOA/HLA-DMA/HLA-DRA/HLA-DPB1/HLA-DPA1/HLA-DMB	12	MEmidnightblue
	GO:0016064	BP	GO:0016064	immunoglobulin mediated immune response	21/183	207/18723	1.19328541485899e-15	5.84081808325714e-14	3.92032272028464e-14	BTK/CD74/PTPRC/TREM2/PTPN6/C7/C3/FCER1G/C1QC/C2/C1QB/C1QA/HLA-DRB1/HLA-DQA1/HLA-DRB5/HLA-DOA/HLA-DMA/HLA-DRA/HLA-DPB1/HLA-DPA1/HLA-DMB	21	MEmidnightblue
	GO:0019724	BP	GO:0019724	B cell mediated immunity	21/183	210/18723	1.5989244538268502e-15	7.691377976167111e-14	5.16240762859887e-14	BTK/CD74/PTPRC/TREM2/PTPN6/C7/C3/FCER1G/C1QC/C2/C1QB/C1QA/HLA-DRB1/HLA-DQA1/HLA-DRB5/HLA-DOA/HLA-DMA/HLA-DRA/HLA-DPB1/HLA-DPA1/HLA-DMB	21	MEmidnightblue
	GO:0002444	BP	GO:0002444	myeloid leukocyte mediated immunity	16/183	99/18723	1.9938665432326e-15	9.428623145116871e-14	6.32843636112541e-14	BTK/TYROBP/CD84/SPI1/LAT2/VAMP8/C3/RAC2/ITGB2/SYK/CD300A/CX3CR1/LGALS9/PTAFR/ITGAM/MILR1	16	MEmidnightblue
	GO:1903706	BP	GO:1903706	regulation of hemopoiesis	26/183	367/18723	2.57635318576013e-15	1.19800423137846e-13	8.040933890293451e-14	SCIN/CD4/BTK/TYROBP/CD74/SPI1/PTPRC/TREM2/LILRB1/PTPN6/CD86/CSF3R/SASH3/NCKAP1L/FGL2/IL18/C1QC/RUNX1/CCR1/SYK/LGALS9/HCLS1/LILRB4/HLA-DRB1/HLA-DOA/HLA-DRA	26	MEmidnightblue
	GO:0030098	BP	GO:0030098	lymphocyte differentiation	26/183	374/18723	4.04461641783114e-15	1.84991472225392e-13	1.24165187356714e-13	CD4/BTK/CD74/SPI1/PTPRC/BLNK/PTPN6/CD86/SASH3/NCKAP1L/FGL2/DOCK2/IRF8/VAV1/IL18/FCER1G/RUNX1/SYK/LGALS9/IKZF1/LILRB4/HLA-DRB1/HLA-DOA/HLA-DRA/CMTM7/IL1B	26	MEmidnightblue
	GO:1902105	BP	GO:1902105	regulation of leukocyte differentiation	23/183	279/18723	4.601114563311731e-15	2.07050155349028e-13	1.38970845638906e-13	CD4/BTK/TYROBP/CD74/PTPRC/TREM2/LILRB1/PTPN6/CD86/SASH3/NCKAP1L/FGL2/IL18/C1QC/RUNX1/CCR1/SYK/LGALS9/HCLS1/LILRB4/HLA-DRB1/HLA-DOA/HLA-DRA	23	MEmidnightblue
	GO:0002768	BP	GO:0002768	immune response-regulating cell surface receptor signaling pathway	24/183	315/18723	6.577944144127381e-15	2.91308954954212e-13	1.9552485601341e-13	BTK/TYROBP/PTPRC/FYB1/LAT2/BLNK/HCK/LILRB1/PTPN6/NCKAP1L/VAV1/FCER1G/LAPTM5/MNDA/SYK/CD300A/FPR1/C3AR1/CLEC7A/LILRB4/HLA-DRB1/FCGR1B/HLA-DPB1/LILRA2	24	MEmidnightblue
	GO:1903557	BP	GO:1903557	positive regulation of tumor necrosis factor superfamily cytokine production	16/183	107/18723	7.14709130089092e-15	3.0455762150643697e-13	2.0441728302582599e-13	TYROBP/CYBA/CD84/PTPRC/PYCARD/CD86/SASH3/TLR2/SYK/CYBB/LGALS9/PTAFR/CD14/CLEC7A/TLR1/LILRA2	16	MEmidnightblue
	GO:0002399	BP	GO:0002399	MHC class II protein complex assembly	9/183	16/18723	7.2045888958512e-15	3.0455762150643697e-13	2.0441728302582599e-13	HLA-DRB1/HLA-DQA1/HLA-DRB5/HLA-DOA/HLA-DMA/HLA-DRA/HLA-DPB1/HLA-DPA1/HLA-DMB	9	MEmidnightblue
	GO:0002503	BP	GO:0002503	peptide antigen assembly with MHC class II protein complex	9/183	16/18723	7.2045888958512e-15	3.0455762150643697e-13	2.0441728302582599e-13	HLA-DRB1/HLA-DQA1/HLA-DRB5/HLA-DOA/HLA-DMA/HLA-DRA/HLA-DPB1/HLA-DPA1/HLA-DMB	9	MEmidnightblue
	GO:0032755	BP	GO:0032755	positive regulation of interleukin-6 production	15/183	93/18723	1.59843233025828e-14	6.64644879853604e-13	4.46105731469369e-13	TYROBP/CD74/CYBA/PYCARD/TLR2/SYK/LGALS9/PTAFR/CLEC7A/TLR1/TLR6/TLR7/AIF1/LILRA2/IL1B	15	MEmidnightblue
	GO:0051250	BP	GO:0051250	negative regulation of lymphocyte activation	18/183	157/18723	1.66756779891585e-14	6.64644879853604e-13	4.46105731469369e-13	BTK/TYROBP/CD74/LILRB1/PTPN6/CD86/NCKAP1L/FGL2/SAMSN1/VSIG4/RUNX1/LAPTM5/MNDA/CD300A/LGALS9/LILRB4/HLA-DRB1/LST1	18	MEmidnightblue
	GO:1902107	BP	GO:1902107	positive regulation of leukocyte differentiation	18/183	157/18723	1.66756779891585e-14	6.64644879853604e-13	4.46105731469369e-13	CD4/BTK/TYROBP/CD74/PTPRC/TREM2/CD86/SASH3/NCKAP1L/IL18/RUNX1/CCR1/SYK/LGALS9/HCLS1/LILRB4/HLA-DRB1/HLA-DRA	18	MEmidnightblue
	GO:1903708	BP	GO:1903708	positive regulation of hemopoiesis	18/183	157/18723	1.66756779891585e-14	6.64644879853604e-13	4.46105731469369e-13	CD4/BTK/TYROBP/CD74/PTPRC/TREM2/CD86/SASH3/NCKAP1L/IL18/RUNX1/CCR1/SYK/LGALS9/HCLS1/LILRB4/HLA-DRB1/HLA-DRA	18	MEmidnightblue
	GO:0001774	BP	GO:0001774	microglial cell activation	12/183	47/18723	2.0499735678053e-14	8.05552993546028e-13	5.40682428039383e-13	TYROBP/GRN/PTPRC/TREM2/TLR2/ITGB2/CX3CR1/ITGAM/C1QA/TLR1/TLR6/AIF1	12	MEmidnightblue
	GO:0050764	BP	GO:0050764	regulation of phagocytosis	15/183	95/18723	2.22062950847584e-14	8.604939345343899e-13	5.77558464265867e-13	CYBA/PTPRC/TREM2/HCK/PYCARD/NCKAP1L/C3/DOCK2/TLR2/FCER1G/SYK/C2/CD300A/CLEC7A/IL1B	15	MEmidnightblue
	GO:0042119	BP	GO:0042119	neutrophil activation	11/183	36/18723	2.79181341769764e-14	1.06700814183238e-12	7.16169584727339e-13	TYROBP/GRN/SPI1/IL18/FCER1G/ITGB2/SYK/CD300A/PTAFR/ITGAM/LILRA2	11	MEmidnightblue
	GO:0002501	BP	GO:0002501	peptide antigen assembly with MHC protein complex	9/183	18/18723	3.01093362848484e-14	1.13520335452334e-12	7.61941810110175e-13	HLA-DRB1/HLA-DQA1/HLA-DRB5/HLA-DOA/HLA-DMA/HLA-DRA/HLA-DPB1/HLA-DPA1/HLA-DMB	9	MEmidnightblue
	GO:0071219	BP	GO:0071219	cellular response to molecule of bacterial origin	20/183	221/18723	5.31008174657758e-14	1.97535040972686e-12	1.32584356872442e-12	SPI1/TREM2/HCK/PYCARD/LILRB1/HAMP/CD86/CD68/TLR2/CASP1/IRF8/IL18/CX3CR1/PTAFR/CD14/TLR1/TLR6/LILRA2/LY86/IL1B	20	MEmidnightblue
	GO:0002396	BP	GO:0002396	MHC protein complex assembly	9/183	19/18723	5.67291810604821e-14	2.08255809419401e-12	1.39780073554844e-12	HLA-DRB1/HLA-DQA1/HLA-DRB5/HLA-DOA/HLA-DMA/HLA-DRA/HLA-DPB1/HLA-DPA1/HLA-DMB	9	MEmidnightblue
	GO:0032760	BP	GO:0032760	positive regulation of tumor necrosis factor production	15/183	103/18723	7.6762899379544e-14	2.78140895154452e-12	1.86686531778823e-12	TYROBP/CYBA/CD84/PTPRC/PYCARD/SASH3/TLR2/SYK/CYBB/LGALS9/PTAFR/CD14/CLEC7A/TLR1/LILRA2	15	MEmidnightblue
	GO:0002429	BP	GO:0002429	immune response-activating cell surface receptor signaling pathway	22/183	291/18723	1.11374776993115e-13	3.93336237735177e-12	2.64004967715857e-12	BTK/TYROBP/PTPRC/FYB1/LAT2/BLNK/HCK/PTPN6/NCKAP1L/VAV1/FCER1G/LAPTM5/MNDA/SYK/CD300A/FPR1/C3AR1/CLEC7A/LILRB4/HLA-DRB1/HLA-DPB1/LILRA2	22	MEmidnightblue
	GO:0002757	BP	GO:0002757	immune response-activating signal transduction	22/183	291/18723	1.11374776993115e-13	3.93336237735177e-12	2.64004967715857e-12	BTK/TYROBP/PTPRC/FYB1/LAT2/BLNK/HCK/PTPN6/NCKAP1L/VAV1/FCER1G/LAPTM5/MNDA/SYK/CD300A/FPR1/C3AR1/CLEC7A/LILRB4/HLA-DRB1/HLA-DPB1/LILRA2	22	MEmidnightblue
	GO:0002237	BP	GO:0002237	response to molecule of bacterial origin	24/183	363/18723	1.50077921993545e-13	5.23396752952487e-12	3.5130082003488997e-12	SPI1/TREM2/CSF2RB/HCK/PYCARD/LILRB1/HAMP/CD86/IRF5/CD68/TLR2/CASP1/IRF8/S100A8/IL18/CX3CR1/LGALS9/PTAFR/CD14/TLR1/TLR6/LILRA2/LY86/IL1B	24	MEmidnightblue
	GO:0002819	BP	GO:0002819	regulation of adaptive immune response	18/183	183/18723	2.45195207498377e-13	8.445612702721889e-12	5.66864553787672e-12	CD4/BTK/WAS/PTPRC/TREM2/PYCARD/LILRB1/PTPN6/SASH3/NCKAP1L/C3/IL18/SAMSN1/CLEC7A/LILRB4/HLA-DRB1/HLA-DRA/IL1B	18	MEmidnightblue
	GO:0036230	BP	GO:0036230	granulocyte activation	11/183	43/18723	2.51916119183525e-13	8.571292347829679e-12	5.75300097596265e-12	TYROBP/GRN/SPI1/IL18/FCER1G/ITGB2/SYK/CD300A/PTAFR/ITGAM/LILRA2	11	MEmidnightblue
	GO:0002705	BP	GO:0002705	positive regulation of leukocyte mediated immunity	16/183	134/18723	2.66760496883572e-13	8.967009473556199e-12	6.0186039816851494e-12	BTK/TYROBP/SPI1/PTPRC/TREM2/SASH3/C3/VAV1/IL18/ITGB2/PTAFR/ITGAM/CLEC7A/HLA-DRB1/HLA-DRA/IL1B	16	MEmidnightblue
	GO:0032609	BP	GO:0032609	interferon-gamma production	15/183	112/18723	2.73473885399654e-13	8.97637812076513e-12	6.024892162550899e-12	PYCARD/LILRB1/SASH3/IRF8/IL18/LAPTM5/LGALS9/CD14/CLEC7A/LILRB4/HLA-DRB1/TLR7/HLA-DPB1/HLA-DPA1/IL1B	15	MEmidnightblue
	GO:0032649	BP	GO:0032649	regulation of interferon-gamma production	15/183	112/18723	2.73473885399654e-13	8.97637812076513e-12	6.024892162550899e-12	PYCARD/LILRB1/SASH3/IRF8/IL18/LAPTM5/LGALS9/CD14/CLEC7A/LILRB4/HLA-DRB1/TLR7/HLA-DPB1/HLA-DPA1/IL1B	15	MEmidnightblue
	GO:0001906	BP	GO:0001906	cell killing	18/183	188/18723	3.9105980447214697e-13	1.26867076102011e-11	8.51524347804101e-12	TYROBP/SPI1/PTPRC/LYZ/LILRB1/HAMP/PTPN6/NCKAP1L/C3/VAV1/IL18/SYK/CX3CR1/LGALS9/ITGAM/CLEC7A/HLA-DRB1/HLA-DRA	18	MEmidnightblue
	GO:0031349	BP	GO:0031349	positive regulation of defense response	21/183	278/18723	4.24528228161143e-13	1.3614181109995299e-11	9.13775823228885e-12	BTK/TYROBP/GRN/CYBA/SPI1/TREM2/HCK/PYCARD/VAMP8/C3/ALOX5AP/TLR2/VAV1/S100A8/IL18/MNDA/SYK/CLEC7A/TLR7/LILRA2/IL1B	21	MEmidnightblue
	GO:0043300	BP	GO:0043300	regulation of leukocyte degranulation	11/183	46/18723	5.69636322521891e-13	1.8060060679955397e-11	1.2121806432613e-11	CD84/SPI1/VAMP8/NCKAP1L/RAC2/ITGB2/SYK/CD300A/LGALS9/PTAFR/ITGAM	11	MEmidnightblue
	GO:0050777	BP	GO:0050777	negative regulation of immune response	18/183	194/18723	6.722289327550319e-13	2.1073244071758897e-11	1.41442373905524e-11	GRN/CD84/SPI1/PTPRC/TREM2/HCK/LILRB1/PTPN6/NCKAP1L/FGL2/RHBDF2/SAMSN1/VSIG4/SYK/CD300A/LGALS9/LILRB4/HLA-DRB1	18	MEmidnightblue
	GO:0032642	BP	GO:0032642	regulation of chemokine production	14/183	98/18723	7.01876981006057e-13	2.1758186411187796e-11	1.46039666574243e-11	CD74/CD84/TREM2/PYCARD/TLR2/IL18/SYK/LGALS9/CLEC7A/CSF1R/LILRB4/TLR7/AIF1/IL1B	14	MEmidnightblue
	GO:0032602	BP	GO:0032602	chemokine production	14/183	99/18723	8.10582179676721e-13	2.48519151790995e-11	1.66804591977431e-11	CD74/CD84/TREM2/PYCARD/TLR2/IL18/SYK/LGALS9/CLEC7A/CSF1R/LILRB4/TLR7/AIF1/IL1B	14	MEmidnightblue
	GO:0030217	BP	GO:0030217	T cell differentiation	20/183	257/18723	9.122010224382809e-13	2.7663487528291398e-11	1.85675700105e-11	CD4/CD74/SPI1/PTPRC/CD86/SASH3/NCKAP1L/FGL2/DOCK2/VAV1/IL18/FCER1G/RUNX1/SYK/LGALS9/LILRB4/HLA-DRB1/HLA-DOA/HLA-DRA/IL1B	20	MEmidnightblue
	GO:0019221	BP	GO:0019221	cytokine-mediated signaling pathway	26/183	472/18723	9.23539735130379e-13	2.77061920539114e-11	1.8596233036750897e-11	CD4/CD74/SPI1/PTPRC/TREM2/CSF2RB/HCK/PYCARD/LILRB1/LILRA1/PTPN6/CSF3R/IRF5/IL13RA1/CASP1/IL18/FCER1G/LAPTM5/CCR1/SYK/CX3CR1/CSF1R/LILRB4/CSF2RA/LILRA2/IL1B	26	MEmidnightblue
	GO:0042102	BP	GO:0042102	positive regulation of T cell proliferation	14/183	101/18723	1.0758214401639699e-12	3.19312959367817e-11	2.14320978953158e-11	PTPRC/PYCARD/RASAL3/CD86/SASH3/NCKAP1L/IL18/SYK/LGALS9/AIF1/HLA-DPB1/HLA-DPA1/HLA-DMB/IL1B	14	MEmidnightblue
	GO:0032677	BP	GO:0032677	regulation of interleukin-8 production	14/183	102/18723	1.23645235229061e-12	3.63126532935874e-11	2.4372839165928e-11	CD74/PTPRC/PYCARD/CD33/TLR2/SYK/LGALS9/CD14/CLEC7A/TLR1/TLR6/TLR7/LILRA2/IL1B	14	MEmidnightblue
	GO:0032637	BP	GO:0032637	interleukin-8 production	14/183	103/18723	1.41887541229909e-12	4.12360666699423e-11	2.7677405246492096e-11	CD74/PTPRC/PYCARD/CD33/TLR2/SYK/LGALS9/CD14/CLEC7A/TLR1/TLR6/TLR7/LILRA2/IL1B	14	MEmidnightblue
	GO:0070665	BP	GO:0070665	positive regulation of leukocyte proliferation	16/183	150/18723	1.57007119691749e-12	4.51597797876268e-11	3.0310978397354495e-11	CD74/PTPRC/PYCARD/RASAL3/CD86/SASH3/NCKAP1L/IL18/SYK/LGALS9/CSF1R/AIF1/HLA-DPB1/HLA-DPA1/HLA-DMB/IL1B	16	MEmidnightblue
	GO:0046634	BP	GO:0046634	regulation of alpha-beta T cell activation	14/183	104/18723	1.6257535908778698e-12	4.6284209372951595e-11	3.1065688916989597e-11	PTPRC/LILRB1/RASAL3/CD86/SASH3/NCKAP1L/IL18/RUNX1/SYK/CD300A/LGALS9/LILRB4/HLA-DRB1/HLA-DRA	14	MEmidnightblue
	GO:0050900	BP	GO:0050900	leukocyte migration	23/183	369/18723	1.7027422375995098e-12	4.79863721505317e-11	3.2208170554912597e-11	ALOX5/CD74/SPI1/TREM2/HCK/PYCARD/DOCK8/CSF3R/NCKAP1L/RAC2/VAV1/S100A8/FCER1G/ITGB2/CCR1/SYK/CD300A/CX3CR1/LGALS9/PTAFR/C3AR1/CSF1R/AIF1	23	MEmidnightblue
	GO:0046635	BP	GO:0046635	positive regulation of alpha-beta T cell activation	12/183	67/18723	1.98611609236271e-12	5.5412638976919694e-11	3.7192637140139595e-11	PTPRC/RASAL3/CD86/SASH3/NCKAP1L/IL18/RUNX1/SYK/LGALS9/LILRB4/HLA-DRB1/HLA-DRA	12	MEmidnightblue
	GO:0098883	BP	GO:0098883	synapse pruning	7/183	11/18723	2.42516703080133e-12	6.699223778154159e-11	4.4964795703966194e-11	TREM2/C3/C1QC/CX3CR1/ITGAM/C1QB/C1QA	7	MEmidnightblue
	GO:0002283	BP	GO:0002283	neutrophil activation involved in immune response	8/183	18/18723	2.87539045930331e-12	7.82558228699091e-11	5.25248477213991e-11	TYROBP/SPI1/FCER1G/ITGB2/SYK/PTAFR/ITGAM/LILRA2	8	MEmidnightblue
	GO:0046631	BP	GO:0046631	alpha-beta T cell activation	16/183	156/18723	2.88901424931922e-12	7.82558228699091e-11	5.25248477213991e-11	PTPRC/LILRB1/RASAL3/CD86/SASH3/NCKAP1L/WDFY4/DOCK2/IL18/RUNX1/SYK/CD300A/LGALS9/LILRB4/HLA-DRB1/HLA-DRA	16	MEmidnightblue
	GO:0032722	BP	GO:0032722	positive regulation of chemokine production	12/183	71/18723	4.09884478828966e-12	1.09959393839694e-10	7.380409795918319e-11	CD74/CD84/PYCARD/TLR2/IL18/SYK/LGALS9/CLEC7A/CSF1R/TLR7/AIF1/IL1B	12	MEmidnightblue
	GO:0032729	BP	GO:0032729	positive regulation of interferon-gamma production	12/183	72/18723	4.8771273684175596e-12	1.29592241503667e-10	8.69815497585447e-11	PYCARD/LILRB1/SASH3/IRF8/IL18/LGALS9/CD14/CLEC7A/TLR7/HLA-DPB1/HLA-DPA1/IL1B	12	MEmidnightblue
	GO:0050671	BP	GO:0050671	positive regulation of lymphocyte proliferation	15/183	137/18723	5.4727278068055495e-12	1.44046326235731e-10	9.66830463585609e-11	CD74/PTPRC/PYCARD/RASAL3/CD86/SASH3/NCKAP1L/IL18/SYK/LGALS9/AIF1/HLA-DPB1/HLA-DPA1/HLA-DMB/IL1B	15	MEmidnightblue
	GO:1902563	BP	GO:1902563	regulation of neutrophil activation	7/183	12/18723	5.77252533969575e-12	1.50517249511693e-10	1.0102629197559001e-10	GRN/SPI1/ITGB2/SYK/CD300A/PTAFR/ITGAM	7	MEmidnightblue
	GO:0032946	BP	GO:0032946	positive regulation of mononuclear cell proliferation	15/183	138/18723	6.088347297212359e-12	1.57282305177986e-10	1.0556695752184e-10	CD74/PTPRC/PYCARD/RASAL3/CD86/SASH3/NCKAP1L/IL18/SYK/LGALS9/AIF1/HLA-DPB1/HLA-DPA1/HLA-DMB/IL1B	15	MEmidnightblue
	GO:0002706	BP	GO:0002706	regulation of lymphocyte mediated immunity	16/183	168/18723	9.05974813464928e-12	2.29788157233377e-10	1.54232458675034e-10	BTK/WAS/PTPRC/TREM2/LILRB1/PTPN6/SASH3/NCKAP1L/C3/VAV1/IL18/LGALS9/LILRB4/HLA-DRB1/HLA-DRA/IL1B	16	MEmidnightblue
	GO:0002822	BP	GO:0002822	regulation of adaptive immune response based on somatic recombination of immune receptors built from immunoglobulin superfamily domains	16/183	168/18723	9.05974813464928e-12	2.29788157233377e-10	1.54232458675034e-10	CD4/BTK/WAS/PTPRC/TREM2/LILRB1/PTPN6/SASH3/NCKAP1L/C3/IL18/CLEC7A/LILRB4/HLA-DRB1/HLA-DRA/IL1B	16	MEmidnightblue
	GO:0150146	BP	GO:0150146	cell junction disassembly	8/183	21/18723	1.30411163474263e-11	3.2779022170558005e-10	2.20010867539795e-10	TREM2/TGFBR1/C3/C1QC/CX3CR1/ITGAM/C1QB/C1QA	8	MEmidnightblue
	GO:0031341	BP	GO:0031341	regulation of cell killing	13/183	99/18723	1.4395348917381798e-11	3.5859842392406503e-10	2.40689151541563e-10	TYROBP/SPI1/PTPRC/LILRB1/NCKAP1L/VAV1/SYK/CX3CR1/LGALS9/ITGAM/CLEC7A/HLA-DRB1/HLA-DRA	13	MEmidnightblue
	GO:0045619	BP	GO:0045619	regulation of lymphocyte differentiation	16/183	174/18723	1.5498741316634497e-11	3.8266803781779005e-10	2.56844534720939e-10	BTK/CD74/PTPRC/PTPN6/CD86/SASH3/NCKAP1L/FGL2/IL18/RUNX1/SYK/LGALS9/LILRB4/HLA-DRB1/HLA-DOA/HLA-DRA	16	MEmidnightblue
	GO:0032613	BP	GO:0032613	interleukin-10 production	11/183	62/18723	1.8955875953293398e-11	4.55921499221454e-10	3.06011826868503e-10	TYROBP/TREM2/PYCARD/LILRB1/SASH3/TLR2/SYK/LGALS9/CLEC7A/LILRB4/HLA-DRB1	11	MEmidnightblue
	GO:0032653	BP	GO:0032653	regulation of interleukin-10 production	11/183	62/18723	1.8955875953293398e-11	4.55921499221454e-10	3.06011826868503e-10	TYROBP/TREM2/PYCARD/LILRB1/SASH3/TLR2/SYK/LGALS9/CLEC7A/LILRB4/HLA-DRB1	11	MEmidnightblue
	GO:0032757	BP	GO:0032757	positive regulation of interleukin-8 production	11/183	62/18723	1.8955875953293398e-11	4.55921499221454e-10	3.06011826868503e-10	CD74/PYCARD/TLR2/SYK/LGALS9/CD14/CLEC7A/TLR1/TLR7/LILRA2/IL1B	11	MEmidnightblue
	GO:0032496	BP	GO:0032496	response to lipopolysaccharide	21/183	343/18723	2.3586852281394897e-11	5.62455708248648e-10	3.77516960941085e-10	SPI1/TREM2/CSF2RB/HCK/PYCARD/LILRB1/HAMP/CD86/CD68/TLR2/CASP1/IRF8/S100A8/IL18/CX3CR1/LGALS9/PTAFR/CD14/LILRA2/LY86/IL1B	21	MEmidnightblue
	GO:0030099	BP	GO:0030099	myeloid cell differentiation	22/183	381/18723	2.3988873061829597e-11	5.67194541038174e-10	3.80697637618152e-10	SCIN/CD4/TYROBP/CD74/SPI1/TREM2/LILRB1/PTPN6/CSF3R/NCKAP1L/TLR2/IRF8/C1QC/RUNX1/GAB3/CCR1/OSCAR/HCLS1/CSF1R/IKZF1/LILRB4/HLA-DRB1	22	MEmidnightblue
	GO:0071222	BP	GO:0071222	cellular response to lipopolysaccharide	17/183	209/18723	2.5075671951490198e-11	5.869081054281531e-10	3.93929266008936e-10	SPI1/HCK/PYCARD/LILRB1/HAMP/CD86/CD68/TLR2/CASP1/IRF8/IL18/CX3CR1/PTAFR/CD14/LILRA2/LY86/IL1B	17	MEmidnightblue
	GO:0002440	BP	GO:0002440	production of molecular mediator of immune response	20/183	308/18723	2.52433593732539e-11	5.869081054281531e-10	3.93929266008936e-10	BTK/CD74/PTPRC/LILRB1/CD86/SASH3/IL18/LAPTM5/CLEC7A/LILRB4/HLA-DRB1/HLA-DQA1/HLA-DRB5/HLA-DOA/HLA-DMA/HLA-DRA/HLA-DPB1/HLA-DPA1/HLA-DMB/IL1B	20	MEmidnightblue
	GO:0045621	BP	GO:0045621	positive regulation of lymphocyte differentiation	13/183	104/18723	2.7285601623000798e-11	6.29147343208035e-10	4.2227999380007303e-10	BTK/CD74/PTPRC/CD86/SASH3/NCKAP1L/IL18/RUNX1/SYK/LGALS9/LILRB4/HLA-DRB1/HLA-DRA	13	MEmidnightblue
	GO:0050672	BP	GO:0050672	negative regulation of lymphocyte proliferation	12/183	83/18723	2.8010494305888098e-11	6.40567861585475e-10	4.29945378517472e-10	BTK/TYROBP/LILRB1/PTPN6/CD86/VSIG4/MNDA/CD300A/LGALS9/LILRB4/HLA-DRB1/LST1	12	MEmidnightblue
	GO:0050727	BP	GO:0050727	regulation of inflammatory response	22/183	386/18723	3.0899498184971e-11	7.00891056390805e-10	4.70433951827671e-10	BTK/ALOX5/GRN/PTPRC/TREM2/HCK/PYCARD/HAMP/VAMP8/C3/RHBDF2/ALOX5AP/TLR2/CASP1/SIGLEC10/S100A8/IL18/PIK3AP1/SYK/HLA-DRB1/TLR7/IL1B	22	MEmidnightblue
	GO:0032945	BP	GO:0032945	negative regulation of mononuclear cell proliferation	12/183	84/18723	3.24032949186722e-11	7.29074135670124e-10	4.89350268763309e-10	BTK/TYROBP/LILRB1/PTPN6/CD86/VSIG4/MNDA/CD300A/LGALS9/LILRB4/HLA-DRB1/LST1	12	MEmidnightblue
	GO:0050766	BP	GO:0050766	positive regulation of phagocytosis	11/183	66/18723	3.8725410060290595e-11	8.64351152545687e-10	5.80147406292691e-10	CYBA/PTPRC/TREM2/PYCARD/NCKAP1L/C3/DOCK2/FCER1G/C2/CLEC7A/IL1B	11	MEmidnightblue
	GO:0046638	BP	GO:0046638	positive regulation of alpha-beta T cell differentiation	10/183	50/18723	4.5522340557991796e-11	1.0079946837841e-09	6.76560099019778e-10	CD86/SASH3/NCKAP1L/IL18/RUNX1/SYK/LGALS9/LILRB4/HLA-DRB1/HLA-DRA	10	MEmidnightblue
	GO:0002698	BP	GO:0002698	negative regulation of immune effector process	13/183	110/18723	5.6208775095634295e-11	1.2327170032562502e-09	8.27392397205384e-10	GRN/CD84/SPI1/PTPRC/LILRB1/PTPN6/NCKAP1L/FGL2/VSIG4/CD300A/CX3CR1/LGALS9/LILRB4	13	MEmidnightblue
	GO:0097529	BP	GO:0097529	myeloid leukocyte migration	17/183	220/18723	5.6554758572329796e-11	1.2327170032562502e-09	8.27392397205384e-10	CD74/SPI1/TREM2/CSF3R/NCKAP1L/RAC2/VAV1/S100A8/FCER1G/ITGB2/CCR1/SYK/CD300A/CX3CR1/C3AR1/CSF1R/AIF1	17	MEmidnightblue
	GO:0002687	BP	GO:0002687	positive regulation of leukocyte migration	14/183	135/18723	5.9942996754296e-11	1.2964415577091901e-09	8.70163943091738e-10	CD74/SPI1/TREM2/PYCARD/DOCK8/NCKAP1L/RAC2/CCR1/CX3CR1/LGALS9/PTAFR/C3AR1/CSF1R/AIF1	14	MEmidnightblue
	GO:0045730	BP	GO:0045730	respiratory burst	9/183	37/18723	6.567896432870159e-11	1.40957161905444e-09	9.46096174419111e-10	GRN/CYBA/TREM2/NCF4/HCK/NCF2/RAC2/CYBB/CLEC7A	9	MEmidnightblue
	GO:0070664	BP	GO:0070664	negative regulation of leukocyte proliferation	12/183	90/18723	7.465456072973639e-11	1.5899711789004902e-09	1.0671792972133501e-09	BTK/TYROBP/LILRB1/PTPN6/CD86/VSIG4/MNDA/CD300A/LGALS9/LILRB4/HLA-DRB1/LST1	12	MEmidnightblue
	GO:0002381	BP	GO:0002381	immunoglobulin production involved in immunoglobulin-mediated immune response	11/183	70/18723	7.542144559673529e-11	1.5941351001128102e-09	1.0699740966235402e-09	BTK/PTPRC/HLA-DRB1/HLA-DQA1/HLA-DRB5/HLA-DOA/HLA-DMA/HLA-DRA/HLA-DPB1/HLA-DPA1/HLA-DMB	11	MEmidnightblue
	GO:0002285	BP	GO:0002285	lymphocyte activation involved in immune response	16/183	194/18723	8.04555234953992e-11	1.6877512071591302e-09	1.1328086766783901e-09	CD74/SPI1/APBB1IP/PTPRC/LILRB1/CD86/NCKAP1L/FGL2/LCP1/IRF8/IL18/FCER1G/LGALS9/HLA-DRB1/HLA-DRA/HLA-DMB	16	MEmidnightblue
	GO:0045582	BP	GO:0045582	positive regulation of T cell differentiation	12/183	91/18723	8.526924331011759e-11	1.77538200623305e-09	1.1916259532498e-09	CD74/PTPRC/CD86/SASH3/NCKAP1L/IL18/RUNX1/SYK/LGALS9/LILRB4/HLA-DRB1/HLA-DRA	12	MEmidnightblue
	GO:0002286	BP	GO:0002286	T cell activation involved in immune response	13/183	114/18723	8.88017723434339e-11	1.8352366284309702e-09	1.2318000233837702e-09	CD74/APBB1IP/LILRB1/CD86/NCKAP1L/FGL2/LCP1/IL18/FCER1G/LGALS9/HLA-DRB1/HLA-DRA/HLA-DMB	13	MEmidnightblue
	GO:0030595	BP	GO:0030595	leukocyte chemotaxis	17/183	230/18723	1.13819226564448e-10	2.3179243949986104e-09	1.5557772113573e-09	ALOX5/CD74/SPI1/CSF3R/NCKAP1L/RAC2/VAV1/S100A8/FCER1G/ITGB2/CCR1/SYK/CX3CR1/LGALS9/C3AR1/CSF1R/AIF1	17	MEmidnightblue
	GO:0045055	BP	GO:0045055	regulated exocytosis	17/183	230/18723	1.13819226564448e-10	2.3179243949986104e-09	1.5557772113573e-09	SCIN/BTK/CD84/SPI1/LAT2/HCK/PLEK/VAMP8/NCKAP1L/RAC2/ITGB2/SYK/CD300A/LGALS9/PTAFR/ITGAM/MILR1	17	MEmidnightblue
	GO:0002532	BP	GO:0002532	production of molecular mediator involved in inflammatory response	12/183	95/18723	1.42802226386334e-10	2.8870884899845804e-09	1.9377968019930403e-09	BTK/ALOX5/GRN/TREM2/PYCARD/VAMP8/ALOX5AP/SYK/PLD4/CLEC7A/TLR6/LILRB4	12	MEmidnightblue
	GO:0045580	BP	GO:0045580	regulation of T cell differentiation	14/183	146/18723	1.72620515357878e-10	3.4648290492696405e-09	2.325572864988e-09	CD74/PTPRC/CD86/SASH3/NCKAP1L/FGL2/IL18/RUNX1/SYK/LGALS9/LILRB4/HLA-DRB1/HLA-DOA/HLA-DRA	14	MEmidnightblue
	GO:0050868	BP	GO:0050868	negative regulation of T cell activation	13/183	122/18723	2.10315074914663e-10	4.19127899294221e-09	2.81316179152771e-09	CD74/LILRB1/PTPN6/CD86/NCKAP1L/FGL2/VSIG4/RUNX1/LAPTM5/CD300A/LGALS9/LILRB4/HLA-DRB1	13	MEmidnightblue
	GO:0002573	BP	GO:0002573	myeloid leukocyte differentiation	16/183	208/18723	2.27686143377158e-10	4.5052790072501505e-09	3.0239167530269904e-09	CD4/TYROBP/CD74/SPI1/TREM2/LILRB1/TLR2/C1QC/RUNX1/GAB3/CCR1/OSCAR/HCLS1/CSF1R/LILRB4/HLA-DRB1	16	MEmidnightblue
	GO:0001909	BP	GO:0001909	leukocyte mediated cytotoxicity	13/183	124/18723	2.58297033142588e-10	5.0749910032945e-09	3.40630409162834e-09	TYROBP/SPI1/PTPRC/LILRB1/PTPN6/NCKAP1L/VAV1/IL18/CX3CR1/LGALS9/ITGAM/HLA-DRB1/HLA-DRA	13	MEmidnightblue
	GO:0006887	BP	GO:0006887	exocytosis	20/183	352/18723	2.72979492877736e-10	5.325963532369811e-09	3.5747553759992e-09	SCIN/BTK/CD84/SPI1/LAT2/SLC17A9/HCK/PLEK/VAMP8/NCKAP1L/RAC2/ITGB2/CCR1/SYTL3/SYK/CD300A/LGALS9/PTAFR/ITGAM/MILR1	20	MEmidnightblue
	GO:0002888	BP	GO:0002888	positive regulation of myeloid leukocyte mediated immunity	7/183	19/18723	3.46630739731452e-10	6.715970582296881e-09	4.50771992677085e-09	BTK/TYROBP/SPI1/C3/ITGB2/PTAFR/ITGAM	7	MEmidnightblue
	GO:0042554	BP	GO:0042554	superoxide anion generation	9/183	44/18723	3.5292398818601003e-10	6.79074432440667e-09	4.55790762238048e-09	TYROBP/CYBA/NCF4/NCF2/ITGB2/SYK/CYBB/ITGAM/CLEC7A	9	MEmidnightblue
	GO:0032623	BP	GO:0032623	interleukin-2 production	10/183	62/18723	4.30631290350138e-10	8.173206122972e-09	5.48580784484708e-09	CD4/PTPRC/CD86/SASH3/VSIG4/RUNX1/LAPTM5/CLEC7A/LILRB4/IL1B	10	MEmidnightblue
	GO:0032663	BP	GO:0032663	regulation of interleukin-2 production	10/183	62/18723	4.30631290350138e-10	8.173206122972e-09	5.48580784484708e-09	CD4/PTPRC/CD86/SASH3/VSIG4/RUNX1/LAPTM5/CLEC7A/LILRB4/IL1B	10	MEmidnightblue
	GO:0001910	BP	GO:0001910	regulation of leukocyte mediated cytotoxicity	11/183	82/18723	4.40975599826031e-10	8.312985969693421e-09	5.57962725526678e-09	TYROBP/SPI1/PTPRC/LILRB1/NCKAP1L/VAV1/CX3CR1/LGALS9/ITGAM/HLA-DRB1/HLA-DRA	11	MEmidnightblue
	GO:0002704	BP	GO:0002704	negative regulation of leukocyte mediated immunity	10/183	63/18723	5.07585801083034e-10	9.50445895987695e-09	6.3793369136468905e-09	CD84/SPI1/PTPRC/LILRB1/PTPN6/NCKAP1L/CD300A/CX3CR1/LGALS9/LILRB4	10	MEmidnightblue
	GO:0002577	BP	GO:0002577	regulation of antigen processing and presentation	7/183	20/18723	5.288946131432421e-10	9.83743980446429e-09	6.602831696714571e-09	WAS/CD74/TREM2/PYCARD/FGL2/CD68/HLA-DOA	7	MEmidnightblue
	GO:0002831	BP	GO:0002831	regulation of response to biotic stimulus	19/183	327/18723	5.38603093884318e-10	9.951673059187061e-09	6.67950438494389e-09	TYROBP/GRN/CYBA/SPI1/TREM2/HCK/PYCARD/LILRB1/PTPN6/FGL2/VAV1/VSIG4/MNDA/SYK/LGALS9/CLEC7A/HLA-DRB1/LILRA2/LY86	19	MEmidnightblue
	GO:0043303	BP	GO:0043303	mast cell degranulation	9/183	48/18723	8.073485192706011e-10	1.46623564478158e-08	9.8412873498073e-09	BTK/CD84/LAT2/VAMP8/RAC2/SYK/CD300A/LGALS9/MILR1	9	MEmidnightblue
	GO:0032611	BP	GO:0032611	interleukin-1 beta production	12/183	110/18723	8.09320033320296e-10	1.46623564478158e-08	9.8412873498073e-09	TYROBP/TREM2/PYCARD/CD33/CASP1/MNDA/CX3CR1/LGALS9/CLEC7A/TLR6/LILRB4/LILRA2	12	MEmidnightblue
	GO:0032651	BP	GO:0032651	regulation of interleukin-1 beta production	12/183	110/18723	8.09320033320296e-10	1.46623564478158e-08	9.8412873498073e-09	TYROBP/TREM2/PYCARD/CD33/CASP1/MNDA/CX3CR1/LGALS9/CLEC7A/TLR6/LILRB4/LILRA2	12	MEmidnightblue
	GO:0022408	BP	GO:0022408	negative regulation of cell-cell adhesion	15/183	196/18723	9.13649046812431e-10	1.64456828426238e-08	1.10382455299105e-08	CD74/SPI1/FXYD5/LILRB1/PTPN6/CD86/NCKAP1L/FGL2/VSIG4/RUNX1/LAPTM5/CD300A/LGALS9/LILRB4/HLA-DRB1	15	MEmidnightblue
	GO:0002279	BP	GO:0002279	mast cell activation involved in immune response	9/183	49/18723	9.80738529144892e-10	1.75401313866298e-08	1.17728329510713e-08	BTK/CD84/LAT2/VAMP8/RAC2/SYK/CD300A/LGALS9/MILR1	9	MEmidnightblue
	GO:0002821	BP	GO:0002821	positive regulation of adaptive immune response	12/183	112/18723	9.99241966886717e-10	1.77572298574136e-08	1.19185481668888e-08	CD4/BTK/PTPRC/TREM2/PYCARD/SASH3/C3/IL18/CLEC7A/HLA-DRB1/HLA-DRA/IL1B	12	MEmidnightblue
	GO:0046637	BP	GO:0046637	regulation of alpha-beta T cell differentiation	10/183	68/18723	1.10708413411396e-09	1.95491438872022e-08	1.31212703170469e-08	CD86/SASH3/NCKAP1L/IL18/RUNX1/SYK/LGALS9/LILRB4/HLA-DRB1/HLA-DRA	10	MEmidnightblue
	GO:0002448	BP	GO:0002448	mast cell mediated immunity	9/183	50/18723	1.1860298876151901e-09	2.08114678392854e-08	1.39685347240478e-08	BTK/CD84/LAT2/VAMP8/RAC2/SYK/CD300A/LGALS9/MILR1	9	MEmidnightblue
	GO:1903038	BP	GO:1903038	negative regulation of leukocyte cell-cell adhesion	13/183	141/18723	1.2885024821480602e-09	2.24682620324568e-08	1.50805652351408e-08	CD74/LILRB1/PTPN6/CD86/NCKAP1L/FGL2/VSIG4/RUNX1/LAPTM5/CD300A/LGALS9/LILRB4/HLA-DRB1	13	MEmidnightblue
	GO:0060326	BP	GO:0060326	cell chemotaxis	18/183	310/18723	1.5891769359589401e-09	2.75391531138226e-08	1.84841174833014e-08	ALOX5/CD74/SPI1/BIN2/CSF3R/NCKAP1L/RAC2/VAV1/S100A8/FCER1G/ITGB2/CCR1/SYK/CX3CR1/LGALS9/C3AR1/CSF1R/AIF1	18	MEmidnightblue
	GO:0002685	BP	GO:0002685	regulation of leukocyte migration	15/183	210/18723	2.37128945340211e-09	4.05883286809319e-08	2.72426473206481e-08	CD74/SPI1/TREM2/PYCARD/DOCK8/NCKAP1L/RAC2/CCR1/CD300A/CX3CR1/LGALS9/PTAFR/C3AR1/CSF1R/AIF1	15	MEmidnightblue
	GO:0045637	BP	GO:0045637	regulation of myeloid cell differentiation	15/183	210/18723	2.37128945340211e-09	4.05883286809319e-08	2.72426473206481e-08	SCIN/CD4/TYROBP/CD74/SPI1/TREM2/LILRB1/CSF3R/NCKAP1L/C1QC/RUNX1/CCR1/HCLS1/LILRB4/HLA-DRB1	15	MEmidnightblue
	GO:0002224	BP	GO:0002224	toll-like receptor signaling pathway	12/183	121/18723	2.45342011954435e-09	4.17380617898094e-08	2.80143414163633e-08	BTK/CYBA/TREM2/TLR2/PIK3AP1/CTSS/CD300A/CD14/TLR1/TLR6/TLR7/LILRA2	12	MEmidnightblue
	GO:0045088	BP	GO:0045088	regulation of innate immune response	15/183	218/18723	3.9576639103693105e-09	6.6920498848063e-08	4.49166449540479e-08	TYROBP/GRN/SPI1/TREM2/HCK/PYCARD/LILRB1/PTPN6/VAV1/VSIG4/MNDA/SYK/LGALS9/CLEC7A/LILRA2	15	MEmidnightblue
	GO:0032612	BP	GO:0032612	interleukin-1 production	12/183	128/18723	4.687473280783121e-09	7.83116793615863e-08	5.25623382698593e-08	TYROBP/TREM2/PYCARD/CD33/CASP1/MNDA/CX3CR1/LGALS9/CLEC7A/TLR6/LILRB4/LILRA2	12	MEmidnightblue
	GO:0032652	BP	GO:0032652	regulation of interleukin-1 production	12/183	128/18723	4.687473280783121e-09	7.83116793615863e-08	5.25623382698593e-08	TYROBP/TREM2/PYCARD/CD33/CASP1/MNDA/CX3CR1/LGALS9/CLEC7A/TLR6/LILRB4/LILRA2	12	MEmidnightblue
	GO:0042113	BP	GO:0042113	B cell activation	18/183	334/18723	5.15198356378058e-09	8.55597270413561e-08	5.74271852128174e-08	BTK/TYROBP/CD74/SPI1/PTPRC/LAT2/BLNK/PTPN6/CD86/SASH3/NCKAP1L/IRF8/SAMSN1/LAPTM5/MNDA/SYK/CD300A/CMTM7	18	MEmidnightblue
	GO:0031663	BP	GO:0031663	lipopolysaccharide-mediated signaling pathway	9/183	60/18723	6.43502870053015e-09	1.06235089198101e-07	7.1304366603819e-08	SPI1/HCK/TLR2/IL18/PTAFR/CD14/LILRA2/LY86/IL1B	9	MEmidnightblue
	GO:0007162	BP	GO:0007162	negative regulation of cell adhesion	17/183	303/18723	7.721946615543131e-09	1.26730770925678e-07	8.50609475483049e-08	CD74/SPI1/PTPRC/FXYD5/LILRB1/ARHGDIB/PTPN6/CD86/NCKAP1L/FGL2/VSIG4/RUNX1/LAPTM5/CD300A/LGALS9/LILRB4/HLA-DRB1	17	MEmidnightblue
	GO:0002824	BP	GO:0002824	positive regulation of adaptive immune response based on somatic recombination of immune receptors built from immunoglobulin superfamily domains	11/183	107/18723	7.89927292231688e-09	1.28882873995696e-07	8.65054264623068e-08	CD4/BTK/PTPRC/TREM2/SASH3/C3/IL18/CLEC7A/HLA-DRB1/HLA-DRA/IL1B	11	MEmidnightblue
	GO:0045576	BP	GO:0045576	mast cell activation	9/183	62/18723	8.6837814328017e-09	1.4085901277626e-07	9.45437403240773e-08	BTK/CD84/LAT2/VAMP8/RAC2/SYK/CD300A/LGALS9/MILR1	9	MEmidnightblue
	GO:0031343	BP	GO:0031343	positive regulation of cell killing	9/183	63/18723	1.00464807047548e-08	1.62021278417722e-07	1.08747728468262e-07	TYROBP/SPI1/PTPRC/VAV1/SYK/ITGAM/CLEC7A/HLA-DRB1/HLA-DRA	9	MEmidnightblue
	GO:0002709	BP	GO:0002709	regulation of T cell mediated immunity	10/183	85/18723	1.03246711003153e-08	1.65550760746435e-07	1.11116696233883e-07	WAS/PTPRC/LILRB1/SASH3/NCKAP1L/IL18/LILRB4/HLA-DRB1/HLA-DRA/IL1B	10	MEmidnightblue
	GO:0002833	BP	GO:0002833	positive regulation of response to biotic stimulus	13/183	168/18723	1.09829393810826e-08	1.75099433561259e-07	1.17525709226742e-07	TYROBP/GRN/CYBA/SPI1/HCK/PYCARD/VAV1/MNDA/SYK/CLEC7A/HLA-DRB1/LILRA2/LY86	13	MEmidnightblue
	GO:0034134	BP	GO:0034134	toll-like receptor 2 signaling pathway	6/183	18/18723	1.35246935847578e-08	2.14397131258377e-07	1.43902092627297e-07	CYBA/TREM2/TLR2/PIK3AP1/TLR1/TLR6	6	MEmidnightblue
	GO:0002291	BP	GO:0002291	T cell activation via T cell receptor contact with antigen bound to MHC molecule on antigen presenting cell	5/183	10/18723	2.04555702231796e-08	3.20623825408264e-07	2.15200824524166e-07	APBB1IP/LILRB1/FGL2/LGALS9/HLA-DMB	5	MEmidnightblue
	GO:0002887	BP	GO:0002887	negative regulation of myeloid leukocyte mediated immunity	5/183	10/18723	2.04555702231796e-08	3.20623825408264e-07	2.15200824524166e-07	CD84/SPI1/CD300A/CX3CR1/LGALS9	5	MEmidnightblue
	GO:0043372	BP	GO:0043372	positive regulation of CD4-positive, alpha-beta T cell differentiation	7/183	32/18723	2.07998724348108e-08	3.24199129011856e-07	2.17600547259797e-07	CD86/SASH3/NCKAP1L/IL18/LGALS9/HLA-DRB1/HLA-DRA	7	MEmidnightblue
	GO:1901224	BP	GO:1901224	positive regulation of NIK/NF-kappaB signaling	9/183	69/18723	2.28760089799385e-08	3.52789890992336e-07	2.36790498424964e-07	TREM2/CD86/TLR2/IL18/LAPTM5/LGALS9/CD14/TLR7/IL1B	9	MEmidnightblue
	GO:0030225	BP	GO:0030225	macrophage differentiation	8/183	49/18723	2.28870861181408e-08	3.52789890992336e-07	2.36790498424964e-07	CD4/SPI1/TLR2/C1QC/GAB3/HCLS1/CSF1R/HLA-DRB1	8	MEmidnightblue
	GO:0097530	BP	GO:0097530	granulocyte migration	12/183	148/18723	2.43269567896319e-08	3.72924227709192e-07	2.50304546725015e-07	CD74/CSF3R/NCKAP1L/RAC2/VAV1/S100A8/FCER1G/ITGB2/SYK/CD300A/C3AR1/CSF1R	12	MEmidnightblue
	GO:0002761	BP	GO:0002761	regulation of myeloid leukocyte differentiation	11/183	120/18723	2.65123707481441e-08	4.04204996652033e-07	2.71300014730793e-07	CD4/TYROBP/CD74/TREM2/LILRB1/C1QC/RUNX1/CCR1/HCLS1/LILRB4/HLA-DRB1	11	MEmidnightblue
	GO:0002690	BP	GO:0002690	positive regulation of leukocyte chemotaxis	10/183	94/18723	2.76538172853503e-08	4.19000003599224e-07	2.81230336315043e-07	CD74/SPI1/NCKAP1L/RAC2/CCR1/CX3CR1/LGALS9/C3AR1/CSF1R/AIF1	10	MEmidnightblue
	GO:0032930	BP	GO:0032930	positive regulation of superoxide anion generation	6/183	20/18723	2.7783154360522e-08	4.19000003599224e-07	2.81230336315043e-07	TYROBP/CYBA/ITGB2/SYK/ITGAM/CLEC7A	6	MEmidnightblue
	GO:0043370	BP	GO:0043370	regulation of CD4-positive, alpha-beta T cell differentiation	8/183	51/18723	3.17820110771667e-08	4.76730166157501e-07	3.19978481642782e-07	CD86/SASH3/NCKAP1L/IL18/RUNX1/LGALS9/HLA-DRB1/HLA-DRA	8	MEmidnightblue
	GO:0032743	BP	GO:0032743	positive regulation of interleukin-2 production	7/183	34/18723	3.27006101208891e-08	4.87886108220752e-07	3.2746628429531e-07	CD4/PTPRC/CD86/SASH3/RUNX1/CLEC7A/IL1B	7	MEmidnightblue
	GO:0043312	BP	GO:0043312	neutrophil degranulation	5/183	11/18723	3.72049624372206e-08	5.52137474467263e-07	3.70591423156861e-07	SPI1/ITGB2/SYK/PTAFR/ITGAM	5	MEmidnightblue
	GO:0071621	BP	GO:0071621	granulocyte chemotaxis	11/183	125/18723	4.06040439582494e-08	5.99393029859872e-07	4.02309073805211e-07	CD74/CSF3R/NCKAP1L/RAC2/VAV1/S100A8/FCER1G/ITGB2/SYK/C3AR1/CSF1R	11	MEmidnightblue
	GO:0006801	BP	GO:0006801	superoxide metabolic process	9/183	74/18723	4.27825836454378e-08	6.28228465109323e-07	4.21663248228442e-07	TYROBP/CYBA/NCF4/NCF2/ITGB2/SYK/CYBB/ITGAM/CLEC7A	9	MEmidnightblue
	GO:0006911	BP	GO:0006911	phagocytosis, engulfment	11/183	127/18723	4.78906255916391e-08	6.9955416440143e-07	4.69536637792924e-07	MSR1/TREM2/BIN2/NCKAP1L/C3/RAC2/FCGR1A/ITGB2/CD300A/ITGAM/AIF1	11	MEmidnightblue
	GO:0050730	BP	GO:0050730	regulation of peptidyl-tyrosine phosphorylation	15/183	264/18723	5.16723433409885e-08	7.50863739173739e-07	5.03975322388259e-07	CD4/CD74/PTPRC/TREM2/PTPN6/FCGR1A/IL18/SAMSN1/ITGB2/SYK/CD300A/CLEC7A/HCLS1/CSF1R/LILRB4	15	MEmidnightblue
	GO:0032418	BP	GO:0032418	lysosome localization	9/183	77/18723	6.08956305682528e-08	8.80304711323447e-07	5.9085534104675e-07	BTK/CD84/LAT2/VAMP8/RAC2/SYK/CD300A/LGALS9/MILR1	9	MEmidnightblue
	GO:0043301	BP	GO:0043301	negative regulation of leukocyte degranulation	5/183	12/18723	6.32750594585772e-08	9.09986679842425e-07	6.10777703618063e-07	CD84/SPI1/NCKAP1L/CD300A/LGALS9	5	MEmidnightblue
	GO:0030593	BP	GO:0030593	neutrophil chemotaxis	10/183	103/18723	6.6890579516495e-08	9.52166922709291e-07	6.39088834370809e-07	CD74/CSF3R/NCKAP1L/RAC2/VAV1/S100A8/FCER1G/ITGB2/SYK/C3AR1	10	MEmidnightblue
	GO:0045639	BP	GO:0045639	positive regulation of myeloid cell differentiation	10/183	103/18723	6.6890579516495e-08	9.52166922709291e-07	6.39088834370809e-07	SCIN/CD4/TYROBP/CD74/TREM2/NCKAP1L/RUNX1/CCR1/HCLS1/HLA-DRB1	10	MEmidnightblue
	GO:0046456	BP	GO:0046456	icosanoid biosynthetic process	8/183	56/18723	6.80092700002449e-08	9.63176971069458e-07	6.4647871402851e-07	ALOX5/CD74/TBXAS1/PTGS1/ALOX5AP/FABP5/SYK/IL1B	8	MEmidnightblue
	GO:0001818	BP	GO:0001818	negative regulation of cytokine production	17/183	357/18723	8.52006735213661e-08	1.2005549450738e-06	8.05805413048965e-07	BTK/TYROBP/CD84/PTPRC/TREM2/PYCARD/LILRB1/CD33/PTPN6/NCKAP1L/VSIG4/LAPTM5/CX3CR1/LGALS9/TLR6/LILRB4/HLA-DRB1	17	MEmidnightblue
	GO:2000516	BP	GO:2000516	positive regulation of CD4-positive, alpha-beta T cell activation	7/183	39/18723	8.97204948565622e-08	1.25789035502416e-06	8.44288602749665e-07	CD86/SASH3/NCKAP1L/IL18/LGALS9/HLA-DRB1/HLA-DRA	7	MEmidnightblue
	GO:0002763	BP	GO:0002763	positive regulation of myeloid leukocyte differentiation	8/183	58/18723	9.02561050813405e-08	1.2590726658847e-06	8.45082162840551e-07	CD4/TYROBP/CD74/TREM2/RUNX1/CCR1/HCLS1/HLA-DRB1	8	MEmidnightblue
	GO:0032928	BP	GO:0032928	regulation of superoxide anion generation	6/183	24/18723	9.33940460020459e-08	1.2963651161478e-06	8.70112635965644e-07	TYROBP/CYBA/ITGB2/SYK/ITGAM/CLEC7A	6	MEmidnightblue
	GO:0006959	BP	GO:0006959	humoral immune response	16/183	317/18723	9.41983657764607e-08	1.30105663621943e-06	8.73261556624927e-07	ALOX5/PTPRC/LYZ/BLNK/TREM2/PTPN6/C7/C3/VSIG4/C1QC/C2/RNASE6/C1QB/C1QA/HLA-DRB1/IL1B	16	MEmidnightblue
	GO:0099024	BP	GO:0099024	plasma membrane invagination	11/183	136/18723	9.71574254916361e-08	1.32877067216502e-06	8.91863054435607e-07	MSR1/TREM2/BIN2/NCKAP1L/C3/RAC2/FCGR1A/ITGB2/CD300A/ITGAM/AIF1	11	MEmidnightblue
	GO:1903305	BP	GO:1903305	regulation of regulated secretory pathway	11/183	136/18723	9.71574254916361e-08	1.32877067216502e-06	8.91863054435607e-07	CD84/SPI1/VAMP8/NCKAP1L/RAC2/ITGB2/SYK/CD300A/LGALS9/PTAFR/ITGAM	11	MEmidnightblue
	GO:0050851	BP	GO:0050851	antigen receptor-mediated signaling pathway	14/183	240/18723	1.05820197804229e-07	1.44018708231121e-06	9.66645093164175e-07	BTK/PTPRC/FYB1/LAT2/BLNK/PTPN6/NCKAP1L/LAPTM5/MNDA/SYK/CD300A/LILRB4/HLA-DRB1/HLA-DPB1	14	MEmidnightblue
	GO:0002456	BP	GO:0002456	T cell mediated immunity	10/183	109/18723	1.1493045662773e-07	1.55658239801635e-06	1.04476894399965e-06	WAS/PTPRC/LILRB1/SASH3/NCKAP1L/IL18/LILRB4/HLA-DRB1/HLA-DRA/IL1B	10	MEmidnightblue
	GO:0007249	BP	GO:0007249	I-kappaB kinase/NF-kappaB signaling	15/183	281/18723	1.16954480921918e-07	1.5763430037302e-06	1.05803214625015e-06	CD4/BTK/CD74/TREM2/PYCARD/TLR2/CASP1/CX3CR1/LGALS9/CLEC7A/TLR6/LILRB4/HLA-DRB1/TLR7/IL1B	15	MEmidnightblue
	GO:0098581	BP	GO:0098581	detection of external biotic stimulus	6/183	25/18723	1.21893079746836e-07	1.63500813698881e-06	1.09740783840902e-06	TREM2/TLR2/CLEC7A/TLR1/TLR6/HLA-DRB1	6	MEmidnightblue
	GO:0002221	BP	GO:0002221	pattern recognition receptor signaling pathway	12/183	172/18723	1.28666542173899e-07	1.70572261455779e-06	1.14487097955039e-06	BTK/CYBA/TREM2/TLR2/PIK3AP1/CTSS/CD300A/CD14/TLR1/TLR6/TLR7/LILRA2	12	MEmidnightblue
	GO:0032733	BP	GO:0032733	positive regulation of interleukin-10 production	7/183	41/18723	1.28999093789137e-07	1.70572261455779e-06	1.14487097955039e-06	TREM2/PYCARD/SASH3/TLR2/SYK/LGALS9/CLEC7A	7	MEmidnightblue
	GO:0032735	BP	GO:0032735	positive regulation of interleukin-12 production	7/183	41/18723	1.28999093789137e-07	1.70572261455779e-06	1.14487097955039e-06	IRF5/TLR2/IRF8/LAPTM5/SYK/LGALS9/CLEC7A	7	MEmidnightblue
	GO:0043030	BP	GO:0043030	regulation of macrophage activation	8/183	61/18723	1.35244507714048e-07	1.77986875718016e-06	1.19463743407791e-06	CD74/GRN/CD84/PTPRC/TREM2/HAMP/VSIG4/TLR6	8	MEmidnightblue
	GO:0034341	BP	GO:0034341	response to interferon-gamma	11/183	141/18723	1.40663675484382e-07	1.83388623645526e-06	1.23089364823766e-06	WAS/CD74/HCK/TLR2/CASP1/IRF8/LGALS9/CIITA/AIF1/HLA-DPA1/KYNU	11	MEmidnightblue
	GO:0050921	BP	GO:0050921	positive regulation of chemotaxis	11/183	141/18723	1.40663675484382e-07	1.83388623645526e-06	1.23089364823766e-06	CD74/SPI1/TREM2/NCKAP1L/RAC2/CCR1/CX3CR1/LGALS9/C3AR1/CSF1R/AIF1	11	MEmidnightblue
	GO:0046632	BP	GO:0046632	alpha-beta T cell differentiation	10/183	112/18723	1.48758067192825e-07	1.92145836790732e-06	1.28967154744656e-06	CD86/SASH3/NCKAP1L/IL18/RUNX1/SYK/LGALS9/LILRB4/HLA-DRB1/HLA-DRA	10	MEmidnightblue
	GO:1901222	BP	GO:1901222	regulation of NIK/NF-kappaB signaling	10/183	112/18723	1.48758067192825e-07	1.92145836790732e-06	1.28967154744656e-06	SPI1/TREM2/CD86/TLR2/IL18/LAPTM5/LGALS9/CD14/TLR7/IL1B	10	MEmidnightblue
	GO:0050729	BP	GO:0050729	positive regulation of inflammatory response	11/183	142/18723	1.51192961846168e-07	1.94390950945074e-06	1.30474062151023e-06	BTK/GRN/TREM2/VAMP8/C3/ALOX5AP/TLR2/S100A8/IL18/TLR7/IL1B	11	MEmidnightblue
	GO:0033003	BP	GO:0033003	regulation of mast cell activation	7/183	42/18723	1.5352899395414e-07	1.94409024156157e-06	1.30486192783929e-06	CD84/VAMP8/RAC2/SYK/CD300A/LGALS9/MILR1	7	MEmidnightblue
	GO:0032615	BP	GO:0032615	interleukin-12 production	8/183	62/18723	1.53994244940899e-07	1.94409024156157e-06	1.30486192783929e-06	LILRB1/IRF5/TLR2/IRF8/LAPTM5/SYK/LGALS9/CLEC7A	8	MEmidnightblue
	GO:0032655	BP	GO:0032655	regulation of interleukin-12 production	8/183	62/18723	1.53994244940899e-07	1.94409024156157e-06	1.30486192783929e-06	LILRB1/IRF5/TLR2/IRF8/LAPTM5/SYK/LGALS9/CLEC7A	8	MEmidnightblue
	GO:0032731	BP	GO:0032731	positive regulation of interleukin-1 beta production	8/183	62/18723	1.53994244940899e-07	1.94409024156157e-06	1.30486192783929e-06	TYROBP/PYCARD/CASP1/MNDA/LGALS9/CLEC7A/TLR6/LILRA2	8	MEmidnightblue
	GO:0002708	BP	GO:0002708	positive regulation of lymphocyte mediated immunity	10/183	113/18723	1.61832745270403e-07	2.03200917655407e-06	1.36387259954336e-06	BTK/PTPRC/TREM2/SASH3/C3/VAV1/IL18/HLA-DRB1/HLA-DRA/IL1B	10	MEmidnightblue
	GO:0038061	BP	GO:0038061	NIK/NF-kappaB signaling	11/183	143/18723	1.62415070384071e-07	2.03200917655407e-06	1.36387259954336e-06	SPI1/TREM2/CD86/TLR2/IL18/LAPTM5/LGALS9/CD14/TLR6/TLR7/IL1B	11	MEmidnightblue
	GO:0018108	BP	GO:0018108	peptidyl-tyrosine phosphorylation	17/183	375/18723	1.72011625715077e-07	2.14246623100475e-06	1.43801072437557e-06	CD4/BTK/CD74/PTPRC/TREM2/HCK/PTPN6/FCGR1A/IL18/SAMSN1/ITGB2/SYK/CD300A/CLEC7A/HCLS1/CSF1R/LILRB4	17	MEmidnightblue
	GO:0010324	BP	GO:0010324	membrane invagination	11/183	144/18723	1.74369249458141e-07	2.16217869328095e-06	1.45124161303407e-06	MSR1/TREM2/BIN2/NCKAP1L/C3/RAC2/FCGR1A/ITGB2/CD300A/ITGAM/AIF1	11	MEmidnightblue
	GO:0002861	BP	GO:0002861	regulation of inflammatory response to antigenic stimulus	7/183	43/18723	1.81877588942575e-07	2.24530297853886e-06	1.50703414405608e-06	BTK/TREM2/HCK/C3/RHBDF2/SYK/HLA-DRB1	7	MEmidnightblue
	GO:0018212	BP	GO:0018212	peptidyl-tyrosine modification	17/183	378/18723	1.92589281957576e-07	2.36706650511735e-06	1.58876110643417e-06	CD4/BTK/CD74/PTPRC/TREM2/HCK/PTPN6/FCGR1A/IL18/SAMSN1/ITGB2/SYK/CD300A/CLEC7A/HCLS1/CSF1R/LILRB4	17	MEmidnightblue
	GO:0030888	BP	GO:0030888	regulation of B cell proliferation	8/183	64/18723	1.98266282398092e-07	2.42615319250297e-06	1.62841974324195e-06	BTK/TYROBP/CD74/PTPRC/SASH3/NCKAP1L/MNDA/CD300A	8	MEmidnightblue
	GO:0002377	BP	GO:0002377	immunoglobulin production	13/183	216/18723	2.13706409111655e-07	2.60367197127301e-06	1.74756930273333e-06	BTK/PTPRC/CD86/SASH3/HLA-DRB1/HLA-DQA1/HLA-DRB5/HLA-DOA/HLA-DMA/HLA-DRA/HLA-DPB1/HLA-DPA1/HLA-DMB	13	MEmidnightblue
	GO:0002468	BP	GO:0002468	dendritic cell antigen processing and presentation	5/183	15/18723	2.34267490611978e-07	2.841766516554e-06	1.90737696017716e-06	CD74/FGL2/CD68/HLA-DRB1/HLA-DRA	5	MEmidnightblue
	GO:0031348	BP	GO:0031348	negative regulation of defense response	14/183	258/18723	2.56991365842763e-07	3.10392169134765e-06	2.08333397053668e-06	ALOX5/GRN/PTPRC/TREM2/HCK/LILRB1/HAMP/FGL2/RHBDF2/SIGLEC10/VSIG4/SYK/LGALS9/HLA-DRB1	14	MEmidnightblue
	GO:2000514	BP	GO:2000514	regulation of CD4-positive, alpha-beta T cell activation	8/183	67/18723	2.8496383836506e-07	3.4269358148212e-06	2.30013914905373e-06	CD86/SASH3/NCKAP1L/IL18/RUNX1/LGALS9/HLA-DRB1/HLA-DRA	8	MEmidnightblue
	GO:0002688	BP	GO:0002688	regulation of leukocyte chemotaxis	10/183	122/18723	3.33027020697785e-07	3.97070678524283e-06	2.66511502393774e-06	CD74/SPI1/NCKAP1L/RAC2/CCR1/CX3CR1/LGALS9/C3AR1/CSF1R/AIF1	10	MEmidnightblue
	GO:1990266	BP	GO:1990266	neutrophil migration	10/183	122/18723	3.33027020697785e-07	3.97070678524283e-06	2.66511502393774e-06	CD74/CSF3R/NCKAP1L/RAC2/VAV1/S100A8/FCER1G/ITGB2/SYK/C3AR1	10	MEmidnightblue
	GO:0071639	BP	GO:0071639	positive regulation of monocyte chemotactic protein-1 production	5/183	16/18723	3.38057351312872e-07	4.01353195814005e-06	2.69385902793101e-06	CD84/SYK/LGALS9/CLEC7A/IL1B	5	MEmidnightblue
	GO:0043304	BP	GO:0043304	regulation of mast cell degranulation	6/183	30/18723	3.92424889039026e-07	4.63926034075797e-06	3.11384423550592e-06	CD84/VAMP8/RAC2/SYK/CD300A/LGALS9	6	MEmidnightblue
	GO:0002718	BP	GO:0002718	regulation of cytokine production involved in immune response	9/183	96/18723	4.1740827995657e-07	4.91379367543811e-06	3.29810939392733e-06	BTK/CD74/LILRB1/SASH3/IL18/LAPTM5/CLEC7A/LILRB4/IL1B	9	MEmidnightblue
	GO:0032604	BP	GO:0032604	granulocyte macrophage colony-stimulating factor production	5/183	17/18723	4.75127063465317e-07	5.54646237267044e-06	3.72275289982295e-06	CD84/IL18/SYK/LILRA2/IL1B	5	MEmidnightblue
	GO:0032645	BP	GO:0032645	regulation of granulocyte macrophage colony-stimulating factor production	5/183	17/18723	4.75127063465317e-07	5.54646237267044e-06	3.72275289982295e-06	CD84/IL18/SYK/LILRA2/IL1B	5	MEmidnightblue
	GO:0033006	BP	GO:0033006	regulation of mast cell activation involved in immune response	6/183	31/18723	4.82674598038546e-07	5.6110922021981e-06	3.76613206101129e-06	CD84/VAMP8/RAC2/SYK/CD300A/LGALS9	6	MEmidnightblue
	GO:0002367	BP	GO:0002367	cytokine production involved in immune response	9/183	98/18723	4.98212211972276e-07	5.76768494357946e-06	3.87123618737139e-06	BTK/CD74/LILRB1/SASH3/IL18/LAPTM5/CLEC7A/LILRB4/IL1B	9	MEmidnightblue
	GO:0038093	BP	GO:0038093	Fc receptor signaling pathway	7/183	50/18723	5.32187914195404e-07	6.13555487853379e-06	4.1181483225473e-06	BTK/PTPRC/HCK/VAV1/FCER1G/SYK/FCGR1B	7	MEmidnightblue
	GO:0032732	BP	GO:0032732	positive regulation of interleukin-1 production	8/183	73/18723	5.58710355209652e-07	6.41482259685155e-06	4.30559117140121e-06	TYROBP/PYCARD/CASP1/MNDA/LGALS9/CLEC7A/TLR6/LILRA2	8	MEmidnightblue
	GO:0050864	BP	GO:0050864	regulation of B cell activation	12/183	198/18723	5.89385375035885e-07	6.73928359159885e-06	4.52336748140138e-06	BTK/TYROBP/CD74/PTPRC/PTPN6/SASH3/NCKAP1L/SAMSN1/LAPTM5/MNDA/SYK/CD300A	12	MEmidnightblue
	GO:0002437	BP	GO:0002437	inflammatory response to antigenic stimulus	8/183	74/18723	6.21247054793191e-07	7.07460931784899e-06	4.7484361352399e-06	BTK/TREM2/HCK/C3/CD68/RHBDF2/SYK/HLA-DRB1	8	MEmidnightblue
	GO:0002700	BP	GO:0002700	regulation of production of molecular mediator of immune response	11/183	164/18723	6.4660448951961e-07	7.33344116162484e-06	4.92216254538034e-06	BTK/CD74/PTPRC/LILRB1/CD86/SASH3/IL18/LAPTM5/CLEC7A/LILRB4/IL1B	11	MEmidnightblue
	GO:0072593	BP	GO:0072593	reactive oxygen species metabolic process	13/183	239/18723	6.79398492033419e-07	7.67417729867708e-06	5.15086263510527e-06	TYROBP/ALOX5/CYBA/NCF4/NCF2/RAC2/VAV1/ITGB2/SYK/CYBB/ITGAM/CLEC7A/TLR6	13	MEmidnightblue
	GO:0002218	BP	GO:0002218	activation of innate immune response	7/183	52/18723	7.0117219790026e-07	7.88818722637793e-06	5.29450483898371e-06	TYROBP/HCK/PYCARD/MNDA/SYK/CLEC7A/LILRA2	7	MEmidnightblue
	GO:0032633	BP	GO:0032633	interleukin-4 production	6/183	33/18723	7.14389514918185e-07	7.97258698648695e-06	5.35115346121874e-06	CD86/SASH3/FCER1G/SYK/LGALS9/HLA-DRB1	6	MEmidnightblue
	GO:0032673	BP	GO:0032673	regulation of interleukin-4 production	6/183	33/18723	7.14389514918185e-07	7.97258698648695e-06	5.35115346121874e-06	CD86/SASH3/FCER1G/SYK/LGALS9/HLA-DRB1	6	MEmidnightblue
	GO:0050869	BP	GO:0050869	negative regulation of B cell activation	6/183	34/18723	8.60465708803321e-07	9.52658463317963e-06	6.39418753534298e-06	BTK/TYROBP/SAMSN1/LAPTM5/MNDA/CD300A	6	MEmidnightblue
	GO:0055094	BP	GO:0055094	response to lipoprotein particle	6/183	34/18723	8.60465708803321e-07	9.52658463317963e-06	6.39418753534298e-06	TREM2/CD68/FCER1G/ITGB2/SYK/TLR6	6	MEmidnightblue
	GO:0002281	BP	GO:0002281	macrophage activation involved in immune response	5/183	19/18723	8.78759136517725e-07	9.69066399559072e-06	6.50431663767436e-06	TYROBP/GRN/TREM2/SYK/CX3CR1	5	MEmidnightblue
	GO:0051048	BP	GO:0051048	negative regulation of secretion	11/183	171/18723	9.79220367884986e-07	1.07560032535398e-05	7.21936607736175e-06	CD74/CD84/SPI1/LILRB1/VAMP8/NCKAP1L/RHBDF2/CD300A/LGALS9/UCP2/IL1B	11	MEmidnightblue
	GO:0098543	BP	GO:0098543	detection of other organism	5/183	20/18723	1.16241779723679e-06	1.27182182521202e-05	8.53639323543553e-06	TLR2/CLEC7A/TLR1/TLR6/HLA-DRB1	5	MEmidnightblue
	GO:0001912	BP	GO:0001912	positive regulation of leukocyte mediated cytotoxicity	7/183	56/18723	1.17613941471744e-06	1.28180819025847e-05	8.60342112986157e-06	TYROBP/SPI1/PTPRC/VAV1/ITGAM/HLA-DRB1/HLA-DRA	7	MEmidnightblue
	GO:0043410	BP	GO:0043410	positive regulation of MAPK cascade	18/183	480/18723	1.18147892962018e-06	1.28261720375109e-05	8.60885118080813e-06	CD4/CD74/SPI1/PTPRC/TREM2/PYCARD/TGFBR1/PIK3R5/FGD2/LAPTM5/CCR1/SYK/LGALS9/CLEC7A/TLR6/CSF1R/HLA-DRB1/IL1B	18	MEmidnightblue
	GO:0071402	BP	GO:0071402	cellular response to lipoprotein particle stimulus	6/183	36/18723	1.2261440177189e-06	1.32082695345009e-05	8.86531277188347e-06	TREM2/CD68/FCER1G/ITGB2/SYK/TLR6	6	MEmidnightblue
	GO:0090322	BP	GO:0090322	regulation of superoxide metabolic process	6/183	36/18723	1.2261440177189e-06	1.32082695345009e-05	8.86531277188347e-06	TYROBP/CYBA/ITGB2/SYK/ITGAM/CLEC7A	6	MEmidnightblue
	GO:0043367	BP	GO:0043367	CD4-positive, alpha-beta T cell differentiation	8/183	83/18723	1.50869265301034e-06	1.60569971954943e-05	1.07773620112373e-05	CD86/SASH3/NCKAP1L/IL18/RUNX1/LGALS9/HLA-DRB1/HLA-DRA	8	MEmidnightblue
	GO:0046641	BP	GO:0046641	positive regulation of alpha-beta T cell proliferation	5/183	21/18723	1.51361658151075e-06	1.60569971954943e-05	1.07773620112373e-05	PTPRC/RASAL3/IL18/SYK/LGALS9	5	MEmidnightblue
	GO:0071605	BP	GO:0071605	monocyte chemotactic protein-1 production	5/183	21/18723	1.51361658151075e-06	1.60569971954943e-05	1.07773620112373e-05	CD84/SYK/LGALS9/CLEC7A/IL1B	5	MEmidnightblue
	GO:0071637	BP	GO:0071637	regulation of monocyte chemotactic protein-1 production	5/183	21/18723	1.51361658151075e-06	1.60569971954943e-05	1.07773620112373e-05	CD84/SYK/LGALS9/CLEC7A/IL1B	5	MEmidnightblue
	GO:0009595	BP	GO:0009595	detection of biotic stimulus	6/183	38/18723	1.70991150411575e-06	1.800246451503e-05	1.20831482257078e-05	TREM2/TLR2/CLEC7A/TLR1/TLR6/HLA-DRB1	6	MEmidnightblue
	GO:0046633	BP	GO:0046633	alpha-beta T cell proliferation	6/183	38/18723	1.70991150411575e-06	1.800246451503e-05	1.20831482257078e-05	PTPRC/RASAL3/DOCK2/IL18/SYK/LGALS9	6	MEmidnightblue
	GO:1903531	BP	GO:1903531	negative regulation of secretion by cell	10/183	147/18723	1.85930271000887e-06	1.9501708875657e-05	1.30894322164851e-05	CD84/SPI1/LILRB1/VAMP8/NCKAP1L/RHBDF2/CD300A/LGALS9/UCP2/IL1B	10	MEmidnightblue
	GO:0042742	BP	GO:0042742	defense response to bacterium	15/183	350/18723	1.89352187086066e-06	1.97300047405407e-05	1.32426630573182e-05	CD4/GRN/CYBA/LYZ/TREM2/PYCARD/HAMP/TLR2/CASP1/IRF8/S100A8/FCER1G/SYK/RNASE6/TLR6	15	MEmidnightblue
	GO:0009620	BP	GO:0009620	response to fungus	7/183	60/18723	1.89521192489782e-06	1.97300047405407e-05	1.32426630573182e-05	BTK/SPI1/HAMP/S100A8/SYK/CX3CR1/CLEC7A	7	MEmidnightblue
	GO:0071675	BP	GO:0071675	regulation of mononuclear cell migration	9/183	115/18723	1.93110861203328e-06	2.00289703627243e-05	1.34433270233113e-05	SPI1/PYCARD/DOCK8/CCR1/CX3CR1/LGALS9/C3AR1/CSF1R/AIF1	9	MEmidnightblue
	GO:0002702	BP	GO:0002702	positive regulation of production of molecular mediator of immune response	9/183	117/18723	2.23037621993743e-06	2.30472209393535e-05	1.54691590458819e-05	CD74/PTPRC/LILRB1/CD86/SASH3/IL18/LAPTM5/CLEC7A/IL1B	9	MEmidnightblue
	GO:0002758	BP	GO:0002758	innate immune response-activating signal transduction	5/183	23/18723	2.46351698792218e-06	2.52691632217018e-05	1.69605136281485e-05	TYROBP/HCK/SYK/CLEC7A/LILRA2	5	MEmidnightblue
	GO:1903306	BP	GO:1903306	negative regulation of regulated secretory pathway	5/183	23/18723	2.46351698792218e-06	2.52691632217018e-05	1.69605136281485e-05	CD84/SPI1/NCKAP1L/CD300A/LGALS9	5	MEmidnightblue
	GO:0051092	BP	GO:0051092	positive regulation of NF-kappaB transcription factor activity	10/183	152/18723	2.51725578008165e-06	2.57258008294058e-05	1.72670061028157e-05	BTK/PYCARD/TLR2/S100A8/IL18/CX3CR1/LGALS9/CLEC7A/TLR6/IL1B	10	MEmidnightblue
	GO:0032493	BP	GO:0032493	response to bacterial lipoprotein	4/183	11/18723	2.76247678066977e-06	2.78242246139663e-05	1.86754557963577e-05	TLR2/CD14/TLR1/TLR6	4	MEmidnightblue
	GO:0046598	BP	GO:0046598	positive regulation of viral entry into host cell	4/183	11/18723	2.76247678066977e-06	2.78242246139663e-05	1.86754557963577e-05	CD4/CD74/LGALS9/HLA-DRB1	4	MEmidnightblue
	GO:0046643	BP	GO:0046643	regulation of gamma-delta T cell activation	4/183	11/18723	2.76247678066977e-06	2.78242246139663e-05	1.86754557963577e-05	PTPRC/LILRB1/NCKAP1L/SYK	4	MEmidnightblue
	GO:0075294	BP	GO:0075294	positive regulation by symbiont of entry into host	4/183	11/18723	2.76247678066977e-06	2.78242246139663e-05	1.86754557963577e-05	CD4/CD74/LGALS9/HLA-DRB1	4	MEmidnightblue
	GO:0002455	BP	GO:0002455	humoral immune response mediated by circulating immunoglobulin	9/183	121/18723	2.95043466935087e-06	2.96104774370105e-05	1.9874378177869e-05	PTPRC/TREM2/PTPN6/C7/C3/C1QC/C2/C1QB/C1QA	9	MEmidnightblue
	GO:0001911	BP	GO:0001911	negative regulation of leukocyte mediated cytotoxicity	5/183	24/18723	3.08723355158539e-06	3.06526035904741e-05	2.05738471184507e-05	PTPRC/LILRB1/NCKAP1L/CX3CR1/LGALS9	5	MEmidnightblue
	GO:0002755	BP	GO:0002755	MyD88-dependent toll-like receptor signaling pathway	5/183	24/18723	3.08723355158539e-06	3.06526035904741e-05	2.05738471184507e-05	BTK/TLR2/CD300A/TLR1/TLR6	5	MEmidnightblue
	GO:0043302	BP	GO:0043302	positive regulation of leukocyte degranulation	5/183	24/18723	3.08723355158539e-06	3.06526035904741e-05	2.05738471184507e-05	VAMP8/ITGB2/SYK/PTAFR/ITGAM	5	MEmidnightblue
	GO:0002720	BP	GO:0002720	positive regulation of cytokine production involved in immune response	7/183	65/18723	3.27879279870343e-06	3.23244943759102e-05	2.16960103734179e-05	CD74/LILRB1/SASH3/IL18/LAPTM5/CLEC7A/IL1B	7	MEmidnightblue
	GO:0071677	BP	GO:0071677	positive regulation of mononuclear cell migration	7/183	65/18723	3.27879279870343e-06	3.23244943759102e-05	2.16960103734179e-05	SPI1/PYCARD/DOCK8/CCR1/CX3CR1/LGALS9/AIF1	7	MEmidnightblue
	GO:0006690	BP	GO:0006690	icosanoid metabolic process	9/183	123/18723	3.37990915257665e-06	3.3204037097496e-05	2.22863542714376e-05	ALOX5/CD74/TBXAS1/PTGS1/ALOX5AP/TLR2/FABP5/SYK/IL1B	9	MEmidnightblue
	GO:0032753	BP	GO:0032753	positive regulation of interleukin-4 production	5/183	25/18723	3.82856866954501e-06	3.74796722387038e-05	2.51561354131877e-05	CD86/SASH3/FCER1G/SYK/LGALS9	5	MEmidnightblue
	GO:0031334	BP	GO:0031334	positive regulation of protein-containing complex assembly	12/183	237/18723	3.88016596300396e-06	3.78519686600736e-05	2.54060185799928e-05	SCIN/WAS/HCK/PYCARD/BMF/PLEK/NCKAP1L/LCP1/SYK/CLEC7A/TLR6/CYFIP1	12	MEmidnightblue
	GO:0032102	BP	GO:0032102	negative regulation of response to external stimulus	16/183	420/18723	3.90077934386454e-06	3.79204681860002e-05	2.54519950586283e-05	ALOX5/GRN/PTPRC/TREM2/HCK/LILRB1/HAMP/FGL2/RHBDF2/SIGLEC10/VSIG4/SYK/LGALS9/HLA-DRB1/AIF1/LILRA2	16	MEmidnightblue
	GO:0042130	BP	GO:0042130	negative regulation of T cell proliferation	7/183	67/18723	4.02894315179127e-06	3.90303867829779e-05	2.61969658882919e-05	LILRB1/PTPN6/CD86/VSIG4/LGALS9/LILRB4/HLA-DRB1	7	MEmidnightblue
	GO:0032490	BP	GO:0032490	detection of molecule of bacterial origin	4/183	12/18723	4.11207764127537e-06	3.95610228246837e-05	2.65531256763299e-05	TREM2/TLR2/TLR1/TLR6	4	MEmidnightblue
	GO:0033004	BP	GO:0033004	negative regulation of mast cell activation	4/183	12/18723	4.11207764127537e-06	3.95610228246837e-05	2.65531256763299e-05	CD84/CD300A/LGALS9/MILR1	4	MEmidnightblue
	GO:0032479	BP	GO:0032479	regulation of type I interferon production	8/183	95/18723	4.20834751840007e-06	4.02098958093706e-05	2.69886454045917e-05	PYCARD/LILRB1/IRF5/TLR2/IRF8/SYK/CD14/TLR7	8	MEmidnightblue
	GO:0032606	BP	GO:0032606	type I interferon production	8/183	95/18723	4.20834751840007e-06	4.02098958093706e-05	2.69886454045917e-05	PYCARD/LILRB1/IRF5/TLR2/IRF8/SYK/CD14/TLR7	8	MEmidnightblue
	GO:0002920	BP	GO:0002920	regulation of humoral immune response	6/183	45/18723	4.76673901359135e-06	4.53897673990439e-05	3.04653447285037e-05	PTPRC/TREM2/PTPN6/C3/VSIG4/IL1B	6	MEmidnightblue
	GO:0017157	BP	GO:0017157	regulation of exocytosis	11/183	202/18723	4.96023251129964e-06	4.70715942398843e-05	3.15941770053779e-05	CD84/SPI1/VAMP8/NCKAP1L/RAC2/ITGB2/SYK/CD300A/LGALS9/PTAFR/ITGAM	11	MEmidnightblue
	GO:0006956	BP	GO:0006956	complement activation	9/183	130/18723	5.33339345984619e-06	5.04412466202402e-05	3.38558678503706e-05	TREM2/C7/C3/VSIG4/C1QC/C2/C1QB/C1QA/IL1B	9	MEmidnightblue
	GO:0045089	BP	GO:0045089	positive regulation of innate immune response	9/183	131/18723	5.67917719553776e-06	5.33498463823244e-05	3.58081028915884e-05	TYROBP/SPI1/HCK/PYCARD/VAV1/MNDA/SYK/CLEC7A/LILRA2	9	MEmidnightblue
	GO:0050853	BP	GO:0050853	B cell receptor signaling pathway	9/183	131/18723	5.67917719553776e-06	5.33498463823244e-05	3.58081028915884e-05	BTK/PTPRC/LAT2/BLNK/PTPN6/NCKAP1L/MNDA/SYK/CD300A	9	MEmidnightblue
	GO:0036037	BP	GO:0036037	CD8-positive, alpha-beta T cell activation	5/183	27/18723	5.7259486212577e-06	5.35026827134826e-05	3.59106857375158e-05	LILRB1/NCKAP1L/WDFY4/RUNX1/LILRB4	5	MEmidnightblue
	GO:0042100	BP	GO:0042100	B cell proliferation	8/183	99/18723	5.73380004707215e-06	5.35026827134826e-05	3.59106857375158e-05	BTK/TYROBP/CD74/PTPRC/SASH3/NCKAP1L/MNDA/CD300A	8	MEmidnightblue
	GO:0034135	BP	GO:0034135	regulation of toll-like receptor 2 signaling pathway	4/183	13/18723	5.89433072938702e-06	5.48172757832993e-05	3.67930328687e-05	CYBA/TREM2/TLR1/TLR6	4	MEmidnightblue
	GO:0002534	BP	GO:0002534	cytokine production involved in inflammatory response	7/183	72/18723	6.55002600880404e-06	6.05118296839843e-05	4.06151839305067e-05	ALOX5/TREM2/PYCARD/PLD4/CLEC7A/TLR6/LILRB4	7	MEmidnightblue
	GO:1900015	BP	GO:1900015	regulation of cytokine production involved in inflammatory response	7/183	72/18723	6.55002600880404e-06	6.05118296839843e-05	4.06151839305067e-05	ALOX5/TREM2/PYCARD/PLD4/CLEC7A/TLR6/LILRB4	7	MEmidnightblue
	GO:0031342	BP	GO:0031342	negative regulation of cell killing	5/183	28/18723	6.91570678598789e-06	6.3469808989823e-05	4.26005622308603e-05	PTPRC/LILRB1/NCKAP1L/CX3CR1/LGALS9	5	MEmidnightblue
	GO:0038094	BP	GO:0038094	Fc-gamma receptor signaling pathway	5/183	28/18723	6.91570678598789e-06	6.3469808989823e-05	4.26005622308603e-05	PTPRC/HCK/VAV1/FCER1G/SYK	5	MEmidnightblue
	GO:0051090	BP	GO:0051090	regulation of DNA-binding transcription factor activity	16/183	440/18723	7.02224321004441e-06	6.42362575607341e-05	4.31149980005833e-05	BTK/SPI1/HCK/PYCARD/TLR2/S100A8/IL18/SYK/CX3CR1/LGALS9/CLEC7A/TLR6/HCLS1/LPAR5/ADORA3/IL1B	16	MEmidnightblue
	GO:0035710	BP	GO:0035710	CD4-positive, alpha-beta T cell activation	8/183	102/18723	7.16400198638142e-06	6.53188416405365e-05	4.3841622063201e-05	CD86/SASH3/NCKAP1L/IL18/RUNX1/LGALS9/HLA-DRB1/HLA-DRA	8	MEmidnightblue
	GO:0002862	BP	GO:0002862	negative regulation of inflammatory response to antigenic stimulus	5/183	29/18723	8.29054197858982e-06	7.53440134210606e-05	5.05704583573163e-05	TREM2/HCK/RHBDF2/SYK/HLA-DRB1	5	MEmidnightblue
	GO:0002292	BP	GO:0002292	T cell differentiation involved in immune response	7/183	75/18723	8.61056650730624e-06	7.77458917649981e-05	5.21825849650751e-05	CD86/FGL2/IL18/FCER1G/LGALS9/HLA-DRB1/HLA-DRA	7	MEmidnightblue
	GO:0034121	BP	GO:0034121	regulation of toll-like receptor signaling pathway	7/183	75/18723	8.61056650730624e-06	7.77458917649981e-05	5.21825849650751e-05	CYBA/TREM2/TLR2/CD300A/TLR1/TLR6/LILRA2	7	MEmidnightblue
	GO:0051056	BP	GO:0051056	regulation of small GTPase mediated signal transduction	13/183	302/18723	8.94987459832066e-06	8.05488713848859e-05	5.40639283884973e-05	ARHGAP15/ARHGAP4/CYTH4/RASAL3/DOCK8/ARHGDIB/ARHGAP9/DOCK2/LPAR6/VAV1/FGD2/TAGAP/ARHGAP45	13	MEmidnightblue
	GO:0050728	BP	GO:0050728	negative regulation of inflammatory response	10/183	176/18723	9.29600350486829e-06	8.33950153652171e-05	5.59742434765973e-05	ALOX5/GRN/PTPRC/TREM2/HCK/HAMP/RHBDF2/SIGLEC10/SYK/HLA-DRB1	10	MEmidnightblue
	GO:2000379	BP	GO:2000379	positive regulation of reactive oxygen species metabolic process	7/183	76/18723	9.40655169563197e-06	8.41162795859397e-05	5.64583517764145e-05	TYROBP/CYBA/ITGB2/SYK/ITGAM/CLEC7A/TLR6	7	MEmidnightblue
	GO:0051091	BP	GO:0051091	positive regulation of DNA-binding transcription factor activity	12/183	260/18723	9.95762932499589e-06	8.87596990950113e-05	5.9574987621213e-05	BTK/PYCARD/TLR2/S100A8/IL18/CX3CR1/LGALS9/CLEC7A/TLR6/HCLS1/LPAR5/IL1B	12	MEmidnightblue
	GO:0007229	BP	GO:0007229	integrin-mediated signaling pathway	8/183	107/18723	1.02156597784938e-05	9.07697158662345e-05	6.09240990477386e-05	FYB1/HCK/PLEK/CD63/VAV1/ITGB2/SYK/ITGAM	8	MEmidnightblue
	GO:0030183	BP	GO:0030183	B cell differentiation	9/183	141/18723	1.03362950517137e-05	9.15500418866069e-05	6.14478492798618e-05	BTK/SPI1/PTPRC/BLNK/PTPN6/NCKAP1L/IRF8/SYK/CMTM7	9	MEmidnightblue
	GO:0032725	BP	GO:0032725	positive regulation of granulocyte macrophage colony-stimulating factor production	4/183	15/18723	1.10817575129153e-05	9.75334494038922e-05	6.54638771890301e-05	IL18/SYK/LILRA2/IL1B	4	MEmidnightblue
	GO:0060099	BP	GO:0060099	regulation of phagocytosis, engulfment	4/183	15/18723	1.10817575129153e-05	9.75334494038922e-05	6.54638771890301e-05	TREM2/NCKAP1L/C3/CD300A	4	MEmidnightblue
	GO:0001516	BP	GO:0001516	prostaglandin biosynthetic process	5/183	31/18723	1.16754520885118e-05	0.0001021144555703	6.85386215656245e-05	CD74/TBXAS1/PTGS1/FABP5/IL1B	5	MEmidnightblue
	GO:0046457	BP	GO:0046457	prostanoid biosynthetic process	5/183	31/18723	1.16754520885118e-05	0.0001021144555703	6.85386215656245e-05	CD74/TBXAS1/PTGS1/FABP5/IL1B	5	MEmidnightblue
	GO:0051047	BP	GO:0051047	positive regulation of secretion	13/183	310/18723	1.18300700641977e-05	0.0001031434233722	6.92292586980517e-05	SCIN/CYBA/TREM2/CD33/VAMP8/TLR2/S100A8/ITGB2/SYK/PTAFR/ITGAM/HLA-DRB1/IL1B	13	MEmidnightblue
	GO:0048017	BP	GO:0048017	inositol lipid-mediated signaling	10/183	182/18723	1.24681067726984e-05	0.0001083676569963	7.27357335583879e-05	TREM2/PTPN6/PLCB2/PIK3R5/IL18/PIK3AP1/PTAFR/HCLS1/CSF1R/ADAP2	10	MEmidnightblue
	GO:0002707	BP	GO:0002707	negative regulation of lymphocyte mediated immunity	6/183	53/18723	1.25930567815676e-05	0.0001091137528589	7.32365087100648e-05	PTPRC/LILRB1/PTPN6/NCKAP1L/LGALS9/LILRB4	6	MEmidnightblue
	GO:0050920	BP	GO:0050920	regulation of chemotaxis	11/183	223/18723	1.26656671133169e-05	0.000109403130793	7.3430737476261e-05	CD74/SPI1/TREM2/NCKAP1L/RAC2/CCR1/CX3CR1/LGALS9/C3AR1/CSF1R/AIF1	11	MEmidnightblue
	GO:0002526	BP	GO:0002526	acute inflammatory response	8/183	112/18723	1.4297300655299e-05	0.0001231156445317	8.26344959901786e-05	BTK/HAMP/C3/ALOX5AP/S100A8/CD163/SERPINA1/IL1B	8	MEmidnightblue
	GO:1905153	BP	GO:1905153	regulation of membrane invagination	4/183	16/18723	1.46629909001162e-05	0.0001258761372656	8.44873224657707e-05	TREM2/NCKAP1L/C3/CD300A	4	MEmidnightblue
	GO:0033674	BP	GO:0033674	positive regulation of kinase activity	16/183	467/18723	1.47161306020376e-05	0.0001259447987106	8.45334076235873e-05	CD4/CD74/PTPRC/TREM2/CD86/NCKAP1L/PIK3R5/FGD2/FCGR1A/IL18/SYK/CD300A/TLR6/CSF1R/HLA-DRB1/IL1B	16	MEmidnightblue
	GO:0051051	BP	GO:0051051	negative regulation of transport	16/183	470/18723	1.59206060535849e-05	0.0001357156598341	9.10915521014776e-05	CD74/CD84/SPI1/LILRB1/CD33/HAMP/VAMP8/NCKAP1L/RHBDF2/TLR2/FABP5/CD300A/LGALS9/UCP2/CYFIP1/IL1B	16	MEmidnightblue
	GO:0002431	BP	GO:0002431	Fc receptor mediated stimulatory signaling pathway	5/183	33/18723	1.60523898728574e-05	0.0001357156598341	9.10915521014776e-05	PTPRC/HCK/VAV1/FCER1G/SYK	5	MEmidnightblue
	GO:0036336	BP	GO:0036336	dendritic cell migration	5/183	33/18723	1.60523898728574e-05	0.0001357156598341	9.10915521014776e-05	ALOX5/SPI1/DOCK8/CCR1/LGALS9	5	MEmidnightblue
	GO:0045920	BP	GO:0045920	negative regulation of exocytosis	5/183	33/18723	1.60523898728574e-05	0.0001357156598341	9.10915521014776e-05	CD84/SPI1/NCKAP1L/CD300A/LGALS9	5	MEmidnightblue
	GO:0002711	BP	GO:0002711	positive regulation of T cell mediated immunity	6/183	56/18723	1.73832627527695e-05	0.0001465235742605	9.83457606524944e-05	PTPRC/SASH3/IL18/HLA-DRB1/HLA-DRA/IL1B	6	MEmidnightblue
	GO:0002446	BP	GO:0002446	neutrophil mediated immunity	5/183	34/18723	1.86716871425218e-05	0.000156909660023	0.000105316840287	SPI1/ITGB2/SYK/PTAFR/ITGAM	5	MEmidnightblue
	GO:0016045	BP	GO:0016045	detection of bacterium	4/183	17/18723	1.90284874652395e-05	0.000158950539006	0.0001066866662485	TLR2/TLR1/TLR6/HLA-DRB1	4	MEmidnightblue
	GO:0045591	BP	GO:0045591	positive regulation of regulatory T cell differentiation	4/183	17/18723	1.90284874652395e-05	0.000158950539006	0.0001066866662485	LGALS9/LILRB4/HLA-DRB1/HLA-DRA	4	MEmidnightblue
	GO:0050731	BP	GO:0050731	positive regulation of peptidyl-tyrosine phosphorylation	10/183	193/18723	2.07442783110764e-05	0.0001727657805609	0.000115959375068	CD4/CD74/PTPRC/TREM2/FCGR1A/IL18/SYK/CLEC7A/HCLS1/CSF1R	10	MEmidnightblue
	GO:0071346	BP	GO:0071346	cellular response to interferon-gamma	8/183	118/18723	2.09287427467791e-05	0.0001736397755779	0.0001165459953794	WAS/HCK/TLR2/CASP1/IRF8/LGALS9/AIF1/HLA-DPA1	8	MEmidnightblue
	GO:0008360	BP	GO:0008360	regulation of cell shape	9/183	154/18723	2.09736933224972e-05	0.0001736397755779	0.0001165459953794	ARHGAP15/HCK/RAC2/FGD2/ITGB2/PDPN/CSF1R/LST1/CYFIP1	9	MEmidnightblue
	GO:0046640	BP	GO:0046640	regulation of alpha-beta T cell proliferation	5/183	35/18723	2.16119507553383e-05	0.0001783945047556	0.0001197373416186	PTPRC/RASAL3/IL18/SYK/LGALS9	5	MEmidnightblue
	GO:0002820	BP	GO:0002820	negative regulation of adaptive immune response	6/183	59/18723	2.35452969859434e-05	0.0001937798778489	0.0001300639134854	PTPRC/LILRB1/PTPN6/NCKAP1L/SAMSN1/LILRB4	6	MEmidnightblue
	GO:0071674	BP	GO:0071674	mononuclear cell migration	10/183	196/18723	2.36895087433499e-05	0.0001943933217469	0.0001304756534192	ALOX5/SPI1/PYCARD/DOCK8/CCR1/CX3CR1/LGALS9/C3AR1/CSF1R/AIF1	10	MEmidnightblue
	GO:0030889	BP	GO:0030889	negative regulation of B cell proliferation	4/183	18/18723	2.42787220448805e-05	0.0001986440894581	0.0001333287436883	BTK/TYROBP/MNDA/CD300A	4	MEmidnightblue
	GO:2000377	BP	GO:2000377	regulation of reactive oxygen species metabolic process	9/183	157/18723	2.44469757975878e-05	0.0001994358551908	0.000133860172188	TYROBP/ALOX5/CYBA/RAC2/ITGB2/SYK/ITGAM/CLEC7A/TLR6	9	MEmidnightblue
	GO:0050852	BP	GO:0050852	T cell receptor signaling pathway	8/183	123/18723	2.82690006802665e-05	0.0002299431833759	0.0001543365113094	PTPRC/FYB1/PTPN6/LAPTM5/CD300A/LILRB4/HLA-DRB1/HLA-DPB1	8	MEmidnightblue
	GO:2001185	BP	GO:2001185	regulation of CD8-positive, alpha-beta T cell activation	4/183	19/18723	3.05187121537771e-05	0.0002475209503169	0.0001661346050231	LILRB1/NCKAP1L/RUNX1/LILRB4	4	MEmidnightblue
	GO:0019722	BP	GO:0019722	calcium-mediated signaling	10/183	202/18723	3.06696195151786e-05	0.0002480238795575	0.0001664721681693	CD4/BTK/PTPRC/LAT2/TREM2/PLEK/CCR1/SYK/CX3CR1/CLEC7A	10	MEmidnightblue
	GO:0060759	BP	GO:0060759	regulation of response to cytokine stimulus	9/183	162/18723	3.13207340151535e-05	0.0002525573638794	0.0001695150161635	CD74/PTPRC/TREM2/PYCARD/PTPN6/TLR2/CASP1/LAPTM5/SYK	9	MEmidnightblue
	GO:0097242	BP	GO:0097242	amyloid-beta clearance	5/183	38/18723	3.26325560475356e-05	0.0002623770356559	0.0001761059220645	MSR1/TREM2/C3/ITGB2/ITGAM	5	MEmidnightblue
	GO:0043122	BP	GO:0043122	regulation of I-kappaB kinase/NF-kappaB signaling	11/183	249/18723	3.51462207924918e-05	0.0002817757356639	0.0001891262153352	CD4/CD74/TREM2/PYCARD/CASP1/LGALS9/CLEC7A/TLR6/LILRB4/HLA-DRB1/IL1B	11	MEmidnightblue
	GO:0001914	BP	GO:0001914	regulation of T cell mediated cytotoxicity	5/183	39/18723	3.71366831592882e-05	0.000296032417184	0.0001986952160612	PTPRC/LILRB1/NCKAP1L/HLA-DRB1/HLA-DRA	5	MEmidnightblue
	GO:2000249	BP	GO:2000249	regulation of actin cytoskeleton reorganization	5/183	39/18723	3.71366831592882e-05	0.000296032417184	0.0001986952160612	HCK/ABI3/ARHGDIB/HCLS1/CSF1R	5	MEmidnightblue
	GO:0032970	BP	GO:0032970	regulation of actin filament-based process	14/183	397/18723	3.74738699006244e-05	0.000297869222287	0.0001999280688355	SCIN/WAS/HCK/PYCARD/TGFBR1/ABI3/ARHGDIB/PLEK/NCKAP1L/RAC2/PDPN/HCLS1/CSF1R/CYFIP1	14	MEmidnightblue
	GO:0046629	BP	GO:0046629	gamma-delta T cell activation	4/183	20/18723	3.78577857429122e-05	0.0003000659722236	0.0002014025144636	PTPRC/LILRB1/NCKAP1L/SYK	4	MEmidnightblue
	GO:0030316	BP	GO:0030316	osteoclast differentiation	7/183	94/18723	3.79966805967374e-05	0.0003003137078325	0.0002015687931462	TYROBP/TREM2/LILRB1/CCR1/OSCAR/CSF1R/LILRB4	7	MEmidnightblue
	GO:0150077	BP	GO:0150077	regulation of neuroinflammatory response	5/183	40/18723	4.21077534056009e-05	0.0003318661920949	0.0002227466348753	GRN/PTPRC/TREM2/IL18/IL1B	5	MEmidnightblue
	GO:0030449	BP	GO:0030449	regulation of complement activation	4/183	21/18723	4.64093549573597e-05	0.0003647383107916	0.0002448102074696	TREM2/C3/VSIG4/IL1B	4	MEmidnightblue
	GO:0032956	BP	GO:0032956	regulation of actin cytoskeleton organization	13/183	358/18723	5.30100096101762e-05	0.0004154436146415	0.0002788433089784	SCIN/WAS/HCK/PYCARD/TGFBR1/ABI3/ARHGDIB/PLEK/NCKAP1L/RAC2/HCLS1/CSF1R/CYFIP1	13	MEmidnightblue
	GO:0032689	BP	GO:0032689	negative regulation of interferon-gamma production	5/183	42/18723	5.35830052424529e-05	0.0004175882252135	0.0002802827589718	LILRB1/LAPTM5/LGALS9/LILRB4/HLA-DRB1	5	MEmidnightblue
	GO:0046596	BP	GO:0046596	regulation of viral entry into host cell	5/183	42/18723	5.35830052424529e-05	0.0004175882252135	0.0002802827589718	CD4/CD74/LGALS9/CIITA/HLA-DRB1	5	MEmidnightblue
	GO:0070372	BP	GO:0070372	regulation of ERK1 and ERK2 cascade	12/183	309/18723	5.44751274743773e-05	0.0004233582330181	0.0002841555542498	CD4/CD74/PTPRC/TREM2/PYCARD/PTPN6/CCR1/SYK/LGALS9/CSF1R/HLA-DRB1/IL1B	12	MEmidnightblue
	GO:0002220	BP	GO:0002220	innate immune response activating cell surface receptor signaling pathway	4/183	22/18723	5.62906957757611e-05	0.0004362528922621	0.0002928103736405	TYROBP/SYK/CLEC7A/LILRA2	4	MEmidnightblue
	GO:0048015	BP	GO:0048015	phosphatidylinositol-mediated signaling	9/183	178/18723	6.53144199855908e-05	0.0005047845755119	0.0003388084360821	TREM2/PTPN6/PLCB2/PIK3R5/IL18/PIK3AP1/PTAFR/HCLS1/CSF1R	9	MEmidnightblue
	GO:0150076	BP	GO:0150076	neuroinflammatory response	5/183	44/18723	6.73346823701036e-05	0.0005189606735154	0.000348323349626	GRN/PTPRC/TREM2/IL18/IL1B	5	MEmidnightblue
	GO:0062207	BP	GO:0062207	regulation of pattern recognition receptor signaling pathway	7/183	105/18723	7.72113561249049e-05	0.0005934426545137	0.0003983152168948	CYBA/TREM2/TLR2/CD300A/TLR1/TLR6/LILRA2	7	MEmidnightblue
	GO:0002922	BP	GO:0002922	positive regulation of humoral immune response	4/183	24/18723	8.05298333880505e-05	0.0006138749594335	0.0004120292596989	PTPRC/TREM2/C3/IL1B	4	MEmidnightblue
	GO:0038095	BP	GO:0038095	Fc-epsilon receptor signaling pathway	4/183	24/18723	8.05298333880505e-05	0.0006138749594335	0.0004120292596989	BTK/VAV1/FCER1G/SYK	4	MEmidnightblue
	GO:0090023	BP	GO:0090023	positive regulation of neutrophil chemotaxis	4/183	24/18723	8.05298333880505e-05	0.0006138749594335	0.0004120292596989	CD74/NCKAP1L/RAC2/C3AR1	4	MEmidnightblue
	GO:0043254	BP	GO:0043254	regulation of protein-containing complex assembly	14/183	428/18723	8.39781984424054e-05	0.0006384173669054	0.0004285019791453	SCIN/WAS/TREM2/HCK/PYCARD/BMF/PLEK/NCKAP1L/LCP1/SYK/CLEC7A/TLR6/HCLS1/CYFIP1	14	MEmidnightblue
	GO:0046718	BP	GO:0046718	viral entry into host cell	8/183	144/18723	8.67917020818536e-05	0.0006579678147222	0.0004416241246522	CD4/CD74/SLC1A5/CD86/VAMP8/LGALS9/CIITA/HLA-DRB1	8	MEmidnightblue
	GO:0031532	BP	GO:0031532	actin cytoskeleton reorganization	7/183	107/18723	8.70215496890725e-05	0.0006579678147222	0.0004416241246522	HCK/ABI3/ARHGDIB/PLEK/PARVG/HCLS1/CSF1R	7	MEmidnightblue
	GO:0006958	BP	GO:0006958	complement activation, classical pathway	7/183	108/18723	9.2294403589719e-05	0.0006959496919332	0.000467117337087	TREM2/C7/C3/C1QC/C2/C1QB/C1QA	7	MEmidnightblue
	GO:0097028	BP	GO:0097028	dendritic cell differentiation	5/183	47/18723	9.28810859079545e-05	0.0006984857942943	0.0004688195540651	SPI1/TREM2/LILRB1/IRF8/LGALS9	5	MEmidnightblue
	GO:0070371	BP	GO:0070371	ERK1 and ERK2 cascade	12/183	330/18723	0.0001018451517008	0.000763838637756	0.0005126839979505	CD4/CD74/PTPRC/TREM2/PYCARD/PTPN6/CCR1/SYK/LGALS9/CSF1R/HLA-DRB1/IL1B	12	MEmidnightblue
	GO:0001915	BP	GO:0001915	negative regulation of T cell mediated cytotoxicity	3/183	10/18723	0.0001047977547752	0.0007755589809625	0.0005205506233285	PTPRC/LILRB1/NCKAP1L	3	MEmidnightblue
	GO:0002765	BP	GO:0002765	immune response-inhibiting signal transduction	3/183	10/18723	0.0001047977547752	0.0007755589809625	0.0005205506233285	LILRB1/CD33/LILRB4	3	MEmidnightblue
	GO:0070391	BP	GO:0070391	response to lipoteichoic acid	3/183	10/18723	0.0001047977547752	0.0007755589809625	0.0005205506233285	TREM2/TLR2/CD14	3	MEmidnightblue
	GO:0071223	BP	GO:0071223	cellular response to lipoteichoic acid	3/183	10/18723	0.0001047977547752	0.0007755589809625	0.0005205506233285	TREM2/TLR2/CD14	3	MEmidnightblue
	GO:2000425	BP	GO:2000425	regulation of apoptotic cell clearance	3/183	10/18723	0.0001047977547752	0.0007755589809625	0.0005205506233285	TREM2/C3/C2	3	MEmidnightblue
	GO:0002710	BP	GO:0002710	negative regulation of T cell mediated immunity	4/183	26/18723	0.0001115826688569	0.000821413314277	0.0005513277819652	PTPRC/LILRB1/NCKAP1L/LILRB4	4	MEmidnightblue
	GO:1905523	BP	GO:1905523	positive regulation of macrophage migration	4/183	26/18723	0.0001115826688569	0.000821413314277	0.0005513277819652	TREM2/CX3CR1/C3AR1/CSF1R	4	MEmidnightblue
	GO:0045860	BP	GO:0045860	positive regulation of protein kinase activity	13/183	386/18723	0.0001131559645718	0.0008236309907597	0.0005528162733678	CD4/PTPRC/CD86/NCKAP1L/PIK3R5/FGD2/FCGR1A/IL18/SYK/CD300A/TLR6/CSF1R/IL1B	13	MEmidnightblue
	GO:0001913	BP	GO:0001913	T cell mediated cytotoxicity	5/183	49/18723	0.00011365517256	0.0008236309907597	0.0005528162733678	PTPRC/LILRB1/NCKAP1L/HLA-DRB1/HLA-DRA	5	MEmidnightblue
	GO:0006692	BP	GO:0006692	prostanoid metabolic process	5/183	49/18723	0.00011365517256	0.0008236309907597	0.0005528162733678	CD74/TBXAS1/PTGS1/FABP5/IL1B	5	MEmidnightblue
	GO:0006693	BP	GO:0006693	prostaglandin metabolic process	5/183	49/18723	0.00011365517256	0.0008236309907597	0.0005528162733678	CD74/TBXAS1/PTGS1/FABP5/IL1B	5	MEmidnightblue
	GO:0050832	BP	GO:0050832	defense response to fungus	5/183	49/18723	0.00011365517256	0.0008236309907597	0.0005528162733678	SPI1/HAMP/S100A8/CX3CR1/CLEC7A	5	MEmidnightblue
	GO:0052372	BP	GO:0052372	modulation by symbiont of entry into host	5/183	49/18723	0.00011365517256	0.0008236309907597	0.0005528162733678	CD4/CD74/LGALS9/CIITA/HLA-DRB1	5	MEmidnightblue
	GO:0001959	BP	GO:0001959	regulation of cytokine-mediated signaling pathway	8/183	150/18723	0.0001154156541821	0.0008342219563942	0.0005599248671667	CD74/PTPRC/TREM2/PYCARD/PTPN6/CASP1/LAPTM5/SYK	8	MEmidnightblue
	GO:0022411	BP	GO:0022411	cellular component disassembly	14/183	443/18723	0.0001206738523243	0.0008691385040153	0.0005833606484223	SCIN/TREM2/TGFBR1/PLEK/VAMP8/C3/LCP1/C1QC/PDPN/CTSS/CX3CR1/ITGAM/C1QB/C1QA	14	MEmidnightblue
	GO:0044409	BP	GO:0044409	entry into host	8/183	151/18723	0.0001208694407017	0.0008691385040153	0.0005833606484223	CD4/CD74/SLC1A5/CD86/VAMP8/LGALS9/CIITA/HLA-DRB1	8	MEmidnightblue
	GO:0045058	BP	GO:0045058	T cell selection	5/183	50/18723	0.0001252912116004	0.0008986182014529	0.0006031472478343	CD4/CD74/PTPRC/DOCK2/SYK	5	MEmidnightblue
	GO:0002433	BP	GO:0002433	immune response-regulating cell surface receptor signaling pathway involved in phagocytosis	4/183	27/18723	0.0001299925332458	0.0009228477551038	0.0006194099816373	PTPRC/HCK/VAV1/SYK	4	MEmidnightblue
	GO:0032703	BP	GO:0032703	negative regulation of interleukin-2 production	4/183	27/18723	0.0001299925332458	0.0009228477551038	0.0006194099816373	PTPRC/VSIG4/LAPTM5/LILRB4	4	MEmidnightblue
	GO:0038096	BP	GO:0038096	Fc-gamma receptor signaling pathway involved in phagocytosis	4/183	27/18723	0.0001299925332458	0.0009228477551038	0.0006194099816373	PTPRC/HCK/VAV1/SYK	4	MEmidnightblue
	GO:0071624	BP	GO:0071624	positive regulation of granulocyte chemotaxis	4/183	27/18723	0.0001299925332458	0.0009228477551038	0.0006194099816373	CD74/NCKAP1L/RAC2/C3AR1	4	MEmidnightblue
	GO:0006636	BP	GO:0006636	unsaturated fatty acid biosynthetic process	5/183	51/18723	0.0001378185145682	0.0009709940799124	0.0006517255114749	CD74/TBXAS1/PTGS1/FABP5/IL1B	5	MEmidnightblue
	GO:0071622	BP	GO:0071622	regulation of granulocyte chemotaxis	5/183	51/18723	0.0001378185145682	0.0009709940799124	0.0006517255114749	CD74/NCKAP1L/RAC2/C3AR1/CSF1R	5	MEmidnightblue
	GO:1903307	BP	GO:1903307	positive regulation of regulated secretory pathway	5/183	51/18723	0.0001378185145682	0.0009709940799124	0.0006517255114749	VAMP8/ITGB2/SYK/PTAFR/ITGAM	5	MEmidnightblue
	GO:0010952	BP	GO:0010952	positive regulation of peptidase activity	9/183	197/18723	0.0001417190429172	0.0009879706569917	0.0006631200900918	GRN/PSME1/PYCARD/CASP1/S100A8/LAPTM5/SYK/LGALS9/CLEC7A	9	MEmidnightblue
	GO:0046209	BP	GO:0046209	nitric oxide metabolic process	6/183	81/18723	0.0001420054715028	0.0009879706569917	0.0006631200900918	TLR2/CX3CR1/CLEC7A/TLR6/AIF1/IL1B	6	MEmidnightblue
	GO:2000106	BP	GO:2000106	regulation of leukocyte apoptotic process	6/183	81/18723	0.0001420054715028	0.0009879706569917	0.0006631200900918	BTK/CD74/LILRB1/DOCK8/LGALS9/HCLS1	6	MEmidnightblue
	GO:0002357	BP	GO:0002357	defense response to tumor cell	3/183	11/18723	0.0001430609840231	0.0009879706569917	0.0006631200900918	SPI1/ABI3/LAPTM5	3	MEmidnightblue
	GO:0002604	BP	GO:0002604	regulation of dendritic cell antigen processing and presentation	3/183	11/18723	0.0001430609840231	0.0009879706569917	0.0006631200900918	CD74/FGL2/CD68	3	MEmidnightblue
	GO:0045060	BP	GO:0045060	negative thymic T cell selection	3/183	11/18723	0.0001430609840231	0.0009879706569917	0.0006631200900918	CD74/PTPRC/DOCK2	3	MEmidnightblue
	GO:0045657	BP	GO:0045657	positive regulation of monocyte differentiation	3/183	11/18723	0.0001430609840231	0.0009879706569917	0.0006631200900918	CD4/CD74/HLA-DRB1	3	MEmidnightblue
	GO:0051132	BP	GO:0051132	NK T cell activation	3/183	11/18723	0.0001430609840231	0.0009879706569917	0.0006631200900918	RASAL3/IL18/CD300A	3	MEmidnightblue
	GO:0006898	BP	GO:0006898	receptor-mediated endocytosis	10/183	244/18723	0.0001483837204344	0.001022198962993	0.0006860939276229	MSR1/LILRB1/C3/CD63/FCER1G/ITGB2/SYK/ITGAM/CD14/LILRB4	10	MEmidnightblue
	GO:0002675	BP	GO:0002675	positive regulation of acute inflammatory response	4/183	28/18723	0.0001505053376557	0.0010291909119108	0.0006907868825842	BTK/C3/ALOX5AP/IL1B	4	MEmidnightblue
	GO:0045589	BP	GO:0045589	regulation of regulatory T cell differentiation	4/183	28/18723	0.0001505053376557	0.0010291909119108	0.0006907868825842	LGALS9/LILRB4/HLA-DRB1/HLA-DRA	4	MEmidnightblue
	GO:1902624	BP	GO:1902624	positive regulation of neutrophil migration	4/183	28/18723	0.0001505053376557	0.0010291909119108	0.0006907868825842	CD74/NCKAP1L/RAC2/C3AR1	4	MEmidnightblue
	GO:0043277	BP	GO:0043277	apoptotic cell clearance	5/183	52/18723	0.0001512823846882	0.001031975191394	0.0006926556745859	TYROBP/TREM2/C3/RAC2/C2	5	MEmidnightblue
	GO:2001057	BP	GO:2001057	reactive nitrogen species metabolic process	6/183	82/18723	0.000151987074088	0.0010342535041601	0.0006941848647051	TLR2/CX3CR1/CLEC7A/TLR6/AIF1/IL1B	6	MEmidnightblue
	GO:1903902	BP	GO:1903902	positive regulation of viral life cycle	4/183	29/18723	0.0001732597049641	0.0011761425227492	0.0007894199388684	CD4/CD74/LGALS9/HLA-DRB1	4	MEmidnightblue
	GO:0002823	BP	GO:0002823	negative regulation of adaptive immune response based on somatic recombination of immune receptors built from immunoglobulin superfamily domains	5/183	54/18723	0.0001812063459235	0.0012241300366264	0.0008216288757435	PTPRC/LILRB1/PTPN6/NCKAP1L/LILRB4	5	MEmidnightblue
	GO:1902743	BP	GO:1902743	regulation of lamellipodium organization	5/183	54/18723	0.0001812063459235	0.0012241300366264	0.0008216288757435	WAS/ABI3/RAC2/PDPN/CYFIP1	5	MEmidnightblue
	GO:0010959	BP	GO:0010959	regulation of metal ion transport	13/183	406/18723	0.0001861490633211	0.0012544828180338	0.0008420014839774	CD4/CYBA/KCNQ1/CD84/FXYD5/TREM2/LILRB1/CD33/HAMP/PTPN6/CD63/CCR1/LILRA2	13	MEmidnightblue
	GO:0043380	BP	GO:0043380	regulation of memory T cell differentiation	3/183	12/18723	0.0001893772861504	0.0012640254266981	0.0008484064267481	FGL2/HLA-DRB1/HLA-DRA	3	MEmidnightblue
	GO:0043383	BP	GO:0043383	negative T cell selection	3/183	12/18723	0.0001893772861504	0.0012640254266981	0.0008484064267481	CD74/PTPRC/DOCK2	3	MEmidnightblue
	GO:0060907	BP	GO:0060907	positive regulation of macrophage cytokine production	3/183	12/18723	0.0001893772861504	0.0012640254266981	0.0008484064267481	CD74/LILRB1/LAPTM5	3	MEmidnightblue
	GO:0140052	BP	GO:0140052	cellular response to oxidised low-density lipoprotein particle stimulus	3/183	12/18723	0.0001893772861504	0.0012640254266981	0.0008484064267481	TREM2/CD68/TLR6	3	MEmidnightblue
	GO:0034103	BP	GO:0034103	regulation of tissue remodeling	6/183	86/18723	0.0001976011655112	0.0013147895358736	0.0008824789980453	HAMP/IL18/RUNX1/SYK/CSF1R/TMEM119	6	MEmidnightblue
	GO:0045577	BP	GO:0045577	regulation of B cell differentiation	4/183	30/18723	0.0001983965572053	0.0013147895358736	0.0008824789980453	BTK/PTPN6/NCKAP1L/SYK	4	MEmidnightblue
	GO:0050858	BP	GO:0050858	negative regulation of antigen receptor-mediated signaling pathway	4/183	30/18723	0.0001983965572053	0.0013147895358736	0.0008824789980453	PTPN6/LAPTM5/CD300A/LILRB4	4	MEmidnightblue
	GO:0031529	BP	GO:0031529	ruffle organization	5/183	56/18723	0.0002154465215238	0.0014176787619137	0.0009515376409902	ABI3/PLEK/CSF1R/AIF1/CYFIP1	5	MEmidnightblue
	GO:0032608	BP	GO:0032608	interferon-beta production	5/183	56/18723	0.0002154465215238	0.0014176787619137	0.0009515376409902	PYCARD/LILRB1/IRF5/TLR2/TLR7	5	MEmidnightblue
	GO:0032648	BP	GO:0032648	regulation of interferon-beta production	5/183	56/18723	0.0002154465215238	0.0014176787619137	0.0009515376409902	PYCARD/LILRB1/IRF5/TLR2/TLR7	5	MEmidnightblue
	GO:0050829	BP	GO:0050829	defense response to Gram-negative bacterium	6/183	88/18723	0.0002241305006057	0.001471350815741	0.0009875620076224	CD4/LYZ/TREM2/PYCARD/CASP1/RNASE6	6	MEmidnightblue
	GO:0045066	BP	GO:0045066	regulatory T cell differentiation	4/183	31/18723	0.0002260589431485	0.001480526881184	0.0009937209287404	LGALS9/LILRB4/HLA-DRB1/HLA-DRA	4	MEmidnightblue
	GO:0060760	BP	GO:0060760	positive regulation of response to cytokine stimulus	5/183	57/18723	0.0002343094655479	0.001530968170676	0.001027576825366	CD74/TREM2/TLR2/CASP1/LAPTM5	5	MEmidnightblue
	GO:0031392	BP	GO:0031392	regulation of prostaglandin biosynthetic process	3/183	13/18723	0.0002444221727768	0.0015676732460857	0.0010522130559466	CD74/FABP5/IL1B	3	MEmidnightblue
	GO:0036005	BP	GO:0036005	response to macrophage colony-stimulating factor	3/183	13/18723	0.0002444221727768	0.0015676732460857	0.0010522130559466	TREM2/TLR2/CSF1R	3	MEmidnightblue
	GO:0036006	BP	GO:0036006	cellular response to macrophage colony-stimulating factor stimulus	3/183	13/18723	0.0002444221727768	0.0015676732460857	0.0010522130559466	TREM2/TLR2/CSF1R	3	MEmidnightblue
	GO:0042492	BP	GO:0042492	gamma-delta T cell differentiation	3/183	13/18723	0.0002444221727768	0.0015676732460857	0.0010522130559466	PTPRC/NCKAP1L/SYK	3	MEmidnightblue
	GO:0043379	BP	GO:0043379	memory T cell differentiation	3/183	13/18723	0.0002444221727768	0.0015676732460857	0.0010522130559466	FGL2/HLA-DRB1/HLA-DRA	3	MEmidnightblue
	GO:0060100	BP	GO:0060100	positive regulation of phagocytosis, engulfment	3/183	13/18723	0.0002444221727768	0.0015676732460857	0.0010522130559466	TREM2/NCKAP1L/C3	3	MEmidnightblue
	GO:0070486	BP	GO:0070486	leukocyte aggregation	3/183	13/18723	0.0002444221727768	0.0015676732460857	0.0010522130559466	RAC2/S100A8/IL1B	3	MEmidnightblue
	GO:1905155	BP	GO:1905155	positive regulation of membrane invagination	3/183	13/18723	0.0002444221727768	0.0015676732460857	0.0010522130559466	TREM2/NCKAP1L/C3	3	MEmidnightblue
	GO:0032481	BP	GO:0032481	positive regulation of type I interferon production	5/183	58/18723	0.0002544025742165	0.001627943078129	0.001092665812485	IRF5/TLR2/SYK/CD14/TLR7	5	MEmidnightblue
	GO:0050850	BP	GO:0050850	positive regulation of calcium-mediated signaling	4/183	32/18723	0.0002563918706805	0.0016331810940608	0.0010961815379491	CD4/TREM2/SYK/CLEC7A	4	MEmidnightblue
	GO:0090022	BP	GO:0090022	regulation of neutrophil chemotaxis	4/183	32/18723	0.0002563918706805	0.0016331810940608	0.0010961815379491	CD74/NCKAP1L/RAC2/C3AR1	4	MEmidnightblue
	GO:0019932	BP	GO:0019932	second-messenger-mediated signaling	11/183	312/18723	0.0002589009248209	0.0016454067887256	0.0011043873522516	CD4/BTK/PTPRC/LAT2/TREM2/PLEK/CCR1/SYK/CX3CR1/FPR1/CLEC7A	11	MEmidnightblue
	GO:0050732	BP	GO:0050732	negative regulation of peptidyl-tyrosine phosphorylation	5/183	59/18723	0.0002757782480342	0.0017486848000352	0.001173706945581	PTPRC/PTPN6/SAMSN1/CD300A/LILRB4	5	MEmidnightblue
	GO:0043280	BP	GO:0043280	positive regulation of cysteine-type endopeptidase activity involved in apoptotic process	7/183	129/18723	0.0002786592727752	0.0017629464195982	0.0011832792606924	PYCARD/CASP1/S100A8/LAPTM5/SYK/LGALS9/CLEC7A	7	MEmidnightblue
	GO:0070374	BP	GO:0070374	positive regulation of ERK1 and ERK2 cascade	9/183	217/18723	0.0002914953132941	0.0018399817287116	0.001234984906764	CD4/CD74/PTPRC/TREM2/PYCARD/CCR1/LGALS9/CSF1R/HLA-DRB1	9	MEmidnightblue
	GO:0002712	BP	GO:0002712	regulation of B cell mediated immunity	5/183	60/18723	0.0002984898285834	0.0018756455444771	0.0012589222499999	BTK/PTPRC/TREM2/PTPN6/C3	5	MEmidnightblue
	GO:0002889	BP	GO:0002889	regulation of immunoglobulin mediated immune response	5/183	60/18723	0.0002984898285834	0.0018756455444771	0.0012589222499999	BTK/PTPRC/TREM2/PTPN6/C3	5	MEmidnightblue
	GO:0008154	BP	GO:0008154	actin polymerization or depolymerization	9/183	218/18723	0.0003015305674605	0.0018904950184602	0.001268889129538	SCIN/WAS/HCK/PYCARD/PLEK/NCKAP1L/HCLS1/AIF1/CYFIP1	9	MEmidnightblue
	GO:0043374	BP	GO:0043374	CD8-positive, alpha-beta T cell differentiation	3/183	14/18723	0.000308849376214	0.0019191308677888	0.0012881093430659	NCKAP1L/RUNX1/LILRB4	3	MEmidnightblue
	GO:0045059	BP	GO:0045059	positive thymic T cell selection	3/183	14/18723	0.000308849376214	0.0019191308677888	0.0012881093430659	CD74/PTPRC/DOCK2	3	MEmidnightblue
	GO:0045579	BP	GO:0045579	positive regulation of B cell differentiation	3/183	14/18723	0.000308849376214	0.0019191308677888	0.0012881093430659	BTK/NCKAP1L/SYK	3	MEmidnightblue
	GO:0090715	BP	GO:0090715	immunological memory formation process	3/183	14/18723	0.000308849376214	0.0019191308677888	0.0012881093430659	FGL2/HLA-DRB1/HLA-DRA	3	MEmidnightblue
	GO:0010922	BP	GO:0010922	positive regulation of phosphatase activity	4/183	34/18723	0.0003256582047957	0.002014603972018	0.0013521903287002	PTPRC/CD33/PLEK/CD300A	4	MEmidnightblue
	GO:0030851	BP	GO:0030851	granulocyte differentiation	4/183	34/18723	0.0003256582047957	0.002014603972018	0.0013521903287002	SPI1/C1QC/RUNX1/HCLS1	4	MEmidnightblue
	GO:0052126	BP	GO:0052126	movement in host environment	8/183	175/18723	0.000331250024317	0.0020446627607183	0.0013723656107594	CD4/CD74/SLC1A5/CD86/VAMP8/LGALS9/CIITA/HLA-DRB1	8	MEmidnightblue
	GO:0045428	BP	GO:0045428	regulation of nitric oxide biosynthetic process	5/183	62/18723	0.0003481386627359	0.0021441652738043	0.0014391511119026	CX3CR1/CLEC7A/TLR6/AIF1/IL1B	5	MEmidnightblue
	GO:0006691	BP	GO:0006691	leukotriene metabolic process	4/183	35/18723	0.0003648899795106	0.0022423855569045	0.0015050759878261	ALOX5/ALOX5AP/TLR2/SYK	4	MEmidnightblue
	GO:0050854	BP	GO:0050854	regulation of antigen receptor-mediated signaling pathway	5/183	63/18723	0.000375187125104	0.0023005979759127	0.0015441478208446	PTPRC/PTPN6/LAPTM5/CD300A/LILRB4	5	MEmidnightblue
	GO:1901216	BP	GO:1901216	positive regulation of neuron death	6/183	97/18723	0.0003801488209885	0.0023197021121067	0.0015569704046172	TYROBP/GRN/ITGB2/ITGAM/C1QA/TLR6	6	MEmidnightblue
	GO:0002679	BP	GO:0002679	respiratory burst involved in defense response	3/183	15/18723	0.0003832912808893	0.0023197021121067	0.0015569704046172	GRN/TREM2/HCK	3	MEmidnightblue
	GO:0030852	BP	GO:0030852	regulation of granulocyte differentiation	3/183	15/18723	0.0003832912808893	0.0023197021121067	0.0015569704046172	C1QC/RUNX1/HCLS1	3	MEmidnightblue
	GO:0051127	BP	GO:0051127	positive regulation of actin nucleation	3/183	15/18723	0.0003832912808893	0.0023197021121067	0.0015569704046172	SCIN/WAS/CYFIP1	3	MEmidnightblue
	GO:0090594	BP	GO:0090594	inflammatory response to wounding	3/183	15/18723	0.0003832912808893	0.0023197021121067	0.0015569704046172	ALOX5/GRN/SIGLEC10	3	MEmidnightblue
	GO:2001279	BP	GO:2001279	regulation of unsaturated fatty acid biosynthetic process	3/183	15/18723	0.0003832912808893	0.0023197021121067	0.0015569704046172	CD74/FABP5/IL1B	3	MEmidnightblue
	GO:0010950	BP	GO:0010950	positive regulation of endopeptidase activity	8/183	179/18723	0.0003854343279376	0.0023246746792521	0.0015603079624182	PSME1/PYCARD/CASP1/S100A8/LAPTM5/SYK/LGALS9/CLEC7A	8	MEmidnightblue
	GO:0051235	BP	GO:0051235	maintenance of location	11/183	327/18723	0.0003857793464135	0.0023246746792521	0.0015603079624182	SCIN/CD4/MSR1/CYBA/SOAT1/PTPRC/TREM2/PTPN6/C3/S100A8/IL1B	11	MEmidnightblue
	GO:0051495	BP	GO:0051495	positive regulation of cytoskeleton organization	9/183	226/18723	0.0003925814462829	0.0023605651619168	0.0015843974431428	SCIN/WAS/HCK/PYCARD/TGFBR1/PLEK/NCKAP1L/HCLS1/CYFIP1	9	MEmidnightblue
	GO:0045471	BP	GO:0045471	response to ethanol	7/183	137/18723	0.0004017063050814	0.0024102378304886	0.0016177374459307	TBXAS1/SPI1/HAMP/S100A8/CYBB/CD14/RGS19	7	MEmidnightblue
	GO:0045670	BP	GO:0045670	regulation of osteoclast differentiation	5/183	64/18723	0.0004037938701888	0.0024123873615136	0.0016191801985032	TYROBP/TREM2/LILRB1/CCR1/LILRB4	5	MEmidnightblue
	GO:0080164	BP	GO:0080164	regulation of nitric oxide metabolic process	5/183	64/18723	0.0004037938701888	0.0024123873615136	0.0016191801985032	CX3CR1/CLEC7A/TLR6/AIF1/IL1B	5	MEmidnightblue
	GO:0030224	BP	GO:0030224	monocyte differentiation	4/183	36/18723	0.0004073887289369	0.0024286635763549	0.001630104698108	CD4/CD74/CSF1R/HLA-DRB1	4	MEmidnightblue
	GO:0030838	BP	GO:0030838	positive regulation of actin filament polymerization	6/183	99/18723	0.0004241937950906	0.0025234556253795	0.0016937285634975	SCIN/WAS/HCK/PYCARD/NCKAP1L/CYFIP1	6	MEmidnightblue
	GO:0045453	BP	GO:0045453	bone resorption	5/183	65/18723	0.0004340166405931	0.0025763966537335	0.0017292622701346	HAMP/RAC2/SYK/CSF1R/TMEM119	5	MEmidnightblue
	GO:0045807	BP	GO:0045807	positive regulation of endocytosis	6/183	100/18723	0.0004476590367179	0.0026517382429791	0.0017798311013997	TREM2/NCKAP1L/C3/CD63/SYK/CD14	6	MEmidnightblue
	GO:0002369	BP	GO:0002369	T cell cytokine production	4/183	37/18723	0.0004533069037137	0.002673839876028	0.0017946655874189	SASH3/IL18/LILRB4/IL1B	4	MEmidnightblue
	GO:0002724	BP	GO:0002724	regulation of T cell cytokine production	4/183	37/18723	0.0004533069037137	0.002673839876028	0.0017946655874189	SASH3/IL18/LILRB4/IL1B	4	MEmidnightblue
	GO:0002830	BP	GO:0002830	positive regulation of type 2 immune response	3/183	16/18723	0.0004683593478099	0.0027567986928051	0.0018503470569705	CD74/CD86/IL18	3	MEmidnightblue
	GO:1903532	BP	GO:1903532	positive regulation of secretion by cell	10/183	282/18723	0.0004709988940931	0.0027664987674103	0.0018568576899539	TREM2/CD33/VAMP8/TLR2/ITGB2/SYK/PTAFR/ITGAM/HLA-DRB1/IL1B	10	MEmidnightblue
	GO:1902106	BP	GO:1902106	negative regulation of leukocyte differentiation	6/183	102/18723	0.0004976196155569	0.0029167200155544	0.0019576853075538	CD74/LILRB1/FGL2/C1QC/RUNX1/LILRB4	6	MEmidnightblue
	GO:0008064	BP	GO:0008064	regulation of actin polymerization or depolymerization	8/183	188/18723	0.0005339784473484	0.0031160085741488	0.0020914466151333	SCIN/WAS/HCK/PYCARD/PLEK/NCKAP1L/HCLS1/CYFIP1	8	MEmidnightblue
	GO:0002294	BP	GO:0002294	CD4-positive, alpha-beta T cell differentiation involved in immune response	5/183	68/18723	0.0005349706476764	0.0031160085741488	0.0020914466151333	CD86/IL18/LGALS9/HLA-DRB1/HLA-DRA	5	MEmidnightblue
	GO:0042267	BP	GO:0042267	natural killer cell mediated cytotoxicity	5/183	68/18723	0.0005349706476764	0.0031160085741488	0.0020914466151333	LILRB1/PTPN6/VAV1/IL18/LGALS9	5	MEmidnightblue
	GO:0030832	BP	GO:0030832	regulation of actin filament length	8/183	189/18723	0.0005530059904634	0.0032143473195687	0.0021574510022685	SCIN/WAS/HCK/PYCARD/PLEK/NCKAP1L/HCLS1/CYFIP1	8	MEmidnightblue
	GO:0002347	BP	GO:0002347	response to tumor cell	4/183	39/18723	0.0005560164400425	0.0032184354102048	0.0021601949046423	SPI1/ABI3/LAPTM5/HLA-DRB1	4	MEmidnightblue
	GO:0045622	BP	GO:0045622	regulation of T-helper cell differentiation	4/183	39/18723	0.0005560164400425	0.0032184354102048	0.0021601949046423	CD86/IL18/HLA-DRB1/HLA-DRA	4	MEmidnightblue
	GO:0010934	BP	GO:0010934	macrophage cytokine production	3/183	17/18723	0.0005646445321694	0.0032348218578087	0.0021711933918286	CD74/LILRB1/LAPTM5	3	MEmidnightblue
	GO:0010935	BP	GO:0010935	regulation of macrophage cytokine production	3/183	17/18723	0.0005646445321694	0.0032348218578087	0.0021711933918286	CD74/LILRB1/LAPTM5	3	MEmidnightblue
	GO:0060263	BP	GO:0060263	regulation of respiratory burst	3/183	17/18723	0.0005646445321694	0.0032348218578087	0.0021711933918286	GRN/RAC2/CLEC7A	3	MEmidnightblue
	GO:0070206	BP	GO:0070206	protein trimerization	3/183	17/18723	0.0005646445321694	0.0032348218578087	0.0021711933918286	CD74/SLC1A5/ALOX5AP	3	MEmidnightblue
	GO:0090713	BP	GO:0090713	immunological memory process	3/183	17/18723	0.0005646445321694	0.0032348218578087	0.0021711933918286	FGL2/HLA-DRB1/HLA-DRA	3	MEmidnightblue
	GO:0002287	BP	GO:0002287	alpha-beta T cell activation involved in immune response	5/183	69/18723	0.0005722509476971	0.0032649900696833	0.0021914421180783	CD86/IL18/LGALS9/HLA-DRB1/HLA-DRA	5	MEmidnightblue
	GO:0002293	BP	GO:0002293	alpha-beta T cell differentiation involved in immune response	5/183	69/18723	0.0005722509476971	0.0032649900696833	0.0021914421180783	CD86/IL18/LGALS9/HLA-DRB1/HLA-DRA	5	MEmidnightblue
	GO:0030041	BP	GO:0030041	actin filament polymerization	8/183	191/18723	0.0005927083920713	0.0033748090079164	0.002265151943061	SCIN/WAS/HCK/PYCARD/NCKAP1L/HCLS1/AIF1/CYFIP1	8	MEmidnightblue
	GO:0071887	BP	GO:0071887	leukocyte apoptotic process	6/183	106/18723	0.0006104971434193	0.0034418461983424	0.0023101469107154	BTK/CD74/LILRB1/DOCK8/LGALS9/HCLS1	6	MEmidnightblue
	GO:1903707	BP	GO:1903707	negative regulation of hemopoiesis	6/183	106/18723	0.0006104971434193	0.0034418461983424	0.0023101469107154	CD74/LILRB1/FGL2/C1QC/RUNX1/LILRB4	6	MEmidnightblue
	GO:0002714	BP	GO:0002714	positive regulation of B cell mediated immunity	4/183	40/18723	0.0006131174052244	0.0034418461983424	0.0023101469107154	BTK/PTPRC/TREM2/C3	4	MEmidnightblue
	GO:0002891	BP	GO:0002891	positive regulation of immunoglobulin mediated immune response	4/183	40/18723	0.0006131174052244	0.0034418461983424	0.0023101469107154	BTK/PTPRC/TREM2/C3	4	MEmidnightblue
	GO:0010543	BP	GO:0010543	regulation of platelet activation	4/183	40/18723	0.0006131174052244	0.0034418461983424	0.0023101469107154	PLEK/FCER1G/PDPN/SYK	4	MEmidnightblue
	GO:0034122	BP	GO:0034122	negative regulation of toll-like receptor signaling pathway	4/183	40/18723	0.0006131174052244	0.0034418461983424	0.0023101469107154	TREM2/CD300A/TLR6/LILRA2	4	MEmidnightblue
	GO:0045429	BP	GO:0045429	positive regulation of nitric oxide biosynthetic process	4/183	40/18723	0.0006131174052244	0.0034418461983424	0.0023101469107154	CLEC7A/TLR6/AIF1/IL1B	4	MEmidnightblue
	GO:0052547	BP	GO:0052547	regulation of peptidase activity	13/183	461/18723	0.0006244577340791	0.0034984680282749	0.002348151149708	GRN/PSME1/PYCARD/C3/CASP1/S100A8/CSTB/LAPTM5/SYK/LGALS9/CLEC7A/SERPINA1/TNFAIP8	13	MEmidnightblue
	GO:2001056	BP	GO:2001056	positive regulation of cysteine-type endopeptidase activity	7/183	148/18723	0.0006380639374777	0.0035675318347952	0.0023945063701568	PYCARD/CASP1/S100A8/LAPTM5/SYK/LGALS9/CLEC7A	7	MEmidnightblue
	GO:0043087	BP	GO:0043087	regulation of GTPase activity	11/183	348/18723	0.0006481141989862	0.0036164772303435	0.0024273582315718	ARHGAP15/RGS1/PYCARD/RASAL3/DOCK8/ARHGAP9/VAV1/FGD2/RGS10/ARHGAP45/ADAP2	11	MEmidnightblue
	GO:0002228	BP	GO:0002228	natural killer cell mediated immunity	5/183	71/18723	0.0006526234914276	0.0036271305599263	0.0024345086836857	LILRB1/PTPN6/VAV1/IL18/LGALS9	5	MEmidnightblue
	GO:0061515	BP	GO:0061515	myeloid cell development	5/183	71/18723	0.0006526234914276	0.0036271305599263	0.0024345086836857	TYROBP/LILRB1/PTPN6/NCKAP1L/TLR2	5	MEmidnightblue
	GO:0002223	BP	GO:0002223	stimulatory C-type lectin receptor signaling pathway	3/183	18/18723	0.0006727176941943	0.0036527695336784	0.0024517174119652	TYROBP/SYK/CLEC7A	3	MEmidnightblue
	GO:0002923	BP	GO:0002923	regulation of humoral immune response mediated by circulating immunoglobulin	3/183	18/18723	0.0006727176941943	0.0036527695336784	0.0024517174119652	PTPRC/TREM2/PTPN6	3	MEmidnightblue
	GO:0006957	BP	GO:0006957	complement activation, alternative pathway	3/183	18/18723	0.0006727176941943	0.0036527695336784	0.0024517174119652	C7/C3/VSIG4	3	MEmidnightblue
	GO:0071800	BP	GO:0071800	podosome assembly	3/183	18/18723	0.0006727176941943	0.0036527695336784	0.0024517174119652	HCK/BIN2/LCP1	3	MEmidnightblue
	GO:0150078	BP	GO:0150078	positive regulation of neuroinflammatory response	3/183	18/18723	0.0006727176941943	0.0036527695336784	0.0024517174119652	TREM2/IL18/IL1B	3	MEmidnightblue
	GO:0150079	BP	GO:0150079	negative regulation of neuroinflammatory response	3/183	18/18723	0.0006727176941943	0.0036527695336784	0.0024517174119652	GRN/PTPRC/TREM2	3	MEmidnightblue
	GO:1990840	BP	GO:1990840	response to lectin	3/183	18/18723	0.0006727176941943	0.0036527695336784	0.0024517174119652	TYROBP/SYK/CLEC7A	3	MEmidnightblue
	GO:1990858	BP	GO:1990858	cellular response to lectin	3/183	18/18723	0.0006727176941943	0.0036527695336784	0.0024517174119652	TYROBP/SYK/CLEC7A	3	MEmidnightblue
	GO:0002832	BP	GO:0002832	negative regulation of response to biotic stimulus	6/183	108/18723	0.0006739064857872	0.0036527695336784	0.0024517174119652	GRN/LILRB1/FGL2/VSIG4/LGALS9/LILRA2	6	MEmidnightblue
	GO:0050856	BP	GO:0050856	regulation of T cell receptor signaling pathway	4/183	41/18723	0.0006742567418797	0.0036527695336784	0.0024517174119652	PTPN6/LAPTM5/CD300A/LILRB4	4	MEmidnightblue
	GO:1902622	BP	GO:1902622	regulation of neutrophil migration	4/183	41/18723	0.0006742567418797	0.0036527695336784	0.0024517174119652	CD74/NCKAP1L/RAC2/C3AR1	4	MEmidnightblue
	GO:1904407	BP	GO:1904407	positive regulation of nitric oxide metabolic process	4/183	41/18723	0.0006742567418797	0.0036527695336784	0.0024517174119652	CLEC7A/TLR6/AIF1/IL1B	4	MEmidnightblue
	GO:1905521	BP	GO:1905521	regulation of macrophage migration	4/183	41/18723	0.0006742567418797	0.0036527695336784	0.0024517174119652	TREM2/CX3CR1/C3AR1/CSF1R	4	MEmidnightblue
	GO:0043903	BP	GO:0043903	regulation of biological process involved in symbiotic interaction	5/183	72/18723	0.0006958410325435	0.0037623962806132	0.0025252982392797	CD4/CD74/LGALS9/CIITA/HLA-DRB1	5	MEmidnightblue
	GO:0010591	BP	GO:0010591	regulation of lamellipodium assembly	4/183	42/18723	0.0007395908194204	0.0039758350408152	0.0026685570788947	WAS/ABI3/RAC2/CYFIP1	4	MEmidnightblue
	GO:0030890	BP	GO:0030890	positive regulation of B cell proliferation	4/183	42/18723	0.0007395908194204	0.0039758350408152	0.0026685570788947	CD74/PTPRC/SASH3/NCKAP1L	4	MEmidnightblue
	GO:0032691	BP	GO:0032691	negative regulation of interleukin-1 beta production	4/183	42/18723	0.0007395908194204	0.0039758350408152	0.0026685570788947	TREM2/CD33/CX3CR1/LILRB4	4	MEmidnightblue
	GO:0050848	BP	GO:0050848	regulation of calcium-mediated signaling	5/183	73/18723	0.0007411640635326	0.0039766302639538	0.0026690908279848	CD4/TREM2/PLEK/SYK/CLEC7A	5	MEmidnightblue
	GO:0043031	BP	GO:0043031	negative regulation of macrophage activation	3/183	19/18723	0.000793130003327	0.0042310376850523	0.002839847591665	GRN/PTPRC/VSIG4	3	MEmidnightblue
	GO:0061760	BP	GO:0061760	antifungal innate immune response	3/183	19/18723	0.000793130003327	0.0042310376850523	0.002839847591665	SPI1/CX3CR1/CLEC7A	3	MEmidnightblue
	GO:1903978	BP	GO:1903978	regulation of microglial cell activation	3/183	19/18723	0.000793130003327	0.0042310376850523	0.002839847591665	GRN/PTPRC/TREM2	3	MEmidnightblue
	GO:0014002	BP	GO:0014002	astrocyte development	4/183	43/18723	0.0008092764129162	0.0042925497947458	0.0028811341576506	GRN/TREM2/S100A8/C1QA	4	MEmidnightblue
	GO:0034142	BP	GO:0034142	toll-like receptor 4 signaling pathway	4/183	43/18723	0.0008092764129162	0.0042925497947458	0.0028811341576506	TREM2/PIK3AP1/CD14/LILRA2	4	MEmidnightblue
	GO:0046636	BP	GO:0046636	negative regulation of alpha-beta T cell activation	4/183	43/18723	0.0008092764129162	0.0042925497947458	0.0028811341576506	LILRB1/RUNX1/CD300A/LGALS9	4	MEmidnightblue
	GO:0031623	BP	GO:0031623	receptor internalization	6/183	113/18723	0.0008548176842876	0.0045255053874049	0.0030374925803408	LILRB1/CD63/FCER1G/ITGB2/SYK/LILRB4	6	MEmidnightblue
	GO:0097305	BP	GO:0097305	response to alcohol	9/183	253/18723	0.0008815998852227	0.0046332385993584	0.0031098024781206	CYBA/TBXAS1/SPI1/HAMP/TGFBR1/S100A8/CYBB/CD14/RGS19	9	MEmidnightblue
	GO:0051701	BP	GO:0051701	biological process involved in interaction with host	8/183	203/18723	0.0008820902680619	0.0046332385993584	0.0031098024781206	CD4/CD74/SLC1A5/CD86/VAMP8/LGALS9/CIITA/HLA-DRB1	8	MEmidnightblue
	GO:0031295	BP	GO:0031295	T cell costimulation	4/183	44/18723	0.0008834705859708	0.0046332385993584	0.0031098024781206	PTPN6/CD86/VAV1/LILRB4	4	MEmidnightblue
	GO:0045124	BP	GO:0045124	regulation of bone resorption	4/183	44/18723	0.0008834705859708	0.0046332385993584	0.0031098024781206	HAMP/SYK/CSF1R/TMEM119	4	MEmidnightblue
	GO:0046006	BP	GO:0046006	regulation of activated T cell proliferation	4/183	44/18723	0.0008834705859708	0.0046332385993584	0.0031098024781206	PYCARD/IL18/LGALS9/LILRB4	4	MEmidnightblue
	GO:0006809	BP	GO:0006809	nitric oxide biosynthetic process	5/183	76/18723	0.00089041194455	0.004652152294559	0.0031224972390192	CX3CR1/CLEC7A/TLR6/AIF1/IL1B	5	MEmidnightblue
	GO:0032720	BP	GO:0032720	negative regulation of tumor necrosis factor production	5/183	76/18723	0.00089041194455	0.004652152294559	0.0031224972390192	TREM2/LILRB1/CD33/PTPN6/LGALS9	5	MEmidnightblue
	GO:0002244	BP	GO:0002244	hematopoietic progenitor cell differentiation	6/183	114/18723	0.0008951034197967	0.0046679225069773	0.0031330821127759	SPI1/PTPRC/PTPN6/PLEK/PLD4/CSF1R	6	MEmidnightblue
	GO:0042060	BP	GO:0042060	wound healing	12/183	422/18723	0.0009380087935835	0.0048825457725713	0.0032771359854383	ALOX5/WAS/TGFBR1/PTPN6/PLEK/VAV1/S100A8/FCER1G/PDPN/SYK/CLEC7A/SERPINA1	12	MEmidnightblue
	GO:0033559	BP	GO:0033559	unsaturated fatty acid metabolic process	6/183	116/18723	0.0009800512610956	0.0050918864403291	0.0034176442095248	ALOX5/CD74/TBXAS1/PTGS1/FABP5/IL1B	6	MEmidnightblue
	GO:0009615	BP	GO:0009615	response to virus	11/183	367/18723	0.0010001086628728	0.0051847015881974	0.0034799411904936	PTPRC/PYCARD/LILRB1/VAMP8/FGL2/IRF5/WDFY4/TLR2/LGALS9/RNASE6/TLR7	11	MEmidnightblue
	GO:1903556	BP	GO:1903556	negative regulation of tumor necrosis factor superfamily cytokine production	5/183	78/18723	0.0010016323139922	0.0051847015881974	0.0034799411904936	TREM2/LILRB1/CD33/PTPN6/LGALS9	5	MEmidnightblue
	GO:0031294	BP	GO:0031294	lymphocyte costimulation	4/183	46/18723	0.0010460136906292	0.0053944144119329	0.0036206992034818	PTPN6/CD86/VAV1/LILRB4	4	MEmidnightblue
	GO:2000107	BP	GO:2000107	negative regulation of leukocyte apoptotic process	4/183	46/18723	0.0010460136906292	0.0053944144119329	0.0036206992034818	CD74/LILRB1/DOCK8/HCLS1	4	MEmidnightblue
	GO:0014068	BP	GO:0014068	positive regulation of phosphatidylinositol 3-kinase signaling	5/183	79/18723	0.00106095875412	0.0054237229313588	0.0036403709092199	TREM2/PTPN6/IL18/PIK3AP1/HCLS1	5	MEmidnightblue
	GO:0043281	BP	GO:0043281	regulation of cysteine-type endopeptidase activity involved in apoptotic process	8/183	209/18723	0.0010642663859511	0.0054237229313588	0.0036403709092199	PYCARD/CASP1/S100A8/LAPTM5/SYK/LGALS9/CLEC7A/TNFAIP8	8	MEmidnightblue
	GO:1902905	BP	GO:1902905	positive regulation of supramolecular fiber organization	8/183	209/18723	0.0010642663859511	0.0054237229313588	0.0036403709092199	SCIN/WAS/HCK/PYCARD/TGFBR1/PLEK/NCKAP1L/CYFIP1	8	MEmidnightblue
	GO:0007252	BP	GO:0007252	I-kappaB phosphorylation	3/183	21/18723	0.0010730806659892	0.0054237229313588	0.0036403709092199	TLR2/CX3CR1/TLR7	3	MEmidnightblue
	GO:0010878	BP	GO:0010878	cholesterol storage	3/183	21/18723	0.0010730806659892	0.0054237229313588	0.0036403709092199	MSR1/SOAT1/TREM2	3	MEmidnightblue
	GO:0019370	BP	GO:0019370	leukotriene biosynthetic process	3/183	21/18723	0.0010730806659892	0.0054237229313588	0.0036403709092199	ALOX5/ALOX5AP/SYK	3	MEmidnightblue
	GO:0032516	BP	GO:0032516	positive regulation of phosphoprotein phosphatase activity	3/183	21/18723	0.0010730806659892	0.0054237229313588	0.0036403709092199	PTPRC/CD33/CD300A	3	MEmidnightblue
	GO:0033630	BP	GO:0033630	positive regulation of cell adhesion mediated by integrin	3/183	21/18723	0.0010730806659892	0.0054237229313588	0.0036403709092199	PTPN6/NCKAP1L/SYK	3	MEmidnightblue
	GO:0045655	BP	GO:0045655	regulation of monocyte differentiation	3/183	21/18723	0.0010730806659892	0.0054237229313588	0.0036403709092199	CD4/CD74/HLA-DRB1	3	MEmidnightblue
	GO:0061081	BP	GO:0061081	positive regulation of myeloid leukocyte cytokine production involved in immune response	3/183	21/18723	0.0010730806659892	0.0054237229313588	0.0036403709092199	CD74/LILRB1/LAPTM5	3	MEmidnightblue
	GO:0090026	BP	GO:0090026	positive regulation of monocyte chemotaxis	3/183	21/18723	0.0010730806659892	0.0054237229313588	0.0036403709092199	CCR1/CX3CR1/AIF1	3	MEmidnightblue
	GO:0045862	BP	GO:0045862	positive regulation of proteolysis	11/183	372/18723	0.0011152918099072	0.0056268791132753	0.0037767281428095	GRN/PSME1/TREM2/PYCARD/CASP1/S100A8/LAPTM5/SYK/LGALS9/CLEC7A/IL1B	11	MEmidnightblue
	GO:0030100	BP	GO:0030100	regulation of endocytosis	8/183	211/18723	0.0011312667653388	0.0056835715558216	0.003814779776573	TREM2/LILRB1/NCKAP1L/C3/CD63/SYK/CD300A/CD14	8	MEmidnightblue
	GO:0010803	BP	GO:0010803	regulation of tumor necrosis factor-mediated signaling pathway	4/183	47/18723	0.0011346771887428	0.0056835715558216	0.003814779776573	PYCARD/CASP1/LAPTM5/SYK	4	MEmidnightblue
	GO:0045581	BP	GO:0045581	negative regulation of T cell differentiation	4/183	47/18723	0.0011346771887428	0.0056835715558216	0.003814779776573	CD74/FGL2/RUNX1/LILRB4	4	MEmidnightblue
	GO:0050798	BP	GO:0050798	activated T cell proliferation	4/183	47/18723	0.0011346771887428	0.0056835715558216	0.003814779776573	PYCARD/IL18/LGALS9/LILRB4	4	MEmidnightblue
	GO:0052548	BP	GO:0052548	regulation of endopeptidase activity	12/183	432/18723	0.0011463945674799	0.0057319728373998	0.0038472664318937	PSME1/PYCARD/C3/CASP1/S100A8/CSTB/LAPTM5/SYK/LGALS9/CLEC7A/SERPINA1/TNFAIP8	12	MEmidnightblue
	GO:0051607	BP	GO:0051607	defense response to virus	9/183	265/18723	0.0012191744749168	0.0060741014018179	0.0040769011106712	PTPRC/PYCARD/LILRB1/VAMP8/FGL2/IRF5/TLR2/RNASE6/TLR7	9	MEmidnightblue
	GO:0140546	BP	GO:0140546	defense response to symbiont	9/183	265/18723	0.0012191744749168	0.0060741014018179	0.0040769011106712	PTPRC/PYCARD/LILRB1/VAMP8/FGL2/IRF5/TLR2/RNASE6/TLR7	9	MEmidnightblue
	GO:0002673	BP	GO:0002673	regulation of acute inflammatory response	4/183	48/18723	0.0012284781900967	0.0060917129161414	0.0040887218554294	BTK/C3/ALOX5AP/IL1B	4	MEmidnightblue
	GO:0032693	BP	GO:0032693	negative regulation of interleukin-10 production	3/183	22/18723	0.0012336264507598	0.0060917129161414	0.0040887218554294	TYROBP/LILRB1/LILRB4	3	MEmidnightblue
	GO:0045061	BP	GO:0045061	thymic T cell selection	3/183	22/18723	0.0012336264507598	0.0060917129161414	0.0040887218554294	CD74/PTPRC/DOCK2	3	MEmidnightblue
	GO:0050860	BP	GO:0050860	negative regulation of T cell receptor signaling pathway	3/183	22/18723	0.0012336264507598	0.0060917129161414	0.0040887218554294	PTPN6/LAPTM5/LILRB4	3	MEmidnightblue
	GO:0071404	BP	GO:0071404	cellular response to low-density lipoprotein particle stimulus	3/183	22/18723	0.0012336264507598	0.0060917129161414	0.0040887218554294	FCER1G/ITGB2/SYK	3	MEmidnightblue
	GO:0043112	BP	GO:0043112	receptor metabolic process	7/183	166/18723	0.0012504310454175	0.0061637855418994	0.0041370965776415	LILRB1/CD63/FCER1G/ITGB2/LAPTM5/SYK/LILRB4	7	MEmidnightblue
	GO:0030168	BP	GO:0030168	platelet activation	6/183	123/18723	0.0013270376989449	0.0065095435126874	0.004369167292613	PTPN6/PLEK/VAV1/FCER1G/PDPN/SYK	6	MEmidnightblue
	GO:0006953	BP	GO:0006953	acute-phase response	4/183	49/18723	0.0013275735694333	0.0065095435126874	0.004369167292613	HAMP/CD163/SERPINA1/IL1B	4	MEmidnightblue
	GO:0032692	BP	GO:0032692	negative regulation of interleukin-1 production	4/183	49/18723	0.0013275735694333	0.0065095435126874	0.004369167292613	TREM2/CD33/CX3CR1/LILRB4	4	MEmidnightblue
	GO:0007596	BP	GO:0007596	blood coagulation	8/183	217/18723	0.0013527091053123	0.0066211550944237	0.0044440803293642	WAS/PTPN6/PLEK/VAV1/FCER1G/PDPN/SYK/SERPINA1	8	MEmidnightblue
	GO:0007015	BP	GO:0007015	actin filament organization	12/183	442/18723	0.0013919029607787	0.006801067006257	0.0045648361456824	SCIN/WAS/HCK/PYCARD/TGFBR1/PLEK/NCKAP1L/RAC2/LCP1/HCLS1/AIF1/CYFIP1	12	MEmidnightblue
	GO:0010921	BP	GO:0010921	regulation of phosphatase activity	5/183	84/18723	0.0013974705499496	0.0068163336265028	0.0045750830113369	PTPRC/CD33/PLEK/NCKAP1L/CD300A	5	MEmidnightblue
	GO:0001961	BP	GO:0001961	positive regulation of cytokine-mediated signaling pathway	4/183	50/18723	0.0014321198614188	0.006973149063453	0.0046803366096521	CD74/TREM2/CASP1/LAPTM5	4	MEmidnightblue
	GO:0048872	BP	GO:0048872	homeostasis of number of cells	9/183	272/18723	0.0014599761059706	0.007096399539474	0.0047630616037443	CD74/SPI1/HAMP/SASH3/NCKAP1L/CX3CR1/LGALS9/HCLS1/IKZF1	9	MEmidnightblue
	GO:0030833	BP	GO:0030833	regulation of actin filament polymerization	7/183	172/18723	0.0015339120440253	0.0074428080049228	0.0049955689269035	SCIN/WAS/HCK/PYCARD/NCKAP1L/HCLS1/CYFIP1	7	MEmidnightblue
	GO:0046850	BP	GO:0046850	regulation of bone remodeling	4/183	51/18723	0.0015422731675338	0.0074703856552418	0.0050140788834843	HAMP/SYK/CSF1R/TMEM119	4	MEmidnightblue
	GO:0045921	BP	GO:0045921	positive regulation of exocytosis	5/183	86/18723	0.0015519737421498	0.0075043444377783	0.0050368718184522	VAMP8/ITGB2/SYK/PTAFR/ITGAM	5	MEmidnightblue
	GO:0007599	BP	GO:0007599	hemostasis	8/183	222/18723	0.0015624622427598	0.0075289631386871	0.0050533957456044	WAS/PTPN6/PLEK/VAV1/FCER1G/PDPN/SYK/SERPINA1	8	MEmidnightblue
	GO:0050817	BP	GO:0050817	coagulation	8/183	222/18723	0.0015624622427598	0.0075289631386871	0.0050533957456044	WAS/PTPN6/PLEK/VAV1/FCER1G/PDPN/SYK/SERPINA1	8	MEmidnightblue
	GO:0002726	BP	GO:0002726	positive regulation of T cell cytokine production	3/183	24/18723	0.0015982408905005	0.0076880898008562	0.0051602006246833	SASH3/IL18/IL1B	3	MEmidnightblue
	GO:0019915	BP	GO:0019915	lipid storage	5/183	87/18723	0.0016337686877935	0.007845464094568	0.0052658293243677	MSR1/SOAT1/TREM2/C3/IL1B	5	MEmidnightblue
	GO:0048771	BP	GO:0048771	tissue remodeling	7/183	175/18723	0.0016932520439753	0.0081144790532446	0.0054463905812949	HAMP/RAC2/IL18/RUNX1/SYK/CSF1R/TMEM119	7	MEmidnightblue
	GO:0110053	BP	GO:0110053	regulation of actin filament organization	9/183	278/18723	0.0016956061964306	0.0081144790532446	0.0054463905812949	SCIN/WAS/HCK/PYCARD/TGFBR1/PLEK/NCKAP1L/HCLS1/CYFIP1	9	MEmidnightblue
	GO:0048143	BP	GO:0048143	astrocyte activation	3/183	25/18723	0.0018032092485557	0.0085999210315733	0.005772216379992	GRN/TREM2/C1QA	3	MEmidnightblue
	GO:1904996	BP	GO:1904996	positive regulation of leukocyte adhesion to vascular endothelial cell	3/183	25/18723	0.0018032092485557	0.0085999210315733	0.005772216379992	ALOX5/ITGB2/PTAFR	3	MEmidnightblue
	GO:0043405	BP	GO:0043405	regulation of MAP kinase activity	7/183	177/18723	0.0018064332212465	0.0086005950294842	0.0057726687634229	PTPN6/PIK3R5/FGD2/SYK/CD300A/TLR6/IL1B	7	MEmidnightblue
	GO:0007265	BP	GO:0007265	Ras protein signal transduction	10/183	337/18723	0.0018160833528147	0.0086318101437021	0.0057936201643637	WAS/ARHGAP4/CYTH4/RASAL3/ARHGDIB/RAC2/LPAR6/PDPN/AIF1/CYFIP1	10	MEmidnightblue
	GO:0046849	BP	GO:0046849	bone remodeling	5/183	90/18723	0.0018981756444375	0.0089913583157568	0.0060349467812606	HAMP/RAC2/SYK/CSF1R/TMEM119	5	MEmidnightblue
	GO:0097581	BP	GO:0097581	lamellipodium organization	5/183	90/18723	0.0018981756444375	0.0089913583157568	0.0060349467812606	WAS/ABI3/RAC2/PDPN/CYFIP1	5	MEmidnightblue
	GO:0006968	BP	GO:0006968	cellular defense response	4/183	54/18723	0.0019079278197628	0.0090069688953269	0.0060454245103892	TYROBP/NCF2/MNDA/CX3CR1	4	MEmidnightblue
	GO:0070228	BP	GO:0070228	regulation of lymphocyte apoptotic process	4/183	54/18723	0.0019079278197628	0.0090069688953269	0.0060454245103892	BTK/CD74/DOCK8/LGALS9	4	MEmidnightblue
	GO:0002407	BP	GO:0002407	dendritic cell chemotaxis	3/183	26/18723	0.0020238561937337	0.009505991212992	0.0063803653529193	SPI1/CCR1/LGALS9	3	MEmidnightblue
	GO:0019883	BP	GO:0019883	antigen processing and presentation of endogenous antigen	3/183	26/18723	0.0020238561937337	0.009505991212992	0.0063803653529193	CD74/HLA-DRB1/HLA-DRA	3	MEmidnightblue
	GO:0045672	BP	GO:0045672	positive regulation of osteoclast differentiation	3/183	26/18723	0.0020238561937337	0.009505991212992	0.0063803653529193	TYROBP/TREM2/CCR1	3	MEmidnightblue
	GO:0038066	BP	GO:0038066	p38MAPK cascade	4/183	55/18723	0.0020420584486076	0.0095432882271614	0.0064053988893115	SPI1/TREM2/LGALS9/IL1B	4	MEmidnightblue
	GO:0045620	BP	GO:0045620	negative regulation of lymphocyte differentiation	4/183	55/18723	0.0020420584486076	0.0095432882271614	0.0064053988893115	CD74/FGL2/RUNX1/LILRB4	4	MEmidnightblue
	GO:1905517	BP	GO:1905517	macrophage migration	4/183	55/18723	0.0020420584486076	0.0095432882271614	0.0064053988893115	TREM2/CX3CR1/C3AR1/CSF1R	4	MEmidnightblue
	GO:0045766	BP	GO:0045766	positive regulation of angiogenesis	7/183	181/18723	0.0020503669055822	0.0095501229825949	0.0064099863369312	GRN/C3/RUNX1/CYBB/CX3CR1/C3AR1/IL1B	7	MEmidnightblue
	GO:1904018	BP	GO:1904018	positive regulation of vasculature development	7/183	181/18723	0.0020503669055822	0.0095501229825949	0.0064099863369312	GRN/C3/RUNX1/CYBB/CX3CR1/C3AR1/IL1B	7	MEmidnightblue
	GO:2000116	BP	GO:2000116	regulation of cysteine-type endopeptidase activity	8/183	235/18723	0.0022299988534913	0.0103694946687346	0.006959943790107	PYCARD/CASP1/S100A8/LAPTM5/SYK/LGALS9/CLEC7A/TNFAIP8	8	MEmidnightblue
	GO:0044403	BP	GO:0044403	biological process involved in symbiotic interaction	9/183	290/18723	0.0022582330986539	0.0104833117225365	0.0070363371267279	CD4/CD74/SLC1A5/CD86/VAMP8/CX3CR1/LGALS9/CIITA/HLA-DRB1	9	MEmidnightblue
	GO:0061756	BP	GO:0061756	leukocyte adhesion to vascular endothelial cell	4/183	57/18723	0.0023296053672765	0.0107966760377105	0.00724666541071	ALOX5/ITGB2/CX3CR1/PTAFR	4	MEmidnightblue
	GO:0032273	BP	GO:0032273	positive regulation of protein polymerization	6/183	138/18723	0.002379998227044	0.0110119320952784	0.0073911440096209	SCIN/WAS/HCK/PYCARD/NCKAP1L/CYFIP1	6	MEmidnightblue
	GO:0043123	BP	GO:0043123	positive regulation of I-kappaB kinase/NF-kappaB signaling	7/183	186/18723	0.0023902962517584	0.011041269109944	0.0074108348411961	CD4/CD74/CASP1/LGALS9/CLEC7A/TLR6/HLA-DRB1	7	MEmidnightblue
	GO:0043666	BP	GO:0043666	regulation of phosphoprotein phosphatase activity	4/183	58/18723	0.0024833240926884	0.0114520235018194	0.0076865307714532	PTPRC/CD33/NCKAP1L/CD300A	4	MEmidnightblue
	GO:0010575	BP	GO:0010575	positive regulation of vascular endothelial growth factor production	3/183	28/18723	0.0025137992089314	0.0115353615015112	0.0077424667463453	C3/C3AR1/IL1B	3	MEmidnightblue
	GO:0034123	BP	GO:0034123	positive regulation of toll-like receptor signaling pathway	3/183	28/18723	0.0025137992089314	0.0115353615015112	0.0077424667463453	CYBA/TLR2/TLR1	3	MEmidnightblue
	GO:0061082	BP	GO:0061082	myeloid leukocyte cytokine production	3/183	28/18723	0.0025137992089314	0.0115353615015112	0.0077424667463453	CD74/LILRB1/LAPTM5	3	MEmidnightblue
	GO:0035306	BP	GO:0035306	positive regulation of dephosphorylation	4/183	59/18723	0.0026438728813905	0.0121123240378977	0.00812972060495	PTPRC/CD33/PLEK/CD300A	4	MEmidnightblue
	GO:0001773	BP	GO:0001773	myeloid dendritic cell activation	3/183	29/18723	0.0027838614593892	0.0126704298070081	0.0085043179123438	SPI1/PYCARD/DOCK2	3	MEmidnightblue
	GO:0001916	BP	GO:0001916	positive regulation of T cell mediated cytotoxicity	3/183	29/18723	0.0027838614593892	0.0126704298070081	0.0085043179123438	PTPRC/HLA-DRB1/HLA-DRA	3	MEmidnightblue
	GO:0090025	BP	GO:0090025	regulation of monocyte chemotaxis	3/183	29/18723	0.0027838614593892	0.0126704298070081	0.0085043179123438	CCR1/CX3CR1/AIF1	3	MEmidnightblue
	GO:2000406	BP	GO:2000406	positive regulation of T cell migration	3/183	29/18723	0.0027838614593892	0.0126704298070081	0.0085043179123438	PYCARD/DOCK8/AIF1	3	MEmidnightblue
	GO:0009306	BP	GO:0009306	protein secretion	10/183	359/18723	0.0028701031352694	0.0130416738557034	0.0087534947328037	ALOX5/TREM2/CD33/PLEK/LTBP2/RHBDF2/TLR2/UCP2/HLA-DRB1/IL1B	10	MEmidnightblue
	GO:0035592	BP	GO:0035592	establishment of protein localization to extracellular region	10/183	360/18723	0.0029276621404504	0.0132815892225311	0.0089145245149529	ALOX5/TREM2/CD33/PLEK/LTBP2/RHBDF2/TLR2/UCP2/HLA-DRB1/IL1B	10	MEmidnightblue
	GO:0014065	BP	GO:0014065	phosphatidylinositol 3-kinase signaling	6/183	144/18723	0.0029424138428935	0.0133268419183002	0.0089448978580102	TREM2/PTPN6/PIK3R5/IL18/PIK3AP1/HCLS1	6	MEmidnightblue
	GO:0030865	BP	GO:0030865	cortical cytoskeleton organization	4/183	61/18723	0.0029860534818504	0.0135025757120954	0.0090628493460923	PLEK/NCKAP1L/RAC2/LCP1	4	MEmidnightblue
	GO:0051222	BP	GO:0051222	positive regulation of protein transport	9/183	303/18723	0.0030260415575549	0.0136612555753693	0.0091693543363825	TREM2/CD33/RAC2/TLR2/ITGB2/ITGAM/HCLS1/HLA-DRB1/IL1B	9	MEmidnightblue
	GO:0043032	BP	GO:0043032	positive regulation of macrophage activation	3/183	30/18723	0.0030711353374096	0.0138201090183435	0.009275975832346	TREM2/HAMP/TLR6	3	MEmidnightblue
	GO:0051125	BP	GO:0051125	regulation of actin nucleation	3/183	30/18723	0.0030711353374096	0.0138201090183435	0.009275975832346	SCIN/WAS/CYFIP1	3	MEmidnightblue
	GO:0002828	BP	GO:0002828	regulation of type 2 immune response	3/183	31/18723	0.0033759649510805	0.0151429939124029	0.0101638883871589	CD74/CD86/IL18	3	MEmidnightblue
	GO:0033238	BP	GO:0033238	regulation of cellular amine metabolic process	3/183	31/18723	0.0033759649510805	0.0151429939124029	0.0101638883871589	SLC7A7/ITGB2/ITGAM	3	MEmidnightblue
	GO:0071692	BP	GO:0071692	protein localization to extracellular region	10/183	368/18723	0.0034221276428616	0.0153254191389792	0.0102863311255401	ALOX5/TREM2/CD33/PLEK/LTBP2/RHBDF2/TLR2/UCP2/HLA-DRB1/IL1B	10	MEmidnightblue
	GO:0022604	BP	GO:0022604	regulation of cell morphogenesis	9/183	309/18723	0.0034436839286404	0.0153972406424789	0.0103345372959706	ARHGAP15/HCK/RAC2/FGD2/ITGB2/PDPN/CSF1R/LST1/CYFIP1	9	MEmidnightblue
	GO:0070542	BP	GO:0070542	response to fatty acid	4/183	64/18723	0.0035542222108202	0.0158660479491016	0.010649198000925	TBXAS1/TLR2/PTAFR/UCP2	4	MEmidnightblue
	GO:0051924	BP	GO:0051924	regulation of calcium ion transport	8/183	255/18723	0.0036735345623739	0.0163724623466826	0.0109891003639873	CD4/CYBA/CD84/LILRB1/CD33/PTPN6/CCR1/LILRA2	8	MEmidnightblue
	GO:0048524	BP	GO:0048524	positive regulation of viral process	4/183	65/18723	0.0037588258547695	0.0167258758130895	0.0112263094025604	CD4/CD74/LGALS9/HLA-DRB1	4	MEmidnightblue
	GO:0046394	BP	GO:0046394	carboxylic acid biosynthetic process	9/183	314/18723	0.0038252843741005	0.0169944958658288	0.0114066056009468	ALOX5/CD74/TBXAS1/PTGS1/ALOX5AP/FABP5/SYK/KYNU/IL1B	9	MEmidnightblue
	GO:0050871	BP	GO:0050871	positive regulation of B cell activation	6/183	152/18723	0.0038400929772336	0.0170331628083973	0.0114325586252174	BTK/CD74/PTPRC/SASH3/NCKAP1L/SYK	6	MEmidnightblue
	GO:0032715	BP	GO:0032715	negative regulation of interleukin-6 production	4/183	66/18723	0.0039712717811689	0.017559189016579	0.011785624320126	CD84/PTPN6/NCKAP1L/LILRB4	4	MEmidnightblue
	GO:0042093	BP	GO:0042093	T-helper cell differentiation	4/183	66/18723	0.0039712717811689	0.017559189016579	0.011785624320126	CD86/IL18/HLA-DRB1/HLA-DRA	4	MEmidnightblue
	GO:0016053	BP	GO:0016053	organic acid biosynthetic process	9/183	316/18723	0.0039869011602406	0.0176004022738469	0.0118132864158362	ALOX5/CD74/TBXAS1/PTGS1/ALOX5AP/FABP5/SYK/KYNU/IL1B	9	MEmidnightblue
	GO:0002335	BP	GO:0002335	mature B cell differentiation	3/183	33/18723	0.0040395931340514	0.0177576428848997	0.0119188253885065	SPI1/IRF8/CMTM7	3	MEmidnightblue
	GO:0001820	BP	GO:0001820	serotonin secretion	2/183	10/18723	0.0040607083012781	0.0177576428848997	0.0119188253885065	LILRB1/SYK	2	MEmidnightblue
	GO:0002524	BP	GO:0002524	hypersensitivity	2/183	10/18723	0.0040607083012781	0.0177576428848997	0.0119188253885065	BTK/C3	2	MEmidnightblue
	GO:0044351	BP	GO:0044351	macropinocytosis	2/183	10/18723	0.0040607083012781	0.0177576428848997	0.0119188253885065	PYCARD/DOCK2	2	MEmidnightblue
	GO:2000510	BP	GO:2000510	positive regulation of dendritic cell chemotaxis	2/183	10/18723	0.0040607083012781	0.0177576428848997	0.0119188253885065	SPI1/LGALS9	2	MEmidnightblue
	GO:2000601	BP	GO:2000601	positive regulation of Arp2/3 complex-mediated actin nucleation	2/183	10/18723	0.0040607083012781	0.0177576428848997	0.0119188253885065	WAS/CYFIP1	2	MEmidnightblue
	GO:0070527	BP	GO:0070527	platelet aggregation	4/183	67/18723	0.004191698860029	0.0183017837550565	0.0122840495379157	PTPN6/PLEK/PDPN/SYK	4	MEmidnightblue
	GO:0050878	BP	GO:0050878	regulation of body fluid levels	10/183	379/18723	0.0042081966444479	0.0183451072468903	0.0123131280106462	WAS/CYBA/PTPN6/PLEK/VAMP8/VAV1/FCER1G/PDPN/SYK/SERPINA1	10	MEmidnightblue
	GO:1904951	BP	GO:1904951	positive regulation of establishment of protein localization	9/183	319/18723	0.0042393071463467	0.0184518984996997	0.0123848056709926	TREM2/CD33/RAC2/TLR2/ITGB2/ITGAM/HCLS1/HLA-DRB1/IL1B	9	MEmidnightblue
	GO:0035590	BP	GO:0035590	purinergic nucleotide receptor signaling pathway	3/183	34/18723	0.0043990061917213	0.0190874452175778	0.0128113808874065	PTAFR/GPR34/ADORA3	3	MEmidnightblue
	GO:0098751	BP	GO:0098751	bone cell development	3/183	34/18723	0.0043990061917213	0.0190874452175778	0.0128113808874065	TYROBP/LILRB1/PTPN6	3	MEmidnightblue
	GO:0031640	BP	GO:0031640	killing of cells of other organism	4/183	68/18723	0.0044202443733011	0.0191498164619722	0.0128532440995467	LYZ/HAMP/SYK/CLEC7A	4	MEmidnightblue
	GO:0032535	BP	GO:0032535	regulation of cellular component size	10/183	383/18723	0.004527070422011	0.0195518985718436	0.013123119245165	SCIN/WAS/ARHGAP4/HCK/PYCARD/PLEK/NCKAP1L/VAV1/HCLS1/CYFIP1	10	MEmidnightblue
	GO:1902903	BP	GO:1902903	regulation of supramolecular fiber organization	10/183	383/18723	0.004527070422011	0.0195518985718436	0.013123119245165	SCIN/WAS/TREM2/HCK/PYCARD/TGFBR1/PLEK/NCKAP1L/HCLS1/CYFIP1	10	MEmidnightblue
	GO:0014066	BP	GO:0014066	regulation of phosphatidylinositol 3-kinase signaling	5/183	111/18723	0.0046989003503191	0.0202626460237875	0.0136001687516762	TREM2/PTPN6/IL18/PIK3AP1/HCLS1	5	MEmidnightblue
	GO:2000403	BP	GO:2000403	positive regulation of lymphocyte migration	3/183	35/18723	0.004777204586616	0.0205685197479304	0.0138054693950455	PYCARD/DOCK8/AIF1	3	MEmidnightblue
	GO:0043406	BP	GO:0043406	positive regulation of MAP kinase activity	5/183	112/18723	0.0048803468721717	0.020941122522472	0.0140555581842964	PIK3R5/FGD2/SYK/TLR6/IL1B	5	MEmidnightblue
	GO:0019372	BP	GO:0019372	lipoxygenase pathway	2/183	11/18723	0.0049312965940014	0.020941122522472	0.0140555581842964	ALOX5/ALOX5AP	2	MEmidnightblue
	GO:0045628	BP	GO:0045628	regulation of T-helper 2 cell differentiation	2/183	11/18723	0.0049312965940014	0.020941122522472	0.0140555581842964	CD86/IL18	2	MEmidnightblue
	GO:0048102	BP	GO:0048102	autophagic cell death	2/183	11/18723	0.0049312965940014	0.020941122522472	0.0140555581842964	TREM2/LAPTM5	2	MEmidnightblue
	GO:0097048	BP	GO:0097048	dendritic cell apoptotic process	2/183	11/18723	0.0049312965940014	0.020941122522472	0.0140555581842964	LILRB1/LGALS9	2	MEmidnightblue
	GO:0099624	BP	GO:0099624	atrial cardiac muscle cell membrane repolarization	2/183	11/18723	0.0049312965940014	0.020941122522472	0.0140555581842964	KCNQ1/KCNJ5	2	MEmidnightblue
	GO:1900426	BP	GO:1900426	positive regulation of defense response to bacterium	2/183	11/18723	0.0049312965940014	0.020941122522472	0.0140555581842964	GRN/CYBA	2	MEmidnightblue
	GO:1903265	BP	GO:1903265	positive regulation of tumor necrosis factor-mediated signaling pathway	2/183	11/18723	0.0049312965940014	0.020941122522472	0.0140555581842964	CASP1/LAPTM5	2	MEmidnightblue
	GO:2000668	BP	GO:2000668	regulation of dendritic cell apoptotic process	2/183	11/18723	0.0049312965940014	0.020941122522472	0.0140555581842964	LILRB1/LGALS9	2	MEmidnightblue
	GO:0050708	BP	GO:0050708	regulation of protein secretion	8/183	268/18723	0.0049435542954733	0.0209612712528429	0.0140690818935324	ALOX5/TREM2/CD33/RHBDF2/TLR2/UCP2/HLA-DRB1/IL1B	8	MEmidnightblue
	GO:0045824	BP	GO:0045824	negative regulation of innate immune response	4/183	71/18723	0.0051559395634615	0.0218286363915898	0.0146512522696239	GRN/LILRB1/VSIG4/LGALS9	4	MEmidnightblue
	GO:0042092	BP	GO:0042092	type 2 immune response	3/183	36/18723	0.0051744605736778	0.0218738560614563	0.0146816034458897	CD74/CD86/IL18	3	MEmidnightblue
	GO:0006633	BP	GO:0006633	fatty acid biosynthetic process	6/183	163/18723	0.0053871242333439	0.0227040432190778	0.0152388201798677	ALOX5/CD74/TBXAS1/PTGS1/FABP5/IL1B	6	MEmidnightblue
	GO:0071322	BP	GO:0071322	cellular response to carbohydrate stimulus	6/183	163/18723	0.0053871242333439	0.0227040432190778	0.0152388201798677	CYBA/TREM2/SLC2A5/CLEC7A/UCP2/HLA-DRB1	6	MEmidnightblue
	GO:0030032	BP	GO:0030032	lamellipodium assembly	4/183	72/18723	0.0054182983005743	0.0227324094114322	0.0152578594012216	WAS/ABI3/RAC2/CYFIP1	4	MEmidnightblue
	GO:0033627	BP	GO:0033627	cell adhesion mediated by integrin	4/183	72/18723	0.0054182983005743	0.0227324094114322	0.0152578594012216	PTPN6/NCKAP1L/ITGB2/SYK	4	MEmidnightblue
	GO:0070227	BP	GO:0070227	lymphocyte apoptotic process	4/183	72/18723	0.0054182983005743	0.0227324094114322	0.0152578594012216	BTK/CD74/DOCK8/LGALS9	4	MEmidnightblue
	GO:0043368	BP	GO:0043368	positive T cell selection	3/183	37/18723	0.0055910329563217	0.0233867795324402	0.0156970687750278	CD74/PTPRC/DOCK2	3	MEmidnightblue
	GO:1900016	BP	GO:1900016	negative regulation of cytokine production involved in inflammatory response	3/183	37/18723	0.0055910329563217	0.0233867795324402	0.0156970687750278	TREM2/PYCARD/LILRB4	3	MEmidnightblue
	GO:0021782	BP	GO:0021782	glial cell development	5/183	116/18723	0.0056560434459293	0.0236232952307528	0.015855816719679	GRN/TREM2/TLR2/S100A8/C1QA	5	MEmidnightblue
	GO:0043270	BP	GO:0043270	positive regulation of ion transport	8/183	275/18723	0.0057540214985783	0.0239965918999008	0.0161063712469057	KCNQ1/TREM2/VAMP8/CTSS/CCR1/PTAFR/LILRA2/IL1B	8	MEmidnightblue
	GO:0001821	BP	GO:0001821	histamine secretion	2/183	12/18723	0.0058796804555716	0.0240885586946328	0.0161680988182425	BTK/VAMP8	2	MEmidnightblue
	GO:0002863	BP	GO:0002863	positive regulation of inflammatory response to antigenic stimulus	2/183	12/18723	0.0058796804555716	0.0240885586946328	0.0161680988182425	BTK/C3	2	MEmidnightblue
	GO:0032621	BP	GO:0032621	interleukin-18 production	2/183	12/18723	0.0058796804555716	0.0240885586946328	0.0161680988182425	CD84/TLR2	2	MEmidnightblue
	GO:0032661	BP	GO:0032661	regulation of interleukin-18 production	2/183	12/18723	0.0058796804555716	0.0240885586946328	0.0161680988182425	CD84/TLR2	2	MEmidnightblue
	GO:0032736	BP	GO:0032736	positive regulation of interleukin-13 production	2/183	12/18723	0.0058796804555716	0.0240885586946328	0.0161680988182425	IL18/LGALS9	2	MEmidnightblue
	GO:0034154	BP	GO:0034154	toll-like receptor 7 signaling pathway	2/183	12/18723	0.0058796804555716	0.0240885586946328	0.0161680988182425	PIK3AP1/TLR7	2	MEmidnightblue
	GO:0042117	BP	GO:0042117	monocyte activation	2/183	12/18723	0.0058796804555716	0.0240885586946328	0.0161680988182425	CD33/LILRB4	2	MEmidnightblue
	GO:0061517	BP	GO:0061517	macrophage proliferation	2/183	12/18723	0.0058796804555716	0.0240885586946328	0.0161680988182425	TREM2/CSF1R	2	MEmidnightblue
	GO:0071635	BP	GO:0071635	negative regulation of transforming growth factor beta production	2/183	12/18723	0.0058796804555716	0.0240885586946328	0.0161680988182425	TYROBP/LILRB1	2	MEmidnightblue
	GO:1901503	BP	GO:1901503	ether biosynthetic process	2/183	12/18723	0.0058796804555716	0.0240885586946328	0.0161680988182425	ALOX5/LPCAT2	2	MEmidnightblue
	GO:2000508	BP	GO:2000508	regulation of dendritic cell chemotaxis	2/183	12/18723	0.0058796804555716	0.0240885586946328	0.0161680988182425	SPI1/LGALS9	2	MEmidnightblue
	GO:2001204	BP	GO:2001204	regulation of osteoclast development	2/183	12/18723	0.0058796804555716	0.0240885586946328	0.0161680988182425	TYROBP/LILRB1	2	MEmidnightblue
	GO:0010742	BP	GO:0010742	macrophage derived foam cell differentiation	3/183	38/18723	0.0060271673808545	0.0246204934005624	0.0165251302620639	MSR1/SOAT1/IL18	3	MEmidnightblue
	GO:0090077	BP	GO:0090077	foam cell differentiation	3/183	38/18723	0.0060271673808545	0.0246204934005624	0.0165251302620639	MSR1/SOAT1/IL18	3	MEmidnightblue
	GO:0033077	BP	GO:0033077	T cell differentiation in thymus	4/183	75/18723	0.0062585569411264	0.0255283243651209	0.0171344610622713	CD74/PTPRC/DOCK2/IL1B	4	MEmidnightblue
	GO:0032728	BP	GO:0032728	positive regulation of interferon-beta production	3/183	39/18723	0.0064830966259221	0.0264056052355078	0.0177232868190788	IRF5/TLR2/TLR7	3	MEmidnightblue
	GO:0051897	BP	GO:0051897	positive regulation of protein kinase B signaling	5/183	120/18723	0.0065149542270758	0.0264966797281949	0.0177844154825349	TGFBR1/PIK3R5/IL18/CX3CR1/HCLS1	5	MEmidnightblue
	GO:0140029	BP	GO:0140029	exocytic process	4/183	76/18723	0.006556787218714	0.0266280004952141	0.0178725572084459	BTK/PLEK/VAMP8/SYK	4	MEmidnightblue
	GO:0007259	BP	GO:0007259	receptor signaling pathway via JAK-STAT	6/183	170/18723	0.0065835257489628	0.0266977279645439	0.0179193578754664	PTPRC/HAMP/IL18/CD300A/HCLS1/CSF1R	6	MEmidnightblue
	GO:0001768	BP	GO:0001768	establishment of T cell polarity	2/183	13/18723	0.0069042728706252	0.0275578273376888	0.0184966515124499	DOCK8/DOCK2	2	MEmidnightblue
	GO:0002430	BP	GO:0002430	complement receptor mediated signaling pathway	2/183	13/18723	0.0069042728706252	0.0275578273376888	0.0184966515124499	FPR1/C3AR1	2	MEmidnightblue
	GO:0016322	BP	GO:0016322	neuron remodeling	2/183	13/18723	0.0069042728706252	0.0275578273376888	0.0184966515124499	C3/C1QA	2	MEmidnightblue
	GO:0032494	BP	GO:0032494	response to peptidoglycan	2/183	13/18723	0.0069042728706252	0.0275578273376888	0.0184966515124499	TREM2/IRF5	2	MEmidnightblue
	GO:0034144	BP	GO:0034144	negative regulation of toll-like receptor 4 signaling pathway	2/183	13/18723	0.0069042728706252	0.0275578273376888	0.0184966515124499	TREM2/LILRA2	2	MEmidnightblue
	GO:0051709	BP	GO:0051709	regulation of killing of cells of other organism	2/183	13/18723	0.0069042728706252	0.0275578273376888	0.0184966515124499	SYK/CLEC7A	2	MEmidnightblue
	GO:0070254	BP	GO:0070254	mucus secretion	2/183	13/18723	0.0069042728706252	0.0275578273376888	0.0184966515124499	CYBA/VAMP8	2	MEmidnightblue
	GO:0071801	BP	GO:0071801	regulation of podosome assembly	2/183	13/18723	0.0069042728706252	0.0275578273376888	0.0184966515124499	HCK/LCP1	2	MEmidnightblue
	GO:1900272	BP	GO:1900272	negative regulation of long-term synaptic potentiation	2/183	13/18723	0.0069042728706252	0.0275578273376888	0.0184966515124499	TYROBP/CX3CR1	2	MEmidnightblue
	GO:1903977	BP	GO:1903977	positive regulation of glial cell migration	2/183	13/18723	0.0069042728706252	0.0275578273376888	0.0184966515124499	TREM2/CX3CR1	2	MEmidnightblue
	GO:2001198	BP	GO:2001198	regulation of dendritic cell differentiation	2/183	13/18723	0.0069042728706252	0.0275578273376888	0.0184966515124499	LILRB1/LGALS9	2	MEmidnightblue
	GO:0010863	BP	GO:0010863	positive regulation of phospholipase C activity	3/183	40/18723	0.0069590408870598	0.0276577266024172	0.0185637033109603	CD86/PLCB2/PTAFR	3	MEmidnightblue
	GO:0030866	BP	GO:0030866	cortical actin cytoskeleton organization	3/183	40/18723	0.0069590408870598	0.0276577266024172	0.0185637033109603	PLEK/NCKAP1L/LCP1	3	MEmidnightblue
	GO:1904994	BP	GO:1904994	regulation of leukocyte adhesion to vascular endothelial cell	3/183	40/18723	0.0069590408870598	0.0276577266024172	0.0185637033109603	ALOX5/ITGB2/PTAFR	3	MEmidnightblue
	GO:0030500	BP	GO:0030500	regulation of bone mineralization	4/183	78/18723	0.007181193633442	0.0285000430118113	0.0191290611273391	ALOX5/MGP/CCR1/TMEM119	4	MEmidnightblue
	GO:0050892	BP	GO:0050892	intestinal absorption	3/183	41/18723	0.0074552080564161	0.0295035893296469	0.0198026355093159	KCNQ1/HAMP/SLC2A5	3	MEmidnightblue
	GO:0071634	BP	GO:0071634	regulation of transforming growth factor beta production	3/183	41/18723	0.0074552080564161	0.0295035893296469	0.0198026355093159	TYROBP/LILRB1/LGALS9	3	MEmidnightblue
	GO:0016601	BP	GO:0016601	Rac protein signal transduction	3/183	42/18723	0.0079717939977235	0.0310999905765261	0.0208741306303112	RAC2/AIF1/CYFIP1	3	MEmidnightblue
	GO:0043507	BP	GO:0043507	positive regulation of JUN kinase activity	3/183	42/18723	0.0079717939977235	0.0310999905765261	0.0208741306303112	FGD2/SYK/TLR6	3	MEmidnightblue
	GO:0051602	BP	GO:0051602	response to electrical stimulus	3/183	42/18723	0.0079717939977235	0.0310999905765261	0.0208741306303112	CD14/AIF1/CYFIP1	3	MEmidnightblue
	GO:1900274	BP	GO:1900274	regulation of phospholipase C activity	3/183	42/18723	0.0079717939977235	0.0310999905765261	0.0208741306303112	CD86/PLCB2/PTAFR	3	MEmidnightblue
	GO:2000404	BP	GO:2000404	regulation of T cell migration	3/183	42/18723	0.0079717939977235	0.0310999905765261	0.0208741306303112	PYCARD/DOCK8/AIF1	3	MEmidnightblue
	GO:0001767	BP	GO:0001767	establishment of lymphocyte polarity	2/183	14/18723	0.0080035101196938	0.0310999905765261	0.0208741306303112	DOCK8/DOCK2	2	MEmidnightblue
	GO:0001771	BP	GO:0001771	immunological synapse formation	2/183	14/18723	0.0080035101196938	0.0310999905765261	0.0208741306303112	DOCK8/DOCK2	2	MEmidnightblue
	GO:0002864	BP	GO:0002864	regulation of acute inflammatory response to antigenic stimulus	2/183	14/18723	0.0080035101196938	0.0310999905765261	0.0208741306303112	BTK/C3	2	MEmidnightblue
	GO:0032688	BP	GO:0032688	negative regulation of interferon-beta production	2/183	14/18723	0.0080035101196938	0.0310999905765261	0.0208741306303112	PYCARD/LILRB1	2	MEmidnightblue
	GO:0033008	BP	GO:0033008	positive regulation of mast cell activation involved in immune response	2/183	14/18723	0.0080035101196938	0.0310999905765261	0.0208741306303112	VAMP8/SYK	2	MEmidnightblue
	GO:0035589	BP	GO:0035589	G protein-coupled purinergic nucleotide receptor signaling pathway	2/183	14/18723	0.0080035101196938	0.0310999905765261	0.0208741306303112	PTAFR/GPR34	2	MEmidnightblue
	GO:0043306	BP	GO:0043306	positive regulation of mast cell degranulation	2/183	14/18723	0.0080035101196938	0.0310999905765261	0.0208741306303112	VAMP8/SYK	2	MEmidnightblue
	GO:0051764	BP	GO:0051764	actin crosslink formation	2/183	14/18723	0.0080035101196938	0.0310999905765261	0.0208741306303112	LCP1/AIF1	2	MEmidnightblue
	GO:0032271	BP	GO:0032271	regulation of protein polymerization	7/183	233/18723	0.0081008144646884	0.0314343148212529	0.0210985270956457	SCIN/WAS/HCK/PYCARD/NCKAP1L/HCLS1/CYFIP1	7	MEmidnightblue
	GO:0048708	BP	GO:0048708	astrocyte differentiation	4/183	81/18723	0.0081894257532583	0.0316900108898625	0.0212701487919508	GRN/TREM2/S100A8/C1QA	4	MEmidnightblue
	GO:0071260	BP	GO:0071260	cellular response to mechanical stimulus	4/183	81/18723	0.0081894257532583	0.0316900108898625	0.0212701487919508	CYBA/CASP1/TLR7/IL1B	4	MEmidnightblue
	GO:0035303	BP	GO:0035303	regulation of dephosphorylation	5/183	128/18723	0.0084999372169907	0.0327901409644606	0.0220085496230053	PTPRC/CD33/PLEK/NCKAP1L/CD300A	5	MEmidnightblue
	GO:0042088	BP	GO:0042088	T-helper 1 type immune response	3/183	43/18723	0.008508982816584	0.0327901409644606	0.0220085496230053	IL18/HLA-DRB1/IL1B	3	MEmidnightblue
	GO:0071604	BP	GO:0071604	transforming growth factor beta production	3/183	43/18723	0.008508982816584	0.0327901409644606	0.0220085496230053	TYROBP/LILRB1/LGALS9	3	MEmidnightblue
	GO:0043409	BP	GO:0043409	negative regulation of MAPK cascade	6/183	180/18723	0.0086125111865446	0.0331433189109788	0.0222456005820152	PTPRC/TREM2/PTPN6/CD300A/LILRB4/IL1B	6	MEmidnightblue
	GO:0097696	BP	GO:0097696	receptor signaling pathway via STAT	6/183	181/18723	0.0088374989904634	0.0339622895088056	0.0227952888270761	PTPRC/HAMP/IL18/CD300A/HCLS1/CSF1R	6	MEmidnightblue
	GO:0048678	BP	GO:0048678	response to axon injury	4/183	83/18723	0.008910648700386	0.0341962996892395	0.0229523550828738	TYROBP/GRN/TREM2/AIF1	4	MEmidnightblue
	GO:0071900	BP	GO:0071900	regulation of protein serine/threonine kinase activity	9/183	359/18723	0.0089448937740184	0.0342805681724059	0.0230089155927976	PYCARD/PTPN6/PIK3R5/FGD2/SYK/CD300A/TLR6/CSF1R/IL1B	9	MEmidnightblue
	GO:0051258	BP	GO:0051258	protein polymerization	8/183	297/18723	0.0089700731720135	0.0343299096706691	0.0230420333160235	SCIN/WAS/HCK/PYCARD/NCKAP1L/HCLS1/AIF1/CYFIP1	8	MEmidnightblue
	GO:0042269	BP	GO:0042269	regulation of natural killer cell mediated cytotoxicity	3/183	44/18723	0.0090669471261411	0.0345161053836913	0.0231670067827153	LILRB1/VAV1/LGALS9	3	MEmidnightblue
	GO:0062208	BP	GO:0062208	positive regulation of pattern recognition receptor signaling pathway	3/183	44/18723	0.0090669471261411	0.0345161053836913	0.0231670067827153	CYBA/TLR2/TLR1	3	MEmidnightblue
	GO:0097178	BP	GO:0097178	ruffle assembly	3/183	44/18723	0.0090669471261411	0.0345161053836913	0.0231670067827153	ABI3/AIF1/CYFIP1	3	MEmidnightblue
	GO:0034765	BP	GO:0034765	regulation of ion transmembrane transport	11/183	491/18723	0.0090682097656794	0.0345161053836913	0.0231670067827153	CYBA/KCNQ1/FXYD5/TREM2/HAMP/PTPN6/KCNJ5/CD63/CTSS/CYBB/PTAFR	11	MEmidnightblue
	GO:0023035	BP	GO:0023035	CD40 signaling pathway	2/183	15/18723	0.0091758514795098	0.0346422538942254	0.0232516769205157	TREM2/CD86	2	MEmidnightblue
	GO:0045064	BP	GO:0045064	T-helper 2 cell differentiation	2/183	15/18723	0.0091758514795098	0.0346422538942254	0.0232516769205157	CD86/IL18	2	MEmidnightblue
	GO:0045346	BP	GO:0045346	regulation of MHC class II biosynthetic process	2/183	15/18723	0.0091758514795098	0.0346422538942254	0.0232516769205157	SPI1/CIITA	2	MEmidnightblue
	GO:0046007	BP	GO:0046007	negative regulation of activated T cell proliferation	2/183	15/18723	0.0091758514795098	0.0346422538942254	0.0232516769205157	LGALS9/LILRB4	2	MEmidnightblue
	GO:0051608	BP	GO:0051608	histamine transport	2/183	15/18723	0.0091758514795098	0.0346422538942254	0.0232516769205157	BTK/VAMP8	2	MEmidnightblue
	GO:0070207	BP	GO:0070207	protein homotrimerization	2/183	15/18723	0.0091758514795098	0.0346422538942254	0.0232516769205157	SLC1A5/ALOX5AP	2	MEmidnightblue
	GO:0051403	BP	GO:0051403	stress-activated MAPK cascade	7/183	239/18723	0.0092437621449152	0.0348514816004235	0.0233921093254682	SPI1/TREM2/PYCARD/LGALS9/CLEC7A/TLR7/IL1B	7	MEmidnightblue
	GO:0050808	BP	GO:0050808	synapse organization	10/183	426/18723	0.0092981336344776	0.0350091671257659	0.0234979469219911	TREM2/ABI3/C3/TLR2/C1QC/CX3CR1/ITGAM/C1QB/C1QA/CYFIP1	10	MEmidnightblue
	GO:0035307	BP	GO:0035307	positive regulation of protein dephosphorylation	3/183	45/18723	0.0096458483082043	0.0362694296224932	0.0243438276922903	PTPRC/CD33/CD300A	3	MEmidnightblue
	GO:0032147	BP	GO:0032147	activation of protein kinase activity	5/183	134/18723	0.0102390876998847	0.0384482566388671	0.0258062435617976	CD86/NCKAP1L/IL18/CD300A/TLR6	5	MEmidnightblue
	GO:0002827	BP	GO:0002827	positive regulation of T-helper 1 type immune response	2/183	16/18723	0.0104197789268956	0.0387615776080516	0.0260165427522067	IL18/IL1B	2	MEmidnightblue
	GO:0002921	BP	GO:0002921	negative regulation of humoral immune response	2/183	16/18723	0.0104197789268956	0.0387615776080516	0.0260165427522067	PTPN6/VSIG4	2	MEmidnightblue
	GO:0010919	BP	GO:0010919	regulation of inositol phosphate biosynthetic process	2/183	16/18723	0.0104197789268956	0.0387615776080516	0.0260165427522067	PLEK/PTAFR	2	MEmidnightblue
	GO:0045342	BP	GO:0045342	MHC class II biosynthetic process	2/183	16/18723	0.0104197789268956	0.0387615776080516	0.0260165427522067	SPI1/CIITA	2	MEmidnightblue
	GO:0045779	BP	GO:0045779	negative regulation of bone resorption	2/183	16/18723	0.0104197789268956	0.0387615776080516	0.0260165427522067	HAMP/TMEM119	2	MEmidnightblue
	GO:0071361	BP	GO:0071361	cellular response to ethanol	2/183	16/18723	0.0104197789268956	0.0387615776080516	0.0260165427522067	SPI1/CYBB	2	MEmidnightblue
	GO:0098915	BP	GO:0098915	membrane repolarization during ventricular cardiac muscle cell action potential	2/183	16/18723	0.0104197789268956	0.0387615776080516	0.0260165427522067	KCNQ1/KCNJ5	2	MEmidnightblue
	GO:1900744	BP	GO:1900744	regulation of p38MAPK cascade	3/183	47/18723	0.0108670521958832	0.040371605361537	0.0270971839042348	SPI1/TREM2/IL1B	3	MEmidnightblue
	GO:0031098	BP	GO:0031098	stress-activated protein kinase signaling cascade	7/183	247/18723	0.0109462003012245	0.0406115676069368	0.0272582451510057	SPI1/TREM2/PYCARD/LGALS9/CLEC7A/TLR7/IL1B	7	MEmidnightblue
	GO:0007266	BP	GO:0007266	Rho protein signal transduction	5/183	137/18723	0.0111940027597784	0.0414757871179041	0.0278383042002458	WAS/ARHGAP4/ARHGDIB/LPAR6/PDPN	5	MEmidnightblue
	GO:0002715	BP	GO:0002715	regulation of natural killer cell mediated immunity	3/183	48/18723	0.011509623796269	0.0425322521742921	0.0285473973280761	LILRB1/VAV1/LGALS9	3	MEmidnightblue
	GO:0033628	BP	GO:0033628	regulation of cell adhesion mediated by integrin	3/183	48/18723	0.011509623796269	0.0425322521742921	0.0285473973280761	PTPN6/NCKAP1L/SYK	3	MEmidnightblue
	GO:0030002	BP	GO:0030002	cellular anion homeostasis	2/183	17/18723	0.0117337968461924	0.0428798936461125	0.0287807322378548	KCNQ1/TBXAS1	2	MEmidnightblue
	GO:0036035	BP	GO:0036035	osteoclast development	2/183	17/18723	0.0117337968461924	0.0428798936461125	0.0287807322378548	TYROBP/LILRB1	2	MEmidnightblue
	GO:0038065	BP	GO:0038065	collagen-activated signaling pathway	2/183	17/18723	0.0117337968461924	0.0428798936461125	0.0287807322378548	SYK/OSCAR	2	MEmidnightblue
	GO:0042053	BP	GO:0042053	regulation of dopamine metabolic process	2/183	17/18723	0.0117337968461924	0.0428798936461125	0.0287807322378548	ITGB2/ITGAM	2	MEmidnightblue
	GO:0042069	BP	GO:0042069	regulation of catecholamine metabolic process	2/183	17/18723	0.0117337968461924	0.0428798936461125	0.0287807322378548	ITGB2/ITGAM	2	MEmidnightblue
	GO:0055064	BP	GO:0055064	chloride ion homeostasis	2/183	17/18723	0.0117337968461924	0.0428798936461125	0.0287807322378548	KCNQ1/TBXAS1	2	MEmidnightblue
	GO:0055083	BP	GO:0055083	monovalent inorganic anion homeostasis	2/183	17/18723	0.0117337968461924	0.0428798936461125	0.0287807322378548	KCNQ1/TBXAS1	2	MEmidnightblue
	GO:0034109	BP	GO:0034109	homotypic cell-cell adhesion	4/183	90/18723	0.0117573901932889	0.0428798936461125	0.0287807322378548	PTPN6/PLEK/PDPN/SYK	4	MEmidnightblue
	GO:0035304	BP	GO:0035304	regulation of protein dephosphorylation	4/183	90/18723	0.0117573901932889	0.0428798936461125	0.0287807322378548	PTPRC/CD33/NCKAP1L/CD300A	4	MEmidnightblue
	GO:0061097	BP	GO:0061097	regulation of protein tyrosine kinase activity	4/183	90/18723	0.0117573901932889	0.0428798936461125	0.0287807322378548	PTPRC/FCGR1A/CSF1R/LILRB4	4	MEmidnightblue
	GO:0002762	BP	GO:0002762	negative regulation of myeloid leukocyte differentiation	3/183	49/18723	0.0121736705501931	0.0442823218188249	0.0297220337731332	LILRB1/C1QC/LILRB4	3	MEmidnightblue
	GO:0042304	BP	GO:0042304	regulation of fatty acid biosynthetic process	3/183	49/18723	0.0121736705501931	0.0442823218188249	0.0297220337731332	CD74/FABP5/IL1B	3	MEmidnightblue
	GO:0034612	BP	GO:0034612	response to tumor necrosis factor	7/183	253/18723	0.0123648521067472	0.0449191892940426	0.0301494954740999	CYBA/PYCARD/HAMP/CASP1/LAPTM5/SYK/CD14	7	MEmidnightblue
	GO:0002639	BP	GO:0002639	positive regulation of immunoglobulin production	3/183	50/18723	0.0128593014452212	0.0466546827466413	0.0313143484649217	PTPRC/CD86/SASH3	3	MEmidnightblue
	GO:0019058	BP	GO:0019058	viral life cycle	8/183	317/18723	0.012918289148895	0.046807826916126	0.0314171379301219	CD4/CD74/SLC1A5/CD86/VAMP8/LGALS9/CIITA/HLA-DRB1	8	MEmidnightblue
	GO:0030730	BP	GO:0030730	sequestering of triglyceride	2/183	18/18723	0.0131164317401922	0.0471583048390929	0.0316523766492157	TREM2/IL1B	2	MEmidnightblue
	GO:0035743	BP	GO:0035743	CD4-positive, alpha-beta T cell cytokine production	2/183	18/18723	0.0131164317401922	0.0471583048390929	0.0316523766492157	IL18/IL1B	2	MEmidnightblue
	GO:0045953	BP	GO:0045953	negative regulation of natural killer cell mediated cytotoxicity	2/183	18/18723	0.0131164317401922	0.0471583048390929	0.0316523766492157	LILRB1/LGALS9	2	MEmidnightblue
	GO:0046851	BP	GO:0046851	negative regulation of bone remodeling	2/183	18/18723	0.0131164317401922	0.0471583048390929	0.0316523766492157	HAMP/TMEM119	2	MEmidnightblue
	GO:1900225	BP	GO:1900225	regulation of NLRP3 inflammasome complex assembly	2/183	18/18723	0.0131164317401922	0.0471583048390929	0.0316523766492157	TREM2/TLR6	2	MEmidnightblue
	GO:1900424	BP	GO:1900424	regulation of defense response to bacterium	2/183	18/18723	0.0131164317401922	0.0471583048390929	0.0316523766492157	GRN/CYBA	2	MEmidnightblue
	GO:0007204	BP	GO:0007204	positive regulation of cytosolic calcium ion concentration	8/183	319/18723	0.0133735406456703	0.0479590982023395	0.0321898644414118	CYBA/PTPRC/PTPN6/LPAR6/CCR1/CX3CR1/FPR1/C3AR1	8	MEmidnightblue
	GO:1901214	BP	GO:1901214	regulation of neuron death	8/183	319/18723	0.0133735406456703	0.0479590982023395	0.0321898644414118	TYROBP/GRN/TREM2/ITGB2/CX3CR1/ITGAM/C1QA/TLR6	8	MEmidnightblue
	GO:0043124	BP	GO:0043124	negative regulation of I-kappaB kinase/NF-kappaB signaling	3/183	51/18723	0.0135666157125767	0.0485890344519755	0.0326126739445631	TREM2/PYCARD/LILRB4	3	MEmidnightblue
	GO:0071496	BP	GO:0071496	cellular response to external stimulus	8/183	320/18723	0.0136055246938136	0.0486659152509487	0.032664275884338	CYBA/PTPRC/CD68/CASP1/UCP2/TLR7/AIF1/IL1B	8	MEmidnightblue
	GO:0002791	BP	GO:0002791	regulation of peptide secretion	6/183	200/18723	0.0139531184251833	0.0497815861972652	0.0334131076570212	ALOX5/CD74/S100A8/UCP2/HLA-DRB1/IL1B	6	MEmidnightblue
	GO:0071902	BP	GO:0071902	positive regulation of protein serine/threonine kinase activity	6/183	200/18723	0.0139531184251833	0.0497815861972652	0.0334131076570212	PIK3R5/FGD2/SYK/TLR6/CSF1R/IL1B	6	MEmidnightblue
	GO:0030667	CC	GO:0030667	secretory granule membrane	27/190	311/19550	3.90023491509887e-18	9.12654970133135e-16	6.1172105510498e-16	TYROBP/CYBA/PTPRC/SLC17A9/ATP8B4/CD33/VAMP8/NCKAP1L/CD68/CD63/TLR2/SLC2A5/FCGR2A/LHFPL2/FCER1G/ITGB2/FABP5/CYBB/LAIR1/CD300A/PTAFR/ITGAM/CD14/FPR1/C3AR1/OLR1/SIGLEC14	27	MEmidnightblue
	GO:0070820	CC	GO:0070820	tertiary granule	21/190	164/19550	8.96170405651596e-18	1.0485193746123702e-15	7.02786265484672e-16	CYBA/LYZ/ATP8B4/CD33/PTPN6/VAMP8/NCKAP1L/FCER1G/CSTB/ITGB2/CTSS/CYBB/LAIR1/CD300A/PTAFR/ITGAM/OSCAR/FPR1/OLR1/CYFIP1/SIGLEC14	21	MEmidnightblue
	GO:0030139	CC	GO:0030139	endocytic vesicle	27/190	336/19550	2.80251335179246e-17	2.18596041439812e-15	1.4651736470774601e-15	CD4/WAS/CD74/MSR1/CYBA/NCF4/NCF2/VAMP8/CSF3R/RAC2/TLR2/FCGR1A/CTSS/SYK/CYBB/PLD4/TLR1/TLR6/CD163/HLA-DRB1/TLR7/HLA-DQA1/FCGR1B/HLA-DRB5/HLA-DRA/HLA-DPB1/HLA-DPA1	27	MEmidnightblue
	GO:0042613	CC	GO:0042613	MHC class II protein complex	10/190	17/19550	1.08582889677875e-16	6.35209904615567e-15	4.2575922531587705e-15	CD74/HLA-DRB1/HLA-DQA1/HLA-DRB5/HLA-DOA/HLA-DMA/HLA-DRA/HLA-DPB1/HLA-DPA1/HLA-DMB	10	MEmidnightblue
	GO:0030666	CC	GO:0030666	endocytic vesicle membrane	20/190	193/19550	3.64484448942218e-15	1.70578722104958e-13	1.14333016615559e-13	CD4/CD74/MSR1/CYBA/VAMP8/CSF3R/RAC2/TLR2/FCGR1A/CYBB/TLR1/TLR6/CD163/HLA-DRB1/HLA-DQA1/FCGR1B/HLA-DRB5/HLA-DRA/HLA-DPB1/HLA-DPA1	20	MEmidnightblue
	GO:0042611	CC	GO:0042611	MHC protein complex	10/190	25/19550	1.70631264290402e-14	6.65461930732569e-13	4.46036111917017e-13	CD74/HLA-DRB1/HLA-DQA1/HLA-DRB5/HLA-DOA/HLA-DMA/HLA-DRA/HLA-DPB1/HLA-DPA1/HLA-DMB	10	MEmidnightblue
	GO:0070821	CC	GO:0070821	tertiary granule membrane	13/190	73/19550	2.36587201598887e-13	7.90877216773422e-12	5.3009763967269395e-12	CYBA/ATP8B4/CD33/VAMP8/FCER1G/ITGB2/CYBB/LAIR1/CD300A/PTAFR/ITGAM/OLR1/SIGLEC14	13	MEmidnightblue
	GO:0042581	CC	GO:0042581	specific granule	16/190	160/19550	4.01473624394919e-12	1.17431035135514e-10	7.87099605721618e-11	CYBA/LYZ/ATP8B4/CD33/PTPN6/VAMP8/DOCK2/SLC2A5/ITGB2/CYBB/LAIR1/ITGAM/OSCAR/C3AR1/OLR1/CYFIP1	16	MEmidnightblue
	GO:0045335	CC	GO:0045335	phagocytic vesicle	14/190	137/19550	6.907917934165879e-11	1.79605866288313e-09	1.20383599086633e-09	WAS/CYBA/NCF4/NCF2/VAMP8/RAC2/TLR2/CTSS/SYK/CYBB/PLD4/TLR1/TLR6/TLR7	14	MEmidnightblue
	GO:0030669	CC	GO:0030669	clathrin-coated endocytic vesicle membrane	11/190	72/19550	9.85855725276418e-11	2.3069023971468203e-09	1.5462368743809102e-09	CD4/CD74/VAMP8/FCGR1A/HLA-DRB1/HLA-DQA1/FCGR1B/HLA-DRB5/HLA-DRA/HLA-DPB1/HLA-DPA1	11	MEmidnightblue
	GO:0034774	CC	GO:0034774	secretory granule lumen	19/190	322/19550	3.88775575716863e-10	8.27031679252237e-09	5.5433072518481e-09	ALOX5/RNASET2/GRN/LYZ/PYCARD/BIN2/PTPN6/ARHGAP9/C3/DOCK2/S100A8/CSTB/S100A11/MNDA/FABP5/OSCAR/ARHGAP45/SERPINA1/CYFIP1	19	MEmidnightblue
	GO:0060205	CC	GO:0060205	cytoplasmic vesicle lumen	19/190	325/19550	4.54433529535128e-10	8.861453825935e-09	5.9395259562047405e-09	ALOX5/RNASET2/GRN/LYZ/PYCARD/BIN2/PTPN6/ARHGAP9/C3/DOCK2/S100A8/CSTB/S100A11/MNDA/FABP5/OSCAR/ARHGAP45/SERPINA1/CYFIP1	19	MEmidnightblue
	GO:0031983	CC	GO:0031983	vesicle lumen	19/190	327/19550	5.03774836390877e-10	9.06794705503579e-09	6.07793122447293e-09	ALOX5/RNASET2/GRN/LYZ/PYCARD/BIN2/PTPN6/ARHGAP9/C3/DOCK2/S100A8/CSTB/S100A11/MNDA/FABP5/OSCAR/ARHGAP45/SERPINA1/CYFIP1	19	MEmidnightblue
	GO:0009897	CC	GO:0009897	external side of plasma membrane	21/190	421/19550	9.50377883791019e-10	1.58848874862213e-08	1.06470905778092e-08	CD4/CD74/MSR1/CD84/PTPRC/LILRB1/CD33/CD86/CSF3R/KCNJ5/IL13RA1/FCER1G/ITGB2/CCR1/CX3CR1/ITGAM/CD14/CD163/HLA-DRB1/CSF2RA/FCGR3A	21	MEmidnightblue
	GO:0035579	CC	GO:0035579	specific granule membrane	11/190	91/19550	1.3153960625324402e-09	1.9237667414537e-08	1.28943429814035e-08	CYBA/ATP8B4/CD33/VAMP8/SLC2A5/ITGB2/CYBB/LAIR1/ITGAM/C3AR1/OLR1	11	MEmidnightblue
	GO:0045334	CC	GO:0045334	clathrin-coated endocytic vesicle	11/190	91/19550	1.3153960625324402e-09	1.9237667414537e-08	1.28943429814035e-08	CD4/CD74/VAMP8/FCGR1A/HLA-DRB1/HLA-DQA1/FCGR1B/HLA-DRB5/HLA-DRA/HLA-DPB1/HLA-DPA1	11	MEmidnightblue
	GO:0005766	CC	GO:0005766	primary lysosome	13/190	155/19550	3.91367484381029e-09	5.08777729695338e-08	3.41016112121482e-08	RNASET2/GRN/LYZ/PYCARD/VAMP8/C3/CD68/CD63/MNDA/FABP5/FPR1/C3AR1/ARHGAP45	13	MEmidnightblue
	GO:0042582	CC	GO:0042582	azurophil granule	13/190	155/19550	3.91367484381029e-09	5.08777729695338e-08	3.41016112121482e-08	RNASET2/GRN/LYZ/PYCARD/VAMP8/C3/CD68/CD63/MNDA/FABP5/FPR1/C3AR1/ARHGAP45	13	MEmidnightblue
	GO:0045121	CC	GO:0045121	membrane raft	18/190	335/19550	5.062423900993141e-09	5.92303596416198e-08	3.97000611183146e-08	CD4/BTK/KCNQ1/PTPRC/LAT2/TREM2/HCK/TGFBR1/TLR2/ITGB2/PDPN/ITGAM/CD14/RGS19/OLR1/TLR1/TLR6/MS4A4A	18	MEmidnightblue
	GO:0098857	CC	GO:0098857	membrane microdomain	18/190	335/19550	5.062423900993141e-09	5.92303596416198e-08	3.97000611183146e-08	CD4/BTK/KCNQ1/PTPRC/LAT2/TREM2/HCK/TGFBR1/TLR2/ITGB2/PDPN/ITGAM/CD14/RGS19/OLR1/TLR1/TLR6/MS4A4A	18	MEmidnightblue
	GO:0071556	CC	GO:0071556	integral component of lumenal side of endoplasmic reticulum membrane	7/190	29/19550	9.54912705761626e-09	1.01567987794646e-07	6.8077508688269e-08	CD74/HLA-DRB1/HLA-DQA1/HLA-DRB5/HLA-DRA/HLA-DPB1/HLA-DPA1	7	MEmidnightblue
	GO:0098553	CC	GO:0098553	lumenal side of endoplasmic reticulum membrane	7/190	29/19550	9.54912705761626e-09	1.01567987794646e-07	6.8077508688269e-08	CD74/HLA-DRB1/HLA-DQA1/HLA-DRB5/HLA-DRA/HLA-DPB1/HLA-DPA1	7	MEmidnightblue
	GO:0005765	CC	GO:0005765	lysosomal membrane	19/190	395/19550	1.12965904402895e-08	1.10141756792823e-07	7.3824209456278e-08	CD74/GRN/VAMP8/CSF3R/CD68/CD63/LAPTM5/FPR1/C3AR1/HLA-DRB1/TLR7/HLA-DQA1/HLA-DRB5/HLA-DOA/HLA-DMA/HLA-DRA/HLA-DPB1/HLA-DPA1/HLA-DMB	19	MEmidnightblue
	GO:0098852	CC	GO:0098852	lytic vacuole membrane	19/190	395/19550	1.12965904402895e-08	1.10141756792823e-07	7.3824209456278e-08	CD74/GRN/VAMP8/CSF3R/CD68/CD63/LAPTM5/FPR1/C3AR1/HLA-DRB1/TLR7/HLA-DQA1/HLA-DRB5/HLA-DOA/HLA-DMA/HLA-DRA/HLA-DPB1/HLA-DPA1/HLA-DMB	19	MEmidnightblue
	GO:0030665	CC	GO:0030665	clathrin-coated vesicle membrane	11/190	116/19550	1.77006909256971e-08	1.65678467064525e-07	1.11048545175952e-07	CD4/CD74/VAMP8/FCGR1A/HLA-DRB1/HLA-DQA1/FCGR1B/HLA-DRB5/HLA-DRA/HLA-DPB1/HLA-DPA1	11	MEmidnightblue
	GO:0101002	CC	GO:0101002	ficolin-1-rich granule	13/190	185/19550	3.30163677528636e-08	2.97147309775772e-07	1.9916756255776e-07	ALOX5/BIN2/NCKAP1L/FGL2/FCER1G/CSTB/ITGB2/CTSS/MNDA/CD300A/FPR1/SERPINA1/SIGLEC14	13	MEmidnightblue
	GO:0098576	CC	GO:0098576	lumenal side of membrane	7/190	36/19550	4.82205279888317e-08	4.17911242569874e-07	2.80111449135903e-07	CD74/HLA-DRB1/HLA-DQA1/HLA-DRB5/HLA-DRA/HLA-DPB1/HLA-DPA1	7	MEmidnightblue
	GO:0005774	CC	GO:0005774	vacuolar membrane	19/190	444/19550	7.24145358432458e-08	6.05178620975697e-07	4.05630294761038e-07	CD74/GRN/VAMP8/CSF3R/CD68/CD63/LAPTM5/FPR1/C3AR1/HLA-DRB1/TLR7/HLA-DQA1/HLA-DRB5/HLA-DOA/HLA-DMA/HLA-DRA/HLA-DPB1/HLA-DPA1/HLA-DMB	19	MEmidnightblue
	GO:0030136	CC	GO:0030136	clathrin-coated vesicle	12/190	196/19550	5.03351291640067e-07	4.06152421530261e-06	2.72229918164683e-06	CD4/CD74/VAMP8/FCGR1A/RGS19/HLA-DRB1/HLA-DQA1/FCGR1B/HLA-DRB5/HLA-DRA/HLA-DPB1/HLA-DPA1	12	MEmidnightblue
	GO:0030662	CC	GO:0030662	coated vesicle membrane	11/190	181/19550	1.63592768972955e-06	1.27602359798905e-05	8.55274476384922e-06	CD4/CD74/VAMP8/FCGR1A/HLA-DRB1/HLA-DQA1/FCGR1B/HLA-DRB5/HLA-DRA/HLA-DPB1/HLA-DPA1	11	MEmidnightblue
	GO:0012507	CC	GO:0012507	ER to Golgi transport vesicle membrane	7/190	62/19550	2.29562956658801e-06	1.73283005994063e-05	1.16145604557424e-05	CD74/HLA-DRB1/HLA-DQA1/HLA-DRB5/HLA-DRA/HLA-DPB1/HLA-DPA1	7	MEmidnightblue
	GO:0035578	CC	GO:0035578	azurophil granule lumen	8/190	91/19550	2.93151507539748e-06	2.14367039888441e-05	1.43682811261258e-05	RNASET2/GRN/LYZ/PYCARD/C3/MNDA/FABP5/ARHGAP45	8	MEmidnightblue
	GO:0030134	CC	GO:0030134	COPII-coated ER to Golgi transport vesicle	8/190	94/19550	3.74561383565719e-06	2.65598071982964e-05	1.78021199844632e-05	CD74/HLA-DRB1/HLA-DQA1/SERPINA1/HLA-DRB5/HLA-DRA/HLA-DPB1/HLA-DPA1	8	MEmidnightblue
	GO:0032588	CC	GO:0032588	trans-Golgi network membrane	8/190	100/19550	5.95870864111321e-06	4.10099359417792e-05	2.74875414094696e-05	CD74/PLD4/HLA-DRB1/HLA-DQA1/HLA-DRB5/HLA-DRA/HLA-DPB1/HLA-DPA1	8	MEmidnightblue
	GO:0030135	CC	GO:0030135	coated vesicle	13/190	299/19550	7.64976568075737e-06	5.09594957532761e-05	3.41563871670631e-05	CD4/CD74/VAMP8/FCGR1A/RGS19/HLA-DRB1/HLA-DQA1/SERPINA1/FCGR1B/HLA-DRB5/HLA-DRA/HLA-DPB1/HLA-DPA1	13	MEmidnightblue
	GO:0043020	CC	GO:0043020	NADPH oxidase complex	4/190	14/19550	8.01767514432145e-06	5.09594957532761e-05	3.41563871670631e-05	CYBA/NCF4/NCF2/CYBB	4	MEmidnightblue
	GO:0005775	CC	GO:0005775	vacuolar lumen	10/190	174/19550	8.05769804645819e-06	5.09594957532761e-05	3.41563871670631e-05	CD74/RNASET2/GRN/LYZ/PYCARD/C3/CTSS/MNDA/FABP5/ARHGAP45	10	MEmidnightblue
	GO:0030670	CC	GO:0030670	phagocytic vesicle membrane	7/190	76/19550	9.10054538854963e-06	5.48080967584139e-05	3.67359712865662e-05	CYBA/VAMP8/RAC2/TLR2/CYBB/TLR1/TLR6	7	MEmidnightblue
	GO:0005802	CC	GO:0005802	trans-Golgi network	12/190	259/19550	9.13468279306898e-06	5.48080967584139e-05	3.67359712865662e-05	CD74/GRN/ATP8B4/MS4A6A/PLD4/MS4A7/HLA-DRB1/HLA-DQA1/HLA-DRB5/HLA-DRA/HLA-DPB1/HLA-DPA1	12	MEmidnightblue
	GO:1904724	CC	GO:1904724	tertiary granule lumen	6/190	55/19550	1.51953227119576e-05	8.88926378649519e-05	5.95816601074127e-05	LYZ/PTPN6/CSTB/CTSS/OSCAR/CYFIP1	6	MEmidnightblue
	GO:0005770	CC	GO:0005770	late endosome	12/190	282/19550	2.13443358962496e-05	0.0001218188926761	8.16509896929701e-05	CD74/GRN/KCNQ1/VAMP8/CD68/CD63/CTSS/HLA-DRB1/HLA-DRB5/HLA-DMA/HLA-DRA/HLA-DMB	12	MEmidnightblue
	GO:0101003	CC	GO:0101003	ficolin-1-rich granule membrane	6/190	61/19550	2.77325290520237e-05	0.0001545098047184	0.0001035625771616	NCKAP1L/FCER1G/ITGB2/CD300A/FPR1/SIGLEC14	6	MEmidnightblue
	GO:0098802	CC	GO:0098802	plasma membrane signaling receptor complex	12/190	306/19550	4.73626224055753e-05	0.0002577407823931	0.0001727547304389	CD4/APBB1IP/CSF2RB/TGFBR1/PTPN6/IL13RA1/TLR2/ITGB2/SYK/ITGAM/TLR1/TLR6	12	MEmidnightblue
	GO:0001726	CC	GO:0001726	ruffle	9/190	178/19550	6.28675849661303e-05	0.0003343412473198	0.0002240973722476	PLEK/LCP1/FGD2/SAMSN1/PDPN/S100A11/ARHGAP45/AIF1/CYFIP1	9	MEmidnightblue
	GO:0031902	CC	GO:0031902	late endosome membrane	8/190	146/19550	9.23025358762312e-05	0.0004799731865564	0.0003217094232879	VAMP8/CD68/CD63/HLA-DRB1/HLA-DRB5/HLA-DMA/HLA-DRA/HLA-DMB	8	MEmidnightblue
	GO:0098791	CC	GO:0098791	Golgi apparatus subcompartment	13/190	384/19550	0.0001024824687772	0.0005213238629105	0.0003494253512085	CD74/GRN/LPCAT2/ATP8B4/MS4A6A/PLD4/MS4A7/HLA-DRB1/HLA-DQA1/HLA-DRB5/HLA-DRA/HLA-DPB1/HLA-DPA1	13	MEmidnightblue
	GO:0031209	CC	GO:0031209	SCAR complex	3/190	12/19550	0.0001863488139588	0.0009277792014122	0.0006218583041404	ABI3/NCKAP1L/CYFIP1	3	MEmidnightblue
	GO:1904813	CC	GO:1904813	ficolin-1-rich granule lumen	7/190	124/19550	0.0002118647582391	0.0010328406964157	0.0006922773898603	ALOX5/BIN2/FGL2/CSTB/CTSS/MNDA/SERPINA1	7	MEmidnightblue
	GO:0035577	CC	GO:0035577	azurophil granule membrane	5/190	58/19550	0.0002482622911452	0.0011855791046526	0.0007946526612381	VAMP8/CD68/CD63/FPR1/C3AR1	5	MEmidnightblue
	GO:0031252	CC	GO:0031252	cell leading edge	13/190	422/19550	0.0002585328856751	0.0012099339049596	0.0008109768413809	APBB1IP/DOCK8/ABI3/PLEK/RAC2/LCP1/FGD2/SAMSN1/PDPN/S100A11/ARHGAP45/AIF1/CYFIP1	13	MEmidnightblue
	GO:0035580	CC	GO:0035580	specific granule lumen	5/190	62/19550	0.0003397863227973	0.0015590195987174	0.0010449569060229	LYZ/PTPN6/DOCK2/OSCAR/CYFIP1	5	MEmidnightblue
	GO:0032587	CC	GO:0032587	ruffle membrane	6/190	99/19550	0.0004126173489685	0.0018567780703583	0.001244534109237	PLEK/LCP1/FGD2/PDPN/ARHGAP45/AIF1	6	MEmidnightblue
	GO:0030027	CC	GO:0030027	lamellipodium	8/190	202/19550	0.0008265613868712	0.0036493465005258	0.0024460307178513	APBB1IP/DOCK8/ABI3/RAC2/FGD2/PDPN/AIF1/CYFIP1	8	MEmidnightblue
	GO:0005884	CC	GO:0005884	actin filament	6/190	114/19550	0.0008711536171955	0.0037749990078472	0.0025302512468251	WAS/HCK/RAC2/LCP1/HCLS1/AIF1	6	MEmidnightblue
	GO:0062023	CC	GO:0062023	collagen-containing extracellular matrix	12/190	425/19550	0.0009556759007187	0.0040659665594216	0.0027252767312363	MGP/LTBP2/FGL2/S100A8/C1QC/CSTB/CTSS/LGALS9/COL8A2/C1QB/C1QA/SERPINA1	12	MEmidnightblue
	GO:0030176	CC	GO:0030176	integral component of endoplasmic reticulum membrane	7/190	162/19550	0.0010534457682576	0.0044018983887909	0.0029504402156088	CD74/HLA-DRB1/HLA-DQA1/HLA-DRB5/HLA-DRA/HLA-DPB1/HLA-DPA1	7	MEmidnightblue
	GO:0031227	CC	GO:0031227	intrinsic component of endoplasmic reticulum membrane	7/190	170/19550	0.0013923851587614	0.0057161074938628	0.0038313091164442	CD74/HLA-DRB1/HLA-DQA1/HLA-DRB5/HLA-DRA/HLA-DPB1/HLA-DPA1	7	MEmidnightblue
	GO:0005581	CC	GO:0005581	collagen trimer	5/190	87/19550	0.0015960479565526	0.0064392279626434	0.0043159917518392	MSR1/C1QC/COL8A2/C1QB/C1QA	5	MEmidnightblue
	GO:0031256	CC	GO:0031256	leading edge membrane	7/190	180/19550	0.0019296699759826	0.0076532673623719	0.0051297203643428	DOCK8/PLEK/LCP1/FGD2/PDPN/ARHGAP45/AIF1	7	MEmidnightblue
	GO:0030133	CC	GO:0030133	transport vesicle	11/190	412/19550	0.0023958719196418	0.0093439004866033	0.0062628932636252	CD74/KCNQ1/HCK/LAPTM5/SYTL3/HLA-DRB1/HLA-DQA1/HLA-DRB5/HLA-DRA/HLA-DPB1/HLA-DPA1	11	MEmidnightblue
	GO:0001891	CC	GO:0001891	phagocytic cup	3/190	28/19550	0.00247504111713	0.009494420023089	0.0063637813020254	BIN2/LCP1/AIF1	3	MEmidnightblue
	GO:0002102	CC	GO:0002102	podosome	3/190	29/19550	0.0027410387966635	0.0103452109422464	0.0069340370238178	SCIN/BIN2/LCP1	3	MEmidnightblue
	GO:0098562	CC	GO:0098562	cytoplasmic side of membrane	7/190	197/19550	0.0031970876966355	0.0118748971589319	0.0079593327785913	PTPRC/RGS1/HCK/RASAL3/SLA/SYK/LILRB4	7	MEmidnightblue
	GO:0030658	CC	GO:0030658	transport vesicle membrane	7/190	212/19550	0.0047725449383683	0.0174496174309092	0.0116958749311987	CD74/HLA-DRB1/HLA-DQA1/HLA-DRB5/HLA-DRA/HLA-DPB1/HLA-DPA1	7	MEmidnightblue
	GO:0044853	CC	GO:0044853	plasma membrane raft	5/190	116/19550	0.0055313643389822	0.019912911620336	0.0133469358139004	TREM2/HCK/ITGB2/ITGAM/MS4A4A	5	MEmidnightblue
	GO:0032009	CC	GO:0032009	early phagosome	2/190	12/19550	0.0058163507855609	0.0206216073306252	0.0138219500326728	SYK/TLR7	2	MEmidnightblue
	GO:0009898	CC	GO:0009898	cytoplasmic side of plasma membrane	6/190	172/19550	0.0067864005841202	0.0237017572639424	0.0158864679816798	PTPRC/RGS1/HCK/SLA/SYK/LILRB4	6	MEmidnightblue
	GO:0005925	CC	GO:0005925	focal adhesion	10/190	418/19550	0.0079265092549842	0.0272765171421518	0.0182825058667594	CYBA/APBB1IP/PTPRC/HCK/RAC2/LCP1/PARVG/SLA/ITGB2/CYFIP1	10	MEmidnightblue
	GO:0030055	CC	GO:0030055	cell-substrate junction	10/190	425/19550	0.0088498412205206	0.0298594040217261	0.02001372559261	CYBA/APBB1IP/PTPRC/HCK/RAC2/LCP1/PARVG/SLA/ITGB2/CYFIP1	10	MEmidnightblue
	GO:0001772	CC	GO:0001772	immunological synapse	3/190	44/19550	0.0089323003483796	0.0298594040217261	0.02001372559261	CD37/HLA-DRB1/HLA-DRA	3	MEmidnightblue
	GO:0005767	CC	GO:0005767	secondary lysosome	2/190	17/19550	0.0116093656954271	0.037730438510138	0.0252894077283426	NCF4/NCF2	2	MEmidnightblue
	GO:0061702	CC	GO:0061702	inflammasome complex	2/190	17/19550	0.0116093656954271	0.037730438510138	0.0252894077283426	PYCARD/CASP1	2	MEmidnightblue
	GO:0005769	CC	GO:0005769	early endosome	9/190	394/19550	0.0151750250866118	0.0486432310995502	0.0326038750959649	CD4/KCNQ1/VAMP8/WDFY4/FGD2/FCGR1A/PLD4/FCGR1B/HLA-DRA	9	MEmidnightblue
	GO:0140375	MF	GO:0140375	immune receptor activity	20/183	144/18368	1.68381064211279e-17	6.970976058346941e-15	5.4590913449551405e-15	CD4/CD74/CSF2RB/LILRB1/LILRA1/CSF3R/IL13RA1/FCER1G/CCR1/CX3CR1/FPR1/C3AR1/HLA-DRB1/HLA-DQA1/FCGR1B/CSF2RA/HLA-DOA/HLA-DRA/HLA-DPA1/LILRA2	20	MEmidnightblue
	GO:0023023	MF	GO:0023023	MHC protein complex binding	12/183	36/18368	6.75600066097913e-16	1.11080484627111e-13	8.69890395757693e-14	CD4/CD74/LILRB1/HLA-DRB1/HLA-DQA1/HLA-DRB5/HLA-DOA/HLA-DMA/HLA-DRA/HLA-DPB1/HLA-DPA1/HLA-DMB	12	MEmidnightblue
	GO:0023026	MF	GO:0023026	MHC class II protein complex binding	11/183	27/18368	8.04931048022541e-16	1.11080484627111e-13	8.69890395757693e-14	CD4/CD74/HLA-DRB1/HLA-DQA1/HLA-DRB5/HLA-DOA/HLA-DMA/HLA-DRA/HLA-DPB1/HLA-DPA1/HLA-DMB	11	MEmidnightblue
	GO:0032395	MF	GO:0032395	MHC class II receptor activity	5/183	10/18368	2.24930734107434e-08	2.32803309801194e-06	1.8231227922392e-06	HLA-DRB1/HLA-DQA1/HLA-DOA/HLA-DRA/HLA-DPA1	5	MEmidnightblue
	GO:0019864	MF	GO:0019864	IgG binding	5/183	11/18368	4.09045043732273e-08	3.38689296210322e-06	2.65233417830611e-06	FCGR2A/FCGR1A/FCER1G/FCGR1B/FCGR3A	5	MEmidnightblue
	GO:0035325	MF	GO:0035325	Toll-like receptor binding	5/183	12/18368	6.95562093525416e-08	4.67233245176959e-06	3.65898396934918e-06	TLR2/S100A8/SYK/TLR1/TLR6	5	MEmidnightblue
	GO:0019865	MF	GO:0019865	immunoglobulin binding	6/183	23/18368	7.9000790247312e-08	4.67233245176959e-06	3.65898396934918e-06	FCGR2A/FCGR1A/FCER1G/FCGR1B/FCGR3A/LILRA2	6	MEmidnightblue
	GO:0042277	MF	GO:0042277	peptide binding	16/183	321/18368	1.44482789615194e-07	7.47698436258629e-06	5.85535515808944e-06	CD74/MSR1/TREM2/TLR2/ITGB2/ITGAM/CD14/C1QA/TLR1/TLR6/HLA-DRB1/HLA-DQA1/HLA-DRB5/HLA-DRA/HLA-DPB1/HLA-DPA1	16	MEmidnightblue
	GO:0033218	MF	GO:0033218	amide binding	17/183	400/18368	5.54803788396366e-07	2.55209742662328e-05	1.99859142486644e-05	CD74/MSR1/SOAT1/TREM2/TLR2/ITGB2/ITGAM/CD14/C1QA/TLR1/TLR6/HLA-DRB1/HLA-DQA1/HLA-DRB5/HLA-DRA/HLA-DPB1/HLA-DPA1	17	MEmidnightblue
	GO:0019955	MF	GO:0019955	cytokine binding	10/183	139/18368	1.32292490296326e-06	5.15212558725618e-05	4.03471823258303e-05	CD4/CD74/TGFBR1/CSF3R/IL13RA1/PDPN/CCR1/CX3CR1/CSF1R/CSF2RA	10	MEmidnightblue
	GO:0042605	MF	GO:0042605	peptide antigen binding	6/183	36/18368	1.36892225748353e-06	5.15212558725618e-05	4.03471823258303e-05	HLA-DRB1/HLA-DQA1/HLA-DRB5/HLA-DRA/HLA-DPB1/HLA-DPA1	6	MEmidnightblue
	GO:0001540	MF	GO:0001540	amyloid-beta binding	8/183	84/18368	1.90395334070048e-06	6.08498711802394e-05	4.76525815497425e-05	CD74/MSR1/TREM2/TLR2/ITGB2/ITGAM/C1QA/TLR6	8	MEmidnightblue
	GO:0071723	MF	GO:0071723	lipopeptide binding	4/183	10/18368	1.91074474720559e-06	6.08498711802394e-05	4.76525815497425e-05	TLR2/CD14/TLR1/TLR6	4	MEmidnightblue
	GO:0042169	MF	GO:0042169	SH2 domain binding	6/183	40/18368	2.60994218941543e-06	7.71797190298564e-05	6.04407664917258e-05	LAT2/BLNK/LILRB1/PTPN6/SIGLEC10/SYK	6	MEmidnightblue
	GO:0038187	MF	GO:0038187	pattern recognition receptor activity	5/183	26/18368	5.15842677480746e-06	0.0001423725789846	0.0001114944173081	TLR2/PTAFR/CD14/CLEC7A/TLR7	5	MEmidnightblue
	GO:0004896	MF	GO:0004896	cytokine receptor activity	8/183	97/18368	5.65412997253116e-06	0.0001463006130392	0.0001145705283907	CD4/CD74/CSF2RB/CSF3R/IL13RA1/CCR1/CX3CR1/CSF2RA	8	MEmidnightblue
	GO:0003953	MF	GO:0003953	NAD+ nucleosidase activity	5/183	28/18368	7.58355275568058e-06	0.0001767333331888	0.0001384029153882	TLR2/PIK3AP1/TLR1/TLR6/TLR7	5	MEmidnightblue
	GO:0030695	MF	GO:0030695	GTPase regulator activity	17/183	488/18368	8.11095007388637e-06	0.0001767333331888	0.0001384029153882	WAS/ARHGAP15/ARHGAP4/RGS1/CYTH4/RASAL3/DOCK8/ARHGDIB/ARHGAP9/NCKAP1L/DOCK2/VAV1/FGD2/RGS10/TAGAP/ARHGAP45/ADAP2	17	MEmidnightblue
	GO:0060589	MF	GO:0060589	nucleoside-triphosphatase regulator activity	17/183	488/18368	8.11095007388637e-06	0.0001767333331888	0.0001384029153882	WAS/ARHGAP15/ARHGAP4/RGS1/CYTH4/RASAL3/DOCK8/ARHGDIB/ARHGAP9/NCKAP1L/DOCK2/VAV1/FGD2/RGS10/TAGAP/ARHGAP45/ADAP2	17	MEmidnightblue
	GO:0005096	MF	GO:0005096	GTPase activator activity	16/183	462/18368	1.62676737864389e-05	0.0003367408473792	0.0002637075540117	ARHGAP15/ARHGAP4/RGS1/CYTH4/RASAL3/DOCK8/ARHGDIB/ARHGAP9/NCKAP1L/DOCK2/VAV1/FGD2/RGS10/TAGAP/ARHGAP45/ADAP2	16	MEmidnightblue
	GO:0033691	MF	GO:0033691	sialic acid binding	4/183	22/18368	6.06085927735835e-05	0.0011948551146792	0.0009357116077325	SIGLEC8/CD33/SIGLEC10/SIGLEC14	4	MEmidnightblue
	GO:0001784	MF	GO:0001784	phosphotyrosine residue binding	5/183	44/18368	7.36571030929889e-05	0.0013860927582044	0.0010854730982124	HCK/PTPN6/VAV1/SAMSN1/SYK	5	MEmidnightblue
	GO:0043274	MF	GO:0043274	phospholipase binding	4/183	24/18368	8.66814810334087e-05	0.0015602666586013	0.0012218716777249	BTK/WAS/BLNK/SYK	4	MEmidnightblue
	GO:0016175	MF	GO:0016175	superoxide-generating NAD(P)H oxidase activity	3/183	10/18368	0.0001108838468993	0.0019127463590132	0.0014979045984645	CYBA/NCF2/CYBB	3	MEmidnightblue
	GO:0016799	MF	GO:0016799	hydrolase activity, hydrolyzing N-glycosyl compounds	5/183	50/18368	0.0001369306457462	0.0022675714935578	0.0017757742690461	TLR2/PIK3AP1/TLR1/TLR6/TLR7	5	MEmidnightblue
	GO:0042608	MF	GO:0042608	T cell receptor binding	3/183	11/18368	0.0001513480801543	0.0024099271224573	0.0018872554124507	DOCK2/HLA-DRB1/HLA-DRA	3	MEmidnightblue
	GO:0032396	MF	GO:0032396	inhibitory MHC class I receptor activity	3/183	12/18368	0.0002003194204643	0.0030715644471199	0.0024053949903711	LILRB1/LILRA1/LILRA2	3	MEmidnightblue
	GO:0045309	MF	GO:0045309	protein phosphorylated amino acid binding	5/183	56/18368	0.0002352473839919	0.003478300606167	0.0027239170778017	HCK/PTPN6/VAV1/SAMSN1/SYK	5	MEmidnightblue
	GO:0001530	MF	GO:0001530	lipopolysaccharide binding	4/183	33/18368	0.0003112482844614	0.0044415778026147	0.0034782760315417	TREM2/TLR2/PTAFR/CD14	4	MEmidnightblue
	GO:0003823	MF	GO:0003823	antigen binding	8/183	171/18368	0.0003218534639575	0.0044415778026147	0.0034782760315417	LILRA1/HLA-DRB1/HLA-DQA1/HLA-DRB5/HLA-DRA/HLA-DPB1/HLA-DPA1/LILRA2	8	MEmidnightblue
	GO:0030246	MF	GO:0030246	carbohydrate binding	10/183	271/18368	0.0003999667002458	0.0050842771845848	0.0039815849805546	SIGLEC8/CD33/SIGLEC10/SLC2A5/LGALS9/CLEC7A/OLR1/HLA-DRB1/HLA-DRA/SIGLEC14	10	MEmidnightblue
	GO:0001846	MF	GO:0001846	opsonin binding	3/183	15/18368	0.000405268471235	0.0050842771845848	0.0039815849805546	VSIG4/ITGB2/ITGAM	3	MEmidnightblue
	GO:0050664	MF	GO:0050664	oxidoreductase activity, acting on NAD(P)H, oxygen as acceptor	3/183	15/18368	0.000405268471235	0.0050842771845848	0.0039815849805546	CYBA/NCF2/CYBB	3	MEmidnightblue
	GO:0050135	MF	GO:0050135	NAD(P)+ nucleosidase activity	3/183	16/18368	0.0004951454063385	0.0058568628064042	0.0045866100797673	TLR2/TLR1/TLR6	3	MEmidnightblue
	GO:0061809	MF	GO:0061809	NAD+ nucleotidase, cyclic ADP-ribose generating	3/183	16/18368	0.0004951454063385	0.0058568628064042	0.0045866100797673	TLR2/TLR1/TLR6	3	MEmidnightblue
	GO:0032393	MF	GO:0032393	MHC class I receptor activity	3/183	17/18368	0.0005968544401348	0.0068638260615502	0.0053751803380561	LILRB1/LILRA1/LILRA2	3	MEmidnightblue
	GO:0042287	MF	GO:0042287	MHC protein binding	4/183	40/18368	0.0006584068567809	0.0073670388839814	0.0057692549612669	CD4/CD74/LILRB1/CLEC7A	4	MEmidnightblue
	GO:0038024	MF	GO:0038024	cargo receptor activity	5/183	77/18368	0.0010283827111114	0.0112039590105305	0.0087740131585135	MSR1/ITGB2/ITGAM/OLR1/CD163	5	MEmidnightblue
	GO:0001848	MF	GO:0001848	complement binding	3/183	21/18368	0.0011336662172032	0.0120343029210804	0.0094242697678433	VSIG4/ITGB2/ITGAM	3	MEmidnightblue
	GO:0001965	MF	GO:0001965	G-protein alpha-subunit binding	3/183	24/18368	0.0016877780198845	0.0174685025058048	0.0136798850032745	RGS1/RGS10/RGS19	3	MEmidnightblue
	GO:1901981	MF	GO:1901981	phosphatidylinositol phosphate binding	7/183	173/18368	0.0017662550564922	0.0178348681314091	0.0139667922310552	SCIN/BTK/KCNQ1/NCF4/ARHGAP9/FGD2/ADAP2	7	MEmidnightblue
	GO:0051219	MF	GO:0051219	phosphoprotein binding	5/183	88/18368	0.0018676487405687	0.0183235969256871	0.014349524162501	HCK/PTPN6/VAV1/SAMSN1/SYK	5	MEmidnightblue
	GO:0030247	MF	GO:0030247	polysaccharide binding	3/183	25/18368	0.0019039669957078	0.0183235969256871	0.014349524162501	CLEC7A/HLA-DRB1/HLA-DRA	3	MEmidnightblue
	GO:0031406	MF	GO:0031406	carboxylic acid binding	7/183	176/18368	0.0019474354220537	0.0183235969256871	0.014349524162501	SIGLEC8/CD33/ALOX5AP/SIGLEC10/S100A8/FABP5/SIGLEC14	7	MEmidnightblue
	GO:0005543	MF	GO:0005543	phospholipid binding	12/183	466/18368	0.0025271622839583	0.0232498930124172	0.0182073914259458	SCIN/BTK/KCNQ1/TREM2/NCF4/BIN2/ARHGAP9/FGD2/SYTL3/CD300A/PTAFR/ADAP2	12	MEmidnightblue
	GO:0016798	MF	GO:0016798	hydrolase activity, acting on glycosyl bonds	6/183	144/18368	0.0032308341462083	0.0290775073158747	0.0227710964995917	LYZ/TLR2/PIK3AP1/TLR1/TLR6/TLR7	6	MEmidnightblue
	GO:0016176	MF	GO:0016176	superoxide-generating NADPH oxidase activator activity	2/183	10/18368	0.0042149854717359	0.0359980432150014	0.0281906872876187	NCF4/NCF2	2	MEmidnightblue
	GO:0050786	MF	GO:0050786	RAGE receptor binding	2/183	10/18368	0.0042149854717359	0.0359980432150014	0.0281906872876187	S100A8/FPR1	2	MEmidnightblue
	GO:0019956	MF	GO:0019956	chemokine binding	3/183	33/18368	0.0042606379650605	0.0359980432150014	0.0281906872876187	PDPN/CCR1/CX3CR1	3	MEmidnightblue
	GO:0097110	MF	GO:0097110	scaffold protein binding	4/183	67/18368	0.0044837919532876	0.0371257973732213	0.0290738509813175	KCNQ1/TREM2/SYK/CD163	4	MEmidnightblue
	GO:0004875	MF	GO:0004875	complement receptor activity	2/183	12/18368	0.0061015553197454	0.0476612057051811	0.0373243105954635	FPR1/C3AR1	2	MEmidnightblue
	GO:0008429	MF	GO:0008429	phosphatidylethanolamine binding	2/183	12/18368	0.0061015553197454	0.0476612057051811	0.0373243105954635	TREM2/CD300A	2	MEmidnightblue
	GO:1902282	MF	GO:1902282	voltage-gated potassium channel activity involved in ventricular cardiac muscle cell action potential repolarization	2/183	12/18368	0.0061015553197454	0.0476612057051811	0.0373243105954635	KCNQ1/KCNJ5	2	MEmidnightblue
MEpink
	GO:0031253	CC	GO:0031253	cell projection membrane	22/476	346/19550	4.40837670164228e-05	0.0186033496809304	0.0179583345635322	SYNE2/EVC/WWC1/APC2/ABCG2/MTSS2/SLC5A6/GPR161/PSD2/GNA12/TIRAP/FGD5/PKD1L1/PTH1R/PLB1/GPER1/ARF6/FAM107A/SLC19A1/KIRREL1/FZD9/SHISA6	22	MEpink
MEpurple
	GO:0050804	BP	GO:0050804	modulation of chemical synaptic transmission	43/384	439/18723	1.49023758145489e-17	2.62633942316437e-14	2.33439116112983e-14	CX3CL1/SYT7/NCDN/CYP46A1/CAMK2A/RIMS1/SYNGR1/RIMS4/APBA1/CUX2/DBN1/RIMS3/IQSEC2/PNKD/LRRC4/DLG4/ITPKA/TMEM108/PINK1/CHRNB2/SHANK2/GRM2/CACNB2/CACNG2/CACNB3/RAB26/CA7/CPLX1/RGS14/NEUROD2/SYT12/CNIH2/BAIAP2/GRIN1/PPFIA3/BTBD9/SEPTIN5/GRM7/SYNGAP1/SIPA1L1/DLGAP2/MTOR/NPTXR	43	MEpurple
	GO:0099177	BP	GO:0099177	regulation of trans-synaptic signaling	43/384	440/18723	1.62169769877392e-17	2.62633942316437e-14	2.33439116112983e-14	CX3CL1/SYT7/NCDN/CYP46A1/CAMK2A/RIMS1/SYNGR1/RIMS4/APBA1/CUX2/DBN1/RIMS3/IQSEC2/PNKD/LRRC4/DLG4/ITPKA/TMEM108/PINK1/CHRNB2/SHANK2/GRM2/CACNB2/CACNG2/CACNB3/RAB26/CA7/CPLX1/RGS14/NEUROD2/SYT12/CNIH2/BAIAP2/GRIN1/PPFIA3/BTBD9/SEPTIN5/GRM7/SYNGAP1/SIPA1L1/DLGAP2/MTOR/NPTXR	43	MEpurple
	GO:0042391	BP	GO:0042391	regulation of membrane potential	35/384	434/18723	5.32624663287849e-12	5.750570947964471e-09	5.11132790909567e-09	KCNAB2/RIMS1/KCNN2/P2RX5/SLC9A1/RIMS4/CHRNA4/GSK3A/CUX2/SLC29A1/OPRD1/RIMS3/KCNIP2/CHRNA2/KCNC1/DLG4/HCN4/TMEM108/CACNA1D/PINK1/CHRNB2/CACNB2/CACNG2/CACNB3/KCNK3/KCND3/CNIH2/BAIAP2/GRIN1/KCNK4/ABAT/KCNK12/KCNJ11/RTL10/CHCHD10	35	MEpurple
	GO:0050808	BP	GO:0050808	synapse organization	32/384	426/18723	2.79095761666362e-10	2.25997793009337e-07	2.0087550214671e-07	CX3CL1/CBLN4/CTNNA2/ACTN1/DRP2/SPOCK2/CUX2/DBN1/LRFN1/LRRC4/DLG4/PCDH8/ITPKA/TMEM108/LHFPL4/CHRNB2/SHANK2/BSN/CACNB2/LRTM2/CACNG2/CACNB3/NEUROD2/SYNPO/SPTBN2/BAIAP2/PPFIA3/FLRT2/SYNGAP1/SIPA1L1/ITSN1/CHCHD10	32	MEpurple
[truncated: 1,964 more rows]
