# Supplementary material for: Multiomic ALS signatures highlight subclusters and sex differences suggesting the MAPK pathway as therapeutic target
Source: Nat Commun. 2024 Jun 7;15:4893. doi: 10.1038/s41467-024-49196-y (PMC11161513; doi:10.1038/s41467-024-49196-y)
Supplement: Supplementary file 4 — Supplementary Data 1-16 [file 41467_2024_49196_MOESM4_ESM.zip › Supplementary Data 1-16/Supplemental Data 9 - DE miRNA.xlsx]

## Sheet: human-hairpin-female
mirnaID	baseMean	log2FoldChange	lfcSE	stat	pvalue	padj
hsa-let-7a-3	8816	-3.32277	0.352622	-9.42303	4.38249e-21	2.24384e-18
hsa-mir-26a-1	3268.37	-2.64152	0.327565	-8.0641	7.37802e-16	1.88877e-13
hsa-let-7a-2	10354.9	-2.15483	0.307548	-7.00649	2.44378e-12	4.17071e-10
hsa-mir-1277	15.3632	1.44686	0.254634	5.68212	1.33032e-08	1.70281e-06
hsa-let-7f-1	2577.38	-1.2444	0.251029	-4.95722	7.15108e-07	7.32271e-05
hsa-mir-1303	1074.38	-1.20842	0.324979	-3.71846	0.000200438	0.0171041
hsa-mir-9-3	15998.8	-0.78907	0.219228	-3.59932	0.000319052	0.0233364
hsa-mir-197	221.778	-0.695266	0.196516	-3.53796	0.000403235	0.0258071
hsa-mir-150	453.501	-0.403217	0.119893	-3.36313	0.000770634	0.0438405
hsa-mir-5588	30.9887	1.2445	0.380438	3.27122	0.00107083	0.0548267
hsa-mir-663b	152.604	0.481996	0.15175	3.17624	0.00149195	0.0694436
hsa-mir-99b	4364.72	-0.406027	0.134612	-3.01627	0.00255904	0.109186
hsa-mir-194-1	8.23652	-0.604624	0.207621	-2.91215	0.00358949	0.141371
hsa-mir-99a	33657.4	-0.266055	0.0971391	-2.7389	0.00616446	0.151396
hsa-mir-30d	2796.15	-0.242323	0.0883352	-2.74322	0.00608395	0.151396
hsa-mir-301a	441.666	0.358888	0.129566	2.76992	0.00560705	0.151396
hsa-mir-342	6525.84	-0.263873	0.0959151	-2.75111	0.0059394	0.151396
hsa-mir-656	185.193	0.430231	0.157219	2.7365	0.00620961	0.151396
hsa-mir-1264	25.9296	0.516593	0.180264	2.86575	0.00416022	0.151396
hsa-mir-4446	9.33126	0.589088	0.211663	2.78314	0.00538362	0.151396
hsa-mir-3916	8.15688	1.10558	0.39667	2.78716	0.00531728	0.151396
hsa-mir-383	499.781	0.265514	0.0995002	2.66848	0.00761946	0.177326
hsa-mir-369	625.887	0.372511	0.142265	2.61843	0.00883348	0.188629
hsa-mir-92b	5772.64	-0.447774	0.17103	-2.6181	0.00884197	0.188629
hsa-mir-127	8366.89	-0.399159	0.155772	-2.56246	0.0103935	0.212859
hsa-mir-489	7.37605	0.773611	0.306177	2.52668	0.0115148	0.226753
hsa-mir-885	438.163	-0.46018	0.183709	-2.50494	0.0122472	0.232242
hsa-mir-222	6464.43	0.266318	0.108729	2.44938	0.0143104	0.252559
hsa-mir-140	5586.03	-0.264825	0.108555	-2.43954	0.014706	0.252559
hsa-mir-193b	615.473	-0.533343	0.219899	-2.4254	0.0152917	0.252559
hsa-mir-2682	33.0615	0.418205	0.172333	2.42673	0.0152358	0.252559
hsa-mir-7641-1	328.604	-0.718787	0.300216	-2.39424	0.016655	0.26648
hsa-mir-487a	586.028	0.270059	0.114529	2.358	0.0183738	0.285072
hsa-let-7b	75242.5	-0.352919	0.154125	-2.28983	0.0220314	0.313083
hsa-mir-34a	2065.56	-0.38343	0.166246	-2.3064	0.0210882	0.313083
hsa-mir-663a	312.139	0.458823	0.199486	2.30003	0.0214466	0.313083
hsa-mir-4800	65.7801	-1.36475	0.59865	-2.27971	0.0226251	0.313083
hsa-mir-4532	43.0051	1.20727	0.535013	2.25653	0.0240372	0.32387
hsa-mir-335	671.945	0.306578	0.137979	2.22192	0.0262888	0.345125
hsa-mir-590	23.6795	0.476331	0.216686	2.19825	0.0279312	0.35752
hsa-mir-139	1563.58	-0.335975	0.15569	-2.15798	0.0309296	0.371986
hsa-mir-125b-1	46006	-0.225599	0.104735	-2.15399	0.031241	0.371986
hsa-mir-125b-2	46638.9	-0.223258	0.102948	-2.16866	0.0301084	0.371986
hsa-mir-92a-2	8445.5	-0.421199	0.197669	-2.13083	0.0331029	0.376638
hsa-mir-95	886.943	0.209267	0.0980417	2.13447	0.0328044	0.376638
hsa-mir-92a-1	8966.64	-0.412788	0.198073	-2.08402	0.0371581	0.404787
hsa-mir-193a	46.441	-0.331091	0.158269	-2.09195	0.0364431	0.404787
hsa-mir-433	562.362	0.292465	0.141084	2.07298	0.0381742	0.407192
hsa-mir-1307	770.527	-0.273041	0.133586	-2.04394	0.0409598	0.427988
hsa-mir-125a	15930.8	-0.233798	0.115681	-2.02105	0.0432743	0.428678
hsa-mir-543	1345.21	0.210851	0.104673	2.01438	0.0439696	0.428678
hsa-mir-10b	9.13497	-0.643031	0.319831	-2.01053	0.0443749	0.428678
hsa-mir-1226	8.68718	-0.529326	0.263158	-2.01144	0.0442792	0.428678
hsa-mir-641	24.2539	0.371612	0.18627	1.99502	0.0460412	0.436539
hsa-mir-135a-2	141.782	0.391676	0.197919	1.97897	0.0478194	0.437206
hsa-mir-424	45.0085	0.240308	0.121217	1.98247	0.0474268	0.437206
hsa-let-7i	15092.3	-0.278622	0.141572	-1.96806	0.0490613	0.440024
hsa-mir-539	653.106	0.252594	0.129273	1.95396	0.0507058	0.440024
hsa-mir-1247	81.9591	-0.427926	0.218618	-1.95741	0.0502992	0.440024
hsa-mir-219a-1	12.6495	0.522589	0.272923	1.91478	0.0555202	0.443537
hsa-mir-642a	41.3402	0.59193	0.305219	1.93936	0.0524573	0.443537
hsa-mir-3610	13.2993	0.532794	0.279745	1.90457	0.0568357	0.443537
hsa-mir-4472-2	22.7933	0.609563	0.320373	1.90266	0.0570843	0.443537
hsa-mir-483	9.05463	0.653783	0.342078	1.91121	0.0559775	0.443537
hsa-mir-548f-2	6.58311	0.684131	0.359695	1.90197	0.0571746	0.443537
hsa-mir-1252	6.26533	0.465821	0.243043	1.91662	0.0552867	0.443537
hsa-mir-135a-1	129.502	0.387392	0.205713	1.88317	0.0596774	0.446417
hsa-mir-551b	30.464	0.327518	0.174143	1.88074	0.0600067	0.446417
hsa-mir-758	77.0083	0.243693	0.129651	1.87961	0.0601617	0.446417
hsa-mir-133a-1	526.584	-0.303307	0.163061	-1.86009	0.0628727	0.453392
hsa-mir-133a-2	526.486	-0.303616	0.163053	-1.86207	0.0625938	0.453392
hsa-mir-184	39.3814	-0.399566	0.228066	-1.75198	0.079778	0.487417
hsa-mir-200c	12.2754	-0.32795	0.182485	-1.79714	0.0723142	0.487417
hsa-mir-423	4320.07	-0.239795	0.137239	-1.74728	0.0805887	0.487417
hsa-mir-451a	8437.26	0.482235	0.267827	1.80054	0.071775	0.487417
hsa-mir-655	11.4058	0.344946	0.197221	1.74903	0.0802853	0.487417
hsa-mir-1180	260.469	0.262004	0.146756	1.7853	0.0742125	0.487417
hsa-mir-3159	161.455	0.682713	0.379993	1.79664	0.0723922	0.487417
hsa-mir-3184	4319.84	-0.239833	0.137248	-1.74743	0.0805622	0.487417
hsa-mir-451b	8437.26	0.482235	0.267827	1.80054	0.071775	0.487417
hsa-mir-6511a-1	23.1747	-0.299199	0.171424	-1.74538	0.0809188	0.487417
hsa-mir-6511a-2	23.1747	-0.299199	0.171424	-1.74538	0.0809188	0.487417
hsa-mir-6511a-3	23.1747	-0.299199	0.171424	-1.74538	0.0809188	0.487417
hsa-mir-6511a-4	23.1747	-0.299199	0.171424	-1.74538	0.0809188	0.487417
hsa-mir-4419b	10.5815	0.698155	0.39629	1.76172	0.0781158	0.487417
hsa-mir-28	817.603	-0.165603	0.0967094	-1.71238	0.0868269	0.504423
hsa-mir-143	8330.45	-0.399493	0.234089	-1.70658	0.0878994	0.504423
hsa-mir-760	104.481	-0.213357	0.124172	-1.71824	0.0857529	0.504423
hsa-mir-548t	17.6093	0.355374	0.208741	1.70247	0.0886681	0.504423
hsa-mir-642b	39.6719	0.549189	0.319506	1.71887	0.0856379	0.504423
hsa-mir-221	15205.3	0.189741	0.112049	1.69337	0.0903846	0.508537
hsa-mir-93	3459.99	0.22377	0.132643	1.68701	0.0916015	0.508988
hsa-mir-30c-2	1239.15	-0.162436	0.0968326	-1.67749	0.093447	0.508988
hsa-mir-8072	237.811	0.424481	0.252567	1.68067	0.0928274	0.508988
hsa-mir-484	1690.89	-0.305935	0.185199	-1.65192	0.09855	0.509673
hsa-mir-502	75.9653	0.166469	0.100352	1.65885	0.097147	0.509673
hsa-mir-3605	25.7144	-0.319621	0.193088	-1.65532	0.0978603	0.509673
hsa-mir-3613	61.547	0.391309	0.235401	1.6623	0.0964519	0.509673
hsa-mir-4488	19.1255	-1.1808	0.711186	-1.66032	0.0968498	0.509673
hsa-mir-30a	6117.86	-0.241432	0.14667	-1.64609	0.0997448	0.510694
hsa-mir-326	77.054	-0.192503	0.119258	-1.61417	0.106491	0.534545
hsa-mir-548ae-2	12.0882	0.350679	0.216838	1.61724	0.105827	0.534545
hsa-mir-100	20684.1	-0.332495	0.208105	-1.59772	0.110104	0.536678
hsa-mir-497	1506.12	0.178373	0.112613	1.58395	0.113206	0.536678
hsa-mir-619	111.857	0.634882	0.397628	1.59667	0.110339	0.536678
hsa-mir-3687-1	60.192	0.639974	0.40278	1.58889	0.112084	0.536678
hsa-mir-6131	20.7168	0.449841	0.283687	1.58569	0.112809	0.536678
hsa-mir-3687-2	60.192	0.639974	0.40278	1.58889	0.112084	0.536678
hsa-mir-597	35.2941	-0.254123	0.16156	-1.57293	0.115734	0.543632
hsa-let-7d	8494.39	0.173878	0.111133	1.56459	0.11768	0.547745
hsa-mir-144	168.445	0.43271	0.279448	1.54845	0.121515	0.548629
hsa-mir-660	225.653	-0.15438	0.0997935	-1.54699	0.121866	0.548629
hsa-mir-3929	69.7348	0.612716	0.396378	1.54579	0.122156	0.548629
hsa-mir-548ap	17.4085	0.361453	0.232076	1.55747	0.119358	0.548629
hsa-mir-4447	149.773	0.226056	0.146819	1.53969	0.123636	0.550451
hsa-mir-204	1169.56	-0.178103	0.118109	-1.50796	0.131565	0.580701
hsa-mir-30c-1	1187.34	-0.161671	0.109971	-1.47012	0.141528	0.604231
hsa-mir-338	9490.93	-0.355061	0.241541	-1.46998	0.141567	0.604231
hsa-mir-548k	8.65427	0.35953	0.24445	1.47077	0.141353	0.604231
hsa-mir-3065	9491.12	-0.355015	0.24154	-1.4698	0.141617	0.604231
hsa-mir-589	44.2011	-0.233104	0.160667	-1.45086	0.14682	0.611153
hsa-mir-873	157.549	0.287118	0.196765	1.45919	0.144514	0.611153
hsa-mir-7851	157.034	0.563919	0.388006	1.45338	0.146119	0.611153
hsa-mir-361	1207.23	-0.217721	0.15173	-1.43493	0.151307	0.623489
hsa-mir-3200	400.93	0.137677	0.0961611	1.43174	0.152219	0.623489
hsa-mir-382	2078.31	0.209787	0.148962	1.40833	0.159034	0.64515
hsa-mir-1185-2	252.093	0.231815	0.165277	1.40259	0.16074	0.64515
hsa-mir-5095	71.1639	0.561258	0.400683	1.40075	0.161288	0.64515
hsa-mir-889	102.96	0.404895	0.293204	1.38093	0.167301	0.653878
hsa-mir-1260a	54.7057	-0.266014	0.192262	-1.3836	0.166481	0.653878
hsa-mir-2277	13.3578	0.237091	0.171115	1.38556	0.16588	0.653878
hsa-let-7c	27575.3	-0.106104	0.0784301	-1.35285	0.176105	0.663056
hsa-mir-320a	3651.61	-0.28222	0.206142	-1.36906	0.170981	0.663056
hsa-mir-577	429.126	0.424186	0.317685	1.33524	0.181797	0.663056
hsa-mir-1185-1	255.649	0.22304	0.16373	1.36224	0.173122	0.663056
hsa-mir-1275	9.18917	0.371768	0.273575	1.35893	0.17417	0.663056
hsa-mir-1972-1	60.7398	0.579554	0.432462	1.34013	0.180204	0.663056
hsa-mir-3196	37.7065	0.545535	0.40862	1.33507	0.181855	0.663056
hsa-mir-1972-2	60.7398	0.579554	0.432462	1.34013	0.180204	0.663056
hsa-mir-1273e	324.061	0.536329	0.402409	1.33279	0.182599	0.663056
hsa-mir-1273g	107.154	0.531578	0.398684	1.33333	0.182423	0.663056
hsa-mir-7-1	713.495	0.220759	0.166317	1.32734	0.184397	0.664867
hsa-mir-454	288.711	0.177756	0.135058	1.31614	0.188126	0.670851
hsa-mir-4459	190.318	0.48418	0.369429	1.31062	0.189987	0.670851
hsa-mir-1273f	271.767	0.49937	0.380187	1.31349	0.189019	0.670851
hsa-mir-200a	38.5473	0.217231	0.168296	1.29076	0.196785	0.680771
hsa-mir-3135a	44.6408	0.529775	0.410071	1.29191	0.196388	0.680771
hsa-mir-548y	8.1358	0.424862	0.328507	1.29331	0.195903	0.680771
hsa-mir-155	49.8362	-0.166417	0.13051	-1.27513	0.202264	0.685823
hsa-mir-3908	16.1137	0.509363	0.39782	1.28039	0.200409	0.685823
hsa-mir-4448	11.8459	0.402054	0.314945	1.27658	0.20175	0.685823
hsa-mir-1283-2	9.61333	0.312906	0.246197	1.27096	0.203743	0.686293
hsa-mir-542	32.4348	0.204698	0.162046	1.2632	0.206516	0.691086
hsa-mir-29a	22838.6	-0.123729	0.0986698	-1.25397	0.209852	0.693754
hsa-mir-7-3	547.52	0.235598	0.191765	1.22858	0.219231	0.693754
hsa-mir-432	294.164	0.15034	0.124429	1.20824	0.226954	0.693754
hsa-mir-1273a	409.662	0.481898	0.386786	1.2459	0.2128	0.693754
hsa-mir-548h-3	22.8694	0.353251	0.287492	1.22873	0.219171	0.693754
hsa-mir-664a	66.9722	-0.143799	0.118597	-1.2125	0.225321	0.693754
hsa-mir-3168	13.773	-0.325215	0.266591	-1.2199	0.222502	0.693754
hsa-mir-4286	194.651	-0.217239	0.175431	-1.23832	0.215599	0.693754
hsa-mir-548aj-2	17.118	0.422254	0.345672	1.22155	0.221879	0.693754
hsa-mir-3960	163.012	0.36837	0.30414	1.21119	0.225823	0.693754
hsa-mir-5100	22.5835	-0.355305	0.284576	-1.24854	0.211833	0.693754
hsa-mir-5708	20.3863	0.486291	0.403071	1.20647	0.227638	0.693754
hsa-mir-6511b-2	18.8088	-0.247963	0.198828	-1.24712	0.212354	0.693754
hsa-mir-513c	10.6223	-0.428023	0.354098	-1.20877	0.226752	0.693754
hsa-mir-5009	5.19772	0.591969	0.480754	1.23133	0.218198	0.693754
hsa-mir-24-2	2827.41	-0.178833	0.151279	-1.18214	0.237152	0.696775
hsa-mir-137	90.8218	0.292349	0.249023	1.17398	0.240402	0.696775
hsa-mir-377	225.552	0.122449	0.104668	1.16987	0.242052	0.696775
hsa-mir-380	119.926	0.178659	0.149431	1.1956	0.231854	0.696775
hsa-mir-570	8.85868	0.254366	0.217575	1.1691	0.242364	0.696775
hsa-mir-1181	16.4106	0.302398	0.258831	1.16832	0.242677	0.696775
hsa-mir-548e	8.43826	0.317638	0.273089	1.16313	0.244777	0.696775
hsa-mir-1285-1	220.106	0.50852	0.429587	1.18374	0.236515	0.696775
hsa-mir-2110	80.2066	-0.174971	0.150924	-1.15933	0.246321	0.696775
hsa-mir-1260b	53.7261	-0.236059	0.200389	-1.178	0.238796	0.696775
hsa-mir-2355	23.4525	-0.200918	0.17303	-1.16118	0.24557	0.696775
hsa-mir-4430	13.6276	0.52339	0.436096	1.20017	0.230073	0.696775
hsa-mir-921	9.61261	0.30272	0.256166	1.18173	0.237311	0.696775
hsa-mir-24-1	2861.52	-0.17443	0.152243	-1.14574	0.251904	0.699482
hsa-mir-142	93.6784	0.176295	0.157556	1.11893	0.263168	0.699482
hsa-mir-152	321.758	-0.170435	0.148375	-1.14868	0.250688	0.699482
hsa-mir-149	2255.69	-0.182018	0.162732	-1.11851	0.263348	0.699482
hsa-mir-362	42.6549	0.126633	0.111324	1.13752	0.255322	0.699482
hsa-mir-625	536.229	-0.264885	0.235583	-1.12438	0.260851	0.699482
hsa-mir-1296	41.547	-0.316167	0.280963	-1.1253	0.260463	0.699482
hsa-mir-766	90.6561	-0.188641	0.166733	-1.13139	0.257891	0.699482
hsa-mir-3074	2861.65	-0.174355	0.152237	-1.14529	0.252089	0.699482
hsa-mir-5699	11.0795	0.263561	0.23522	1.12049	0.262506	0.699482
hsa-mir-6127	28.5808	0.438523	0.385747	1.13682	0.255615	0.699482
hsa-mir-7641-2	5065.5	-0.380015	0.339981	-1.11775	0.263672	0.699482
hsa-mir-548i-1	10.5458	0.391779	0.353265	1.10902	0.26742	0.705768
hsa-mir-576	17.3456	0.222726	0.202565	1.09953	0.271537	0.712958
hsa-mir-374a	80.2715	0.242461	0.223295	1.08583	0.277553	0.713174
hsa-mir-654	227.86	0.118214	0.10795	1.09508	0.273483	0.713174
hsa-mir-1246	43.2776	0.43819	0.404284	1.08387	0.278424	0.713174
hsa-mir-1254-1	31.814	0.4323	0.398797	1.08401	0.278361	0.713174
hsa-mir-429	7.90946	0.27537	0.254147	1.08351	0.278583	0.713174
hsa-mir-18a	37.401	-0.22261	0.206482	-1.07811	0.280986	0.715746
hsa-mir-4516	91.6391	0.502264	0.467511	1.07434	0.282672	0.716475
hsa-mir-145	4410.13	0.166668	0.158207	1.05348	0.29212	0.729149
hsa-mir-20b	58.7094	0.164137	0.155743	1.05389	0.291933	0.729149
hsa-mir-874	2230.53	0.139213	0.133272	1.04458	0.296217	0.729149
hsa-mir-1197	21.8642	0.196907	0.186305	1.0569	0.290555	0.729149
hsa-mir-1273h	46.2573	0.390229	0.372487	1.04763	0.294809	0.729149
hsa-mir-5585	7.85441	0.406734	0.388652	1.04653	0.295318	0.729149
hsa-mir-148b	549.243	0.131502	0.12707	1.03487	0.300728	0.736711
hsa-mir-183	12.837	0.267526	0.26254	1.01899	0.308207	0.737154
hsa-mir-153-2	428.591	0.171417	0.169221	1.01298	0.31107	0.737154
hsa-mir-190a	213.649	0.190811	0.187538	1.01746	0.308936	0.737154
hsa-mir-345	408.907	-0.113309	0.11273	-1.00514	0.31483	0.737154
hsa-mir-496	12.1289	0.183745	0.183531	1.00117	0.316746	0.737154
hsa-mir-301b	25.5637	0.159747	0.158863	1.00557	0.314623	0.737154
hsa-mir-1258	14.3163	0.292146	0.285881	1.02191	0.306822	0.737154
hsa-mir-548h-4	28.65	0.283747	0.278047	1.0205	0.307492	0.737154
hsa-mir-4705	22.6225	-0.181803	0.180606	-1.00663	0.314115	0.737154
hsa-mir-6125	49.5778	0.380355	0.368979	1.03083	0.30262	0.737154
hsa-mir-7108	12.1152	0.457443	0.456249	1.00262	0.316046	0.737154
hsa-mir-329-1	421.578	-0.107014	0.108677	-0.9847	0.324772	0.739036
hsa-mir-329-2	421.689	-0.106898	0.108508	-0.985166	0.324542	0.739036
hsa-mir-485	1749.95	0.139068	0.141029	0.986097	0.324086	0.739036
hsa-mir-1273c	42.3988	-0.312586	0.317337	-0.985027	0.324611	0.739036
hsa-mir-6511b-1	22.5614	-0.198071	0.200171	-0.989509	0.322414	0.739036
hsa-mir-210	358.147	-0.145492	0.148761	-0.978024	0.328062	0.739986
hsa-mir-519a-1	56.2405	0.223721	0.228756	0.977989	0.32808	0.739986
hsa-mir-124-1	26586.2	-0.123954	0.128342	-0.965809	0.33414	0.743824
hsa-mir-124-2	26576.9	-0.124341	0.128334	-0.968888	0.332601	0.743824
hsa-mir-124-3	26569.2	-0.124238	0.128309	-0.968267	0.332911	0.743824
hsa-mir-519a-2	56.0277	0.218056	0.228021	0.956302	0.33892	0.751199
hsa-mir-7-2	660.923	0.195596	0.210872	0.927558	0.353637	0.763303
hsa-mir-30b	636.013	-0.11302	0.123297	-0.916648	0.359327	0.763303
hsa-mir-186	927.235	0.0972793	0.104473	0.931141	0.351781	0.763303
hsa-mir-582	65.7253	-0.197964	0.210649	-0.93978	0.347331	0.763303
hsa-mir-1271	177.154	-0.149118	0.163409	-0.912541	0.361484	0.763303
hsa-mir-1249	87.9274	-0.243035	0.261742	-0.928526	0.353135	0.763303
hsa-mir-1273d	175.914	0.337901	0.370894	0.911047	0.362271	0.763303
hsa-mir-4419a	75.0342	0.397829	0.435143	0.914249	0.360586	0.763303
hsa-mir-1343	13.2995	0.194903	0.212517	0.917114	0.359083	0.763303
hsa-mir-3529	660.719	0.19573	0.21083	0.928378	0.353212	0.763303
hsa-mir-5010	16.4507	0.181533	0.195928	0.926533	0.354169	0.763303
hsa-mir-3928	8.75269	0.223621	0.242291	0.922947	0.356035	0.763303
hsa-mir-940	14.8803	-0.222702	0.245366	-0.907633	0.364072	0.763955
hsa-mir-211	62.4622	-0.480797	0.532835	-0.902338	0.366877	0.766698
hsa-mir-1908	15.8026	0.255699	0.285052	0.897025	0.369705	0.769468
hsa-mir-185	218.604	-0.102734	0.115669	-0.888174	0.374447	0.776182
hsa-mir-548o-2	11.4977	0.198025	0.22424	0.883094	0.377186	0.778706
hsa-mir-548ay	21.649	0.262466	0.29832	0.879816	0.378959	0.779225
hsa-mir-134	150.707	-0.0908653	0.104338	-0.870871	0.383824	0.784508
hsa-mir-584	108.072	-0.333246	0.383728	-0.868442	0.385152	0.784508
hsa-mir-548h-2	19.5291	0.229962	0.267059	0.861088	0.389189	0.784508
hsa-mir-8086	113.03	0.349264	0.404478	0.863492	0.387867	0.784508
hsa-mir-1254-2	7.57755	0.308456	0.358001	0.861604	0.388905	0.784508
hsa-mir-223	257.536	-0.151956	0.178098	-0.853216	0.393539	0.788599
hsa-mir-151a	6448.28	-0.152233	0.178864	-0.851107	0.39471	0.788599
hsa-mir-1827	20.8323	0.440999	0.519388	0.849075	0.39584	0.788599
hsa-mir-218-2	2242.56	0.156896	0.185588	0.845399	0.397888	0.789608
hsa-mir-1285-2	27.1548	0.261177	0.310169	0.842047	0.399762	0.790263
hsa-mir-3135b	556.104	-0.155276	0.186206	-0.833897	0.404339	0.793186
hsa-mir-548n	10.7703	0.273481	0.327684	0.834586	0.403951	0.793186
hsa-mir-3615	152.708	-0.244161	0.295046	-0.827535	0.407934	0.797184
hsa-mir-3665	198.143	0.341741	0.417267	0.818998	0.412788	0.803602
hsa-mir-218-1	2237.49	0.15045	0.184681	0.814648	0.415274	0.804708
hsa-mir-1248	140.974	0.362473	0.446116	0.81251	0.416499	0.804708
hsa-mir-153-1	378.302	0.135121	0.168418	0.802297	0.422381	0.810948
hsa-mir-409	1007.07	0.110546	0.13794	0.801406	0.422897	0.810948
hsa-mir-27a	1042.48	-0.103436	0.12956	-0.798362	0.424661	0.811292
hsa-mir-532	259.103	0.0786387	0.0997072	0.788697	0.430289	0.814541
hsa-mir-5096	641.84	0.320117	0.406625	0.787253	0.431134	0.814541
hsa-mir-6516	104.287	0.129171	0.163558	0.789755	0.429671	0.814541
hsa-mir-129-2	1999.16	0.134765	0.172904	0.779422	0.435731	0.8202
hsa-mir-200b	18.2133	0.152476	0.200295	0.761261	0.446501	0.829083
hsa-mir-376a-1	700.212	0.103746	0.138701	0.747986	0.454468	0.829083
hsa-mir-452	19.1435	-0.160555	0.209641	-0.765856	0.443762	0.829083
hsa-mir-941-1	79.2124	-0.14286	0.190441	-0.750154	0.453162	0.829083
hsa-mir-941-2	79.2444	-0.141277	0.18979	-0.744385	0.456643	0.829083
hsa-mir-941-3	79.2444	-0.141277	0.18979	-0.744385	0.456643	0.829083
hsa-mir-941-4	79.2444	-0.141277	0.18979	-0.744385	0.456643	0.829083
hsa-mir-3607	207.448	0.141019	0.188955	0.746312	0.455479	0.829083
hsa-mir-6883	45.6071	0.350352	0.460657	0.760548	0.446927	0.829083
hsa-mir-941-5	79.2444	-0.141277	0.18979	-0.744385	0.456643	0.829083
hsa-mir-3909	13.9323	0.153639	0.207239	0.741363	0.458473	0.829464
hsa-mir-146a	301.523	0.0821744	0.111257	0.738598	0.460151	0.829568
hsa-mir-224	41.4571	-0.21089	0.286754	-0.735437	0.462073	0.830111
hsa-mir-548ad	20.4824	0.225578	0.308206	0.731907	0.464225	0.831061
hsa-mir-1268a	52.0863	0.316636	0.439348	0.720694	0.471098	0.834609
hsa-mir-500b	14.5974	-0.125406	0.17316	-0.72422	0.46893	0.834609
hsa-mir-541	9.57187	-0.158475	0.219207	-0.722948	0.469712	0.834609
hsa-mir-4452	8.4184	0.29058	0.404996	0.717489	0.473072	0.835217
hsa-mir-548c	26.7435	0.199184	0.279834	0.711793	0.476593	0.835669
hsa-mir-548z	26.7435	0.199184	0.279834	0.711793	0.476593	0.835669
hsa-mir-154	380.857	0.0990051	0.139939	0.70749	0.479262	0.837482
hsa-mir-195	522.006	-0.0863086	0.123714	-0.697644	0.4854	0.843137
hsa-mir-296	80.99	-0.169275	0.246565	-0.68653	0.492379	0.843137
hsa-mir-412	22.0984	-0.304699	0.439631	-0.693078	0.488261	0.843137
hsa-mir-629	53.9998	-0.0992965	0.144033	-0.689399	0.490573	0.843137
hsa-mir-652	810.32	-0.0566201	0.081643	-0.693508	0.487991	0.843137
hsa-mir-8485	60.6664	0.344824	0.501998	0.686903	0.492144	0.843137
hsa-mir-504	54.6786	0.11293	0.166241	0.679311	0.496941	0.848112
hsa-mir-15a	1832.05	0.10042	0.148743	0.675126	0.499596	0.849811
hsa-mir-378c	32.0323	0.0983793	0.148031	0.664585	0.506316	0.85839
hsa-mir-331	684.793	0.0913238	0.139176	0.656176	0.511711	0.859003
hsa-mir-499b	10.1332	-0.226121	0.344177	-0.65699	0.511187	0.859003
hsa-mir-5694	4.72196	-0.300558	0.456913	-0.657802	0.510666	0.859003
hsa-mir-378a	645.803	-0.072	0.110892	-0.649282	0.516156	0.86236
hsa-mir-494	96.7828	0.0825017	0.12786	0.645253	0.518763	0.86236
hsa-mir-455	199.888	0.0828525	0.128063	0.646965	0.517655	0.86236
hsa-mir-376b	55.4249	0.109255	0.170029	0.642569	0.520504	0.862453
hsa-mir-29b-2	2021.06	-0.0817677	0.129291	-0.632431	0.527105	0.865748
hsa-mir-34c	391.043	0.13591	0.215141	0.631727	0.527565	0.865748
hsa-mir-3149	6.91196	0.259875	0.408812	0.635684	0.524983	0.865748
hsa-mir-107	10104.4	-0.0359953	0.0594723	-0.605246	0.545016	0.872025
hsa-mir-339	150.71	-0.0771301	0.127356	-0.605624	0.544764	0.872025
hsa-mir-346	194.661	-0.144213	0.237793	-0.606465	0.544206	0.872025
hsa-mir-500a	63.6894	0.065946	0.108586	0.607317	0.54364	0.872025
hsa-mir-598	2254.27	-0.112496	0.184097	-0.611065	0.541156	0.872025
hsa-mir-320b-1	127.496	-0.152669	0.251076	-0.608058	0.543149	0.872025
hsa-mir-3142	29.7094	-0.318169	0.520918	-0.610785	0.541342	0.872025
hsa-mir-4647	12.8782	0.178625	0.2867	0.623038	0.53326	0.872025
hsa-mir-29b-1	1890.06	-0.0808217	0.136678	-0.591331	0.554299	0.884115
hsa-mir-31	911.288	-0.069284	0.118712	-0.583629	0.55947	0.886838
hsa-mir-421	626.923	-0.0775523	0.13285	-0.58376	0.559382	0.886838
hsa-mir-378i	11.0919	0.0988871	0.170531	0.579876	0.561998	0.888095
hsa-mir-181b-1	24526.8	-0.124003	0.217643	-0.569752	0.568846	0.894702
hsa-mir-769	1076.66	-0.0753299	0.132499	-0.568532	0.569674	0.894702
hsa-mir-17	396.906	-0.0791497	0.163834	-0.483109	0.629019	0.908668
hsa-mir-19b-1	7193.63	0.103921	0.198148	0.524461	0.599958	0.908668
hsa-mir-19b-2	7193.45	0.104017	0.198114	0.525035	0.599559	0.908668
hsa-mir-20a	351.381	-0.107277	0.198326	-0.54091	0.588569	0.908668
hsa-mir-33a	466.744	0.0842553	0.153622	0.54846	0.583376	0.908668
hsa-mir-101-1	16695.2	0.0742059	0.156809	0.473226	0.636052	0.908668
hsa-mir-181a-2	71567.7	-0.0823063	0.184094	-0.447088	0.654811	0.908668
hsa-mir-182	21.9177	0.125971	0.271859	0.46337	0.643099	0.908668
hsa-mir-199b	113.613	0.0888628	0.176237	0.504223	0.614105	0.908668
hsa-mir-203a	271.496	0.0924462	0.197309	0.468535	0.639402	0.908668
hsa-mir-181a-1	72129.6	-0.0828016	0.184045	-0.449899	0.652783	0.908668
hsa-mir-214	25.4891	-0.100987	0.214143	-0.471585	0.637223	0.908668
hsa-mir-130a	633.292	0.0545198	0.116135	0.469453	0.638746	0.908668
hsa-mir-126	12923.1	-0.0764878	0.143422	-0.533307	0.593821	0.908668
hsa-mir-181b-2	27757.6	-0.0953303	0.210335	-0.453232	0.650382	0.908668
hsa-mir-128-2	43256.2	0.0495827	0.109045	0.4547	0.649325	0.908668
hsa-mir-194-2	34.3231	0.0990099	0.208312	0.475296	0.634576	0.908668
hsa-mir-101-2	16771.5	0.0743022	0.157038	0.473148	0.636108	0.908668
hsa-mir-299	152.997	-0.0730701	0.137356	-0.531977	0.594742	0.908668
hsa-mir-363	847.535	0.0422929	0.0923885	0.457772	0.647116	0.908668
hsa-mir-375	60.0675	-0.0729425	0.15788	-0.462013	0.644072	0.908668
hsa-mir-425	2398.73	-0.0243272	0.0528071	-0.460681	0.645028	0.908668
hsa-mir-490	73.2712	-0.0605972	0.132504	-0.457323	0.647439	0.908668
hsa-mir-146b	901.199	-0.0632758	0.128192	-0.4936	0.621588	0.908668
hsa-mir-495	201.404	0.0679611	0.135996	0.49973	0.617266	0.908668
hsa-mir-522	16.2314	0.0895945	0.19035	0.470682	0.637868	0.908668
hsa-mir-376a-2	620.462	0.0692348	0.141765	0.488378	0.625282	0.908668
hsa-mir-592	118.938	0.0970019	0.175816	0.551725	0.581137	0.908668
hsa-mir-548d-1	25.1351	0.150802	0.298732	0.504806	0.613695	0.908668
hsa-mir-1301	258.235	-0.0493181	0.102811	-0.479696	0.631444	0.908668
hsa-mir-320b-2	127.589	-0.134197	0.250213	-0.53633	0.591731	0.908668
hsa-mir-374b	299.259	-0.0766667	0.147452	-0.519945	0.603102	0.908668
hsa-mir-1250	106.002	-0.135492	0.256937	-0.527336	0.59796	0.908668
hsa-mir-3120	25.3172	-0.0991268	0.217341	-0.456088	0.648327	0.908668
hsa-mir-548v	12.9974	0.130644	0.292272	0.446994	0.65488	0.908668
hsa-mir-4324	148.573	-0.0547256	0.110005	-0.497483	0.618849	0.908668
hsa-mir-3912	18.4878	0.101242	0.18682	0.541921	0.587873	0.908668
hsa-mir-374c	299.259	-0.0766667	0.147452	-0.519945	0.603102	0.908668
hsa-mir-548aa-1	25.1351	0.150802	0.298732	0.504806	0.613695	0.908668
hsa-mir-203b	271.277	0.0909096	0.197423	0.460482	0.64517	0.908668
hsa-mir-6077	20.6822	-0.17856	0.384529	-0.464362	0.642389	0.908668
hsa-mir-499a	10.2914	-0.187522	0.342905	-0.546864	0.584472	0.908668
hsa-mir-545	9.85225	-0.122788	0.245883	-0.499376	0.617515	0.908668
hsa-mir-105-2	17.0965	0.080418	0.181221	0.443756	0.657219	0.909449
hsa-mir-129-1	2076.69	0.0754492	0.173895	0.433877	0.664378	0.911492
hsa-mir-181c	4147.61	0.047157	0.108996	0.43265	0.665269	0.911492
hsa-mir-328	349.428	-0.105695	0.245447	-0.430624	0.666742	0.911492
hsa-mir-323a	3589.38	0.0484265	0.112405	0.430819	0.6666	0.911492
hsa-mir-4512	51.755	-0.114169	0.265851	-0.429449	0.667597	0.911492
hsa-mir-4301	17.1878	0.12429	0.292912	0.424326	0.671328	0.914149
hsa-mir-103a-2	34678	0.0221355	0.0535288	0.413526	0.679221	0.918251
hsa-mir-103a-1	34610.2	0.0221077	0.0535498	0.412844	0.679721	0.918251
hsa-mir-105-1	17.1122	0.0750671	0.180556	0.415755	0.677589	0.918251
hsa-mir-1268b	12.08	0.164822	0.407234	0.404736	0.685672	0.923853
hsa-mir-1179	82.6024	0.073088	0.181774	0.402081	0.687624	0.924051
hsa-mir-136	849.368	-0.0608537	0.152624	-0.398717	0.690101	0.924953
hsa-mir-574	685.502	-0.0996799	0.252636	-0.394559	0.693168	0.925441
hsa-mir-767	28.4319	0.060429	0.15602	0.387315	0.698523	0.925441
hsa-mir-103b-1	33682.7	0.0210082	0.0534536	0.393017	0.694307	0.925441
hsa-mir-103b-2	33689.5	0.0208845	0.0534383	0.390815	0.695934	0.925441
hsa-mir-1299	10.0896	-0.159938	0.414357	-0.385992	0.699503	0.925441
hsa-mir-548d-2	25.7531	0.115981	0.304545	0.380832	0.703328	0.925717
hsa-mir-548aa-2	25.7531	0.115981	0.304545	0.380832	0.703328	0.925717
hsa-mir-298	18.3658	0.0839328	0.226926	0.369869	0.71148	0.934046
hsa-let-7a-1	168858	-0.0323975	0.104561	-0.309842	0.756681	0.934671
hsa-let-7e	12339.9	0.0296948	0.0890884	0.333318	0.738894	0.934671
hsa-mir-23a	1600.43	0.0317287	0.115764	0.274082	0.784022	0.934671
hsa-mir-32	30.5039	0.0634399	0.18691	0.339415	0.734297	0.934671
hsa-mir-192	189.466	-0.0497032	0.148038	-0.335747	0.737061	0.934671
hsa-mir-212	196.248	-0.0564428	0.162243	-0.34789	0.727923	0.934671
hsa-let-7g	7043.75	0.0391561	0.13539	0.289209	0.772421	0.934671
hsa-mir-27b	15847.7	-0.0569501	0.186065	-0.306076	0.759547	0.934671
hsa-mir-128-1	49234.8	0.0318635	0.111111	0.286772	0.774287	0.934671
hsa-mir-9-1	123572	-0.053808	0.179496	-0.299773	0.76435	0.934671
hsa-mir-9-2	123570	-0.0538236	0.179507	-0.299842	0.764298	0.934671
hsa-mir-106b	234.177	0.0349596	0.123692	0.282635	0.777457	0.934671
hsa-mir-34b	239.074	0.0798203	0.240167	0.332354	0.739622	0.934671
hsa-mir-130b	217.062	-0.0334624	0.11794	-0.283725	0.776621	0.934671
hsa-mir-381	581.177	-0.0435373	0.139155	-0.312869	0.75438	0.934671
hsa-mir-330	1711.48	0.0446132	0.141176	0.316011	0.751994	0.934671
hsa-mir-431	340.132	-0.0439632	0.127476	-0.344874	0.730189	0.934671
hsa-mir-486-1	1678.65	-0.0698914	0.216077	-0.323455	0.74635	0.934671
hsa-mir-505	192.854	-0.0448783	0.136839	-0.327964	0.742939	0.934671
hsa-mir-628	345.761	0.0229174	0.0741817	0.308936	0.75737	0.934671
hsa-mir-671	134.03	-0.044856	0.124355	-0.36071	0.718317	0.934671
hsa-mir-770	92.5	-0.0613433	0.227447	-0.269704	0.787388	0.934671
hsa-mir-708	1053.24	-0.0429875	0.123141	-0.34909	0.727022	0.934671
hsa-mir-320d-1	32.6656	-0.113191	0.360267	-0.314185	0.75338	0.934671
hsa-mir-548q	10.261	0.0598165	0.210215	0.284549	0.77599	0.934671
hsa-mir-3195	18.5131	0.167996	0.470687	0.356916	0.721155	0.934671
hsa-mir-4284	24.8034	-0.0775703	0.289342	-0.268092	0.788629	0.934671
hsa-mir-3648-1	98.0024	0.114165	0.40711	0.280427	0.77915	0.934671
hsa-mir-3653	102.162	-0.0676416	0.210531	-0.32129	0.747991	0.934671
hsa-mir-4417	22.7662	0.17571	0.533878	0.329119	0.742066	0.934671
hsa-mir-4461	16.9756	0.111575	0.332122	0.335946	0.736912	0.934671
hsa-mir-4525	33.7059	-0.0788977	0.291318	-0.270831	0.786521	0.934671
hsa-mir-548aw	17.5004	0.0607431	0.179116	0.339127	0.734514	0.934671
hsa-mir-5684	39.2484	0.125503	0.432508	0.290174	0.771683	0.934671
hsa-mir-6723	93.6266	-0.087089	0.266437	-0.326865	0.74377	0.934671
hsa-mir-6842	12.7569	-0.0541177	0.193701	-0.279389	0.779947	0.934671
hsa-mir-486-2	838.408	-0.0690103	0.215973	-0.319532	0.749323	0.934671
hsa-mir-3648-2	98.0024	0.114165	0.40711	0.280427	0.77915	0.934671
hsa-mir-1-2	11.2579	0.081038	0.289249	0.280167	0.779349	0.934671
hsa-mir-3124	9.01662	0.0942464	0.266789	0.353261	0.723893	0.934671
hsa-mir-3663	11.4277	0.113911	0.369478	0.308302	0.757853	0.934671
hsa-mir-665	7.96119	0.0689917	0.250717	0.275178	0.78318	0.934671
hsa-mir-215	13.1849	-0.0419554	0.17014	-0.246593	0.805223	0.93887
hsa-mir-138-2	3755.69	-0.043425	0.172916	-0.251133	0.801711	0.93887
hsa-mir-29c	17066.6	-0.0317853	0.124493	-0.255317	0.798478	0.93887
hsa-mir-30e	1875.02	0.0335532	0.142384	0.235654	0.813701	0.93887
hsa-mir-503	10.5219	0.0456167	0.187943	0.242716	0.808226	0.93887
hsa-mir-320c-1	63.2952	-0.0809433	0.310697	-0.260522	0.794461	0.93887
hsa-mir-1298	23.1395	-0.0448777	0.190188	-0.235965	0.81346	0.93887
hsa-mir-1287	50.4952	0.0507034	0.215721	0.235042	0.814176	0.93887
hsa-mir-3943	131.659	-0.0479758	0.200234	-0.239599	0.810641	0.93887
hsa-mir-4449	18.2581	0.0932955	0.362837	0.257128	0.79708	0.93887
hsa-mir-4792	15.534	0.0890988	0.351177	0.253714	0.799716	0.93887
hsa-mir-548a-1	5.84342	-0.0713512	0.290722	-0.245428	0.806125	0.93887
hsa-mir-22	7472.64	0.0182916	0.0841962	0.217249	0.828014	0.943177
hsa-mir-23b	5334.41	0.0385256	0.175018	0.220123	0.825775	0.943177
hsa-mir-191	8109.64	0.0181981	0.086848	0.209539	0.834027	0.943177
hsa-mir-379	347.044	-0.03465	0.160884	-0.215372	0.829477	0.943177
hsa-mir-340	1931.04	0.0670228	0.295763	0.22661	0.820727	0.943177
hsa-mir-550a-3	8.23954	-0.0496768	0.227352	-0.218502	0.827038	0.943177
hsa-mir-151b	440.764	-0.0391501	0.186612	-0.209794	0.833828	0.943177
hsa-mir-320c-2	56.3692	-0.0708512	0.339089	-0.208946	0.83449	0.943177
hsa-mir-1291	6.49937	0.0559564	0.258876	0.216151	0.82887	0.943177
hsa-mir-148a	273.402	-0.0369627	0.185804	-0.198934	0.842314	0.947809
hsa-mir-15b	51.8388	0.033958	0.183361	0.185198	0.853074	0.947809
hsa-mir-410	736.863	-0.020333	0.108102	-0.18809	0.850806	0.947809
hsa-mir-491	114.604	-0.0243668	0.126044	-0.193319	0.846709	0.947809
hsa-mir-516a-1	23.4732	-0.0404985	0.216098	-0.187408	0.851341	0.947809
hsa-mir-516a-2	23.3945	-0.0400852	0.216929	-0.184784	0.853398	0.947809
hsa-mir-411	1691.61	-0.034857	0.175924	-0.198137	0.842938	0.947809
hsa-mir-323b	618.823	-0.0362654	0.191005	-0.189866	0.849414	0.947809
hsa-mir-487b	6780.75	-0.0218447	0.119996	-0.182045	0.855548	0.948139
hsa-mir-887	298.078	0.0250759	0.14144	0.177291	0.85928	0.950219
hsa-mir-337	52.5723	0.0220764	0.129676	0.170242	0.864819	0.954284
hsa-mir-25	2612.48	-0.0297057	0.177248	-0.167594	0.866903	0.954525
hsa-mir-26b	6987.85	0.0277723	0.171247	0.162177	0.871167	0.957162
hsa-mir-132	5176.71	-0.0231122	0.146077	-0.158219	0.874284	0.958171
hsa-mir-501	86.9878	0.0209094	0.135876	0.153886	0.877699	0.958171
hsa-mir-1-1	10.9283	0.0459396	0.295372	0.155531	0.876403	0.958171
hsa-mir-566	355.714	-0.0483011	0.349261	-0.138295	0.890007	0.96954
hsa-mir-19a	1421.35	0.0235646	0.218631	0.107783	0.914168	0.982195
hsa-mir-21	6248.67	-0.022082	0.232648	-0.0949156	0.924382	0.982195
hsa-mir-98	6758.34	0.0174988	0.16778	0.104296	0.916934	0.982195
hsa-mir-106a	40.344	-0.0163998	0.157299	-0.104259	0.916964	0.982195
hsa-mir-138-1	7621.28	-0.0145718	0.166836	-0.0873417	0.9304	0.982195
hsa-mir-376c	1209.15	-0.0148632	0.143739	-0.103403	0.917643	0.982195
hsa-mir-370	275.327	-0.0137067	0.133854	-0.102401	0.918438	0.982195
hsa-mir-550a-2	10.5612	0.0197334	0.218488	0.0903184	0.928034	0.982195
hsa-mir-744	1853.95	-0.0164804	0.182715	-0.0901974	0.92813	0.982195
hsa-mir-1304	71.1265	-0.031396	0.313779	-0.100058	0.920299	0.982195
hsa-mir-1306	31.9448	0.0190895	0.158296	0.120594	0.904013	0.982195
hsa-mir-320d-2	29.7125	-0.0324422	0.365823	-0.0886829	0.929334	0.982195
hsa-mir-550b-2	10.5612	0.0197334	0.218488	0.0903184	0.928034	0.982195
hsa-mir-4485	211.198	0.0323401	0.285875	0.113127	0.90993	0.982195
hsa-mir-579	5.74221	0.0290622	0.259481	0.112001	0.910822	0.982195
hsa-mir-4454	94.3408	-0.0124382	0.147825	-0.0841412	0.932944	0.982855
hsa-mir-199a-1	155.875	-0.0103675	0.184375	-0.0562304	0.955158	0.989128
hsa-mir-187	45.0573	0.0115694	0.212244	0.0545099	0.956529	0.989128
hsa-mir-365b	632.05	0.010224	0.156694	0.0652483	0.947976	0.989128
hsa-mir-324	644.95	0.00845423	0.123863	0.0682547	0.945583	0.989128
hsa-mir-33b	137.387	-0.0122432	0.204808	-0.0597789	0.952332	0.989128
hsa-mir-668	79.4373	0.00829864	0.148402	0.0559201	0.955405	0.989128
hsa-mir-4484	15.79	0.015388	0.293721	0.0523898	0.958218	0.989128
hsa-mir-548am	13.7206	-0.0114681	0.211371	-0.0542556	0.956732	0.989128
hsa-mir-6087	77.9515	-0.0234783	0.328504	-0.0714704	0.943023	0.989128
hsa-mir-7110	32.7148	0.0254363	0.471512	0.0539462	0.956978	0.989128
hsa-let-7f-2	25733.8	0.00650816	0.186311	0.0349316	0.972134	0.991659
hsa-mir-16-2	10022.1	-0.00424455	0.140682	-0.0301714	0.97593	0.991659
hsa-mir-199a-2	98.2962	0.00469282	0.185518	0.0252958	0.979819	0.991659
hsa-mir-26a-2	46145.4	0.0043274	0.10296	0.04203	0.966475	0.991659
hsa-mir-181d	2434.82	0.00304184	0.105582	0.0288102	0.977016	0.991659
hsa-mir-550a-1	10.5007	0.00540587	0.216054	0.0250209	0.980038	0.991659
hsa-mir-1468	14.9082	0.00629157	0.166604	0.0377637	0.969876	0.991659
hsa-mir-935	28.3077	-0.00661987	0.22465	-0.0294675	0.976492	0.991659
hsa-mir-550b-1	10.5007	0.00540587	0.216054	0.0250209	0.980038	0.991659
hsa-mir-4700	25.5777	-0.00733272	0.208946	-0.0350939	0.972005	0.991659
hsa-mir-219a-2	8700.03	0.00289728	0.314422	0.00921461	0.992648	0.996559
hsa-mir-365a	630.937	0.00182606	0.158127	0.0115481	0.990786	0.996559
hsa-mir-488	197.576	0.00156721	0.161503	0.00970388	0.992258	0.996559
hsa-mir-219b	8699.77	0.0028899	0.314421	0.00919121	0.992667	0.996559
hsa-mir-16-1	10080.2	0.000467764	0.140988	0.00331776	0.997353	0.997353
hsa-mir-4787	31.94	-0.000770936	0.229034	-0.00336603	0.997314	0.997353

## Sheet: human-hairpin-male
mirnaID	baseMean	log2FoldChange	lfcSE	stat	pvalue	padj
hsa-let-7a-3	7553.84	-3.71157	0.280993	-13.2088	7.8082e-40	3.9978e-37
hsa-mir-26a-1	2908.05	-3.13537	0.250195	-12.5317	5.00654e-36	1.28167e-33
hsa-let-7a-2	9117.76	-2.55754	0.246165	-10.3896	2.7665e-25	4.72149e-23
hsa-let-7f-1	2494.38	-1.64105	0.19329	-8.49011	2.06439e-17	2.64242e-15
hsa-mir-9-3	16117.2	-1.09455	0.160946	-6.80075	1.04073e-11	1.06571e-09
hsa-mir-874	2276.46	0.459778	0.0737616	6.23329	4.56732e-10	3.89745e-08
hsa-mir-4792	44.6914	-2.52795	0.417985	-6.04795	1.467e-09	1.07301e-07
hsa-mir-7641-1	290.3	-1.1588	0.20681	-5.60322	2.10402e-08	1.34657e-06
hsa-mir-99a	32347.8	-0.261986	0.0469846	-5.576	2.46116e-08	1.36204e-06
hsa-let-7i	14819.1	-0.345505	0.0624721	-5.53055	3.19228e-08	1.36204e-06
hsa-mir-1277	19.8603	1.15544	0.207932	5.5568	2.74761e-08	1.36204e-06
hsa-mir-5694	11.3621	-2.38264	0.429931	-5.5419	2.992e-08	1.36204e-06
hsa-mir-30a	5896.43	-0.462691	0.0848935	-5.45026	5.02976e-08	1.98095e-06
hsa-mir-1301	260.708	0.316182	0.0618557	5.11161	3.19419e-07	1.16816e-05
hsa-mir-1180	287.587	0.605118	0.119398	5.06808	4.01845e-07	1.37163e-05
hsa-mir-744	1893.29	0.503304	0.101025	4.98195	6.29454e-07	2.01425e-05
hsa-mir-27a	1068.19	-0.350402	0.0708999	-4.94221	7.72436e-07	2.3264e-05
hsa-mir-143	8445.24	-0.88496	0.18009	-4.91399	8.92433e-07	2.53848e-05
hsa-mir-486-1	1482.34	-0.702995	0.151714	-4.6337	3.59192e-06	9.19531e-05
hsa-mir-486-2	740.239	-0.703142	0.151663	-4.63621	3.54856e-06	9.19531e-05
hsa-mir-1-1	11.9766	-1.22781	0.275813	-4.4516	8.52314e-06	0.000207802
hsa-mir-184	35.587	-0.641352	0.144483	-4.43894	9.04031e-06	0.000210393
hsa-mir-7641-2	5107.53	-1.19299	0.272047	-4.38525	1.15854e-05	0.000257902
hsa-mir-331	690.591	0.383217	0.0878574	4.3618	1.28994e-05	0.000275187
hsa-mir-222	7007.19	0.458089	0.107338	4.26772	1.97478e-05	0.00038888
hsa-mir-1275	10.532	0.866439	0.203018	4.2678	1.9741e-05	0.00038888
hsa-mir-1-2	12.3213	-1.15985	0.273794	-4.23623	2.27305e-05	0.000431037
hsa-mir-663b	185.152	0.494016	0.117265	4.21283	2.52195e-05	0.000461156
hsa-mir-452	19.0328	-0.621209	0.150291	-4.13336	3.57496e-05	0.000610127
hsa-mir-5588	32.5468	1.02776	0.248635	4.1336	3.57126e-05	0.000610127
hsa-mir-1908	20.3954	0.697003	0.170286	4.09314	4.25578e-05	0.000702889
hsa-mir-548h-4	33.6572	-1.07821	0.267075	-4.0371	5.41151e-05	0.000865842
hsa-mir-4301	20.6587	0.857489	0.213169	4.02257	5.75662e-05	0.000893148
hsa-mir-548h-3	25.7444	-1.1171	0.280376	-3.98427	6.76869e-05	0.00101928
hsa-mir-4447	152.441	0.361322	0.0915925	3.94489	7.98366e-05	0.0011679
hsa-mir-548h-2	22.6938	-1.09891	0.282248	-3.89342	9.88394e-05	0.00136772
hsa-mir-548ad	25.8293	-1.17377	0.301262	-3.89617	9.77247e-05	0.00136772
hsa-mir-3149	9.69925	-1.33861	0.348544	-3.84057	0.000122751	0.0016539
hsa-mir-548ay	27.4915	-1.12484	0.295534	-3.80614	0.000141153	0.00185309
hsa-mir-328	350.483	0.590228	0.156317	3.77584	0.00015947	0.00194549
hsa-mir-3142	20.0516	-1.51351	0.399593	-3.78764	0.000152084	0.00194549
hsa-mir-548aj-2	20.4922	-1.17607	0.311489	-3.77565	0.000159591	0.00194549
hsa-let-7d	9165.01	0.263057	0.0708786	3.71138	0.000206133	0.00229435
hsa-mir-548d-1	30.5804	-1.14302	0.307559	-3.71644	0.000202051	0.00229435
hsa-mir-548aa-1	30.5804	-1.14302	0.307559	-3.71644	0.000202051	0.00229435
hsa-mir-548i-1	12.899	-1.16402	0.312625	-3.72339	0.000196569	0.00229435
hsa-mir-30d	2695.87	-0.321198	0.0874182	-3.67428	0.000238525	0.0025984
hsa-mir-5096	896.149	-1.38981	0.379782	-3.65949	0.000252723	0.00269571
hsa-mir-199a-1	165.073	-0.569912	0.156525	-3.64103	0.000271544	0.00283736
hsa-mir-548c	29.3653	-0.950329	0.263839	-3.60193	0.000315861	0.003171
hsa-mir-548z	29.3653	-0.950329	0.263839	-3.60193	0.000315861	0.003171
hsa-mir-301a	486.583	0.347411	0.0968184	3.58828	0.000332871	0.0032775
hsa-mir-152	304.282	-0.397752	0.111391	-3.57077	0.000355932	0.00332916
hsa-mir-548d-2	31.0347	-1.08849	0.304941	-3.56953	0.000357624	0.00332916
hsa-mir-548aa-2	31.0347	-1.08849	0.304941	-3.56953	0.000357624	0.00332916
hsa-mir-502	80.6849	0.254129	0.0722107	3.51928	0.000432723	0.00386859
hsa-mir-597	33.276	-0.437065	0.124225	-3.51834	0.000434254	0.00386859
hsa-mir-6087	99.2731	-1.0406	0.295968	-3.51592	0.000438239	0.00386859
hsa-mir-548y	9.43746	-1.18481	0.338915	-3.49589	0.00047249	0.00410025
hsa-mir-199a-2	107.401	-0.579862	0.166097	-3.49111	0.000481019	0.0041047
hsa-mir-1273h	62.1555	-1.24807	0.35854	-3.48099	0.000499562	0.00419305
hsa-mir-10b	9.78237	-1.1023	0.317168	-3.47546	0.00050997	0.00421137
hsa-mir-2110	73.925	0.280468	0.0810317	3.46122	0.000537738	0.00437019
hsa-mir-1285-1	325.451	-1.35034	0.392838	-3.43738	0.000587361	0.00469889
hsa-mir-5009	6.37382	-1.18128	0.346799	-3.40624	0.000658651	0.00518815
hsa-mir-330	1709.98	0.332379	0.0979528	3.39325	0.000690674	0.00535796
hsa-mir-346	195.027	0.462392	0.137159	3.37122	0.000748368	0.00571887
hsa-mir-598	2274.41	-0.398134	0.118603	-3.35688	0.000788286	0.00593533
hsa-mir-3607	212.231	-0.630544	0.188315	-3.34835	0.000812944	0.00603228
hsa-mir-3195	44.8991	-1.67559	0.502857	-3.33214	0.000861807	0.00629373
hsa-mir-4324	148.311	0.275861	0.0828755	3.32862	0.000872764	0.00629373
hsa-mir-324	645.206	0.266918	0.0803937	3.32013	0.000899756	0.00639826
hsa-mir-5585	10.4095	-1.0534	0.318226	-3.31023	0.000932209	0.00653823
hsa-mir-4705	23.0213	-0.397625	0.120577	-3.29769	0.000974828	0.00674476
hsa-mir-28	826.731	-0.20799	0.0636041	-3.27008	0.00107518	0.00733987
hsa-mir-4419b	14.7382	-1.24033	0.38028	-3.26161	0.0011078	0.00746307
hsa-mir-548n	13.3067	-1.03427	0.31758	-3.25671	0.0011271	0.00749447
hsa-mir-642b	48.1831	0.825239	0.25531	3.23231	0.00122795	0.00806041
hsa-mir-197	181.216	-0.303547	0.0949392	-3.19728	0.00138729	0.00899105
hsa-mir-34a	2037.37	-0.440329	0.139474	-3.15707	0.00159365	0.00983069
hsa-mir-1273e	466.298	-1.19256	0.377255	-3.16116	0.00157142	0.00983069
hsa-mir-4800	37.3348	-1.3661	0.432419	-3.15921	0.00158196	0.00983069
hsa-mir-548f-2	8.75208	-1.0542	0.332926	-3.16647	0.00154304	0.00983069
hsa-mir-1972-1	75.3103	-1.22661	0.394487	-3.10937	0.00187484	0.0112932
hsa-mir-1972-2	75.3103	-1.22661	0.394487	-3.10937	0.00187484	0.0112932
hsa-mir-148a	278.042	-0.463128	0.149981	-3.08791	0.00201567	0.0118624
hsa-mir-5708	26.3259	-1.1154	0.360906	-3.09056	0.00199782	0.0118624
hsa-mir-20b	69.3552	0.342141	0.111098	3.07963	0.0020726	0.0119233
hsa-mir-8485	79.3534	-1.33559	0.433605	-3.08021	0.00206853	0.0119233
hsa-mir-6127	31.44	-1.02836	0.338751	-3.03574	0.00239949	0.0136505
hsa-mir-3135a	57.9327	-1.1382	0.376026	-3.0269	0.00247072	0.0139012
hsa-mir-4430	18.5256	-1.23282	0.407849	-3.02273	0.00250503	0.013941
hsa-mir-296	73.3665	0.466533	0.154565	3.01835	0.00254154	0.0139533
hsa-mir-365a	607.456	0.328929	0.109409	3.00641	0.0026435	0.0139533
hsa-mir-485	1831.14	0.359733	0.119642	3.00675	0.00264057	0.0139533
hsa-mir-642a	50.4589	0.730022	0.242475	3.01071	0.0026064	0.0139533
hsa-mir-1343	13.346	0.54202	0.179969	3.01174	0.00259755	0.0139533
hsa-mir-6883	63.603	-1.26346	0.421553	-2.99716	0.00272507	0.0142371
hsa-let-7e	12800.2	0.221296	0.0741034	2.98632	0.0028236	0.0146028
hsa-mir-1273c	37.618	-0.735359	0.246876	-2.97865	0.00289519	0.0148234
hsa-mir-483	9.35415	-0.805533	0.272955	-2.95115	0.00316589	0.0160489
hsa-mir-3929	103.558	-1.08771	0.371474	-2.92808	0.00341057	0.0171197
hsa-mir-1246	50.7015	-1.0647	0.365098	-2.9162	0.00354326	0.0176131
hsa-mir-365b	613.93	0.294905	0.101414	2.90794	0.0036382	0.0179111
hsa-mir-1268a	67.3628	-1.16623	0.401865	-2.90204	0.00370738	0.0180779
hsa-mir-1254-1	44.3439	-1.11924	0.387637	-2.88734	0.00388517	0.0187661
hsa-mir-144	176.679	-0.488611	0.170157	-2.87153	0.00408492	0.0192909
hsa-mir-326	72.2328	-0.27977	0.0974864	-2.86984	0.00410686	0.0192909
hsa-mir-1273d	215.226	-1.04002	0.36202	-2.87283	0.00406817	0.0192909
hsa-mir-221	15690	0.272838	0.0953221	2.86227	0.00420617	0.0195778
hsa-mir-660	227.422	-0.206014	0.0720642	-2.85875	0.00425311	0.0196179
hsa-mir-1273a	566.38	-1.06788	0.374606	-2.85068	0.00436265	0.0199435
hsa-mir-3613	62.4493	0.478616	0.16926	2.8277	0.00468836	0.0212428
hsa-mir-425	2406.05	0.116498	0.0413013	2.82069	0.00479208	0.0215223
hsa-mir-4787	36.0182	0.430651	0.153962	2.79712	0.00515601	0.0229554
hsa-mir-3610	18.2684	0.646053	0.231625	2.78922	0.00528345	0.0233201
hsa-mir-224	39.4749	-0.560607	0.202387	-2.76998	0.005606	0.0245322
hsa-mir-24-2	2837.45	-0.276794	0.100328	-2.75889	0.00579972	0.0249534
hsa-mir-1283-2	10.8013	0.611836	0.221679	2.76	0.00578009	0.0249534
hsa-mir-433	617.668	0.311741	0.113301	2.75143	0.0059335	0.0253163
hsa-mir-504	56.8043	0.429881	0.156921	2.73948	0.00615361	0.0259825
hsa-mir-548ap	20.7868	-0.566343	0.206885	-2.73748	0.00619115	0.0259825
hsa-mir-590	29.9288	0.434264	0.15977	2.71805	0.00656675	0.0273348
hsa-mir-182	18.1485	-0.643879	0.237887	-2.70666	0.00679638	0.0279366
hsa-mir-4419a	100.759	-1.07945	0.398987	-2.70549	0.00682047	0.0279366
hsa-mir-30e	1904.51	-0.187708	0.0698547	-2.68713	0.00720699	0.0292855
hsa-mir-24-1	2873.04	-0.271277	0.101361	-2.67633	0.00744323	0.0294695
hsa-mir-129-1	2005.3	0.304856	0.114202	2.66945	0.00759761	0.0294695
hsa-mir-320a	3388.73	0.288562	0.108019	2.67139	0.00755384	0.0294695
hsa-mir-3074	2873.3	-0.271427	0.101372	-2.67754	0.00741657	0.0294695
hsa-mir-5095	102.038	-1.02228	0.382875	-2.67002	0.00758466	0.0294695
hsa-mir-194-1	7.24324	-0.515282	0.192856	-2.67185	0.0075435	0.0294695
hsa-mir-335	751.166	0.25449	0.0967181	2.63125	0.00850707	0.032749
hsa-mir-451a	9194.9	-0.496939	0.189974	-2.61583	0.00890104	0.033758
hsa-mir-451b	9194.89	-0.496943	0.189973	-2.61585	0.00890045	0.033758
hsa-mir-4454	111.332	-0.392796	0.150394	-2.61179	0.00900706	0.0339089
hsa-mir-8086	129.522	-0.951575	0.364856	-2.60808	0.00910511	0.0340279
hsa-mir-1273f	349.366	-0.962255	0.370036	-2.60044	0.00931053	0.0345434
hsa-mir-494	104.9	0.293828	0.113673	2.58485	0.00974227	0.0356906
hsa-mir-769	1036.32	0.19365	0.0749346	2.58425	0.00975914	0.0356906
hsa-mir-5010	13.6888	0.364937	0.141575	2.57769	0.00994627	0.0361169
hsa-mir-378i	10.2655	-0.392579	0.154092	-2.54769	0.0108437	0.0390985
hsa-mir-4446	9.83493	0.535363	0.210409	2.54439	0.0109468	0.0391943
hsa-mir-98	6812.52	-0.16962	0.0669548	-2.53336	0.0112976	0.0401693
hsa-mir-191	8094.52	0.0996794	0.0394304	2.52798	0.0114721	0.0405083
hsa-mir-31	892.514	0.236908	0.0942693	2.5131	0.0119674	0.041968
hsa-mir-199b	124.59	-0.380979	0.152421	-2.49951	0.0124364	0.0433158
hsa-mir-4459	247.256	-0.892012	0.357964	-2.49191	0.0127059	0.0439557
hsa-mir-4516	147.147	-1.10919	0.446665	-2.48327	0.0130182	0.0447337
hsa-mir-146b	943.608	-0.239216	0.096489	-2.4792	0.0131676	0.0449454
hsa-mir-93	3742.42	0.229742	0.0930907	2.46794	0.0135894	0.0455038
hsa-mir-758	85.6013	0.364979	0.147877	2.46812	0.0135823	0.0455038
hsa-mir-4512	50.9873	-0.628439	0.254664	-2.46772	0.0135978	0.0455038
hsa-mir-3200	422.004	0.214445	0.0870111	2.46457	0.0137177	0.0456069
hsa-mir-1273g	155.752	-1.00573	0.409115	-2.45831	0.0139591	0.0461101
hsa-mir-129-2	1938.63	0.275336	0.113191	2.43249	0.0149955	0.0492161
hsa-mir-4472-2	27.5811	-0.6882	0.284056	-2.42276	0.0154032	0.0502321
hsa-mir-487a	639.414	0.256907	0.107241	2.3956	0.0165931	0.0537701
hsa-mir-7851	232.588	-0.963602	0.404781	-2.38055	0.0172868	0.0556656
hsa-mir-489	11.8132	0.660799	0.278294	2.37446	0.0175745	0.0562384
hsa-mir-133a-1	514.148	-0.347913	0.147109	-2.365	0.0180301	0.0566345
hsa-mir-133a-2	514.313	-0.347962	0.147117	-2.3652	0.0180201	0.0566345
hsa-mir-138-1	7439.57	0.303344	0.128018	2.36954	0.01781	0.0566345
hsa-mir-183	9.59605	-0.500275	0.212824	-2.35065	0.0187405	0.0581525
hsa-mir-491	106.294	0.269236	0.114533	2.35072	0.0187371	0.0581525
hsa-mir-194-2	35.8537	-0.416527	0.177579	-2.34559	0.0189968	0.0585924
hsa-mir-100	19503.2	-0.418183	0.178611	-2.34131	0.0192163	0.0589147
hsa-mir-770	90.6553	0.32002	0.137047	2.3351	0.019538	0.0594674
hsa-mir-4700	26.74	-0.361109	0.154759	-2.33337	0.0196289	0.0594674
hsa-mir-192	183.941	-0.237615	0.102955	-2.30795	0.0210021	0.0631541
hsa-mir-136	870.854	-0.266146	0.115398	-2.30632	0.0210925	0.0631541
hsa-mir-3653	111.338	-0.45203	0.196884	-2.29591	0.0216808	0.0645382
hsa-mir-766	83.3133	0.290732	0.127221	2.28525	0.0222982	0.0659922
hsa-mir-103a-2	35817.8	0.14332	0.0630334	2.27372	0.0229828	0.0672411
hsa-mir-4417	26.7752	-1.05427	0.463231	-2.27591	0.0228516	0.0672411
hsa-mir-3159	212.374	-0.832423	0.367232	-2.26675	0.0234054	0.0680885
hsa-mir-103a-1	35750.5	0.142688	0.0630337	2.26368	0.0235936	0.0682482
hsa-let-7g	7598.28	-0.203698	0.0905318	-2.25002	0.0244477	0.0702836
hsa-mir-551b	33.0775	0.30221	0.134431	2.24807	0.0245718	0.0702836
hsa-mir-887	322.524	0.251123	0.111982	2.24252	0.0249277	0.0709054
hsa-mir-619	157.424	-0.819895	0.369563	-2.21855	0.0265172	0.0735329
hsa-mir-320b-1	133.63	0.3914	0.176387	2.21899	0.0264875	0.0735329
hsa-mir-103b-1	34794.4	0.139526	0.0629162	2.21766	0.0265783	0.0735329
hsa-mir-103b-2	34800.8	0.139686	0.062889	2.22114	0.0263413	0.0735329
hsa-mir-541	8.90616	-0.385086	0.1738	-2.21568	0.0267131	0.0735329
hsa-mir-548a-1	7.88858	-0.669091	0.301443	-2.21963	0.026444	0.0735329
hsa-mir-1268b	16.1312	-0.865229	0.391452	-2.21031	0.0270837	0.0741544
hsa-mir-432	317.518	0.253965	0.115499	2.19884	0.0278893	0.0759539
hsa-mir-195	532.832	-0.193829	0.0895904	-2.1635	0.0305027	0.0826316
hsa-mir-1306	28.7304	0.271571	0.126311	2.15002	0.0315536	0.0850285
hsa-mir-7-3	670.292	-0.456738	0.213425	-2.14004	0.0323515	0.0862932
hsa-mir-497	1587.79	0.21458	0.100274	2.13994	0.0323599	0.0862932
hsa-mir-127	7473.03	-0.18737	0.0876958	-2.13659	0.0326316	0.0865667
hsa-mir-320b-2	133.439	0.377113	0.177447	2.12521	0.033569	0.0882582
hsa-mir-665	8.15166	-0.420452	0.19789	-2.12467	0.033614	0.0882582
hsa-mir-1285-2	33.8096	-0.61401	0.290376	-2.11453	0.0344699	0.0900438
hsa-mir-338	9438.82	-0.477433	0.228591	-2.08859	0.0367442	0.0940652
hsa-mir-3065	9439.07	-0.47744	0.228575	-2.08876	0.036729	0.0940652
hsa-mir-3909	14.4347	0.301508	0.144025	2.09343	0.0363105	0.0940652
hsa-mir-4452	10.383	-0.803955	0.384711	-2.08976	0.0366391	0.0940652
hsa-mir-3916	11.8006	-0.897775	0.430466	-2.08559	0.0370159	0.0942892
hsa-mir-487b	6857.8	-0.169967	0.0822181	-2.06727	0.0387088	0.0981134
hsa-mir-150	406.686	-0.172182	0.083852	-2.05341	0.0400333	0.100971
hsa-mir-656	221.37	0.299955	0.147262	2.03688	0.0416622	0.104564
hsa-mir-7-2	798.418	-0.424485	0.210982	-2.01195	0.0442251	0.109806
hsa-mir-3912	17.2937	-0.273132	0.135863	-2.01035	0.0443941	0.109806
hsa-mir-3529	798.235	-0.424498	0.211034	-2.01152	0.0442707	0.109806
hsa-mir-935	28.6395	0.331926	0.165503	2.00555	0.0449039	0.110533
hsa-mir-5684	38.0395	-0.708739	0.362541	-1.95492	0.0505926	0.12394
hsa-mir-29b-1	1928.99	-0.140746	0.0723744	-1.9447	0.0518114	0.126321
hsa-mir-211	73.7328	0.855069	0.44054	1.94096	0.0522634	0.126819
hsa-mir-566	340.533	-0.49809	0.257846	-1.93173	0.0533926	0.128948
hsa-mir-2277	12.8562	0.254406	0.1322	1.9244	0.0543045	0.130535
hsa-mir-138-2	3581.78	0.247013	0.128803	1.91776	0.0551415	0.131506
hsa-mir-3908	20.4816	-0.702889	0.366637	-1.91712	0.0552222	0.131506
hsa-mir-7-1	861.031	-0.34486	0.180858	-1.90681	0.0565458	0.134035
hsa-mir-25	2655.45	-0.237881	0.125057	-1.90218	0.0571479	0.134219
hsa-mir-1299	10.0346	-0.565041	0.296948	-1.90283	0.0570627	0.134219
hsa-mir-140	5429.81	-0.174755	0.092458	-1.8901	0.0587447	0.136715
hsa-mir-1249	72.2739	0.312297	0.165136	1.89115	0.0586044	0.136715
hsa-mir-1248	129.719	-0.642733	0.343455	-1.87138	0.061293	0.141618
hsa-mir-5100	18.3446	-0.475867	0.254397	-1.87057	0.0614047	0.141618
hsa-mir-135a-2	150.986	0.324095	0.175838	1.84314	0.0653081	0.149276
hsa-mir-548t	20.0501	-0.351214	0.190402	-1.84459	0.0650971	0.149276
hsa-mir-1254-2	9.47396	-0.543379	0.295505	-1.83881	0.0659429	0.150057
hsa-mir-3168	10.7848	-0.538071	0.292987	-1.8365	0.0662836	0.150165
hsa-mir-1827	27.621	-0.801157	0.436862	-1.83389	0.0666704	0.150375
hsa-mir-190a	219.551	0.235353	0.129781	1.81346	0.0697609	0.156656
hsa-mir-99b	3964.89	-0.160398	0.0887145	-1.80802	0.0706027	0.157854
hsa-mir-548o-2	10.2968	-0.294075	0.16438	-1.789	0.0736146	0.163872
hsa-mir-149	2166.85	0.228433	0.128186	1.78204	0.0747427	0.16526
hsa-mir-589	41.0151	-0.221386	0.124292	-1.78118	0.0748835	0.16526
hsa-mir-501	87.2451	0.154122	0.0868198	1.7752	0.0758654	0.166709
hsa-mir-4448	11.3232	-0.570173	0.321639	-1.77271	0.0762765	0.166896
hsa-mir-6511b-1	22.902	0.242651	0.137782	1.76112	0.0782181	0.170416
hsa-mir-370	279.047	0.184122	0.105695	1.74202	0.0815048	0.176824
hsa-mir-29a	23348.3	-0.113197	0.0655838	-1.72599	0.084349	0.181883
hsa-mir-383	517.901	0.160252	0.093007	1.72301	0.084887	0.181883
hsa-mir-3943	119.21	0.231201	0.134191	1.72292	0.0849025	0.181883
hsa-mir-550a-3	8.42769	-0.2759	0.160758	-1.71624	0.0861186	0.18372
hsa-mir-21	6725.89	-0.28121	0.165259	-1.70163	0.0888242	0.188007
hsa-mir-377	226.171	0.161417	0.0948715	1.70143	0.0888628	0.188007
hsa-mir-409	1034.9	0.185003	0.108917	1.69856	0.0894016	0.188369
hsa-mir-873	158.371	0.247729	0.146471	1.69132	0.0907764	0.190482
hsa-mir-484	1609.8	0.198326	0.117965	1.68122	0.0927199	0.192197
hsa-mir-577	469.738	0.394468	0.234515	1.68206	0.0925571	0.192197
hsa-mir-7108	19.549	-0.745028	0.442626	-1.6832	0.0923359	0.192197
hsa-mir-545	10.4591	-0.292436	0.175747	-1.66396	0.09612	0.198441
hsa-mir-135a-1	136.947	0.300186	0.180683	1.66139	0.0966343	0.198702
hsa-mir-628	351.94	0.0992051	0.0598794	1.65675	0.09757	0.199823
hsa-mir-550a-1	10.8572	-0.255897	0.155071	-1.6502	0.0989026	0.200151
hsa-mir-454	301.91	0.142396	0.0862276	1.6514	0.0986566	0.200151
hsa-mir-550b-1	10.8572	-0.255897	0.155071	-1.6502	0.0989026	0.200151
hsa-mir-214	25.6523	-0.283502	0.172323	-1.64517	0.099934	0.201442
hsa-mir-29b-2	2068.27	-0.111139	0.0677765	-1.63978	0.101051	0.202102
hsa-mir-1185-1	278.718	0.272309	0.165902	1.64138	0.100719	0.202102
hsa-mir-376a-1	759.698	0.189302	0.115986	1.63212	0.102655	0.204511
hsa-mir-193b	513.458	-0.246127	0.151153	-1.62833	0.103456	0.205307
hsa-mir-1185-2	275.975	0.270779	0.166995	1.62148	0.104914	0.207398
hsa-mir-200c	11.5273	-0.244587	0.152202	-1.60699	0.108056	0.212787
hsa-mir-379	372.36	-0.210016	0.131344	-1.59898	0.109825	0.21462
hsa-mir-8072	321.019	0.364583	0.227848	1.60012	0.109573	0.21462
hsa-mir-95	998.516	0.134601	0.0843668	1.59543	0.110616	0.215344
hsa-mir-550a-2	10.8601	-0.250524	0.158142	-1.58417	0.113155	0.218624
hsa-mir-550b-2	10.8601	-0.250524	0.158142	-1.58417	0.113155	0.218624
hsa-mir-889	125.075	-0.359811	0.227502	-1.58157	0.113747	0.218942
hsa-mir-26a-2	46690.8	-0.086986	0.0553467	-1.57166	0.11603	0.220028
hsa-mir-488	195.693	0.168736	0.107353	1.57179	0.116	0.220028
hsa-mir-3120	25.1273	-0.274497	0.174165	-1.57607	0.115009	0.220028
hsa-mir-6511b-2	19.3803	0.229804	0.145966	1.57436	0.115404	0.220028
hsa-mir-671	133.681	0.143057	0.0912498	1.56775	0.11694	0.220934
hsa-let-7b	71848.9	-0.210071	0.134667	-1.55992	0.118778	0.223581
hsa-mir-522	18.5681	0.340129	0.21893	1.5536	0.12028	0.225581
hsa-mir-376a-2	671.236	0.176872	0.115231	1.53494	0.124799	0.233201
hsa-mir-27b	16323.4	-0.225831	0.147927	-1.52664	0.126851	0.236173
hsa-mir-3648-1	126.783	-0.540038	0.359008	-1.50425	0.132517	0.244942
hsa-mir-3648-2	126.783	-0.540038	0.359008	-1.50425	0.132517	0.244942
hsa-mir-411	1687.72	-0.177882	0.1194	-1.48981	0.136275	0.250082
hsa-mir-1260a	50.0533	0.188391	0.12631	1.4915	0.135831	0.250082
hsa-mir-155	52.0644	-0.210813	0.142695	-1.47737	0.139577	0.255227
hsa-mir-1296	35.676	0.339888	0.230867	1.47223	0.14096	0.255928
hsa-mir-1260b	49.5011	0.197433	0.134034	1.47301	0.140748	0.255928
hsa-mir-204	1119.56	-0.117994	0.0805151	-1.46549	0.142788	0.25833
hsa-let-7f-2	26613	-0.143668	0.098432	-1.45957	0.144408	0.258471
hsa-mir-16-2	10286.6	-0.12587	0.0860455	-1.46283	0.143514	0.258471
hsa-mir-519a-1	59.959	0.315278	0.216264	1.45784	0.144885	0.258471
hsa-mir-519a-2	59.6008	0.320335	0.219309	1.46066	0.14411	0.258471
hsa-mir-9-1	123954	-0.148901	0.103124	-1.4439	0.148766	0.259872
hsa-mir-9-2	123952	-0.148858	0.103133	-1.44337	0.148918	0.259872
hsa-mir-625	505.157	-0.300785	0.20865	-1.44158	0.149421	0.259872
hsa-mir-4461	21.4224	0.363371	0.252256	1.44048	0.149731	0.259872
hsa-mir-6511a-1	21.987	0.182552	0.126384	1.44442	0.148621	0.259872
hsa-mir-6511a-2	21.987	0.182552	0.126384	1.44442	0.148621	0.259872
hsa-mir-6511a-3	21.987	0.182552	0.126384	1.44442	0.148621	0.259872
hsa-mir-6511a-4	21.987	0.182552	0.126384	1.44442	0.148621	0.259872
hsa-mir-26b	7286.03	-0.145675	0.101362	-1.43717	0.15067	0.260619
hsa-mir-185	211.737	-0.134859	0.0950673	-1.41857	0.156025	0.268972
hsa-mir-200a	41.5433	-0.222026	0.157219	-1.41221	0.15789	0.271273
hsa-mir-203a	269.524	0.197991	0.140474	1.40945	0.158702	0.271757
hsa-mir-125a	15048	0.0922305	0.0655481	1.40707	0.159408	0.272056
hsa-mir-16-1	10351.9	-0.120653	0.086054	-1.40206	0.160898	0.273123
hsa-mir-203b	269.241	0.196802	0.140434	1.40138	0.1611	0.273123
hsa-mir-342	6236.71	-0.0750857	0.0539785	-1.39103	0.164217	0.277488
hsa-mir-223	246.686	-0.20453	0.148892	-1.37368	0.169542	0.284608
hsa-mir-496	14.4258	0.228519	0.166265	1.37442	0.16931	0.284608
hsa-mir-652	800.776	0.0689052	0.0503564	1.36835	0.171202	0.286456
hsa-mir-3605	22.7365	-0.167256	0.124983	-1.33823	0.180822	0.301566
hsa-mir-431	325.262	0.14765	0.110632	1.3346	0.182007	0.302558
hsa-mir-380	127.761	0.178843	0.134522	1.32947	0.183694	0.303392
hsa-mir-4647	14.3901	0.368582	0.276989	1.33068	0.183295	0.303392
hsa-mir-4449	23.6605	-0.426435	0.322428	-1.32258	0.185977	0.306174
hsa-mir-539	718.898	0.149754	0.113798	1.31596	0.188189	0.308822
hsa-mir-125b-1	43624	0.09134	0.0703229	1.29887	0.19399	0.317326
hsa-mir-23b	5545.08	0.157884	0.121939	1.29477	0.195398	0.318611
hsa-mir-125b-2	44234	0.0889141	0.0690159	1.28831	0.197637	0.321238
hsa-mir-4532	82.792	-0.595636	0.466833	-1.27591	0.201988	0.327272
hsa-mir-3615	146.185	0.303359	0.239417	1.26708	0.205128	0.331312
hsa-mir-323a	3735.47	0.114304	0.0903775	1.26474	0.205966	0.331618
hsa-mir-1258	12.3123	0.268871	0.213509	1.25929	0.207924	0.333721
hsa-mir-548am	12.5938	-0.209697	0.167755	-1.25002	0.211293	0.338069
hsa-mir-1264	31.3069	0.238906	0.191779	1.24574	0.212861	0.338593
hsa-mir-664a	65.5554	-0.116833	0.0938033	-1.24551	0.212944	0.338593
hsa-mir-1304	71.6206	-0.398403	0.321352	-1.23977	0.215059	0.340899
hsa-mir-126	12680.1	-0.124144	0.102482	-1.21137	0.225752	0.356745
hsa-mir-32	32.4789	-0.195057	0.162674	-1.19906	0.230503	0.362017
hsa-mir-500a	65.0125	0.085401	0.0712196	1.19912	0.23048	0.362017
hsa-mir-548q	9.65535	-0.196442	0.164409	-1.19483	0.232152	0.363491
hsa-let-7c	27612	-0.0520011	0.0441378	-1.17815	0.238736	0.371528
hsa-mir-548e	8.4663	-0.263785	0.223715	-1.17911	0.238354	0.371528
hsa-mir-92a-2	7937.8	-0.205989	0.175637	-1.17281	0.240873	0.373718
hsa-mir-298	16.3332	0.203207	0.174698	1.16319	0.244752	0.378589
hsa-mir-1291	6.71338	-0.241672	0.214135	-1.1286	0.259067	0.399526
hsa-mir-30c-2	1248.93	-0.0748623	0.0664998	-1.12575	0.26027	0.400176
hsa-mir-1468	13.3938	-0.140956	0.12711	-1.10893	0.26746	0.409999
hsa-mir-92a-1	8444.18	-0.193014	0.175625	-1.09901	0.271763	0.414581
hsa-mir-382	2197.78	0.0976759	0.089213	1.09486	0.273577	0.414581
hsa-mir-641	25.9276	-0.183071	0.167142	-1.0953	0.273385	0.414581
hsa-mir-320d-1	38.8629	0.346542	0.31659	1.09461	0.273688	0.414581
hsa-mir-6077	26.4606	-0.386445	0.359473	-1.07503	0.28236	0.426455
hsa-mir-767	31.1185	-0.10328	0.0980109	-1.05376	0.291993	0.439707
hsa-mir-200b	19.4574	0.179761	0.172994	1.03912	0.298749	0.445352
hsa-mir-137	86.4095	0.206683	0.198937	1.03894	0.298832	0.445352
hsa-mir-455	217.864	0.102675	0.0990844	1.03624	0.300091	0.445352
hsa-mir-1287	47.552	-0.197228	0.189379	-1.04145	0.297667	0.445352
hsa-mir-6125	75.39	-0.359006	0.346236	-1.03688	0.29979	0.445352
hsa-mir-18a	36.7026	0.174695	0.170291	1.02586	0.304957	0.448636
hsa-mir-181c	4167.8	0.0885458	0.086371	1.02518	0.305278	0.448636
hsa-mir-130b	213.375	0.0851526	0.0830385	1.02546	0.305146	0.448636
hsa-mir-362	45.4026	0.0898777	0.0878319	1.02329	0.30617	0.448636
hsa-mir-579	5.89427	-0.228932	0.22396	-1.0222	0.306685	0.448636
hsa-mir-210	346.71	-0.126984	0.124785	-1.01762	0.308857	0.448868
hsa-mir-30c-1	1196.57	-0.0714563	0.07022	-1.01761	0.308865	0.448868
hsa-mir-421	622.059	-0.113752	0.111925	-1.01633	0.309473	0.448868
hsa-mir-142	108.021	-0.135958	0.134617	-1.00996	0.312513	0.451996
hsa-mir-320c-1	71.5224	0.25276	0.250768	1.00794	0.313482	0.452121
hsa-mir-146a	319.532	-0.0878459	0.0882998	-0.99486	0.319805	0.458778
hsa-mir-424	48.0661	0.139806	0.140667	0.993878	0.320282	0.458778
hsa-mir-499a	11.3216	-0.283948	0.285995	-0.992843	0.320786	0.458778
hsa-mir-3663	10.2975	-0.359954	0.364065	-0.988707	0.322806	0.460381
hsa-mir-215	12.9343	-0.130095	0.13218	-0.984224	0.325005	0.46223
hsa-mir-218-1	2280.21	-0.130322	0.133419	-0.976792	0.328672	0.464862
hsa-mir-337	58.6755	-0.0898864	0.0918659	-0.978452	0.327851	0.464862
hsa-mir-543	1484.15	0.0952874	0.0979565	0.972752	0.330676	0.466409
hsa-mir-17	396.862	0.1199	0.124003	0.966912	0.333588	0.469223
hsa-mir-412	20.3347	-0.384594	0.39915	-0.963533	0.33528	0.470311
hsa-mir-570	9.93353	-0.206327	0.2199	-0.938275	0.348103	0.486964
hsa-mir-218-2	2284.98	-0.124625	0.134126	-0.929165	0.352804	0.490428
hsa-mir-151a	6486.43	-0.138866	0.149804	-0.926983	0.353935	0.490428
hsa-mir-7110	37.2443	0.357099	0.385608	0.926067	0.354411	0.490428
hsa-mir-513c	8.35727	-0.341522	0.368328	-0.927222	0.353811	0.490428
hsa-mir-3928	9.84073	0.182173	0.200223	0.909851	0.362901	0.500823
hsa-mir-320d-2	36.1967	0.295824	0.326694	0.905508	0.365196	0.502636
hsa-mir-885	370.826	-0.100227	0.111117	-0.901992	0.367061	0.503848
hsa-mir-154	391.94	0.112116	0.125538	0.893086	0.371811	0.509004
hsa-mir-320c-2	65.1215	0.240669	0.270851	0.888565	0.374237	0.510958
hsa-mir-6842	12.3062	0.147914	0.168825	0.87614	0.380954	0.518746
hsa-mir-499b	10.779	-0.253423	0.293094	-0.864648	0.387232	0.525896
hsa-mir-760	98.7625	0.0656834	0.0762846	0.861032	0.389221	0.527198
hsa-mir-1226	7.95131	0.177474	0.209248	0.84815	0.396355	0.535445
hsa-mir-30b	645.715	-0.0709016	0.0842964	-0.8411	0.400292	0.539341
hsa-mir-34c	430.607	0.185878	0.222714	0.834605	0.40394	0.542828
hsa-mir-369	699.162	0.107651	0.129626	0.830478	0.406269	0.544528
hsa-mir-629	53.1008	-0.0717428	0.0866776	-0.827698	0.407842	0.545209
hsa-mir-548v	12.988	-0.166039	0.201406	-0.824401	0.409712	0.546282
hsa-mir-1181	22.4359	0.200882	0.245668	0.817695	0.413531	0.549943
hsa-mir-361	1051.01	0.091742	0.116987	0.784209	0.432917	0.574232
hsa-mir-4284	31.8284	-0.216836	0.285527	-0.759424	0.447599	0.592172
hsa-mir-106b	235.819	0.0710658	0.0938467	0.757254	0.448898	0.59236
hsa-mir-106a	43.5601	0.0929129	0.123144	0.754509	0.450544	0.593003
hsa-mir-375	55.3199	0.0962234	0.129704	0.741867	0.458168	0.601492
hsa-mir-107	10573.1	0.0512627	0.0695213	0.737367	0.460899	0.601916
hsa-mir-503	9.24401	-0.124064	0.168459	-0.736464	0.461448	0.601916
hsa-mir-708	1068.99	0.0658293	0.0895355	0.735231	0.462199	0.601916
hsa-mir-429	8.518	-0.150964	0.205786	-0.733598	0.463193	0.601916
hsa-mir-1271	196.353	-0.101371	0.13998	-0.724184	0.468953	0.607858
hsa-mir-663a	378.32	0.121745	0.172458	0.705936	0.480228	0.619336
hsa-mir-4485	233.218	0.155302	0.219685	0.706928	0.479611	0.619336
hsa-mir-301b	26.6423	0.0851713	0.121296	0.702178	0.482568	0.620792
hsa-mir-340	1886.69	0.149101	0.214186	0.696131	0.486347	0.620972
hsa-mir-378c	30.8049	0.0813058	0.116733	0.696513	0.486108	0.620972
hsa-mir-5699	13.3374	-0.137953	0.197977	-0.696814	0.485919	0.620972
hsa-mir-19a	1520.24	-0.110404	0.160874	-0.686274	0.49254	0.627315
hsa-mir-374b	297.581	-0.0768175	0.114314	-0.67199	0.50159	0.635679
hsa-mir-374c	297.558	-0.0770027	0.114273	-0.673851	0.500406	0.635679
hsa-mir-6131	21.6618	0.173824	0.261926	0.663636	0.506923	0.640851
hsa-mir-654	237.947	-0.0600281	0.0912053	-0.658165	0.510432	0.643698
hsa-mir-153-2	450.756	0.0876395	0.133854	0.654738	0.512636	0.644889
hsa-mir-329-1	406.034	0.0606718	0.0957952	0.633349	0.526506	0.660714
hsa-mir-329-2	406.087	0.0604283	0.0957259	0.631265	0.527868	0.660802
hsa-mir-345	403.478	0.0563076	0.0901212	0.624798	0.532103	0.664306
hsa-mir-376b	63.5964	0.0869883	0.13962	0.623036	0.533261	0.664306
hsa-mir-378a	609.607	0.050218	0.0813884	0.617017	0.537224	0.667618
hsa-mir-181d	2479.02	0.0443056	0.0735458	0.602422	0.546893	0.677988
hsa-mir-151b	464.547	-0.0903849	0.151252	-0.597578	0.550121	0.680343
hsa-mir-574	652.717	0.114696	0.193002	0.594277	0.552327	0.681425
hsa-mir-3184	3954.71	0.0470313	0.0816421	0.576067	0.56457	0.694855
hsa-mir-423	3955.15	0.0467676	0.0816126	0.573044	0.566615	0.695045
hsa-mir-1252	8.15169	-0.105659	0.184773	-0.571827	0.567439	0.695045
hsa-mir-105-1	17.8895	0.0746835	0.132442	0.563897	0.572824	0.698935
hsa-mir-105-2	17.8864	0.0753463	0.133799	0.563132	0.573345	0.698935
hsa-mir-6723	107.003	0.11938	0.212887	0.56077	0.574954	0.699232
hsa-mir-299	150.357	0.0694888	0.125663	0.552976	0.58028	0.704037
hsa-mir-1197	25.5181	0.0895224	0.164118	0.545476	0.585426	0.708601
hsa-mir-505	209.564	-0.0640326	0.118981	-0.538173	0.590457	0.713005
hsa-mir-145	4531.51	0.0694249	0.133479	0.520119	0.602981	0.724717
hsa-mir-3196	40.4086	0.186996	0.359531	0.520109	0.602987	0.724717
hsa-mir-20a	336.87	0.0654324	0.126864	0.515769	0.606016	0.726651
hsa-mir-6516	109.345	0.0812081	0.158135	0.513536	0.607576	0.72682
hsa-mir-548ae-2	13.8716	0.0871381	0.173555	0.502078	0.615612	0.734717
hsa-mir-139	1461.19	0.0517147	0.103765	0.498381	0.618215	0.735521
hsa-mir-495	206.121	0.0551145	0.110885	0.497042	0.619159	0.735521
hsa-mir-181b-1	25262.3	-0.0964508	0.205025	-0.470434	0.638045	0.755817
hsa-mir-576	19.2129	-0.0673214	0.143597	-0.468822	0.639197	0.755817
hsa-mir-4286	179.943	-0.0593714	0.134624	-0.441015	0.659202	0.777676
hsa-mir-33b	145.273	0.0968462	0.223942	0.432461	0.665406	0.781394
hsa-mir-2682	36.6959	-0.0559218	0.128974	-0.43359	0.664586	0.781394
hsa-mir-584	81.1764	0.129539	0.301401	0.429791	0.667347	0.781881
hsa-mir-516a-2	21.7659	-0.0829747	0.196229	-0.422847	0.672407	0.784898
hsa-mir-542	31.7337	-0.056874	0.134757	-0.42205	0.672989	0.784898
hsa-mir-548aw	19.365	0.0539093	0.128885	0.418274	0.675747	0.786324
hsa-mir-219a-2	8419.13	0.105976	0.26923	0.393624	0.693858	0.803745
hsa-mir-219b	8418.87	0.106016	0.269241	0.39376	0.693758	0.803745
hsa-mir-516a-1	21.7674	-0.0749491	0.197404	-0.379673	0.704188	0.81387
hsa-mir-124-1	25054.1	0.0410418	0.109813	0.373742	0.708596	0.816084
hsa-mir-124-2	25046.4	0.0404441	0.109811	0.368308	0.712644	0.816084
hsa-mir-124-3	25037.6	0.0408718	0.109813	0.372195	0.709747	0.816084
hsa-mir-548k	8.52189	-0.0681922	0.184571	-0.369462	0.711783	0.816084
hsa-mir-1303	636.154	-0.0620935	0.169473	-0.366391	0.714073	0.816084
hsa-mir-374a	86.5509	-0.0575402	0.159677	-0.360354	0.718583	0.819408
hsa-mir-153-1	395.394	0.045537	0.127786	0.356352	0.721577	0.820994
hsa-mir-655	12.8948	0.0562677	0.160094	0.351466	0.725239	0.823331
hsa-mir-134	146.527	0.032434	0.0955041	0.339608	0.734152	0.831604
hsa-mir-1250	101.004	0.0786848	0.233172	0.337454	0.735775	0.831604
hsa-mir-582	66.553	-0.0469117	0.143647	-0.326575	0.743989	0.839036
hsa-mir-4488	57.1185	0.203598	0.63255	0.321868	0.747553	0.841202
hsa-mir-3960	248.73	-0.095346	0.301739	-0.315989	0.752011	0.844363
hsa-let-7a-1	169160	0.0167519	0.054885	0.305218	0.7602	0.847979
hsa-mir-101-1	17041.1	-0.030849	0.100595	-0.306666	0.759098	0.847979
hsa-mir-101-2	17124.9	-0.0310724	0.100554	-0.309011	0.757313	0.847979
hsa-mir-23a	1654.43	0.019858	0.0671658	0.295656	0.767493	0.854253
hsa-mir-410	756.799	-0.0312123	0.107492	-0.290368	0.771534	0.856889
hsa-mir-181b-2	28502.7	-0.0559948	0.196656	-0.284735	0.775847	0.859813
hsa-mir-92b	5351.51	0.0279354	0.101129	0.276236	0.782367	0.865166
hsa-mir-212	204.36	-0.0383232	0.144523	-0.26517	0.790878	0.872693
hsa-mir-181a-1	71777	-0.0447626	0.176649	-0.253399	0.79996	0.880816
hsa-mir-181a-2	71234.5	-0.0440999	0.176749	-0.249505	0.80297	0.882233
hsa-mir-339	146.87	0.0216985	0.0935133	0.232036	0.81651	0.895189
hsa-mir-130a	637.66	0.0199076	0.0892018	0.223174	0.8234	0.900813
hsa-mir-148b	574.847	-0.0174081	0.0799365	-0.217775	0.827605	0.901657
hsa-mir-592	128.722	-0.0280242	0.130102	-0.215402	0.829454	0.901657
hsa-mir-921	9.12188	0.0534104	0.247055	0.216188	0.828841	0.901657
hsa-mir-4484	17.5251	-0.052687	0.247287	-0.21306	0.83128	0.901727
hsa-mir-3687-1	72.1226	0.0740917	0.357608	0.207187	0.835864	0.902874
hsa-mir-3687-2	72.1226	0.0740917	0.357608	0.207187	0.835864	0.902874
hsa-mir-34b	250.592	-0.0495289	0.249087	-0.198842	0.842387	0.908004
hsa-mir-15a	1955.38	0.0181355	0.0972365	0.186509	0.852045	0.916486
hsa-mir-4525	28.9226	-0.0458766	0.264374	-0.173529	0.862235	0.925502
hsa-mir-1298	21.6838	-0.0258525	0.16264	-0.158956	0.873704	0.93585
hsa-mir-323b	654.372	0.0214834	0.140772	0.152612	0.878704	0.939241
hsa-mir-363	970.134	0.00942262	0.0779948	0.120811	0.903841	0.957899
hsa-mir-381	597.536	-0.0148787	0.116747	-0.127444	0.898589	0.957899
hsa-mir-941-1	79.8831	0.0140361	0.121715	0.115319	0.908192	0.957899
hsa-mir-941-2	79.914	0.0135745	0.121615	0.111618	0.911126	0.957899
hsa-mir-941-3	79.914	0.0135745	0.121615	0.111618	0.911126	0.957899
hsa-mir-941-4	79.914	0.0135745	0.121615	0.111618	0.911126	0.957899
hsa-mir-941-5	79.914	0.0135745	0.121615	0.111618	0.911126	0.957899
hsa-mir-3124	8.59403	-0.0263215	0.211001	-0.124746	0.900725	0.957899
hsa-mir-19b-1	7608.4	-0.0134536	0.131923	-0.101981	0.918772	0.958067
hsa-mir-19b-2	7608.84	-0.0134621	0.13192	-0.102048	0.918719	0.958067
hsa-mir-15b	50.2464	-0.0122625	0.118329	-0.103631	0.917462	0.958067
hsa-mir-668	76.8484	0.0112159	0.105655	0.106156	0.915459	0.958067
hsa-mir-33a	513.273	0.0125555	0.130227	0.0964123	0.923193	0.960721
hsa-mir-1247	67.1564	0.0142412	0.154033	0.0924559	0.926336	0.962036
hsa-mir-193a	44.42	-0.0119828	0.133417	-0.089815	0.928434	0.962264
hsa-mir-490	69.9482	0.00971233	0.1131	0.0858736	0.931567	0.96356
hsa-mir-187	44.2343	0.0143418	0.173656	0.0825875	0.93418	0.963882
hsa-mir-376c	1266.39	0.00849837	0.105247	0.0807467	0.935643	0.963882
hsa-mir-219a-1	14.3947	-0.0160128	0.231329	-0.0692208	0.944814	0.970801
hsa-mir-132	5357.53	-0.00877019	0.13185	-0.0665162	0.946967	0.970801
hsa-mir-532	264.021	0.00372822	0.0572175	0.0651587	0.948048	0.970801
hsa-mir-29c	17615.9	-0.00489481	0.0993845	-0.0492512	0.960719	0.977909
hsa-mir-940	14.5141	-0.00977297	0.182128	-0.05366	0.957206	0.977909
hsa-mir-1179	92.7674	-0.00690967	0.13907	-0.0496849	0.960373	0.977909
hsa-mir-128-1	50470.3	0.00475925	0.102767	0.0463112	0.963062	0.978228
hsa-mir-3665	253.422	-0.0147568	0.334896	-0.0440637	0.964854	0.978228
hsa-mir-22	7620.92	0.00167806	0.0537975	0.0311921	0.975116	0.985125
hsa-mir-128-2	44396.2	0.00304953	0.100924	0.0302162	0.975895	0.985125
hsa-mir-3135b	589.707	-0.00523239	0.18494	-0.0282924	0.977429	0.985125
hsa-mir-186	957.233	-0.00138311	0.070768	-0.0195442	0.984407	0.990209
hsa-mir-1307	687.003	-0.000678986	0.0661084	-0.0102708	0.991805	0.995202
hsa-mir-2355	22.2127	-0.0010973	0.171427	-0.00640101	0.994893	0.995202
hsa-mir-500b	13.0699	0.000819752	0.136334	0.00601283	0.995202	0.995202

## Sheet: human-mature-female
mirnaID	baseMean	log2FoldChange	lfcSE	stat	pvalue	padj
hsa-let-7e-5p	60.8044	0.402403	0.131152	3.06822	0.0021534	0.376736
hsa-miR-100-5p	342.352	-0.570237	0.213889	-2.66605	0.00767494	0.376736
hsa-let-7g-5p	65.2298	0.333715	0.114519	2.91406	0.00356765	0.376736
hsa-miR-193b-3p	22.1829	-0.59546	0.236399	-2.51888	0.011773	0.376736
hsa-miR-421	41.7427	-0.3072	0.119489	-2.57096	0.0101419	0.376736
hsa-miR-1303	1160.28	-0.696316	0.265173	-2.6259	0.00864211	0.376736
hsa-miR-1273g-3p	7.44578	1.14832	0.431286	2.66256	0.00775495	0.376736
hsa-miR-139-3p	15.3964	0.426832	0.180702	2.36207	0.018173	0.407075
hsa-miR-374a-5p	12.6873	0.45116	0.189412	2.3819	0.0172237	0.407075
hsa-miR-3168	10.7669	-0.770359	0.315713	-2.44006	0.0146847	0.407075
hsa-let-7c-5p	133.315	0.163855	0.073564	2.22738	0.0259217	0.4213
hsa-miR-99a-5p	437.166	-0.214261	0.0966271	-2.2174	0.0265956	0.4213
hsa-miR-129-1-3p	23.9247	-0.718934	0.33851	-2.12382	0.0336851	0.4213
hsa-miR-9-3p	733.924	0.242569	0.112685	2.15262	0.0313486	0.4213
hsa-miR-335-5p	39.0763	0.403485	0.178086	2.26567	0.0234715	0.4213
hsa-miR-92b-3p	173.686	-0.449695	0.21194	-2.1218	0.0338545	0.4213
hsa-miR-873-3p	17.2236	0.468449	0.218702	2.14195	0.0321978	0.4213
hsa-miR-3529-3p	32.6644	0.423259	0.183544	2.30604	0.0211086	0.4213
hsa-let-7f-5p	158.417	0.269482	0.128636	2.09492	0.0361781	0.426521
hsa-miR-134-3p	11.2627	0.483112	0.238292	2.0274	0.0426219	0.477365
hsa-miR-26b-5p	22.0661	0.301422	0.173869	1.73362	0.0829859	0.481788
hsa-miR-7-1-3p	45.0172	-0.357755	0.198578	-1.80158	0.071611	0.481788
hsa-miR-27b-3p	137.456	0.335439	0.185894	1.80446	0.0711585	0.481788
hsa-miR-124-3p	388.823	-0.415522	0.209188	-1.98636	0.0469934	0.481788
hsa-miR-126-5p	35.9112	0.383146	0.201254	1.90379	0.056937	0.481788
hsa-miR-136-3p	310.574	-0.330823	0.194025	-1.70505	0.0881844	0.481788
hsa-miR-99b-5p	42.1307	-0.27635	0.141442	-1.95381	0.0507242	0.481788
hsa-miR-369-3p	10.4773	0.377352	0.219323	1.72053	0.0853355	0.481788
hsa-miR-338-5p	25.4112	-0.388142	0.204211	-1.90069	0.0573432	0.481788
hsa-miR-339-3p	35.6199	0.250171	0.144305	1.73362	0.0829854	0.481788
hsa-miR-485-3p	10.4492	0.417968	0.234115	1.78531	0.0742113	0.481788
hsa-miR-505-3p	17.3865	0.289914	0.155627	1.86288	0.0624787	0.481788
hsa-miR-885-5p	6.15472	0.441219	0.249602	1.76769	0.0771131	0.481788
hsa-miR-3184-5p	238.29	-0.255166	0.148988	-1.71266	0.0867753	0.481788
hsa-miR-3065-3p	66.9428	-0.366242	0.197613	-1.85333	0.0638356	0.481788
hsa-miR-4472	9.48177	0.609796	0.315687	1.93165	0.053403	0.481788
hsa-miR-6765-3p	24.8115	0.630486	0.342907	1.83865	0.0659666	0.481788
hsa-miR-296-3p	5.94814	-0.449538	0.253727	-1.77174	0.0764382	0.481788
hsa-miR-342-5p	8.38819	0.353252	0.203658	1.73454	0.0828231	0.481788
hsa-miR-574-5p	7.11866	0.899158	0.522533	1.72077	0.0852931	0.481788
hsa-miR-619-5p	8.20043	0.790633	0.440114	1.79643	0.0724262	0.481788
hsa-miR-92a-3p	361.461	-0.390342	0.232612	-1.67808	0.0933319	0.490175
hsa-miR-7-5p	8.58124	0.36962	0.222616	1.66035	0.0968439	0.490175
hsa-miR-191-3p	12.3649	0.312729	0.190246	1.64381	0.100215	0.490175
hsa-miR-487a-3p	11.0268	0.373413	0.223868	1.66801	0.095314	0.490175
hsa-miR-20a-5p	12.6728	-0.470113	0.286365	-1.64166	0.100661	0.490175
hsa-miR-24-3p	54.6021	0.22904	0.141861	1.61454	0.10641	0.49658
hsa-miR-320a	146.387	-0.40903	0.252715	-1.61854	0.105545	0.49658
hsa-let-7a-5p	624.662	0.188483	0.120765	1.56074	0.118586	0.513652
hsa-miR-98-5p	29.0059	0.219423	0.139349	1.57463	0.115341	0.513652
hsa-miR-125b-2-3p	45.5719	0.275172	0.176622	1.55797	0.119241	0.513652
hsa-miR-337-3p	7.46528	-0.360495	0.228072	-1.58062	0.113965	0.513652
hsa-miR-129-2-3p	19.7222	-0.412997	0.271596	-1.52063	0.128353	0.533231
hsa-miR-340-5p	85.4354	0.354367	0.233158	1.51986	0.128547	0.533231
hsa-miR-19b-3p	16.2662	0.243548	0.16299	1.49425	0.135109	0.541024
hsa-miR-191-5p	283.964	-0.101938	0.0682456	-1.49369	0.135256	0.541024
hsa-miR-142-3p	31.359	0.307142	0.21054	1.45883	0.144612	0.563579
hsa-miR-769-3p	11.9243	0.319546	0.21976	1.45407	0.145927	0.563579
hsa-miR-301a-3p	19.288	0.23839	0.165753	1.43822	0.15037	0.570897
hsa-miR-29b-3p	352.032	-0.330251	0.234706	-1.40709	0.159402	0.579122
hsa-miR-132-3p	170.875	-0.238116	0.172735	-1.3785	0.168049	0.579122
hsa-miR-382-5p	212.752	0.23256	0.168089	1.38355	0.166496	0.579122
hsa-miR-383-5p	15.2092	0.259845	0.185346	1.40195	0.160931	0.579122
hsa-miR-181d-5p	16.6945	0.246216	0.177158	1.38981	0.164586	0.579122
hsa-miR-23c	19.2969	-0.258283	0.181995	-1.41918	0.155847	0.579122
hsa-miR-27a-3p	15.327	0.243609	0.179428	1.3577	0.17456	0.591026
hsa-miR-133a-3p	20.2803	-0.314982	0.233193	-1.35074	0.17678	0.591026
hsa-miR-29a-3p	1307.24	-0.24651	0.193389	-1.27468	0.202422	0.596883
hsa-miR-143-3p	12.5183	-0.277069	0.21213	-1.30613	0.191509	0.596883
hsa-miR-365a-3p	12.3789	-0.262662	0.207471	-1.26602	0.205506	0.596883
hsa-miR-365b-3p	12.3789	-0.262662	0.207471	-1.26602	0.205506	0.596883
hsa-miR-425-5p	39.045	-0.179503	0.13487	-1.33093	0.183211	0.596883
hsa-miR-425-3p	18.5063	-0.288938	0.222015	-1.30143	0.19311	0.596883
hsa-miR-410-3p	15.3154	-0.229539	0.182243	-1.25952	0.207843	0.596883
hsa-miR-577	10.9241	0.47904	0.366939	1.3055	0.191722	0.596883
hsa-miR-4286	689.917	0.333002	0.262263	1.26972	0.204183	0.596883
hsa-miR-5701	13.7471	0.311459	0.243223	1.28055	0.200353	0.596883
hsa-miR-548az-5p	10.4785	0.295767	0.227343	1.30097	0.193268	0.596883
hsa-miR-34a-5p	16.5075	-0.305717	0.247089	-1.23727	0.215985	0.597292
hsa-miR-181c-3p	353.655	-0.178557	0.143503	-1.24427	0.213399	0.597292
hsa-miR-3074-5p	1030.91	-0.216263	0.173846	-1.24399	0.213502	0.597292
hsa-miR-28-3p	7.77784	-0.239438	0.201081	-1.19075	0.23375	0.638537
hsa-miR-181a-3p	21.1768	-0.246954	0.215829	-1.14421	0.252536	0.681544
hsa-miR-106a-5p	27.6081	-0.210072	0.192923	-1.08889	0.276201	0.690951
hsa-miR-137	71.4511	0.233643	0.209849	1.11338	0.265543	0.690951
hsa-miR-148b-3p	10.9645	-0.204815	0.182371	-1.12307	0.261408	0.690951
hsa-miR-539-3p	11.9993	0.232519	0.211168	1.10111	0.270849	0.690951
hsa-miR-548h-3p	18.7573	0.222744	0.205162	1.08569	0.277614	0.690951
hsa-miR-548z	18.7573	0.222744	0.205162	1.08569	0.277614	0.690951
hsa-miR-3529-5p	16.998	0.238367	0.219441	1.08624	0.277371	0.690951
hsa-miR-30b-5p	18.8261	-0.229785	0.213175	-1.07792	0.281071	0.691867
hsa-miR-8485	9.23864	0.515348	0.488637	1.05467	0.291579	0.70993
hsa-miR-28-5p	9.79751	-0.181023	0.185879	-0.973876	0.330118	0.744884
hsa-miR-93-5p	117.604	-0.138884	0.140241	-0.990318	0.322019	0.744884
hsa-miR-138-5p	95.5136	0.178882	0.184602	0.969015	0.332538	0.744884
hsa-miR-30e-5p	14.2412	0.160931	0.163516	0.984191	0.325022	0.744884
hsa-miR-323a-3p	52.4118	0.157602	0.157629	0.999828	0.317394	0.744884
hsa-miR-331-3p	14.5972	0.178714	0.179238	0.997075	0.318728	0.744884
hsa-miR-582-5p	41.6177	0.18546	0.182694	1.01514	0.310039	0.744884
hsa-miR-7704	13.3358	0.208719	0.213318	0.978439	0.327857	0.744884
hsa-miR-361-5p	60.4027	0.162491	0.172402	0.942509	0.345932	0.759694
hsa-miR-598-3p	27.2651	-0.249293	0.263867	-0.944767	0.344778	0.759694
hsa-miR-26a-5p	1227.4	0.115102	0.12659	0.909248	0.363219	0.761388
hsa-miR-30d-5p	86.5373	-0.134725	0.148356	-0.908118	0.363816	0.761388
hsa-miR-34b-5p	15.0902	-0.163628	0.182074	-0.898691	0.368817	0.761388
hsa-miR-329-3p	33.7008	-0.176392	0.189966	-0.928546	0.353124	0.761388
hsa-miR-708-5p	21.1742	-0.211847	0.234775	-0.902343	0.366875	0.761388
hsa-miR-219b-3p	92.1957	-0.210164	0.230709	-0.910947	0.362323	0.761388
hsa-miR-127-3p	6.91912	-0.225517	0.251822	-0.895543	0.370497	0.761388
hsa-miR-195-5p	13.8048	0.179585	0.21158	0.848781	0.396003	0.778759
hsa-miR-874-3p	64.3082	0.110403	0.128712	0.857746	0.391033	0.778759
hsa-miR-3687	43.8328	0.417786	0.492562	0.848189	0.396333	0.778759
hsa-miR-369-5p	11.1885	-0.208121	0.239319	-0.869637	0.384499	0.778759
hsa-miR-574-3p	9.19676	0.235386	0.276199	0.852233	0.394085	0.778759
hsa-miR-181b-5p	437.047	-0.149086	0.183981	-0.810334	0.417748	0.813701
hsa-miR-16-5p	641.965	0.139644	0.175895	0.793908	0.427249	0.824161
hsa-miR-363-3p	48.4578	0.110538	0.14021	0.788376	0.430477	0.824161
hsa-miR-376a-3p	26.6718	0.157849	0.209861	0.752161	0.451954	0.857947
hsa-miR-21-5p	308.622	-0.187509	0.255087	-0.735076	0.462293	0.862947
hsa-miR-29c-3p	883.009	-0.162815	0.219657	-0.741227	0.458556	0.862947
hsa-miR-30a-3p	122.695	0.119571	0.174282	0.686078	0.492664	0.867847
hsa-miR-30c-5p	13.3225	-0.160994	0.234531	-0.686452	0.492428	0.867847
hsa-miR-125b-5p	155.533	-0.0872598	0.124868	-0.698818	0.484666	0.867847
hsa-miR-132-5p	10.573	-0.177183	0.274854	-0.644643	0.519158	0.867847
hsa-miR-149-5p	11.5092	0.136882	0.208231	0.657355	0.510953	0.867847
hsa-miR-330-3p	776.266	-0.10782	0.165905	-0.649891	0.515762	0.867847
hsa-miR-338-3p	130.885	0.173547	0.26741	0.648994	0.516342	0.867847
hsa-miR-484	24.0891	-0.111604	0.16545	-0.674548	0.499963	0.867847
hsa-miR-486-3p	31.2013	0.142567	0.213531	0.667665	0.504348	0.867847
hsa-miR-625-3p	32.5567	-0.163553	0.228657	-0.715273	0.47444	0.867847
hsa-miR-935	261.688	-0.183154	0.272769	-0.671461	0.501927	0.867847
hsa-miR-3074-3p	29.0598	0.13573	0.207811	0.653142	0.513665	0.867847
hsa-miR-1972	14.1915	0.442436	0.621924	0.711399	0.476837	0.867847
hsa-miR-1273d	6.15922	0.319949	0.448906	0.712732	0.476012	0.867847
hsa-miR-218-5p	8.23486	0.145696	0.229903	0.633729	0.526258	0.873198
hsa-miR-128-3p	684.048	0.102247	0.164136	0.62294	0.533324	0.874838
hsa-miR-203b-5p	57.0014	0.129918	0.209443	0.620305	0.535057	0.874838
hsa-miR-23b-3p	134.47	-0.0876807	0.14313	-0.612593	0.540145	0.876758
hsa-miR-16-2-3p	34.5675	0.0996094	0.173976	0.572545	0.566953	0.900691
hsa-miR-181a-5p	1544.53	-0.0944534	0.164415	-0.57448	0.565643	0.900691
hsa-miR-543	30.3187	0.112685	0.193798	0.581458	0.560932	0.900691
hsa-miR-381-3p	27.0874	0.124208	0.227183	0.546731	0.584564	0.922128
hsa-miR-130b-3p	16.367	-0.0933283	0.179893	-0.5188	0.6039	0.94597
hsa-miR-3065-5p	201.032	0.135446	0.267741	0.505883	0.612939	0.950224
hsa-miR-708-3p	8.15186	0.112938	0.224614	0.502806	0.615101	0.950224
hsa-miR-30a-5p	89.0313	-0.0622063	0.144053	-0.431828	0.665866	0.954141
hsa-miR-103a-3p	991.746	0.0630672	0.157304	0.400927	0.688474	0.954141
hsa-let-7i-5p	52.0608	-0.0466044	0.112438	-0.414491	0.678514	0.954141
hsa-miR-130a-3p	17.827	-0.0726718	0.165728	-0.4385	0.661024	0.954141
hsa-miR-140-3p	63.9205	-0.0880609	0.191081	-0.460856	0.644902	0.954141
hsa-miR-219a-2-3p	153.411	0.111899	0.261696	0.427593	0.668947	0.954141
hsa-miR-378a-3p	37.1941	-0.0750756	0.156838	-0.478681	0.632166	0.954141
hsa-miR-151a-5p	23.683	0.0912064	0.198312	0.459913	0.645579	0.954141
hsa-miR-423-3p	75.0679	-0.0809543	0.179109	-0.451983	0.651281	0.954141
hsa-miR-532-5p	20.0435	-0.0713059	0.152818	-0.466606	0.640782	0.954141
hsa-miR-487b-3p	363.489	-0.0615864	0.14831	-0.415253	0.677957	0.954141
hsa-miR-625-5p	15.2734	-0.111545	0.255981	-0.435755	0.663014	0.954141
hsa-miR-1260a	697.327	-0.111816	0.268702	-0.416132	0.677313	0.954141
hsa-miR-103b	991.746	0.0630672	0.157304	0.400927	0.688474	0.954141
hsa-miR-219b-5p	1615.43	-0.102191	0.250903	-0.407295	0.683791	0.954141
hsa-miR-7977	45.9196	0.0985458	0.234461	0.420308	0.67426	0.954141
hsa-miR-374b-3p	8.39116	-0.0764845	0.191792	-0.398789	0.690049	0.954141
hsa-miR-22-3p	197.502	-0.0462353	0.120789	-0.382776	0.701886	0.956476
hsa-miR-126-3p	1385.56	-0.0570204	0.150374	-0.37919	0.704547	0.956476
hsa-miR-1301-3p	39.1866	0.0580521	0.150131	0.386677	0.698996	0.956476
hsa-let-7b-5p	283.705	-0.0221338	0.147101	-0.150467	0.880397	0.974046
hsa-let-7d-5p	375.656	0.0126178	0.0923709	0.136599	0.891348	0.974046
hsa-miR-15a-5p	91.1549	-0.0290228	0.203746	-0.142446	0.886728	0.974046
hsa-miR-23a-3p	39.124	-0.0490114	0.138115	-0.354858	0.722696	0.974046
hsa-miR-95-3p	14.6663	-0.0322807	0.175992	-0.183421	0.854468	0.974046
hsa-miR-29b-2-5p	11.2988	0.0330736	0.227823	0.145172	0.884575	0.974046
hsa-miR-107	214.104	0.0215522	0.156896	0.137366	0.890742	0.974046
hsa-miR-199a-3p	10.3092	0.0296302	0.213316	0.138903	0.889527	0.974046
hsa-miR-139-5p	72.5341	0.0629362	0.19661	0.320107	0.748887	0.974046
hsa-miR-199b-3p	10.3092	0.0296302	0.213316	0.138903	0.889527	0.974046
hsa-miR-203a-3p	45.0743	-0.0238444	0.207759	-0.114769	0.908628	0.974046
hsa-miR-221-3p	364.656	-0.0256911	0.236173	-0.108781	0.913376	0.974046
hsa-miR-223-3p	11.0278	0.0260554	0.22373	0.116459	0.907289	0.974046
hsa-miR-140-5p	13.0319	-0.0636736	0.199138	-0.319745	0.749161	0.974046
hsa-miR-145-5p	39.002	0.0432133	0.184319	0.234448	0.814637	0.974046
hsa-miR-145-3p	21.6673	-0.0710842	0.204168	-0.348165	0.727716	0.974046
hsa-miR-9-5p	5603.9	0.0235419	0.174454	0.134947	0.892654	0.974046
hsa-miR-125a-5p	44.2455	-0.0113649	0.123336	-0.0921459	0.926582	0.974046
hsa-miR-186-5p	22.877	-0.0214545	0.140068	-0.153172	0.878262	0.974046
hsa-miR-29c-5p	35.9959	-0.0138875	0.139398	-0.0996251	0.920642	0.974046
hsa-miR-30e-3p	12.3907	0.0413477	0.198173	0.208645	0.834726	0.974046
hsa-miR-361-3p	31.2564	0.0316672	0.148685	0.212982	0.831341	0.974046
hsa-miR-376c-3p	52.2832	0.0501866	0.178085	0.281813	0.778087	0.974046
hsa-miR-342-3p	93.715	-0.0223036	0.120838	-0.184574	0.853563	0.974046
hsa-miR-151a-3p	14.1276	0.0201795	0.240109	0.0840429	0.933022	0.974046
hsa-miR-433-3p	46.2501	0.0454916	0.18427	0.246874	0.805005	0.974046
hsa-miR-451a	178.292	-0.0831625	0.297716	-0.279335	0.779988	0.974046
hsa-miR-409-3p	72.8672	0.0342216	0.165794	0.20641	0.836471	0.974046
hsa-miR-501-3p	13.1208	0.0572354	0.201281	0.284356	0.776138	0.974046
hsa-miR-502-3p	13.6026	-0.0163118	0.199731	-0.081669	0.93491	0.974046
hsa-miR-504-5p	112.569	0.0514374	0.245293	0.209698	0.833903	0.974046
hsa-miR-584-5p	30.4037	0.0995928	0.322778	0.308549	0.757665	0.974046
hsa-miR-411-5p	35.0936	-0.0278856	0.226304	-0.123222	0.901931	0.974046
hsa-miR-374b-5p	15.8629	-0.0542154	0.193049	-0.280838	0.778835	0.974046
hsa-miR-664a-5p	15.9156	-0.0159361	0.167826	-0.0949563	0.92435	0.974046
hsa-miR-1307-3p	30.0415	-0.0320157	0.210251	-0.152273	0.878972	0.974046
hsa-miR-548t-3p	14.7256	-0.0217038	0.241398	-0.0899088	0.92836	0.974046
hsa-miR-1260b	165.753	-0.0457085	0.213183	-0.21441	0.830227	0.974046
hsa-miR-374c-3p	15.8629	-0.0542154	0.193049	-0.280838	0.778835	0.974046
hsa-miR-548aa	14.7256	-0.0217038	0.241398	-0.0899088	0.92836	0.974046
hsa-miR-4454	879.071	-0.0444417	0.178526	-0.248937	0.80341	0.974046
hsa-miR-4485-3p	28.2786	-0.0516466	0.376484	-0.137181	0.890887	0.974046
hsa-miR-4800-3p	61.5522	-0.077002	0.571959	-0.134629	0.892906	0.974046
hsa-miR-5100	95.9611	0.056377	0.332509	0.16955	0.865364	0.974046
hsa-miR-222-3p	9.55677	-0.0564342	0.327843	-0.172138	0.863329	0.974046
hsa-miR-23b-5p	8.18401	-0.0251911	0.234383	-0.107478	0.91441	0.974046
hsa-miR-423-5p	8.3374	0.0677283	0.24915	0.271838	0.785747	0.974046
hsa-miR-3184-3p	8.3374	0.0677283	0.24915	0.271838	0.785747	0.974046
hsa-miR-374c-5p	7.00918	-0.0616787	0.234993	-0.262471	0.792958	0.974046
hsa-let-7b-3p	6.80424	-0.0399156	0.20925	-0.190755	0.848717	0.974046
hsa-miR-744-5p	29.7903	0.0141549	0.188868	0.0749459	0.940258	0.975082
hsa-miR-25-3p	37.2805	0.0052013	0.146077	0.0356064	0.971596	0.97609
hsa-miR-101-3p	201.372	0.00825607	0.201868	0.0408983	0.967377	0.97609
hsa-miR-154-3p	9.2209	-0.00754104	0.212813	-0.0354351	0.971733	0.97609
hsa-miR-495-3p	10.3032	-0.0122835	0.241993	-0.0507597	0.959517	0.97609
hsa-miR-497-5p	26.5697	-0.00961553	0.194411	-0.0494598	0.960553	0.97609
hsa-miR-454-3p	12.5874	-0.00911648	0.194924	-0.0467695	0.962697	0.97609
hsa-miR-3651	85.5721	-0.0198251	0.427072	-0.046421	0.962975	0.97609
hsa-miR-181c-5p	17.9785	0.00452661	0.194428	0.0232817	0.981426	0.981426

## Sheet: human-mature-male
mirnaID	baseMean	log2FoldChange	lfcSE	stat	pvalue	padj
hsa-miR-99a-5p	403.873	-0.407421	0.0734282	-5.54856	2.88028e-08	6.45182e-06
hsa-let-7i-5p	57.4934	-0.685146	0.131463	-5.21172	1.87097e-07	2.09548e-05
hsa-miR-451a	172.582	-0.907007	0.194661	-4.65941	3.17119e-06	0.000236782
hsa-miR-136-3p	293.695	-0.589039	0.132509	-4.44529	8.77725e-06	0.000491526
hsa-miR-3074-5p	1040.46	-0.505887	0.118929	-4.25369	2.10274e-05	0.000942028
hsa-miR-4472	9.02905	0.948201	0.234918	4.03631	5.42991e-05	0.00202717
hsa-miR-143-3p	14.8553	-0.739725	0.193405	-3.82475	0.000130905	0.00418896
hsa-miR-3651	81.5477	-1.32315	0.35983	-3.67717	0.000235838	0.00660347
hsa-miR-30a-5p	85.8254	-0.441044	0.123687	-3.56582	0.00036272	0.0090277
hsa-miR-335-5p	39.8219	0.370729	0.114745	3.23089	0.00123404	0.0259652
hsa-miR-486-3p	30.233	-0.596646	0.185206	-3.22153	0.00127508	0.0259652
hsa-miR-127-3p	8.08578	-0.604731	0.189475	-3.19161	0.00141483	0.0264102
hsa-miR-548t-3p	15.1458	-0.640374	0.216159	-2.96252	0.00305133	0.0488212
hsa-miR-548aa	15.1458	-0.640374	0.216159	-2.96252	0.00305133	0.0488212
hsa-miR-1972	19.5375	-1.54575	0.536626	-2.88049	0.00397053	0.0560007
hsa-miR-1273d	8.94205	-1.37853	0.478963	-2.87816	0.00400005	0.0560007
hsa-miR-874-3p	64.19	0.273777	0.0988498	2.76963	0.00561205	0.0702869
hsa-miR-1273g-3p	10.8106	-1.18263	0.427323	-2.76754	0.00564805	0.0702869
hsa-miR-100-5p	286.77	-0.451337	0.164277	-2.74742	0.00600662	0.0708149
hsa-miR-34a-5p	14.8068	-0.461346	0.171553	-2.68924	0.00716146	0.0774884
hsa-miR-504-5p	118.327	0.500109	0.186297	2.68447	0.00726454	0.0774884
hsa-miR-30a-3p	119.004	-0.246897	0.0970824	-2.54317	0.0109851	0.0886375
hsa-miR-181c-3p	340.324	-0.307575	0.120379	-2.55506	0.010617	0.0886375
hsa-miR-145-3p	24.4489	-0.486495	0.19152	-2.54018	0.0110797	0.0886375
hsa-miR-744-5p	29.6628	0.353223	0.136398	2.58965	0.00960739	0.0886375
hsa-miR-4454	908.028	-0.345881	0.133502	-2.59083	0.00957436	0.0886375
hsa-miR-423-5p	9.34776	-0.470115	0.183998	-2.555	0.0106187	0.0886375
hsa-miR-3184-3p	9.34776	-0.470115	0.183998	-2.555	0.0106187	0.0886375
hsa-miR-598-3p	26.4642	-0.45148	0.178878	-2.52395	0.0116044	0.0896344
hsa-miR-421	40.7723	-0.259376	0.104298	-2.48688	0.0128869	0.0962224
hsa-miR-139-3p	16.1795	0.384919	0.156105	2.46576	0.0136723	0.0987931
hsa-miR-1303	818.006	-0.394757	0.162843	-2.42416	0.0153439	0.107407
hsa-let-7b-5p	304.104	-0.370961	0.156444	-2.37121	0.01773	0.116809
hsa-miR-4286	740.73	0.337834	0.142115	2.37718	0.0174454	0.116809
hsa-miR-139-5p	66.4197	0.328539	0.142657	2.303	0.0212787	0.136184
hsa-miR-103a-3p	955.048	0.185563	0.0821061	2.26004	0.0238188	0.1442
hsa-miR-103b	955.048	0.185563	0.0821061	2.26004	0.0238188	0.1442
hsa-let-7e-5p	62.0817	0.259664	0.11811	2.19849	0.0279143	0.147089
hsa-miR-23a-3p	38.0506	-0.209102	0.0948358	-2.20488	0.0274622	0.147089
hsa-miR-25-3p	36.6076	-0.378467	0.173169	-2.18554	0.0288491	0.147089
hsa-miR-30e-3p	11.1589	-0.305772	0.140531	-2.17583	0.0295678	0.147089
hsa-miR-339-3p	34.5845	0.231853	0.106436	2.17832	0.0293821	0.147089
hsa-miR-487b-3p	351.128	-0.235858	0.105616	-2.23316	0.0255383	0.147089
hsa-miR-935	221.129	0.383633	0.177677	2.15916	0.0308378	0.147089
hsa-miR-3065-3p	65.7698	-0.462028	0.210609	-2.19377	0.0282519	0.147089
hsa-miR-8485	11.5514	-0.94467	0.43605	-2.16643	0.0302786	0.147089
hsa-miR-28-3p	7.21199	-0.38474	0.178216	-2.15884	0.0308624	0.147089
hsa-miR-98-5p	29.9988	-0.195764	0.0920854	-2.12589	0.0335123	0.156391
hsa-miR-191-5p	271.806	-0.107225	0.0526949	-2.03483	0.0418676	0.191395
hsa-miR-223-3p	11.0203	-0.366208	0.183812	-1.99229	0.0463388	0.201472
hsa-miR-9-3p	774.21	0.180679	0.0910323	1.98477	0.0471697	0.201472
hsa-miR-320a	121.36	0.210965	0.106961	1.97236	0.048569	0.201472
hsa-miR-361-3p	27.0813	0.22208	0.111109	1.99876	0.0456343	0.201472
hsa-miR-484	23.2424	0.234183	0.118619	1.97424	0.0483544	0.201472
hsa-miR-9-5p	5696.41	-0.202106	0.106809	-1.89222	0.0584619	0.235118
hsa-miR-361-5p	55.5895	0.250148	0.13321	1.87785	0.0604013	0.235118
hsa-miR-369-3p	12.1188	0.321669	0.170405	1.88768	0.0590692	0.235118
hsa-miR-340-5p	88.3082	0.401326	0.214112	1.87437	0.0608788	0.235118
hsa-miR-619-5p	11.3773	-0.732608	0.392881	-1.86471	0.0622222	0.236234
hsa-miR-199a-3p	10.8814	-0.416389	0.231004	-1.80251	0.0714645	0.246141
hsa-miR-199b-3p	10.8814	-0.416389	0.231004	-1.80251	0.0714645	0.246141
hsa-miR-142-3p	32.8933	-0.296474	0.165091	-1.79582	0.0725238	0.246141
hsa-miR-99b-5p	35.1808	-0.178218	0.0981933	-1.81497	0.0695289	0.246141
hsa-miR-338-5p	23.3024	-0.383671	0.212786	-1.80308	0.0713758	0.246141
hsa-miR-485-3p	9.70088	0.319185	0.17729	1.80036	0.0718036	0.246141
hsa-miR-577	11.5982	0.654825	0.363212	1.80288	0.0714078	0.246141
hsa-miR-574-5p	10.471	-0.849655	0.483719	-1.75651	0.079002	0.264126
hsa-miR-137	69.6029	0.268833	0.155753	1.72602	0.0843446	0.277841
hsa-miR-145-5p	34.9121	-0.231667	0.139842	-1.65663	0.0975946	0.316829
hsa-miR-140-3p	69.978	-0.24153	0.149874	-1.61155	0.10706	0.342592
hsa-miR-30b-5p	18.4473	-0.260151	0.162782	-1.59816	0.110008	0.347066
hsa-miR-126-5p	36.8628	0.241555	0.154446	1.56401	0.117815	0.349902
hsa-miR-625-5p	16.6616	-0.380519	0.241707	-1.5743	0.115419	0.349902
hsa-miR-1301-3p	35.8232	0.150815	0.0966652	1.56018	0.118717	0.349902
hsa-miR-1307-3p	27.2112	-0.184402	0.118094	-1.56148	0.11841	0.349902
hsa-miR-3529-5p	18.5368	0.267261	0.170952	1.56337	0.117965	0.349902
hsa-miR-7704	14.853	-0.354867	0.230183	-1.54167	0.123153	0.358265
hsa-miR-133a-3p	20.5058	-0.278453	0.185829	-1.49844	0.13402	0.380006
hsa-miR-337-3p	7.86444	-0.239799	0.159354	-1.50482	0.13237	0.380006
hsa-miR-376a-3p	25.5776	0.210282	0.141387	1.48727	0.136942	0.381871
hsa-miR-148b-3p	11.2765	-0.250179	0.168704	-1.48295	0.138087	0.381871
hsa-miR-218-5p	8.58108	-0.272243	0.188267	-1.44605	0.148164	0.390455
hsa-miR-130b-3p	16.5458	0.24187	0.165316	1.46308	0.143446	0.390455
hsa-miR-873-3p	16.8643	0.246207	0.169505	1.45251	0.14636	0.390455
hsa-miR-342-5p	9.51831	0.252658	0.174612	1.44697	0.147907	0.390455
hsa-miR-221-3p	312.825	0.16357	0.114538	1.42809	0.153267	0.399207
hsa-miR-191-3p	11.0092	0.216435	0.152907	1.41547	0.156931	0.404053
hsa-let-7f-5p	172.242	-0.123983	0.088688	-1.39797	0.162121	0.408034
hsa-miR-582-5p	43.2997	0.190707	0.13637	1.39845	0.161977	0.408034
hsa-let-7c-5p	148.889	-0.137954	0.101748	-1.35584	0.175151	0.435931
hsa-miR-22-3p	198.771	-0.131284	0.0988922	-1.32755	0.184327	0.448797
hsa-let-7b-3p	6.94172	0.206534	0.155414	1.32893	0.183871	0.448797
hsa-miR-219b-3p	101.336	-0.288745	0.222598	-1.29716	0.194577	0.468658
hsa-miR-27a-3p	15.4267	0.154259	0.12219	1.26245	0.206788	0.487584
hsa-miR-487a-3p	10.8391	0.222468	0.176195	1.26263	0.206724	0.487584
hsa-miR-381-3p	24.7382	0.200891	0.162603	1.23547	0.216656	0.500318
hsa-miR-296-3p	6.29981	-0.213533	0.172636	-1.2369	0.216124	0.500318
hsa-miR-425-3p	15.2991	0.15261	0.124721	1.22361	0.221099	0.50537
hsa-miR-3687	146.245	-0.669547	0.550678	-1.21586	0.224039	0.506915
hsa-miR-433-3p	45.4593	0.161798	0.134205	1.20561	0.227968	0.510649
hsa-miR-93-5p	117.475	-0.157999	0.135777	-1.16367	0.244559	0.526742
hsa-miR-181c-5p	17.1321	-0.168585	0.143301	-1.17644	0.239419	0.526742
hsa-miR-125b-5p	143.701	0.0845674	0.0725071	1.16633	0.24348	0.526742
hsa-miR-330-3p	738.834	0.137131	0.117513	1.16695	0.243232	0.526742
hsa-miR-3168	7.75996	-0.285165	0.246503	-1.15684	0.247337	0.527652
hsa-miR-301a-3p	19.3892	0.168024	0.147013	1.14292	0.253071	0.534793
hsa-miR-34b-5p	16.9962	0.215479	0.191497	1.12523	0.26049	0.540276
hsa-miR-193b-3p	17.5504	-0.175256	0.155677	-1.12577	0.260264	0.540276
hsa-miR-95-3p	15.0491	0.151207	0.136164	1.11048	0.266794	0.543719
hsa-miR-376c-3p	55.228	0.150002	0.135139	1.10999	0.267005	0.543719
hsa-miR-128-3p	645.865	0.119762	0.111459	1.07449	0.282603	0.569168
hsa-miR-126-3p	1313.72	-0.12761	0.119253	-1.07008	0.284584	0.569168
hsa-miR-19b-3p	18.9278	0.14416	0.136191	1.05851	0.289823	0.572376
hsa-miR-769-3p	11.9506	0.18885	0.178957	1.05528	0.291298	0.572376
hsa-miR-132-3p	157.113	-0.135086	0.131744	-1.02537	0.30519	0.594457
hsa-miR-29c-5p	34.43	-0.0890501	0.0894538	-0.995487	0.319499	0.616964
hsa-miR-423-3p	65.1544	0.0884063	0.0909132	0.972425	0.330839	0.633401
hsa-miR-27b-3p	147.715	0.171859	0.177894	0.966073	0.334008	0.634049
hsa-miR-30d-5p	77.4509	-0.114779	0.120135	-0.955418	0.339366	0.638807
hsa-miR-5100	92.2644	-0.259201	0.274508	-0.94424	0.345047	0.644087
hsa-miR-7-1-3p	44.571	-0.123216	0.134001	-0.919521	0.357823	0.662417
hsa-miR-222-3p	8.59056	0.168315	0.187791	0.896288	0.370099	0.679526
hsa-miR-124-3p	333.31	-0.119134	0.13377	-0.890588	0.37315	0.679558
hsa-miR-409-3p	70.7019	-0.111386	0.126215	-0.882506	0.377503	0.681941
hsa-miR-138-5p	96.3171	0.138149	0.160833	0.858957	0.390364	0.699533
hsa-miR-365a-3p	9.25027	-0.151272	0.180181	-0.839558	0.401156	0.707552
hsa-miR-365b-3p	9.25027	-0.151272	0.180181	-0.839558	0.401156	0.707552
hsa-miR-664a-5p	16.329	0.132422	0.15976	0.828881	0.407172	0.71255
hsa-let-7a-5p	637.996	0.0762099	0.0925753	0.823222	0.410382	0.712601
hsa-miR-125a-5p	42.8515	0.081208	0.101976	0.796342	0.425834	0.733744
hsa-miR-30c-5p	12.057	-0.132173	0.170632	-0.774606	0.438572	0.744055
hsa-miR-125b-2-3p	47.138	-0.10505	0.136573	-0.769186	0.441783	0.744055
hsa-miR-195-5p	15.4905	0.122021	0.158607	0.769334	0.441695	0.744055
hsa-miR-26a-5p	1169.07	0.0751621	0.0988471	0.760388	0.447023	0.747262
hsa-miR-106a-5p	25.9438	0.0899138	0.120276	0.747562	0.454725	0.749773
hsa-miR-374b-3p	9.17736	-0.120511	0.161382	-0.746742	0.455219	0.749773
hsa-miR-149-5p	11.0052	0.116126	0.159966	0.725942	0.467874	0.764991
hsa-miR-16-5p	626.57	0.113213	0.162635	0.696117	0.486356	0.76512
hsa-miR-107	212.613	0.0692474	0.0982085	0.705106	0.480744	0.76512
hsa-let-7g-5p	73.2958	0.0565016	0.0785468	0.719337	0.471933	0.76512
hsa-miR-378a-3p	36.7776	-0.0853949	0.124238	-0.687349	0.491863	0.76512
hsa-miR-532-5p	18.7574	-0.0833802	0.118299	-0.704826	0.480919	0.76512
hsa-miR-885-5p	5.53608	0.143906	0.209015	0.688494	0.491142	0.76512
hsa-miR-3184-5p	219.945	-0.0617587	0.0891331	-0.692882	0.488384	0.76512
hsa-miR-29b-2-5p	12.3468	0.112899	0.166035	0.679972	0.496522	0.767041
hsa-miR-4800-3p	50.1967	-0.303449	0.454082	-0.668268	0.503962	0.773203
hsa-miR-129-1-3p	15.6546	0.136197	0.207614	0.656007	0.51182	0.779414
hsa-miR-497-5p	23.4207	-0.0855656	0.131413	-0.651119	0.51497	0.779414
hsa-miR-30e-5p	14.3915	-0.0991181	0.156035	-0.635229	0.525279	0.78215
hsa-miR-331-3p	12.1601	0.0922411	0.144733	0.637319	0.523917	0.78215
hsa-miR-425-5p	36.6737	0.0568229	0.0898805	0.632205	0.527253	0.78215
hsa-miR-21-5p	316.869	-0.148551	0.246687	-0.602185	0.547051	0.788805
hsa-miR-181b-5p	453.659	-0.116107	0.189886	-0.611457	0.540897	0.788805
hsa-miR-140-5p	13.2728	0.0834975	0.143227	0.582974	0.559911	0.788805
hsa-miR-219a-2-3p	157.018	0.138855	0.224382	0.618831	0.536027	0.788805
hsa-miR-374a-5p	12.2142	0.103198	0.17652	0.584623	0.558802	0.788805
hsa-miR-584-5p	30.1666	0.197733	0.334903	0.590417	0.554911	0.788805
hsa-miR-5701	12.5178	-0.159159	0.266625	-0.59694	0.550547	0.788805
hsa-miR-548az-5p	12.6089	-0.100755	0.167142	-0.602807	0.546637	0.788805
hsa-miR-1260a	644.795	0.128572	0.22346	0.575368	0.565042	0.791059
hsa-miR-219b-5p	1737.39	-0.122216	0.220168	-0.555104	0.578823	0.796154
hsa-miR-23b-5p	7.43174	0.106213	0.191461	0.554747	0.579068	0.796154
hsa-miR-374c-5p	6.43567	-0.121992	0.220066	-0.554343	0.579344	0.796154
hsa-miR-7977	45.6103	0.11425	0.20885	0.547044	0.584348	0.798134
hsa-miR-323a-3p	51.8359	0.0617482	0.116669	0.529261	0.596624	0.809962
hsa-miR-23b-3p	137.938	0.0637226	0.128	0.497833	0.618602	0.829741
hsa-miR-411-5p	31.0411	-0.0786667	0.157031	-0.500963	0.616397	0.829741
hsa-miR-16-2-3p	35.8421	-0.067879	0.144008	-0.471354	0.637388	0.844821
hsa-miR-29c-3p	832.643	0.0811797	0.171165	0.474279	0.635301	0.844821
hsa-miR-3074-3p	29.2699	0.062594	0.147934	0.42312	0.672208	0.880553
hsa-miR-1260b	137.898	0.0598495	0.140769	0.425162	0.670719	0.880553
hsa-miR-329-3p	31.3284	0.0534846	0.129364	0.413442	0.679283	0.884648
hsa-let-7d-5p	404.822	0.0404384	0.101208	0.399559	0.689481	0.889567
hsa-miR-6765-3p	18.5758	0.109734	0.276064	0.397494	0.691003	0.889567
hsa-miR-15a-5p	84.7704	0.0743801	0.194036	0.383332	0.701474	0.897886
hsa-miR-101-3p	195.655	0.0653915	0.178831	0.365661	0.714618	0.901615
hsa-miR-151a-3p	14.1674	0.109697	0.302036	0.363191	0.716462	0.901615
hsa-miR-539-3p	12.9903	-0.0673035	0.185219	-0.363372	0.716327	0.901615
hsa-miR-29a-3p	1208.34	-0.0530055	0.150658	-0.351828	0.724968	0.907222
hsa-miR-151a-5p	23.6893	-0.0515921	0.150636	-0.342495	0.731978	0.910906
hsa-miR-24-3p	58.8358	0.0255727	0.106744	0.239571	0.810663	0.912388
hsa-miR-26b-5p	22.4379	0.033786	0.16939	0.199458	0.841905	0.912388
hsa-miR-28-5p	9.36796	0.0542651	0.163546	0.331802	0.740038	0.912388
hsa-miR-29b-3p	310.205	-0.0337542	0.168505	-0.200316	0.841234	0.912388
hsa-miR-181a-5p	1488.07	0.0403271	0.171982	0.234484	0.814609	0.912388
hsa-miR-203a-3p	45.6063	0.0430276	0.181015	0.237702	0.812112	0.912388
hsa-miR-181a-3p	19.0783	0.0312688	0.158024	0.197873	0.843144	0.912388
hsa-miR-130a-3p	17.3156	0.0268952	0.127574	0.21082	0.833027	0.912388
hsa-miR-154-3p	9.88849	0.0395335	0.190178	0.207876	0.835326	0.912388
hsa-miR-363-3p	55.041	-0.0258438	0.104318	-0.247741	0.804334	0.912388
hsa-miR-383-5p	14.608	0.0364466	0.15333	0.2377	0.812114	0.912388
hsa-miR-338-3p	140.198	-0.07831	0.264973	-0.29554	0.767581	0.912388
hsa-miR-410-3p	14.8865	-0.0431324	0.136607	-0.315741	0.752199	0.912388
hsa-miR-495-3p	9.8221	-0.039401	0.165043	-0.238732	0.811313	0.912388
hsa-miR-181d-5p	16.9778	-0.0286045	0.130245	-0.21962	0.826167	0.912388
hsa-miR-502-3p	13.0168	0.0434669	0.150528	0.288763	0.772763	0.912388
hsa-miR-92b-3p	157.086	0.0436352	0.15066	0.289627	0.772102	0.912388
hsa-miR-625-3p	32.0402	-0.0414656	0.176718	-0.234644	0.814485	0.912388
hsa-miR-454-3p	11.8005	-0.039559	0.170344	-0.23223	0.816359	0.912388
hsa-miR-708-5p	19.3882	-0.0491005	0.170286	-0.288341	0.773086	0.912388
hsa-miR-374b-5p	15.5089	0.0433549	0.164375	0.263757	0.791967	0.912388
hsa-miR-3065-5p	217.732	-0.0695836	0.260433	-0.267185	0.789327	0.912388
hsa-miR-23c	17.5677	-0.0357381	0.148259	-0.241052	0.809515	0.912388
hsa-miR-374c-3p	15.5089	0.0433549	0.164375	0.263757	0.791967	0.912388
hsa-miR-203b-5p	59.084	0.0421615	0.166153	0.253752	0.799687	0.912388
hsa-miR-20a-5p	9.75364	-0.0350141	0.172256	-0.203268	0.838925	0.912388
hsa-miR-574-3p	8.81022	0.0626855	0.218708	0.286618	0.774405	0.912388
hsa-miR-7-5p	10.6411	0.0351647	0.188987	0.18607	0.85239	0.914687
hsa-miR-4485-3p	35.0488	0.056827	0.30761	0.184737	0.853435	0.914687
hsa-miR-708-3p	7.9604	-0.0289459	0.166524	-0.173824	0.862003	0.91947
hsa-miR-129-2-3p	16.1113	0.0293747	0.180919	0.162364	0.871019	0.924684
hsa-miR-186-5p	22.5296	-0.0234117	0.163353	-0.14332	0.886038	0.931795
hsa-miR-505-3p	20.0875	-0.0170525	0.115409	-0.147757	0.882535	0.931795
hsa-miR-3529-3p	38.1104	0.0175954	0.17038	0.103272	0.917747	0.960633
hsa-miR-92a-3p	336.823	0.0191618	0.203512	0.0941553	0.924986	0.963706
hsa-miR-369-5p	11.112	-0.012709	0.15974	-0.0795605	0.936587	0.971275
hsa-miR-134-3p	11.2814	-0.00983953	0.185339	-0.0530894	0.957661	0.97505
hsa-miR-382-5p	213.319	0.00683968	0.124312	0.0550203	0.956122	0.97505
hsa-miR-342-3p	92.1392	-0.00557405	0.0892667	-0.0624427	0.95021	0.97505
hsa-miR-543	26.98	-0.00979439	0.143449	-0.0682781	0.945564	0.97505
hsa-miR-548h-3p	21.3504	0.00621439	0.147281	0.0421942	0.966344	0.97505
hsa-miR-548z	21.3504	0.00621439	0.147281	0.0421942	0.966344	0.97505
hsa-miR-501-3p	13.3024	0.0057777	0.173138	0.0333706	0.973379	0.977744
hsa-miR-132-5p	9.59955	-0.00310663	0.226618	-0.0137087	0.989062	0.989062

## Sheet: SOD1-hairpin-female
mirnaID	baseMean	log2FoldChange	lfcSE	stat	pvalue	padj
mmu-mir-666	377.374	0.53232	0.116706	4.56123	5.08557e-06	0.00121545
mmu-mir-29c	1975.77	0.399869	0.0926569	4.31559	1.59179e-05	0.00190219
mmu-mir-33	62.9639	0.890391	0.22703	3.9219	8.78526e-05	0.00648719
mmu-mir-376a	681.847	0.448944	0.116003	3.87011	0.000108786	0.00648719
mmu-mir-488	204.115	0.514002	0.134702	3.81585	0.000135715	0.00648719
mmu-mir-101c	208.369	0.485171	0.136698	3.54922	0.000386368	0.0153903
mmu-mir-879	93.5771	0.598861	0.172544	3.47077	0.000518973	0.0177192
mmu-mir-30d	2963.19	-0.431165	0.125722	-3.42952	0.000604644	0.0180637
mmu-mir-665	318.071	0.446633	0.131617	3.39343	0.000690229	0.0183294
mmu-mir-136	4881.48	0.485761	0.146573	3.31412	0.000919315	0.0199742
mmu-mir-143	3122.15	0.325564	0.0979107	3.32511	0.000883843	0.0199742
mmu-mir-3071	5150.7	0.480743	0.146304	3.28592	0.00101651	0.0202455
mmu-mir-191	1583.46	-0.227518	0.0706855	-3.21873	0.00128758	0.0236716
mmu-let-7f-1	2281.52	-0.727318	0.235275	-3.09135	0.0019925	0.0331245
mmu-mir-341	2304.95	0.483492	0.157043	3.07872	0.00207894	0.0331245
mmu-mir-181c	2526.85	0.268902	0.0886666	3.03273	0.00242355	0.0362018
mmu-mir-146b	313.166	-0.342115	0.115593	-2.95966	0.00307979	0.0432982
mmu-mir-124-3	83043.8	0.21173	0.0732474	2.89061	0.00384495	0.0440127
mmu-mir-328	409.785	-0.656907	0.228143	-2.87936	0.00398483	0.0440127
mmu-mir-124-1	83105.8	0.211744	0.0732624	2.89021	0.00384982	0.0440127
mmu-mir-124-2	83050.2	0.211735	0.0732343	2.89119	0.00383782	0.0440127
mmu-mir-677	3429.17	1.47565	0.513426	2.87413	0.00405138	0.0440127
mmu-mir-101a	13181.9	0.403435	0.145276	2.77702	0.00548606	0.0535919
mmu-mir-132	11808.1	-0.210158	0.0759742	-2.76617	0.0056719	0.0535919
mmu-mir-151	1395.88	-0.31803	0.118288	-2.68862	0.0071749	0.0535919
mmu-mir-24-1	5354.55	-0.435223	0.1627	-2.67499	0.0074731	0.0535919
mmu-let-7c-1	19879	-0.229833	0.0848963	-2.70722	0.00678498	0.0535919
mmu-mir-24-2	5334.55	-0.437501	0.163408	-2.67736	0.00742052	0.0535919
mmu-mir-342	3925.84	-0.225189	0.0843947	-2.66829	0.00762395	0.0535919
mmu-mir-551b	448.114	0.371298	0.136434	2.72144	0.00649977	0.0535919
mmu-mir-3074-1	5355.31	-0.43522	0.16275	-2.67416	0.00749164	0.0535919
mmu-mir-3102	169.332	-0.503832	0.188764	-2.66911	0.00760531	0.0535919
mmu-mir-3074-2	5333.74	-0.437383	0.16343	-2.67626	0.00744484	0.0535919
mmu-mir-219b	1295.18	0.315874	0.117976	2.67745	0.00741852	0.0535919
mmu-let-7c-2	22891.6	-0.229484	0.0869151	-2.64033	0.00828265	0.0565587
mmu-let-7f-2	3596.01	-0.560283	0.215017	-2.60576	0.00916701	0.0592014
mmu-mir-212	1412.85	-0.383356	0.14804	-2.58953	0.0096106	0.0592014
mmu-mir-125b-1	6761.85	-0.245937	0.0953607	-2.57902	0.00990818	0.0592014
mmu-mir-2137	97.1633	0.494579	0.190087	2.60186	0.0092719	0.0592014
mmu-mir-664	163.946	-0.428858	0.166038	-2.58289	0.00979771	0.0592014
mmu-let-7d	2456.56	-0.350371	0.141302	-2.4796	0.0131531	0.0713848
mmu-mir-326	238.108	0.394645	0.159654	2.47187	0.0134407	0.0713848
mmu-mir-219a-2	1450.78	0.289541	0.115654	2.50352	0.0122966	0.0713848
mmu-mir-6236	754.158	1.00258	0.403289	2.486	0.0129187	0.0713848
mmu-mir-6974	206.659	0.740652	0.298368	2.48235	0.013052	0.0713848
mmu-mir-125b-2	6652.51	-0.226676	0.0925492	-2.44925	0.0143154	0.0743781
mmu-mir-7b	60.3006	-0.513692	0.216914	-2.36819	0.0178755	0.0908988
mmu-let-7g	1255.64	-0.410654	0.177493	-2.31363	0.0206878	0.0974619
mmu-mir-190a	404.886	0.403763	0.174795	2.30993	0.0208922	0.0974619
mmu-mir-300	1111.24	0.163743	0.0710205	2.30557	0.0211344	0.0974619
mmu-mir-101b	3621.18	0.276325	0.119177	2.3186	0.0204165	0.0974619
mmu-mir-674	367.558	-0.319581	0.138688	-2.30431	0.0212051	0.0974619
mmu-let-7e	4961.99	-0.476121	0.207449	-2.29512	0.0217261	0.0979726
mmu-mir-27b	1648.98	0.183087	0.081007	2.26013	0.023813	0.0998475
mmu-let-7b	20482.1	-0.220256	0.0972585	-2.26465	0.0235343	0.0998475
mmu-mir-27a	126.338	0.350505	0.154115	2.27431	0.0229472	0.0998475
mmu-mir-361	124.06	-0.327523	0.144678	-2.2638	0.0235861	0.0998475
mmu-mir-6240	2211.06	0.853386	0.379184	2.25059	0.0244116	0.100593
mmu-mir-23b	5445	-0.218532	0.0978719	-2.23283	0.02556	0.10354
mmu-mir-16-2	1686.93	-0.217832	0.0981035	-2.22043	0.0263894	0.105118
mmu-mir-16-1	1697.05	-0.214486	0.0971377	-2.20807	0.0272397	0.105621
mmu-mir-455	126.022	-0.386818	0.175366	-2.20578	0.0273997	0.105621
mmu-mir-379	303.604	-0.273241	0.12512	-2.18383	0.0289747	0.10992
mmu-mir-30c-1	14138.1	-0.211106	0.0975808	-2.16339	0.0305109	0.110486
mmu-mir-30c-2	14142.2	-0.210756	0.0974054	-2.16369	0.0304878	0.110486
mmu-mir-148a	101.843	0.401319	0.185052	2.16869	0.0301065	0.110486
mmu-mir-382	1271.91	0.204715	0.0950928	2.15279	0.031335	0.111777
mmu-mir-433	442.721	-0.266874	0.12473	-2.13961	0.0323864	0.113829
mmu-mir-873a	496.514	0.232471	0.110425	2.10523	0.0352715	0.120427
mmu-mir-873b	496.514	0.232471	0.110425	2.10523	0.0352715	0.120427
mmu-mir-153	460.422	0.285026	0.136028	2.09535	0.03614	0.121654
mmu-mir-598	2113.57	0.30312	0.145966	2.07666	0.0378333	0.125586
mmu-mir-128-2	18226.2	-0.148815	0.0731618	-2.03406	0.041946	0.13733
mmu-let-7a-2	9907.74	-0.46282	0.228501	-2.02546	0.0428199	0.138297
mmu-let-7a-1	10115.5	-0.457206	0.226894	-2.01506	0.043898	0.139888
mmu-mir-7a-2	134.763	-0.390995	0.195336	-2.00165	0.0453221	0.142526
mmu-mir-146a	645.4	-0.196647	0.101087	-1.94532	0.051737	0.160586
mmu-mir-541	419.271	-0.206759	0.108812	-1.90014	0.0574147	0.175925
mmu-mir-369	570.528	0.297982	0.158168	1.88395	0.0595713	0.180222
mmu-mir-21a	2811.75	0.224159	0.121482	1.8452	0.0650082	0.194212
mmu-mir-1839	323.989	-0.166461	0.0906871	-1.83555	0.0664244	0.195993
mmu-mir-669c	60.6272	-0.378228	0.207148	-1.82588	0.0678676	0.197809
mmu-mir-100	837.635	-0.176887	0.0974778	-1.81464	0.0695792	0.200355
mmu-mir-29b-1	902.439	0.174542	0.096867	1.80187	0.0715661	0.201785
mmu-mir-331	289.349	-0.191872	0.107053	-1.7923	0.0730845	0.201785
mmu-mir-338	423.503	0.205312	0.115035	1.78478	0.0742973	0.201785
mmu-mir-671	252.282	0.188551	0.105145	1.79326	0.072932	0.201785
mmu-mir-3065	423.212	0.205365	0.114821	1.78857	0.0736842	0.201785
mmu-mir-434	1817.41	0.151224	0.0855327	1.76803	0.0770558	0.206925
mmu-mir-92b	616.318	-0.268579	0.153079	-1.75452	0.0793415	0.210696
mmu-mir-185	569.789	-0.214722	0.124484	-1.7249	0.0845462	0.22205
mmu-mir-125a	383.734	-0.178056	0.104946	-1.69665	0.0897637	0.230683
mmu-mir-667	219.349	-0.220572	0.129957	-1.69726	0.0896466	0.230683
mmu-mir-29b-2	912.115	0.166144	0.0997387	1.66579	0.0957554	0.243463
mmu-mir-128-1	51365.9	-0.113499	0.0689415	-1.64631	0.0997009	0.25029
mmu-mir-7a-1	173.549	-0.284285	0.173106	-1.64227	0.100535	0.25029
mmu-mir-145a	281.148	0.170023	0.1058	1.60703	0.108047	0.26622
mmu-mir-384	354.387	0.19482	0.122616	1.58887	0.11209	0.273361
mmu-mir-139	4795.16	-0.263685	0.166797	-1.58088	0.113906	0.274986
mmu-mir-770	568.667	-0.155875	0.102003	-1.52814	0.126479	0.302285
mmu-mir-103-2	1581.55	-0.102319	0.0673236	-1.51981	0.128559	0.304213
mmu-mir-30e	3333.73	-0.192165	0.127905	-1.5024	0.132993	0.305146
mmu-mir-346	168.015	-0.258451	0.172498	-1.49828	0.13406	0.305146
mmu-mir-30f	3333.73	-0.192165	0.127905	-1.5024	0.132993	0.305146
mmu-mir-126b	2007.08	0.197757	0.131215	1.50713	0.131778	0.305146
mmu-mir-486b	152.761	-0.19472	0.133587	-1.45763	0.144943	0.326806
mmu-mir-345	234.421	0.139231	0.0958862	1.45204	0.146491	0.327209
mmu-mir-218-1	3295.79	0.163472	0.113561	1.4395	0.150009	0.331964
mmu-mir-181d	990.697	0.143799	0.10052	1.43055	0.152559	0.334511
mmu-mir-486a	153	-0.190184	0.133401	-1.42566	0.153968	0.334529
mmu-mir-381	120.083	0.193899	0.139474	1.39022	0.164463	0.354114
mmu-mir-103-1	1491.16	-0.0955915	0.0692366	-1.38065	0.167386	0.35719
mmu-mir-1843a	849.942	0.137999	0.101378	1.36123	0.173441	0.366836
mmu-mir-15a	146.525	0.238373	0.176827	1.34806	0.177639	0.368934
mmu-mir-98	277.835	-0.154098	0.114096	-1.3506	0.176825	0.368934
mmu-mir-708	225.07	0.131385	0.0977827	1.34364	0.179064	0.368934
mmu-mir-485	1252.8	-0.13413	0.100826	-1.33031	0.183416	0.372597
mmu-mir-676	301.839	0.128993	0.0970848	1.32866	0.18396	0.372597
mmu-mir-350	56.6522	-0.271313	0.206329	-1.31495	0.188525	0.378635
mmu-mir-872	212.071	0.16333	0.124755	1.3092	0.190466	0.379345
mmu-mir-130a	107.89	0.176566	0.137297	1.28601	0.198439	0.382475
mmu-mir-181a-2	11613.4	-0.0839491	0.0651496	-1.28856	0.197552	0.382475
mmu-mir-181a-1	11640.8	-0.0839425	0.0651782	-1.28789	0.197784	0.382475
mmu-mir-501	109.025	-0.177989	0.137845	-1.29123	0.196625	0.382475
mmu-mir-490	102.479	-0.216776	0.171363	-1.26501	0.205868	0.39362
mmu-mir-186	915.082	-0.100921	0.0801055	-1.25985	0.207722	0.394013
mmu-mir-874	445.906	-0.136328	0.108698	-1.25419	0.209771	0.394767
mmu-mir-23a	1944.03	-0.108114	0.0866467	-1.24776	0.212118	0.396065
mmu-mir-126a	6185.56	0.115737	0.0933323	1.24005	0.214956	0.398252
mmu-mir-376b	235.416	0.151382	0.123131	1.22944	0.218908	0.402454
mmu-mir-203	57.9022	0.27645	0.230945	1.19704	0.231291	0.421973
mmu-mir-129b	556.009	0.175855	0.14881	1.18174	0.237309	0.429673
mmu-mir-22	462.325	0.109191	0.0938116	1.16394	0.244447	0.43927
mmu-mir-497a	126.767	0.200789	0.175542	1.14383	0.252696	0.450704
mmu-mir-497b	126.888	0.19801	0.175361	1.12916	0.258831	0.458227
mmu-mir-218-2	3639.62	0.124142	0.110405	1.12443	0.260833	0.458375
mmu-mir-3068	90.3357	0.218529	0.195596	1.11725	0.263888	0.460359
mmu-mir-340	323.371	0.149284	0.13566	1.10042	0.271147	0.469596
mmu-mir-1224	235.6	0.175806	0.162037	1.08497	0.277935	0.477888
mmu-mir-92a-2	82.6232	0.169186	0.161092	1.05024	0.293606	0.495105
mmu-mir-877	110.595	-0.208264	0.198525	-1.04906	0.294152	0.495105
mmu-mir-5099	885.178	-0.149725	0.142727	-1.04903	0.294163	0.495105
mmu-mir-760	173.454	-0.16005	0.154002	-1.03928	0.298677	0.499187
mmu-mir-138-1	11893.4	0.101199	0.0996423	1.01562	0.309809	0.514196
mmu-mir-487b	1084.24	0.0970856	0.0975523	0.995216	0.319631	0.52684
mmu-mir-496a	152.522	-0.146757	0.151897	-0.966159	0.333965	0.546696
mmu-mir-31	488.237	-0.0770962	0.0813915	-0.947227	0.343523	0.558517
mmu-mir-1198	127.751	-0.135139	0.146969	-0.919511	0.357829	0.577845
mmu-mir-335	150.868	0.127599	0.141601	0.901116	0.367527	0.589523
mmu-mir-26b	1424.12	0.0832656	0.0932049	0.893361	0.371664	0.591112
mmu-mir-329	581.527	0.124053	0.139385	0.890004	0.373464	0.591112
mmu-mir-323	670.363	-0.0782444	0.0924566	-0.846283	0.397395	0.612757
mmu-mir-425	371.823	-0.0854976	0.100259	-0.852767	0.393788	0.612757
mmu-mir-764	67.7291	0.238615	0.278559	0.856605	0.391663	0.612757
mmu-mir-1895	72.047	0.190973	0.225305	0.84762	0.39665	0.612757
mmu-mir-30a	7816.47	0.0650405	0.0779717	0.834155	0.404194	0.613239
mmu-mir-150	1995.3	-0.070218	0.0856071	-0.820236	0.412082	0.613239
mmu-mir-29a	10639.9	0.0761107	0.0916439	0.830504	0.406254	0.613239
mmu-mir-34a	737.895	-0.151432	0.184317	-0.821586	0.411313	0.613239
mmu-mir-543	783.031	-0.0813264	0.0981514	-0.828581	0.407342	0.613239
mmu-mir-3108	71.0124	0.517614	0.632435	0.818447	0.413102	0.613239
mmu-mir-652	2303.85	-0.0731952	0.0912524	-0.802118	0.422485	0.623296
mmu-mir-330	641.229	0.0783763	0.0984645	0.795985	0.426041	0.624685
mmu-mir-484	547.402	-0.0911757	0.118264	-0.770953	0.440735	0.642291
mmu-mir-299a	76.1701	0.116191	0.153504	0.756925	0.449095	0.650507
mmu-mir-93	220.54	-0.0761013	0.105314	-0.722613	0.469918	0.67422
mmu-mir-383	1281.06	0.0696681	0.0966703	0.720678	0.471108	0.67422
mmu-mir-3968	73.5082	0.110925	0.164498	0.674324	0.500105	0.711459
mmu-mir-1983	611.518	-0.157129	0.236288	-0.664991	0.506056	0.715665
mmu-mir-26a-1	15218.2	0.0488824	0.0750724	0.651138	0.514958	0.721429
mmu-mir-26a-2	15248.3	0.0480577	0.0750962	0.639949	0.522206	0.721429
mmu-mir-181b-1	2724.46	-0.0480204	0.0749453	-0.640739	0.521692	0.721429
mmu-mir-365-2	102.31	-0.110011	0.171886	-0.640022	0.522158	0.721429
mmu-mir-365-1	101.447	-0.112053	0.176991	-0.633099	0.526669	0.723413
mmu-mir-137	470.511	-0.0621291	0.0995213	-0.624279	0.532444	0.727167
mmu-mir-195a	591.14	-0.0718557	0.117418	-0.611963	0.540562	0.733961
mmu-mir-431	301.934	0.0707858	0.116532	0.607437	0.543561	0.733961
mmu-mir-204	827.374	0.107062	0.180421	0.593398	0.552915	0.742397
mmu-mir-1843b	884.492	0.0517825	0.0912204	0.567663	0.570264	0.761413
mmu-mir-378a	425.234	0.0672273	0.123133	0.545972	0.585085	0.767183
mmu-mir-193b	179.168	-0.14222	0.264414	-0.537867	0.590669	0.767183
mmu-mir-1900	192.078	0.0841623	0.152444	0.552087	0.580888	0.767183
mmu-mir-5103	386.614	0.130258	0.239301	0.544326	0.586217	0.767183
mmu-mir-6481	462.436	-0.154001	0.288785	-0.533273	0.593845	0.767183
mmu-mir-7034	125.07	0.0899597	0.166958	0.538817	0.590013	0.767183
mmu-mir-133a-2	386.964	0.0469323	0.0902811	0.519847	0.603171	0.775042
mmu-mir-505	58.0824	0.092857	0.188773	0.491899	0.622791	0.795974
mmu-mir-133a-1	386.136	0.0437842	0.0899162	0.486945	0.626297	0.796197
mmu-mir-99b	436.431	-0.0433848	0.0972657	-0.446044	0.655565	0.820188
mmu-mir-129-1	672.753	0.0633998	0.143115	0.442997	0.657768	0.820188
mmu-mir-301a	95.7417	-0.0742106	0.16676	-0.445013	0.65631	0.820188
mmu-mir-668	144.126	-0.0578594	0.13107	-0.441439	0.658895	0.820188
mmu-mir-320	1096.86	-0.0520864	0.119494	-0.435891	0.662916	0.820917
mmu-mir-148b	189.628	0.0554014	0.129304	0.428458	0.668318	0.82334
mmu-mir-181b-2	4289.3	-0.0317978	0.0753614	-0.421938	0.67307	0.824942
mmu-mir-154	111.863	0.0638315	0.15474	0.412508	0.679967	0.829144
mmu-mir-106b	184.069	-0.0617126	0.153506	-0.40202	0.687669	0.834279
mmu-mir-1928	232.994	0.0657112	0.166731	0.394114	0.693497	0.8371
mmu-mir-138-2	1531.76	-0.0434912	0.11888	-0.36584	0.714484	0.854582
mmu-mir-370	492.344	-0.0324362	0.0888728	-0.364973	0.715132	0.854582
mmu-mir-134	58.4492	-0.0609389	0.17421	-0.349801	0.726488	0.863834
mmu-mir-411	2393.86	0.0305225	0.0896241	0.340561	0.733434	0.867776
mmu-mir-9-3	9997.28	0.0258831	0.0837587	0.30902	0.757306	0.891607
mmu-mir-322	87.2379	0.0453635	0.164275	0.276143	0.782438	0.90848
mmu-mir-25	64.6203	0.0505868	0.181178	0.279211	0.780083	0.90848
mmu-mir-142b	97.6869	0.0429281	0.155899	0.275358	0.783041	0.90848
mmu-mir-127	7268.95	0.0228029	0.0854113	0.266978	0.789486	0.911532
mmu-let-7i	389.102	-0.0230576	0.100619	-0.229157	0.818747	0.925648
mmu-mir-142a	96.4032	0.0375271	0.155596	0.241183	0.809413	0.925648
mmu-mir-532	58.9567	-0.0449154	0.190112	-0.236258	0.813233	0.925648
mmu-mir-423	171.519	0.0301659	0.132345	0.227933	0.819698	0.925648
mmu-mir-582	404.772	-0.0208519	0.0921997	-0.22616	0.821077	0.925648
mmu-mir-129-2	700.73	0.0325923	0.14827	0.219817	0.826013	0.926841
mmu-mir-99a	3966.15	-0.0163233	0.0809082	-0.201751	0.840111	0.92724
mmu-mir-9-2	10062.9	0.0165715	0.0836968	0.197995	0.843049	0.92724
mmu-mir-192	88.8073	0.0335629	0.164875	0.203565	0.838693	0.92724
mmu-mir-9-1	10062.9	0.0168011	0.0836528	0.200844	0.840821	0.92724
mmu-mir-7035	75.1302	0.0753433	0.387326	0.194522	0.845767	0.92724
mmu-mir-3470b	63.943	0.0502079	0.265603	0.189034	0.850066	0.927698
mmu-mir-222	9431.11	-0.00969063	0.0530151	-0.18279	0.854963	0.928801
mmu-mir-149	225.302	0.0204564	0.122257	0.167323	0.867116	0.933517
mmu-mir-187	116.423	0.092562	0.537661	0.172157	0.863314	0.933517
mmu-mir-30b	277.294	-0.0118705	0.0964383	-0.123089	0.902036	0.937333
mmu-mir-140	2137.6	0.0107998	0.075104	0.143798	0.88566	0.937333
mmu-mir-152	80.712	0.0293865	0.192727	0.152478	0.87881	0.937333
mmu-mir-337	150.244	-0.015752	0.121645	-0.129492	0.896969	0.937333
mmu-mir-210	155.996	0.0192769	0.128982	0.149454	0.881196	0.937333
mmu-mir-410	236.623	0.0182218	0.133143	0.136858	0.891143	0.937333
mmu-mir-540	151.761	-0.017582	0.138345	-0.127088	0.898871	0.937333
mmu-mir-3535	102.828	0.0272717	0.195416	0.139557	0.88901	0.937333
mmu-mir-3544	148.498	-0.0137376	0.121767	-0.112819	0.910174	0.941695
mmu-mir-92a-1	1725.72	-0.0114156	0.117359	-0.0972708	0.922511	0.950346
mmu-mir-3099	139.797	-0.0137808	0.178191	-0.0773375	0.938355	0.962519
mmu-mir-194-2	62.8724	-0.0118864	0.183528	-0.0647664	0.94836	0.968624
mmu-mir-377	280.863	0.00558677	0.112552	0.0496372	0.960412	0.97262
mmu-mir-409	197.112	0.00630202	0.117279	0.0537352	0.957146	0.97262
mmu-mir-324	361.382	-0.0021191	0.115513	-0.0183451	0.985364	0.990751
mmu-mir-221	2029.65	-0.00118884	0.0708157	-0.0167878	0.986606	0.990751
mmu-mir-107	263.345	-0.000344285	0.107246	-0.00321023	0.997439	0.997439
mmu-mir-135a-1	20.0084	0.356417	0.280194	1.27203	0.203361
mmu-mir-183	6.66121	-0.0984952	0.759224	-0.129731	0.896779
mmu-mir-184	8.21606	-0.384195	0.510848	-0.752072	0.452008
mmu-mir-188	19.062	0.314483	0.317891	0.989279	0.322527
mmu-mir-199a-1	25.3678	0.551569	0.302318	1.82447	0.0680811
mmu-mir-200b	12.9699	-1.23916	0.49379	-2.50948	0.0120908
mmu-mir-296	32.7752	-0.109925	0.271737	-0.404529	0.685824
mmu-mir-298	43.4067	-0.0817353	0.240113	-0.340403	0.733553
mmu-mir-34c	28.1894	0.0638373	0.354966	0.17984	0.857278
mmu-mir-34b	45.2663	0.557746	0.303613	1.83703	0.066206
mmu-mir-200a	34.4449	-0.831204	0.488609	-1.70116	0.0889124
mmu-mir-20a	40.2511	-0.256791	0.219416	-1.17034	0.241866
mmu-mir-339	41.0644	0.0623627	0.226696	0.275094	0.783244
mmu-mir-344-1	46.7118	0.197382	0.22371	0.882312	0.377608
mmu-mir-351	31.1398	-0.0107484	0.251994	-0.0426533	0.965978
mmu-mir-135b	15.9404	0.259168	0.411189	0.63029	0.528505
mmu-mir-17	48.8101	-0.00768053	0.194458	-0.0394971	0.968494
mmu-mir-19a	10.1256	-0.137651	0.403787	-0.3409	0.733179
mmu-mir-28a	40.8946	-0.239299	0.224933	-1.06387	0.287388
mmu-mir-219a-1	46.8702	0.34807	0.206396	1.68642	0.091715
mmu-mir-223	42.1706	0.144805	0.228647	0.633316	0.526527
mmu-mir-211	18.9953	0.0869353	0.303358	0.286576	0.774437
mmu-mir-199a-2	26.228	0.499602	0.30589	1.63327	0.102412
mmu-mir-199b	22.6811	0.609094	0.331288	1.83856	0.0659796
mmu-mir-135a-2	33.8679	0.0221274	0.243942	0.0907076	0.927725
mmu-mir-362	43.4341	-0.193683	0.19831	-0.976663	0.328736
mmu-mir-375	7.81559	-0.0532735	0.527697	-0.100955	0.919586
mmu-mir-380	13.332	0.123986	0.386018	0.321191	0.748066
mmu-mir-133b	8.72527	-0.269267	0.629229	-0.427931	0.668701
mmu-mir-412	15.9398	-0.412785	0.329174	-1.254	0.209841
mmu-mir-451a	35.4065	-2.66537	0.860578	-3.09719	0.00195365
mmu-mir-467a-1	12.1769	0.018052	0.402253	0.0448772	0.964205
mmu-mir-539	40.1576	-0.115722	0.224738	-0.514919	0.60661
mmu-mir-494	43.6119	-0.0873662	0.247923	-0.352392	0.724544
mmu-mir-376c	42.4948	0.13521	0.244749	0.552442	0.580645
mmu-mir-503	12.9864	-0.162985	0.367701	-0.443254	0.657582
mmu-mir-744	24.0642	-0.590631	0.308382	-1.91525	0.05546
mmu-mir-374b	28.534	-0.0388874	0.330008	-0.117838	0.906196
mmu-mir-592	17.7021	0.105109	0.359719	0.292197	0.770136
mmu-mir-758	51.2495	-0.019102	0.20419	-0.09355	0.925467
mmu-mir-1264	14.9588	0.118595	0.411623	0.288114	0.773259
mmu-mir-1249	10.7236	0.0963386	0.42849	0.224833	0.82211
mmu-mir-3475	42.9981	-0.101808	0.21864	-0.465642	0.641472
mmu-mir-344d-3	20.6268	-0.458552	0.298642	-1.53546	0.124672
mmu-mir-672	13.2247	0.310961	0.376263	0.826447	0.408551
mmu-mir-1298	39.0448	0.811288	0.567715	1.42904
mmu-mir-3059	8.58185	0.104425	0.452892	0.230574	0.817645
mmu-mir-344d-1	17.7484	-0.59583	0.328424	-1.81421	0.0696452
mmu-mir-673	12.8601	-0.170769	0.404546	-0.422126	0.672933
mmu-mir-344d-2	16.532	-0.594893	0.335674	-1.77223	0.0763559
mmu-mir-690	48.581	-0.0454195	0.356705	-0.127331	0.898679
mmu-mir-467b	10.4965	0.102316	0.420898	0.243089	0.807936
mmu-mir-491	24.6431	-0.597974	0.265921	-2.24869	0.0245323
mmu-mir-700	41.1693	-0.151157	0.223527	-0.676236	0.498891
mmu-mir-706	46.2272	-0.0621792	0.401452	-0.154886	0.876912
mmu-mir-709	16.829	0.613794	0.424019	1.44756	0.14774
mmu-mir-712	20.2116	0.262919	0.285967	0.919402	0.357885
mmu-mir-190b	10.778	-0.347722	0.410154	-0.847784	0.396558
mmu-mir-344-2	46.787	0.202293	0.224644	0.900506	0.367851
mmu-mir-421	28.2883	-0.349636	0.271836	-1.2862	0.198373
mmu-mir-493	29.0119	0.0485361	0.250831	0.193501	0.846566
mmu-mir-574	10.9494	-0.0567586	0.452284	-0.125493	0.900133
mmu-mir-1188	12.9046	0.0331452	0.365973	0.0905674	0.927836
mmu-mir-1191a	38.3335	0.0228295	0.224509	0.101686	0.919006
mmu-mir-1193	19.9473	-0.138142	0.356555	-0.387436	0.698433
mmu-mir-1195	36.6953	1.15104	0.437352	2.63184	0.00849238
mmu-mir-1897	43.4928	-3.47212	1.22903	-2.8251	0.00472659
mmu-mir-1901	44.0673	0.0301244	0.210931	0.142816	0.886435
mmu-mir-1931	33.3834	-0.193001	0.431674	-0.447099	0.654803
mmu-mir-1306	9.93028	-0.382561	0.498564	-0.767325	0.442888
mmu-mir-1954	15.5881	0.426595	0.377143	1.13112	0.258005
mmu-mir-1957a	34.5138	0.543236	0.377389	1.43946	0.15002
mmu-mir-1981	29.1294	-0.438609	0.275479	-1.59217	0.111347
mmu-mir-3083	25.9082	-0.107258	0.263412	-0.407187	0.683871
mmu-mir-3084-1	17.1584	0.0867196	0.318576	0.27221	0.785461
mmu-mir-3085	30.9198	0.576578	0.278843	2.06775	0.0386634
mmu-mir-467a-2	12.1769	0.018052	0.402253	0.0448772	0.964205
mmu-mir-467a-3	12.1769	0.018052	0.402253	0.0448772	0.964205
mmu-mir-467a-4	12.1769	0.018052	0.402253	0.0448772	0.964205
mmu-mir-467a-5	12.1769	0.018052	0.402253	0.0448772	0.964205
mmu-mir-467a-6	12.1769	0.018052	0.402253	0.0448772	0.964205
mmu-mir-467a-7	12.1769	0.018052	0.402253	0.0448772	0.964205
mmu-mir-467a-8	12.1769	0.018052	0.402253	0.0448772	0.964205
mmu-mir-467a-9	12.1769	0.018052	0.402253	0.0448772	0.964205
mmu-mir-467a-10	12.1769	0.018052	0.402253	0.0448772	0.964205
mmu-mir-3093	11.0381	-0.127251	0.394187	-0.322819	0.746832
mmu-mir-344b	27.0506	-0.183907	0.266315	-0.690564	0.489839
mmu-mir-3470a	20.4656	-0.401896	0.302902	-1.32682	0.184568
mmu-mir-3960	12.085	0.455873	0.385165	1.18358	0.23658
mmu-mir-3963	30.6392	0.364439	0.34834	1.04622	0.295461
mmu-mir-3970	34.4203	-0.308132	0.252433	-1.22065	0.222219
mmu-mir-5098	16.8038	0.396765	0.343476	1.15515	0.248031
mmu-mir-5100	49.7447	-0.400655	0.24525	-1.63366	0.10233
mmu-mir-5112	24.9069	-0.373432	0.312255	-1.19592	0.231728
mmu-mir-466q	32.6183	0.294013	0.229902	1.27886	0.200946
mmu-mir-5126	19.8613	0.292973	0.40777	0.718477	0.472463
mmu-mir-3084-2	17.1584	0.0867196	0.318576	0.27221	0.785461
mmu-mir-6356	13.6009	-0.307461	0.370174	-0.830584	0.406209
mmu-let-7j	29.1305	-0.0648907	0.286057	-0.226846	0.820544
mmu-mir-378c	47.6729	0.0244408	0.263554	0.0927357	0.926114
mmu-mir-6405	34.5049	0.658102	0.516261	1.27475	0.202399
mmu-mir-378d	12.0966	0.266023	0.418957	0.634964	0.525452
mmu-mir-451b	35.4065	-2.66537	0.860578	-3.09719	0.00195365
mmu-mir-6516	55.1838	0.323072	0.254856	1.26767	0.204916
mmu-let-7k	23.6388	-0.219452	0.261807	-0.838219	0.401908
mmu-mir-6540	29.8086	-0.0392316	0.261884	-0.149806	0.880918
mmu-mir-7003	19.1743	0.032419	0.323074	0.100346	0.92007
mmu-mir-7116	16.5238	0.175458	0.442887	0.396169	0.69198
mmu-mir-7119	17.8883	0.169709	0.417417	0.40657	0.684324
mmu-mir-7235	21.3064	0.171786	0.313528	0.547911	0.583753
mmu-mir-3473f	29.4885	0.14645	0.270576	0.541251	0.588334
mmu-mir-8109	23.0152	1.24955	0.471875	2.64805	0.00809587
mmu-mir-8111	20.9876	0.368555	0.285632	1.29031	0.196942
mmu-mir-8112	27.5057	-0.0943383	0.3743	-0.252039	0.801011
mmu-mir-8114	20.3546	0.0230129	0.3784	0.0608165	0.951505
mmu-mir-679	9.73284	0.415003	0.431753	0.961203	0.33645
mmu-mir-6238	13.1351	1.94573	0.696324	2.79429	0.00520137
mmu-mir-7224	9.34477	0.147015	0.485705	0.302685	0.76213
mmu-mir-130b	7.32688	-0.0513958	0.575064	-0.089374	0.928785
mmu-mir-500	9.5868	-0.0403292	0.457912	-0.0880718	0.92982
mmu-mir-5113	8.74998	0.147013	0.46546	0.315844	0.752121
mmu-mir-5129	7.4295	0.167641	0.502462	0.333639	0.738652
mmu-mir-7080	5.78624	-0.1383	0.537788	-0.257164	0.797052
mmu-mir-8101	8.19175	0.14983	0.479237	0.312643	0.754552
mmu-mir-935	7.78209	-0.563672	0.485024	-1.16215	0.245174
mmu-mir-205	6.96784	-0.162755	0.563772	-0.288689	0.772819
mmu-mir-5131	8.71691	0.0803144	0.479723	0.167419	0.867041
mmu-mir-7047	7.74904	0.147269	0.49272	0.29889	0.765024

## Sheet: SOD1-hairpin-male
mirnaID	baseMean	log2FoldChange	lfcSE	stat	pvalue	padj
mmu-mir-383	1477.9	0.260026	0.0729195	3.56592	0.000362575	0.0288371
mmu-mir-423	198.194	0.398531	0.110312	3.61275	0.000302962	0.0288371
mmu-mir-101c	212.905	-0.557073	0.159258	-3.49792	0.000468895	0.0288371
mmu-mir-129b	581.181	0.484739	0.135375	3.58072	0.000342647	0.0288371
mmu-mir-129-1	750.87	0.442291	0.131178	3.37167	0.000747132	0.0363965
mmu-mir-129-2	773.683	0.439396	0.134879	3.2577	0.00112321	0.0363965
mmu-mir-219a-2	1622.28	-0.767107	0.23632	-3.24605	0.00117019	0.0363965
mmu-mir-540	180.092	0.354389	0.109299	3.24237	0.00118539	0.0363965
mmu-mir-219b	1433.13	-0.853342	0.265914	-3.20909	0.00133158	0.0363965
mmu-let-7g	1877.19	-0.522945	0.16536	-3.16246	0.00156445	0.0384854
mmu-mir-30e	4104.46	-0.699788	0.231161	-3.02727	0.00246774	0.0433617
mmu-mir-30d	3976.89	-0.480387	0.155001	-3.09925	0.00194012	0.0433617
mmu-mir-34a	1042.28	-0.447438	0.146711	-3.04978	0.00229008	0.0433617
mmu-mir-30f	4104.46	-0.699788	0.231161	-3.02727	0.00246774	0.0433617
mmu-mir-30b	307.993	-0.398356	0.135533	-2.93918	0.00329084	0.0527259
mmu-mir-30c-1	17274.1	-0.293304	0.101124	-2.90044	0.00372644	0.0527259
mmu-mir-30c-2	17277.5	-0.293116	0.101015	-2.90169	0.00371151	0.0527259
mmu-mir-7a-1	261.248	-0.990505	0.342789	-2.88955	0.00385799	0.0527259
mmu-let-7f-1	3537.63	-0.436846	0.152572	-2.8632	0.00419382	0.054299
mmu-mir-107	294.622	0.26205	0.0921268	2.84445	0.00444878	0.05472
mmu-mir-378a	461.343	0.310012	0.109863	2.82182	0.00477525	0.0559386
mmu-mir-7b	94.4743	-1.01869	0.365892	-2.78413	0.00536717	0.0600147
mmu-mir-193b	203.562	0.614322	0.22463	2.73482	0.00624149	0.0667568
mmu-mir-125a	464.783	0.396873	0.145985	2.7186	0.00655598	0.0671988
mmu-mir-148b	234.213	-0.531705	0.197245	-2.69566	0.00702502	0.0691262
mmu-mir-24-1	7911.13	-0.305792	0.11939	-2.56129	0.0104284	0.0756742
mmu-let-7f-2	5241.48	-0.387213	0.146269	-2.64726	0.00811474	0.0756742
mmu-mir-24-2	7882.91	-0.307221	0.119661	-2.56743	0.0102457	0.0756742
mmu-mir-323	791.552	0.226008	0.0868433	2.60248	0.00925522	0.0756742
mmu-mir-485	1490.22	0.200273	0.0762712	2.6258	0.00864457	0.0756742
mmu-mir-671	292.102	0.274361	0.106534	2.57533	0.0100145	0.0756742
mmu-mir-2137	148.422	0.605824	0.237561	2.55018	0.0107666	0.0756742
mmu-mir-3074-1	7912.33	-0.305783	0.119441	-2.56012	0.0104636	0.0756742
mmu-mir-3074-2	7882.09	-0.30716	0.119648	-2.5672	0.0102523	0.0756742
mmu-mir-6240	2536.29	0.52798	0.202299	2.6099	0.00905696	0.0756742
mmu-mir-124-3	94325.6	0.147584	0.059312	2.48826	0.012837	0.0785792
mmu-mir-127	8309.12	0.158624	0.0639319	2.48113	0.0130965	0.0785792
mmu-mir-185	745.512	-0.295836	0.11729	-2.52227	0.0116601	0.0785792
mmu-mir-124-1	94399.7	0.147824	0.0592806	2.49363	0.0126446	0.0785792
mmu-mir-124-2	94332.6	0.147597	0.059309	2.48861	0.0128242	0.0785792
mmu-mir-7a-2	214.247	-1.20181	0.482716	-2.48968	0.0127858	0.0785792
mmu-mir-451a	107.885	-2.78907	1.13942	-2.4478	0.0143731	0.0822275
mmu-mir-451b	107.885	-2.78907	1.13942	-2.4478	0.0143731	0.0822275
mmu-mir-346	201.28	0.279821	0.114705	2.43948	0.0147086	0.0822342
mmu-mir-142b	118.179	-0.342846	0.14119	-2.42827	0.0151712	0.0829359
mmu-mir-27a	129.253	-0.296479	0.12385	-2.39386	0.016672	0.0872619
mmu-mir-484	724.002	0.203203	0.0847758	2.39694	0.0165325	0.0872619
mmu-mir-376b	277.522	-0.390806	0.165273	-2.36461	0.0180491	0.0925017
mmu-mir-132	14265.9	0.224108	0.0957739	2.33997	0.0192853	0.0968203
mmu-mir-142a	116.457	-0.330454	0.14272	-2.3154	0.0205908	0.0985035
mmu-mir-103-2	1853.59	0.196678	0.0850979	2.3112	0.0208219	0.0985035
mmu-mir-409	230.153	0.261742	0.11265	2.3235	0.0201521	0.0985035
mmu-mir-329	655.012	0.270314	0.117492	2.30071	0.0214079	0.0993647
mmu-mir-29a	12403.5	-0.275524	0.120531	-2.28593	0.0222585	0.0997424
mmu-mir-384	386.783	-0.367027	0.161035	-2.27918	0.0226563	0.0997424
mmu-mir-5099	997.191	0.46937	0.206013	2.27835	0.0227056	0.0997424
mmu-mir-103-1	1747.81	0.185113	0.0825938	2.24124	0.0250103	0.107939
mmu-mir-340	347.518	-0.299695	0.134599	-2.22658	0.0259751	0.11017
mmu-mir-598	2179.33	-0.408572	0.185	-2.20849	0.02721	0.113452
mmu-mir-92b	758.406	0.231558	0.105857	2.18747	0.0287083	0.117704
mmu-mir-338	484.106	-0.247377	0.117328	-2.10843	0.0349942	0.141124
mmu-mir-143	3476.69	-0.405097	0.192984	-2.09912	0.035806	0.141148
mmu-mir-138-1	12423.8	0.152753	0.0732925	2.08415	0.0371466	0.141148
mmu-mir-668	160.462	0.280466	0.135062	2.07657	0.0378415	0.141148
mmu-mir-3065	483.44	-0.245975	0.117522	-2.09301	0.0363482	0.141148
mmu-mir-6236	764.382	0.391836	0.188721	2.07627	0.037869	0.141148
mmu-mir-138-2	1647.16	0.239071	0.118864	2.0113	0.0442935	0.160238
mmu-mir-342	4657.96	0.197399	0.0979846	2.01459	0.0439472	0.160238
mmu-mir-677	3210.15	0.512062	0.255821	2.00164	0.0453235	0.161588
mmu-mir-328	632.864	-0.268146	0.136233	-1.96829	0.0490348	0.172322
mmu-mir-101a	13403.6	-0.368732	0.189855	-1.94217	0.0521159	0.178063
mmu-mir-29c	2090.42	-0.2629	0.135328	-1.94268	0.0520544	0.178063
mmu-mir-322	97.7025	-0.269684	0.139704	-1.9304	0.0535574	0.180481
mmu-mir-99b	505	0.178303	0.0931134	1.9149	0.055505	0.184517
mmu-mir-6516	62.008	0.300873	0.157723	1.90761	0.0564423	0.185131
mmu-mir-136	4517.5	-0.354163	0.188388	-1.87997	0.0601123	0.187571
mmu-mir-149	247.313	0.352588	0.186495	1.8906	0.0586773	0.187571
mmu-mir-3071	4791.85	-0.352142	0.187403	-1.87906	0.0602361	0.187571
mmu-mir-3535	115.739	0.26943	0.143153	1.88212	0.0598195	0.187571
mmu-mir-146b	382.173	-0.273075	0.14666	-1.86195	0.0626096	0.192525
mmu-mir-150	2438.82	0.230238	0.126913	1.81414	0.069656	0.203423
mmu-mir-300	1199.37	0.135926	0.075316	1.80474	0.0711154	0.203423
mmu-mir-22	503.502	0.219537	0.121166	1.81188	0.0700048	0.203423
mmu-mir-210	174.989	0.199994	0.110776	1.80539	0.0710138	0.203423
mmu-mir-376a	670.209	-0.28507	0.156153	-1.82559	0.0679128	0.203423
mmu-mir-582	428.83	-0.182458	0.0996829	-1.83038	0.0671926	0.203423
mmu-mir-145a	340.738	0.265537	0.149694	1.77386	0.0760862	0.21419
mmu-mir-21a	2903.25	-0.270356	0.152689	-1.77064	0.0766209	0.21419
mmu-mir-674	468.337	0.212182	0.120285	1.764	0.0777323	0.214856
mmu-mir-130a	107.727	0.222794	0.127511	1.74725	0.0805938	0.217869
mmu-mir-16-1	2166.07	-0.153728	0.0877396	-1.7521	0.0797574	0.217869
mmu-mir-15a	166.924	-0.301881	0.175465	-1.72046	0.0853485	0.223359
mmu-mir-101b	3741.24	-0.354673	0.205878	-1.72273	0.0849369	0.223359
mmu-mir-181d	1157.46	0.190513	0.110729	1.72053	0.0853366	0.223359
mmu-mir-676	327.217	0.193251	0.113002	1.71017	0.0872352	0.225893
mmu-mir-191	1886.28	0.197483	0.115814	1.70517	0.0881624	0.225916
mmu-mir-16-2	2152.93	-0.15113	0.0895632	-1.68741	0.0915244	0.228345
mmu-mir-29b-2	1010.89	-0.226807	0.134565	-1.68549	0.0918949	0.228345
mmu-mir-1900	294.379	0.396823	0.234204	1.69435	0.0901995	0.228345
mmu-mir-106b	217.716	-0.289542	0.173482	-1.669	0.0951173	0.233988
mmu-mir-3968	82.3348	0.373533	0.224847	1.66128	0.0966582	0.235425
mmu-mir-543	862.703	0.176092	0.106682	1.65063	0.0988143	0.238317
mmu-mir-27b	1871.75	-0.172177	0.104789	-1.64308	0.100367	0.239712
mmu-mir-146a	843.756	-0.185869	0.115828	-1.6047	0.10856	0.249588
mmu-mir-139	5671.34	0.157647	0.0977171	1.6133	0.10668	0.249588
mmu-mir-760	202.444	0.288304	0.178117	1.61862	0.105529	0.249588
mmu-mir-455	162.951	-0.19834	0.123389	-1.60744	0.107958	0.249588
mmu-mir-223	54.0936	-0.320875	0.200627	-1.59936	0.10974	0.249963
mmu-mir-125b-2	8327.25	0.172602	0.11053	1.56159	0.118385	0.265929
mmu-mir-204	1135.28	0.322363	0.206766	1.55907	0.118979	0.265929
mmu-mir-125b-1	8536.12	0.175947	0.113493	1.55028	0.121073	0.265929
mmu-mir-1895	95.4105	-0.358608	0.230997	-1.55243	0.120558	0.265929
mmu-mir-29b-1	997.398	-0.186545	0.12441	-1.49944	0.133759	0.288637
mmu-mir-181b-2	5222.37	0.17929	0.119299	1.50287	0.132874	0.288637
mmu-mir-330	763.076	-0.143693	0.0974763	-1.47413	0.140446	0.289087
mmu-mir-320	1360.92	0.180517	0.122633	1.47201	0.141018	0.289087
mmu-mir-221	2269.39	0.157798	0.106287	1.48464	0.13764	0.289087
mmu-mir-1843a	935.945	-0.181218	0.122782	-1.47593	0.139962	0.289087
mmu-mir-496a	176.645	-0.206805	0.140328	-1.47372	0.140556	0.289087
mmu-mir-3544	159.418	0.164552	0.11141	1.47699	0.139677	0.289087
mmu-mir-195a	776.214	-0.125731	0.0862153	-1.45833	0.144748	0.294282
mmu-mir-152	89.1909	-0.221604	0.154121	-1.43786	0.150474	0.298522
mmu-mir-326	253.434	0.188855	0.131047	1.44112	0.14955	0.298522
mmu-mir-337	160.87	0.160003	0.110888	1.44292	0.149043	0.298522
mmu-mir-93	260.456	0.153589	0.107621	1.42713	0.153542	0.299773
mmu-mir-126b	2394.1	-0.174342	0.122035	-1.42862	0.153113	0.299773
mmu-mir-26a-1	17115.4	0.115028	0.0816835	1.40821	0.159068	0.306548
mmu-mir-1901	61.9494	0.314626	0.223656	1.40674	0.159505	0.306548
mmu-mir-26a-2	17147.5	0.114665	0.0818371	1.40113	0.161174	0.307356
mmu-mir-669c	64.4056	0.23829	0.172919	1.37804	0.16819	0.317148
mmu-mir-6974	262.345	0.378142	0.274856	1.37579	0.168888	0.317148
mmu-mir-99a	4406.19	0.13361	0.0984362	1.35733	0.174677	0.318823
mmu-mir-23a	2368.89	0.250869	0.184949	1.35643	0.174964	0.318823
mmu-mir-181b-1	3362.69	0.171065	0.125013	1.36838	0.171193	0.318823
mmu-mir-501	123.551	0.209953	0.154532	1.35864	0.174262	0.318823
mmu-mir-365-2	129.495	0.229902	0.171923	1.33724	0.181143	0.327656
mmu-mir-154	117.545	0.165844	0.125034	1.32639	0.184709	0.331668
mmu-mir-187	109.722	0.572002	0.433912	1.31824	0.187422	0.3341
mmu-mir-218-1	3501.29	-0.199247	0.15201	-1.31075	0.189943	0.336159
mmu-mir-365-1	129.471	0.220145	0.170033	1.29472	0.195418	0.343377
mmu-mir-186	993.274	-0.122073	0.0960189	-1.27134	0.203607	0.355229
mmu-mir-541	490.295	0.0948094	0.0759477	1.24835	0.211903	0.367099
mmu-mir-98	337.122	-0.12552	0.103893	-1.20817	0.226981	0.384002
mmu-mir-222	11078	0.123734	0.102195	1.21076	0.225987	0.384002
mmu-mir-377	304.729	-0.150341	0.124603	-1.20655	0.227605	0.384002
mmu-mir-434	1901.82	-0.0920714	0.0766151	-1.20174	0.229465	0.384002
mmu-mir-652	2808.18	0.0749127	0.0622659	1.20311	0.228933	0.384002
mmu-mir-190a	422.299	-0.247912	0.21002	-1.18042	0.237831	0.395314
mmu-mir-137	533.882	-0.110043	0.0939903	-1.17079	0.241681	0.399018
mmu-mir-505	62.896	-0.206914	0.181333	-1.14107	0.25384	0.416298
mmu-mir-218-2	3900.41	-0.169397	0.149456	-1.13342	0.257036	0.418748
mmu-let-7i	468.994	-0.122076	0.110029	-1.10949	0.267218	0.426855
mmu-mir-370	603.208	-0.170135	0.153133	-1.11103	0.266557	0.426855
mmu-mir-3102	238.098	-0.176316	0.158561	-1.11198	0.266148	0.426855
mmu-mir-153	442.285	-0.189584	0.177575	-1.06763	0.285689	0.432272
mmu-mir-203	62.9868	-0.172603	0.158415	-1.08957	0.275904	0.432272
mmu-mir-92a-2	100.38	0.192466	0.17962	1.07152	0.283936	0.432272
mmu-mir-92a-1	2163.57	0.134912	0.123776	1.08997	0.275727	0.432272
mmu-mir-369	591.465	-0.165604	0.155919	-1.06212	0.288181	0.432272
mmu-mir-3099	161.141	0.170777	0.158227	1.07932	0.280447	0.432272
mmu-mir-873a	522.763	-0.106712	0.100326	-1.06365	0.287485	0.432272
mmu-mir-3108	59.6154	0.393249	0.358781	1.09607	0.273048	0.432272
mmu-mir-1843b	979.715	-0.100515	0.0930702	-1.07999	0.280145	0.432272
mmu-mir-873b	522.763	-0.106712	0.100326	-1.06365	0.287485	0.432272
mmu-mir-411	2705.05	-0.0964385	0.0913126	-1.05614	0.290906	0.433715
mmu-mir-487b	1097.14	0.100688	0.0982846	1.02445	0.305623	0.450199
mmu-mir-1928	285.3	0.179004	0.174527	1.02565	0.305055	0.450199
mmu-mir-335	152.893	0.133687	0.133893	0.998462	0.318055	0.463831
mmu-mir-410	257.306	0.102213	0.103101	0.991384	0.321498	0.463831
mmu-mir-1298	72.5725	1.0258	1.03053	0.995408	0.319538	0.463831
mmu-mir-3068	87.7129	-0.144223	0.145754	-0.989499	0.322419	0.463831
mmu-mir-133a-1	491.191	-0.1054	0.107528	-0.980208	0.326984	0.467663
mmu-mir-350	63.5092	0.215825	0.222449	0.97022	0.331937	0.472003
mmu-mir-133a-2	491.596	-0.102293	0.107404	-0.952412	0.340888	0.476486
mmu-mir-874	527.94	0.096411	0.101231	0.952387	0.340901	0.476486
mmu-mir-1198	162.34	0.136726	0.142582	0.958927	0.337596	0.476486
mmu-mir-30a	8477.86	-0.090941	0.102262	-0.889296	0.373844	0.51151
mmu-mir-331	324.948	0.123477	0.137503	0.897993	0.369189	0.51151
mmu-mir-667	279.586	0.103758	0.11678	0.888493	0.374276	0.51151
mmu-mir-488	186.595	-0.162267	0.181731	-0.8929	0.371911	0.51151
mmu-mir-126a	7237.73	-0.0704244	0.0813657	-0.86553	0.386748	0.517402
mmu-mir-151	1917.34	-0.0666079	0.076997	-0.865071	0.387	0.517402
mmu-mir-361	145.49	0.123625	0.141055	0.876431	0.380796	0.517402
mmu-mir-378c	54.6013	0.153721	0.17725	0.867256	0.385802	0.517402
mmu-mir-23b	6739.75	0.117119	0.136591	0.857445	0.391199	0.520189
mmu-mir-181a-2	13380.9	0.0947789	0.113024	0.838576	0.401707	0.528146
mmu-let-7a-1	14076	-0.0584834	0.0702354	-0.832678	0.405026	0.528146
mmu-mir-181a-1	13414.3	0.0939041	0.112952	0.83136	0.40577	0.528146
mmu-mir-770	724.119	-0.143469	0.171449	-0.836804	0.402703	0.528146
mmu-mir-26b	1684.99	-0.0870047	0.105258	-0.826586	0.408472	0.528864
mmu-let-7a-2	13829.3	-0.0564966	0.0691387	-0.817148	0.413844	0.533013
mmu-mir-5100	66.8301	0.177933	0.221491	0.803345	0.421775	0.540399
mmu-mir-299a	86.2754	0.14004	0.176242	0.794588	0.426853	0.541267
mmu-mir-212	1682.82	0.062947	0.0789341	0.797463	0.425182	0.541267
mmu-mir-425	417.624	0.0787599	0.100027	0.78739	0.431054	0.543791
mmu-mir-665	313.43	0.106551	0.147341	0.723158	0.469583	0.589374
mmu-mir-877	150.159	-0.0870337	0.123587	-0.704229	0.48129	0.601002
mmu-mir-664	220.329	-0.0746896	0.109955	-0.679276	0.496963	0.617439
mmu-let-7b	27168.6	-0.0758567	0.117863	-0.643599	0.519836	0.63164
mmu-mir-324	454.963	0.0691801	0.106534	0.649373	0.516097	0.63164
mmu-mir-486a	192.087	-0.121116	0.188816	-0.641449	0.521231	0.63164
mmu-mir-551b	378.147	-0.133902	0.205505	-0.651579	0.514673	0.63164
mmu-mir-666	356.718	-0.11697	0.179561	-0.651425	0.514772	0.63164
mmu-mir-486b	191.825	-0.117951	0.189625	-0.622023	0.533927	0.643853
mmu-mir-140	2368.4	0.0428661	0.0694895	0.616871	0.53732	0.644784
mmu-mir-433	571.856	0.0727101	0.11933	0.609319	0.542313	0.647617
mmu-mir-100	946.351	-0.0403417	0.0681748	-0.59174	0.554025	0.658407
mmu-mir-490	133.791	0.0811893	0.138274	0.587164	0.557093	0.65887
mmu-mir-134	71.495	0.11206	0.192201	0.583039	0.559867	0.658982
mmu-let-7e	6763.71	-0.0578187	0.100904	-0.573008	0.566639	0.663777
mmu-let-7c-2	30567.7	-0.0629809	0.113314	-0.555809	0.578342	0.674275
mmu-mir-379	372.88	-0.0938436	0.172519	-0.543962	0.586467	0.680523
mmu-mir-192	97.2247	-0.0805524	0.149391	-0.539206	0.589745	0.681114
mmu-mir-872	239.538	0.0478214	0.0909518	0.525789	0.599035	0.68861
mmu-let-7c-1	26753.1	-0.0543105	0.111607	-0.486622	0.626526	0.716863
mmu-mir-879	91.8752	-0.069701	0.14684	-0.474672	0.635021	0.723218
mmu-mir-128-1	63732.9	-0.0297625	0.0658728	-0.451817	0.651401	0.731708
mmu-let-7d	3513.05	-0.0445435	0.099473	-0.447795	0.654301	0.731708
mmu-mir-194-2	70.1195	-0.0722944	0.161481	-0.447695	0.654373	0.731708
mmu-mir-1983	673.738	0.0706933	0.157078	0.450052	0.652673	0.731708
mmu-mir-6481	399.13	-0.136284	0.309941	-0.43971	0.660147	0.734824
mmu-mir-25	78.2302	0.0633541	0.154102	0.411119	0.680985	0.754605
mmu-mir-128-2	22939.1	0.0188451	0.0470097	0.400876	0.688512	0.759524
mmu-mir-341	2039.67	-0.060088	0.15353	-0.391376	0.69552	0.76383
mmu-mir-301a	102.48	-0.0533205	0.141287	-0.377391	0.705883	0.770342
mmu-mir-345	263.973	0.0495638	0.132671	0.373584	0.708714	0.770342
mmu-mir-1224	316.46	0.0606498	0.163599	0.370723	0.710844	0.770342
mmu-mir-539	56.177	-0.0669327	0.186015	-0.359824	0.718979	0.77574
mmu-mir-148a	94.786	-0.0733099	0.214238	-0.342189	0.732208	0.786565
mmu-mir-497b	144.108	-0.0408206	0.122151	-0.33418	0.738243	0.7896
mmu-mir-708	256.933	0.0389721	0.119548	0.325997	0.744427	0.792766
mmu-mir-497a	143.911	-0.0375236	0.121755	-0.308191	0.757937	0.803675
mmu-mir-9-2	11228.9	0.019924	0.0780071	0.255413	0.798404	0.835924
mmu-mir-9-1	11230.4	0.0196005	0.0779016	0.251606	0.801345	0.835924
mmu-mir-181c	2664.67	0.0221368	0.0882532	0.250832	0.801944	0.835924
mmu-mir-382	1325.39	0.026614	0.10193	0.261102	0.794014	0.835924
mmu-mir-31	582.574	0.0212331	0.0905277	0.234548	0.81456	0.845492
mmu-mir-431	337.432	0.0253373	0.112848	0.224525	0.822349	0.849991
mmu-mir-9-3	11144.5	0.0156295	0.0788821	0.198137	0.842938	0.867626
mmu-mir-5103	500.512	-0.0346857	0.244075	-0.142111	0.886993	0.909167
mmu-mir-1839	406.665	-0.0121638	0.0934987	-0.130096	0.89649	0.91509
mmu-mir-532	79.9613	-0.014043	0.149835	-0.0937229	0.925329	0.936753
mmu-mir-3470b	60.3498	-0.0198653	0.206318	-0.0962848	0.923294	0.936753
mmu-mir-381	121.85	-0.00952906	0.188955	-0.0504304	0.959779	0.967646
mmu-mir-7034	161.457	0.00394216	0.120416	0.0327379	0.973884	0.977859
mmu-mir-764	61.2731	-0.00585048	0.372445	-0.0157083	0.987467	0.987467
mmu-mir-135a-1	20.2372	-0.327421	0.305519	-1.07169	0.283861
mmu-mir-183	9.06984	2.36285	0.770832	3.06533	0.00217433
mmu-mir-184	9.34266	0.138573	0.412959	0.33556	0.737202
mmu-mir-188	17.0016	-0.177556	0.34712	-0.511511	0.608993
mmu-mir-199a-1	33.3604	-0.979848	0.260587	-3.76015	0.000169809
mmu-mir-200b	16.6399	1.51381	0.67884	2.23	0.0257473
mmu-mir-296	39.4303	0.370223	0.19998	1.8513	0.0641271
mmu-mir-298	40.6596	0.0252386	0.295747	0.0853382	0.931993
mmu-mir-34c	31.6125	-0.322939	0.335706	-0.961969	0.336065
mmu-mir-34b	49.5244	-0.392701	0.37902	-1.0361	0.300158
mmu-mir-200a	42.9827	0.865039	0.735997	1.17533	0.239863
mmu-mir-20a	46.5526	-0.0910828	0.208573	-0.436695	0.662333
mmu-mir-339	42.8226	0.162024	0.193099	0.839071	0.401429
mmu-mir-344-1	47.572	-0.187297	0.253416	-0.739089	0.459853
mmu-mir-351	34.774	0.213488	0.232152	0.919606	0.357779
mmu-mir-135b	15.3333	-0.423619	0.364631	-1.16177	0.245327
mmu-mir-17	53.8867	0.102708	0.200545	0.512145	0.60855
mmu-mir-19a	10.4408	-0.0839439	0.43565	-0.192686	0.847205
mmu-mir-28a	52.8441	0.203758	0.186552	1.09223	0.27473
mmu-mir-219a-1	49.0911	-0.342635	0.26898	-1.27383	0.202723
mmu-mir-33	51.6651	-0.251428	0.266988	-0.941718	0.346337
mmu-mir-211	26.0072	0.126046	0.325392	0.387366	0.698485
mmu-mir-199a-2	33.6086	-0.953005	0.259306	-3.67521	0.000237655
mmu-mir-199b	29.732	-1.07606	0.286576	-3.7549	0.000173411
mmu-mir-135a-2	33.6525	-0.0636794	0.263621	-0.241556	0.809124
mmu-mir-362	43.9601	-0.18066	0.202087	-0.893974	0.371336
mmu-mir-375	6.45841	-0.668394	0.534475	-1.25056	0.211095
mmu-mir-380	16.4242	0.0253962	0.310141	0.0818861	0.934737
mmu-mir-133b	6.92225	-1.26385	0.536536	-2.35557	0.0184943
mmu-mir-412	16.9116	0.301842	0.32172	0.938215	0.348134
mmu-mir-467a-1	12.0807	0.0687938	0.345612	0.19905	0.842224
mmu-mir-494	45.7767	0.669003	0.222716	3.00384	0.00266595
mmu-mir-376c	49.3042	0.0114301	0.203676	0.0561189	0.955247
mmu-mir-503	14.7231	0.143281	0.322943	0.443672	0.65728
mmu-mir-744	39.9133	-0.53678	0.298318	-1.79936	0.0719624
mmu-mir-374b	26.4697	-0.634873	0.280012	-2.26731	0.0233713
mmu-mir-592	22.4791	-0.0792627	0.282061	-0.281012	0.778701
mmu-mir-758	50.7493	0.170627	0.195016	0.874939	0.381607
mmu-mir-1264	14.2145	0.522081	0.518485	1.00694	0.313965
mmu-mir-1249	20.0187	-0.590011	0.302977	-1.94738	0.0514893
mmu-mir-3475	53.8914	0.0322749	0.208832	0.15455	0.877176
mmu-mir-344d-3	27.1412	-0.0532096	0.265776	-0.200205	0.841321
mmu-mir-672	15.6976	0.471852	0.32867	1.43564	0.151105
mmu-mir-3059	9.08123	-0.299236	0.484767	-0.617278	0.537051
mmu-mir-344d-1	23.5014	-0.111411	0.261271	-0.426419	0.669803
mmu-mir-673	16.0048	-0.583471	0.339404	-1.7191	0.0855956
mmu-mir-344d-2	22.6429	-0.147775	0.26639	-0.554731	0.579079
mmu-mir-690	47.3205	-0.166431	0.284264	-0.585479	0.558225
mmu-mir-467b	10.7162	0.259352	0.371233	0.698623	0.484788
mmu-mir-491	26.0844	0.177479	0.263665	0.673121	0.50087
mmu-mir-700	43.9492	0.0945502	0.240495	0.393148	0.69421
mmu-mir-706	40.2333	0.6775	0.34322	1.97395	0.0483872
mmu-mir-709	13.9944	0.257342	0.378427	0.680031	0.496485
mmu-mir-712	23.6136	0.198178	0.278567	0.71142	0.476824
mmu-mir-190b	11.3777	0.291196	0.416727	0.69877	0.484696
mmu-mir-344-2	47.4925	-0.183462	0.251894	-0.728331	0.466411
mmu-mir-421	28.2988	-0.250885	0.248511	-1.00956	0.312708
mmu-mir-493	35.6691	-0.456351	0.237505	-1.92144	0.054676
mmu-mir-574	11.8757	-0.232456	0.372277	-0.624417	0.532354
mmu-mir-1188	9.7936	-0.299699	0.432473	-0.692988	0.488317
mmu-mir-1191a	41.5912	-0.217198	0.216868	-1.00152	0.316575
mmu-mir-1193	24.6821	-0.0108085	0.25109	-0.0430463	0.965665
mmu-mir-1195	34.4134	0.409517	0.325336	1.25875	0.20812
mmu-mir-1897	6.85066	-0.831204	0.697636	-1.19146	0.233474
mmu-mir-1931	25.0676	0.323381	0.306237	1.05598	0.290977
mmu-mir-1306	17.1725	0.0141353	0.297519	0.0475106	0.962106
mmu-mir-1954	14.406	0.0696195	0.334172	0.208335	0.834968
mmu-mir-1957a	28.3753	-0.03332	0.3355	-0.0993144	0.920889
mmu-mir-1981	34.2657	-0.241117	0.223953	-1.07664	0.281641
mmu-mir-3083	31.1164	0.297541	0.223413	1.3318	0.182927
mmu-mir-3084-1	22.0665	-0.560993	0.280661	-1.99883	0.045627
mmu-mir-3085	29.9807	0.164574	0.236196	0.696768	0.485948
mmu-mir-467a-2	12.0807	0.0687938	0.345612	0.19905	0.842224
mmu-mir-467a-3	12.0807	0.0687938	0.345612	0.19905	0.842224
mmu-mir-467a-4	12.0807	0.0687938	0.345612	0.19905	0.842224
mmu-mir-467a-5	12.0807	0.0687938	0.345612	0.19905	0.842224
mmu-mir-467a-6	12.0807	0.0687938	0.345612	0.19905	0.842224
mmu-mir-467a-7	12.0807	0.0687938	0.345612	0.19905	0.842224
mmu-mir-467a-8	12.0807	0.0687938	0.345612	0.19905	0.842224
mmu-mir-467a-9	12.0807	0.0687938	0.345612	0.19905	0.842224
mmu-mir-467a-10	12.0807	0.0687938	0.345612	0.19905	0.842224
mmu-mir-3093	10.8243	0.0889192	0.388802	0.228701	0.819101
mmu-mir-344b	28.3829	-0.0482784	0.263793	-0.183017	0.854785
mmu-mir-3470a	21.0531	0.287104	0.274999	1.04402	0.296477
mmu-mir-3960	21.2695	0.0509486	0.267902	0.190176	0.849171
mmu-mir-3963	40.0515	-0.165659	0.201436	-0.822389	0.410855
mmu-mir-3970	42.024	-0.450509	0.254751	-1.76843	0.0769888
mmu-mir-5098	16.3223	0.175531	0.320499	0.54768	0.583912
mmu-mir-5112	35.0491	0.188609	0.272934	0.691043	0.489538
mmu-mir-466q	34.0601	-0.0888141	0.272012	-0.326508	0.74404
mmu-mir-5126	25.6552	0.51585	0.328216	1.57168	0.116025
mmu-mir-3084-2	22.0665	-0.560993	0.280661	-1.99883	0.045627
mmu-mir-6356	14.3559	0.32006	0.354435	0.903013	0.366519
mmu-let-7j	34.1696	-0.11367	0.222621	-0.5106	0.609631
mmu-mir-6405	38.1376	0.4844	0.323082	1.49931	0.133793
mmu-mir-378d	12.5649	0.244155	0.40035	0.609852	0.54196
mmu-let-7k	33.8604	0.386372	0.25978	1.48731	0.136934
mmu-mir-6540	36.9943	0.0255732	0.246342	0.103811	0.917319
mmu-mir-7003	23.1648	0.944964	0.375684	2.51532	0.0118925
mmu-mir-7035	49.3171	0.367829	0.286698	1.28298	0.199498
mmu-mir-7116	15.9777	0.536792	0.490233	1.09498	0.273527
mmu-mir-7119	19.1895	-0.298005	0.40377	-0.738054	0.460481
mmu-mir-7235	15.8573	-0.793712	0.456907	-1.73714	0.0823621
mmu-mir-3473f	29.9234	-0.254578	0.257847	-0.98732	0.323486
mmu-mir-8109	23.8205	-0.349285	0.461172	-0.757385	0.448819
mmu-mir-8111	26.9287	0.0532322	0.249396	0.213445	0.83098
mmu-mir-8112	45.5083	0.0601675	0.193056	0.311658	0.755301
mmu-mir-8114	28.8165	0.134979	0.240843	0.560444	0.575176
mmu-mir-679	11.497	0.353625	0.400813	0.882271	0.377631
mmu-mir-6238	6.52581	1.31123	0.587462	2.23202	0.0256133
mmu-mir-7224	13.4126	0.712051	0.378134	1.88306	0.0596917
mmu-mir-130b	9.30063	0.129324	0.40427	0.319894	0.749048
mmu-mir-500	9.73881	-0.608955	0.413861	-1.4714	0.141183
mmu-mir-5113	8.48433	-0.344232	0.507753	-0.677952	0.497802
mmu-mir-5129	8.83321	-0.0704398	0.41905	-0.168094	0.866509
mmu-mir-7080	9.46016	-0.420526	0.668371	-0.62918	0.529231
mmu-mir-8101	10.0753	0.132563	0.467173	0.283755	0.776598
mmu-mir-935	12.2399	0.092692	0.366503	0.252909	0.800339
mmu-mir-205	8.82612	0.194917	0.468293	0.416229	0.677243
mmu-mir-5131	9.47005	0.38024	0.399669	0.951388	0.341408
mmu-mir-7047	9.45251	0.433612	0.420689	1.03072	0.302672

## Sheet: SOD1-mature-female
mirnaID	baseMean	log2FoldChange	lfcSE	stat	pvalue	padj
mmu-miR-136-5p	2396.08	0.661873	0.129834	5.09785	3.43542e-07	7.62662e-05
mmu-miR-33-5p	1202.07	0.929111	0.181634	5.11529	3.13251e-07	7.62662e-05
mmu-miR-193a-3p	55.8915	0.79599	0.19754	4.02951	5.58932e-05	0.00506636
mmu-miR-143-3p	2761.57	0.3728	0.0914997	4.07433	4.61467e-05	0.00506636
mmu-let-7e-5p	13563.8	-0.36305	0.0902059	-4.02468	5.70537e-05	0.00506636
mmu-let-7a-5p	54072.7	-0.317674	0.0820055	-3.87381	0.000107147	0.00624243
mmu-miR-29c-3p	31073.5	0.392165	0.103236	3.79871	0.000145451	0.00624243
mmu-miR-376a-3p	6207.69	0.403103	0.106543	3.78347	0.000154655	0.00624243
mmu-miR-384-5p	888.176	-0.427791	0.109723	-3.89884	9.66533e-05	0.00624243
mmu-miR-497a-5p	1316.71	0.366929	0.0953147	3.84966	0.000118284	0.00624243
mmu-miR-708-5p	2704.83	0.251587	0.0659736	3.81344	0.000137043	0.00624243
mmu-miR-540-5p	86.1338	0.797343	0.215528	3.69949	0.000216037	0.00799338
mmu-miR-3071-3p	977.881	0.413019	0.11258	3.66868	0.000243805	0.00832688
mmu-miR-668-3p	389.653	-0.391114	0.10863	-3.60043	0.000317685	0.0100752
mmu-miR-376b-3p	2579.15	0.309832	0.0868799	3.56621	0.000362179	0.0107205
mmu-miR-125b-5p	131877	-0.395687	0.111651	-3.54396	0.000394171	0.0109382
mmu-miR-191-5p	8957.2	-0.270892	0.077235	-3.50737	0.000452551	0.0115688
mmu-miR-300-3p	2376.46	0.267088	0.0764811	3.49222	0.000479029	0.0115688
mmu-let-7f-5p	31678.2	-0.325006	0.0940676	-3.45503	0.000550237	0.0115688
mmu-miR-341-3p	292.452	0.519524	0.15085	3.44398	0.000573227	0.0115688
mmu-miR-362-3p	141.885	0.598615	0.172319	3.47388	0.000512983	0.0115688
mmu-miR-744-5p	212.097	-0.675774	0.19479	-3.46925	0.000521918	0.0115688
mmu-miR-328-3p	1568.76	-0.638511	0.187971	-3.39686	0.000681647	0.0131587
mmu-miR-1843b-5p	339.853	0.348007	0.103412	3.36526	0.000764714	0.0141472
mmu-miR-381-3p	2140.82	0.306515	0.091803	3.33884	0.000841304	0.0143669
mmu-miR-879-5p	46.3895	0.823441	0.246592	3.33929	0.000839919	0.0143669
mmu-miR-369-3p	4141.19	0.491563	0.147848	3.3248	0.000884834	0.0145506
mmu-miR-674-3p	552.611	-0.427729	0.12931	-3.30776	0.000940437	0.0149126
mmu-miR-30f	71.8033	0.690743	0.209956	3.28994	0.0010021	0.0153426
mmu-miR-101a-3p	5477.15	0.509432	0.156538	3.25436	0.00113647	0.0153743
mmu-let-7a-1-3p	529.529	0.496319	0.152841	3.24729	0.00116509	0.0153743
mmu-let-7c-2-3p	529.529	0.496319	0.152841	3.24729	0.00116509	0.0153743
mmu-miR-24-2-5p	646.952	0.326855	0.100989	3.23653	0.00120991	0.0153743
mmu-miR-1249-3p	231.368	-0.621752	0.192133	-3.23606	0.00121194	0.0153743
mmu-miR-671-5p	67.1154	0.610305	0.187232	3.25962	0.00111562	0.0153743
mmu-miR-9-3p	13316.7	-0.216092	0.0680788	-3.17415	0.00150276	0.017917
mmu-miR-190a-5p	211.977	0.57133	0.180759	3.16072	0.00157379	0.017917
mmu-miR-338-3p	3114.6	0.379235	0.119603	3.17077	0.00152034	0.017917
mmu-miR-219a-5p	447.039	0.392497	0.123985	3.16568	0.00154719	0.017917
mmu-miR-219b-3p	447.422	0.391213	0.124347	3.14614	0.00165443	0.0183641
mmu-let-7d-5p	16184.1	-0.340118	0.108965	-3.12134	0.00180028	0.0194957
mmu-miR-344d-3p	413.484	-0.332403	0.106761	-3.11353	0.00184862	0.0195425
mmu-miR-126a-5p	4342.35	0.407172	0.131804	3.08921	0.00200687	0.0197179
mmu-miR-136-3p	4605.79	0.467283	0.151522	3.08393	0.00204284	0.0197179
mmu-miR-6240	60.917	1.02223	0.329914	3.09847	0.00194523	0.0197179
mmu-miR-126b-3p	4344.16	0.407248	0.131744	3.09121	0.00199341	0.0197179
mmu-miR-132-3p	40780.4	-0.316622	0.102917	-3.07648	0.00209462	0.0197875
mmu-let-7c-5p	75196.2	-0.266331	0.0870409	-3.05984	0.00221458	0.020248
mmu-miR-666-3p	149.836	0.499377	0.163348	3.05714	0.00223458	0.020248
mmu-miR-664-3p	164.732	-0.482649	0.160242	-3.012	0.00259533	0.0230465
mmu-miR-25-3p	1085.22	0.211828	0.0705719	3.00159	0.00268574	0.0233817
mmu-miR-339-5p	319.325	0.349601	0.11709	2.98574	0.00282889	0.0241544
mmu-miR-9-5p	228259	0.382528	0.129149	2.9619	0.00305743	0.0251389
mmu-let-7b-5p	27895.8	-0.278187	0.0937515	-2.96728	0.00300447	0.0251389
mmu-miR-296-5p	500.08	-0.49175	0.166554	-2.9525	0.00315216	0.0254465
mmu-miR-143-5p	26.7356	0.785504	0.269394	2.91582	0.00354751	0.0281267
mmu-miR-27a-3p	2590.65	0.32568	0.112613	2.89203	0.00382755	0.0298146
mmu-miR-101b-3p	366.092	0.415715	0.145147	2.86409	0.00418214	0.032015
mmu-miR-16-5p	16363.2	-0.156456	0.0553105	-2.82868	0.00467401	0.0351739
mmu-miR-125a-5p	55961.4	-0.285438	0.10184	-2.80282	0.00506581	0.037487
mmu-miR-598-3p	892.138	0.395279	0.142798	2.7681	0.00563842	0.0410403
mmu-miR-3072-3p	79.8952	-0.581306	0.211178	-2.75269	0.00591085	0.0423293
mmu-miR-342-3p	3492.38	-0.233193	0.0860608	-2.70962	0.00673594	0.0474723
mmu-miR-129b-5p	855.068	-0.385284	0.143807	-2.67918	0.00738033	0.0512011
mmu-let-7g-5p	14261.6	-0.401301	0.150335	-2.66938	0.00759921	0.0515677
mmu-miR-6238	33.2254	1.24202	0.465795	2.66646	0.00766547	0.0515677
mmu-miR-151-5p	3031.26	-0.340344	0.129128	-2.63571	0.00839617	0.0540276
mmu-miR-148a-3p	712.841	0.324888	0.123133	2.63851	0.00832719	0.0540276
mmu-miR-574-3p	98.9573	-0.500575	0.189482	-2.64181	0.00824654	0.0540276
mmu-miR-3102-3p	336.391	-0.482507	0.184777	-2.6113	0.0090198	0.0572113
mmu-miR-129-1-3p	1802.32	-0.376587	0.144616	-2.60404	0.00921328	0.0576154
mmu-miR-30c-5p	3393.39	-0.220514	0.0849299	-2.59643	0.00941987	0.0580892
mmu-let-7i-3p	61.9155	0.532145	0.20726	2.56752	0.0102428	0.0622986
mmu-miR-451a	19.1878	-2.33872	0.92079	-2.53991	0.0110882	0.0665292
mmu-miR-200b-3p	18.3432	-1.32425	0.530212	-2.49758	0.0125046	0.0740272
mmu-miR-218-5p	11462.9	0.318946	0.128257	2.48676	0.0128912	0.0753117
mmu-miR-329-5p	306.347	0.344541	0.139315	2.47311	0.0133943	0.0772348
mmu-miR-101c	30.6075	1.02686	0.417901	2.45718	0.0140033	0.0797111
mmu-miR-544-5p	37.4971	0.649843	0.266971	2.43413	0.0149275	0.0838965
mmu-miR-154-5p	928.228	0.183599	0.0756729	2.42622	0.0152571	0.0846771
mmu-miR-467a-5p	55.4468	-0.482782	0.201019	-2.40167	0.0163205	0.0888018
mmu-miR-500-3p	149.09	0.305101	0.127132	2.39988	0.0164003	0.0888018
mmu-let-7e-3p	136.189	-0.32899	0.137518	-2.39235	0.0167409	0.0895539
mmu-miR-362-5p	76.4589	0.439436	0.184189	2.38578	0.0170428	0.0900836
mmu-miR-340-5p	2622.62	0.289351	0.12175	2.37659	0.0174734	0.0912728
mmu-miR-199a-5p	72.1734	0.496528	0.209966	2.3648	0.0180399	0.0931363
mmu-miR-27b-3p	12226	0.225331	0.0956896	2.35482	0.0185319	0.0945767
mmu-miR-505-5p	18.8914	-0.798479	0.341099	-2.3409	0.0192373	0.0970609
mmu-miR-504-5p	15.4107	-0.901329	0.386503	-2.33201	0.0197002	0.0982796
mmu-miR-129-2-3p	2897.82	-0.408812	0.175638	-2.32758	0.0199345	0.0983434
mmu-miR-6540-5p	64.2491	-0.420761	0.183278	-2.29575	0.0216902	0.105829
mmu-miR-153-3p	1039.76	0.3198	0.140024	2.2839	0.0223772	0.107994
mmu-miR-379-5p	1569.29	-0.282734	0.124589	-2.26933	0.0232481	0.110991
mmu-miR-142a-3p	174.2	0.369578	0.163372	2.26219	0.023686	0.111878
mmu-miR-30e-3p	1568.27	0.249976	0.110822	2.25566	0.024092	0.112598
mmu-miR-3065-5p	76.6057	0.441462	0.196433	2.24739	0.0246149	0.113844
mmu-miR-185-5p	748.695	-0.312407	0.14025	-2.22751	0.0259133	0.117355
mmu-miR-30e-5p	3059.05	0.271928	0.122367	2.22222	0.0262682	0.117355
mmu-miR-29a-5p	51.5684	0.482967	0.217571	2.21981	0.0264314	0.117355
mmu-miR-212-3p	2464.9	-0.270943	0.121743	-2.22553	0.0260456	0.117355
mmu-miR-673-5p	38.3163	-0.560206	0.254038	-2.20521	0.0274394	0.11975
mmu-miR-872-5p	658.436	0.244233	0.110803	2.2042	0.0275102	0.11975
mmu-miR-330-3p	1106.41	-0.238791	0.108767	-2.19543	0.0281324	0.12127
mmu-miR-181c-5p	1316.28	0.196579	0.0908489	2.1638	0.0304795	0.127669
mmu-miR-181c-3p	193.408	0.2567	0.118234	2.17111	0.0299226	0.127669
mmu-miR-935	114.418	-0.342096	0.157894	-2.16662	0.0302637	0.127669
mmu-miR-329-3p	721.484	-0.213579	0.099257	-2.15177	0.0314151	0.129151
mmu-miR-433-3p	2528.65	-0.221714	0.103011	-2.15233	0.0313713	0.129151
mmu-miR-361-3p	419.957	-0.224916	0.107088	-2.10029	0.0357033	0.145434
mmu-miR-376a-5p	138.235	0.291391	0.139091	2.09496	0.0361742	0.146012
mmu-miR-433-5p	93.1735	-0.47323	0.227344	-2.08156	0.0373824	0.14953
mmu-miR-140-5p	337.705	0.219058	0.106147	2.06371	0.0390449	0.154785
mmu-miR-431-3p	126.305	0.283815	0.137925	2.05774	0.039615	0.155655
mmu-miR-30a-3p	1915.95	0.217268	0.106732	2.03563	0.0417871	0.162446
mmu-miR-129b-3p	357.331	0.217136	0.106817	2.03278	0.0420751	0.162446
mmu-miR-708-3p	311.358	0.233492	0.115367	2.0239	0.0429805	0.164511
mmu-miR-145a-3p	68.8234	0.356571	0.179988	1.98109	0.0475816	0.177747
mmu-miR-335-3p	237.721	0.297135	0.149495	1.98759	0.0468568	0.177747
mmu-miR-219c-3p	13.0233	0.750212	0.378786	1.98057	0.0476394	0.177747
mmu-miR-30a-5p	8293.38	0.184283	0.0934871	1.97122	0.0486992	0.180187
mmu-miR-138-5p	13257.5	0.234693	0.120525	1.94725	0.0515042	0.185736
mmu-miR-298-5p	344.374	-0.285856	0.146299	-1.95392	0.0507102	0.185736
mmu-miR-26b-5p	2277.62	0.184536	0.0949166	1.94419	0.0518723	0.185736
mmu-miR-1198-5p	321.955	-0.192945	0.099061	-1.94774	0.0514466	0.185736
mmu-miR-138-1-3p	50.7351	-0.395912	0.205038	-1.93092	0.0534931	0.190008
mmu-miR-149-5p	2298.37	-0.208261	0.108137	-1.9259	0.0541163	0.190695
mmu-miR-541-5p	2782.79	-0.185593	0.0985052	-1.88409	0.0595527	0.206573
mmu-miR-495-3p	364.958	-0.249222	0.132036	-1.88753	0.0590892	0.206573
mmu-miR-674-5p	1067.02	-0.18934	0.100986	-1.87491	0.0608051	0.209283
mmu-miR-378c	327.448	0.223102	0.119542	1.8663	0.061999	0.21175
mmu-let-7f-2-3p	23.6228	0.536162	0.290916	1.84301	0.0653273	0.221415
mmu-miR-15a-5p	1994.64	0.153549	0.0834725	1.83952	0.0658392	0.221459
mmu-miR-3071-5p	99.4644	0.403462	0.223306	1.80677	0.0707981	0.236349
mmu-miR-299a-3p	92.9919	0.346077	0.192393	1.7988	0.07205	0.238733
mmu-miR-361-5p	1906.9	-0.164894	0.0919691	-1.79293	0.072984	0.240036
mmu-miR-434-5p	2609.32	0.171944	0.0963667	1.78427	0.0743798	0.242828
mmu-miR-1a-3p	35.5784	-0.687912	0.388596	-1.77025	0.0766856	0.246853
mmu-miR-101a-5p	40.3875	0.402212	0.227236	1.77002	0.0767244	0.246853
mmu-miR-450a-5p	12.9957	0.708815	0.404716	1.75139	0.0798788	0.255153
mmu-miR-485-5p	266.228	-0.230447	0.134357	-1.71518	0.0863121	0.273733
mmu-miR-331-3p	240.483	-0.241781	0.141279	-1.71137	0.0870126	0.273997
mmu-miR-127-5p	341.283	0.186223	0.109342	1.70313	0.0885434	0.276854
mmu-miR-337-5p	1081.04	-0.138525	0.0821794	-1.68564	0.091866	0.283841
mmu-miR-346-5p	714.49	-0.183271	0.108789	-1.68465	0.0920566	0.283841
mmu-let-7b-3p	56.781	-0.401548	0.239425	-1.67713	0.0935166	0.286354
mmu-miR-99b-5p	2554.09	-0.1808	0.108168	-1.67147	0.0946297	0.287778
mmu-miR-181d-5p	1278.86	0.164409	0.0985771	1.66782	0.095352	0.288002
mmu-miR-340-3p	176.43	0.234338	0.141866	1.65183	0.09857	0.29571
mmu-miR-30d-5p	8192.32	-0.116922	0.0712723	-1.64049	0.100903	0.298843
mmu-miR-411-3p	1264.01	-0.14416	0.0878912	-1.64021	0.100961	0.298843
mmu-miR-30d-3p	50.8314	0.342395	0.210342	1.6278	0.103567	0.304529
mmu-miR-32-5p	20.3928	0.575619	0.354498	1.62376	0.104427	0.305037
mmu-miR-434-3p	16475.7	0.101748	0.0630788	1.61304	0.106737	0.309746
mmu-miR-7a-5p	94.3071	-0.352627	0.219658	-1.60535	0.108417	0.31258
mmu-miR-379-3p	505.709	-0.125184	0.0782349	-1.6001	0.109576	0.313882
mmu-miR-376b-5p	1053.62	0.223028	0.139898	1.59422	0.110887	0.315601
mmu-miR-124-5p	946.645	0.132609	0.0838964	1.58063	0.113963	0.318236
mmu-miR-106b-5p	56.5009	0.292229	0.184681	1.58234	0.113571	0.318236
mmu-miR-6412	383.077	-0.322774	0.203735	-1.58429	0.113129	0.318236
mmu-miR-7a-2-3p	62.5403	-0.311641	0.197877	-1.57492	0.115274	0.319885
mmu-miR-324-3p	15.5844	0.537343	0.343491	1.56436	0.117734	0.324683
mmu-miR-212-5p	925.093	-0.160534	0.102839	-1.56102	0.118518	0.324828
mmu-miR-2137	111.39	-0.318614	0.205155	-1.55304	0.120413	0.327997
mmu-miR-300-5p	27.9834	0.404319	0.26136	1.54698	0.121867	0.329932
mmu-miR-203-3p	269.885	0.228194	0.148193	1.53984	0.123599	0.330589
mmu-miR-299a-5p	52.2334	-0.408549	0.265295	-1.53998	0.123565	0.330589
mmu-miR-23b-3p	6008.17	-0.118436	0.0775811	-1.52661	0.126859	0.335229
mmu-miR-375-3p	73.3331	-0.294896	0.193951	-1.52047	0.128393	0.335229
mmu-miR-412-5p	70.6699	-0.33363	0.218429	-1.52741	0.12666	0.335229
mmu-miR-3475-3p	68.1232	-0.263492	0.173621	-1.51763	0.129109	0.335229
mmu-miR-488-3p	127.467	0.220007	0.144518	1.52235	0.127921	0.335229
mmu-miR-135b-5p	189.927	0.224272	0.148214	1.51317	0.130237	0.336194
mmu-miR-125b-2-3p	488.828	0.162827	0.10867	1.49836	0.134039	0.336234
mmu-miR-22-3p	20243.1	0.159406	0.106232	1.50054	0.133474	0.336234
mmu-miR-411-5p	2379.83	0.138597	0.0922295	1.50274	0.132907	0.336234
mmu-miR-873a-5p	120.127	0.274731	0.182752	1.5033	0.132761	0.336234
mmu-miR-7033-5p	94.3126	0.681686	0.451924	1.50841	0.13145	0.336234
mmu-miR-137-3p	4763.68	0.182881	0.123139	1.48516	0.137502	0.337949
mmu-miR-183-5p	13.6515	-0.786596	0.530207	-1.48356	0.137925	0.337949
mmu-miR-21a-5p	6021.78	0.176337	0.119272	1.47844	0.13929	0.337949
mmu-miR-7b-5p	52.612	-0.297904	0.200633	-1.48482	0.137592	0.337949
mmu-miR-877-3p	48.4132	-0.359208	0.241324	-1.48849	0.136622	0.337949
mmu-miR-3968	951.165	0.210344	0.142045	1.48082	0.138654	0.337949
mmu-miR-200a-3p	37.6229	-1.09379	0.744464	-1.46923	0.141771	0.3421
mmu-miR-1981-5p	317.975	-0.14938	0.101873	-1.46633	0.142557	0.342137
mmu-miR-132-5p	2441.07	-0.119259	0.0818239	-1.4575	0.144977	0.34245
mmu-miR-137-5p	38.7954	-0.356691	0.244742	-1.45742	0.145001	0.34245
mmu-miR-92b-3p	2613.98	-0.175861	0.120309	-1.46174	0.143812	0.34245
mmu-miR-322-3p	65.3384	-0.241082	0.166118	-1.45127	0.146704	0.344639
mmu-miR-19b-3p	1637.22	0.137023	0.0952064	1.43922	0.150089	0.350733
mmu-miR-29b-1-5p	14.8828	-0.540105	0.37833	-1.4276	0.153406	0.354752
mmu-miR-423-5p	176.486	-0.232722	0.162859	-1.42898	0.15301	0.354752
mmu-miR-19a-3p	144.749	0.218504	0.153402	1.42439	0.154333	0.355046
mmu-miR-126b-5p	467.251	0.160658	0.113534	1.41507	0.157048	0.35943
mmu-miR-24-3p	15978	-0.122136	0.0868858	-1.40571	0.159811	0.360598
mmu-miR-326-3p	941.54	0.166449	0.118452	1.4052	0.159962	0.360598
mmu-miR-330-5p	501.634	-0.20215	0.14387	-1.40509	0.159995	0.360598
mmu-miR-1983	344.607	-0.169832	0.121909	-1.39311	0.163587	0.366832
mmu-miR-1298-5p	89.8035	0.757735	0.548068	1.38256	0.166801	0.372159
mmu-miR-421-3p	285.269	-0.158884	0.115584	-1.37462	0.16925	0.375734
mmu-miR-15b-5p	159.632	-0.214691	0.157062	-1.36692	0.171651	0.377582
mmu-miR-335-5p	2462.86	-0.132861	0.09742	-1.36379	0.172633	0.377582
mmu-miR-448-3p	14.3075	0.60809	0.445623	1.36458	0.172384	0.377582
mmu-miR-135a-5p	530.495	0.177282	0.130583	1.35763	0.174583	0.379974
mmu-miR-344-3p	1187.91	0.163128	0.120466	1.35415	0.17569	0.380519
mmu-miR-429-3p	45.5398	-0.8107	0.607558	-1.33436	0.182087	0.392459
mmu-miR-301a-3p	421.162	0.185928	0.141216	1.31663	0.187964	0.400724
mmu-miR-139-3p	273.695	-0.207274	0.157096	-1.31942	0.18703	0.400724
mmu-miR-365-3p	1229.66	-0.228067	0.173836	-1.31197	0.189532	0.400724
mmu-miR-667-3p	973.137	-0.200854	0.152947	-1.31323	0.189107	0.400724
mmu-miR-186-3p	13.3185	0.49938	0.38332	1.30277	0.192652	0.403478
mmu-miR-3068-3p	125.643	0.207517	0.159018	1.30499	0.191895	0.403478
mmu-miR-127-3p	31308.8	0.0984888	0.0758456	1.29854	0.194101	0.404605
mmu-miR-380-3p	395.447	-0.137787	0.107263	-1.28457	0.198942	0.412759
mmu-miR-34b-5p	389.992	0.286604	0.228406	1.2548	0.209551	0.432746
mmu-miR-3074-2-3p	13.86	0.529141	0.423245	1.2502	0.211226	0.434187
mmu-miR-350-3p	21.4871	-0.389226	0.315175	-1.23495	0.216849	0.443692
mmu-miR-194-5p	106.326	-0.167936	0.136583	-1.22955	0.218866	0.445764
mmu-miR-29b-3p	9895.07	0.16219	0.135514	1.19685	0.231366	0.464851
mmu-miR-130b-5p	20.317	-0.369549	0.309699	-1.19325	0.23277	0.464851
mmu-miR-28a-3p	24.8666	-0.314234	0.263313	-1.19339	0.232718	0.464851
mmu-miR-181a-1-3p	750.654	0.134927	0.11318	1.19215	0.233203	0.464851
mmu-miR-770-3p	356.992	-0.11682	0.0980478	-1.19146	0.233472	0.464851
mmu-miR-134-5p	239.923	0.134167	0.113555	1.18152	0.237398	0.470556
mmu-miR-129-5p	3650.66	0.119285	0.101492	1.17532	0.239867	0.473337
mmu-miR-130b-3p	40.0903	-0.279832	0.241083	-1.16073	0.245753	0.482806
mmu-miR-193b-3p	299.067	-0.233206	0.201436	-1.15772	0.246978	0.483077
mmu-miR-138-2-3p	85.4109	-0.2287	0.199789	-1.14471	0.25233	0.487106
mmu-miR-28a-5p	152.149	-0.157415	0.13742	-1.1455	0.252002	0.487106
mmu-miR-872-3p	271.868	-0.146322	0.127574	-1.14695	0.2514	0.487106
mmu-miR-99b-3p	67.7248	0.240301	0.211129	1.13817	0.255049	0.490225
mmu-miR-339-3p	35.4225	0.283094	0.250181	1.13155	0.257822	0.493417
mmu-miR-93-3p	13.2102	-0.409905	0.364235	-1.12538	0.260426	0.494142
mmu-miR-325-5p	32.8256	-0.264665	0.235003	-1.12622	0.260071	0.494142
mmu-miR-551b-3p	36.0196	0.303466	0.27088	1.1203	0.262587	0.496123
mmu-miR-100-5p	5027.12	-0.0973562	0.0882923	-1.10266	0.270176	0.508297
mmu-miR-23a-3p	6217.08	-0.0923737	0.0846273	-1.09154	0.275037	0.51526
mmu-miR-17-5p	128.327	-0.141696	0.130145	-1.08876	0.276261	0.515378
mmu-miR-187-3p	404.641	0.49661	0.462419	1.07394	0.28285	0.525463
mmu-miR-320-3p	854.885	-0.126797	0.12038	-1.0533	0.292201	0.536105
mmu-miR-1843a-5p	614.211	0.099586	0.0941344	1.05791	0.290095	0.536105
mmu-miR-344b-3p	144.074	0.178852	0.169762	1.05355	0.29209	0.536105
mmu-miR-99a-3p	17.0987	0.346531	0.332584	1.04193	0.297443	0.543476
mmu-let-7i-5p	18215.5	0.0816612	0.0796721	1.02497	0.305379	0.547973
mmu-miR-103-3p	31168.3	-0.0709536	0.0692079	-1.02522	0.305257	0.547973
mmu-miR-210-3p	351.639	0.127057	0.123156	1.03167	0.302224	0.547973
mmu-miR-383-3p	14.3627	-0.377613	0.369888	-1.02088	0.307309	0.547973
mmu-miR-384-3p	361.783	0.124815	0.121327	1.02875	0.303595	0.547973
mmu-miR-374b-5p	87.2384	-0.176215	0.172207	-1.02327	0.306178	0.547973
mmu-miR-322-5p	180.999	-0.132903	0.131043	-1.01419	0.31049	0.549233
mmu-miR-148b-3p	509.652	0.113346	0.111712	1.01463	0.310283	0.549233
mmu-miR-154-3p	658.48	0.112436	0.112763	0.9971	0.318716	0.557125
mmu-miR-342-5p	138.135	-0.143296	0.143575	-0.998054	0.318253	0.557125
mmu-miR-760-3p	31.6818	-0.263068	0.263492	-0.998391	0.31809	0.557125
mmu-miR-128-2-5p	73.9954	-0.175638	0.17664	-0.994325	0.320065	0.557289
mmu-miR-351-5p	105.664	-0.157891	0.161099	-0.980088	0.327043	0.566698
mmu-miR-378a-3p	744.039	0.106329	0.108709	0.978107	0.328021	0.566698
mmu-let-7g-3p	14.0033	0.361068	0.373872	0.965755	0.334167	0.572857
mmu-miR-29a-3p	86533.8	0.10104	0.104618	0.965798	0.334145	0.572857
mmu-miR-491-5p	26.1728	-0.256784	0.267792	-0.958895	0.337612	0.576537
mmu-miR-431-5p	325.11	0.145337	0.152097	0.955556	0.339296	0.577194
mmu-miR-151-3p	516.782	-0.116739	0.12331	-0.946705	0.343789	0.582604
mmu-miR-184-3p	58.4415	-0.216499	0.232545	-0.930997	0.351855	0.594007
mmu-miR-107-5p	14.5523	0.323752	0.351053	0.922231	0.356408	0.599414
mmu-miR-6390	35.4398	0.294333	0.320524	0.918285	0.35847	0.600606
mmu-miR-338-5p	862.735	-0.0788207	0.086663	-0.909508	0.363082	0.603777
mmu-miR-378a-5p	89.2493	0.168477	0.184734	0.911998	0.36177	0.603777
mmu-miR-1839-3p	58.0043	-0.170989	0.188769	-0.905808	0.365038	0.604764
mmu-miR-182-5p	30.7661	-0.618089	0.684816	-0.902563	0.366758	0.605355
mmu-miR-1224-5p	274.35	0.154016	0.171384	0.898662	0.368833	0.606525
mmu-miR-24-1-5p	72.9102	0.154313	0.172476	0.894696	0.37095	0.607755
mmu-miR-27b-5p	37.1221	-0.196956	0.222097	-0.886802	0.375185	0.612435
mmu-miR-34b-3p	30.8823	-0.333782	0.380525	-0.877162	0.380399	0.615083
mmu-miR-323-5p	113.761	-0.165356	0.188736	-0.876122	0.380964	0.615083
mmu-let-7j	11303.6	-0.0733294	0.0835615	-0.87755	0.380188	0.615083
mmu-miR-185-3p	29.5138	0.245003	0.28147	0.87044	0.38406	0.616477
mmu-miR-671-3p	75.5605	0.139141	0.160503	0.866908	0.385992	0.616477
mmu-miR-7689-3p	55.4444	-0.167135	0.192674	-0.86745	0.385695	0.616477
mmu-miR-345-5p	93.4808	0.130574	0.151445	0.862191	0.388583	0.61839
mmu-miR-484	1794.16	-0.0914725	0.106775	-0.856686	0.391619	0.620995
mmu-miR-3065-3p	91.0352	-0.156441	0.183404	-0.85299	0.393665	0.622019
mmu-miR-540-3p	66.5245	0.161436	0.190669	0.846684	0.397171	0.625333
mmu-miR-425-5p	711.661	-0.0843359	0.101251	-0.832942	0.404878	0.632978
mmu-miR-532-3p	131.287	-0.157562	0.188747	-0.834779	0.403842	0.632978
mmu-miR-20a-5p	187.495	-0.123823	0.149706	-0.827109	0.408175	0.635175
mmu-miR-223-3p	26.4729	0.218951	0.265267	0.8254	0.409144	0.635175
mmu-miR-204-3p	54.74	-0.193931	0.236771	-0.819065	0.412749	0.636322
mmu-miR-3535	22.1145	0.27473	0.335249	0.819481	0.412512	0.636322
mmu-miR-150-5p	6395.99	-0.082273	0.101512	-0.810478	0.417666	0.640151
mmu-miR-199a-3p	56.9806	-0.164962	0.204366	-0.807187	0.419559	0.640151
mmu-miR-199b-3p	56.9806	-0.164962	0.204366	-0.807187	0.419559	0.640151
mmu-miR-30b-3p	24.3759	0.236458	0.295004	0.801541	0.422819	0.640546
mmu-miR-667-5p	21.283	0.282816	0.352958	0.801273	0.422974	0.640546
mmu-miR-873a-3p	108.792	-0.124843	0.1562	-0.79925	0.424146	0.640546
mmu-miR-370-3p	557.893	0.0704798	0.0897093	0.785646	0.432075	0.648112
mmu-miR-467c-5p	13.9996	-0.293794	0.373821	-0.78592	0.431914	0.648112
mmu-miR-466a-3p	16.8466	-0.271918	0.350922	-0.774866	0.438419	0.653215
mmu-miR-466e-3p	16.8466	-0.271918	0.350922	-0.774866	0.438419	0.653215
mmu-miR-496a-3p	123.832	0.113978	0.148874	0.765599	0.443915	0.659173
mmu-miR-676-5p	33.0368	0.185481	0.243054	0.763128	0.445387	0.659173
mmu-miR-128-1-5p	94.1446	0.12417	0.164271	0.755883	0.449719	0.663373
mmu-miR-1982-3p	16.2232	-0.264674	0.364958	-0.725216	0.468319	0.688523
mmu-miR-30c-2-3p	154.185	-0.102879	0.142614	-0.721386	0.470672	0.689698
mmu-miR-455-3p	69.6759	-0.146065	0.209526	-0.697118	0.485729	0.70942
mmu-miR-92a-3p	71.8196	-0.131949	0.191239	-0.689966	0.490216	0.710029
mmu-miR-29b-2-5p	80.4542	-0.121302	0.175516	-0.691115	0.489493	0.710029
mmu-miR-133b-3p	13.9639	0.242069	0.351431	0.688809	0.490943	0.710029
mmu-miR-331-5p	14.4333	-0.225812	0.331362	-0.681466	0.495577	0.714403
mmu-miR-155-5p	13.594	0.245289	0.362531	0.6766	0.498659	0.71652
mmu-miR-192-5p	106.487	0.0999084	0.148638	0.672158	0.501483	0.718253
mmu-miR-485-3p	18.461	-0.22115	0.334674	-0.660794	0.508745	0.726311
mmu-miR-140-3p	211.702	0.084878	0.1337	0.634838	0.525534	0.730573
mmu-miR-34c-5p	502.58	0.19275	0.297927	0.64697	0.517651	0.730573
mmu-miR-323-3p	753.669	-0.0573148	0.0901999	-0.63542	0.525154	0.730573
mmu-miR-221-3p	21771.5	0.052911	0.08334	0.634881	0.525506	0.730573
mmu-miR-377-5p	49.3514	-0.159809	0.248938	-0.641964	0.520897	0.730573
mmu-miR-410-3p	4499.32	0.04837	0.074817	0.646511	0.517948	0.730573
mmu-miR-449a-5p	23.8828	0.243953	0.38521	0.633298	0.526539	0.730573
mmu-miR-700-5p	15.836	-0.21069	0.331424	-0.63571	0.524965	0.730573
mmu-miR-582-3p	34.944	-0.155077	0.244446	-0.634401	0.525819	0.730573
mmu-miR-3074-5p	5218.51	-0.0544292	0.0875923	-0.621393	0.534341	0.739089
mmu-miR-3068-5p	218.913	0.0811201	0.131942	0.614815	0.538677	0.742772
mmu-miR-142a-5p	15.4651	-0.220931	0.366302	-0.603139	0.546416	0.746452
mmu-miR-7b-3p	28.799	-0.147429	0.246483	-0.598132	0.549752	0.746452
mmu-miR-669a-5p	43.0271	-0.140707	0.232309	-0.605686	0.544723	0.746452
mmu-miR-544-3p	16.6753	0.208549	0.347496	0.600146	0.548409	0.746452
mmu-miR-669p-5p	43.0271	-0.140707	0.232309	-0.605686	0.544723	0.746452
mmu-miR-106b-3p	92.5599	0.0932579	0.158051	0.59005	0.555157	0.751493
mmu-miR-490-3p	63.3316	0.113069	0.192455	0.587508	0.556863	0.751511
mmu-miR-744-3p	46.7395	-0.11447	0.200282	-0.571546	0.56763	0.76372
mmu-miR-181b-5p	9510.78	0.0434259	0.0774247	0.560879	0.57488	0.771136
mmu-miR-672-3p	16.417	0.190425	0.34419	0.553256	0.580088	0.771136
mmu-miR-3059-5p	70.0464	-0.112745	0.201949	-0.558282	0.576652	0.771136
mmu-miR-574-5p	19.1867	-0.197144	0.354998	-0.555338	0.578664	0.771136
mmu-miR-211-5p	18.21	0.209248	0.381199	0.54892	0.58306	0.772772
mmu-miR-324-5p	1185.91	-0.0541753	0.0998132	-0.542767	0.58729	0.77537
mmu-miR-3099-3p	434.247	-0.0573092	0.105934	-0.540992	0.588513	0.77537
mmu-miR-582-5p	171.256	-0.0665469	0.12606	-0.527899	0.597569	0.784972
mmu-miR-1839-5p	769.632	-0.0439205	0.0846764	-0.518686	0.603979	0.791053
mmu-miR-99a-5p	16646.2	-0.0465134	0.0915489	-0.508072	0.611403	0.793519
mmu-miR-195a-5p	615.741	-0.0532156	0.103721	-0.513064	0.607907	0.793519
mmu-miR-409-3p	838.152	-0.0498787	0.0981728	-0.50807	0.611404	0.793519
mmu-miR-676-3p	376.79	-0.0513054	0.101951	-0.503236	0.614798	0.793519
mmu-miR-92b-5p	41.9692	-0.142022	0.28162	-0.504302	0.614049	0.793519
mmu-miR-187-5p	37.4573	0.200886	0.402177	0.499497	0.617429	0.794605
mmu-miR-423-3p	400.313	0.0515041	0.105049	0.490286	0.623932	0.800652
mmu-miR-221-5p	225.543	-0.0609954	0.126786	-0.481089	0.630453	0.806689
mmu-miR-145a-5p	4818.84	-0.047537	0.0999416	-0.475648	0.634325	0.808894
mmu-miR-1298-3p	43.5966	0.137074	0.291028	0.470999	0.637642	0.808894
mmu-miR-874-3p	341.744	0.0494939	0.104605	0.473152	0.636104	0.808894
mmu-miR-425-3p	52.2456	0.100523	0.220144	0.456626	0.64794	0.814972
mmu-miR-344d-3-5p	13.5312	0.183929	0.402559	0.4569	0.647743	0.814972
mmu-miR-5099	34.6334	-0.11569	0.251874	-0.459315	0.646008	0.814972
mmu-miR-652-3p	514.629	-0.0466425	0.10322	-0.451875	0.651359	0.816959
mmu-miR-16-1-3p	15.1459	0.1607	0.364112	0.441348	0.658961	0.824165
mmu-miR-219a-2-3p	1690.19	-0.0473877	0.109945	-0.431011	0.66646	0.82656
mmu-miR-486a-5p	168.517	-0.055365	0.128026	-0.432451	0.665414	0.82656
mmu-miR-486b-5p	168.517	-0.055365	0.128026	-0.432451	0.665414	0.82656
mmu-miR-532-5p	519.874	-0.0365833	0.0856341	-0.427205	0.66923	0.827683
mmu-miR-133a-3p	91.9297	0.063176	0.150508	0.41975	0.674668	0.83209
mmu-miR-191-3p	44.3508	0.0970716	0.240117	0.404268	0.686016	0.836788
mmu-miR-107-3p	9635.34	0.0272939	0.0665094	0.410377	0.68153	0.836788
mmu-miR-543-5p	67.4726	-0.0762673	0.186476	-0.408992	0.682546	0.836788
mmu-miR-219b-5p	137.113	0.0710826	0.175358	0.405357	0.685215	0.836788
mmu-miR-490-5p	17.9442	-0.125079	0.320523	-0.390233	0.696364	0.847084
mmu-miR-1843a-3p	305.342	0.0372325	0.0981786	0.379233	0.704515	0.854658
mmu-miR-30b-5p	6693.51	0.0238902	0.0639254	0.37372	0.708613	0.857195
mmu-miR-181a-5p	34013.4	-0.0314363	0.0853886	-0.368156	0.712757	0.857195
mmu-miR-218-1-3p	14.9715	-0.122684	0.336504	-0.364585	0.715421	0.857195
mmu-miR-501-5p	28.0183	0.0940973	0.257664	0.365194	0.714967	0.857195
mmu-miR-3074-1-3p	25.7613	-0.0972994	0.267701	-0.363462	0.71626	0.857195
mmu-miR-22-5p	540.477	-0.042685	0.118541	-0.360087	0.718782	0.857901
mmu-miR-337-3p	34.9125	0.0873061	0.244448	0.357156	0.720975	0.858211
mmu-miR-499-5p	17.6885	0.118799	0.335966	0.353604	0.723636	0.859076
mmu-miR-17-3p	35.8336	0.0761217	0.227406	0.334739	0.737822	0.873581
mmu-miR-125a-3p	97.0524	0.0485225	0.147917	0.328039	0.742882	0.875307
mmu-miR-455-5p	17.3485	0.107522	0.328221	0.327589	0.743222	0.875307
mmu-miR-186-5p	829.278	-0.0277756	0.0883471	-0.314392	0.753224	0.876584
mmu-miR-96-5p	14.8301	-0.182159	0.58027	-0.31392	0.753581	0.876584
mmu-miR-409-5p	905.716	0.0274327	0.0876064	0.313135	0.754178	0.876584
mmu-miR-770-5p	67.3892	-0.0537015	0.16981	-0.316245	0.751817	0.876584
mmu-miR-3083-5p	17.7439	-0.104422	0.330635	-0.315822	0.752137	0.876584
mmu-miR-380-5p	79.789	-0.0550199	0.178993	-0.307386	0.75855	0.879363
mmu-miR-98-3p	13.7388	0.108221	0.363708	0.297549	0.766048	0.885743
mmu-miR-541-3p	15.7398	-0.0933384	0.325638	-0.286633	0.774394	0.893067
mmu-miR-124-3p	106216	0.0222236	0.0824799	0.269443	0.787589	0.901936
mmu-miR-30c-1-3p	58.6493	0.0630891	0.235137	0.268308	0.788462	0.901936
mmu-miR-139-5p	2286.97	-0.0441012	0.164036	-0.268851	0.788044	0.901936
mmu-miR-487b-3p	3069.04	0.022669	0.0860627	0.263401	0.792241	0.901936
mmu-miR-378d	857.125	0.0259997	0.0985121	0.263924	0.791839	0.901936
mmu-miR-34a-5p	3088.35	-0.0368336	0.142435	-0.2586	0.795944	0.903763
mmu-miR-222-3p	4749	0.0148745	0.0605855	0.245513	0.806059	0.903763
mmu-miR-7a-1-3p	659.373	-0.019708	0.0798061	-0.246949	0.804948	0.903763
mmu-miR-381-5p	41.0093	-0.0606903	0.245602	-0.247108	0.804824	0.903763
mmu-miR-666-5p	113.235	-0.0369667	0.149409	-0.247419	0.804584	0.903763
mmu-miR-690	16.7474	0.106432	0.418154	0.254529	0.799087	0.903763
mmu-miR-130a-3p	381.613	0.0250328	0.109523	0.228561	0.81921	0.90749
mmu-miR-98-5p	2347.66	-0.0186358	0.0787041	-0.236783	0.812825	0.90749
mmu-miR-539-5p	137.548	-0.0296009	0.127141	-0.23282	0.815901	0.90749
mmu-miR-1264-3p	74.1515	0.0606156	0.265792	0.228056	0.819602	0.90749
mmu-miR-501-3p	116.626	0.0405744	0.174374	0.232686	0.816005	0.90749
mmu-miR-370-5p	15.1839	-0.0721863	0.346049	-0.208601	0.834759	0.921973
mmu-miR-669a-3p	31.3446	0.0547127	0.269433	0.203066	0.839083	0.922161
mmu-miR-669o-3p	31.3446	0.0547127	0.269433	0.203066	0.839083	0.922161
mmu-miR-31-5p	958.276	-0.0141779	0.0709767	-0.199754	0.841673	0.922723
mmu-miR-296-3p	51.1457	-0.0448158	0.239867	-0.186836	0.851789	0.929225
mmu-miR-700-3p	141.574	0.0281125	0.149047	0.188615	0.850394	0.929225
mmu-miR-134-3p	13.6016	-0.0658796	0.377831	-0.174363	0.86158	0.932011
mmu-miR-93-5p	2188	-0.0121049	0.0699405	-0.173075	0.862593	0.932011
mmu-miR-672-5p	246.003	-0.0237302	0.137259	-0.172887	0.86274	0.932011
mmu-miR-1895	29.379	-0.0592804	0.332502	-0.178286	0.858498	0.932011
mmu-miR-877-5p	21.2772	0.0485523	0.292325	0.16609	0.868086	0.93551
mmu-miR-204-5p	1730.81	-0.025202	0.155112	-0.162476	0.870931	0.936303
mmu-miR-26b-3p	13.4505	0.0578546	0.369405	0.156615	0.875548	0.938994
mmu-miR-152-3p	224.391	0.0161331	0.11322	0.142494	0.88669	0.946371
mmu-miR-592-5p	618.67	0.0197325	0.137596	0.143409	0.885967	0.946371
mmu-miR-148b-5p	22.5848	0.0399502	0.28713	0.139136	0.889342	0.946926
mmu-miR-377-3p	66.9515	0.0245271	0.186523	0.131496	0.895383	0.951077
mmu-miR-382-5p	4454.75	-0.0125595	0.09753	-0.128775	0.897535	0.951088
mmu-miR-8112	13.8056	-0.048694	0.391322	-0.124435	0.900971	0.952455
mmu-miR-125b-1-3p	203.177	-0.0145014	0.131814	-0.110014	0.912398	0.959964
mmu-miR-3102-5p.2-5p	22.322	-0.0350998	0.317462	-0.110564	0.911962	0.959964
mmu-miR-29c-5p	42.1128	0.0210878	0.200246	0.105309	0.91613	0.961612
mmu-miR-128-3p	102405	-0.0060106	0.058781	-0.102254	0.918555	0.961883
mmu-miR-126a-3p	12480.2	-0.00822685	0.0833052	-0.0987556	0.921332	0.962521
mmu-let-7d-3p	228.014	-0.0198804	0.210723	-0.0943434	0.924836	0.963914
mmu-miR-146b-5p	360.043	0.00898808	0.101494	0.0885581	0.929433	0.964178
mmu-miR-467e-5p	23.6918	0.0254925	0.279405	0.0912385	0.927303	0.964178
mmu-miR-376c-3p	1037.5	-0.00653739	0.0880637	-0.0742348	0.940824	0.973719
mmu-miR-369-5p	2843.18	0.00499514	0.0772239	0.0646838	0.948426	0.979116
mmu-miR-344c-3p	89.8608	-0.00928897	0.149476	-0.0621437	0.950448	0.979116
mmu-miR-345-3p	35.2758	0.0118685	0.224838	0.052787	0.957902	0.982453
mmu-miR-1264-5p	27.3954	0.0158243	0.318112	0.0497444	0.960326	0.982453
mmu-miR-669f-5p	12.8223	-0.0198181	0.390479	-0.0507534	0.959522	0.982453
mmu-miR-669c-5p	46.3404	0.00963021	0.206615	0.0466094	0.962825	0.982745
mmu-miR-874-5p	66.3492	-0.00655016	0.184913	-0.0354229	0.971742	0.987308
mmu-miR-1193-3p	23.2797	-0.0100948	0.276752	-0.0364759	0.970903	0.987308
mmu-miR-26a-5p	99412.7	0.00219196	0.0723638	0.0302909	0.975835	0.989203
mmu-miR-325-3p	123.229	0.00328673	0.147251	0.0223205	0.982192	0.993379
mmu-miR-383-5p	1500.33	-0.00181001	0.103415	-0.0175024	0.986036	0.995
mmu-miR-146a-5p	366.778	-0.00173473	0.143842	-0.0120599	0.990378	0.997115
mmu-miR-543-3p	1124.08	-0.000232637	0.0907985	-0.00256212	0.997956	0.997956
mmu-miR-673-3p	44.0351	-0.00102695	0.197875	-0.00518987	0.995859	0.997956
mmu-miR-193b-5p	27.307	-0.00213511	0.320386	-0.00666419	0.994683	0.997956
mmu-miR-144-3p	8.11222	-2.36667	0.836637	-2.82879	0.00467251
mmu-miR-193a-5p	11.7	-0.708289	0.405408	-1.7471	0.0806194
mmu-miR-195a-3p	7.9288	-0.334686	0.462943	-0.722952	0.469709
mmu-miR-34c-3p	12.627	-0.118538	0.416932	-0.28431	0.776173
mmu-miR-103-2-5p	12.3003	0.198637	0.428037	0.464065	0.642601
mmu-miR-10a-5p	11.3251	-0.22483	0.487123	-0.461547	0.644406
mmu-miR-218-2-3p	10.3041	-0.369626	0.472593	-0.782124	0.434142
mmu-miR-222-5p	7.69015	-0.0430341	0.472864	-0.0910075	0.927487
mmu-miR-135a-2-3p	11.1321	-0.30593	0.397137	-0.770339	0.441099
mmu-miR-382-3p	9.29559	0.406043	0.420024	0.966715	0.333686
mmu-miR-410-5p	11.8261	0.657171	0.438684	1.49805	0.13412
mmu-miR-486a-3p	12.7221	0.0105505	0.411386	0.0256462	0.97954
mmu-miR-542-3p	12.1806	-0.110104	0.380337	-0.28949	0.772206
mmu-miR-503-5p	11.1241	0.632022	0.420443	1.50323	0.13278
mmu-miR-495-5p	12.5175	-0.195334	0.382725	-0.510378	0.609787
mmu-miR-467b-5p	9.10673	-0.189681	0.429559	-0.441573	0.658799
mmu-miR-505-3p	11.9214	0.106919	0.382622	0.279438	0.779909
mmu-miR-1188-5p	7.17399	-0.833277	0.503569	-1.65474	0.0979771
mmu-miR-467h	9.58924	-0.0127839	0.420207	-0.030423	0.97573
mmu-miR-1306-5p	9.21424	-0.93698	0.504558	-1.85703	0.0633069
mmu-miR-1981-3p	11.0917	0.00318171	0.38714	0.00821848	0.993443
mmu-miR-664-5p	11.7456	-0.557584	0.388303	-1.43595	0.151016
mmu-miR-1251-5p	9.83206	-0.0910636	0.422633	-0.215467	0.829403
mmu-miR-3061-3p	9.90402	-0.0391491	0.408632	-0.0958053	0.923675
mmu-miR-3084-5p	9.24284	-0.25152	0.459121	-0.54783	0.583809
mmu-miR-486b-3p	10.5344	0.28934	0.449923	0.643086	0.520168
mmu-miR-378b	9.6845	0.21317	0.444524	0.479547	0.63155
mmu-miR-3971	8.1571	-0.726195	0.500943	-1.44966	0.147155
mmu-miR-195b	8.60218	0.144159	0.47946	0.30067	0.763666
mmu-miR-145b	12.6089	0.152038	0.392529	0.387329	0.698513
mmu-miR-6944-3p	10.4021	-0.521892	0.448829	-1.16279	0.244916
mmu-miR-7047-3p	12.6859	-0.271881	0.46693	-0.582274	0.560382
mmu-miR-7080-3p	8.20221	-0.278983	0.47773	-0.583977	0.559235
mmu-miR-8114	6.28861	-0.69905	0.549399	-1.27239	0.203235
mmu-miR-100-3p	8.41551	0.322755	0.490691	0.657756	0.510695
mmu-miR-33-3p	10.6825	0.073986	0.430504	0.171859	0.863548
mmu-miR-301b-3p	11.7018	0.253191	0.425918	0.594458	0.552206
mmu-miR-879-3p	10.8521	0.40437	0.412757	0.97968	0.327244
mmu-miR-467d-5p	11.0156	0.246149	0.39867	0.617425	0.536954
mmu-miR-598-5p	10.4479	0.416499	0.41413	1.00572	0.31455
mmu-miR-1195	11.1752	0.318936	0.39649	0.8044	0.421166
mmu-miR-3057-5p	10.1492	0.435723	0.421142	1.03462	0.300845
mmu-miR-3085-3p	8.84429	0.979555	0.457341	2.14185	0.0322057
mmu-miR-3473b	12.0444	0.726279	0.397229	1.82836	0.0674953
mmu-miR-6540-3p	9.05563	0.135589	0.44594	0.304053	0.761088
mmu-miR-10b-5p	8.15777	-0.015568	0.481897	-0.0323056	0.974228
mmu-miR-205-5p	9.03698	0.214808	0.440116	0.488072	0.625499
mmu-let-7f-1-3p	8.93216	0.212352	0.457633	0.464024	0.642631
mmu-miR-18a-5p	8.13499	-0.0157896	0.462778	-0.0341191	0.972782
mmu-miR-26a-2-3p	7.7376	0.0869352	0.503778	0.172567	0.862992
mmu-miR-448-5p	8.31788	-0.213847	0.534091	-0.400393	0.688867
mmu-miR-494-3p	9.30859	-0.240141	0.431744	-0.556212	0.578066
mmu-miR-551b-5p	6.69838	-0.60303	0.521386	-1.15659	0.24744
mmu-miR-466b-3p	7.61044	-0.336284	0.46274	-0.726722	0.467396
mmu-miR-466c-3p	7.61044	-0.336284	0.46274	-0.726722	0.467396
mmu-miR-1957a	9.76935	0.515098	0.476677	1.0806	0.279874
mmu-miR-3061-5p	8.33945	-0.597311	0.51328	-1.16371	0.24454
mmu-miR-3078-5p	9.51929	-0.107309	0.432514	-0.248106	0.804052
mmu-miR-466p-3p	7.61044	-0.336284	0.46274	-0.726722	0.467396
mmu-miR-5100	5.86554	-0.600761	0.624564	-0.96189	0.336105
mmu-miR-6236	9.1918	0.203558	0.53615	0.379666	0.704193
mmu-miR-7080-5p	7.88598	-0.344318	0.489861	-0.70289	0.482124
mmu-miR-23b-5p	8.62653	-0.0216245	0.441384	-0.0489924	0.960925
mmu-miR-135a-1-3p	5.30857	-0.212825	0.631266	-0.33714	0.736011
mmu-miR-150-3p	5.61249	0.125541	0.567505	0.221215	0.824925
mmu-miR-27a-5p	7.12453	0.158018	0.480329	0.328978	0.742172
mmu-miR-200c-3p	12.3801	-1.08793	0.735498	-1.47917	0.139094
mmu-miR-20b-5p	4.40281	-0.159802	0.692808	-0.230658	0.81758
mmu-miR-496a-5p	6.68422	0.0343881	0.540448	0.0636288	0.949266
mmu-miR-488-5p	6.15615	0.253873	0.611557	0.415126	0.67805
mmu-miR-1191a	8.30846	0.140609	0.472042	0.297875	0.765798
mmu-miR-1943-5p	5.94811	-0.0636344	0.544043	-0.116966	0.906887
mmu-miR-669o-5p	6.32194	-0.181849	0.54285	-0.334989	0.737634
mmu-miR-1955-5p	3.82489	-0.676292	0.690874	-0.978894	0.327632
mmu-miR-1964-3p	6.75473	0.119859	0.531957	0.225318	0.821732
mmu-miR-3083-3p	6.45509	-0.596267	0.529578	-1.12593	0.260196
mmu-miR-3093-5p	5.4604	-0.526913	0.572836	-0.919833	0.35766
mmu-miR-3102-3p.2-3p	6.33473	0.0929819	0.534498	0.173961	0.861896
mmu-miR-5126	7.06401	0.26878	0.548451	0.49007	0.624084
mmu-miR-5129-5p	5.34809	-0.771964	0.553818	-1.39389	0.163349
mmu-miR-344h-3p	9.49276	0.0198171	0.425831	0.0465374	0.962882
mmu-miR-5627-3p	5.00192	-0.559778	0.617434	-0.906619	0.364608

## Sheet: SOD1-mature-male
mirnaID	baseMean	log2FoldChange	lfcSE	stat	pvalue	padj
mmu-miR-219a-5p	468.529	-1.05286	0.271414	-3.87918	0.000104811	0.0122979
mmu-miR-219b-3p	468.817	-1.05403	0.271545	-3.88161	0.000103769	0.0122979
mmu-miR-129b-3p	386.152	0.535152	0.130414	4.10347	4.07001e-05	0.0122979
mmu-let-7g-5p	20955.9	-0.637802	0.174381	-3.65752	0.000254671	0.0142633
mmu-miR-199a-3p	68.3446	-0.766582	0.215066	-3.5644	0.000364687	0.0142633
mmu-miR-338-3p	3413.09	-0.539421	0.150106	-3.59361	0.000326125	0.0142633
mmu-miR-199b-3p	68.3446	-0.766582	0.215066	-3.5644	0.000364687	0.0142633
mmu-miR-384-5p	1183.49	-0.577768	0.162027	-3.56588	0.000362632	0.0142633
mmu-miR-1249-3p	354.763	-0.520463	0.145203	-3.58438	0.000337882	0.0142633
mmu-miR-378a-3p	780.747	0.295224	0.0850014	3.47316	0.000514368	0.0181058
mmu-miR-409-3p	876.214	0.350606	0.106061	3.30569	0.000947414	0.0303172
mmu-let-7f-5p	42832	-0.484282	0.149958	-3.22946	0.00124024	0.0363802
mmu-miR-135a-5p	555.81	-0.540436	0.176535	-3.06136	0.00220337	0.0437164
mmu-miR-129-5p	3940.29	0.403045	0.131842	3.05702	0.0022355	0.0437164
mmu-miR-30c-5p	4090.59	-0.470207	0.150758	-3.11895	0.00181499	0.0437164
mmu-let-7a-1-3p	512.074	-0.649181	0.211174	-3.07415	0.00211103	0.0437164
mmu-let-7c-2-3p	512.074	-0.649181	0.211174	-3.07415	0.00211103	0.0437164
mmu-miR-3065-5p	75.2271	-0.543525	0.177636	-3.05977	0.00221509	0.0437164
mmu-miR-29b-3p	11567.6	-0.647543	0.21658	-2.98985	0.00279114	0.0517096
mmu-miR-142a-3p	182.874	-0.49458	0.168138	-2.94152	0.00326606	0.0574827
mmu-miR-21a-5p	6500.82	-0.507303	0.17617	-2.87961	0.00398165	0.0616786
mmu-miR-135b-5p	187.865	-0.508129	0.176356	-2.88127	0.00396079	0.0616786
mmu-miR-380-3p	501.752	-0.701008	0.243762	-2.87579	0.00403014	0.0616786
mmu-miR-151-5p	4173.85	-0.278167	0.0974273	-2.85512	0.00430203	0.0620867
mmu-miR-376b-5p	1211.32	-0.550984	0.194367	-2.83476	0.00458595	0.0620867
mmu-miR-598-3p	858.101	-0.528397	0.186267	-2.83677	0.00455725	0.0620867
mmu-miR-185-5p	937.32	-0.311858	0.112168	-2.78027	0.00543143	0.0682808
mmu-miR-744-5p	315.083	-0.686112	0.24646	-2.78386	0.00537156	0.0682808
mmu-miR-29c-3p	30769	-0.412165	0.150883	-2.73168	0.00630123	0.0760779
mmu-miR-383-5p	1690.33	0.255594	0.0938906	2.72225	0.00648392	0.0760779
mmu-miR-148b-3p	564.735	-0.457066	0.171466	-2.66563	0.00768431	0.0856119
mmu-miR-431-5p	327.308	0.290378	0.109395	2.6544	0.00794507	0.0856119
mmu-miR-423-3p	455.725	0.337199	0.127198	2.65097	0.00802612	0.0856119
mmu-miR-127-3p	34992.4	0.225194	0.0859808	2.61912	0.00881573	0.0861983
mmu-miR-15a-5p	2287.71	-0.301865	0.115214	-2.62003	0.00879227	0.0861983
mmu-miR-29a-3p	96427.7	-0.358025	0.1362	-2.62867	0.0085719	0.0861983
mmu-miR-376b-3p	2701.17	-0.390979	0.150043	-2.60578	0.00916645	0.0872052
mmu-miR-30e-5p	3256.56	-0.558307	0.2157	-2.58835	0.00964362	0.0893304
mmu-miR-378a-5p	102.115	0.438357	0.171217	2.56024	0.0104599	0.0944077
mmu-miR-34a-5p	4034.55	-0.338035	0.133832	-2.52582	0.0115428	0.0979539
mmu-miR-337-5p	1276.71	0.321215	0.127394	2.52144	0.0116877	0.0979539
mmu-miR-433-5p	101.271	-0.461006	0.182356	-2.52806	0.0114694	0.0979539
mmu-miR-30b-5p	7571.48	-0.299729	0.120825	-2.48069	0.0131129	0.0997652
mmu-miR-101a-3p	5251.15	-0.538904	0.217906	-2.4731	0.0133945	0.0997652
mmu-miR-29c-5p	50.2887	-0.6224	0.253549	-2.45475	0.0140983	0.0997652
mmu-miR-323-3p	816.929	0.233884	0.0946992	2.46976	0.0135205	0.0997652
mmu-miR-218-5p	11955.5	-0.484509	0.193478	-2.5042	0.0122727	0.0997652
mmu-miR-671-3p	90.179	0.431864	0.176063	2.45289	0.0141712	0.0997652
mmu-miR-3068-5p	269.243	-0.403145	0.162595	-2.47943	0.0131591	0.0997652
mmu-miR-378d	914.524	0.234546	0.095273	2.46183	0.0138231	0.0997652
mmu-miR-212-3p	2817	0.204378	0.0841042	2.43006	0.0150964	0.104194
mmu-miR-484	2158.38	0.191006	0.079315	2.40819	0.0160318	0.108523
mmu-miR-384-3p	404.697	-0.47116	0.198032	-2.37922	0.0173495	0.115227
mmu-miR-127-5p	372.024	-0.356961	0.15124	-2.36023	0.0182638	0.119053
mmu-miR-200a-3p	58.8279	1.83041	0.785297	2.33085	0.0197615	0.126474
mmu-miR-340-3p	178.663	-0.383515	0.166547	-2.30274	0.0212935	0.133845
mmu-miR-136-5p	2304.03	-0.466338	0.205215	-2.27244	0.0230599	0.140341
mmu-miR-379-5p	2034.34	-0.357515	0.157855	-2.26483	0.023523	0.140341
mmu-miR-543-3p	1222.44	0.215167	0.094814	2.26935	0.0232468	0.140341
mmu-miR-22-3p	21304.7	0.275046	0.124072	2.21682	0.0266354	0.156261
mmu-miR-376a-5p	148.446	-0.49388	0.224858	-2.19641	0.0280629	0.161937
mmu-miR-153-3p	1023.78	-0.47487	0.222522	-2.13403	0.03284	0.167195
mmu-miR-296-5p	615.991	0.250815	0.117805	2.12906	0.033249	0.167195
mmu-miR-192-5p	112.714	-0.418565	0.195593	-2.13998	0.0323563	0.167195
mmu-miR-27a-3p	2606.01	-0.232427	0.108036	-2.15138	0.0314464	0.167195
mmu-miR-103-3p	36007.1	0.180218	0.0838186	2.1501	0.0315476	0.167195
mmu-miR-7b-5p	73.4147	-0.945831	0.440313	-2.14809	0.0317069	0.167195
mmu-miR-376a-3p	5657.84	-0.359503	0.168519	-2.13331	0.0328994	0.167195
mmu-miR-582-5p	180.169	-0.287132	0.134822	-2.12971	0.0331956	0.167195
mmu-miR-6240	61.3902	0.627025	0.29288	2.14089	0.0322827	0.167195
mmu-miR-136-3p	4130.39	-0.372241	0.175822	-2.11715	0.0342471	0.16743
mmu-miR-378c	326.373	0.235844	0.11127	2.11957	0.0340419	0.16743
mmu-miR-138-5p	13379.8	0.204491	0.0991684	2.06205	0.0392027	0.168479
mmu-miR-140-5p	336.235	-0.22206	0.105987	-2.09516	0.0361563	0.168479
mmu-miR-204-3p	73.6884	0.3564	0.171721	2.07546	0.0379437	0.168479
mmu-miR-328-3p	2258.01	-0.313975	0.149434	-2.10109	0.0356328	0.168479
mmu-miR-33-5p	967.825	-0.516087	0.245499	-2.1022	0.0355362	0.168479
mmu-miR-362-3p	129.537	-0.412345	0.198892	-2.07321	0.0381523	0.168479
mmu-miR-451a	50.203	-2.33515	1.11766	-2.08932	0.0366785	0.168479
mmu-miR-592-5p	675.32	-0.209141	0.101165	-2.06733	0.0387034	0.168479
mmu-miR-501-3p	127.406	0.374059	0.181443	2.06158	0.0392479	0.168479
mmu-miR-3065-3p	98.6805	-0.31221	0.150989	-2.06776	0.0386622	0.168479
mmu-miR-425-5p	854.566	0.159835	0.0781832	2.04436	0.040918	0.173532
mmu-miR-429-3p	58.9351	1.42962	0.704404	2.02954	0.0424033	0.17769
mmu-miR-744-3p	52.5759	-0.373983	0.185481	-2.01628	0.0437703	0.181261
mmu-miR-92b-3p	3089.89	0.234876	0.117169	2.0046	0.0450062	0.184211
mmu-miR-27b-3p	12933.1	-0.200351	0.101008	-1.98351	0.0473106	0.191418
mmu-miR-129-2-3p	3636.55	0.376589	0.191761	1.96384	0.0495486	0.198194
mmu-miR-139-3p	328.839	0.229494	0.117311	1.95628	0.0504321	0.199462
mmu-miR-139-5p	2429.53	0.239781	0.123544	1.94086	0.0522752	0.204454
mmu-miR-106b-5p	62.2405	-0.376514	0.195223	-1.92864	0.0537755	0.208011
mmu-miR-1298-3p	43.642	0.516093	0.269134	1.91761	0.0551605	0.211049
mmu-miR-346-5p	815.565	0.27914	0.146255	1.90858	0.0563161	0.213154
mmu-miR-150-5p	7925.08	0.237181	0.12529	1.89306	0.0583505	0.214256
mmu-miR-340-5p	2528.08	-0.262799	0.139082	-1.88952	0.0588216	0.214256
mmu-miR-342-3p	4041.08	0.188244	0.0993379	1.89498	0.0580944	0.214256
mmu-miR-488-3p	144.017	-0.247106	0.130891	-1.88788	0.0590422	0.214256
mmu-miR-877-3p	60.214	-0.372218	0.198004	-1.87985	0.0601288	0.214308
mmu-miR-3074-5p	6390.01	-0.131049	0.0697523	-1.87878	0.060274	0.214308
mmu-miR-193b-3p	323.221	0.350488	0.188208	1.86224	0.0625698	0.220246
mmu-miR-3071-5p	87.5776	-0.46254	0.249208	-1.85604	0.0634482	0.221126
mmu-miR-1224-5p	348.52	0.340846	0.184143	1.85099	0.0641716	0.221455
mmu-miR-128-1-5p	119.495	0.301238	0.163622	1.84106	0.0656129	0.222662
mmu-miR-329-5p	310.516	0.237135	0.128886	1.83988	0.0657865	0.222662
mmu-miR-2137	157.631	0.57878	0.317298	1.82409	0.0681388	0.228427
mmu-miR-500-3p	155.799	-0.238386	0.131112	-1.81819	0.0690347	0.229247
mmu-miR-124-5p	1047.78	0.187045	0.103601	1.80543	0.071008	0.233596
mmu-miR-666-5p	127.724	0.381479	0.213823	1.78409	0.0744095	0.24252
mmu-miR-107-3p	10828.4	0.141756	0.0803365	1.76453	0.0776427	0.250736
mmu-miR-7a-5p	144.21	-1.14555	0.653352	-1.75334	0.0795432	0.254538
mmu-miR-145a-3p	66.6245	-0.406336	0.23359	-1.73953	0.0819417	0.259851
mmu-miR-434-3p	17640.1	-0.114579	0.0670359	-1.70922	0.0874099	0.274717
mmu-miR-322-3p	73.5232	-0.26985	0.158756	-1.69978	0.0891717	0.277529
mmu-miR-19a-3p	152.044	-0.336585	0.198456	-1.69602	0.0898815	0.277529
mmu-miR-146a-5p	480.617	-0.245294	0.147502	-1.66299	0.0963148	0.288943
mmu-miR-152-3p	253.89	-0.209654	0.126156	-1.66187	0.0965397	0.288943
mmu-let-7a-5p	71262	-0.128517	0.0774573	-1.65919	0.0970768	0.288943
mmu-miR-345-5p	113.108	0.278466	0.166889	1.66857	0.0952023	0.288943
mmu-miR-101b-3p	347.146	-0.354237	0.213886	-1.65619	0.0976824	0.288943
mmu-miR-15b-5p	207.715	-0.261171	0.160433	-1.62792	0.103543	0.299181
mmu-miR-382-5p	5350.06	0.195379	0.119625	1.63326	0.102415	0.299181
mmu-miR-671-5p	63.7767	0.272607	0.167531	1.62721	0.103693	0.299181
mmu-miR-219b-5p	159.873	-0.234657	0.14516	-1.61654	0.105978	0.303285
mmu-miR-191-5p	10844.9	0.178396	0.111817	1.59542	0.110618	0.311501
mmu-miR-181d-5p	1447.19	0.163482	0.102436	1.59594	0.110502	0.311501
mmu-miR-342-5p	176.047	0.245334	0.154188	1.59114	0.111579	0.311712
mmu-miR-543-5p	81.7786	0.346664	0.219371	1.58026	0.114047	0.316099
mmu-let-7i-5p	20597.9	-0.1286	0.0827539	-1.55401	0.120182	0.322699
mmu-miR-130a-3p	443.272	0.194558	0.125253	1.55332	0.120346	0.322699
mmu-miR-132-3p	50420.8	0.201544	0.129983	1.55054	0.121012	0.322699
mmu-miR-301a-3p	446.109	-0.186911	0.120055	-1.55688	0.119499	0.322699
mmu-miR-1198-5p	414.789	0.163332	0.105077	1.55439	0.12009	0.322699
mmu-miR-124-3p	124501	0.120083	0.0793702	1.51295	0.130293	0.342261
mmu-miR-380-5p	87.7821	-0.260689	0.172295	-1.51304	0.13027	0.342261
mmu-miR-375-3p	78.6161	0.324653	0.218833	1.48357	0.137924	0.357582
mmu-miR-1981-5p	396.469	0.223198	0.150536	1.48269	0.138157	0.357582
mmu-miR-30a-5p	8708.71	-0.20637	0.140942	-1.46422	0.143134	0.36776
mmu-miR-125a-5p	71324	0.183183	0.126014	1.45367	0.146037	0.3725
mmu-miR-365-3p	1524.95	0.273408	0.189696	1.4413	0.149501	0.375888
mmu-miR-673-5p	55.7208	-0.277673	0.192439	-1.44292	0.149044	0.375888
mmu-miR-191-3p	44.4346	-0.286343	0.200374	-1.42904	0.152992	0.379648
mmu-miR-299a-5p	69.9616	-0.358445	0.250967	-1.42826	0.153218	0.379648
mmu-miR-320-3p	1074.86	0.214921	0.151731	1.41646	0.15664	0.379648
mmu-miR-376c-3p	1142.4	-0.145932	0.103141	-1.41488	0.157105	0.379648
mmu-miR-497a-5p	1478.33	-0.162558	0.114993	-1.41364	0.157468	0.379648
mmu-miR-3072-3p	95.2081	0.335627	0.236059	1.42179	0.155087	0.379648
mmu-miR-485-5p	317.036	0.182711	0.13	1.40547	0.159881	0.382845
mmu-miR-143-3p	2719.33	-0.184508	0.132298	-1.39464	0.163126	0.387975
mmu-miR-126a-5p	4630.93	-0.211467	0.152185	-1.38954	0.164668	0.388149
mmu-miR-126b-3p	4632.79	-0.211135	0.152211	-1.38712	0.165404	0.388149
mmu-miR-129-1-3p	2498.23	0.270781	0.19753	1.37083	0.170427	0.389547
mmu-miR-296-3p	45.8396	0.323246	0.235245	1.37408	0.169417	0.389547
mmu-miR-19b-3p	1629.95	-0.159786	0.116431	-1.37236	0.169951	0.389547
mmu-miR-324-5p	1328.43	0.116155	0.0840964	1.38121	0.167215	0.389547
mmu-miR-325-3p	147.387	-0.191261	0.140363	-1.36262	0.173003	0.392885
mmu-miR-409-5p	947.843	0.141641	0.104648	1.3535	0.175895	0.396892
mmu-miR-129b-5p	1103.33	0.211947	0.15785	1.34272	0.179364	0.402141
mmu-miR-541-5p	3271.83	0.0900138	0.0674209	1.3351	0.181843	0.405118
mmu-miR-30f	65.3537	-0.265581	0.199518	-1.33111	0.183151	0.405467
mmu-miR-125a-3p	127.418	0.221516	0.16795	1.31894	0.187188	0.409381
mmu-let-7j	13518	-0.0969178	0.0734909	-1.31877	0.187245	0.409381
mmu-miR-667-3p	1232.83	0.193237	0.148495	1.30131	0.193153	0.415929
mmu-miR-3071-3p	983.584	-0.145892	0.112271	-1.29946	0.193785	0.415929
mmu-miR-1843b-5p	339.921	-0.145116	0.111179	-1.30525	0.191808	0.415929
mmu-miR-149-5p	2475.99	0.177503	0.137328	1.29255	0.196168	0.418492
mmu-miR-145a-5p	5565.99	0.223068	0.173305	1.28714	0.198045	0.419951
mmu-miR-873a-3p	131.613	0.242509	0.189812	1.27763	0.20138	0.424465
mmu-miR-28a-5p	194.954	-0.156345	0.123689	-1.26402	0.206221	0.432083
mmu-miR-99b-3p	63.8842	0.232548	0.187659	1.2392	0.21527	0.434201
mmu-miR-186-5p	897.025	-0.119534	0.09563	-1.24997	0.211312	0.434201
mmu-miR-195a-5p	813.293	-0.126971	0.102208	-1.24228	0.214133	0.434201
mmu-miR-329-3p	874.177	0.158778	0.127111	1.24914	0.211615	0.434201
mmu-miR-668-3p	478.176	-0.134132	0.10747	-1.24809	0.211997	0.434201
mmu-miR-700-3p	146.875	0.159486	0.128868	1.23759	0.215867	0.434201
mmu-miR-874-3p	370.078	0.140208	0.112789	1.2431	0.213831	0.434201
mmu-miR-125b-1-3p	239.492	0.191026	0.154984	1.23256	0.217742	0.435483
mmu-miR-106b-3p	98.5326	0.197734	0.162795	1.21462	0.22451	0.446484
mmu-miR-339-5p	330.852	0.131245	0.108979	1.20431	0.228469	0.446784
mmu-miR-434-5p	2588.56	-0.0937032	0.0777658	-1.20494	0.228226	0.446784
mmu-miR-708-3p	314.257	-0.193259	0.160092	-1.20717	0.227365	0.446784
mmu-miR-674-5p	1313.16	0.14792	0.12332	1.19948	0.230343	0.44796
mmu-miR-770-5p	77.9845	0.264844	0.223459	1.18521	0.235936	0.453823
mmu-miR-126b-5p	522.719	-0.12524	0.105444	-1.18774	0.234935	0.453823
mmu-miR-374b-5p	94.0783	-0.183015	0.156273	-1.17112	0.24155	0.462096
mmu-miR-210-3p	353.399	0.111868	0.0959504	1.16589	0.243659	0.463611
mmu-miR-322-5p	180.851	-0.172446	0.150108	-1.14882	0.250632	0.471778
mmu-miR-331-3p	270.07	0.158618	0.137804	1.15104	0.249716	0.471778
mmu-miR-370-3p	724.345	-0.300314	0.264752	-1.13432	0.256659	0.480553
mmu-miR-369-3p	3801.1	-0.183457	0.162791	-1.12695	0.259764	0.483793
mmu-miR-3968	1131.72	-0.170187	0.15363	-1.10778	0.267959	0.496429
mmu-miR-652-3p	577.464	0.121682	0.110575	1.10044	0.271139	0.49969
mmu-miR-92b-5p	49.0414	0.203353	0.186255	1.0918	0.274921	0.504022
mmu-miR-330-5p	607.376	-0.132078	0.122268	-1.08023	0.280038	0.510742
mmu-miR-25-3p	1248.36	0.0748736	0.0699629	1.07019	0.284534	0.51362
mmu-miR-532-5p	602.391	0.115371	0.107647	1.07175	0.283833	0.51362
mmu-miR-377-3p	75.0032	-0.191606	0.180032	-1.06429	0.287198	0.515784
mmu-miR-361-5p	2223.94	0.122886	0.11798	1.04159	0.297603	0.531758
mmu-miR-1298-5p	136.759	0.995281	0.960424	1.03629	0.300065	0.533449
mmu-miR-29a-5p	53.6317	-0.234742	0.22804	-1.02939	0.303296	0.533801
mmu-miR-3068-3p	125.216	-0.138776	0.134657	-1.03059	0.302732	0.533801
mmu-miR-98-5p	2818.09	-0.0860171	0.0843844	-1.01935	0.308038	0.539449
mmu-miR-1843a-3p	350.546	0.106022	0.105775	1.00234	0.316179	0.550965
mmu-miR-540-3p	70.1506	0.162779	0.163771	0.993944	0.32025	0.5537
mmu-miR-7033-5p	95.3163	0.259266	0.261193	0.992622	0.320894	0.5537
mmu-miR-137-3p	4705.01	-0.0850626	0.0865122	-0.983245	0.325487	0.556172
mmu-miR-181b-5p	11153.7	0.0866802	0.0880501	0.984442	0.324898	0.556172
mmu-miR-22-5p	611.092	-0.0986572	0.100791	-0.978829	0.327664	0.557188
mmu-miR-3475-3p	80.2532	0.211172	0.216744	0.974292	0.329911	0.558312
mmu-miR-872-3p	324.094	-0.0923392	0.0956785	-0.965099	0.334495	0.56336
mmu-miR-99b-5p	2945.3	0.0864478	0.0905413	0.954788	0.339685	0.569376
mmu-miR-17-5p	149.577	0.155014	0.1629	0.951589	0.341305	0.569382
mmu-miR-6412	532.659	-0.123879	0.130771	-0.947298	0.343487	0.570318
mmu-miR-222-3p	5533.81	0.0930412	0.0994191	0.935849	0.349351	0.577332
mmu-miR-151-3p	657.681	0.0964377	0.104036	0.92696	0.353947	0.582194
mmu-miR-299a-3p	81.3356	0.154029	0.167285	0.920761	0.357175	0.584771
mmu-miR-187-3p	342.955	0.455585	0.497929	0.914959	0.360213	0.58651
mmu-miR-30d-3p	44.2542	-0.246863	0.271054	-0.910751	0.362427	0.58651
mmu-miR-26b-5p	2490.87	-0.108167	0.118967	-0.909215	0.363237	0.58651
mmu-miR-133a-3p	104.404	-0.169473	0.188973	-0.896811	0.36982	0.591712
mmu-miR-351-5p	113.183	0.139168	0.155133	0.897089	0.369671	0.591712
mmu-miR-9-5p	228201	-0.120281	0.135908	-0.885019	0.376147	0.595562
mmu-miR-190a-5p	208.429	-0.208065	0.235667	-0.882878	0.377302	0.595562
mmu-miR-31-5p	1111.68	0.0833397	0.094283	0.883931	0.376733	0.595562
mmu-miR-1983	361.461	-0.101038	0.11643	-0.867804	0.385502	0.605789
mmu-miR-540-5p	71.4774	-0.157688	0.189582	-0.831767	0.405541	0.632864
mmu-miR-872-5p	707.127	-0.0898928	0.108256	-0.830374	0.406327	0.632864
mmu-miR-410-3p	4938.8	0.0613246	0.0743159	0.825188	0.409265	0.634631
mmu-miR-873a-5p	128.212	0.112902	0.140309	0.804666	0.421012	0.649984
mmu-miR-154-3p	671.039	0.0892767	0.114377	0.78055	0.435067	0.66875
mmu-miR-298-5p	361.268	0.13187	0.171217	0.770189	0.441188	0.67521
mmu-miR-330-3p	1368.98	0.101881	0.134173	0.759326	0.447657	0.679204
mmu-miR-495-3p	420.711	-0.0997817	0.131351	-0.759658	0.447459	0.679204
mmu-miR-138-2-3p	94.4812	0.146334	0.20127	0.727056	0.467192	0.679551
mmu-miR-24-3p	20201.3	-0.0459983	0.063226	-0.727522	0.466906	0.679551
mmu-miR-30d-5p	9800.23	-0.0520351	0.0689911	-0.754229	0.450712	0.679551
mmu-let-7b-3p	75.7649	-0.132664	0.181355	-0.731519	0.464462	0.679551
mmu-miR-212-5p	958.557	0.086751	0.119072	0.728561	0.46627	0.679551
mmu-miR-181a-1-3p	781.968	0.0853785	0.11567	0.738124	0.460439	0.679551
mmu-miR-128-2-5p	97.5088	0.190214	0.257554	0.738539	0.460187	0.679551
mmu-miR-361-3p	503.759	0.0787103	0.105124	0.748737	0.454016	0.679551
mmu-miR-379-3p	566.101	-0.0671722	0.0915909	-0.733394	0.463318	0.679551
mmu-miR-664-3p	225.148	-0.115226	0.15583	-0.739437	0.459642	0.679551
mmu-miR-34c-5p	534.315	-0.183279	0.255533	-0.717241	0.473226	0.682686
mmu-miR-1843a-5p	668.831	-0.0563931	0.0784153	-0.719159	0.472043	0.682686
mmu-miR-433-3p	3274.9	0.0918292	0.130358	0.70444	0.481159	0.691297
mmu-miR-344d-3p	513.402	0.0821464	0.118111	0.695502	0.486741	0.693655
mmu-miR-672-5p	311.97	0.0837242	0.120119	0.697013	0.485794	0.693655
mmu-let-7e-5p	17393.3	-0.0695695	0.101211	-0.687373	0.491848	0.694513
mmu-miR-16-5p	20193.2	-0.0594534	0.0860541	-0.690885	0.489638	0.694513
mmu-miR-1264-3p	78.1145	0.267462	0.390382	0.685129	0.493262	0.694513
mmu-miR-935	146.601	0.133247	0.202344	0.658516	0.510206	0.715509
mmu-miR-669a-5p	44.6912	0.124494	0.191646	0.649604	0.515948	0.717841
mmu-miR-669p-5p	44.6912	0.124494	0.191646	0.649604	0.515948	0.717841
mmu-miR-300-3p	2355.42	-0.0626993	0.0975105	-0.643001	0.520223	0.720714
mmu-miR-34b-5p	382.992	-0.166579	0.26024	-0.640099	0.522108	0.720714
mmu-miR-344b-3p	129.821	-0.135954	0.214285	-0.634453	0.525785	0.722954
mmu-miR-411-3p	1457.92	-0.0480222	0.0761361	-0.630742	0.528209	0.723462
mmu-miR-26a-5p	110453	0.0547445	0.0877842	0.623625	0.532874	0.724214
mmu-miR-181c-5p	1423.17	0.0553896	0.0885058	0.62583	0.531426	0.724214
mmu-miR-204-5p	2218.88	0.118543	0.199884	0.59306	0.553141	0.745611
mmu-miR-221-3p	24394	0.0565016	0.0957124	0.590326	0.554972	0.745611
mmu-miR-673-3p	53.117	0.117793	0.198396	0.593727	0.552695	0.745611
mmu-miR-27b-5p	44.5382	0.131271	0.224896	0.583697	0.559424	0.747152
mmu-miR-138-1-3p	63.2424	0.113478	0.194879	0.582301	0.560364	0.747152
mmu-miR-496a-3p	129.525	-0.0716552	0.12514	-0.572603	0.566914	0.753033
mmu-miR-181a-5p	40118.4	0.0606591	0.109599	0.553466	0.579945	0.767445
mmu-miR-23b-3p	7071.56	0.0559442	0.103728	0.539337	0.589655	0.768427
mmu-miR-30a-3p	2078.72	0.0494561	0.091648	0.539631	0.589452	0.768427
mmu-miR-23a-3p	7338.18	0.0642745	0.118617	0.541864	0.587912	0.768427
mmu-miR-181c-3p	196.049	-0.0732359	0.133897	-0.546958	0.584407	0.768427
mmu-miR-421-3p	293.035	-0.0604708	0.11271	-0.536517	0.591602	0.768427
mmu-miR-99a-5p	18321.5	0.0439832	0.0847791	0.518797	0.603902	0.776305
mmu-miR-344-3p	1203.37	-0.0924221	0.178335	-0.518251	0.604283	0.776305
mmu-miR-411-5p	2521.94	-0.0529371	0.101958	-0.519203	0.603619	0.776305
mmu-miR-30e-3p	1613.22	-0.0472348	0.0919786	-0.513541	0.607573	0.777693
mmu-miR-132-5p	2802.54	0.0498594	0.0978529	0.509534	0.610378	0.778453
mmu-miR-326-3p	1029.36	-0.0688989	0.13625	-0.50568	0.613081	0.779078
mmu-miR-323-5p	153.577	0.0854317	0.172924	0.494043	0.621276	0.784245
mmu-miR-874-5p	79.8043	0.0815069	0.165134	0.493579	0.621604	0.784245
mmu-miR-92a-3p	83.6492	0.0957844	0.196872	0.486531	0.62659	0.787714
mmu-miR-423-5p	241.963	0.0860043	0.179058	0.480316	0.631003	0.790438
mmu-miR-126a-3p	14513.3	-0.0372828	0.0794095	-0.469501	0.638712	0.791643
mmu-miR-24-1-5p	78.5951	-0.111604	0.236758	-0.471384	0.637366	0.791643
mmu-miR-381-5p	46.8765	0.0958189	0.20251	0.473158	0.636101	0.791643
mmu-miR-125b-5p	170408	0.055203	0.118516	0.465784	0.64137	0.792149
mmu-miR-676-3p	378.462	0.0510609	0.110893	0.460451	0.645192	0.794083
mmu-miR-193a-3p	49.3913	-0.125924	0.278638	-0.451928	0.651321	0.796059
mmu-miR-221-5p	257.224	-0.0551776	0.121836	-0.452884	0.650633	0.796059
mmu-let-7d-5p	21832.5	-0.0449309	0.100815	-0.445678	0.65583	0.798796
mmu-miR-455-3p	101.815	-0.0726577	0.165228	-0.439741	0.660125	0.801255
mmu-let-7d-3p	292.722	-0.0529083	0.122234	-0.432843	0.665129	0.804555
mmu-miR-574-3p	134.695	-0.0597697	0.140615	-0.42506	0.670793	0.807677
mmu-miR-3102-3p	439.95	0.0569596	0.135666	0.419852	0.674594	0.807677
mmu-miR-6540-5p	80.1016	0.0757411	0.180229	0.42025	0.674303	0.807677
mmu-miR-219a-2-3p	1977.83	-0.0640238	0.154639	-0.41402	0.67886	0.808127
mmu-miR-369-5p	3116.61	0.0330266	0.0799555	0.413062	0.679561	0.808127
mmu-let-7c-5p	98312.3	-0.0507554	0.125683	-0.403837	0.686332	0.810701
mmu-miR-381-3p	2076.96	0.0453223	0.111914	0.404973	0.685498	0.810701
mmu-miR-532-3p	180.902	-0.0599019	0.149504	-0.400672	0.688662	0.810733
mmu-miR-7a-1-3p	783.909	-0.0308058	0.0801266	-0.384464	0.700634	0.819744
mmu-miR-431-3p	135.351	0.0558945	0.145698	0.383631	0.701252	0.819744
mmu-miR-344c-3p	96.3544	-0.0683947	0.179577	-0.380865	0.703303	0.819744
mmu-miR-134-5p	255.462	-0.0429051	0.115167	-0.372547	0.709486	0.824221
mmu-miR-7689-3p	63.6101	-0.0661121	0.1808	-0.365664	0.714616	0.82745
mmu-miR-3099-3p	509.087	0.0536782	0.158839	0.33794	0.735408	0.848733
mmu-miR-674-3p	694.822	-0.0314832	0.0981754	-0.320683	0.74845	0.860962
mmu-let-7b-5p	35904.9	-0.0403821	0.127513	-0.316691	0.751478	0.86163
mmu-miR-146b-5p	405.045	-0.0330569	0.105908	-0.312128	0.754943	0.862792
mmu-let-7i-3p	63.2341	-0.0862342	0.289404	-0.297972	0.765725	0.872282
mmu-miR-487b-3p	3143.47	0.0305787	0.105081	0.291	0.771051	0.875516
mmu-miR-203-3p	292.771	0.0372534	0.131382	0.28355	0.776755	0.879157
mmu-miR-377-5p	55.1732	0.0676284	0.249195	0.271388	0.786093	0.886874
mmu-miR-490-3p	67.6088	0.0474723	0.178928	0.265315	0.790767	0.889297
mmu-miR-154-5p	1011.26	0.0228026	0.089674	0.254283	0.799277	0.896005
mmu-miR-93-5p	2539.79	0.0171256	0.0710302	0.241103	0.809475	0.898849
mmu-miR-100-5p	5642.67	0.0203695	0.0836198	0.243596	0.807544	0.898849
mmu-miR-362-5p	81.6688	0.0383083	0.157324	0.243499	0.807619	0.898849
mmu-miR-125b-2-3p	502.728	-0.0214115	0.0924531	-0.231593	0.816854	0.904191
mmu-miR-539-5p	161.774	-0.0283636	0.131564	-0.215588	0.829309	0.91224
mmu-miR-1839-5p	918.678	0.0191057	0.087614	0.218066	0.827377	0.91224
mmu-miR-30c-2-3p	183.18	-0.0258419	0.127223	-0.203123	0.839039	0.920068
mmu-miR-338-5p	1038.95	-0.0306753	0.153637	-0.199661	0.841746	0.92017
mmu-miR-17-3p	45.8261	0.0354542	0.201512	0.175941	0.860341	0.937585
mmu-miR-137-5p	43.4643	-0.0371596	0.225322	-0.164918	0.869008	0.944108
mmu-miR-128-3p	117071	-0.00998852	0.0676054	-0.147747	0.882542	0.948461
mmu-let-7e-3p	154.876	-0.0202575	0.138596	-0.146163	0.883793	0.948461
mmu-miR-24-2-5p	627.397	-0.014211	0.0956178	-0.148623	0.881851	0.948461
mmu-miR-335-3p	227.992	-0.0265763	0.171007	-0.15541	0.876498	0.948461
mmu-miR-29b-2-5p	106.433	0.0253231	0.208957	0.121188	0.903542	0.950192
mmu-miR-7a-2-3p	55.0198	-0.0482248	0.354534	-0.136023	0.891803	0.950192
mmu-miR-7b-3p	43.6408	-0.0406034	0.321131	-0.126439	0.899384	0.950192
mmu-miR-335-5p	2938.48	-0.0120636	0.0979189	-0.1232	0.901949	0.950192
mmu-miR-770-3p	397.865	0.0226846	0.167799	0.13519	0.892462	0.950192
mmu-miR-669c-5p	55.1561	0.0269948	0.224528	0.120229	0.904302	0.950192
mmu-miR-708-5p	2751.51	-0.0118646	0.0961596	-0.123384	0.901803	0.950192
mmu-miR-184-3p	65.0591	0.0275773	0.270869	0.10181	0.918907	0.962665
mmu-miR-148a-3p	592.912	-0.0181055	0.198574	-0.0911777	0.927351	0.968628
mmu-miR-140-3p	254.197	0.00951055	0.126949	0.0749162	0.940281	0.972631
mmu-miR-199a-5p	66.0188	0.0136395	0.204634	0.0666532	0.946858	0.972631
mmu-miR-20a-5p	225.127	-0.0116377	0.14572	-0.0798632	0.936346	0.972631
mmu-miR-341-3p	254.395	0.0109038	0.154564	0.0705455	0.94376	0.972631
mmu-miR-412-5p	90.9413	-0.00988811	0.150925	-0.0655169	0.947762	0.972631
mmu-miR-425-3p	47.9513	0.0155115	0.211149	0.0734624	0.941438	0.972631
mmu-miR-194-5p	120.186	-0.00783301	0.146031	-0.0536395	0.957222	0.973984
mmu-miR-486a-5p	206.509	0.00913016	0.170851	0.0534392	0.957382	0.973984
mmu-miR-486b-5p	206.509	0.00913016	0.170851	0.0534392	0.957382	0.973984
mmu-miR-666-3p	150.855	0.0075089	0.193218	0.0388623	0.969	0.982963
mmu-miR-1839-3p	70.3733	-0.00455065	0.168377	-0.0270265	0.978439	0.989685
mmu-miR-467a-5p	61.1311	-0.00509225	0.229067	-0.0222304	0.982264	0.990708
mmu-miR-3059-5p	83.3992	0.00328294	0.181488	0.018089	0.985568	0.9912
mmu-miR-9-3p	15249.7	-0.00167333	0.121791	-0.0137394	0.989038	0.991856
mmu-miR-30c-1-3p	70.3718	0.000660119	0.185512	0.00355836	0.997161	0.997161
mmu-let-7g-3p	16.2331	-0.986348	0.361386	-2.72935	0.00634599
mmu-miR-1a-3p	40.7296	-0.443401	0.225775	-1.9639	0.0495413
mmu-miR-29b-1-5p	20.3759	0.197139	0.290015	0.679755	0.49666
mmu-miR-30b-3p	28.4598	0.332217	0.260625	1.2747	0.202417
mmu-miR-99a-3p	13.9074	-0.232218	0.361335	-0.642667	0.52044
mmu-miR-101a-5p	43.2024	-0.417822	0.212963	-1.96195	0.0497686
mmu-miR-134-3p	15.8383	0.0847344	0.387183	0.218849	0.826768
mmu-miR-142a-5p	16.5723	-0.555543	0.336851	-1.64923	0.0991012
mmu-miR-144-3p	21.0696	-3.66696	1.12563	-3.2577	0.0011232
mmu-miR-155-5p	11.3264	0.0800031	0.374701	0.213512	0.830928
mmu-miR-182-5p	35.0756	1.64842	0.857224	1.92298
mmu-miR-183-5p	16.5965	2.23844	0.766272	2.92121	0.00348676
mmu-miR-185-3p	31.8703	0.374552	0.244798	1.53004	0.126007
mmu-miR-186-3p	15.5322	0.153988	0.353064	0.436147	0.66273
mmu-miR-187-5p	32.8472	0.934709	0.469209	1.9921	0.0463605
mmu-miR-193a-5p	16.6178	-0.398974	0.382749	-1.04239	0.297231
mmu-miR-195a-3p	8.87381	-0.225104	0.433202	-0.519629	0.603322
mmu-miR-200b-3p	33.5596	1.42259	0.594487	2.39297	0.0167127
mmu-miR-143-5p	25.4592	-0.153761	0.287172	-0.535431	0.592352
mmu-miR-300-5p	25.8743	0.0104004	0.256994	0.0404695	0.967719
mmu-miR-34c-3p	16.1547	0.094754	0.408159	0.23215	0.816422
mmu-miR-34b-3p	42.3629	-0.481299	0.326588	-1.47372	0.140557
mmu-miR-130b-5p	28.4831	-0.0736886	0.325275	-0.226542	0.82078
mmu-miR-130b-3p	42.8846	0.374755	0.231745	1.6171	0.105856
mmu-let-7f-2-3p	21.8987	-0.371275	0.397767	-0.933398	0.350614
mmu-miR-16-1-3p	12.3342	-0.459921	0.492189	-0.93444	0.350077
mmu-miR-26b-3p	12.0879	-0.29168	0.384572	-0.758453	0.44818
mmu-miR-93-3p	16.5717	0.267554	0.365626	0.731771	0.464309
mmu-miR-96-5p	12.3824	1.50342	0.70354	2.13693	0.0326038
mmu-miR-98-3p	15.7592	-0.650089	0.366505	-1.77375	0.076104
mmu-miR-103-2-5p	13.9405	0.578716	0.356327	1.62411	0.104351
mmu-miR-324-3p	18.2348	0.191255	0.303201	0.630785	0.528181
mmu-miR-325-5p	39.7728	-0.402379	0.243687	-1.65121	0.0986947
mmu-miR-331-5p	14.7659	0.353401	0.359008	0.984382	0.324928
mmu-miR-337-3p	37.7823	0.0545931	0.265999	0.205238	0.837386
mmu-miR-148b-5p	21.0657	-0.400795	0.294867	-1.35924	0.174071
mmu-miR-339-3p	37.9538	-0.0963466	0.255451	-0.377163	0.706053
mmu-miR-345-3p	34.4902	0.217574	0.223289	0.974405	0.329856
mmu-miR-350-3p	27.5059	-0.364473	0.303566	-1.20064	0.229891
mmu-miR-107-5p	13.7289	-0.470598	0.346266	-1.35906	0.174127
mmu-miR-10a-5p	10.3273	-0.436964	0.42771	-1.02164	0.306953
mmu-miR-28a-3p	33.1129	-0.120309	0.262164	-0.458906	0.646302
mmu-miR-32-5p	21.7397	-0.821303	0.398882	-2.05901	0.0394931
mmu-miR-218-1-3p	17.3639	-0.0265251	0.351702	-0.0754193	0.939881
mmu-miR-218-2-3p	10.4233	0.362069	0.425534	0.850857	0.394849
mmu-miR-223-3p	31.9563	0.0639369	0.258119	0.247703	0.804364
mmu-miR-211-5p	14.966	0.0814042	0.370771	0.219554	0.826219
mmu-miR-222-5p	6.7427	0.650236	0.512468	1.26883	0.204501
mmu-miR-135a-2-3p	12.9908	0.316808	0.398764	0.794474	0.426919
mmu-miR-382-3p	8.12053	-0.0458554	0.445765	-0.102869	0.918067
mmu-miR-383-3p	16.8907	0.0534044	0.34613	0.15429	0.877381
mmu-miR-133b-3p	14.1982	-0.110399	0.374144	-0.29507	0.767941
mmu-miR-410-5p	13.3623	0.291845	0.354047	0.824311	0.409763
mmu-miR-370-5p	17.7696	0.307085	0.311287	0.986504	0.323886
mmu-miR-448-3p	18.5809	0.584516	0.522392	1.11892	0.263174
mmu-miR-449a-5p	21.9133	-0.0199674	0.317599	-0.0628699	0.94987
mmu-miR-450a-5p	15.8077	-0.745601	0.360008	-2.07106	0.0383528
mmu-miR-466a-3p	21.0955	-0.45705	0.295442	-1.547	0.121863
mmu-miR-485-3p	25.0367	0.382632	0.262218	1.45922	0.144506
mmu-miR-486a-3p	15.0141	0.252404	0.360755	0.699656	0.484142
mmu-miR-541-3p	16.1134	-0.268608	0.411075	-0.653428	0.51348
mmu-miR-542-3p	12.0669	0.231574	0.382684	0.605131	0.545092
mmu-miR-503-5p	10.3157	-0.0642351	0.433988	-0.148011	0.882334
mmu-miR-1264-5p	27.4979	0.0232581	0.371704	0.0625716	0.950108
mmu-miR-551b-3p	24.7594	-0.00675956	0.374549	-0.0180472	0.985601
mmu-miR-667-5p	21.3493	-0.0760492	0.279945	-0.271658	0.785885
mmu-miR-344d-3-5p	15.6522	-0.152643	0.366333	-0.416678	0.676914
mmu-miR-672-3p	17.8469	-0.346004	0.347521	-0.995635	0.319427
mmu-miR-669a-3p	29.2563	-0.270545	0.28663	-0.943883	0.345229
mmu-miR-760-3p	34.0036	0.114066	0.26303	0.433661	0.664535
mmu-miR-495-5p	18.8056	0.0493316	0.351787	0.140232	0.888477
mmu-miR-690	13.2977	0.300269	0.412304	0.728272	0.466447
mmu-miR-467b-5p	10.4908	-0.410856	0.421673	-0.974347	0.329885
mmu-miR-499-5p	21.6691	-0.92614	0.34089	-2.71683	0.00659099
mmu-miR-455-5p	20.7011	-0.210844	0.334658	-0.630027	0.528677
mmu-miR-491-5p	28.5465	0.220485	0.2812	0.784088	0.432989
mmu-miR-700-5p	16.0446	0.357498	0.330656	1.08118	0.279618
mmu-miR-501-5p	28.8819	-0.212403	0.252182	-0.842261	0.399642
mmu-miR-505-5p	27.7757	-0.333066	0.292981	-1.13682	0.255614
mmu-miR-505-3p	15.2819	0.189539	0.363143	0.521939	0.601713
mmu-miR-490-5p	23.7348	0.109117	0.344777	0.316487	0.751633
mmu-miR-676-5p	31.663	-0.0195242	0.235738	-0.0828218	0.933993
mmu-miR-879-5p	37.0746	-0.321586	0.299324	-1.07437	0.282655
mmu-miR-193b-5p	31.0222	0.367747	0.279187	1.31721	0.187769
mmu-miR-466e-3p	21.0955	-0.45705	0.295442	-1.547	0.121863
mmu-miR-467c-5p	13.174	-0.244757	0.358716	-0.682316	0.495039
mmu-miR-504-5p	16.1365	-0.357477	0.344979	-1.03623	0.300096
mmu-miR-574-5p	26.633	-0.0506751	0.278313	-0.18208	0.85552
mmu-miR-877-5p	23.5397	0.267665	0.278623	0.960672	0.336717
mmu-miR-544-5p	36.7577	0.0423062	0.234569	0.180357	0.856872
mmu-miR-544-3p	16.5597	0.240047	0.393271	0.610385	0.541607
mmu-miR-582-3p	37.27	-0.413929	0.236264	-1.75198	0.0797779
mmu-miR-467e-5p	29.1788	0.240527	0.247442	0.972056	0.331023
mmu-miR-669f-5p	12.3844	0.12061	0.381212	0.316386	0.75171
mmu-miR-1188-5p	10.2971	0.0860242	0.420716	0.204471	0.837985
mmu-miR-1193-3p	24.7821	-0.0209007	0.272793	-0.0766173	0.938928
mmu-miR-467h	10.8246	0.599714	0.4767	1.25805	0.208372
mmu-miR-1895	40.4786	-0.657602	0.241218	-2.72617	0.0064074
mmu-miR-1306-5p	11.1397	0.149572	0.375337	0.398501	0.690261
mmu-miR-669o-3p	29.2563	-0.270545	0.28663	-0.943883	0.345229
mmu-miR-1981-3p	16.5368	0.26401	0.377167	0.699982	0.483939
mmu-miR-1982-3p	17.5166	0.0678334	0.305703	0.221893	0.824397
mmu-miR-664-5p	14.441	-0.219963	0.339576	-0.647757	0.517142
mmu-miR-1251-5p	8.35894	-0.376245	0.580481	-0.64816	0.516881
mmu-miR-3061-3p	9.1504	-0.128556	0.441573	-0.291132	0.77095
mmu-miR-3074-1-3p	30.1082	-0.160919	0.294487	-0.546437	0.584766
mmu-miR-3083-5p	18.9356	0.354508	0.322874	1.09797	0.272215
mmu-miR-3084-5p	9.53353	-0.20001	0.444076	-0.450397	0.652424
mmu-miR-3102-5p.2-5p	22.2263	0.148536	0.271237	0.547622	0.583952
mmu-miR-486b-3p	11.5645	0.27666	0.426105	0.649276	0.51616
mmu-miR-3074-2-3p	19.2054	-0.137439	0.352912	-0.389443	0.696948
mmu-miR-378b	12.7166	-0.00602435	0.387854	-0.0155325	0.987607
mmu-miR-101c	17.6953	-0.245411	0.360879	-0.680037	0.496481
mmu-miR-3971	12.8045	0.439421	0.421258	1.04312	0.296895
mmu-miR-5099	34.7717	0.215649	0.279149	0.772522	0.439805
mmu-miR-6238	33.5798	0.536178	0.286721	1.87004	0.0614789
mmu-miR-195b	11.8315	-0.223066	0.362226	-0.615819	0.538014
mmu-miR-145b	13.8808	0.129927	0.40149	0.323613	0.746231
mmu-miR-6390	29.1616	0.222894	0.308248	0.723098	0.469619
mmu-miR-6944-3p	15.6891	0.124563	0.368116	0.338379	0.735077
mmu-miR-7047-3p	18.8041	0.155452	0.310238	0.501074	0.616319
mmu-miR-7080-3p	10.4175	-0.153737	0.427124	-0.359936	0.718895
mmu-miR-219c-3p	10.698	-0.653051	0.435596	-1.49921	0.133819
mmu-miR-3535	22.8728	0.204453	0.304808	0.670758	0.502374
mmu-miR-8112	18.6292	0.0384607	0.310247	0.123968	0.901341
mmu-miR-8114	7.39134	0.0300857	0.557195	0.053995	0.956939
mmu-miR-100-3p	9.38403	-0.57286	0.450632	-1.27124	0.203644
mmu-miR-33-3p	10.8512	0.166344	0.426107	0.390382	0.696254
mmu-miR-301b-3p	15.7288	-0.245675	0.352095	-0.697751	0.485333
mmu-miR-879-3p	10.693	-0.186638	0.40258	-0.463606	0.64293
mmu-miR-467d-5p	12.8543	0.0166077	0.368722	0.0450412	0.964074
mmu-miR-598-5p	9.70706	0.249322	0.42119	0.591947	0.553886
mmu-miR-1195	10.1497	-0.255021	0.417444	-0.610911	0.541259
mmu-miR-3057-5p	13.083	0.366067	0.340925	1.07375	0.282936
mmu-miR-3085-3p	9.24738	0.329918	0.427472	0.771789	0.440239
mmu-miR-3473b	8.6122	-0.220891	0.486132	-0.454386	0.649551
mmu-miR-6540-3p	8.37092	-0.157405	0.487573	-0.322834	0.746821
mmu-miR-10b-5p	12.4874	0.0495176	0.418417	0.118345	0.905794
mmu-miR-205-5p	10.7492	-0.0948987	0.408411	-0.232361	0.816258
mmu-let-7f-1-3p	8.91891	-0.196121	0.438242	-0.447518	0.654501
mmu-miR-18a-5p	10.0299	-0.100166	0.418211	-0.239512	0.810709
mmu-miR-26a-2-3p	7.93467	-0.650486	0.496726	-1.30955	0.190349
mmu-miR-448-5p	11.0203	-0.276393	0.429637	-0.643318	0.520018
mmu-miR-494-3p	10.8167	0.455759	0.438543	1.03926	0.298684
mmu-miR-551b-5p	8.56218	0.475681	0.492409	0.96603	0.334029
mmu-miR-466b-3p	10.3893	-0.244877	0.399172	-0.613462	0.539571
mmu-miR-466c-3p	10.3893	-0.244877	0.399172	-0.613462	0.539571
mmu-miR-1957a	10.2656	0.0553128	0.442856	0.1249	0.900603
mmu-miR-3061-5p	9.47058	0.273111	0.468772	0.582609	0.560157
mmu-miR-3078-5p	10.9644	0.234976	0.423474	0.554875	0.57898
mmu-miR-466p-3p	10.3893	-0.244877	0.399172	-0.613462	0.539571
mmu-miR-5100	8.09404	-0.144817	0.595598	-0.243146	0.807893
mmu-miR-6236	9.19104	0.0927246	0.435231	0.213047	0.83129
mmu-miR-7080-5p	9.56455	-0.763626	0.527668	-1.44717	0.147849
mmu-miR-23b-5p	10.1189	0.513493	0.480543	1.06857	0.285264
mmu-miR-135a-1-3p	8.0717	-0.0757738	0.464091	-0.163274	0.870303
mmu-miR-150-3p	7.66056	0.531586	0.484562	1.09704	0.272623
mmu-miR-27a-5p	9.66491	0.072487	0.474303	0.152828	0.878534
mmu-miR-200c-3p	23.978	2.34307	0.94636	2.47587
mmu-miR-20b-5p	6.1184	1.03134	0.526952	1.95719	0.0503256
mmu-miR-496a-5p	8.18155	0.126213	0.432072	0.29211	0.770203
mmu-miR-488-5p	7.24309	0.228558	0.569163	0.401569	0.688001
mmu-miR-1191a	8.52625	0.285309	0.427261	0.667763	0.504285
mmu-miR-1943-5p	8.82006	0.398969	0.47007	0.848744	0.396024
mmu-miR-669o-5p	8.69047	0.406481	0.457169	0.889125	0.373936
mmu-miR-1955-5p	5.16376	0.434058	0.692331	0.626951	0.530691
mmu-miR-1964-3p	9.20257	0.502112	0.405823	1.23727	0.215987
mmu-miR-3083-3p	6.95504	0.136034	0.473402	0.287354	0.773841
mmu-miR-3093-5p	5.76168	1.08638	0.608462	1.78546	0.0741873
mmu-miR-3102-3p.2-3p	8.62475	0.423962	0.45681	0.928093	0.35336
mmu-miR-5126	11.5094	0.726544	0.431639	1.68322	0.0923319
mmu-miR-5129-5p	8.01319	0.709077	0.457982	1.54827	0.121558
mmu-miR-344h-3p	7.79123	0.338576	0.514965	0.657474	0.510876
mmu-miR-5627-3p	8.41594	0.229351	0.47714	0.480679	0.630745

## Sheet: TDP43-mature-female
mirnaID	baseMean	log2FoldChange	lfcSE	stat	pvalue	padj
mmu-miR-744-5p	288.506	0.801835	0.146384	5.47763	4.31072e-08	1.15582e-05
mmu-miR-1895	91.2906	0.924096	0.169946	5.43758	5.40102e-08	1.15582e-05
mmu-miR-328-3p	1844.02	0.645915	0.122244	5.28382	1.2652e-07	1.80502e-05
mmu-miR-384-5p	1521.52	0.385619	0.0754937	5.10796	3.25661e-07	3.48457e-05
mmu-miR-7b-5p	104.655	0.680408	0.146048	4.65881	3.18041e-06	0.000272243
mmu-let-7g-5p	22526.6	0.438541	0.10231	4.28638	1.81608e-05	0.00129547
mmu-miR-3102-3p	512.004	0.512315	0.128829	3.9767	6.98773e-05	0.0042725
mmu-miR-193a-3p	99.5393	-0.515004	0.13623	-3.7804	0.000156578	0.00758371
mmu-let-7f-5p	49438.7	0.289057	0.0765543	3.77584	0.000159471	0.00758371
mmu-miR-380-3p	730.289	0.37449	0.102323	3.65988	0.000252337	0.0108
mmu-miR-181b-5p	13233	-0.217667	0.06005	-3.62476	0.000289225	0.0112535
mmu-miR-129b-5p	889.095	0.40317	0.112756	3.57558	0.000349451	0.0124637
mmu-miR-335-5p	3057.88	0.266907	0.0763034	3.49797	0.000468809	0.0143322
mmu-miR-1249-3p	305.474	0.49792	0.141586	3.51673	0.000436894	0.0143322
mmu-miR-130b-5p	34.0568	0.729442	0.21536	3.38707	0.000706422	0.0201566
mmu-miR-667-3p	1022.15	0.245002	0.0727615	3.36719	0.000759388	0.0203136
mmu-miR-30c-5p	5109.09	0.241812	0.0741448	3.26135	0.00110883	0.0279164
mmu-miR-181c-3p	216.017	-0.32167	0.101597	-3.16613	0.00154481	0.0367322
mmu-miR-664-3p	202.88	0.331813	0.107941	3.07402	0.00211192	0.0475738
mmu-miR-130a-3p	445.611	-0.337198	0.11435	-2.94882	0.00318995	0.0682649
mmu-miR-379-5p	2153.92	0.237603	0.0813404	2.92109	0.00348805	0.0710898
mmu-miR-7a-5p	238.015	0.526423	0.183272	2.87237	0.00407411	0.0762826
mmu-miR-486a-5p	270.492	-0.340949	0.119341	-2.85694	0.00427753	0.0762826
mmu-miR-486b-5p	270.492	-0.340949	0.119341	-2.85694	0.00427753	0.0762826
mmu-miR-136-3p	7392.21	-0.164182	0.0580798	-2.82683	0.00470117	0.080484
mmu-miR-673-5p	57.3406	0.456201	0.163398	2.79196	0.00523899	0.0862418
mmu-let-7e-5p	16647	0.203661	0.0740754	2.74937	0.00597104	0.0923068
mmu-miR-378d	1078.3	-0.217765	0.0793121	-2.74567	0.00603876	0.0923068
mmu-miR-330-5p	630.876	0.299058	0.110494	2.70655	0.00679873	0.0938664
mmu-miR-181a-1-3p	857.095	-0.21394	0.0788623	-2.71283	0.0066711	0.0938664
mmu-miR-668-3p	546.12	0.233936	0.0864192	2.70699	0.00678954	0.0938664
mmu-miR-34c-5p	767.031	-0.288033	0.107549	-2.67817	0.00740256	0.0990092
mmu-let-7a-5p	74712.4	0.189319	0.0713914	2.65185	0.00800532	0.103827
mmu-miR-423-5p	188.883	0.349221	0.13285	2.62868	0.00857174	0.107903
mmu-miR-125a-5p	63904.1	0.148822	0.0592675	2.51102	0.0120383	0.13492
mmu-let-7d-5p	19880.1	0.222919	0.0893602	2.49462	0.0126093	0.13492
mmu-miR-129-2-3p	2920.51	0.322256	0.127979	2.51803	0.0118012	0.13492
mmu-miR-362-3p	210.048	-0.263819	0.105518	-2.50023	0.0124112	0.13492
mmu-miR-434-5p	3331.52	-0.162989	0.0642881	-2.53529	0.0112355	0.13492
mmu-miR-3065-3p	140.742	-0.344228	0.136091	-2.52939	0.011426	0.13492
mmu-miR-185-5p	976.433	0.283537	0.114978	2.46602	0.0136624	0.142622
mmu-miR-877-3p	50.0856	0.562298	0.229459	2.45054	0.0142644	0.145361
mmu-miR-744-3p	55.1032	0.429976	0.178035	2.41512	0.0157302	0.152442
mmu-miR-674-3p	601.355	0.240595	0.0996409	2.41462	0.0157515	0.152442
mmu-miR-6240	55.6814	-0.453543	0.188326	-2.40828	0.0160277	0.152442
mmu-miR-125b-2-3p	582.619	-0.1838	0.0771659	-2.38189	0.0172242	0.15916
mmu-miR-219a-5p	1067.98	-0.307024	0.129616	-2.36872	0.0178498	0.15916
mmu-miR-219b-3p	1068.2	-0.307557	0.129553	-2.37398	0.0175976	0.15916
mmu-miR-148b-3p	766.882	0.193932	0.0823813	2.35408	0.0185685	0.16219
mmu-miR-125b-5p	148784	0.180352	0.0773875	2.33051	0.0197792	0.168296
mmu-miR-143-5p	34.8088	-0.494886	0.212823	-2.32534	0.0200539	0.168296
mmu-miR-29a-3p	136406	0.123022	0.053101	2.31675	0.0205174	0.168874
mmu-miR-101b-3p	720.981	-0.236225	0.102908	-2.29549	0.021705	0.172033
mmu-miR-370-3p	766.156	0.176568	0.0768608	2.29724	0.0216052	0.172033
mmu-miR-301a-3p	726.5	-0.194605	0.0854124	-2.27841	0.0227021	0.176602
mmu-miR-7033-5p	168.311	-0.707643	0.311509	-2.27166	0.0231068	0.176602
mmu-miR-409-5p	830.981	-0.149284	0.0667995	-2.23481	0.0254297	0.19006
mmu-miR-487b-3p	4243.55	-0.195422	0.0878996	-2.22324	0.0261998	0.19006
mmu-miR-181d-5p	1462.74	-0.195128	0.0876924	-2.22515	0.0260715	0.19006
mmu-miR-181a-5p	40496.6	-0.155333	0.0703036	-2.20946	0.0271428	0.190548
mmu-miR-34b-5p	635.102	-0.248445	0.112457	-2.20925	0.0271575	0.190548
mmu-miR-2137	98.2561	-0.400626	0.183138	-2.18756	0.0287018	0.198135
mmu-miR-92a-3p	86.1916	-0.342715	0.158237	-2.16583	0.0303241	0.202793
mmu-miR-181c-5p	1365.68	-0.170819	0.078806	-2.16759	0.0301901	0.202793
mmu-miR-210-3p	417.798	-0.241606	0.111909	-2.15895	0.030854	0.203162
mmu-miR-99a-5p	19874.1	-0.130016	0.0621611	-2.0916	0.0364747	0.203293
mmu-miR-137-3p	6754.55	-0.158304	0.0753462	-2.10102	0.0356394	0.203293
mmu-miR-142a-3p	326.313	-0.189392	0.0910342	-2.08045	0.037484	0.203293
mmu-miR-199a-3p	80.4706	0.337149	0.160069	2.10628	0.0351803	0.203293
mmu-miR-296-3p	64.5976	-0.335262	0.161182	-2.08002	0.0375238	0.203293
mmu-miR-338-3p	6203.07	-0.203692	0.0951235	-2.14134	0.0322466	0.203293
mmu-miR-339-5p	370.275	-0.188705	0.0906685	-2.08126	0.0374102	0.203293
mmu-miR-199b-3p	80.4706	0.337149	0.160069	2.10628	0.0351803	0.203293
mmu-miR-375-3p	101.144	-0.37732	0.178673	-2.11178	0.0347051	0.203293
mmu-miR-376b-5p	1725.34	0.194023	0.0924187	2.09939	0.0357827	0.203293
mmu-miR-425-3p	63.2335	-0.352952	0.165527	-2.1323	0.0329824	0.203293
mmu-miR-497a-5p	1539.54	-0.245896	0.116669	-2.10764	0.0350623	0.203293
mmu-miR-495-3p	537.88	0.218862	0.101887	2.14809	0.0317067	0.203293
mmu-miR-3071-3p	1458.63	-0.154372	0.0738777	-2.08956	0.036657	0.203293
mmu-miR-544-5p	52.0252	-0.402054	0.193991	-2.07254	0.0382153	0.204452
mmu-miR-219b-5p	227.05	-0.242066	0.118157	-2.04867	0.040494	0.213968
mmu-miR-344d-3-5p	21.4831	-0.540373	0.265765	-2.03328	0.0420246	0.219348
mmu-miR-101a-5p	70.5525	-0.3145	0.157575	-1.99588	0.0459472	0.236933
mmu-miR-376a-5p	191.76	0.214407	0.10787	1.98764	0.0468516	0.23872
mmu-miR-93-5p	2863.8	-0.133681	0.0678639	-1.96983	0.0488576	0.246012
mmu-miR-29b-3p	19554	0.223356	0.115173	1.93931	0.0524637	0.261099
mmu-miR-193b-5p	27.2655	0.483795	0.250763	1.92929	0.0536944	0.264152
mmu-miR-140-5p	471.161	-0.175808	0.0925751	-1.89909	0.0575529	0.279917
mmu-miR-138-5p	18365.1	-0.16701	0.0887302	-1.88222	0.0598057	0.287605
mmu-miR-124-3p	132173	-0.15178	0.08148	-1.86279	0.0624913	0.293915
mmu-miR-378a-3p	1014.72	-0.148542	0.0795718	-1.86676	0.0619345	0.293915
mmu-miR-1a-3p	49.1722	0.394811	0.21341	1.85001	0.0643126	0.293916
mmu-miR-330-3p	1249.78	0.140789	0.0765599	1.83893	0.065925	0.293916
mmu-miR-374b-5p	123.239	0.246899	0.133978	1.84283	0.0653538	0.293916
mmu-miR-455-3p	88.3215	0.303016	0.163316	1.85539	0.06354	0.293916
mmu-miR-676-3p	420.022	-0.18433	0.099931	-1.84457	0.0651001	0.293916
mmu-miR-22-5p	602.068	0.207562	0.113245	1.83287	0.0668223	0.294845
mmu-miR-299a-5p	90.8222	0.3421	0.188662	1.81329	0.0697869	0.303996
mmu-miR-329-5p	327.047	-0.177629	0.0983199	-1.80664	0.0708184	0.303996
mmu-miR-378c	450.94	-0.171957	0.0952508	-1.8053	0.0710271	0.303996
mmu-miR-335-3p	339.256	0.301197	0.169575	1.77618	0.075703	0.320801
mmu-miR-151-5p	4054.43	0.174848	0.0991475	1.76351	0.0778142	0.322382
mmu-miR-351-5p	92.4018	0.247327	0.140299	1.76285	0.0779252	0.322382
mmu-miR-301b-3p	24.5342	-0.444266	0.252999	-1.756	0.0790889	0.322382
mmu-miR-708-3p	481.95	-0.140848	0.0801724	-1.75681	0.0789496	0.322382
mmu-miR-345-5p	123.329	-0.228849	0.131638	-1.73847	0.0821284	0.325742
mmu-miR-505-5p	25.6255	0.448953	0.258304	1.73808	0.0821966	0.325742
mmu-miR-872-5p	963.3	-0.116199	0.066681	-1.74261	0.0814017	0.325742
mmu-miR-154-3p	942.217	-0.139014	0.0805646	-1.7255	0.084437	0.331551
mmu-let-7i-3p	99.0716	-0.232222	0.136798	-1.69755	0.089593	0.348598
mmu-miR-100-5p	6590.01	-0.103807	0.0620096	-1.67405	0.0941211	0.359677
mmu-miR-666-3p	231.376	-0.187547	0.111888	-1.67621	0.0936978	0.359677
mmu-miR-532-3p	139.711	0.217458	0.130486	1.66652	0.0956097	0.362132
mmu-miR-412-5p	60.761	0.309561	0.186812	1.65708	0.0975038	0.366067
mmu-miR-107-3p	12151.5	-0.124584	0.0761128	-1.63684	0.101664	0.378368
mmu-miR-127-5p	467.654	0.161395	0.099135	1.62803	0.103519	0.381949
mmu-miR-129-1-3p	1722.11	0.201955	0.124573	1.62117	0.104981	0.382208
mmu-miR-540-5p	115.957	-0.223292	0.137891	-1.61934	0.105375	0.382208
mmu-miR-33-5p	2222.91	-0.178829	0.11091	-1.61238	0.106879	0.384406
mmu-miR-126a-5p	6951.81	-0.127809	0.0798045	-1.60152	0.109261	0.386478
mmu-miR-126b-3p	6954.6	-0.128065	0.0798842	-1.60313	0.108905	0.386478
mmu-miR-128-1-5p	82.7536	-0.293901	0.184424	-1.59362	0.111022	0.389486
mmu-miR-124-5p	1073.54	-0.130615	0.0824669	-1.58385	0.113228	0.393997
mmu-miR-21a-5p	12141.7	-0.105749	0.0676918	-1.56222	0.118237	0.405324
mmu-miR-22-3p	22016.4	-0.1171	0.074986	-1.56162	0.118377	0.405324
mmu-miR-136-5p	4500.66	-0.171313	0.110403	-1.55171	0.120732	0.410105
mmu-miR-425-5p	986.319	-0.150494	0.0980268	-1.53523	0.124726	0.420337
mmu-miR-150-5p	6779.66	0.107812	0.0711448	1.51539	0.129674	0.433596
mmu-miR-20a-5p	237.293	-0.169935	0.113782	-1.49352	0.135301	0.448907
mmu-miR-137-5p	37.1159	0.309945	0.209601	1.47874	0.139211	0.458326
mmu-miR-144-3p	138.735	-0.764252	0.539245	-1.41726	0.156406	0.502088
mmu-miR-192-5p	150.815	0.180933	0.127907	1.41457	0.157196	0.502088
mmu-miR-323-3p	940.536	-0.129837	0.0917582	-1.41499	0.157071	0.502088
mmu-miR-25-3p	1544.16	-0.10552	0.0741373	-1.42331	0.154646	0.502088
mmu-miR-106b-3p	120.385	-0.171729	0.122751	-1.399	0.161812	0.513003
mmu-miR-30a-5p	12796.1	-0.0884472	0.0641993	-1.3777	0.168296	0.525773
mmu-miR-3071-5p	184.59	-0.149552	0.108359	-1.38015	0.167542	0.525773
mmu-miR-153-3p	2061.72	0.168609	0.122748	1.37362	0.16956	0.525883
mmu-miR-325-5p	47.3087	0.249295	0.18507	1.34703	0.177971	0.537273
mmu-miR-382-5p	5474.94	-0.105429	0.0783583	-1.34547	0.178472	0.537273
mmu-miR-433-3p	3041.3	0.123654	0.0911979	1.35589	0.175136	0.537273
mmu-miR-486a-3p	21.8952	-0.348917	0.259946	-1.34227	0.179509	0.537273
mmu-miR-500-3p	234.445	-0.147177	0.109016	-1.35005	0.177001	0.537273
mmu-miR-9-3p	16120.5	0.146803	0.111832	1.31271	0.189281	0.53768
mmu-miR-184-3p	66.0986	0.278795	0.210081	1.32708	0.184482	0.53768
mmu-miR-24-3p	19213.1	0.110313	0.0840442	1.31256	0.189331	0.53768
mmu-miR-7a-2-3p	106.922	0.289129	0.221086	1.30777	0.190952	0.53768
mmu-miR-376a-3p	9078.22	-0.0952082	0.0726603	-1.31032	0.190088	0.53768
mmu-miR-383-5p	1817.9	-0.126773	0.0964935	-1.3138	0.188912	0.53768
mmu-miR-1264-5p	51.6694	0.271284	0.203382	1.33386	0.182249	0.53768
mmu-miR-700-5p	23.486	0.351861	0.263964	1.33299	0.182535	0.53768
mmu-miR-3065-5p	140.471	-0.170952	0.128972	-1.3255	0.185007	0.53768
mmu-miR-384-3p	658.116	0.144303	0.111726	1.29159	0.196501	0.549688
mmu-miR-346-5p	788.103	-0.0966405	0.0752589	-1.28411	0.199104	0.549785
mmu-miR-532-5p	682.851	-0.0900542	0.0700266	-1.286	0.198443	0.549785
mmu-miR-27b-3p	17435.6	-0.086355	0.0681786	-1.2666	0.205299	0.554658
mmu-miR-183-5p	841.184	-1.86638	1.47053	-1.26919	0.204372	0.554658
mmu-miR-219a-2-3p	2263.21	-0.141196	0.11144	-1.26702	0.205147	0.554658
mmu-miR-541-5p	3330.52	0.0946258	0.0750222	1.2613	0.207199	0.554658
mmu-miR-592-5p	930.029	-0.159508	0.126505	-1.26089	0.207349	0.554658
mmu-miR-182-5p	1463.89	-1.73609	1.38866	-1.25019	0.21123	0.56153
mmu-miR-490-5p	21.3658	-0.342517	0.27537	-1.24384	0.213558	0.564216
mmu-miR-103-3p	39739.1	-0.0975678	0.0791567	-1.23259	0.217728	0.568923
mmu-miR-380-5p	114.761	-0.158206	0.128428	-1.23187	0.217999	0.568923
mmu-miR-29b-2-5p	88.8588	0.182766	0.149979	1.21861	0.222993	0.574946
mmu-miR-539-5p	192.388	0.134545	0.110172	1.22123	0.221998	0.574946
mmu-miR-30b-3p	25.8204	0.30478	0.25337	1.2029	0.229014	0.586933
mmu-miR-101a-3p	10827.6	-0.0934035	0.0780565	-1.19661	0.231458	0.589666
mmu-miR-1198-5p	440.31	0.106291	0.0895066	1.18752	0.235022	0.595205
mmu-miR-204-5p	2320.03	0.133697	0.11357	1.17723	0.239105	0.601715
mmu-miR-148b-5p	28.8633	-0.267672	0.228005	-1.17398	0.240405	0.601715
mmu-miR-139-3p	357.975	0.135828	0.117608	1.15492	0.248124	0.613278
mmu-miR-362-5p	110.551	-0.156961	0.136047	-1.15373	0.248611	0.613278
mmu-miR-92b-5p	66.9661	0.203153	0.176349	1.15199	0.249323	0.613278
mmu-miR-141-3p	852.913	-1.86172	1.64809	-1.12962	0.258636	0.625355
mmu-miR-329-3p	779.533	0.118838	0.104926	1.13259	0.257385	0.625355
mmu-miR-331-3p	249.663	0.118343	0.105403	1.12276	0.261539	0.625355
mmu-miR-221-5p	259.606	0.13933	0.123147	1.13142	0.25788	0.625355
mmu-miR-598-3p	1612.16	-0.113379	0.100802	-1.12477	0.260688	0.625355
mmu-miR-142a-5p	30.1041	-0.289244	0.268697	-1.07647	0.281717	0.627994
mmu-miR-203-3p	292.371	-0.157265	0.143197	-1.09824	0.272099	0.627994
mmu-miR-200a-3p	3742.1	-1.7931	1.65159	-1.08568	0.277619	0.627994
mmu-miR-96-5p	1070.07	-1.61137	1.47326	-1.09374	0.274068	0.627994
mmu-miR-323-5p	114.303	0.133198	0.123569	1.07792	0.281067	0.627994
mmu-miR-337-3p	45.3156	-0.209392	0.19375	-1.08073	0.279817	0.627994
mmu-miR-223-3p	34.4725	0.240645	0.217686	1.10547	0.268956	0.627994
mmu-miR-383-3p	22.4889	0.288475	0.264525	1.09054	0.275477	0.627994
mmu-miR-410-3p	5970.95	-0.102165	0.0930113	-1.09842	0.272022	0.627994
mmu-miR-411-3p	1600.58	0.0975583	0.0885861	1.10128	0.270774	0.627994
mmu-miR-574-3p	121.219	0.154386	0.141194	1.09343	0.274207	0.627994
mmu-miR-544-3p	24.2248	-0.277956	0.255577	-1.08757	0.276787	0.627994
mmu-miR-1839-3p	69.4076	0.177753	0.159238	1.11627	0.264306	0.627994
mmu-let-7e-3p	147.967	0.125006	0.118372	1.05604	0.290949	0.645212
mmu-miR-429-3p	2550.43	-1.72857	1.64356	-1.05172	0.292927	0.646252
mmu-miR-1843a-3p	357.992	0.0999968	0.0954057	1.04812	0.294583	0.646571
mmu-miR-411-5p	3475.67	-0.0913442	0.0876579	-1.04205	0.297387	0.649396
mmu-miR-26a-5p	140163	-0.0692521	0.0670519	-1.03281	0.301692	0.654362
mmu-miR-451a	216.485	-0.553475	0.537031	-1.03062	0.302719	0.654362
mmu-miR-338-5p	1123.97	-0.106915	0.104888	-1.01933	0.308046	0.65594
mmu-miR-200c-3p	945.437	-1.69658	1.664	-1.01958	0.307929	0.65594
mmu-miR-434-3p	20302.8	0.0684834	0.0670257	1.02175	0.3069	0.65594
mmu-miR-193b-3p	417.96	0.159957	0.15768	1.01444	0.310372	0.657621
mmu-miR-138-2-3p	104.398	0.164166	0.163677	1.00299	0.315867	0.665965
mmu-miR-222-3p	6230.51	0.0634218	0.0636951	0.995709	0.319392	0.66771
mmu-miR-6390	34.975	-0.23486	0.236078	-0.99484	0.319814	0.66771
mmu-miR-543-3p	1523.68	0.0901149	0.0929745	0.969243	0.332424	0.687331
mmu-miR-6238	31.9906	-0.257321	0.264814	-0.971703	0.331198	0.687331
mmu-miR-200b-3p	1222.75	-1.5602	1.61844	-0.964016	0.335038	0.689405
mmu-miR-484	2461.65	0.0901227	0.0939937	0.958817	0.337651	0.691458
mmu-miR-381-3p	3166.02	-0.0850797	0.0898018	-0.947416	0.343427	0.699937
mmu-miR-485-5p	279.471	0.0905784	0.0962715	0.940864	0.346775	0.70341
mmu-miR-200b-5p	33.1889	-1.82612	1.95558	-0.933796	0.350409	0.706958
mmu-miR-325-3p	184.241	0.113274	0.121662	0.931051	0.351827	0.706958
mmu-miR-872-3p	374.799	-0.0898255	0.0975819	-0.920514	0.357304	0.714608
mmu-miR-574-5p	26.0918	0.227963	0.25084	0.908801	0.363455	0.716861
mmu-miR-1981-5p	348.149	-0.0996316	0.108999	-0.914062	0.360684	0.716861
mmu-miR-3068-5p	357.248	0.0878894	0.0964999	0.910772	0.362416	0.716861
mmu-miR-29c-3p	49984.9	-0.0468537	0.0530521	-0.883164	0.377147	0.727113
mmu-miR-211-5p	27.8109	-0.324146	0.362789	-0.893484	0.371598	0.727113
mmu-miR-361-3p	474.246	0.0759099	0.0850599	0.892429	0.372163	0.727113
mmu-miR-708-5p	3913.28	-0.0632036	0.0714492	-0.884594	0.376376	0.727113
mmu-miR-3074-5p	6641.46	0.0731364	0.0826379	0.885022	0.376145	0.727113
mmu-miR-421-3p	423.713	-0.0832449	0.0946075	-0.879898	0.378915	0.727244
mmu-miR-30c-1-3p	69.1627	0.140365	0.161968	0.866622	0.386149	0.731549
mmu-miR-449a-5p	63.3839	-0.167468	0.193298	-0.866374	0.386285	0.731549
mmu-miR-1193-3p	24.5101	-0.216764	0.249275	-0.869579	0.384531	0.731549
mmu-miR-34a-5p	3947.14	0.110982	0.129068	0.859876	0.389857	0.732622
mmu-miR-3068-3p	148.553	-0.104943	0.122152	-0.859118	0.390275	0.732622
mmu-miR-15b-5p	209.224	0.125676	0.149076	0.843033	0.39921	0.737964
mmu-miR-9-5p	341521	-0.0781507	0.0931934	-0.838587	0.401701	0.737964
mmu-miR-28a-5p	180.942	0.0865156	0.101857	0.84938	0.39567	0.737964
mmu-miR-320-3p	1080.64	0.0604681	0.0723782	0.835447	0.403466	0.737964
mmu-miR-669c-5p	65.3807	-0.15504	0.185351	-0.836468	0.402891	0.737964
mmu-miR-1839-5p	940.405	-0.059753	0.0708321	-0.843586	0.398901	0.737964
mmu-miR-149-5p	2593.36	0.0628637	0.0756548	0.830928	0.406014	0.739465
mmu-miR-491-5p	29.9918	0.203875	0.246414	0.827368	0.408028	0.739984
mmu-miR-106b-5p	80.0385	0.121057	0.147764	0.81926	0.412638	0.74373
mmu-miR-669a-5p	55.7193	0.14956	0.183602	0.81459	0.415307	0.74373
mmu-miR-669p-5p	55.7193	0.14956	0.183602	0.81459	0.415307	0.74373
mmu-miR-154-5p	1159.86	-0.0610298	0.0752562	-0.810961	0.417388	0.744106
mmu-miR-505-3p	25.8863	-0.193977	0.240021	-0.808167	0.418994	0.744106
mmu-miR-195a-5p	768.669	0.0990884	0.126569	0.782882	0.433697	0.74504
mmu-miR-296-5p	447.945	0.116446	0.148833	0.782395	0.433982	0.74504
mmu-miR-148a-3p	1075.2	-0.0782243	0.099221	-0.788384	0.430472	0.74504
mmu-miR-98-5p	3507.29	0.0463121	0.0585331	0.791213	0.42882	0.74504
mmu-miR-378a-5p	113.756	-0.0957334	0.120187	-0.796538	0.425719	0.74504
mmu-miR-381-5p	49.7079	0.158332	0.198636	0.797093	0.425397	0.74504
mmu-miR-672-5p	336.659	-0.0630493	0.0806341	-0.781918	0.434263	0.74504
mmu-miR-676-5p	41.3786	-0.16483	0.211227	-0.780347	0.435187	0.74504
mmu-miR-7689-3p	60.0831	-0.134346	0.167756	-0.800838	0.423226	0.74504
mmu-miR-376b-3p	4053.17	-0.065541	0.0847915	-0.772966	0.439542	0.749499
mmu-miR-30b-5p	9441.73	0.0578335	0.0756583	0.764404	0.444626	0.755159
mmu-let-7f-2-3p	42.1251	-0.148268	0.195546	-0.758228	0.448314	0.755428
mmu-miR-376c-3p	1430.65	0.0544451	0.0717077	0.759265	0.447694	0.755428
mmu-miR-673-3p	48.8203	-0.146322	0.195252	-0.749402	0.453615	0.761361
mmu-miR-30a-3p	2514.64	-0.0582103	0.0801796	-0.725999	0.46784	0.77615
mmu-miR-99a-3p	25.7444	-0.17331	0.243891	-0.710606	0.477328	0.77615
mmu-miR-152-3p	360.727	0.0761135	0.105679	0.720231	0.471383	0.77615
mmu-miR-185-3p	28.7476	-0.159922	0.224793	-0.711418	0.476825	0.77615
mmu-miR-1298-5p	98.541	0.285306	0.404237	0.70579	0.480319	0.77615
mmu-miR-146b-5p	538.726	0.0661493	0.0916675	0.721623	0.470526	0.77615
mmu-miR-652-3p	818.209	0.0995581	0.138479	0.718941	0.472177	0.77615
mmu-miR-873a-5p	142.632	-0.0817045	0.114147	-0.715781	0.474127	0.77615
mmu-miR-5099	23.6746	-0.188653	0.267441	-0.705402	0.48056	0.77615
mmu-miR-3535	33.6015	-0.152342	0.2156	-0.706597	0.479817	0.77615
mmu-miR-127-3p	39967.7	-0.0457571	0.0655613	-0.697928	0.485222	0.776949
mmu-miR-134-5p	298.342	-0.0603993	0.0863709	-0.699301	0.484364	0.776949
mmu-miR-126b-5p	632.412	0.0525749	0.0755512	0.695885	0.486501	0.776949
mmu-miR-341-3p	404.671	-0.0756675	0.109972	-0.68806	0.491415	0.78188
mmu-miR-1843b-5p	400.312	0.0604474	0.0882947	0.684609	0.493591	0.782432
mmu-miR-23a-3p	6833.11	0.071467	0.105118	0.679873	0.496585	0.784274
mmu-miR-99b-3p	75.2545	-0.0991053	0.14751	-0.671853	0.501677	0.789404
mmu-miR-143-3p	3571.49	-0.102877	0.157355	-0.653791	0.513247	0.791533
mmu-miR-350-3p	38.2324	-0.139953	0.210835	-0.663801	0.506817	0.791533
mmu-miR-212-5p	964.466	0.0685907	0.104087	0.658973	0.509913	0.791533
mmu-miR-669a-3p	46.0505	0.139782	0.21425	0.652425	0.514127	0.791533
mmu-miR-874-3p	420.888	-0.0655009	0.0987369	-0.663388	0.507082	0.791533
mmu-miR-669o-3p	46.0505	0.139782	0.21425	0.652425	0.514127	0.791533
mmu-miR-212-3p	2579.55	0.063683	0.0981076	0.649114	0.516264	0.791976
mmu-miR-344c-3p	159.063	0.0924411	0.14385	0.642623	0.520468	0.795573
mmu-miR-204-3p	75.0289	-0.0941444	0.150393	-0.625988	0.531323	0.806404
mmu-miR-551b-3p	52.6697	-0.127753	0.20321	-0.628677	0.529561	0.806404
mmu-miR-496a-3p	133.17	0.0712188	0.114968	0.619465	0.53561	0.81004
mmu-miR-30e-5p	5941.38	-0.0513054	0.0844056	-0.607844	0.543291	0.818762
mmu-miR-879-5p	67.6519	-0.100689	0.166754	-0.603818	0.545965	0.819905
mmu-miR-16-5p	22393.3	0.0467312	0.079803	0.585582	0.558157	0.826692
mmu-miR-26b-5p	3985.07	-0.0465342	0.0794774	-0.585502	0.55821	0.826692
mmu-miR-672-3p	24.2857	-0.1424	0.242239	-0.587846	0.556635	0.826692
mmu-miR-582-5p	215.919	-0.0711205	0.119921	-0.593061	0.553141	0.826692
mmu-miR-129-5p	4440.57	0.0541821	0.093829	0.577456	0.563631	0.831842
mmu-miR-3475-3p	70.8909	-0.0972413	0.170614	-0.569949	0.568712	0.836456
mmu-miR-186-5p	1130.56	-0.0345163	0.0610748	-0.565148	0.571973	0.836827
mmu-miR-466a-3p	23.9379	0.151481	0.270042	0.560953	0.57483	0.836827
mmu-miR-466e-3p	23.9379	0.151481	0.270042	0.560953	0.57483	0.836827
mmu-miR-467a-5p	71.4162	0.0960477	0.172272	0.557537	0.577161	0.837372
mmu-miR-194-5p	134.536	-0.0750791	0.136163	-0.55139	0.581366	0.837794
mmu-miR-488-3p	188.266	0.0766639	0.138336	0.554187	0.579451	0.837794
mmu-miR-101c	35.9457	-0.130951	0.23926	-0.547315	0.584162	0.838998
mmu-miR-671-3p	82.2621	0.0770258	0.1434	0.537138	0.591172	0.846226
mmu-miR-409-3p	927.295	-0.0390673	0.0746343	-0.52345	0.600661	0.856943
mmu-let-7b-5p	35262.8	0.0562132	0.10931	0.514254	0.607075	0.858222
mmu-miR-26b-3p	22.2914	-0.136611	0.264089	-0.517292	0.604952	0.858222
mmu-miR-29a-5p	90.4446	-0.0734478	0.145559	-0.50459	0.613847	0.858222
mmu-miR-98-3p	28.0325	0.11684	0.227573	0.513419	0.607658	0.858222
mmu-miR-361-5p	2363.89	0.0334892	0.0661061	0.506598	0.612437	0.858222
mmu-miR-379-3p	626.877	0.0445862	0.0887986	0.502105	0.615594	0.858222
mmu-miR-423-3p	459.242	-0.0436834	0.0855709	-0.510494	0.609705	0.858222
mmu-miR-6540-5p	90.7645	-0.0737772	0.149204	-0.494473	0.620972	0.862909
mmu-miR-24-2-5p	715.289	-0.0541857	0.11258	-0.48131	0.630296	0.873032
mmu-miR-128-3p	114427	0.0404352	0.0860813	0.469733	0.638546	0.881605
mmu-let-7i-5p	27133.5	-0.0369137	0.0795319	-0.464138	0.642549	0.88428
mmu-miR-30e-3p	2101.79	-0.0362506	0.0829685	-0.43692	0.66217	0.90635
mmu-miR-1264-3p	169.211	0.0847935	0.194471	0.436021	0.662822	0.90635
mmu-miR-135b-5p	326.787	0.0760832	0.176454	0.431178	0.666339	0.908259
mmu-miR-32-5p	45.5625	0.0793926	0.191396	0.414809	0.678282	0.921602
mmu-let-7a-1-3p	897.95	-0.0460947	0.114715	-0.401818	0.687818	0.924985
mmu-let-7c-2-3p	897.95	-0.0460947	0.114715	-0.401818	0.687818	0.924985
mmu-miR-340-5p	4138.97	-0.0356238	0.0891381	-0.399647	0.689416	0.924985
mmu-miR-369-5p	3449.72	-0.0309372	0.0760251	-0.406934	0.684056	0.924985
mmu-miR-874-5p	87.9451	-0.0614178	0.154994	-0.396258	0.691914	0.925435
mmu-miR-324-5p	1453	0.0279163	0.0721231	0.387065	0.698708	0.931611
mmu-miR-139-5p	3435.1	0.0543449	0.142843	0.380451	0.70361	0.932338
mmu-miR-700-3p	217.195	0.0457478	0.119959	0.381363	0.702934	0.932338
mmu-miR-433-5p	109.022	0.0870705	0.230918	0.377063	0.706127	0.932785
mmu-let-7c-5p	94263.5	0.0362962	0.0973916	0.372683	0.709384	0.934204
mmu-miR-132-5p	2702.92	0.0343428	0.0948905	0.361921	0.717411	0.934562
mmu-miR-34b-3p	42.8654	0.0826019	0.226536	0.36463	0.715388	0.934562
mmu-miR-365-3p	1407.54	-0.0419601	0.114986	-0.364915	0.715175	0.934562
mmu-miR-3074-1-3p	32.8296	0.08292	0.229943	0.360611	0.71839	0.934562
mmu-miR-7b-3p	25.2205	-0.0923943	0.259159	-0.356516	0.721454	0.935704
mmu-miR-300-3p	3294.6	-0.0278341	0.0852293	-0.326578	0.743987	0.949985
mmu-miR-339-3p	39.7538	-0.0687891	0.209388	-0.328524	0.742515	0.949985
mmu-miR-17-5p	145.085	-0.0402959	0.124291	-0.324205	0.745783	0.949985
mmu-miR-17-3p	43.1433	0.0634568	0.187629	0.338202	0.735211	0.949985
mmu-miR-125b-1-3p	237.836	0.0331465	0.100451	0.329977	0.741418	0.949985
mmu-miR-501-3p	132.313	-0.0415392	0.127977	-0.324582	0.745497	0.949985
mmu-miR-126a-3p	16004.7	0.0227342	0.0735851	0.308951	0.757359	0.95537
mmu-miR-30d-3p	80.1261	-0.0469226	0.150663	-0.311442	0.755465	0.95537
mmu-miR-342-3p	4438.21	0.0238842	0.0778307	0.306874	0.758939	0.95537
mmu-miR-455-5p	29.9312	-0.0774599	0.245662	-0.315311	0.752526	0.95537
mmu-miR-19a-3p	234.661	0.0356793	0.122525	0.291201	0.770898	0.964749
mmu-miR-770-3p	418.591	0.0323902	0.11078	0.292383	0.769994	0.964749
mmu-miR-298-5p	450.484	-0.0854495	0.299124	-0.285666	0.775134	0.967222
mmu-miR-23b-3p	7191.16	-0.0232374	0.0892401	-0.260392	0.794561	0.967683
mmu-miR-187-3p	994.685	0.0918355	0.359026	0.255791	0.798113	0.967683
mmu-miR-16-1-3p	26.1777	0.0691314	0.25674	0.269266	0.787725	0.967683
mmu-miR-322-3p	66.3064	0.0438383	0.162137	0.270378	0.786869	0.967683
mmu-miR-326-3p	1196.81	0.0181765	0.0703893	0.258228	0.796231	0.967683
mmu-miR-540-3p	81.1469	0.0401325	0.150514	0.266637	0.789749	0.967683
mmu-miR-541-3p	21.9181	0.0737819	0.279489	0.263988	0.791789	0.967683
mmu-miR-1843a-5p	775.743	-0.0175797	0.067942	-0.258746	0.795831	0.967683
mmu-miR-1983	424.799	0.0292274	0.1082	0.270124	0.787065	0.967683
mmu-miR-344b-3p	248.167	-0.0307615	0.118389	-0.259834	0.794992	0.967683
mmu-miR-133a-3p	111.656	0.0350519	0.139011	0.252152	0.800923	0.968348
mmu-miR-125a-3p	114.032	0.0278397	0.123141	0.22608	0.821139	0.968589
mmu-miR-191-5p	10567.8	-0.0137082	0.0601107	-0.22805	0.819607	0.968589
mmu-miR-199a-5p	78.1887	-0.0406052	0.177224	-0.229118	0.818777	0.968589
mmu-miR-30c-2-3p	177.989	-0.0263826	0.112619	-0.234264	0.81478	0.968589
mmu-miR-30d-5p	11062.7	-0.0132391	0.0592241	-0.223542	0.823114	0.968589
mmu-miR-342-5p	166.115	0.0270336	0.112456	0.240393	0.810026	0.968589
mmu-miR-431-3p	136.227	-0.0280942	0.126141	-0.22272	0.823753	0.968589
mmu-miR-3059-5p	92.8596	-0.0356863	0.154079	-0.23161	0.816841	0.968589
mmu-miR-490-3p	79.6741	-0.036504	0.15859	-0.230179	0.817953	0.968589
mmu-let-7j	17384	0.0213073	0.0860616	0.247582	0.804458	0.968589
mmu-let-7g-3p	26.8685	0.02134	0.233721	0.0913054	0.92725	0.971385
mmu-miR-27b-5p	43.6026	-0.0220427	0.209055	-0.10544	0.916027	0.971385
mmu-miR-99b-5p	3071.89	0.0115881	0.0676192	0.171372	0.863931	0.971385
mmu-miR-135a-5p	861.289	-0.0209246	0.120448	-0.173723	0.862083	0.971385
mmu-miR-140-3p	254.865	0.0121863	0.0906944	0.134366	0.893113	0.971385
mmu-miR-145a-5p	4889.44	-0.0189454	0.123	-0.154027	0.877588	0.971385
mmu-miR-145a-3p	104.059	-0.0207004	0.134981	-0.153357	0.878116	0.971385
mmu-miR-187-5p	68.576	0.0519648	0.249606	0.208188	0.835082	0.971385
mmu-miR-24-1-5p	100.252	0.0210555	0.138679	0.151829	0.879322	0.971385
mmu-miR-190a-5p	426.667	-0.0167945	0.093827	-0.178995	0.857942	0.971385
mmu-miR-191-3p	52.1053	-0.0228034	0.177484	-0.128481	0.897768	0.971385
mmu-let-7d-3p	378.489	-0.0178647	0.11409	-0.156584	0.875573	0.971385
mmu-miR-130b-3p	51.3463	0.0243193	0.211303	0.115092	0.908372	0.971385
mmu-miR-19b-3p	2208.8	-0.00773727	0.0967738	-0.0799521	0.936275	0.971385
mmu-let-7b-3p	74.3265	0.0153719	0.195541	0.078612	0.937341	0.971385
mmu-miR-15a-5p	3051.08	0.0107671	0.0856727	0.125677	0.899987	0.971385
mmu-miR-29c-5p	65.47	-0.0381266	0.195208	-0.195313	0.845148	0.971385
mmu-miR-27a-3p	3409.62	0.00662715	0.0814845	0.0813302	0.935179	0.971385
mmu-miR-31-5p	1090.4	0.00584385	0.0711655	0.0821163	0.934554	0.971385
mmu-miR-337-5p	1167.59	-0.00922257	0.0758516	-0.121587	0.903226	0.971385
mmu-miR-344-3p	2471.17	0.0208749	0.137839	0.151445	0.879625	0.971385
mmu-miR-345-3p	41.698	-0.0302534	0.191582	-0.157913	0.874525	0.971385
mmu-miR-218-5p	19941.3	-0.0145555	0.071573	-0.203366	0.838849	0.971385
mmu-miR-138-1-3p	62.1754	0.029755	0.1902	0.15644	0.875686	0.971385
mmu-miR-128-2-5p	71.4116	0.0299761	0.161238	0.185912	0.852514	0.971385
mmu-miR-7a-1-3p	913.578	-0.00926219	0.0802699	-0.115388	0.908137	0.971385
mmu-miR-377-5p	48.8624	-0.0148476	0.179133	-0.0828859	0.933942	0.971385
mmu-miR-377-3p	108.222	0.0196716	0.146483	0.134292	0.893172	0.971385
mmu-miR-431-5p	481.077	-0.0102327	0.109624	-0.0933432	0.925631	0.971385
mmu-miR-448-3p	22.7947	0.0284926	0.267064	0.106689	0.915036	0.971385
mmu-miR-485-3p	28.7092	-0.0265836	0.224882	-0.118212	0.9059	0.971385
mmu-miR-543-5p	59.2653	-0.0242165	0.186649	-0.129743	0.89677	0.971385
mmu-miR-369-3p	6823.74	-0.00660404	0.0833207	-0.0792605	0.936825	0.971385
mmu-miR-671-5p	94.8813	-0.014279	0.139871	-0.102087	0.918687	0.971385
mmu-miR-770-5p	93.628	0.0191614	0.169452	0.113078	0.909969	0.971385
mmu-miR-344d-3p	639.357	0.0184566	0.0961993	0.191858	0.847853	0.971385
mmu-miR-3099-3p	654.422	-0.0212931	0.115308	-0.184664	0.853493	0.971385
mmu-miR-666-5p	121.038	0.0123472	0.156409	0.0789414	0.937079	0.971385
mmu-miR-499-5p	32.6584	-0.0385729	0.223053	-0.172932	0.862705	0.971385
mmu-miR-501-5p	35.5618	0.0175314	0.218338	0.0802951	0.936003	0.971385
mmu-miR-92b-3p	3274.03	-0.0123988	0.0824449	-0.150389	0.880458	0.971385
mmu-miR-873a-3p	112.217	0.0184306	0.137314	0.134223	0.893226	0.971385
mmu-miR-877-5p	25.1215	-0.0299738	0.275809	-0.108676	0.91346	0.971385
mmu-miR-582-3p	51.5636	0.0352026	0.177718	0.198081	0.842982	0.971385
mmu-miR-467e-5p	28.1283	0.0341052	0.23447	0.145456	0.884351	0.971385
mmu-miR-3072-3p	72.9913	0.0358601	0.173862	0.206256	0.836591	0.971385
mmu-miR-3102-5p.2-5p	27.0651	-0.037131	0.240652	-0.154293	0.877378	0.971385
mmu-miR-30f	107.129	0.0275959	0.131761	0.20944	0.834105	0.971385
mmu-miR-129b-3p	483.309	-0.0130523	0.106779	-0.122236	0.902712	0.971385
mmu-miR-1298-3p	85.0096	0.014744	0.205917	0.0716019	0.942919	0.974205
mmu-miR-219c-3p	24.8031	-0.0174585	0.251304	-0.0694714	0.944614	0.974205
mmu-miR-28a-3p	37.6646	0.0132398	0.19928	0.0664384	0.947029	0.974347
mmu-miR-322-5p	187.293	-0.00711589	0.120412	-0.0590961	0.952876	0.978011
mmu-miR-340-3p	263.372	0.00577323	0.104528	0.0552312	0.955954	0.978824
mmu-miR-221-3p	27785.8	-0.00262897	0.0585333	-0.044914	0.964176	0.984886
mmu-miR-760-3p	33.4412	0.00803176	0.223618	0.0359174	0.971348	0.98985
mmu-miR-935	119.476	-0.00355785	0.121608	-0.0292566	0.97666	0.992899
mmu-miR-132-3p	43688.9	-0.00187474	0.118138	-0.0158691	0.987339	0.998576
mmu-miR-146a-5p	522.832	0.00134124	0.113127	0.011856	0.99054	0.998576
mmu-miR-151-3p	631.271	-0.00042955	0.0831438	-0.00516634	0.995878	0.998576
mmu-miR-299a-3p	116.052	-0.00191385	0.146301	-0.0130816	0.989563	0.998576
mmu-miR-300-5p	31.0353	0.000424141	0.237702	0.00178434	0.998576	0.998576
mmu-miR-1224-5p	259.262	-0.000356303	0.116326	-0.00306296	0.997556	0.998576
mmu-miR-674-5p	1130.13	0.000212246	0.0905538	0.00234386	0.99813	0.998576
mmu-miR-29b-1-5p	17.3148	0.187896	0.295858	0.635088	0.525371
mmu-miR-134-3p	14.9656	-0.207396	0.312524	-0.663614	0.506937
mmu-miR-144-5p	13.178	-0.302668	0.456731	-0.662684	0.507533
mmu-miR-155-5p	17.2731	-0.00961489	0.297553	-0.0323132	0.974222
mmu-miR-183-3p	16.0151	-1.48634	1.53021	-0.971334	0.331382
mmu-miR-186-3p	13.3726	-0.185224	0.324311	-0.571131	0.567911
mmu-miR-188-5p	10.8068	-0.340016	0.392606	-0.866048	0.386464
mmu-miR-188-3p	10.2079	-0.373584	0.40123	-0.931096	0.351804
mmu-miR-190a-3p	7.16363	-0.345951	0.469974	-0.736107	0.461665
mmu-miR-193a-5p	14.2243	0.310451	0.327504	0.947931	0.343165
mmu-miR-195a-3p	10.301	-0.0361619	0.384064	-0.094156	0.924985
mmu-miR-34c-3p	15.5835	0.354609	0.303799	1.16725	0.243111
mmu-miR-200a-5p	16.1617	-2.14446	1.71588	-1.24977	0.211383
mmu-let-7f-1-3p	13.4662	0.0637142	0.322676	0.197455	0.843471
mmu-miR-18a-5p	7.64589	-0.461337	0.438662	-1.05169	0.292941
mmu-miR-93-3p	18.152	0.171565	0.292675	0.586195	0.557744
mmu-miR-103-2-5p	11.4463	-0.663712	0.384625	-1.72561	0.0844178
mmu-miR-324-3p	21.1524	0.00730135	0.274937	0.0265564	0.978814
mmu-miR-331-5p	16.1519	-0.590286	0.303361	-1.94582	0.0516762
mmu-miR-107-5p	18.8693	0.0452836	0.27551	0.164363	0.869445
mmu-miR-10a-5p	17.7743	0.558768	0.379374	1.47287	0.140786
mmu-miR-100-3p	14.8304	0.165501	0.31209	0.5303	0.595904
mmu-miR-216a-5p	10.9607	0.176811	0.449556	0.3933	0.694098
mmu-miR-218-1-3p	13.7676	-0.0803538	0.32465	-0.247509	0.804514
mmu-miR-218-2-3p	14.5998	0.0377436	0.329414	0.114578	0.90878
mmu-miR-26a-2-3p	10.0927	0.171245	0.38335	0.446706	0.655087
mmu-miR-33-3p	14.005	-0.280361	0.324413	-0.86421	0.387472
mmu-miR-222-5p	10.9944	0.211813	0.356487	0.594168	0.5524
mmu-miR-199b-5p	7.77736	-0.345465	0.433354	-0.79719	0.425341
mmu-miR-135a-2-3p	12.1454	0.157995	0.34209	0.461852	0.644188
mmu-miR-382-3p	14.5751	-0.537467	0.31666	-1.6973	0.08964
mmu-miR-133b-3p	19.0164	0.128958	0.306941	0.420141	0.674382
mmu-miR-370-5p	17.3836	-0.189323	0.28593	-0.662129	0.507888
mmu-miR-448-5p	18.1143	0.304469	0.346206	0.879447	0.379159
mmu-miR-450a-5p	18.9219	0.262974	0.309712	0.849093	0.39583
mmu-miR-542-3p	15.3944	0.144314	0.310851	0.464254	0.642466
mmu-miR-503-5p	9.98682	0.221512	0.388415	0.570297	0.568476
mmu-miR-665-3p	10.3849	-0.138328	0.392515	-0.352415	0.724527
mmu-miR-667-5p	18.7345	0.123215	0.300313	0.410288	0.681595
mmu-miR-495-5p	18.1481	-0.00313492	0.290771	-0.0107814	0.991398
mmu-miR-690	16.7029	0.0357906	0.305429	0.117181	0.906716
mmu-miR-467b-5p	10.2575	0.0153665	0.366953	0.0418759	0.966598
mmu-miR-879-3p	14.1717	-0.0394509	0.310125	-0.12721	0.898774
mmu-miR-297c-5p	7.92237	-0.512282	0.455737	-1.12407	0.260982
mmu-miR-466b-3p	10.2716	0.232814	0.393149	0.592176	0.553733
mmu-miR-466c-3p	10.2716	0.232814	0.393149	0.592176	0.553733
mmu-miR-467c-5p	17.1502	0.0225008	0.319259	0.0704781	0.943813
mmu-miR-467d-5p	12.4888	-0.171996	0.353081	-0.487129	0.626167
mmu-miR-467d-3p	8.41212	-0.468702	0.423305	-1.10724	0.268188
mmu-miR-504-5p	15.3578	0.761837	0.321616	2.36878	0.0178468
mmu-miR-598-5p	10.0307	0.0862536	0.386032	0.223437	0.823196
mmu-miR-669d-5p	7.87491	-0.390143	0.432869	-0.901295	0.367432
mmu-miR-669f-5p	18.5472	0.340283	0.328526	1.03579	0.300302
mmu-miR-1188-5p	11.0371	0.0838346	0.383013	0.218882	0.826742
mmu-miR-1191a	10.0871	-0.284554	0.38011	-0.748608	0.454093
mmu-miR-467h	11.0338	-0.204558	0.363506	-0.562736	0.573615
mmu-miR-669o-5p	10.591	-0.499252	0.383983	-1.30019	0.193535
mmu-miR-1964-3p	8.17489	-0.054171	0.428779	-0.126338	0.899465
mmu-miR-1981-3p	14.6156	0.39656	0.315306	1.2577	0.2085
mmu-miR-1982-3p	18.1871	0.145517	0.285708	0.509322	0.610526
mmu-miR-664-5p	14.2667	0.0451995	0.335605	0.134681	0.892864
mmu-miR-3057-5p	10.4962	-0.14744	0.380918	-0.387066	0.698707
mmu-miR-1251-5p	16.2258	0.300575	0.337478	0.890651	0.373117
mmu-miR-3061-3p	8.78118	-0.814445	0.42474	-1.91751	0.0551726
mmu-miR-3078-5p	10.5039	0.0264707	0.364025	0.0727166	0.942032
mmu-miR-3083-5p	15.9856	0.177041	0.317406	0.557775	0.576998
mmu-miR-3084-5p	12.5201	0.440778	0.333951	1.31989	0.186872
mmu-miR-3085-3p	13.3256	-0.421654	0.361601	-1.16607	0.243584
mmu-miR-466p-3p	10.2716	0.232814	0.393149	0.592176	0.553733
mmu-miR-486b-3p	19.2457	-0.207927	0.276137	-0.752987	0.451458
mmu-miR-3074-2-3p	18.5253	0.0463855	0.294139	0.157699	0.874694
mmu-miR-378b	11.137	-0.0956769	0.393552	-0.243111	0.80792
mmu-miR-3968	1636.41	1.16076	0.653935	1.77503
mmu-miR-5100	11.7833	0.342798	0.388569	0.882207	0.377665
mmu-miR-5126	8.01861	-0.470914	0.511976	-0.919797	0.357679
mmu-miR-344h-3p	14.9386	-0.373459	0.332357	-1.12367	0.261153
mmu-miR-6236	11.1615	0.103256	0.425177	0.242854	0.808118
mmu-miR-195b	13.843	0.267356	0.335343	0.79726	0.4253
mmu-miR-145b	15.8956	0.13118	0.3017	0.434802	0.663707
mmu-miR-6395	8.03585	-0.0311667	0.479028	-0.0650625	0.948124
mmu-miR-6412	1212.8	2.0823	0.8342	2.49617
mmu-miR-6540-3p	13.0333	-0.143924	0.334725	-0.429976	0.667213
mmu-miR-6944-3p	14.8404	0.146268	0.333212	0.438963	0.660689
mmu-miR-7047-3p	12.5101	0.523793	0.371566	1.40969	0.158632
mmu-miR-7080-3p	9.07211	0.403102	0.400371	1.00682	0.314021
mmu-miR-8112	17.1411	-0.133349	0.314036	-0.424629	0.671107
mmu-miR-205-5p	10.1549	0.605178	0.372529	1.62452	0.104266
mmu-miR-27a-5p	9.2772	0.0527783	0.387114	0.136338	0.891554
mmu-miR-494-3p	9.78231	0.228177	0.382779	0.596105	0.551105
mmu-miR-1b-5p	10.0498	0.285122	0.390349	0.730429	0.465128
mmu-miR-1195	10.8731	0.262822	0.390265	0.673445	0.500664
mmu-miR-1306-5p	9.12706	1.04644	0.405658	2.5796	0.0098915
mmu-miR-3960	6.97644	0.411426	0.519052	0.792648	0.427983
mmu-miR-3971	9.99544	0.29008	0.372039	0.779702	0.435566
mmu-miR-5627-3p	8.26109	0.845733	0.442874	1.90964	0.056179
mmu-miR-6418-3p	10.3015	0.27038	0.389269	0.694585	0.487315
mmu-miR-7080-5p	9.56169	0.517968	0.384083	1.34858	0.177471
mmu-miR-16-2-3p	9.81934	-0.00395444	0.398532	-0.00992252	0.992083
mmu-miR-670-3p	8.8415	-0.289962	0.417286	-0.694876	0.487133
mmu-miR-3470b	6.63482	-0.314976	0.475362	-0.662602	0.507586
mmu-miR-15a-3p	8.42387	-0.161405	0.428743	-0.376461	0.706574
mmu-miR-410-5p	9.77394	-0.34403	0.418541	-0.821974	0.411092
mmu-miR-551b-5p	6.2661	0.400238	0.509624	0.78536	0.432242
mmu-miR-3061-5p	8.04264	0.421333	0.439252	0.959207	0.337455
mmu-miR-3473b	7.62275	-0.011943	0.438966	-0.0272071	0.978295
mmu-miR-6481	10.9292	0.185083	0.842086	0.219792	0.826034

## Sheet: TDP43-mature-male
mirnaID	baseMean	log2FoldChange	lfcSE	stat	pvalue	padj
mmu-miR-33-5p	1872.79	-0.48859	0.117533	-4.15706	3.2237e-05	0.00486779
mmu-miR-126a-5p	5908.24	-0.323593	0.0983531	-3.29012	0.00100146	0.037805
mmu-miR-328-3p	1536.7	0.385549	0.114947	3.35415	0.000796104	0.037805
mmu-miR-126b-3p	5910.96	-0.323525	0.0983245	-3.29038	0.00100054	0.037805
mmu-miR-30a-3p	2318.82	-0.306989	0.101206	-3.03331	0.0024189	0.0730509
mmu-miR-150-5p	5471.57	0.300665	0.107168	2.80555	0.00502311	0.0948113
mmu-miR-30e-3p	1973.76	-0.245186	0.0863949	-2.83797	0.00454012	0.0948113
mmu-miR-433-3p	2387.46	0.334643	0.115987	2.88517	0.00391205	0.0948113
mmu-miR-9-5p	305422	-0.195266	0.0730218	-2.67407	0.00749362	0.113154
mmu-miR-21a-5p	9940.39	-0.207404	0.076808	-2.70029	0.00692791	0.113154
mmu-miR-126a-3p	14450.8	-0.293318	0.112043	-2.6179	0.00884736	0.12145
mmu-miR-136-3p	6086.97	-0.251196	0.0990487	-2.53609	0.0112099	0.141058
mmu-miR-101a-3p	9562.79	-0.245857	0.0984465	-2.49736	0.0125121	0.143568
mmu-miR-378d	919.798	-0.246798	0.0997025	-2.47534	0.0133109	0.143568
mmu-miR-27b-3p	14652	-0.165065	0.0687444	-2.40113	0.0163444	0.164534
mmu-miR-30a-5p	11680.1	-0.252596	0.107421	-2.35146	0.0187	0.175466
mmu-miR-22-3p	17944.7	-0.274036	0.117563	-2.33098	0.0197545	0.175466
mmu-miR-31-5p	902.03	-0.256745	0.114283	-2.24657	0.0246673	0.19604
mmu-miR-212-3p	1928.85	0.312542	0.138434	2.25769	0.0239648	0.19604
mmu-miR-222-3p	5216.58	0.183009	0.0831125	2.20194	0.0276698	0.198959
mmu-miR-667-3p	813.976	0.347978	0.156964	2.21693	0.0266281	0.198959
mmu-miR-149-5p	2078.36	0.318597	0.147259	2.16351	0.0305023	0.209356
mmu-miR-125b-5p	130122	0.161895	0.0764546	2.11752	0.0342153	0.224631
mmu-miR-434-5p	2878.16	-0.184015	0.0891696	-2.06365	0.0390507	0.245694
mmu-miR-138-5p	15224.8	-0.207894	0.104446	-1.99045	0.0465409	0.275376
mmu-miR-484	1978.87	0.336725	0.169843	1.98257	0.0474158	0.275376
mmu-miR-151-5p	3630.7	0.20093	0.102439	1.96146	0.0498248	0.275777
mmu-miR-92b-3p	2895.79	0.257958	0.132264	1.95032	0.0511375	0.275777
mmu-let-7d-5p	17494.9	0.191469	0.105961	1.80698	0.0707656	0.368469
mmu-miR-125a-5p	55323	0.193853	0.112109	1.72914	0.0837845	0.379343
mmu-miR-132-5p	2286.79	-0.161614	0.0921911	-1.75303	0.0795963	0.379343
mmu-miR-153-3p	1557.63	-0.203101	0.119804	-1.69527	0.0900236	0.379343
mmu-miR-30c-5p	4278.68	0.216861	0.124108	1.74736	0.0805749	0.379343
mmu-miR-26b-5p	3608.46	-0.133074	0.0769094	-1.73027	0.083582	0.379343
mmu-miR-219a-2-3p	1926.45	-0.235845	0.137726	-1.71242	0.0868186	0.379343
mmu-miR-381-3p	2480.74	-0.158159	0.0934148	-1.69308	0.0904394	0.379343
mmu-miR-185-5p	882.45	0.19641	0.120463	1.63046	0.103004	0.379354
mmu-miR-139-5p	2448.29	0.247356	0.149619	1.65324	0.0982819	0.379354
mmu-miR-378a-3p	823.562	-0.182515	0.111553	-1.63613	0.101813	0.379354
mmu-miR-384-5p	1506.29	0.254919	0.15553	1.63904	0.101205	0.379354
mmu-miR-598-3p	1239.29	-0.185633	0.1108	-1.67539	0.0938569	0.379354
mmu-miR-340-5p	3752.54	-0.171409	0.106089	-1.61571	0.106158	0.381662
mmu-miR-136-5p	3556.31	-0.1832	0.116201	-1.57658	0.114893	0.39571
mmu-miR-129-5p	3858.93	-0.166053	0.109576	-1.51541	0.129669	0.39571
mmu-let-7b-5p	31910.6	0.228129	0.145789	1.56479	0.117633	0.39571
mmu-miR-98-5p	3082.29	-0.138402	0.0904652	-1.52989	0.126044	0.39571
mmu-miR-323-3p	797.622	0.185207	0.120622	1.53543	0.124679	0.39571
mmu-miR-212-5p	779.295	-0.200778	0.131172	-1.53065	0.125855	0.39571
mmu-miR-383-5p	1493.47	-0.172254	0.112103	-1.53657	0.124399	0.39571
mmu-miR-3071-3p	1267.07	-0.146377	0.0969348	-1.51005	0.13103	0.39571
mmu-miR-34a-5p	3575.72	-0.232766	0.155848	-1.49355	0.135294	0.400576
mmu-miR-19b-3p	2002.57	-0.131601	0.0904861	-1.45438	0.145841	0.41649
mmu-let-7c-5p	85110	0.15725	0.108289	1.45214	0.146463	0.41649
mmu-miR-15a-5p	2569.15	0.151497	0.105276	1.43905	0.150137	0.41649
mmu-miR-382-5p	4815.4	-0.149385	0.104206	-1.43355	0.151702	0.41649
mmu-miR-872-5p	858.345	-0.125287	0.0885188	-1.41537	0.15696	0.423231
mmu-let-7g-5p	21895	0.224632	0.160165	1.4025	0.160766	0.42589
mmu-miR-330-3p	1026.88	0.154022	0.114295	1.34758	0.177794	0.462877
mmu-miR-181a-1-3p	762.048	-0.127188	0.0982895	-1.29401	0.195661	0.495192
mmu-miR-411-3p	1287.35	0.125099	0.0969142	1.29082	0.196765	0.495192
mmu-miR-99b-5p	2702.35	-0.137566	0.110599	-1.24383	0.213562	0.513946
mmu-miR-132-3p	34092.8	0.188372	0.150005	1.25577	0.209199	0.513946
mmu-miR-143-3p	3196.61	-0.225983	0.182027	-1.24148	0.214428	0.513946
mmu-miR-376b-3p	3451.62	0.119872	0.0987006	1.2145	0.224558	0.529818
mmu-miR-30b-5p	7749.52	0.124519	0.10562	1.17894	0.238423	0.548773
mmu-miR-99a-5p	17251.2	0.0950743	0.0808913	1.17533	0.239861	0.548773
mmu-miR-204-5p	1857.27	0.20689	0.177867	1.16318	0.244758	0.551619
mmu-miR-23a-3p	5755.62	0.16008	0.141057	1.13486	0.256434	0.553164
mmu-miR-26a-5p	124691	-0.0880736	0.0768419	-1.14617	0.251726	0.553164
mmu-miR-7a-1-3p	779.532	0.173296	0.151576	1.1433	0.252915	0.553164
mmu-miR-425-5p	763.622	0.140629	0.127104	1.10641	0.268549	0.57114
mmu-miR-379-5p	2046.61	0.161422	0.150275	1.07418	0.282743	0.592976
mmu-miR-127-3p	34714.5	-0.112349	0.109873	-1.02253	0.306528	0.622093
mmu-miR-16-5p	19733.1	0.107546	0.105712	1.01735	0.308987	0.622093
mmu-miR-29c-3p	41582.8	-0.0878155	0.0855666	-1.02628	0.304759	0.622093
mmu-miR-148a-3p	840.951	-0.142505	0.146021	-0.975926	0.329101	0.637106
mmu-miR-376a-3p	7606.32	-0.112879	0.11479	-0.983347	0.325437	0.637106
mmu-miR-181d-5p	1347.93	-0.0997478	0.101451	-0.983215	0.325502	0.637106
mmu-miR-708-5p	3154.85	0.0940306	0.0996504	0.943605	0.345371	0.66014
mmu-miR-324-5p	1187.35	0.104169	0.112554	0.925503	0.354704	0.669504
mmu-miR-326-3p	948.837	0.0953706	0.1061	0.898873	0.36872	0.670804
mmu-miR-376c-3p	1224.23	0.0770828	0.0855336	0.9012	0.367482	0.670804
mmu-miR-1839-5p	871.047	-0.108404	0.120148	-0.902256	0.366921	0.670804
mmu-miR-342-3p	3680.47	0.101727	0.115486	0.880861	0.378393	0.680207
mmu-miR-335-5p	2479.37	0.0993819	0.116392	0.853857	0.393184	0.69848
mmu-let-7i-5p	24283.9	-0.0656466	0.0830447	-0.790498	0.429237	0.700788
mmu-miR-9-3p	14073.2	-0.0845255	0.107479	-0.786438	0.431611	0.700788
mmu-miR-30e-5p	5370.21	-0.085206	0.104853	-0.812625	0.416433	0.700788
mmu-miR-337-5p	976.55	-0.074812	0.0909781	-0.822308	0.410902	0.700788
mmu-miR-376b-5p	1481.88	-0.102314	0.129545	-0.789798	0.429646	0.700788
mmu-miR-411-5p	3007.21	-0.0679819	0.0839224	-0.810057	0.417908	0.700788
mmu-miR-434-3p	17179.6	0.0883217	0.107713	0.819972	0.412232	0.700788
mmu-miR-3968	838.401	0.13089	0.157699	0.829998	0.40654	0.700788
mmu-miR-154-5p	883.593	0.0868495	0.122026	0.711729	0.476633	0.765654
mmu-miR-137-3p	5492.32	-0.0746614	0.112728	-0.662315	0.507769	0.775089
mmu-miR-154-3p	748.097	0.0698533	0.100794	0.693033	0.488289	0.775089
mmu-miR-221-3p	23719.7	0.0563005	0.0850861	0.661688	0.508171	0.775089
mmu-miR-410-3p	5307.85	-0.0655148	0.0971289	-0.674514	0.499984	0.775089
mmu-miR-369-3p	5389.87	-0.0709782	0.105394	-0.673454	0.500658	0.775089
mmu-miR-145a-5p	4004.53	0.114811	0.187772	0.611443	0.540907	0.812099
mmu-let-7f-5p	45821.9	-0.107946	0.177544	-0.607993	0.543192	0.812099
mmu-miR-191-5p	8874.06	0.0469787	0.0805142	0.583483	0.559568	0.82838
mmu-miR-124-5p	982.557	-0.0496458	0.0869223	-0.571152	0.567897	0.832548
mmu-miR-124-3p	116732	-0.0553425	0.0999375	-0.553771	0.579735	0.84055
mmu-miR-29a-3p	115447	0.0549949	0.100568	0.54684	0.584489	0.84055
mmu-miR-361-5p	2028.39	0.0654264	0.12317	0.531188	0.595288	0.848005
mmu-miR-338-5p	960.2	-0.0570963	0.113142	-0.504641	0.613811	0.866219
mmu-miR-181a-5p	36267.4	0.0559651	0.115397	0.484977	0.627692	0.872558
mmu-miR-24-3p	17139.7	0.0418457	0.0876304	0.477525	0.632989	0.872558
mmu-miR-103-3p	34727.3	0.0313238	0.0671868	0.46622	0.641058	0.872558
mmu-miR-338-3p	4859.79	-0.0579637	0.124461	-0.465719	0.641417	0.872558
mmu-miR-29b-3p	16466.4	0.0709071	0.173923	0.407693	0.683499	0.8806
mmu-miR-200b-3p	2042.2	0.802908	1.82975	0.438809	0.6608	0.8806
mmu-miR-129-2-3p	2465.49	0.0634859	0.150452	0.421968	0.673048	0.8806
mmu-miR-344-3p	2127.65	-0.0740551	0.171629	-0.431483	0.666117	0.8806
mmu-miR-219a-5p	848.07	-0.0791197	0.197127	-0.401365	0.688151	0.8806
mmu-miR-497a-5p	1418.75	-0.0678041	0.154561	-0.43869	0.660886	0.8806
mmu-miR-219b-3p	848.176	-0.0794725	0.197207	-0.402991	0.686955	0.8806
mmu-miR-300-3p	2695.59	-0.0314487	0.0851982	-0.369124	0.712035	0.896272
mmu-miR-218-5p	16084.5	-0.0282144	0.0765012	-0.36881	0.712269	0.896272
mmu-miR-27a-3p	2916.01	-0.0321927	0.0929826	-0.346223	0.729175	0.90294
mmu-miR-200c-3p	1539.13	0.66119	1.91232	0.345754	0.729528	0.90294
mmu-miR-541-5p	2809.87	0.0351783	0.107256	0.327986	0.742922	0.912043
mmu-miR-429-3p	3957.93	0.560773	1.81018	0.309789	0.756721	0.914119
mmu-miR-369-5p	3021.95	-0.0331486	0.106547	-0.311117	0.755712	0.914119
mmu-miR-200a-3p	6263.45	0.56693	1.89636	0.298958	0.764972	0.916753
mmu-miR-183-5p	1157.89	0.475278	1.70179	0.279282	0.780028	0.92019
mmu-miR-96-5p	1449.18	0.472188	1.67174	0.282453	0.777596	0.92019
mmu-miR-23b-3p	5659.07	0.032966	0.131701	0.250311	0.802347	0.920532
mmu-miR-182-5p	2198.09	0.393917	1.64547	0.239395	0.810799	0.920532
mmu-miR-100-5p	5737.92	-0.0193857	0.0767574	-0.252559	0.800609	0.920532
mmu-miR-320-3p	926.548	-0.0306684	0.124148	-0.24703	0.804885	0.920532
mmu-miR-543-3p	1232.19	0.0239771	0.0980172	0.244622	0.806749	0.920532
mmu-miR-141-3p	1244.61	0.426897	1.96703	0.217026	0.828188	0.933257
mmu-miR-186-5p	956.914	-0.0174948	0.0934671	-0.187176	0.851522	0.947449
mmu-miR-181c-5p	1291.73	0.0237063	0.131021	0.180935	0.856419	0.947449
mmu-miR-674-5p	907.327	0.024065	0.136056	0.176875	0.859606	0.947449
mmu-miR-30d-5p	10180.8	0.0153434	0.0914334	0.16781	0.866733	0.948382
mmu-miR-181b-5p	11882.2	-0.0133345	0.107312	-0.12426	0.901109	0.971911
mmu-miR-3074-5p	5862.83	-0.0115796	0.0877315	-0.131989	0.894993	0.971911
mmu-miR-107-3p	10664.9	-0.00823195	0.0721734	-0.114058	0.909192	0.973674
mmu-miR-128-3p	100632	0.00490402	0.0918083	0.0534159	0.957401	0.979274
mmu-miR-129-1-3p	1494.53	-0.00784736	0.155758	-0.0503817	0.959818	0.979274
mmu-let-7a-5p	67623.5	0.00525968	0.0829782	0.0633862	0.949459	0.979274
mmu-let-7e-5p	15258.4	0.00800601	0.0898181	0.0891358	0.928974	0.979274
mmu-miR-365-3p	1154.34	-0.00808993	0.137462	-0.0588522	0.95307	0.979274
mmu-miR-487b-3p	3471.44	-0.00715814	0.106354	-0.0673047	0.946339	0.979274
mmu-miR-592-5p	849.128	0.00976164	0.118579	0.0823215	0.934391	0.979274
mmu-miR-93-5p	2447.18	-0.00257442	0.102697	-0.025068	0.980001	0.992313
mmu-let-7j	15668	0.0016373	0.0916151	0.0178715	0.985741	0.992313
mmu-miR-25-3p	1396.9	4.38838e-05	0.119362	0.000367654	0.999707	0.999707
mmu-let-7g-3p	20.2964	-0.372069	0.320745	-1.16001	0.246043
mmu-let-7i-3p	78.972	-0.207816	0.188447	-1.10278	0.270122
mmu-miR-1a-3p	63.1217	0.280318	0.457618	0.612559	0.540168
mmu-miR-15b-5p	175.275	0.522079	0.240083	2.17458	0.0296614
mmu-miR-27b-5p	39.4224	-0.125732	0.219042	-0.57401	0.565961
mmu-miR-29b-1-5p	12.055	0.487484	0.38635	1.26177	0.207032
mmu-miR-30b-3p	26.0706	-0.0475117	0.253317	-0.187558	0.851223
mmu-miR-99a-3p	18.5679	0.219015	0.293799	0.745458	0.455995
mmu-miR-99b-3p	71.5139	-0.0667678	0.175169	-0.381162	0.703083
mmu-miR-101a-5p	53.965	-0.0869753	0.195419	-0.445071	0.656269
mmu-miR-125a-3p	89.2661	0.262222	0.175543	1.49378	0.135234
mmu-miR-125b-2-3p	514.022	-0.0546	0.110057	-0.496105	0.61982
mmu-miR-127-5p	411.888	-0.0306157	0.163877	-0.186822	0.8518
mmu-miR-128-1-5p	81.9129	-0.310478	0.192633	-1.61176	0.107014
mmu-miR-130a-3p	380.417	-0.0197706	0.117834	-0.167783	0.866754
mmu-miR-133a-3p	93.5301	-0.0370885	0.20052	-0.184961	0.853259
mmu-miR-134-5p	260.896	-0.0402382	0.115123	-0.349523	0.726697
mmu-miR-134-3p	11.8298	-0.232887	0.402263	-0.578942	0.562628
mmu-miR-135a-5p	678.187	0.237309	0.0982344	2.41574	0.0157031
mmu-miR-137-5p	32.5752	0.267754	0.239008	1.12027	0.262598
mmu-miR-138-2-3p	69.5666	0.315166	0.18409	1.71202	0.0868925
mmu-miR-140-5p	386.412	-0.0625933	0.140578	-0.445257	0.656134
mmu-miR-140-3p	213.436	0.151815	0.131136	1.15769	0.246991
mmu-miR-142a-5p	23.3532	-0.0759444	0.311158	-0.244071	0.807176
mmu-miR-142a-3p	263.025	-0.186144	0.156804	-1.18711	0.235184
mmu-miR-144-5p	17.8872	-0.323583	1.0619	-0.304721	0.760579
mmu-miR-144-3p	160.815	-0.331538	0.813932	-0.407329	0.683766
mmu-miR-145a-3p	93.6865	-0.298353	0.18563	-1.60724	0.108001
mmu-miR-146a-5p	460.472	-0.160262	0.130479	-1.22826	0.219351
mmu-miR-151-3p	559.099	0.104571	0.106677	0.980258	0.326959
mmu-miR-152-3p	309.271	-0.0683043	0.123068	-0.555013	0.578886
mmu-miR-155-5p	13.1158	-0.0557854	0.39224	-0.142223	0.886904
mmu-miR-183-3p	23.2483	0.408076	2.04341	0.199704	0.841712
mmu-miR-184-3p	55.9008	0.418016	0.22373	1.86839	0.0617073
mmu-miR-185-3p	25.6685	0.138347	0.283729	0.487601	0.625833
mmu-miR-186-3p	16.3112	0.0260466	0.318855	0.0816879	0.934895
mmu-miR-187-5p	52.8932	-0.0207294	0.244047	-0.08494	0.932309
mmu-miR-187-3p	711.153	-0.129184	0.223436	-0.578171	0.563149
mmu-miR-188-5p	8.61606	-0.13889	0.4267	-0.325497	0.744805
mmu-miR-188-3p	7.62233	-0.28905	0.463718	-0.623331	0.533067
mmu-miR-24-1-5p	80.5456	-0.213123	0.196427	-1.085	0.277921
mmu-miR-190a-5p	325.24	-0.29327	0.124215	-2.36099	0.0182262
mmu-miR-190a-3p	4.20188	-0.154824	0.681763	-0.227093	0.820351
mmu-miR-191-3p	43.5765	-0.0190731	0.209471	-0.0910539	0.92745
mmu-miR-193a-5p	18.0677	-0.0251997	0.329768	-0.0764164	0.939088
mmu-miR-193a-3p	73.3	-0.353004	0.180413	-1.95664	0.0503896
mmu-miR-194-5p	116.524	0.153598	0.161761	0.949536	0.342348
mmu-miR-195a-5p	692.377	0.128449	0.150701	0.852345	0.394022
mmu-miR-195a-3p	8.59399	-0.141893	0.477916	-0.2969	0.766543
mmu-miR-199a-5p	65.6137	-0.244639	0.224457	-1.08991	0.275751
mmu-miR-199a-3p	72.5035	0.168117	0.229057	0.733951	0.462979
mmu-miR-200b-5p	54.3554	0.680903	2.88836	0.235741	0.813634
mmu-miR-203-3p	307.655	-0.391475	0.142183	-2.75333	0.00589931
mmu-miR-204-3p	62.3902	-0.104535	0.183102	-0.570914	0.568058
mmu-miR-143-5p	30.4718	-0.23209	0.270986	-0.856464	0.391741
mmu-miR-296-5p	300.285	0.70408	0.417989	1.68445	0.0920956
mmu-miR-296-3p	47.2229	0.070326	0.23001	0.305751	0.759794
mmu-miR-298-5p	330.881	0.0309854	0.171306	0.180878	0.856464
mmu-miR-299a-5p	88.3345	0.338975	0.277509	1.22149	0.2219
mmu-miR-299a-3p	95.9911	-0.08441	0.162927	-0.518086	0.604399
mmu-miR-300-5p	27.1696	-0.253177	0.268911	-0.941487	0.346455
mmu-miR-301a-3p	598.968	-0.292288	0.106686	-2.7397	0.0061495
mmu-miR-34c-5p	668.294	0.218751	0.338232	0.646747	0.517796
mmu-miR-34c-3p	13.0627	0.573169	0.452702	1.26611	0.205474
mmu-miR-34b-5p	559.688	0.181695	0.32203	0.564217	0.572607
mmu-miR-34b-3p	33.1298	0.650265	0.342287	1.89976	0.0574643
mmu-let-7d-3p	381.393	-0.188276	0.15545	-1.21117	0.225831
mmu-miR-106b-5p	67.9886	0.164338	0.183041	0.89782	0.369282
mmu-miR-106b-3p	97.8039	0.00291971	0.161883	0.0180359	0.98561
mmu-miR-130b-5p	33.0456	0.273795	0.259591	1.05472	0.291555
mmu-miR-130b-3p	46.3987	0.0496141	0.24006	0.206673	0.836265
mmu-miR-30c-1-3p	61.3325	-0.318475	0.178718	-1.78199	0.0747501
mmu-miR-30c-2-3p	159.557	-0.31253	0.140257	-2.22827	0.0258626
mmu-miR-30d-3p	67.988	-0.470618	0.170576	-2.75899	0.00579801
mmu-miR-192-5p	143.95	-0.0612548	0.138352	-0.442745	0.65795
mmu-miR-200a-5p	25.7123	0.690523	2.33824	0.295318	0.767751
mmu-let-7a-1-3p	701.425	-0.00872807	0.110099	-0.0792747	0.936814
mmu-let-7b-3p	65.6139	0.360098	0.213503	1.68662	0.0916765
mmu-let-7c-2-3p	701.425	-0.00872807	0.110099	-0.0792747	0.936814
mmu-let-7e-3p	131.352	0.078237	0.157944	0.495348	0.620354
mmu-let-7f-1-3p	9.74982	0.367314	0.434915	0.844565	0.398354
mmu-let-7f-2-3p	36.3145	0.011093	0.231264	0.047967	0.961743
mmu-miR-16-1-3p	24.0202	-0.191443	0.273493	-0.699992	0.483932
mmu-miR-18a-5p	9.5338	-0.378301	0.433419	-0.87283	0.382756
mmu-miR-20a-5p	212.807	-3.24694e-05	0.127974	-0.000253719	0.999798
mmu-miR-22-5p	506.372	0.174825	0.125475	1.3933	0.163528
mmu-miR-24-2-5p	676.197	-0.241256	0.136884	-1.76248	0.0779875
mmu-miR-26b-3p	18.696	0.302608	0.305359	0.990992	0.32169
mmu-miR-29a-5p	64.1382	-0.262008	0.189624	-1.38173	0.167056
mmu-miR-29c-5p	51.0823	0.192212	0.198832	0.966705	0.333692
mmu-miR-92a-3p	81.9792	0.234253	0.199421	1.17466	0.24013
mmu-miR-93-3p	14.42	-0.142627	0.339342	-0.420306	0.674262
mmu-miR-98-3p	19.5566	0.228026	0.301418	0.756512	0.449343
mmu-miR-103-2-5p	8.63706	-0.0404588	0.431287	-0.0938094	0.925261
mmu-miR-322-5p	137.18	0.298873	0.176304	1.69522	0.0900344
mmu-miR-322-3p	50.5207	0.0292672	0.186964	0.156539	0.875608
mmu-miR-323-5p	100.992	0.181202	0.17594	1.02991	0.303054
mmu-miR-324-3p	15.0107	0.604932	0.372138	1.62556	0.104043
mmu-miR-325-5p	43.0681	-0.154948	0.218186	-0.710165	0.477602
mmu-miR-325-3p	151.688	0.153135	0.129489	1.18261	0.236965
mmu-miR-329-5p	282.25	-0.173586	0.125026	-1.3884	0.165016
mmu-miR-329-3p	623.595	0.14802	0.140213	1.05568	0.291116
mmu-miR-330-5p	563.971	0.0422131	0.128845	0.327627	0.743194
mmu-miR-331-5p	14.9284	0.0901732	0.336669	0.267839	0.788823
mmu-miR-331-3p	192.152	0.274127	0.158855	1.72565	0.0844105
mmu-miR-337-3p	30.5683	0.111512	0.243401	0.458142	0.64685
mmu-miR-148b-5p	21.7024	-0.292894	0.314384	-0.931645	0.35152
mmu-miR-148b-3p	622.019	-0.0609673	0.0961919	-0.633809	0.526205
mmu-miR-339-5p	280.211	0.250922	0.150239	1.67016	0.0948885
mmu-miR-339-3p	33.4627	0.0806074	0.268675	0.300019	0.764163
mmu-miR-340-3p	222.213	0.0732885	0.122059	0.600434	0.548217
mmu-miR-341-3p	363.592	-0.0478743	0.169033	-0.283224	0.777005
mmu-miR-342-5p	150.387	-0.116378	0.128534	-0.905426	0.36524
mmu-miR-345-5p	94.6766	-0.02466	0.159249	-0.154852	0.876938
mmu-miR-345-3p	30.5891	-0.108495	0.240118	-0.45184	0.651384
mmu-miR-346-5p	646.125	-0.0590178	0.0983548	-0.60005	0.548473
mmu-miR-350-3p	35.8585	0.201277	0.246248	0.817376	0.413713
mmu-miR-351-5p	75.3683	0.0153702	0.159876	0.096138	0.923411
mmu-miR-135b-5p	250.021	0.421397	0.19072	2.20951	0.0271391
mmu-miR-101b-3p	616.36	-0.163735	0.0975313	-1.67879	0.0931921
mmu-miR-107-5p	14.7324	-0.1332	0.342761	-0.388609	0.697565
mmu-miR-10a-5p	16.6477	-0.0620377	0.386978	-0.160313	0.872634
mmu-miR-17-5p	125.178	0.0353558	0.163402	0.216373	0.828697
mmu-miR-17-3p	34.0428	0.156958	0.233789	0.671368	0.501986
mmu-miR-19a-3p	220.13	-0.0730508	0.127837	-0.571436	0.567704
mmu-miR-28a-5p	165.838	0.134266	0.132401	1.01408	0.310543
mmu-miR-28a-3p	38.4748	-0.113081	0.209376	-0.540087	0.589137
mmu-miR-32-5p	34.0351	-0.0661546	0.224867	-0.294195	0.768609
mmu-miR-100-3p	12.2546	-0.238936	0.376773	-0.634164	0.525974
mmu-miR-139-3p	314.362	0.0942315	0.123379	0.763758	0.445011
mmu-miR-210-3p	359.186	-0.271551	0.136993	-1.98223	0.0474535
mmu-miR-216a-5p	5.15228	-0.021398	0.574333	-0.0372572	0.97028
mmu-miR-218-1-3p	12.006	0.104814	0.402415	0.260463	0.794507
mmu-miR-218-2-3p	9.26799	-0.489424	0.432509	-1.13159	0.257805
mmu-miR-223-3p	27.6366	0.23965	0.26542	0.90291	0.366574
mmu-miR-26a-2-3p	10.4351	-0.404312	0.396919	-1.01862	0.308381
mmu-miR-33-3p	11.6135	-0.122822	0.396609	-0.30968	0.756804
mmu-miR-211-5p	22.7141	1.0437	0.358415	2.91199	0.00359139
mmu-miR-221-5p	237.743	-0.13439	0.129017	-1.04165	0.297575
mmu-miR-222-5p	6.99835	0.383977	0.481733	0.797075	0.425408
mmu-miR-29b-2-5p	80.2307	0.259293	0.190498	1.36113	0.173472
mmu-miR-199b-5p	5.20161	0.286195	0.582102	0.491658	0.622961
mmu-miR-199b-3p	72.5035	0.168117	0.229057	0.733951	0.462979
mmu-miR-135a-2-3p	11.9339	0.260724	0.365351	0.713626	0.475459
mmu-miR-138-1-3p	43.45	0.164351	0.238097	0.69027	0.490025
mmu-miR-181c-3p	196.329	-0.187633	0.155108	-1.20969	0.226397
mmu-miR-125b-1-3p	213.077	-0.00930831	0.134121	-0.0694021	0.94467
mmu-miR-128-2-5p	54.3052	0.212471	0.2187	0.97152	0.33129
mmu-miR-7a-5p	249.337	0.652419	0.4901	1.3312	0.183124
mmu-miR-7a-2-3p	80.686	0.464434	0.276611	1.67902	0.093149
mmu-miR-7b-5p	109.506	0.47907	0.437371	1.09534	0.273367
mmu-miR-7b-3p	20.1265	-0.160071	0.339164	-0.471958	0.636956
mmu-miR-361-3p	419.603	-0.0673042	0.104152	-0.646209	0.518144
mmu-miR-362-5p	86.8238	-0.184337	0.168804	-1.09202	0.274826
mmu-miR-362-3p	156.481	0.0926599	0.150802	0.614448	0.538919
mmu-miR-375-3p	89.4144	0.0637617	0.296123	0.215322	0.829516
mmu-miR-376a-5p	168.675	-0.157672	0.190502	-0.827668	0.407858
mmu-miR-377-5p	45.7624	-0.0187418	0.208247	-0.0899979	0.928289
mmu-miR-377-3p	88.4956	-0.107331	0.171563	-0.625609	0.531571
mmu-miR-378a-5p	83.5807	0.250721	0.192687	1.30118	0.193196
mmu-miR-379-3p	504.959	0.122847	0.113442	1.08291	0.278849
mmu-miR-380-5p	103.81	-0.169334	0.160914	-1.05233	0.292649
mmu-miR-380-3p	630.382	0.231431	0.192499	1.20224	0.22927
mmu-miR-381-5p	40.2802	0.016162	0.256361	0.0630439	0.949732
mmu-miR-382-3p	9.36209	0.220609	0.434008	0.508307	0.611238
mmu-miR-383-3p	14.2251	0.27117	0.352486	0.769305	0.441712
mmu-miR-335-3p	265.892	-0.0312772	0.130764	-0.239189	0.810959
mmu-miR-133b-3p	14.7722	-0.0790482	0.345229	-0.228974	0.818889
mmu-miR-384-3p	549.939	0.281876	0.118877	2.37116	0.0177326
mmu-miR-409-5p	684.693	-0.0591276	0.113945	-0.518914	0.60382
mmu-miR-409-3p	739.79	-0.0864488	0.108919	-0.793696	0.427373
mmu-miR-412-5p	57.7553	-0.0212012	0.203453	-0.104207	0.917005
mmu-miR-370-5p	14.2902	-0.0749457	0.366117	-0.204704	0.837803
mmu-miR-370-3p	654.586	0.251384	0.0916907	2.74165	0.00611315
mmu-miR-425-3p	53.2984	-0.190264	0.185825	-1.02389	0.305888
mmu-miR-431-5p	368.589	-0.157206	0.130132	-1.20805	0.227029
mmu-miR-431-3p	105.409	0.0603291	0.165699	0.364088	0.715793
mmu-miR-433-5p	92.4041	-0.171713	0.175032	-0.981039	0.326574
mmu-miR-448-5p	13.2567	0.20103	0.366285	0.548836	0.583118
mmu-miR-448-3p	15.4856	0.228555	0.35039	0.652286	0.514217
mmu-miR-449a-5p	53.6893	-0.127274	0.259347	-0.490749	0.623604
mmu-miR-450a-5p	14.2733	0.53867	0.354379	1.52004	0.128501
mmu-miR-451a	255.788	0.276261	0.882649	0.31299	0.754288
mmu-miR-466a-3p	18.0663	0.236691	0.351767	0.672864	0.501034
mmu-miR-467a-5p	49.2746	-0.0113598	0.210025	-0.0540879	0.956865
mmu-miR-532-5p	603.049	-0.119579	0.105963	-1.1285	0.25911
mmu-miR-532-3p	114.203	0.46112	0.166456	2.77023	0.00560166
mmu-miR-485-5p	243.928	-0.0972213	0.11835	-0.821475	0.411376
mmu-miR-485-3p	21.3366	0.465667	0.319357	1.45814	0.144802
mmu-miR-486a-5p	263.285	0.026031	0.180117	0.144523	0.885088
mmu-miR-486a-3p	22.7589	0.200979	0.29101	0.690627	0.4898
mmu-miR-540-5p	90.0221	-0.188372	0.166848	-1.129	0.258898
mmu-miR-540-3p	78.5633	0.199596	0.163995	1.21708	0.223572
mmu-miR-543-5p	47.1742	0.0172871	0.209335	0.0825812	0.934185
mmu-miR-539-5p	168.828	0.197511	0.142487	1.38617	0.165695
mmu-miR-541-3p	16.0638	-0.243743	0.346215	-0.70402	0.48142
mmu-miR-542-3p	14.7364	0.168094	0.347028	0.484381	0.628115
mmu-miR-503-5p	8.60763	-0.181987	0.494044	-0.368361	0.712604
mmu-miR-1224-5p	254.788	0.137649	0.154809	0.889154	0.37392
mmu-miR-301b-3p	17.4376	-0.0139652	0.331209	-0.0421644	0.966368
mmu-miR-744-5p	267.115	0.238347	0.1779	1.33978	0.180318
mmu-miR-744-3p	51.7696	-0.0281231	0.18812	-0.149496	0.881163
mmu-miR-374b-5p	92.8987	0.156608	0.162882	0.961481	0.33631
mmu-miR-1264-5p	44.7254	-0.150039	0.249179	-0.602133	0.547086
mmu-miR-1264-3p	133.48	0.0509982	0.200108	0.254854	0.798836
mmu-miR-551b-3p	40.5582	0.26377	0.28748	0.917524	0.358868
mmu-miR-1249-3p	259.207	0.521104	0.17799	2.92771	0.00341467
mmu-miR-671-5p	75.0318	-0.260927	0.203451	-1.28251	0.199665
mmu-miR-671-3p	67.8162	0.218689	0.173642	1.25943	0.207876
mmu-miR-668-3p	461.526	0.249234	0.138816	1.79542	0.0725862
mmu-miR-1843a-5p	688.988	-0.190181	0.110897	-1.71494	0.0863566
mmu-miR-1843a-3p	300.36	-0.061052	0.103077	-0.592292	0.553655
mmu-miR-665-3p	8.27862	0.058854	0.445611	0.132075	0.894925
mmu-miR-667-5p	15.5241	-0.143707	0.323276	-0.444534	0.656657
mmu-miR-770-5p	64.8428	0.622171	0.20309	3.06352	0.0021875
mmu-miR-770-3p	357.196	0.170262	0.130942	1.30029	0.193502
mmu-miR-3475-3p	62.1629	-0.0552294	0.178243	-0.309854	0.756672
mmu-miR-344d-3-5p	20.7661	-0.399751	0.294724	-1.35636	0.174985
mmu-miR-344d-3p	534.857	0.0258122	0.118558	0.217717	0.827649
mmu-miR-672-5p	300.439	-0.121071	0.118802	-1.01909	0.308159
mmu-miR-672-3p	17.2913	0.730349	0.339413	2.1518	0.0314129
mmu-miR-1298-5p	74.4733	0.0748143	0.208861	0.3582	0.720193
mmu-miR-1298-3p	75.798	-0.309318	0.235624	-1.31276	0.189263
mmu-miR-3059-5p	86.1471	0.177609	0.16436	1.08061	0.27987
mmu-miR-3099-3p	584.698	0.0500762	0.149403	0.335176	0.737493
mmu-miR-669a-5p	46.4523	-0.0114885	0.207384	-0.0553971	0.955822
mmu-miR-669a-3p	31.1077	0.398199	0.282908	1.40752	0.159273
mmu-miR-666-5p	109.566	0.129762	0.169211	0.766866	0.443161
mmu-miR-666-3p	187.418	-0.156009	0.149561	-1.04312	0.296894
mmu-miR-496a-3p	112.77	0.272283	0.149607	1.81999	0.0687602
mmu-miR-673-5p	45.9998	0.307732	0.226283	1.35994	0.173849
mmu-miR-673-3p	40.3167	0.0640956	0.238125	0.269168	0.7878
mmu-miR-760-3p	28.7921	0.0890179	0.266542	0.333974	0.738399
mmu-miR-674-3p	479.356	0.183007	0.1128	1.62241	0.104716
mmu-miR-488-3p	184.495	-0.160748	0.161029	-0.998258	0.318154
mmu-miR-423-5p	159.421	0.0385048	0.184384	0.208829	0.834581
mmu-miR-423-3p	413.001	-0.165043	0.095048	-1.73642	0.0824904
mmu-miR-495-5p	13.869	-0.020486	0.361573	-0.056658	0.954818
mmu-miR-495-3p	418.974	0.273393	0.150555	1.8159	0.0693852
mmu-miR-690	19.2887	-0.00398528	0.329778	-0.0120847	0.990358
mmu-miR-146b-5p	457.005	-0.082402	0.120865	-0.681768	0.495386
mmu-miR-467b-5p	7.69764	0.343861	0.454638	0.75634	0.449445
mmu-miR-669c-5p	54.9119	0.00122253	0.197762	0.00618185	0.995068
mmu-miR-499-5p	24.8691	0.0880734	0.262932	0.334967	0.73765
mmu-miR-455-5p	27.7535	-0.0950589	0.264643	-0.359197	0.719447
mmu-miR-455-3p	67.4057	0.503672	0.271215	1.85709	0.063298
mmu-miR-491-5p	23.57	0.136843	0.305278	0.448257	0.653968
mmu-miR-700-5p	19.3147	0.882584	0.359038	2.45819	0.0139639
mmu-miR-700-3p	178.088	0.0256985	0.14054	0.182856	0.854911
mmu-miR-708-3p	419.258	-0.130918	0.114047	-1.14793	0.250998
mmu-miR-500-3p	173.96	0.0490381	0.146157	0.335517	0.737235
mmu-miR-501-5p	25.1746	0.134001	0.288855	0.463903	0.642717
mmu-miR-501-3p	112.675	-0.0250044	0.156325	-0.159951	0.872919
mmu-miR-505-5p	22.6915	-0.145104	0.297788	-0.487273	0.626065
mmu-miR-505-3p	21.2541	-0.184116	0.298765	-0.616256	0.537726
mmu-miR-652-3p	630.034	0.206804	0.12659	1.63365	0.102333
mmu-miR-490-5p	17.7229	-0.0313714	0.360247	-0.087083	0.930606
mmu-miR-490-3p	74.3324	-0.0299192	0.212254	-0.14096	0.887902
mmu-miR-676-5p	33.6679	-0.26587	0.240315	-1.10634	0.268581
mmu-miR-676-3p	356.366	-0.0645045	0.121998	-0.528736	0.596988
mmu-miR-879-5p	61.1917	-0.373027	0.195288	-1.91014	0.0561149
mmu-miR-879-3p	12.234	-0.0375954	0.36358	-0.103404	0.917643
mmu-miR-874-5p	70.5221	0.0486074	0.168676	0.28817	0.773217
mmu-miR-874-3p	383.493	-0.0247041	0.131955	-0.187216	0.851492
mmu-miR-193b-5p	20.7053	0.15695	0.305229	0.514205	0.607109
mmu-miR-193b-3p	296.985	0.138582	0.193272	0.717033	0.473354
mmu-miR-297c-5p	6.19413	-0.225508	0.561604	-0.401542	0.688021
mmu-miR-421-3p	324.928	0.0142494	0.135608	0.105078	0.916314
mmu-miR-466b-3p	7.33439	0.183606	0.498665	0.368196	0.712727
mmu-miR-466c-3p	7.33439	0.183606	0.498665	0.368196	0.712727
mmu-miR-466e-3p	18.0663	0.236691	0.351767	0.672864	0.501034
mmu-miR-467c-5p	10.9309	-0.148352	0.438845	-0.33805	0.735325
mmu-miR-467d-5p	11.2641	-0.123691	0.379589	-0.325855	0.744534
mmu-miR-467d-3p	5.67026	0.47139	0.571404	0.824969	0.409389
mmu-miR-504-5p	11.1545	0.458354	0.425322	1.07766	0.281184
mmu-miR-574-5p	24.5974	0.34476	0.289777	1.18974	0.234147
mmu-miR-574-3p	90.0773	0.445984	0.179386	2.48617	0.0129126
mmu-miR-92b-5p	56.9159	0.47267	0.23304	2.02828	0.0425315
mmu-miR-872-3p	305.652	0.00560345	0.122937	0.0455797	0.963645
mmu-miR-873a-5p	122.955	-0.190955	0.140358	-1.36049	0.173676
mmu-miR-873a-3p	105.399	-0.0457938	0.177296	-0.25829	0.796183
mmu-miR-877-5p	21.9395	0.312871	0.286249	1.093	0.274393
mmu-miR-877-3p	33.2436	0.121333	0.302757	0.400761	0.688596
mmu-miR-544-5p	41.4899	-0.0827399	0.229121	-0.361118	0.718011
mmu-miR-544-3p	19.1363	-0.112472	0.309226	-0.363723	0.716065
mmu-miR-598-5p	9.46166	-0.11299	0.419725	-0.2692	0.787776
mmu-miR-582-5p	172.327	0.102474	0.178921	0.572733	0.566826
mmu-miR-582-3p	39.3821	-0.269053	0.246255	-1.09258	0.274578
mmu-miR-467e-5p	22.4189	-0.525295	0.287411	-1.82768	0.0675981
mmu-miR-669d-5p	5.56175	0.447964	0.551422	0.81238	0.416574
mmu-miR-669f-5p	13.7985	-0.00556578	0.340649	-0.0163387	0.986964
mmu-miR-1188-5p	7.07541	0.358828	0.486697	0.737272	0.460957
mmu-miR-1191a	11.1169	-0.565842	0.402077	-1.4073	0.159339
mmu-miR-1193-3p	19.6451	0.15217	0.322395	0.472	0.636927
mmu-miR-467h	8.35023	-0.049265	0.439564	-0.112077	0.910762
mmu-miR-1198-5p	368.629	0.271395	0.122806	2.20994	0.0271092
mmu-miR-1895	78.5163	-0.37863	0.192258	-1.96939	0.0489088
mmu-miR-669o-5p	9.26585	-0.00226766	0.416338	-0.00544668	0.995654
mmu-miR-669o-3p	31.1077	0.398199	0.282908	1.40752	0.159273
mmu-miR-1964-3p	7.76414	0.40987	0.466504	0.878598	0.379619
mmu-miR-1983	311.232	-0.129659	0.122494	-1.05849	0.289832
mmu-miR-1839-3p	55.0406	-0.0749329	0.188411	-0.397709	0.690845
mmu-miR-1981-5p	311.156	-0.135629	0.126105	-1.07553	0.282139
mmu-miR-1981-3p	10.8694	0.277277	0.42849	0.647102	0.517566
mmu-miR-1982-3p	15.5034	0.531955	0.330698	1.60858	0.107708
mmu-miR-2137	90.3796	0.274962	0.283613	0.9695	0.332296
mmu-miR-664-5p	10.5079	0.0162007	0.391277	0.0414047	0.966973
mmu-miR-664-3p	163.027	0.197688	0.158017	1.25105	0.210915
mmu-miR-3057-5p	9.45767	-0.0701393	0.410552	-0.170841	0.864349
mmu-miR-1251-5p	10.565	-0.142149	0.432081	-0.328986	0.742166
mmu-miR-3061-3p	8.17413	-0.0868842	0.460021	-0.18887	0.850195
mmu-miR-3065-5p	105.065	-0.0420641	0.166597	-0.252491	0.800662
mmu-miR-3065-3p	113.8	0.03031	0.135259	0.224089	0.822688
mmu-miR-3068-5p	303.613	-0.242598	0.152355	-1.59233	0.111311
mmu-miR-3068-3p	142.25	-0.309174	0.146078	-2.1165	0.0343026
mmu-miR-3071-5p	153.124	-0.347705	0.135789	-2.56062	0.0104486
mmu-miR-3072-3p	58.5132	0.29547	0.216939	1.362	0.173199
mmu-miR-3074-1-3p	28.483	-0.025577	0.263747	-0.0969755	0.922746
mmu-miR-3078-5p	9.22664	-0.10757	0.451392	-0.238307	0.811643
mmu-miR-3083-5p	16.6848	-0.43584	0.315817	-1.38004	0.167574
mmu-miR-3084-5p	7.39587	-0.635639	0.465364	-1.3659	0.171971
mmu-miR-3085-3p	12.6735	-0.0479791	0.384001	-0.124945	0.900567
mmu-miR-669p-5p	46.4523	-0.0114885	0.207384	-0.0553971	0.955822
mmu-miR-466p-3p	7.33439	0.183606	0.498665	0.368196	0.712727
mmu-miR-344b-3p	198.642	-0.235815	0.154146	-1.52981	0.126063
mmu-miR-344c-3p	128.167	0.131709	0.184442	0.714093	0.47517
mmu-miR-3102-5p.2-5p	18.3359	-0.037956	0.292625	-0.129708	0.896797
mmu-miR-3102-3p	371.49	0.211935	0.198461	1.06789	0.285569
mmu-miR-486b-5p	263.285	0.026031	0.180117	0.144523	0.885088
mmu-miR-486b-3p	20.3475	0.23972	0.309858	0.773645	0.43914
mmu-miR-3074-2-3p	17.716	-0.0706005	0.3213	-0.219734	0.826079
mmu-miR-1843b-5p	383.296	-0.236151	0.128011	-1.84476	0.0650718
mmu-miR-378b	12.0454	-0.320898	0.361116	-0.88863	0.374202
mmu-miR-101c	26.6357	0.0639949	0.303935	0.210554	0.833235
mmu-miR-5099	26.2606	-0.331049	0.304052	-1.08879	0.276247
mmu-miR-5100	6.15382	0.33818	0.518246	0.652547	0.514048
mmu-miR-5126	9.21954	0.370961	0.45003	0.824303	0.409767
mmu-miR-344h-3p	12.7563	-0.600337	0.498243	-1.20491	0.228239
mmu-miR-6236	7.2878	-0.423626	0.470477	-0.900418	0.367898
mmu-miR-6238	40.3115	-1.22952	0.345824	-3.55532	0.000377522
mmu-miR-6240	50.2756	-0.605787	0.258904	-2.33981	0.0192933
mmu-miR-195b	12.9236	0.180036	0.351397	0.512343	0.608411
mmu-miR-145b	13.4631	-0.0673972	0.369331	-0.182484	0.855203
mmu-miR-378c	366.936	-0.182324	0.118069	-1.54421	0.122537
mmu-miR-6390	25.7122	0.157145	0.279973	0.561286	0.574602
mmu-miR-6395	5.38502	0.0394035	0.591061	0.0666658	0.946848
mmu-miR-6412	427.527	0.0153949	0.231097	0.0666169	0.946887
mmu-miR-30f	100.411	-0.262009	0.17224	-1.52118	0.128215
mmu-miR-6540-5p	69.0431	0.41937	0.189698	2.21072	0.0270551
mmu-miR-6540-3p	10.7827	0.512703	0.395525	1.29626	0.194885
mmu-miR-6944-3p	11.5944	0.165074	0.407729	0.404862	0.685579
mmu-miR-7033-5p	229.497	-1.06925	0.543696	-1.96663	0.0492261
mmu-miR-7047-3p	11.7085	0.433066	0.418498	1.03481	0.300758
mmu-miR-7080-3p	8.7837	0.279969	0.422081	0.663306	0.507134
mmu-miR-219b-5p	195.721	-0.223081	0.17955	-1.24244	0.214073
mmu-miR-129b-5p	744.084	0.0437894	0.121356	0.360834	0.718224
mmu-miR-129b-3p	411.146	-0.118667	0.145297	-0.816718	0.414089
mmu-miR-219c-3p	18.8267	-0.263566	0.361648	-0.728791	0.46613
mmu-miR-126b-5p	562.162	-0.243884	0.115353	-2.11423	0.0344954
mmu-miR-7689-3p	48.8126	-0.268622	0.222004	-1.20999	0.226284
mmu-miR-3535	35.1447	-0.485572	0.253164	-1.91802	0.0551089
mmu-miR-8112	10.884	0.459406	0.391614	1.17311	0.240751
mmu-miR-935	103.039	0.17768	0.191648	0.927116	0.353866
mmu-miR-205-5p	7.27242	0.792495	0.488564	1.62209	0.104784
mmu-miR-27a-5p	8.54115	0.237113	0.508254	0.466525	0.64084
mmu-miR-494-3p	7.41127	-0.119688	0.476532	-0.251165	0.801687
mmu-miR-1b-5p	10.513	0.446087	0.453856	0.982881	0.325666
mmu-miR-1195	11.2202	-0.288923	0.373281	-0.77401	0.438925
mmu-miR-1306-5p	9.2365	1.1117	0.557153	1.99532	0.0460085
mmu-miR-3960	7.7227	0.410449	0.507041	0.8095	0.418228
mmu-miR-3971	9.95885	-0.0124713	0.424909	-0.0293506	0.976585
mmu-miR-5627-3p	6.25812	0.0230088	0.529488	0.0434547	0.965339
mmu-miR-6418-3p	8.30436	0.278634	0.472723	0.589424	0.555577
mmu-miR-7080-5p	8.64915	-0.042027	0.458382	-0.0916854	0.926948
mmu-miR-16-2-3p	9.64539	-0.0489667	0.438632	-0.111635	0.911113
mmu-miR-670-3p	9.69552	-0.752236	0.440675	-1.70701	0.0878206
mmu-miR-3470b	7.55528	-0.88766	0.528128	-1.68077	0.0928084
mmu-miR-15a-3p	6.87007	0.458909	0.477306	0.961458	0.336322
mmu-miR-410-5p	9.19701	0.233231	0.462293	0.50451	0.613903
mmu-miR-551b-5p	6.74481	0.246489	0.548978	0.448995	0.653435
mmu-miR-3061-5p	6.34855	0.519865	0.528603	0.983469	0.325377
mmu-miR-3473b	10.2088	0.249165	0.400014	0.622891	0.533356
mmu-miR-6481	10.6439	2.12875	1.05502	2.01773	0.0436194

[truncated: 10 more sheets: TDP43-hairpin-male, TDP43-hairpin-female, FUS-hairpin-female, FUS-hairpin-male, FUS-mature-female, FUS-mature-male, C9orf72-hairpin-female, C9orf72-hairpin-male, C9orf72-mature-female, C9orf72-mature-male]
