# Supplementary material for: Multiomic ALS signatures highlight subclusters and sex differences suggesting the MAPK pathway as therapeutic target
Source: Nat Commun. 2024 Jun 7;15:4893. doi: 10.1038/s41467-024-49196-y (PMC11161513; doi:10.1038/s41467-024-49196-y)
Supplement: Supplementary file 6 — Source Data [file 41467_2024_49196_MOESM6_ESM.zip › Source data files/Source data animal experiments.xlsx]

## Sheet: age of paralysis Fig 6i
Vehicle	Trametinib
150.5	140
143.5	143.5
136.5	154
136.5	161
136.5	154
150.5	161
143.5	140
150.5	150.5
	143.5
	154

## Sheet: onset vs survival data
Days elapsed	Vehicle	Trametinib	Vehicle	Trametinib
103.83	1
103.83	1
106.17	1
106.17	1
103.83	1
101.5	1
106.17	1
95.67	1
117.83		1
113.17		1
112		1
103.83		1
113.17		1
102.67		1
105		1
107.33		1
107.33		1
105		1
154			1
147			1
140			1
140			1
140			1
154			1
147			1
154			1
143.5				1
147				1
157.5				1
164.5				1
157.5				1
164.5				1
143.5				1
154				1
147				1
157.5				1

## Sheet: NfL lelvels 16-19 ws
Veh.	Tram.	Veh.	Tram.
2040.2	612.2	4713.3	1918.3
3083.3	1302.8	2741.8	1540.2
1577.6	995.1	2264.4	2086.1
	1324.8	2469.7	1445.4
	1058.7	2203.9	1968.8
			2405.2

## Sheet: disease duration
Veh.	Tram.
50.17	25.67
43.17	33.83
33.83	45.5
33.83	60.67
36.17	44.33
52.5	61.83
40.83	38.5
58.33	46.67
	39.67
	52.5

## Sheet: Weight loss
	analysis:	Weight loss
	Y axis title:	% of weight loss
	X axis title:	weeks of age
	% of weight loss		WEEKS OF AGE
	ID_mice	GROUP	9	9.5	10	10.5	11	11.5	12	12.5	13	13.5	14	14.5	15	15.5	16	16.5	17	17.5	18	18.5	19	19.5	20
	1	Vehicle	-5.7971	-1.93237	-1.44928	-3.86473	-3.86473	-4.34783	-3.86473	-1.44928	-2.89855	-1.93237	-2.41546	-0.966184	-1.44928	-0.966184	0	-2.41546	-1.93237	-3.38164	-0.483092	-2.41546	-2.89855	-6.28019	-5.7971
	2	Vehicle	-7.03518	-4.52261	-5.02513	-6.03015	-6.53266	-9.04523	-7.03518	-7.03518	-4.52261	-5.52764	-4.0201	-6.03015	-5.02513	-4.0201	0	-2.01005	-2.51256	-1.50754	-1.50754	-1.50754	-1.50754	-2.51256	-6.03015
	3	Vehicle	-3.46535	-4.45545	-2.9703	-2.9703	-1.9802	-2.9703	-4.45545	-1.9802	-2.9703	-5.94059	-6.43564	-1.48515	-3.9604	-1.9802	-0.49505	0	-2.47525	-1.9802	-3.9604	-4.45545	-4.45545	-7.42574	-7.92079
	4	Vehicle	-17.9825	-15.3509	-16.6667	-17.9825	-16.2281	-17.5439	-16.6667	-15.7895	-15.7895	-11.8421	-10.9649	-12.2807	-11.4035	-7.01754	-5.70175	-5.26316	-1.75439	-2.19298	-3.07018	0	-0.877193	-0.877193	-1.75439
	5	Vehicle	-12.5	-11.1111	-10.6481	-12.037	-10.6481	-13.4259	-12.5	-12.963	-12.963	-7.87037	-7.87037	-4.62963	-8.7963	-5.55556	-6.01852	-8.33333	-6.48148	-3.24074	-2.31481	0	-3.24074	-3.7037	-3.24074
	6	Vehicle	-8.96226	-8.96226	-9.90566	-8.96226	-5.66038	-6.60377	-4.71698	-6.60377	-7.54717	-4.71698	-5.18868	-6.13208	-3.77358	-2.83019	-2.35849	0	-1.88679	-2.35849	-1.88679	-2.35849	-1.41509	-3.77358	-1.41509
	7	Vehicle	-8.54271	-6.53266	-6.03015	-6.03015	-6.03015	-5.52764	-7.03518	-2.51256	-3.01508	-3.51759	-1.50754	-2.01005	-3.01508	0	-0.502513	-0.502513	-0.502513	-2.01005	-3.51759	-3.01508	-3.51759	-3.51759	-3.01508
	8	Vehicle	-2.91262	-2.91262	-3.8835	-3.39806	-6.79612	-7.76699	-4.85437	0	-6.79612	-6.79612	-7.28155	-7.76699	-9.2233	-7.28155	-5.82524	-5.82524	-6.31068	-7.76699	-6.79612	-4.85437	-8.25243	-8.73786	-8.25243
	1	Tram.	-2.15054	-0.537634	-3.22581	-3.76344	-3.76344	-6.45161	-6.45161	-4.83871	-6.98925	-4.83871	-2.68817	-5.37634	-3.22581	-2.68817	-3.22581	-4.83871	-3.76344	-4.83871	-2.68817	-1.6129	-1.6129	-2.68817	0
	2	Tram.	-1.97044	-2.46305	-3.44828	-3.44828	-2.95567	-5.91133	-4.92611	-3.94089	-4.92611	-1.97044	-1.97044	-0.492611	-1.97044	-0.492611	-1.47783	-2.46305	-3.94089	-2.95567	-0.492611	-1.97044	0	-1.97044	-4.92611
	3	Tram.	-11.2245	-8.16327	-10.2041	-12.7551	-8.16327	-6.63265	-6.12245	-4.59184	-5.61224	-5.10204	-3.06122	-4.08163	-2.55102	-0.510204	-1.02041	-2.04082	0	0	-1.02041	-2.55102	-4.08163	-3.06122	-6.63265
	4	Tram.	-5.49451	-5.49451	-6.04396	-6.59341	-8.24176	-12.0879	-7.14286	-8.79121	-6.04396	-6.04396	-2.74725	-2.74725	-3.84615	-1.64835	0	-1.64835	-0.549451	-1.64835	-1.0989	-2.74725	-4.3956	-4.3956	-6.04396
	5	Tram.	-6.79612	-4.85437	-3.39806	-4.36893	-6.79612	-6.79612	-4.85437	-6.31068	-4.85437	-5.33981	-4.85437	-3.39806	-1.94175	-2.91262	-1.94175	-4.85437	-1.45631	-1.45631	0	-0.970874	-6.79612	-7.28155	-4.85437
	6	Tram.	-6.13208	-6.60377	-7.54717	-7.07547	-11.3208	-16.0377	-8.01887	-11.3208	-9.43396	-7.54717	-5.18868	-4.71698	0	-2.83019	-2.35849	-3.77358	-3.77358	-5.66038	-4.71698	-6.13208	-7.54717	-8.96226	-12.7358
	7	Tram.	-13.8655	-13.4454	-13.8655	-14.7059	-14.2857	-12.605	-13.4454	-12.1849	-11.3445	-8.40336	-1.68067	-5.04202	-4.20168	-2.94118	-1.68067	-2.94118	-0.840336	0	-2.10084	-1.68067	-4.62185	-4.62185	-7.56303
	8	Tram.	-6.69856	-3.34928	-3.82775	-4.30622	-2.87081	-7.6555	-4.78469	-6.2201	-6.2201	-4.30622	-3.82775	-4.30622	-4.30622	-2.39234	-0.956938	-2.87081	-1.91388	0	-1.91388	-3.34928	-5.74163	-6.2201	-7.6555
	9	Tram.	-17.1171	-17.1171	-18.9189	-15.7658	-7.20721	-4.95495	-4.95495	-5.40541	-3.15315	-3.15315	-4.05405	-2.7027	-3.6036	-4.5045	0	-2.25225	-3.15315	-4.05405	-3.15315	-4.5045	-4.5045	-4.5045	-5.40541
	10	Tram.	-2.41546	-2.41546	-3.86473	-1.93237	-3.86473	-0.483092	-0.483092	-6.76329	-0.966184	-0.483092	-2.41546	-1.44928	-3.86473	-0.483092	0	-4.83092	-4.34783	-5.31401	-4.34783	-3.86473	-5.7971	-5.31401	-6.76329

## Sheet: Extension_reflex
	analysis:	Extension reflex
	Y axis title:	% of maximun performance
	X axis title:	weeks of age
	% of max performance		WEEKS OF AGE
	ID_mice	GROUP	9	9.5	10	10.5	11	11.5	12	12.5	13	13.5	14	14.5	15	15.5	16	16.5	17	17.5	18	18.5	19	19.5	20
	1	Vehicle	100	100	100	100	100	100	100	83.3333	83.3333	83.3333	83.3333	83.3333	83.3333	50	66.6667	50	66.6667	66.6667	50	66.6667	50	50	33.3333
	2	Vehicle	100	100	100	100	100	100	100	100	100	83.3333	83.3333	66.6667	83.3333	66.6667	50	66.6667	66.6667	50	50	66.6667	50	66.6667	50
	3	Vehicle	100	100	100	100	100	100	83.3333	83.3333	83.3333	83.3333	66.6667	83.3333	66.6667	33.3333	50	33.3333	66.6667	66.6667	33.3333	33.3333	33.3333	16.6667	16.6667
	4	Vehicle	100	100	100	100	100	100	83.3333	83.3333	83.3333	83.3333	50	66.6667	66.6667	33.3333	50	50	33.3333	50	33.3333	33.3333	33.3333	16.6667	16.6667
	5	Vehicle	100	100	100	83.3333	83.3333	83.3333	83.3333	66.6667	66.6667	66.6667	50	33.3333	50	50	33.3333	33.3333	50	33.3333	50	33.3333	33.3333	16.6667	16.6667
	6	Vehicle	100	100	100	100	100	100	100	100	66.6667	66.6667	83.3333	66.6667	83.3333	83.3333	66.6667	83.3333	66.6667	66.6667	66.6667	66.6667	50	33.3333	33.3333
	7	Vehicle	100	100	100	100	100	100	100	100	66.6667	66.6667	66.6667	83.3333	83.3333	66.6667	66.6667	50	50	66.6667	66.6667	50	50	33.3333	33.3333
	8	Vehicle	100	100	100	100	100	100	83.3333	83.3333	83.3333	66.6667	83.3333	83.3333	66.6667	66.6667	50	66.6667	66.6667	66.6667	66.6667	66.6667	66.6667	33.3333	33.3333
	1	Tram.	100	100	100	100	100	100	100	100	100	83.3333	66.6667	66.6667	83.3333	66.6667	50	50	50	66.6667	66.6667	66.6667	50	33.3333	16.6667
	2	Tram.	100	100	100	100	100	83.3333	83.3333	83.3333	83.3333	66.6667	66.6667	66.6667	66.6667	50	50	50	33.3333	33.3333	50	50	50	33.3333	33.3333
	3	Tram.	100	100	100	100	100	100	100	100	100	83.3333	66.6667	83.3333	66.6667	66.6667	50	33.3333	33.3333	66.6667	66.6667	50	33.3333	50	33.3333
	4	Tram.	100	100	100	100	100	83.3333	83.3333	83.3333	83.3333	83.3333	66.6667	50	66.6667	50	50	50	33.3333	50	66.6667	66.6667	50	33.3333	33.3333
	5	Tram.	100	100	100	100	100	100	100	100	83.3333	83.3333	66.6667	83.3333	83.3333	66.6667	50	66.6667	50	50	50	33.3333	50	33.3333	33.3333
	6	Tram.	100	100	100	100	100	100	100	83.3333	83.3333	83.3333	66.6667	66.6667	66.6667	66.6667	33.3333	50	50	66.6667	50	66.6667	50	50	33.3333
	7	Tram.	100	100	100	100	100	100	100	83.3333	83.3333	66.6667	66.6667	66.6667	83.3333	66.6667	33.3333	50	50	66.6667	66.6667	66.6667	33.3333	33.3333	16.6667
	8	Tram.	100	100	100	100	100	100	100	83.3333	83.3333	83.3333	66.6667	50	66.6667	66.6667	50	50	50	66.6667	50	50	33.3333	33.3333	33.3333
	9	Tram.	100	100	100	100	100	100	100	100	100	100	83.3333	83.3333	83.3333	83.3333	83.3333	66.6667	66.6667	66.6667	50	66.6667	66.6667	50	33.3333
	10	Tram.	100	100	100	100	100	100	100	100	100	100	83.3333	83.3333	83.3333	83.3333	83.3333	66.6667	66.6667	50	50	50	66.6667	50	50

## Sheet: Grip_strength
		analysis:	Grip strength
		Y axis title:	% of maximun performance
		X axis title:	weeks of age
		% of max performance		WEEKS OF AGE
		ID_mice	GROUP	9	9.5	10	10.5	11	11.5	12	12.5	13	13.5	14	14.5	15	15.5	16	16.5	17	17.5	18	18.5	19	19.5	20
		1	Vehicle	100	100	100	100	100	100	100	100	100	100	100	100	100	85.5556	83.3333	66.6667	55.5556	51.1111	37.7778	23.3333	21.1111	15.5556	15.5556
		2	Vehicle	100	100	100	100	100	100	100	100	100	100	100	77.7778	86.6667	95.5556	77.7778	62.2222	61.1111	55.5556	46.6667	38.8889	16.6667	3.33333	6.66667
		3	Vehicle	100	100	100	100	100	100	100	100	100	100	100	100	100	100	100	91.1111	80.55	70	54.4444	44.4444	42.2222	30	30
		4	Vehicle	100	100	100	100	100	100	100	100	100	100	100	83.3333	73.3333	72.2222	38.8889	41.1111	33.3333	27.7778	12.2222	4.44444	14.4444	12.2222	12.2222
		5	Vehicle	100	100	100	100	100	100	100	100	100	100	100	100	87.7778	83.3333	65.5556	50	46.6667	41.1111	18.8889	16.6667	20	17.7778	17.7778
		6	Vehicle	100	100	100	100	100	100	100	100	100	100	100	93.3333	86.6667	51.1111	52.2222	67.7778	50	47.7778	47.7778	37.7778	34.4444	22.2222	20
		7	Vehicle	100	100	100	100	100	100	100	100	100	100	100	100	100	95.5556	76.6667	88.8889	55.5556	44.4444	43.3333	37.7778	27.7778	30	24.4444
		8	Vehicle	100	100	100	100	100	100	100	100	100	100	100	100	100	100	91.1111	91.1111	77.7778	94.4444	73.3333	55.5556	54.4444	45.5556	25.5556
		1	Tram.	100	100	100	100	100	100	100	100	100	100	100	100	100	100	100	68.8889	53.3333	57.7778	64.4444	35.5556	27.7778	26.6667	25.5556
		2	Tram.	100	100	100	100	100	100	100	100	100	100	100	100	100	100	100	100	100	77.7778	57.7778	37.7778	34.4444	33.3333	38.8889
		3	Tram.	100	100	100	100	100	100	100	100	100	100	100	100	100	100	100	95.5556	62.2222	65.5556	37.7778	36.6667	34.4444	28.8889	28.8889
		4	Tram.	100	100	100	100	100	100	100	100	100	100	100	100	100	100	100	83.3333	91.1111	66.6667	51.1111	40	37.7778	41.1111	37.7778
		5	Tram.	100	100	100	100	100	100	100	100	100	100	100	100	100	100	100	100	86.6667	78.8889	53.3333	53.3333	40	41.1111	41.1111
		6	Tram.	100	100	100	100	100	100	100	100	100	100	100	100	100	100	71.1111	71.1111	94.4444	54.4444	50	45.5556	58.8889	42.2222	55.5556
		7	Tram.	100	100	100	100	100	100	100	100	100	100	100	67.7778	78.8889	85.5556	61.1111	64.4444	42.2222	36.6667	16.6667	17.7778	15.5556	10	11.1111
		8	Tram.	100	100	100	100	100	100	100	100	100	100	100	100	100	94.4444	87.7778	90	78.8889	72.2222	54.4444	53.3333	44.4444	42.2222	33.3333
		9	Tram.	100	100	100	100	100	100	100	100	100	100	100	100	100	62.2222	48.8889	30	23.3333	24.4444	18.8889	7.77778	6.66667	2.22222	3.33333
		10	Tram.	100	100	100	100	100	100	100	100	100	100	100	91.1111	82.2222	60	51.1111	45.5556	33.3333	41.1111	14.4444	15.5556	13.3333	4.44444	4.44444
