# Supplementary material for: Multiomic ALS signatures highlight subclusters and sex differences suggesting the MAPK pathway as therapeutic target
Source: Nat Commun. 2024 Jun 7;15:4893. doi: 10.1038/s41467-024-49196-y (PMC11161513; doi:10.1038/s41467-024-49196-y)
Supplement: Supplementary file 6 — Source Data [file 41467_2024_49196_MOESM6_ESM.zip › Source data files/Source data cell culture experiments.xlsx]

## Sheet: Caspase3 ICC (cell death) Fig5c
0 mM glutamate					5 mM glutamate
0 nM trametinib	2 nM trametinib	20 nM trametinib	200 nM trametinib		0 nM trametinib	2 nM trametinib	20 nM trametinib	200 nM trametinib
0.7	0.5	0.5	0.6		1.8	0.9	2.8	0.7
1.8	1.1	1.3	0.4		1.8	1.4	2.1	2.8
1	0.6	0.3	0.2		0.1	1.9	2.2	2.8
0.8	0.8	0.5	0.4		1.8	0.9	1.4	2.8
0.7	0.3	0.2	1.5		2.8	1.7	1.1	2.1
1.4	0.4	0.3	1.3		1.5	0.6	2.8	1.5
0.7	0.3	0.4	1.7		2.5	1.3	2.8	0.8
1.2	1.4	0.1	2.1		1.8	1.7	1.3	1.8
0.7	0.3	1.1	1.8		1.6	1.3	1.8	0.9
1.5	0.7	1.1	1.8		1.8	0.7	0.7	1.7
0.4	0.9	0.5	1.6		1.4	1.6	1.4	1.4
0.6	0.7	0.5	2.2		1.7	1.4	0.4	2.8
1.1	0.7	0.4	0.8		2.7	1.6	0.8	2.1
1.8	1.1	0.8	1.5		2.1	3.2	3.2	0.5
1.5	0.7	0.9	0.6		2.4	1.6	3.2	3.2
0.9	1	1.2	1.4		2.1	1.6	2.1	3.2
0.4	0.9	1.6	1.8		3.2	2.4	2.7	3.2
0.8	1.3	2.1	0.4		3.2	3.2	2.4	1.6
1	1.4	2.1	1		3.2	3.2	1.6	3.2
1.5	1.2	1.4	0.6		3.2	3.2	3.2	3.2
1.3	1.1	2.2	0.8		2.1	2.7	1.9	3.2
0.8	1.1	0.4	0.5		3.2	1.1	3.2	3.2
0.5	0.9	0.7	1.5		3.2	3.2	2.1	3.2
1.5	0.5	0.9	1.3		3.2	3.2	3.2	2.1
1.3	0.6	1.2	0.8		3.2	3.2	2	3.2
0.9	1.5	0.6	0.4		3.2	1.9	2.4	2.4
0.7	0.8	0.7	1		1.6	1.3	1.9	1.2
0.7	0.3	0.6	0.4		1.8	0.8	0.9	0.7
0.7	1.9	1	1		2.1	2.2	2.4	0.4
1	0.9	0.5	1.3		2.4	2.2	0.7	0.1
0.8	2.1	1	2.1		2.1	1.9	1.7	1
1.7	0.6	0.8	2.5		0.9	1	1.5	0.8
0.6	0.5	3	0.7		1.8	1.2	2.1	1.2
0.8	1.6	1.1	0.7		2.2	0.8	0.5	0.4
2.4	1.2	2.8	0.8		0.1	0.4	1	1.1
0.9	1	0.7	3.8		2.2	0.1	1.6	0.3
0.8	1.2	0.7	3.3		0.4	1.1	1.7	2.2
2.2	1.2	2	1.3		2.9	1.6	0.5	3.7
0.6	1	0.7	0.3		2.5	1.1	3.5	2.8
1.1	2.9	1.2	1.8		3.2	3.1	1.8	3.4
0.9	1.7	1.3	2.6		1.4	2.3	4.1	2.8
0.6	0.9	2.7	2.3		1.4	2.6	3.2	2.9
1.1	0.5	0.9	0.5		2.1	1.5	2.7	2.8
0.5	2.3	2.5	1.4		1.9	1.7	2.6	2.8
1.4					3.6	3.7	0	0.6
1					3.6	3.3	0.6	1
1					4	2.4	1.2	1.4
0.8					3.7	1.4	1.5	3.9
0.8					3.6	2	0.5	3.1
1.8					4.1	3.3	0.6	1.5
0.5					3.1	2.3	0.3	2.2
1.1					3.2	1.7	3.2	2.9
0.6					2.8	3.1	0.9	2.6
					3.9	2.5	0.9	1.1
						3	1.2	0.3
						0.6	1.1	2.8
						1.7	2.3	0.9
						2.6	1.4	1.2
						3.9	2	1.8
							0.8	1.4
							0.6	0.8
								2.3
								2.2
								0.8
								1.2
								0.8
								1.5
								0.9
								0.7
								2.2
values represent normalized caspase 3 positive cells in comparison to controls for 4-5 independent cultures

## Sheet: Neurite length ICC  Fig5d
0 mM glutamate					5 mM glutamate
0 nM trametinib	2 nM trametinib	20 nM trametinib	200 nM trametinib		0 nM trametinib	2 nM trametinib	20 nM trametinib	200 nM trametinib
2.2	0.6	1	0.5		0.3	1.3	1.3	1
1.6	1.1	1.5	0.4		0.4	0.2	0.9	2.8
0.7	1	1.3	0.7		0.6	0.7	0.7	1.4
0.6	1.7	0.6	0		0.5	0.3	2.1	0.2
0.4	0.5	1	1.9		1.1	0.9	0.1	0.2
0.9	1	0.4	0.6		0.3	0.5	2.5	0.9
0.5	1.6	1	0.8		0.3	0.9	1.4	0.9
0.7	3.7	0.5	0.7		0.2	0.3	0.3	1.6
1.4	2	0	0.8		0.3	0.5	1.9	1.4
0.9	0.2	1.8	0.6		0.4	0.7	1.4	0.9
0.4	0.5	0.4	1.5		0.5	0.5	0.4	1.3
1	0.6	0.9	0.8		0.9	0.7	0.9	2.2
1.6	0.5	0.3	0.2		1	1.2	4.2	3.2
0.6	0.6	0.7	0.2		0.4	0.5	1.6	5
0.6	0.6	0.5	0.7		0.2	0.3	2.8	1.1
0.6	0.8	0.5	0.3		0.7	0.5	4.2	0.9
2.4	0.6	1	1		0.9	1.2	1.7	4.2
0.8	0.8	1.6	0.5		0.6	0.9	4.5	3.3
1.3	1.4	1.9	0.4		0.6	0.3	2.4	3.1
1	0.9	0.8	0.6		0.9	0.4	2.8	1
0.4	1	1	1.1		0.6	0.7	4.3	2.2
0.5	0.7	0.8	0.9		1.3	0.5	1.8	1.7
0.8	1	0.3	1.4		0.4	0.4	0.5	0.2
1.5	2.4	1.1	1.7		1.1	0.6	0.5	0.5
2	0.5	0.8	1		0.6	1.1	1.4	0.2
0.8	1.3	0.9	1.1		0.4	0.3	0.9	0.3
0.4	1	0.9	1.3		0.9	0.5	0.2	0.2
1.3	1	1.1	0.3		1.3	0.4	0.6	0.2
1.2	0.2	1	0.5		0.9	0.4	0.4	0.5
0.7	0.5	0.7	1.1		0.5	0.5	0.3	0.3
0.7	0.4	0.8	0.4		0.4	0.5	0.3	0.4
0.7	0.2	0.4	0.4		1.1	0.4	0.4	0.2
0.3	0.5	0.5	0.7		1.8	0.4	0.8	1.1
0.4	0.4	0.8	0.5		0.8	0.5	1.8	0.8
1	0.5	0.9	0.4		0.2	0.2	0.8	0.7
0.6	0.5	1	0.3		0.2	0.4	0.4	0.3
0.6	0.4	0.4	1		0.3	0.3	0.6	1.1
1.8	0.3	0.4	0.2		0.1	0.5	2.1	0.2
1.3	0.2	0.4	0.6		0.1	0.2	0.3	0.3
1.1	0.4	0.3	1		0.3	0.4	0.9	0.1
1.7	0.4	0.8	0.5		0.1	0.4	0.2	1.5
1.4	0.7	0.7	0.4		1.1	0.6	1.1	1.2
0.9	0.7	0.9	0.4		1.2	0.5	0.5	0.7
1.6	0.4	0.5	1		0.3	0.4	0.2	0.2
1.1	3	0.4	1.6		0.6
0.8	1.9	1.3	1		0.3
0.5	1.2	1.7	0.9		0.6
0.8	1.5	1.8	1.4		0.6
0.9	1	1.1	1.1		0.2
0.7	2.2	1.1	1.1		0.4
2.6	0.9	0.7	0.4		0.2
1	1.5	1	1.2		0.5
0.9	1	2	0.6		1.3
0.6	0.7	3.3	0.8		0.4
0.7	0.4	0.6	0.5		0.7
0.3	1.4	1.1	0.5		0.4
0.8	1.3	0.8	0.6		0.6
2.3	1.7	1.1	1.7		0.2
0.6	1.2	1.3	0.8		0.3
0.4	1	0.8	1.5		0.4
0.6	0.8	1.1	0.9		0.5
0.4	1	1.5	0.4		0.4
2.9					0.6
1.1					0.4
1					1
0.8					0.6
0.4					0.9
0.4					0.6
0.9					0.2
1.2					0.5
1.3					0.4
1.7					0.9
1.4					3.6
0.4					0.6
1.4					2.5
1.4
0.9
0.7
0.9
1.2
0.9
0.9
0.4
1.7
0.5
0.6
0.9
1.3
1.1
1.5
1.2
1
1
values represent average neurite length normalized to controls for 4-5 independent cultures

## Sheet: pErk1-2 vs Erk1-2 intens. Fig5f
0 mM glutamate					5 mM glutamate
0 nM trametinib	2 nM trametinib	20 nM trametinib	200 nM trametinib		0 nM trametinib	2 nM trametinib	20 nM trametinib	200 nM trametinib
0.5	0.4	0.3	0.2		0.9	0.7	0.4	0.7
0.6	0.4	0.2	0.1		2.2	0.9	0.5	0.3
0.5	0.5	0.2	0.1		1.2	0.9	0.6	0.2
